# Supplementary material for: Characterizing Membrane Association and Periplasmic Transfer of Bacterial Lipoproteins through Molecular Dynamics Simulations
Source: Structure. 2020 Apr 7;28(4):475–487.e3. doi: 10.1016/j.str.2020.01.012 (PMC7139219; doi:10.1016/j.str.2020.01.012)
Supplement: Data S3. Final Coordinates from Simulations (M–X), Related to Figure 3 [file mmc5.zip › M-X/MLIC-2-atomistic.pdb]

TITLE     Protein
REMARK    THIS IS A SIMULATION BOX
CRYST1  129.267  129.267  132.049  90.00  90.00  90.00 P 1           1
MODEL        1
ATOM      1  N   CYSTA   1      66.133  58.573  78.104  1.00  0.00           N
ATOM      3  CA  CYSTA   1      65.223  58.362  79.224  1.00  0.00           C
ATOM      5  C   CYSTA   1      65.354  59.254  80.444  1.00  0.00           C
ATOM      6  O   CYSTA   1      64.593  60.202  80.634  1.00  0.00           O
ATOM      7  CB  CYSTA   1      63.713  58.233  78.884  1.00  0.00           C
ATOM     10  SG  CYSTA   1      63.313  56.782  77.874  1.00  0.00           S
ATOM     11  C1  CYSTA   1      63.233  57.663  76.284  1.00  0.00           C
ATOM     14  CA1 CYSTA   1      66.253  59.633  77.304  1.00  0.00           C
ATOM     15  OA1 CYSTA   1      67.153  59.573  76.484  1.00  0.00           O
ATOM     16  CA2 CYSTA   1      65.343  60.833  77.285  1.00  0.00           C
ATOM     19  C11 CYSTA   1      63.113  56.714  75.074  1.00  0.00           C
ATOM     21  O11 CYSTA   1      61.903  55.933  75.184  1.00  0.00           O
ATOM     22  CX1 CYSTA   1      60.813  56.523  74.715  1.00  0.00           C
ATOM     23  OX1 CYSTA   1      60.753  57.632  74.234  1.00  0.00           O
ATOM     24  CX2 CYSTA   1      59.613  55.623  75.004  1.00  0.00           C
ATOM     27  C12 CYSTA   1      64.363  55.783  74.934  1.00  0.00           C
ATOM     30  O12 CYSTA   1      64.354  54.683  75.854  1.00  0.00           O
ATOM     31  CD1 CYSTA   1      63.913  53.453  75.544  1.00  0.00           C
ATOM     32  OD1 CYSTA   1      63.993  52.502  76.304  1.00  0.00           O
ATOM     33  CD2 CYSTA   1      63.163  53.313  74.194  1.00  0.00           C
ATOM     36  CA3 CYSTA   1      66.004  61.964  76.454  1.00  0.00           C
ATOM     39  CA4 CYSTA   1      65.163  63.243  76.334  1.00  0.00           C
ATOM     42  CA5 CYSTA   1      65.983  64.443  75.854  1.00  0.00           C
ATOM     45  CA6 CYSTA   1      66.794  64.214  74.564  1.00  0.00           C
ATOM     48  CA7 CYSTA   1      65.923  63.894  73.354  1.00  0.00           C
ATOM     51  CA8 CYSTA   1      66.763  63.443  72.154  1.00  0.00           C
ATOM     54  CA9 CYSTA   1      66.063  63.643  70.814  1.00  0.00           C
ATOM     57 0CA1 CYSTA   1      64.754  62.863  70.684  1.00  0.00           C
ATOM     60 1CA1 CYSTA   1      64.133  63.064  69.304  1.00  0.00           C
ATOM     63 2CA1 CYSTA   1      62.893  62.183  69.084  1.00  0.00           C
ATOM     66 3CA1 CYSTA   1      62.213  62.442  67.744  1.00  0.00           C
ATOM     69 4CA1 CYSTA   1      63.104  62.133  66.524  1.00  0.00           C
ATOM     72 5CA1 CYSTA   1      62.323  62.274  65.214  1.00  0.00           C
ATOM     75 6CA1 CYSTA   1      63.153  62.003  63.964  1.00  0.00           C
ATOM     79  CD3 CYSTA   1      63.913  52.544  73.075  1.00  0.00           C
ATOM     82  CD4 CYSTA   1      64.933  53.403  72.304  1.00  0.00           C
ATOM     85  CD5 CYSTA   1      65.523  52.674  71.084  1.00  0.00           C
ATOM     88  CD6 CYSTA   1      65.243  53.414  69.774  1.00  0.00           C
ATOM     91  CD7 CYSTA   1      63.764  53.373  69.395  1.00  0.00           C
ATOM     94  CD8 CYSTA   1      63.383  54.403  68.314  1.00  0.00           C
ATOM     97  CD9 CYSTA   1      61.963  54.193  67.794  1.00  0.00           C
ATOM    100 0CD1 CYSTA   1      61.513  55.284  66.814  1.00  0.00           C
ATOM    103 1CD1 CYSTA   1      61.233  56.633  67.494  1.00  0.00           C
ATOM    106 2CD1 CYSTA   1      60.813  57.714  66.474  1.00  0.00           C
ATOM    109 3CD1 CYSTA   1      60.513  59.063  67.124  1.00  0.00           C
ATOM    112 4CD1 CYSTA   1      59.193  59.093  67.914  1.00  0.00           C
ATOM    115 5CD1 CYSTA   1      58.843  60.493  68.434  1.00  0.00           C
ATOM    118 6CD1 CYSTA   1      57.503  60.543  69.174  1.00  0.00           C
ATOM    122  CX3 CYSTA   1      58.943  55.104  73.714  1.00  0.00           C
ATOM    125  CX4 CYSTA   1      59.783  54.074  72.954  1.00  0.00           C
ATOM    128  CX5 CYSTA   1      58.933  53.373  71.895  1.00  0.00           C
ATOM    131  CX6 CYSTA   1      59.613  52.203  71.184  1.00  0.00           C
ATOM    134  CX7 CYSTA   1      58.573  51.364  70.404  1.00  0.00           C
ATOM    137  CX8 CYSTA   1      59.193  50.072  69.824  1.00  0.00           C
ATOM    140  CX9 CYSTA   1      58.143  49.012  69.604  1.00  0.00           C
ATOM    142 0CX1 CYSTA   1      58.233  47.924  68.814  1.00  0.00           C
ATOM    144 1CX1 CYSTA   1      59.393  47.514  67.954  1.00  0.00           C
ATOM    147 2CX1 CYSTA   1      59.793  46.024  68.054  1.00  0.00           C
ATOM    150 3CX1 CYSTA   1      60.853  45.674  67.004  1.00  0.00           C
ATOM    153 4CX1 CYSTA   1      61.373  44.233  67.035  1.00  0.00           C
ATOM    156 5CX1 CYSTA   1      62.403  43.993  65.914  1.00  0.00           C
ATOM    159 6CX1 CYSTA   1      63.203  42.684  66.094  1.00  0.00           C
ATOM    162 7CX1 CYSTA   1      64.203  42.444  64.964  1.00  0.00           C
ATOM    165 8CX1 CYSTA   1      65.113  41.243  65.214  1.00  0.00           C
ATOM    169  N   SER A   2      66.263  58.874  81.334  1.00  0.00           N
ATOM    171  CA  SER A   2      66.383  59.424  82.664  1.00  0.00           C
ATOM    173  CB  SER A   2      65.693  58.573  83.774  1.00  0.00           C
ATOM    176  OG  SER A   2      64.333  58.313  83.445  1.00  0.00           O
ATOM    178  C   SER A   2      67.843  59.343  82.924  1.00  0.00           C
ATOM    179  O   SER A   2      68.543  58.443  82.435  1.00  0.00           O
ATOM    180  N   ALA A   3      68.413  60.284  83.674  1.00  0.00           N
ATOM    182  CA  ALA A   3      69.833  60.383  83.804  1.00  0.00           C
ATOM    184  CB  ALA A   3      70.243  61.854  83.965  1.00  0.00           C
ATOM    188  C   ALA A   3      70.333  59.583  84.984  1.00  0.00           C
ATOM    189  O   ALA A   3      71.263  60.033  85.634  1.00  0.00           O
ATOM    190  N   PHE A   4      69.703  58.414  85.314  1.00  0.00           N
ATOM    192  CA  PHE A   4      69.133  58.204  86.645  1.00  0.00           C
ATOM    194  CB  PHE A   4      69.833  58.764  87.904  1.00  0.00           C
ATOM    197  CG  PHE A   4      71.133  58.333  88.594  1.00  0.00           C
ATOM    198  CD1 PHE A   4      71.053  58.134  89.994  1.00  0.00           C
ATOM    200  CE1 PHE A   4      72.173  58.274  90.826  1.00  0.00           C
ATOM    202  CZ  PHE A   4      73.423  58.533  90.264  1.00  0.00           C
ATOM    204  CD2 PHE A   4      72.413  58.563  88.054  1.00  0.00           C
ATOM    206  CE2 PHE A   4      73.553  58.664  88.874  1.00  0.00           C
ATOM    208  C   PHE A   4      68.574  56.873  87.024  1.00  0.00           C
ATOM    209  O   PHE A   4      68.143  56.703  88.165  1.00  0.00           O
ATOM    210  N   ASN A   5      68.563  55.862  86.144  1.00  0.00           N
ATOM    212  CA  ASN A   5      68.033  54.583  86.594  1.00  0.00           C
ATOM    214  CB  ASN A   5      67.543  53.682  85.414  1.00  0.00           C
ATOM    217  CG  ASN A   5      66.083  53.193  85.494  1.00  0.00           C
ATOM    218  OD1 ASN A   5      65.463  52.832  84.494  1.00  0.00           O
ATOM    219  ND2 ASN A   5      65.473  53.204  86.704  1.00  0.00           N
ATOM    222  C   ASN A   5      69.003  53.874  87.544  1.00  0.00           C
ATOM    223  O   ASN A   5      68.613  52.943  88.234  1.00  0.00           O
ATOM    224  N   GLN A   6      70.263  54.333  87.694  1.00  0.00           N
ATOM    226  CA  GLN A   6      71.153  53.783  88.704  1.00  0.00           C
ATOM    228  CB  GLN A   6      72.053  52.702  88.035  1.00  0.00           C
ATOM    231  CG  GLN A   6      73.423  53.104  87.404  1.00  0.00           C
ATOM    234  CD  GLN A   6      73.473  54.243  86.384  1.00  0.00           C
ATOM    235  OE1 GLN A   6      74.473  54.963  86.294  1.00  0.00           O
ATOM    236  NE2 GLN A   6      72.433  54.424  85.564  1.00  0.00           N
ATOM    239  C   GLN A   6      71.973  54.914  89.344  1.00  0.00           C
ATOM    240  O   GLN A   6      72.584  55.693  88.644  1.00  0.00           O
ATOM    241  N   LEU A   7      72.053  55.104  90.686  1.00  0.00           N
ATOM    243  CA  LEU A   7      71.534  54.233  91.714  1.00  0.00           C
ATOM    245  CB  LEU A   7      72.604  53.773  92.755  1.00  0.00           C
ATOM    248  CG  LEU A   7      73.153  54.792  93.774  1.00  0.00           C
ATOM    250  CD1 LEU A   7      74.253  54.152  94.624  1.00  0.00           C
ATOM    254  CD2 LEU A   7      72.093  55.284  94.744  1.00  0.00           C
ATOM    258  C   LEU A   7      70.163  54.583  92.274  1.00  0.00           C
ATOM    259  O   LEU A   7      69.473  55.523  91.884  1.00  0.00           O
ATOM    260  N   VAL A   8      69.714  53.724  93.214  1.00  0.00           N
ATOM    262  CA  VAL A   8      68.343  53.493  93.634  1.00  0.00           C
ATOM    264  CB  VAL A   8      68.243  52.013  93.974  1.00  0.00           C
ATOM    266  CG1 VAL A   8      66.903  51.624  94.624  1.00  0.00           C
ATOM    270  CG2 VAL A   8      68.423  51.213  92.674  1.00  0.00           C
ATOM    274  C   VAL A   8      68.003  54.413  94.804  1.00  0.00           C
ATOM    275  O   VAL A   8      67.023  54.282  95.535  1.00  0.00           O
ATOM    276  N   GLU A   9      68.843  55.434  94.975  1.00  0.00           N
ATOM    278  CA  GLU A   9      68.723  56.394  96.024  1.00  0.00           C
ATOM    280  CB  GLU A   9      69.894  56.243  96.984  1.00  0.00           C
ATOM    283  CG  GLU A   9      69.733  56.964  98.326  1.00  0.00           C
ATOM    286  CD  GLU A   9      71.063  56.803  99.035  1.00  0.00           C
ATOM    287  OE1 GLU A   9      71.583  57.824  99.534  1.00  0.00           O
ATOM    288  OE2 GLU A   9      71.593  55.663  98.995  1.00  0.00           O
ATOM    289  C   GLU A   9      68.784  57.702  95.294  1.00  0.00           C
ATOM    290  O   GLU A   9      69.793  58.134  94.754  1.00  0.00           O
ATOM    291  N   ARG A  10      67.633  58.333  95.115  1.00  0.00           N
ATOM    293  CA  ARG A  10      66.513  58.403  95.994  1.00  0.00           C
ATOM    295  CB  ARG A  10      66.864  59.273  97.264  1.00  0.00           C
ATOM    298  CG  ARG A  10      67.493  60.733  97.055  1.00  0.00           C
ATOM    301  CD  ARG A  10      68.393  61.693  98.004  1.00  0.00           C
ATOM    304  NE  ARG A  10      67.983  63.123  97.764  1.00  0.00           N
ATOM    306  CZ  ARG A  10      68.504  64.184  98.374  1.00  0.00           C
ATOM    307  NH1 ARG A  10      68.143  65.394  98.014  1.00  0.00           N
ATOM    310  NH2 ARG A  10      69.243  64.082  99.455  1.00  0.00           N
ATOM    313  C   ARG A  10      65.183  58.083  95.255  1.00  0.00           C
ATOM    314  O   ARG A  10      64.973  56.873  95.105  1.00  0.00           O
ATOM    315  N   MET A  11      64.283  58.993  94.744  1.00  0.00           N
ATOM    317  CA  MET A  11      62.943  58.664  94.164  1.00  0.00           C
ATOM    319  CB  MET A  11      62.273  57.593  95.105  1.00  0.00           C
ATOM    322  CG  MET A  11      60.783  57.222  95.224  1.00  0.00           C
ATOM    325  SD  MET A  11      60.553  56.534  96.924  1.00  0.00           S
ATOM    326  CE  MET A  11      58.833  56.824  97.404  1.00  0.00           C
ATOM    330  C   MET A  11      63.123  58.362  92.634  1.00  0.00           C
ATOM    331  O   MET A  11      64.263  58.344  92.195  1.00  0.00           O
ATOM    332  N   GLN A  12      62.073  58.153  91.764  1.00  0.00           N
ATOM    334  CA  GLN A  12      62.313  58.183  90.285  1.00  0.00           C
ATOM    336  CB  GLN A  12      62.103  56.833  89.555  1.00  0.00           C
ATOM    339  CG  GLN A  12      62.993  56.652  88.274  1.00  0.00           C
ATOM    342  CD  GLN A  12      64.483  57.024  88.414  1.00  0.00           C
ATOM    343  OE1 GLN A  12      64.903  58.174  88.374  1.00  0.00           O
ATOM    344  NE2 GLN A  12      65.354  56.003  88.514  1.00  0.00           N
ATOM    347  C   GLN A  12      61.593  59.254  89.436  1.00  0.00           C
ATOM    348  O   GLN A  12      62.184  59.804  88.504  1.00  0.00           O
ATOM    349  N   THR A  13      60.343  59.693  89.704  1.00  0.00           N
ATOM    351  CA  THR A  13      60.103  61.124  89.524  1.00  0.00           C
ATOM    353  CB  THR A  13      58.723  61.663  89.105  1.00  0.00           C
ATOM    355  OG1 THR A  13      57.673  61.143  89.884  1.00  0.00           O
ATOM    357  CG2 THR A  13      58.434  61.312  87.645  1.00  0.00           C
ATOM    361  C   THR A  13      60.433  61.714  90.844  1.00  0.00           C
ATOM    362  O   THR A  13      60.053  61.182  91.894  1.00  0.00           O
ATOM    363  N   ASP A  14      61.183  62.804  90.864  1.00  0.00           N
ATOM    365  CA  ASP A  14      61.543  63.403  92.104  1.00  0.00           C
ATOM    367  CB  ASP A  14      63.083  63.283  92.254  1.00  0.00           C
ATOM    370  CG  ASP A  14      63.473  62.414  93.434  1.00  0.00           C
ATOM    371  OD1 ASP A  14      63.073  62.804  94.576  1.00  0.00           O
ATOM    372  OD2 ASP A  14      64.313  61.493  93.274  1.00  0.00           O
ATOM    373  C   ASP A  14      61.003  64.813  91.974  1.00  0.00           C
ATOM    374  O   ASP A  14      61.343  65.533  91.045  1.00  0.00           O
ATOM    375  N   THR A  15      60.083  65.214  92.885  1.00  0.00           N
ATOM    377  CA  THR A  15      59.533  66.554  92.904  1.00  0.00           C
ATOM    379  CB  THR A  15      58.003  66.652  92.794  1.00  0.00           C
ATOM    381  OG1 THR A  15      57.483  65.743  91.844  1.00  0.00           O
ATOM    383  CG2 THR A  15      57.603  68.044  92.274  1.00  0.00           C
ATOM    387  C   THR A  15      59.993  67.104  94.224  1.00  0.00           C
ATOM    388  O   THR A  15      60.173  66.354  95.184  1.00  0.00           O
ATOM    389  N   LEU A  16      60.233  68.413  94.314  1.00  0.00           N
ATOM    391  CA  LEU A  16      60.193  69.113  95.594  1.00  0.00           C
ATOM    393  CB  LEU A  16      60.773  70.544  95.434  1.00  0.00           C
ATOM    396  CG  LEU A  16      62.323  70.604  95.344  1.00  0.00           C
ATOM    398  CD1 LEU A  16      62.773  70.623  93.895  1.00  0.00           C
ATOM    402  CD2 LEU A  16      62.903  71.854  96.014  1.00  0.00           C
ATOM    406  C   LEU A  16      58.793  69.124  96.214  1.00  0.00           C
ATOM    407  O   LEU A  16      57.893  68.343  95.914  1.00  0.00           O
ATOM    408  N   GLU A  17      58.543  70.104  97.076  1.00  0.00           N
ATOM    410  CA  GLU A  17      57.233  70.512  97.464  1.00  0.00           C
ATOM    412  CB  GLU A  17      57.353  71.163  98.834  1.00  0.00           C
ATOM    415  CG  GLU A  17      56.243  72.133  99.275  1.00  0.00           C
ATOM    418  CD  GLU A  17      56.793  73.184 100.224  1.00  0.00           C
ATOM    419  OE1 GLU A  17      58.033  73.292 100.334  1.00  0.00           O
ATOM    420  OE2 GLU A  17      55.983  73.863 100.894  1.00  0.00           O
ATOM    421  C   GLU A  17      56.683  71.442  96.414  1.00  0.00           C
ATOM    422  O   GLU A  17      57.023  72.624  96.325  1.00  0.00           O
ATOM    423  N   TYR A  18      55.803  70.913  95.554  1.00  0.00           N
ATOM    425  CA  TYR A  18      55.363  71.554  94.344  1.00  0.00           C
ATOM    427  CB  TYR A  18      54.953  70.463  93.326  1.00  0.00           C
ATOM    430  CG  TYR A  18      54.053  69.413  93.944  1.00  0.00           C
ATOM    431  CD1 TYR A  18      52.683  69.652  94.084  1.00  0.00           C
ATOM    433  CE1 TYR A  18      51.843  68.692  94.674  1.00  0.00           C
ATOM    435  CZ  TYR A  18      52.383  67.484  95.115  1.00  0.00           C
ATOM    436  OH  TYR A  18      51.513  66.512  95.654  1.00  0.00           O
ATOM    438  CD2 TYR A  18      54.583  68.193  94.384  1.00  0.00           C
ATOM    440  CE2 TYR A  18      53.753  67.223  94.975  1.00  0.00           C
ATOM    442  C   TYR A  18      54.193  72.493  94.544  1.00  0.00           C
ATOM    443  O   TYR A  18      53.503  72.874  93.605  1.00  0.00           O
ATOM    444  N   GLN A  19      53.953  72.893  95.784  1.00  0.00           N
ATOM    446  CA  GLN A  19      53.003  73.913  96.124  1.00  0.00           C
ATOM    448  CB  GLN A  19      51.733  73.292  96.775  1.00  0.00           C
ATOM    451  CG  GLN A  19      52.003  72.373  97.984  1.00  0.00           C
ATOM    454  CD  GLN A  19      50.693  71.753  98.494  1.00  0.00           C
ATOM    455  OE1 GLN A  19      49.693  71.703  97.774  1.00  0.00           O
ATOM    456  NE2 GLN A  19      50.733  71.174  99.704  1.00  0.00           N
ATOM    459  C   GLN A  19      53.703  74.854  97.064  1.00  0.00           C
ATOM    460  O   GLN A  19      54.183  74.453  98.116  1.00  0.00           O
ATOM    461  N   CYS A  20      53.813  76.144  96.704  1.00  0.00           N
ATOM    463  CA  CYS A  20      54.343  77.133  97.605  1.00  0.00           C
ATOM    465  CB  CYS A  20      55.753  77.644  97.225  1.00  0.00           C
ATOM    468  SG  CYS A  20      56.903  76.243  97.076  1.00  0.00           S
ATOM    470  C   CYS A  20      53.353  78.262  97.594  1.00  0.00           C
ATOM    471  O   CYS A  20      52.403  78.303  96.794  1.00  0.00           O
ATOM    472  N   ASP A  21      53.523  79.213  98.524  1.00  0.00           N
ATOM    474  CA  ASP A  21      52.593  80.294  98.744  1.00  0.00           C
ATOM    476  CB  ASP A  21      53.043  81.203  99.935  1.00  0.00           C
ATOM    479  CG  ASP A  21      54.413  81.863  99.735  1.00  0.00           C
ATOM    480  OD1 ASP A  21      55.313  81.133  99.254  1.00  0.00           O
ATOM    481  OD2 ASP A  21      54.563  83.064 100.054  1.00  0.00           O
ATOM    482  C   ASP A  21      52.413  81.124  97.494  1.00  0.00           C
ATOM    483  O   ASP A  21      51.293  81.442  97.104  1.00  0.00           O
ATOM    484  N   GLU A  22      53.543  81.432  96.834  1.00  0.00           N
ATOM    486  CA  GLU A  22      53.573  82.234  95.654  1.00  0.00           C
ATOM    488  CB  GLU A  22      54.993  82.833  95.464  1.00  0.00           C
ATOM    491  CG  GLU A  22      55.653  83.594  96.645  1.00  0.00           C
ATOM    494  CD  GLU A  22      56.983  84.133  96.144  1.00  0.00           C
ATOM    495  OE1 GLU A  22      58.033  83.423  96.144  1.00  0.00           O
ATOM    496  OE2 GLU A  22      56.963  85.263  95.584  1.00  0.00           O
ATOM    497  C   GLU A  22      53.223  81.413  94.394  1.00  0.00           C
ATOM    498  O   GLU A  22      52.353  81.793  93.624  1.00  0.00           O
ATOM    499  N   LYS A  23      53.913  80.284  94.135  1.00  0.00           N
ATOM    501  CA  LYS A  23      53.933  79.574  92.844  1.00  0.00           C
ATOM    503  CB  LYS A  23      55.113  79.984  91.915  1.00  0.00           C
ATOM    506  CG  LYS A  23      55.113  81.374  91.255  1.00  0.00           C
ATOM    509  CD  LYS A  23      55.583  82.484  92.215  1.00  0.00           C
ATOM    512  CE  LYS A  23      55.674  83.874  91.605  1.00  0.00           C
ATOM    515  NZ  LYS A  23      56.143  84.904  92.575  1.00  0.00           N
ATOM    519  C   LYS A  23      54.104  78.063  93.064  1.00  0.00           C
ATOM    520  O   LYS A  23      54.473  77.663  94.154  1.00  0.00           O
ATOM    521  N   PRO A  24      53.894  77.203  92.085  1.00  0.00           N
ATOM    522  CD  PRO A  24      52.953  77.493  91.004  1.00  0.00           C
ATOM    525  CA  PRO A  24      54.174  75.783  92.225  1.00  0.00           C
ATOM    527  CB  PRO A  24      53.193  75.113  91.264  1.00  0.00           C
ATOM    530  CG  PRO A  24      52.873  76.192  90.224  1.00  0.00           C
ATOM    533  C   PRO A  24      55.623  75.434  91.874  1.00  0.00           C
ATOM    534  O   PRO A  24      56.063  75.582  90.734  1.00  0.00           O
ATOM    535  N   LEU A  25      56.363  74.883  92.855  1.00  0.00           N
ATOM    537  CA  LEU A  25      57.773  74.512  92.724  1.00  0.00           C
ATOM    539  CB  LEU A  25      58.423  74.623  94.124  1.00  0.00           C
ATOM    542  CG  LEU A  25      59.933  74.964  94.194  1.00  0.00           C
ATOM    544  CD1 LEU A  25      60.863  73.843  93.784  1.00  0.00           C
ATOM    548  CD2 LEU A  25      60.243  76.174  93.335  1.00  0.00           C
ATOM    552  C   LEU A  25      57.903  73.093  92.164  1.00  0.00           C
ATOM    553  O   LEU A  25      58.523  72.193  92.734  1.00  0.00           O
ATOM    554  N   THR A  26      57.283  72.823  91.004  1.00  0.00           N
ATOM    556  CA  THR A  26      57.273  71.473  90.434  1.00  0.00           C
ATOM    558  CB  THR A  26      55.953  71.034  89.814  1.00  0.00           C
ATOM    560  OG1 THR A  26      55.993  69.863  89.014  1.00  0.00           O
ATOM    562  CG2 THR A  26      55.373  72.112  88.934  1.00  0.00           C
ATOM    566  C   THR A  26      58.463  71.273  89.564  1.00  0.00           C
ATOM    567  O   THR A  26      58.443  71.303  88.335  1.00  0.00           O
ATOM    568  N   VAL A  27      59.583  71.053  90.234  1.00  0.00           N
ATOM    570  CA  VAL A  27      60.783  70.582  89.624  1.00  0.00           C
ATOM    572  CB  VAL A  27      61.933  70.854  90.554  1.00  0.00           C
ATOM    574  CG1 VAL A  27      63.203  70.313  89.944  1.00  0.00           C
ATOM    578  CG2 VAL A  27      62.153  72.354  90.734  1.00  0.00           C
ATOM    582  C   VAL A  27      60.643  69.104  89.404  1.00  0.00           C
ATOM    583  O   VAL A  27      60.183  68.383  90.274  1.00  0.00           O
ATOM    584  N   LYS A  28      61.063  68.604  88.256  1.00  0.00           N
ATOM    586  CA  LYS A  28      61.313  67.214  88.035  1.00  0.00           C
ATOM    588  CB  LYS A  28      60.913  66.773  86.614  1.00  0.00           C
ATOM    591  CG  LYS A  28      59.403  66.863  86.344  1.00  0.00           C
ATOM    594  CD  LYS A  28      58.793  68.273  86.355  1.00  0.00           C
ATOM    597  CE  LYS A  28      57.353  68.354  85.854  1.00  0.00           C
ATOM    600  NZ  LYS A  28      56.753  69.644  86.255  1.00  0.00           N
ATOM    604  C   LYS A  28      62.784  67.163  88.214  1.00  0.00           C
ATOM    605  O   LYS A  28      63.533  67.563  87.335  1.00  0.00           O
ATOM    606  N   LEU A  29      63.263  66.733  89.384  1.00  0.00           N
ATOM    608  CA  LEU A  29      64.663  66.484  89.555  1.00  0.00           C
ATOM    610  CB  LEU A  29      65.193  66.484  91.014  1.00  0.00           C
ATOM    613  CG  LEU A  29      64.773  67.683  91.904  1.00  0.00           C
ATOM    615  CD1 LEU A  29      63.343  67.523  92.424  1.00  0.00           C
ATOM    619  CD2 LEU A  29      65.703  67.883  93.104  1.00  0.00           C
ATOM    623  C   LEU A  29      64.863  65.132  88.934  1.00  0.00           C
ATOM    624  O   LEU A  29      64.203  64.152  89.275  1.00  0.00           O
ATOM    625  N   ASN A  30      65.853  65.044  88.025  1.00  0.00           N
ATOM    627  CA  ASN A  30      66.563  63.812  87.864  1.00  0.00           C
ATOM    629  CB  ASN A  30      67.663  63.874  86.785  1.00  0.00           C
ATOM    632  CG  ASN A  30      67.613  62.514  86.124  1.00  0.00           C
ATOM    633  OD1 ASN A  30      68.253  61.563  86.564  1.00  0.00           O
ATOM    634  ND2 ASN A  30      66.753  62.383  85.094  1.00  0.00           N
ATOM    637  C   ASN A  30      67.173  63.443  89.194  1.00  0.00           C
ATOM    638  O   ASN A  30      67.813  64.273  89.835  1.00  0.00           O
ATOM    639  N   ASN A  31      66.973  62.214  89.646  1.00  0.00           N
ATOM    641  CA  ASN A  31      67.443  61.723  90.914  1.00  0.00           C
ATOM    643  CB  ASN A  31      67.013  60.234  90.934  1.00  0.00           C
ATOM    646  CG  ASN A  31      67.403  59.623  92.244  1.00  0.00           C
ATOM    647  OD1 ASN A  31      68.174  58.673  92.324  1.00  0.00           O
ATOM    648  ND2 ASN A  31      66.963  60.324  93.314  1.00  0.00           N
ATOM    651  C   ASN A  31      68.924  62.003  91.365  1.00  0.00           C
ATOM    652  O   ASN A  31      69.163  62.183  92.554  1.00  0.00           O
ATOM    653  N   PRO A  32      69.983  62.094  90.574  1.00  0.00           N
ATOM    654  CD  PRO A  32      69.983  61.452  89.314  1.00  0.00           C
ATOM    657  CA  PRO A  32      71.373  62.362  90.965  1.00  0.00           C
ATOM    659  CB  PRO A  32      72.193  62.123  89.674  1.00  0.00           C
ATOM    662  CG  PRO A  32      71.133  62.063  88.574  1.00  0.00           C
ATOM    665  C   PRO A  32      71.453  63.804  91.284  1.00  0.00           C
ATOM    666  O   PRO A  32      72.383  64.273  91.936  1.00  0.00           O
ATOM    667  N   ARG A  33      70.483  64.503  90.694  1.00  0.00           N
ATOM    669  CA  ARG A  33      70.243  65.902  90.814  1.00  0.00           C
ATOM    671  CB  ARG A  33      70.144  66.322  92.304  1.00  0.00           C
ATOM    674  CG  ARG A  33      69.493  65.324  93.305  1.00  0.00           C
ATOM    677  CD  ARG A  33      67.993  65.053  93.144  1.00  0.00           C
ATOM    680  NE  ARG A  33      67.644  63.973  94.105  1.00  0.00           N
ATOM    682  CZ  ARG A  33      66.433  63.713  94.576  1.00  0.00           C
ATOM    683  NH1 ARG A  33      65.383  64.472  94.484  1.00  0.00           N
ATOM    686  NH2 ARG A  33      66.284  62.604  95.264  1.00  0.00           N
ATOM    689  C   ARG A  33      71.323  66.563  89.964  1.00  0.00           C
ATOM    690  O   ARG A  33      71.873  67.593  90.344  1.00  0.00           O
ATOM    691  N   GLN A  34      71.693  65.953  88.804  1.00  0.00           N
ATOM    693  CA  GLN A  34      72.543  66.563  87.774  1.00  0.00           C
ATOM    695  CB  GLN A  34      72.873  65.674  86.544  1.00  0.00           C
ATOM    698  CG  GLN A  34      73.363  64.254  86.824  1.00  0.00           C
ATOM    701  CD  GLN A  34      73.574  63.542  85.484  1.00  0.00           C
ATOM    702  OE1 GLN A  34      73.834  64.203  84.474  1.00  0.00           O
ATOM    703  NE2 GLN A  34      73.363  62.214  85.424  1.00  0.00           N
ATOM    706  C   GLN A  34      71.833  67.734  87.146  1.00  0.00           C
ATOM    707  O   GLN A  34      72.443  68.723  86.744  1.00  0.00           O
ATOM    708  N   GLU A  35      70.523  67.534  86.994  1.00  0.00           N
ATOM    710  CA  GLU A  35      69.623  68.243  86.144  1.00  0.00           C
ATOM    712  CB  GLU A  35      69.333  67.493  84.835  1.00  0.00           C
ATOM    715  CG  GLU A  35      68.343  68.214  83.865  1.00  0.00           C
ATOM    718  CD  GLU A  35      67.854  67.203  82.844  1.00  0.00           C
ATOM    719  OE1 GLU A  35      67.113  66.263  83.244  1.00  0.00           O
ATOM    720  OE2 GLU A  35      68.273  67.324  81.674  1.00  0.00           O
ATOM    721  C   GLU A  35      68.353  68.324  86.936  1.00  0.00           C
ATOM    722  O   GLU A  35      68.023  67.442  87.724  1.00  0.00           O
ATOM    723  N   VAL A  36      67.644  69.424  86.744  1.00  0.00           N
ATOM    725  CA  VAL A  36      66.273  69.563  87.134  1.00  0.00           C
ATOM    727  CB  VAL A  36      66.144  70.523  88.305  1.00  0.00           C
ATOM    729  CG1 VAL A  36      66.753  69.894  89.576  1.00  0.00           C
ATOM    733  CG2 VAL A  36      66.733  71.913  88.044  1.00  0.00           C
ATOM    737  C   VAL A  36      65.513  70.063  85.914  1.00  0.00           C
ATOM    738  O   VAL A  36      65.943  71.004  85.245  1.00  0.00           O
ATOM    739  N   SER A  37      64.333  69.493  85.604  1.00  0.00           N
ATOM    741  CA  SER A  37      63.363  70.174  84.764  1.00  0.00           C
ATOM    743  CB  SER A  37      62.603  69.273  83.744  1.00  0.00           C
ATOM    746  OG  SER A  37      63.373  68.953  82.594  1.00  0.00           O
ATOM    748  C   SER A  37      62.383  70.993  85.594  1.00  0.00           C
ATOM    749  O   SER A  37      61.573  70.493  86.365  1.00  0.00           O
ATOM    750  N   PHE A  38      62.453  72.324  85.464  1.00  0.00           N
ATOM    752  CA  PHE A  38      61.833  73.303  86.334  1.00  0.00           C
ATOM    754  CB  PHE A  38      62.913  74.243  86.954  1.00  0.00           C
ATOM    757  CG  PHE A  38      62.323  75.413  87.715  1.00  0.00           C
ATOM    758  CD1 PHE A  38      61.423  75.183  88.764  1.00  0.00           C
ATOM    760  CE1 PHE A  38      60.653  76.223  89.285  1.00  0.00           C
ATOM    762  CZ  PHE A  38      60.813  77.513  88.774  1.00  0.00           C
ATOM    764  CD2 PHE A  38      62.523  76.723  87.254  1.00  0.00           C
ATOM    766  CE2 PHE A  38      61.763  77.773  87.774  1.00  0.00           C
ATOM    768  C   PHE A  38      60.793  74.093  85.544  1.00  0.00           C
ATOM    769  O   PHE A  38      60.873  74.203  84.324  1.00  0.00           O
ATOM    770  N   VAL A  39      59.773  74.612  86.234  1.00  0.00           N
ATOM    772  CA  VAL A  39      58.653  75.284  85.604  1.00  0.00           C
ATOM    774  CB  VAL A  39      57.333  74.813  86.164  1.00  0.00           C
ATOM    776  CG1 VAL A  39      56.173  75.483  85.414  1.00  0.00           C
ATOM    780  CG2 VAL A  39      57.263  73.303  85.924  1.00  0.00           C
ATOM    784  C   VAL A  39      58.753  76.803  85.604  1.00  0.00           C
ATOM    785  O   VAL A  39      58.764  77.473  86.635  1.00  0.00           O
ATOM    786  N   TYR A  40      58.753  77.373  84.394  1.00  0.00           N
ATOM    788  CA  TYR A  40      58.373  78.753  84.154  1.00  0.00           C
ATOM    790  CB  TYR A  40      59.183  79.283  82.924  1.00  0.00           C
ATOM    793  CG  TYR A  40      59.153  80.762  82.645  1.00  0.00           C
ATOM    794  CD1 TYR A  40      57.973  81.523  82.564  1.00  0.00           C
ATOM    796  CE1 TYR A  40      58.023  82.883  82.254  1.00  0.00           C
ATOM    798  CZ  TYR A  40      59.253  83.493  81.994  1.00  0.00           C
ATOM    799  OH  TYR A  40      59.313  84.863  81.734  1.00  0.00           O
ATOM    801  CD2 TYR A  40      60.373  81.383  82.335  1.00  0.00           C
ATOM    803  CE2 TYR A  40      60.424  82.743  82.004  1.00  0.00           C
ATOM    805  C   TYR A  40      56.873  78.723  83.865  1.00  0.00           C
ATOM    806  O   TYR A  40      56.453  78.423  82.755  1.00  0.00           O
ATOM    807  N   ASP A  41      56.053  79.012  84.884  1.00  0.00           N
ATOM    809  CA  ASP A  41      54.613  79.113  84.865  1.00  0.00           C
ATOM    811  CB  ASP A  41      54.163  80.294  83.954  1.00  0.00           C
ATOM    814  CG  ASP A  41      53.043  81.094  84.585  1.00  0.00           C
ATOM    815  OD1 ASP A  41      52.653  80.803  85.744  1.00  0.00           O
ATOM    816  OD2 ASP A  41      52.613  82.083  83.954  1.00  0.00           O
ATOM    817  C   ASP A  41      53.863  77.804  84.614  1.00  0.00           C
ATOM    818  O   ASP A  41      53.403  77.144  85.554  1.00  0.00           O
ATOM    819  N   ASN A  42      53.793  77.333  83.354  1.00  0.00           N
ATOM    821  CA  ASN A  42      53.353  75.983  83.064  1.00  0.00           C
ATOM    823  CB  ASN A  42      51.863  75.973  82.624  1.00  0.00           C
ATOM    826  CG  ASN A  42      51.163  74.693  83.084  1.00  0.00           C
ATOM    827  OD1 ASN A  42      51.683  73.874  83.844  1.00  0.00           O
ATOM    828  ND2 ASN A  42      49.903  74.503  82.605  1.00  0.00           N
ATOM    831  C   ASN A  42      54.183  75.424  81.934  1.00  0.00           C
ATOM    832  O   ASN A  42      53.823  74.443  81.294  1.00  0.00           O
ATOM    833  N   GLN A  43      55.333  76.063  81.635  1.00  0.00           N
ATOM    835  CA  GLN A  43      56.283  75.604  80.654  1.00  0.00           C
ATOM    837  CB  GLN A  43      56.753  76.794  79.764  1.00  0.00           C
ATOM    840  CG  GLN A  43      57.983  76.534  78.865  1.00  0.00           C
ATOM    843  CD  GLN A  43      58.533  77.773  78.154  1.00  0.00           C
ATOM    844  OE1 GLN A  43      59.483  77.663  77.374  1.00  0.00           O
ATOM    845  NE2 GLN A  43      57.963  78.964  78.424  1.00  0.00           N
ATOM    848  C   GLN A  43      57.463  75.003  81.374  1.00  0.00           C
ATOM    849  O   GLN A  43      57.913  75.503  82.394  1.00  0.00           O
ATOM    850  N   LEU A  44      58.003  73.894  80.844  1.00  0.00           N
ATOM    852  CA  LEU A  44      59.013  73.113  81.524  1.00  0.00           C
ATOM    854  CB  LEU A  44      58.573  71.633  81.564  1.00  0.00           C
ATOM    857  CG  LEU A  44      59.313  70.783  82.615  1.00  0.00           C
ATOM    859  CD1 LEU A  44      59.003  71.243  84.035  1.00  0.00           C
ATOM    863  CD2 LEU A  44      58.983  69.294  82.505  1.00  0.00           C
ATOM    867  C   LEU A  44      60.373  73.283  80.844  1.00  0.00           C
ATOM    868  O   LEU A  44      60.513  73.163  79.624  1.00  0.00           O
ATOM    869  N   LEU A  45      61.423  73.604  81.635  1.00  0.00           N
ATOM    871  CA  LEU A  45      62.733  74.034  81.185  1.00  0.00           C
ATOM    873  CB  LEU A  45      62.983  75.533  81.465  1.00  0.00           C
ATOM    876  CG  LEU A  45      62.053  76.493  80.714  1.00  0.00           C
ATOM    878  CD1 LEU A  45      60.803  76.783  81.535  1.00  0.00           C
ATOM    882  CD2 LEU A  45      62.793  77.804  80.454  1.00  0.00           C
ATOM    886  C   LEU A  45      63.773  73.292  81.984  1.00  0.00           C
ATOM    887  O   LEU A  45      63.483  72.823  83.074  1.00  0.00           O
ATOM    888  N   HIS A  46      65.013  73.152  81.495  1.00  0.00           N
ATOM    890  CA  HIS A  46      65.923  72.123  81.954  1.00  0.00           C
ATOM    892  CB  HIS A  46      66.043  71.074  80.835  1.00  0.00           C
ATOM    895  ND1 HIS A  46      66.843  72.823  79.194  1.00  0.00           N
ATOM    896  CG  HIS A  46      66.133  71.674  79.434  1.00  0.00           C
ATOM    897  CE1 HIS A  46      66.773  73.033  77.904  1.00  0.00           C
ATOM    899  NE2 HIS A  46      65.983  72.123  77.294  1.00  0.00           N
ATOM    901  CD2 HIS A  46      65.563  71.243  78.274  1.00  0.00           C
ATOM    903  C   HIS A  46      67.263  72.692  82.435  1.00  0.00           C
ATOM    904  O   HIS A  46      67.993  73.383  81.744  1.00  0.00           O
ATOM    905  N   LEU A  47      67.584  72.513  83.725  1.00  0.00           N
ATOM    907  CA  LEU A  47      68.623  73.283  84.384  1.00  0.00           C
ATOM    909  CB  LEU A  47      68.033  74.174  85.514  1.00  0.00           C
ATOM    912  CG  LEU A  47      67.083  75.332  85.145  1.00  0.00           C
ATOM    914  CD1 LEU A  47      65.693  74.863  84.715  1.00  0.00           C
ATOM    918  CD2 LEU A  47      66.943  76.273  86.355  1.00  0.00           C
ATOM    922  C   LEU A  47      69.643  72.344  85.034  1.00  0.00           C
ATOM    923  O   LEU A  47      69.273  71.493  85.835  1.00  0.00           O
ATOM    924  N   LYS A  48      70.973  72.484  84.774  1.00  0.00           N
ATOM    926  CA  LYS A  48      71.953  71.604  85.424  1.00  0.00           C
ATOM    928  CB  LYS A  48      73.163  71.104  84.604  1.00  0.00           C
ATOM    931  CG  LYS A  48      72.793  70.223  83.424  1.00  0.00           C
ATOM    934  CD  LYS A  48      72.604  71.113  82.225  1.00  0.00           C
ATOM    937  CE  LYS A  48      71.743  70.473  81.174  1.00  0.00           C
ATOM    940  NZ  LYS A  48      72.464  69.894  80.034  1.00  0.00           N
ATOM    944  C   LYS A  48      72.623  72.173  86.645  1.00  0.00           C
ATOM    945  O   LYS A  48      73.033  73.333  86.654  1.00  0.00           O
ATOM    946  N   GLN A  49      72.865  71.313  87.645  1.00  0.00           N
ATOM    948  CA  GLN A  49      73.843  71.554  88.694  1.00  0.00           C
ATOM    950  CB  GLN A  49      73.753  70.563  89.894  1.00  0.00           C
ATOM    953  CG  GLN A  49      74.533  69.213  89.835  1.00  0.00           C
ATOM    956  CD  GLN A  49      76.023  69.332  90.184  1.00  0.00           C
ATOM    957  OE1 GLN A  49      76.453  70.104  91.045  1.00  0.00           O
ATOM    958  NE2 GLN A  49      76.843  68.493  89.515  1.00  0.00           N
ATOM    961  C   GLN A  49      75.233  71.593  88.074  1.00  0.00           C
ATOM    962  O   GLN A  49      75.703  70.604  87.514  1.00  0.00           O
ATOM    963  N   GLY A  50      75.893  72.762  88.144  1.00  0.00           N
ATOM    965  CA  GLY A  50      77.283  72.893  87.755  1.00  0.00           C
ATOM    968  C   GLY A  50      78.174  73.012  88.954  1.00  0.00           C
ATOM    969  O   GLY A  50      77.873  72.513  90.034  1.00  0.00           O
ATOM    970  N   ILE A  51      79.263  73.793  88.865  1.00  0.00           N
ATOM    972  CA  ILE A  51      80.124  74.073  90.005  1.00  0.00           C
ATOM    974  CB  ILE A  51      81.434  74.693  89.564  1.00  0.00           C
ATOM    976  CG2 ILE A  51      82.323  74.942  90.805  1.00  0.00           C
ATOM    980  CG1 ILE A  51      82.164  73.793  88.535  1.00  0.00           C
ATOM    983  CD  ILE A  51      82.333  72.333  88.974  1.00  0.00           C
ATOM    987  C   ILE A  51      79.453  74.942  91.074  1.00  0.00           C
ATOM    988  O   ILE A  51      79.364  76.163  90.994  1.00  0.00           O
ATOM    989  N   SER A  52      78.933  74.303  92.124  1.00  0.00           N
ATOM    991  CA  SER A  52      77.993  74.942  93.014  1.00  0.00           C
ATOM    993  CB  SER A  52      76.864  73.973  93.384  1.00  0.00           C
ATOM    996  OG  SER A  52      76.203  73.453  92.225  1.00  0.00           O
ATOM    998  C   SER A  52      78.693  75.383  94.285  1.00  0.00           C
ATOM    999  O   SER A  52      79.354  74.574  94.944  1.00  0.00           O
ATOM   1000  N   ALA A  53      78.633  76.684  94.646  1.00  0.00           N
ATOM   1002  CA  ALA A  53      79.364  77.163  95.805  1.00  0.00           C
ATOM   1004  CB  ALA A  53      80.253  78.354  95.385  1.00  0.00           C
ATOM   1008  C   ALA A  53      78.473  77.543  96.984  1.00  0.00           C
ATOM   1009  O   ALA A  53      78.903  77.413  98.124  1.00  0.00           O
ATOM   1010  N   SER A  54      77.223  78.012  96.764  1.00  0.00           N
ATOM   1012  CA  SER A  54      76.403  78.534  97.874  1.00  0.00           C
ATOM   1014  CB  SER A  54      75.633  79.854  97.594  1.00  0.00           C
ATOM   1017  OG  SER A  54      76.433  80.783  96.844  1.00  0.00           O
ATOM   1019  C   SER A  54      75.373  77.493  98.305  1.00  0.00           C
ATOM   1020  O   SER A  54      74.453  77.762  99.064  1.00  0.00           O
ATOM   1021  N   GLY A  55      75.483  76.263  97.785  1.00  0.00           N
ATOM   1023  CA  GLY A  55      74.453  75.234  97.724  1.00  0.00           C
ATOM   1026  C   GLY A  55      74.283  74.894  96.264  1.00  0.00           C
ATOM   1027  O   GLY A  55      74.703  75.674  95.414  1.00  0.00           O
ATOM   1028  N   ALA A  56      73.673  73.743  95.924  1.00  0.00           N
ATOM   1030  CA  ALA A  56      73.464  73.303  94.555  1.00  0.00           C
ATOM   1032  CB  ALA A  56      72.683  71.983  94.484  1.00  0.00           C
ATOM   1036  C   ALA A  56      72.803  74.303  93.605  1.00  0.00           C
ATOM   1037  O   ALA A  56      71.833  74.993  93.904  1.00  0.00           O
ATOM   1038  N   ARG A  57      73.373  74.413  92.404  1.00  0.00           N
ATOM   1040  CA  ARG A  57      73.143  75.512  91.505  1.00  0.00           C
ATOM   1042  CB  ARG A  57      74.473  76.263  91.344  1.00  0.00           C
ATOM   1045  CG  ARG A  57      74.813  77.214  92.494  1.00  0.00           C
ATOM   1048  CD  ARG A  57      74.714  78.682  92.134  1.00  0.00           C
ATOM   1051  NE  ARG A  57      73.333  78.933  91.624  1.00  0.00           N
ATOM   1053  CZ  ARG A  57      73.013  78.993  90.344  1.00  0.00           C
ATOM   1054  NH1 ARG A  57      73.883  79.253  89.404  1.00  0.00           N
ATOM   1057  NH2 ARG A  57      71.783  78.682  90.024  1.00  0.00           N
ATOM   1060  C   ARG A  57      72.743  75.013  90.154  1.00  0.00           C
ATOM   1061  O   ARG A  57      73.593  74.673  89.334  1.00  0.00           O
ATOM   1062  N   TYR A  58      71.433  74.984  89.904  1.00  0.00           N
ATOM   1064  CA  TYR A  58      70.893  74.493  88.664  1.00  0.00           C
ATOM   1066  CB  TYR A  58      69.613  73.633  88.834  1.00  0.00           C
ATOM   1069  CG  TYR A  58      69.803  72.534  89.844  1.00  0.00           C
ATOM   1070  CD1 TYR A  58      69.684  72.793  91.225  1.00  0.00           C
ATOM   1072  CE1 TYR A  58      69.873  71.773  92.164  1.00  0.00           C
ATOM   1074  CZ  TYR A  58      70.133  70.473  91.724  1.00  0.00           C
ATOM   1075  OH  TYR A  58      70.393  69.453  92.654  1.00  0.00           O
ATOM   1077  CD2 TYR A  58      70.003  71.214  89.424  1.00  0.00           C
ATOM   1079  CE2 TYR A  58      70.144  70.192  90.364  1.00  0.00           C
ATOM   1081  C   TYR A  58      70.643  75.674  87.734  1.00  0.00           C
ATOM   1082  O   TYR A  58      70.073  76.684  88.134  1.00  0.00           O
ATOM   1083  N   THR A  59      71.093  75.633  86.465  1.00  0.00           N
ATOM   1085  CA  THR A  59      70.953  76.824  85.616  1.00  0.00           C
ATOM   1087  CB  THR A  59      72.214  77.703  85.634  1.00  0.00           C
ATOM   1089  OG1 THR A  59      72.693  77.973  86.944  1.00  0.00           O
ATOM   1091  CG2 THR A  59      71.983  79.073  84.984  1.00  0.00           C
ATOM   1095  C   THR A  59      70.693  76.433  84.174  1.00  0.00           C
ATOM   1096  O   THR A  59      71.394  75.574  83.634  1.00  0.00           O
ATOM   1097  N   ASP A  60      69.703  77.074  83.494  1.00  0.00           N
ATOM   1099  CA  ASP A  60      69.563  77.083  82.044  1.00  0.00           C
ATOM   1101  CB  ASP A  60      68.114  76.723  81.645  1.00  0.00           C
ATOM   1104  CG  ASP A  60      67.003  77.534  82.295  1.00  0.00           C
ATOM   1105  OD1 ASP A  60      65.833  77.233  81.934  1.00  0.00           O
ATOM   1106  OD2 ASP A  60      67.283  78.453  83.116  1.00  0.00           O
ATOM   1107  C   ASP A  60      69.883  78.443  81.434  1.00  0.00           C
ATOM   1108  O   ASP A  60      69.983  78.583  80.215  1.00  0.00           O
ATOM   1109  N   GLY A  61      70.053  79.483  82.254  1.00  0.00           N
ATOM   1111  CA  GLY A  61      70.343  80.833  81.785  1.00  0.00           C
ATOM   1114  C   GLY A  61      69.083  81.633  81.624  1.00  0.00           C
ATOM   1115  O   GLY A  61      69.104  82.862  81.674  1.00  0.00           O
ATOM   1116  N   ILE A  62      67.943  80.933  81.444  1.00  0.00           N
ATOM   1118  CA  ILE A  62      66.593  81.473  81.535  1.00  0.00           C
ATOM   1120  CB  ILE A  62      65.513  80.483  81.134  1.00  0.00           C
ATOM   1122  CG2 ILE A  62      64.113  81.143  81.225  1.00  0.00           C
ATOM   1126  CG1 ILE A  62      65.793  79.873  79.744  1.00  0.00           C
ATOM   1129  CD  ILE A  62      65.723  80.893  78.604  1.00  0.00           C
ATOM   1133  C   ILE A  62      66.323  81.924  82.944  1.00  0.00           C
ATOM   1134  O   ILE A  62      65.824  83.034  83.174  1.00  0.00           O
ATOM   1135  N   TYR A  63      66.733  81.073  83.904  1.00  0.00           N
ATOM   1137  CA  TYR A  63      66.703  81.313  85.314  1.00  0.00           C
ATOM   1139  CB  TYR A  63      65.424  80.693  85.945  1.00  0.00           C
ATOM   1142  CG  TYR A  63      64.183  81.493  85.604  1.00  0.00           C
ATOM   1143  CD1 TYR A  63      64.163  82.894  85.744  1.00  0.00           C
ATOM   1145  CE1 TYR A  63      62.983  83.624  85.564  1.00  0.00           C
ATOM   1147  CZ  TYR A  63      61.803  82.973  85.234  1.00  0.00           C
ATOM   1148  OH  TYR A  63      60.613  83.734  85.094  1.00  0.00           O
ATOM   1150  CD2 TYR A  63      62.983  80.844  85.255  1.00  0.00           C
ATOM   1152  CE2 TYR A  63      61.803  81.582  85.075  1.00  0.00           C
ATOM   1154  C   TYR A  63      67.943  80.723  85.954  1.00  0.00           C
ATOM   1155  O   TYR A  63      68.593  79.824  85.434  1.00  0.00           O
ATOM   1156  N   VAL A  64      68.343  81.264  87.114  1.00  0.00           N
ATOM   1158  CA  VAL A  64      69.333  80.634  87.974  1.00  0.00           C
ATOM   1160  CB  VAL A  64      70.424  81.642  88.396  1.00  0.00           C
ATOM   1162  CG1 VAL A  64      70.553  81.914  89.914  1.00  0.00           C
ATOM   1166  CG2 VAL A  64      71.763  81.213  87.774  1.00  0.00           C
ATOM   1170  C   VAL A  64      68.563  79.993  89.124  1.00  0.00           C
ATOM   1171  O   VAL A  64      67.893  80.663  89.894  1.00  0.00           O
ATOM   1172  N   PHE A  65      68.583  78.653  89.244  1.00  0.00           N
ATOM   1174  CA  PHE A  65      67.924  77.942  90.324  1.00  0.00           C
ATOM   1176  CB  PHE A  65      67.184  76.663  89.785  1.00  0.00           C
ATOM   1179  CG  PHE A  65      66.383  75.833  90.784  1.00  0.00           C
ATOM   1180  CD1 PHE A  65      66.924  75.304  91.984  1.00  0.00           C
ATOM   1182  CE1 PHE A  65      66.104  74.652  92.914  1.00  0.00           C
ATOM   1184  CZ  PHE A  65      64.743  74.483  92.645  1.00  0.00           C
ATOM   1186  CD2 PHE A  65      65.034  75.582  90.514  1.00  0.00           C
ATOM   1188  CE2 PHE A  65      64.203  74.942  91.444  1.00  0.00           C
ATOM   1190  C   PHE A  65      68.953  77.633  91.384  1.00  0.00           C
ATOM   1191  O   PHE A  65      69.964  76.972  91.164  1.00  0.00           O
ATOM   1192  N   TRP A  66      68.743  78.113  92.615  1.00  0.00           N
ATOM   1194  CA  TRP A  66      69.574  77.743  93.734  1.00  0.00           C
ATOM   1196  CB  TRP A  66      70.063  79.023  94.464  1.00  0.00           C
ATOM   1199  CG  TRP A  66      70.883  78.863  95.704  1.00  0.00           C
ATOM   1200  CD1 TRP A  66      71.563  77.753  96.154  1.00  0.00           C
ATOM   1202  NE1 TRP A  66      72.153  78.033  97.365  1.00  0.00           N
ATOM   1204  CE2 TRP A  66      71.854  79.303  97.724  1.00  0.00           C
ATOM   1205  CD2 TRP A  66      71.083  79.883  96.694  1.00  0.00           C
ATOM   1206  CE3 TRP A  66      70.684  81.222  96.804  1.00  0.00           C
ATOM   1208  CZ3 TRP A  66      71.013  81.924  97.974  1.00  0.00           C
ATOM   1210  CZ2 TRP A  66      72.173  79.993  98.874  1.00  0.00           C
ATOM   1212  CH2 TRP A  66      71.724  81.303  98.995  1.00  0.00           C
ATOM   1214  C   TRP A  66      68.773  76.843  94.655  1.00  0.00           C
ATOM   1215  O   TRP A  66      67.693  77.193  95.134  1.00  0.00           O
ATOM   1216  N   SER A  67      69.323  75.643  94.935  1.00  0.00           N
ATOM   1218  CA  SER A  67      68.813  74.754  95.954  1.00  0.00           C
ATOM   1220  CB  SER A  67      68.683  73.292  95.484  1.00  0.00           C
ATOM   1223  OG  SER A  67      67.953  72.484  96.424  1.00  0.00           O
ATOM   1225  C   SER A  67      69.843  74.763  97.055  1.00  0.00           C
ATOM   1226  O   SER A  67      70.973  74.324  96.874  1.00  0.00           O
ATOM   1227  N   LYS A  68      69.493  75.273  98.224  1.00  0.00           N
ATOM   1229  CA  LYS A  68      70.383  75.243  99.364  1.00  0.00           C
ATOM   1231  CB  LYS A  68      69.903  76.343 100.314  1.00  0.00           C
ATOM   1234  CG  LYS A  68      70.873  76.663 101.444  1.00  0.00           C
ATOM   1237  CD  LYS A  68      70.614  78.063 101.994  1.00  0.00           C
ATOM   1240  CE  LYS A  68      71.303  78.273 103.345  1.00  0.00           C
ATOM   1243  NZ  LYS A  68      70.743  79.453 104.005  1.00  0.00           N
ATOM   1247  C   LYS A  68      70.403  73.833  99.975  1.00  0.00           C
ATOM   1248  O   LYS A  68      71.383  73.383 100.565  1.00  0.00           O
ATOM   1249  N   GLY A  69      69.323  73.074  99.704  1.00  0.00           N
ATOM   1251  CA  GLY A  69      69.153  71.663  99.984  1.00  0.00           C
ATOM   1254  C   GLY A  69      67.813  71.424 100.614  1.00  0.00           C
ATOM   1255  O   GLY A  69      67.173  70.402 100.364  1.00  0.00           O
ATOM   1256  N   ASP A  70      67.394  72.403 101.414  1.00  0.00           N
ATOM   1258  CA  ASP A  70      66.163  72.553 102.124  1.00  0.00           C
ATOM   1260  CB  ASP A  70      66.503  72.793 103.634  1.00  0.00           C
ATOM   1263  CG  ASP A  70      67.493  73.913 103.914  1.00  0.00           C
ATOM   1264  OD1 ASP A  70      68.563  73.933 103.244  1.00  0.00           O
ATOM   1265  OD2 ASP A  70      67.273  74.723 104.844  1.00  0.00           O
ATOM   1266  C   ASP A  70      65.393  73.743 101.554  1.00  0.00           C
ATOM   1267  O   ASP A  70      64.174  73.753 101.505  1.00  0.00           O
ATOM   1268  N   GLU A  71      66.083  74.773 101.024  1.00  0.00           N
ATOM   1270  CA  GLU A  71      65.424  75.964 100.514  1.00  0.00           C
ATOM   1272  CB  GLU A  71      65.943  77.233 101.234  1.00  0.00           C
ATOM   1275  CG  GLU A  71      65.023  78.464 101.045  1.00  0.00           C
ATOM   1278  CD  GLU A  71      65.553  79.633 101.834  1.00  0.00           C
ATOM   1279  OE1 GLU A  71      66.604  80.192 101.414  1.00  0.00           O
ATOM   1280  OE2 GLU A  71      64.953  80.023 102.864  1.00  0.00           O
ATOM   1281  C   GLU A  71      65.703  76.063  99.035  1.00  0.00           C
ATOM   1282  O   GLU A  71      66.813  75.813  98.564  1.00  0.00           O
ATOM   1283  N   ALA A  72      64.673  76.403  98.244  1.00  0.00           N
ATOM   1285  CA  ALA A  72      64.773  76.604  96.824  1.00  0.00           C
ATOM   1287  CB  ALA A  72      63.853  75.652  96.035  1.00  0.00           C
ATOM   1291  C   ALA A  72      64.434  78.053  96.554  1.00  0.00           C
ATOM   1292  O   ALA A  72      63.493  78.623  97.114  1.00  0.00           O
ATOM   1293  N   THR A  73      65.233  78.723  95.714  1.00  0.00           N
ATOM   1295  CA  THR A  73      64.993  80.093  95.304  1.00  0.00           C
ATOM   1297  CB  THR A  73      65.713  81.152  96.144  1.00  0.00           C
ATOM   1299  OG1 THR A  73      65.343  82.484  95.835  1.00  0.00           O
ATOM   1301  CG2 THR A  73      67.243  81.094  96.004  1.00  0.00           C
ATOM   1305  C   THR A  73      65.503  80.133  93.914  1.00  0.00           C
ATOM   1306  O   THR A  73      66.433  79.402  93.554  1.00  0.00           O
ATOM   1307  N   VAL A  74      64.903  80.954  93.054  1.00  0.00           N
ATOM   1309  CA  VAL A  74      65.354  81.003  91.684  1.00  0.00           C
ATOM   1311  CB  VAL A  74      64.553  80.112  90.724  1.00  0.00           C
ATOM   1313  CG1 VAL A  74      64.473  78.653  91.185  1.00  0.00           C
ATOM   1317  CG2 VAL A  74      63.113  80.564  90.654  1.00  0.00           C
ATOM   1321  C   VAL A  74      65.403  82.463  91.304  1.00  0.00           C
ATOM   1322  O   VAL A  74      64.453  83.234  91.454  1.00  0.00           O
ATOM   1323  N   TYR A  75      66.573  82.894  90.814  1.00  0.00           N
ATOM   1325  CA  TYR A  75      66.873  84.273  90.494  1.00  0.00           C
ATOM   1327  CB  TYR A  75      67.873  84.823  91.564  1.00  0.00           C
ATOM   1330  CG  TYR A  75      68.693  86.042  91.185  1.00  0.00           C
ATOM   1331  CD1 TYR A  75      68.083  87.293  91.074  1.00  0.00           C
ATOM   1333  CE1 TYR A  75      68.823  88.444  90.805  1.00  0.00           C
ATOM   1335  CZ  TYR A  75      70.214  88.363  90.674  1.00  0.00           C
ATOM   1336  OH  TYR A  75      70.923  89.564  90.484  1.00  0.00           O
ATOM   1338  CD2 TYR A  75      70.093  85.963  91.004  1.00  0.00           C
ATOM   1340  CE2 TYR A  75      70.853  87.113  90.756  1.00  0.00           C
ATOM   1342  C   TYR A  75      67.383  84.384  89.064  1.00  0.00           C
ATOM   1343  O   TYR A  75      68.383  83.803  88.685  1.00  0.00           O
ATOM   1344  N   LYS A  76      66.724  85.173  88.194  1.00  0.00           N
ATOM   1346  CA  LYS A  76      67.433  85.823  87.114  1.00  0.00           C
ATOM   1348  CB  LYS A  76      66.663  85.804  85.765  1.00  0.00           C
ATOM   1351  CG  LYS A  76      67.343  86.583  84.614  1.00  0.00           C
ATOM   1354  CD  LYS A  76      66.513  86.544  83.326  1.00  0.00           C
ATOM   1357  CE  LYS A  76      67.203  85.704  82.254  1.00  0.00           C
ATOM   1360  NZ  LYS A  76      66.284  85.413  81.154  1.00  0.00           N
ATOM   1364  C   LYS A  76      67.633  87.253  87.544  1.00  0.00           C
ATOM   1365  O   LYS A  76      66.743  87.833  88.154  1.00  0.00           O
ATOM   1366  N   ARG A  77      68.773  87.894  87.184  1.00  0.00           N
ATOM   1368  CA  ARG A  77      69.073  89.324  87.365  1.00  0.00           C
ATOM   1370  CB  ARG A  77      70.544  89.633  86.954  1.00  0.00           C
ATOM   1373  CG  ARG A  77      70.993  89.293  85.514  1.00  0.00           C
ATOM   1376  CD  ARG A  77      71.303  87.813  85.264  1.00  0.00           C
ATOM   1379  NE  ARG A  77      72.023  87.663  83.954  1.00  0.00           N
ATOM   1381  CZ  ARG A  77      72.453  86.493  83.494  1.00  0.00           C
ATOM   1382  NH1 ARG A  77      72.383  85.383  84.194  1.00  0.00           N
ATOM   1385  NH2 ARG A  77      73.003  86.434  82.304  1.00  0.00           N
ATOM   1388  C   ARG A  77      68.133  90.373  86.754  1.00  0.00           C
ATOM   1389  O   ARG A  77      68.504  91.534  86.554  1.00  0.00           O
ATOM   1390  N   ASP A  78      66.883  89.963  86.454  1.00  0.00           N
ATOM   1392  CA  ASP A  78      65.763  90.643  85.844  1.00  0.00           C
ATOM   1394  CB  ASP A  78      65.853  90.453  84.304  1.00  0.00           C
ATOM   1397  CG  ASP A  78      64.603  90.622  83.445  1.00  0.00           C
ATOM   1398  OD1 ASP A  78      63.543  91.094  83.914  1.00  0.00           O
ATOM   1399  OD2 ASP A  78      64.733  90.294  82.234  1.00  0.00           O
ATOM   1400  C   ASP A  78      64.503  90.074  86.524  1.00  0.00           C
ATOM   1401  O   ASP A  78      63.693  90.793  87.104  1.00  0.00           O
ATOM   1402  N   ARG A  79      64.323  88.734  86.495  1.00  0.00           N
ATOM   1404  CA  ARG A  79      63.133  88.043  86.974  1.00  0.00           C
ATOM   1406  CB  ARG A  79      62.303  87.442  85.805  1.00  0.00           C
ATOM   1409  CG  ARG A  79      61.303  88.444  85.184  1.00  0.00           C
ATOM   1412  CD  ARG A  79      59.893  88.484  85.805  1.00  0.00           C
ATOM   1415  NE  ARG A  79      59.883  89.273  87.076  1.00  0.00           N
ATOM   1417  CZ  ARG A  79      59.793  90.604  87.114  1.00  0.00           C
ATOM   1418  NH1 ARG A  79      59.863  91.353  86.045  1.00  0.00           N
ATOM   1421  NH2 ARG A  79      59.543  91.213  88.265  1.00  0.00           N
ATOM   1424  C   ARG A  79      63.373  86.954  88.004  1.00  0.00           C
ATOM   1425  O   ARG A  79      64.113  85.993  87.804  1.00  0.00           O
ATOM   1426  N   ILE A  80      62.693  87.073  89.145  1.00  0.00           N
ATOM   1428  CA  ILE A  80      62.763  86.133  90.245  1.00  0.00           C
ATOM   1430  CB  ILE A  80      63.073  86.824  91.574  1.00  0.00           C
ATOM   1432  CG2 ILE A  80      63.073  85.793  92.734  1.00  0.00           C
ATOM   1436  CG1 ILE A  80      64.463  87.474  91.544  1.00  0.00           C
ATOM   1439  CD  ILE A  80      64.543  88.864  90.914  1.00  0.00           C
ATOM   1443  C   ILE A  80      61.413  85.483  90.304  1.00  0.00           C
ATOM   1444  O   ILE A  80      60.453  86.063  90.805  1.00  0.00           O
ATOM   1445  N   VAL A  81      61.313  84.244  89.785  1.00  0.00           N
ATOM   1447  CA  VAL A  81      60.063  83.533  89.795  1.00  0.00           C
ATOM   1449  CB  VAL A  81      59.903  82.582  88.605  1.00  0.00           C
ATOM   1451  CG1 VAL A  81      61.123  81.703  88.344  1.00  0.00           C
ATOM   1455  CG2 VAL A  81      58.723  81.623  88.744  1.00  0.00           C
ATOM   1459  C   VAL A  81      59.753  82.934  91.164  1.00  0.00           C
ATOM   1460  O   VAL A  81      58.593  82.903  91.574  1.00  0.00           O
ATOM   1461  N   LEU A  82      60.763  82.523  91.954  1.00  0.00           N
ATOM   1463  CA  LEU A  82      60.593  82.094  93.335  1.00  0.00           C
ATOM   1465  CB  LEU A  82      60.833  80.604  93.644  1.00  0.00           C
ATOM   1468  CG  LEU A  82      59.913  79.574  92.974  1.00  0.00           C
ATOM   1470  CD1 LEU A  82      58.443  79.833  93.244  1.00  0.00           C
ATOM   1474  CD2 LEU A  82      60.173  79.273  91.505  1.00  0.00           C
ATOM   1478  C   LEU A  82      61.613  82.763  94.214  1.00  0.00           C
ATOM   1479  O   LEU A  82      62.763  82.873  93.825  1.00  0.00           O
ATOM   1480  N   ASN A  83      61.223  83.174  95.434  1.00  0.00           N
ATOM   1482  CA  ASN A  83      62.203  83.624  96.404  1.00  0.00           C
ATOM   1484  CB  ASN A  83      61.943  85.133  96.624  1.00  0.00           C
ATOM   1487  CG  ASN A  83      62.943  85.902  97.475  1.00  0.00           C
ATOM   1488  OD1 ASN A  83      62.593  86.583  98.434  1.00  0.00           O
ATOM   1489  ND2 ASN A  83      64.243  85.854  97.085  1.00  0.00           N
ATOM   1492  C   ASN A  83      62.153  82.833  97.704  1.00  0.00           C
ATOM   1493  O   ASN A  83      63.123  82.794  98.445  1.00  0.00           O
ATOM   1494  N   ASN A  84      61.023  82.143  97.974  1.00  0.00           N
ATOM   1496  CA  ASN A  84      60.753  81.534  99.264  1.00  0.00           C
ATOM   1498  CB  ASN A  84      59.823  82.442 100.124  1.00  0.00           C
ATOM   1501  CG  ASN A  84      59.763  81.914 101.554  1.00  0.00           C
ATOM   1502  OD1 ASN A  84      60.813  81.814 102.195  1.00  0.00           O
ATOM   1503  ND2 ASN A  84      58.563  81.534 102.045  1.00  0.00           N
ATOM   1506  C   ASN A  84      60.093  80.182  99.095  1.00  0.00           C
ATOM   1507  O   ASN A  84      58.883  80.042  99.224  1.00  0.00           O
ATOM   1508  N   CYS A  85      60.863  79.133  98.804  1.00  0.00           N
ATOM   1510  CA  CYS A  85      60.303  77.793  98.814  1.00  0.00           C
ATOM   1512  CB  CYS A  85      60.424  77.173  97.414  1.00  0.00           C
ATOM   1515  SG  CYS A  85      59.573  78.184  96.154  1.00  0.00           S
ATOM   1517  C   CYS A  85      61.083  76.964  99.814  1.00  0.00           C
ATOM   1518  O   CYS A  85      62.243  76.652  99.574  1.00  0.00           O
ATOM   1519  N   GLN A  86      60.483  76.573 100.954  1.00  0.00           N
ATOM   1521  CA  GLN A  86      61.203  75.762 101.924  1.00  0.00           C
ATOM   1523  CB  GLN A  86      61.243  76.394 103.324  1.00  0.00           C
ATOM   1526  CG  GLN A  86      62.253  77.563 103.374  1.00  0.00           C
ATOM   1529  CD  GLN A  86      62.383  78.133 104.774  1.00  0.00           C
ATOM   1530  OE1 GLN A  86      61.613  77.854 105.695  1.00  0.00           O
ATOM   1531  NE2 GLN A  86      63.383  79.034 104.954  1.00  0.00           N
ATOM   1534  C   GLN A  86      60.663  74.363 101.945  1.00  0.00           C
ATOM   1535  O   GLN A  86      59.593  74.093 102.475  1.00  0.00           O
ATOM   1536  N   LEU A  87      61.464  73.483 101.334  1.00  0.00           N
ATOM   1538  CA  LEU A  87      61.143  72.152 100.914  1.00  0.00           C
ATOM   1540  CB  LEU A  87      62.383  71.593 100.174  1.00  0.00           C
ATOM   1543  CG  LEU A  87      62.333  70.133  99.714  1.00  0.00           C
ATOM   1545  CD1 LEU A  87      61.063  69.894  98.905  1.00  0.00           C
ATOM   1549  CD2 LEU A  87      63.583  69.803  98.884  1.00  0.00           C
ATOM   1553  C   LEU A  87      60.773  71.263 102.074  1.00  0.00           C
ATOM   1554  O   LEU A  87      61.583  70.934 102.915  1.00  0.00           O
ATOM   1555  N   GLN A  88      59.513  70.792 102.134  1.00  0.00           N
ATOM   1557  CA  GLN A  88      59.093  69.854 103.165  1.00  0.00           C
ATOM   1559  CB  GLN A  88      57.593  69.493 102.994  1.00  0.00           C
ATOM   1562  CG  GLN A  88      56.633  70.693 103.134  1.00  0.00           C
ATOM   1565  CD  GLN A  88      56.733  71.413 104.474  1.00  0.00           C
ATOM   1566  OE1 GLN A  88      56.113  71.013 105.465  1.00  0.00           O
ATOM   1567  NE2 GLN A  88      57.493  72.534 104.515  1.00  0.00           N
ATOM   1570  C   GLN A  88      59.903  68.553 103.195  1.00  0.00           C
ATOM   1571  O   GLN A  88      60.214  67.973 104.224  1.00  0.00           O
ATOM   1572  N   ASN A  89      60.273  68.063 102.004  1.00  0.00           N
ATOM   1574  CA  ASN A  89      61.083  66.902 101.754  1.00  0.00           C
ATOM   1576  CB  ASN A  89      60.533  65.574 102.395  1.00  0.00           C
ATOM   1579  CG  ASN A  89      61.503  64.394 102.465  1.00  0.00           C
ATOM   1580  OD1 ASN A  89      61.103  63.222 102.405  1.00  0.00           O
ATOM   1581  ND2 ASN A  89      62.823  64.652 102.605  1.00  0.00           N
ATOM   1584  C   ASN A  89      60.983  66.824 100.255  1.00  0.00           C
ATOM   1585  O   ASN A  89      59.883  67.104  99.765  1.00  0.00           O
ATOM   1586  N   PRO A  90      61.983  66.523  99.434  1.00  0.00           N
ATOM   1587  CD  PRO A  90      63.373  66.313  99.854  1.00  0.00           C
ATOM   1590  CA  PRO A  90      61.753  66.013  98.084  1.00  0.00           C
ATOM   1592  CB  PRO A  90      63.183  65.862  97.505  1.00  0.00           C
ATOM   1595  CG  PRO A  90      64.203  66.223  98.585  1.00  0.00           C
ATOM   1598  C   PRO A  90      60.923  64.714  98.094  1.00  0.00           C
ATOM   1599  O   PRO A  90      60.424  64.324  99.145  1.00  0.00           O
ATOM   1600  N   GLN A  91      60.803  63.973  96.974  1.00  0.00           N
ATOM   1602  CA  GLN A  91      60.284  62.614  97.034  1.00  0.00           C
ATOM   1604  CB  GLN A  91      59.903  62.053  95.634  1.00  0.00           C
ATOM   1607  CG  GLN A  91      59.473  60.553  95.504  1.00  0.00           C
ATOM   1610  CD  GLN A  91      57.983  60.223  95.665  1.00  0.00           C
ATOM   1611  OE1 GLN A  91      57.163  60.993  96.185  1.00  0.00           O
ATOM   1612  NE2 GLN A  91      57.593  59.023  95.154  1.00  0.00           N
ATOM   1615  C   GLN A  91      61.233  61.723  97.824  1.00  0.00           C
ATOM   1616  O   GLN A  91      60.783  60.763  98.434  1.00  0.00           O
ATOM   1617  N   ARG A  92      62.533  62.103  97.914  1.00  0.00           N
ATOM   1619  CA  ARG A  92      63.373  61.894  99.095  1.00  0.00           C
ATOM   1621  CB  ARG A  92      63.423  60.394  99.494  1.00  0.00           C
ATOM   1624  CG  ARG A  92      63.593  59.503  98.256  1.00  0.00           C
ATOM   1627  CD  ARG A  92      63.764  58.004  98.515  1.00  0.00           C
ATOM   1630  NE  ARG A  92      64.833  57.762  99.534  1.00  0.00           N
ATOM   1632  CZ  ARG A  92      65.503  56.624  99.615  1.00  0.00           C
ATOM   1633  NH1 ARG A  92      65.153  55.574  98.905  1.00  0.00           N
ATOM   1636  NH2 ARG A  92      66.464  56.523 100.494  1.00  0.00           N
ATOM   1639  C   ARG A  92      64.813  62.432  98.855  1.00  0.00           C
ATOM   1640  OT1 ARG A  92      65.083  62.964  97.745  1.00  0.00           O
ATOM   1641  OT2 ARG A  92      65.684  62.304  99.774  1.00  0.00           O
ATOM   1642  NH3 POPEB  93      17.843  95.023  76.044  1.00  0.00           N
ATOM   1646  C12 POPEB  93      19.093  95.053  76.895  1.00  0.00           C
ATOM   1649  C11 POPEB  93      18.903  94.203  78.184  1.00  0.00           C
ATOM   1652  P   POPEB  93      18.853  91.863  76.934  1.00  0.00           P
ATOM   1653  O13 POPEB  93      19.003  90.482  77.454  1.00  0.00           O
ATOM   1654  O14 POPEB  93      17.513  92.313  76.505  1.00  0.00           O
ATOM   1655  O11 POPEB  93      19.943  92.183  75.864  1.00  0.00           O
ATOM   1656  O12 POPEB  93      19.313  92.824  78.094  1.00  0.00           O
ATOM   1657  C1  POPEB  93      20.043  91.413  74.664  1.00  0.00           C
ATOM   1660  C2  POPEB  93      20.993  92.133  73.654  1.00  0.00           C
ATOM   1662  O21 POPEB  93      20.233  92.514  72.484  1.00  0.00           O
ATOM   1663  C21 POPEB  93      19.423  93.543  72.615  1.00  0.00           C
ATOM   1664  O22 POPEB  93      19.313  94.273  73.594  1.00  0.00           O
ATOM   1665  C22 POPEB  93      18.543  93.603  71.365  1.00  0.00           C
ATOM   1668  C3  POPEB  93      22.173  91.224  73.174  1.00  0.00           C
ATOM   1671  O31 POPEB  93      23.493  91.793  73.254  1.00  0.00           O
ATOM   1672  C31 POPEB  93      23.773  92.894  72.574  1.00  0.00           C
ATOM   1673  O32 POPEB  93      22.983  93.654  72.064  1.00  0.00           O
ATOM   1674  C32 POPEB  93      25.293  93.053  72.464  1.00  0.00           C
ATOM   1677  C23 POPEB  93      19.213  94.244  70.124  1.00  0.00           C
ATOM   1680  C24 POPEB  93      18.573  93.654  68.865  1.00  0.00           C
ATOM   1683  C25 POPEB  93      18.893  94.333  67.524  1.00  0.00           C
ATOM   1686  C26 POPEB  93      18.053  93.673  66.404  1.00  0.00           C
ATOM   1689  C27 POPEB  93      18.173  94.303  65.014  1.00  0.00           C
ATOM   1692  C28 POPEB  93      17.323  93.584  63.934  1.00  0.00           C
ATOM   1695  C29 POPEB  93      15.843  93.554  64.255  1.00  0.00           C
ATOM   1697 0C21 POPEB  93      14.803  93.952  63.494  1.00  0.00           C
ATOM   1699 1C21 POPEB  93      14.863  94.533  62.104  1.00  0.00           C
ATOM   1702 2C21 POPEB  93      14.123  93.633  61.084  1.00  0.00           C
ATOM   1705 3C21 POPEB  93      14.283  94.153  59.645  1.00  0.00           C
ATOM   1708 4C21 POPEB  93      13.593  93.274  58.584  1.00  0.00           C
ATOM   1711 5C21 POPEB  93      13.903  93.754  57.154  1.00  0.00           C
ATOM   1714 6C21 POPEB  93      13.173  92.943  56.084  1.00  0.00           C
ATOM   1717 7C21 POPEB  93      13.673  93.253  54.664  1.00  0.00           C
ATOM   1720 8C21 POPEB  93      13.093  92.334  53.594  1.00  0.00           C
ATOM   1724  C33 POPEB  93      25.753  94.524  72.604  1.00  0.00           C
ATOM   1727  C34 POPEB  93      27.273  94.694  72.424  1.00  0.00           C
ATOM   1730  C35 POPEB  93      27.753  94.314  71.014  1.00  0.00           C
ATOM   1733  C36 POPEB  93      28.693  93.104  71.004  1.00  0.00           C
ATOM   1736  C37 POPEB  93      28.713  92.344  69.674  1.00  0.00           C
ATOM   1739  C38 POPEB  93      28.053  90.954  69.794  1.00  0.00           C
ATOM   1742  C39 POPEB  93      27.853  90.294  68.424  1.00  0.00           C
ATOM   1745 0C31 POPEB  93      26.403  90.413  67.924  1.00  0.00           C
ATOM   1748 1C31 POPEB  93      26.293  90.053  66.434  1.00  0.00           C
ATOM   1751 2C31 POPEB  93      24.853  90.093  65.904  1.00  0.00           C
ATOM   1754 3C31 POPEB  93      24.763  90.333  64.384  1.00  0.00           C
ATOM   1757 4C31 POPEB  93      25.643  89.414  63.535  1.00  0.00           C
ATOM   1760 5C31 POPEB  93      25.753  89.933  62.094  1.00  0.00           C
ATOM   1763 6C31 POPEB  93      26.793  89.203  61.244  1.00  0.00           C
ATOM   1767  NH3 POPEC  94      35.033  74.383  35.344  1.00  0.00           N
ATOM   1771  C12 POPEC  94      35.003  73.473  36.544  1.00  0.00           C
ATOM   1774  C11 POPEC  94      34.693  72.003  36.214  1.00  0.00           C
ATOM   1777  P   POPEC  94      35.573  71.133  33.864  1.00  0.00           P
ATOM   1778  O13 POPEC  94      35.053  69.763  33.674  1.00  0.00           O
ATOM   1779  O14 POPEC  94      34.713  72.203  33.324  1.00  0.00           O
ATOM   1780  O11 POPEC  94      37.053  71.303  33.374  1.00  0.00           O
ATOM   1781  O12 POPEC  94      35.693  71.394  35.404  1.00  0.00           O
ATOM   1782  C1  POPEC  94      38.083  70.413  33.834  1.00  0.00           C
ATOM   1785  C2  POPEC  94      38.823  70.862  35.144  1.00  0.00           C
ATOM   1787  O21 POPEC  94      38.273  70.253  36.344  1.00  0.00           O
ATOM   1788  C21 POPEC  94      38.103  70.953  37.464  1.00  0.00           C
ATOM   1789  O22 POPEC  94      37.693  72.093  37.574  1.00  0.00           O
ATOM   1790  C22 POPEC  94      38.503  70.093  38.664  1.00  0.00           C
ATOM   1793  C3  POPEC  94      39.113  72.383  35.154  1.00  0.00           C
ATOM   1796  O31 POPEC  94      40.043  72.692  36.204  1.00  0.00           O
ATOM   1797  C31 POPEC  94      41.173  73.313  35.904  1.00  0.00           C
ATOM   1798  O32 POPEC  94      41.534  73.663  34.794  1.00  0.00           O
ATOM   1799  C32 POPEC  94      41.903  73.574  37.194  1.00  0.00           C
ATOM   1802  C23 POPEC  94      38.543  70.964  39.944  1.00  0.00           C
ATOM   1805  C24 POPEC  94      39.174  70.262  41.154  1.00  0.00           C
ATOM   1808  C25 POPEC  94      39.573  71.263  42.264  1.00  0.00           C
ATOM   1811  C26 POPEC  94      38.423  72.152  42.754  1.00  0.00           C
ATOM   1814  C27 POPEC  94      37.233  71.354  43.314  1.00  0.00           C
ATOM   1817  C28 POPEC  94      36.313  72.184  44.214  1.00  0.00           C
ATOM   1820  C29 POPEC  94      35.563  71.313  45.194  1.00  0.00           C
ATOM   1822 0C21 POPEC  94      35.283  71.604  46.484  1.00  0.00           C
ATOM   1824 1C21 POPEC  94      35.583  72.893  47.204  1.00  0.00           C
ATOM   1827 2C21 POPEC  94      36.493  72.703  48.444  1.00  0.00           C
ATOM   1830 3C21 POPEC  94      35.763  72.033  49.614  1.00  0.00           C
ATOM   1833 4C21 POPEC  94      36.693  71.343  50.624  1.00  0.00           C
ATOM   1836 5C21 POPEC  94      37.403  72.273  51.604  1.00  0.00           C
ATOM   1839 6C21 POPEC  94      38.073  71.442  52.714  1.00  0.00           C
ATOM   1842 7C21 POPEC  94      38.723  72.273  53.814  1.00  0.00           C
ATOM   1845 8C21 POPEC  94      39.133  71.413  55.014  1.00  0.00           C
ATOM   1849  C33 POPEC  94      41.184  74.523  38.184  1.00  0.00           C
ATOM   1852  C34 POPEC  94      41.514  74.152  39.624  1.00  0.00           C
ATOM   1855  C35 POPEC  94      41.273  75.234  40.674  1.00  0.00           C
ATOM   1858  C36 POPEC  94      41.663  74.743  42.084  1.00  0.00           C
ATOM   1861  C37 POPEC  94      41.773  75.873  43.115  1.00  0.00           C
ATOM   1864  C38 POPEC  94      42.263  75.413  44.494  1.00  0.00           C
ATOM   1867  C39 POPEC  94      41.233  74.593  45.285  1.00  0.00           C
ATOM   1870 0C31 POPEC  94      41.753  74.184  46.674  1.00  0.00           C
ATOM   1873 1C31 POPEC  94      40.723  73.434  47.524  1.00  0.00           C
ATOM   1876 2C31 POPEC  94      41.223  73.113  48.944  1.00  0.00           C
ATOM   1879 3C31 POPEC  94      41.953  71.762  49.074  1.00  0.00           C
ATOM   1882 4C31 POPEC  94      40.993  70.574  49.214  1.00  0.00           C
ATOM   1885 5C31 POPEC  94      41.743  69.273  49.534  1.00  0.00           C
ATOM   1888 6C31 POPEC  94      40.843  68.053  49.724  1.00  0.00           C
ATOM   1892  NH3 POPED  95      29.363 110.023  37.564  1.00  0.00           N
ATOM   1896  C12 POPED  95      28.633 110.973  36.654  1.00  0.00           C
ATOM   1899  C11 POPED  95      27.913 112.094  37.424  1.00  0.00           C
ATOM   1902  P   POPED  95      27.353 114.284  36.064  1.00  0.00           P
ATOM   1903  O13 POPED  95      28.193 115.383  35.544  1.00  0.00           O
ATOM   1904  O14 POPED  95      26.683 113.423  35.084  1.00  0.00           O
ATOM   1905  O11 POPED  95      26.363 114.844  37.164  1.00  0.00           O
ATOM   1906  O12 POPED  95      28.333 113.363  36.914  1.00  0.00           O
ATOM   1907  C1  POPED  95      26.733 114.923  38.544  1.00  0.00           C
ATOM   1910  C2  POPED  95      26.243 116.234  39.204  1.00  0.00           C
ATOM   1912  O21 POPED  95      24.853 116.084  39.524  1.00  0.00           O
ATOM   1913  C21 POPED  95      24.513 116.264  40.794  1.00  0.00           C
ATOM   1914  O22 POPED  95      25.243 116.684  41.684  1.00  0.00           O
ATOM   1915  C22 POPED  95      23.063 115.833  40.954  1.00  0.00           C
ATOM   1918  C3  POPED  95      26.433 117.423  38.234  1.00  0.00           C
ATOM   1921  O31 POPED  95      26.233 118.703  38.864  1.00  0.00           O
ATOM   1922  C31 POPED  95      27.253 119.104  39.614  1.00  0.00           C
ATOM   1923  O32 POPED  95      28.263 118.454  39.834  1.00  0.00           O
ATOM   1924  C32 POPED  95      26.993 120.502  40.164  1.00  0.00           C
ATOM   1927  C23 POPED  95      22.573 115.823  42.424  1.00  0.00           C
ATOM   1930  C24 POPED  95      21.093 115.424  42.514  1.00  0.00           C
ATOM   1933  C25 POPED  95      20.823 113.943  42.224  1.00  0.00           C
ATOM   1936  C26 POPED  95      21.443 112.994  43.264  1.00  0.00           C
ATOM   1939  C27 POPED  95      20.553 111.773  43.584  1.00  0.00           C
ATOM   1942  C28 POPED  95      19.773 111.854  44.924  1.00  0.00           C
ATOM   1945  C29 POPED  95      18.903 113.083  45.034  1.00  0.00           C
ATOM   1947 0C21 POPED  95      17.823 113.262  45.814  1.00  0.00           C
ATOM   1949 1C21 POPED  95      17.213 112.293  46.794  1.00  0.00           C
ATOM   1952 2C21 POPED  95      16.853 112.973  48.134  1.00  0.00           C
ATOM   1955 3C21 POPED  95      15.563 112.453  48.744  1.00  0.00           C
ATOM   1958 4C21 POPED  95      15.323 113.013  50.154  1.00  0.00           C
ATOM   1961 5C21 POPED  95      16.243 112.393  51.214  1.00  0.00           C
ATOM   1964 6C21 POPED  95      15.883 112.833  52.634  1.00  0.00           C
ATOM   1967 7C21 POPED  95      16.783 112.164  53.684  1.00  0.00           C
ATOM   1970 8C21 POPED  95      16.583 112.722  55.094  1.00  0.00           C
ATOM   1974  C33 POPED  95      27.873 120.804  41.394  1.00  0.00           C
ATOM   1977  C34 POPED  95      27.273 120.303  42.714  1.00  0.00           C
ATOM   1980  C35 POPED  95      28.353 120.303  43.814  1.00  0.00           C
ATOM   1983  C36 POPED  95      27.903 119.713  45.154  1.00  0.00           C
ATOM   1986  C37 POPED  95      29.113 119.284  45.984  1.00  0.00           C
ATOM   1989  C38 POPED  95      28.833 118.993  47.464  1.00  0.00           C
ATOM   1992  C39 POPED  95      28.403 120.254  48.224  1.00  0.00           C
ATOM   1995 0C31 POPED  95      28.633 120.154  49.734  1.00  0.00           C
ATOM   1998 1C31 POPED  95      28.133 121.413  50.454  1.00  0.00           C
ATOM   2001 2C31 POPED  95      28.453 121.443  51.954  1.00  0.00           C
ATOM   2004 3C31 POPED  95      28.023 122.773  52.594  1.00  0.00           C
ATOM   2007 4C31 POPED  95      28.733 123.064  53.924  1.00  0.00           C
ATOM   2010 5C31 POPED  95      28.413 124.464  54.464  1.00  0.00           C
ATOM   2013 6C31 POPED  95      29.193 124.804  55.734  1.00  0.00           C
ATOM   2017  NH3 POPEE  96     108.034  53.383  34.304  1.00  0.00           N
ATOM   2021  C12 POPEE  96     106.644  53.563  33.744  1.00  0.00           C
ATOM   2024  C11 POPEE  96     105.753  54.493  34.584  1.00  0.00           C
ATOM   2027  P   POPEE  96     105.203  57.053  34.484  1.00  0.00           P
ATOM   2028  O13 POPEE  96     105.954  58.313  34.674  1.00  0.00           O
ATOM   2029  O14 POPEE  96     104.434  56.972  33.214  1.00  0.00           O
ATOM   2030  O11 POPEE  96     104.223  56.873  35.734  1.00  0.00           O
ATOM   2031  O12 POPEE  96     106.234  55.844  34.584  1.00  0.00           O
ATOM   2032  C1  POPEE  96     104.685  56.512  37.044  1.00  0.00           C
ATOM   2035  C2  POPEE  96     103.813  57.153  38.164  1.00  0.00           C
ATOM   2037  O21 POPEE  96     104.014  56.473  39.424  1.00  0.00           O
ATOM   2038  C21 POPEE  96     103.074  55.674  39.924  1.00  0.00           C
ATOM   2039  O22 POPEE  96     102.223  55.072  39.314  1.00  0.00           O
ATOM   2040  C22 POPEE  96     103.263  55.644  41.444  1.00  0.00           C
ATOM   2043  C3  POPEE  96     102.313  57.362  37.734  1.00  0.00           C
ATOM   2046  O31 POPEE  96     101.413  57.684  38.824  1.00  0.00           O
ATOM   2047  C31 POPEE  96     101.453  58.924  39.264  1.00  0.00           C
ATOM   2048  O32 POPEE  96     102.283  59.753  38.944  1.00  0.00           O
ATOM   2049  C32 POPEE  96     100.264  59.233  40.194  1.00  0.00           C
ATOM   2052  C23 POPEE  96     101.954  55.383  42.224  1.00  0.00           C
ATOM   2055  C24 POPEE  96     102.133  55.564  43.734  1.00  0.00           C
ATOM   2058  C25 POPEE  96     100.814  55.823  44.484  1.00  0.00           C
ATOM   2061  C26 POPEE  96     100.984  55.763  46.004  1.00  0.00           C
ATOM   2064  C27 POPEE  96      99.734  56.224  46.784  1.00  0.00           C
ATOM   2067  C28 POPEE  96      99.863  56.063  48.304  1.00  0.00           C
ATOM   2070  C29 POPEE  96      99.844  54.612  48.744  1.00  0.00           C
ATOM   2072 0C21 POPEE  96     100.903  53.833  49.044  1.00  0.00           C
ATOM   2074 1C21 POPEE  96     102.363  54.254  49.044  1.00  0.00           C
ATOM   2077 2C21 POPEE  96     103.044  53.984  50.404  1.00  0.00           C
ATOM   2080 3C21 POPEE  96     102.313  54.612  51.604  1.00  0.00           C
ATOM   2083 4C21 POPEE  96     103.233  55.313  52.614  1.00  0.00           C
ATOM   2086 5C21 POPEE  96     104.294  54.384  53.224  1.00  0.00           C
ATOM   2089 6C21 POPEE  96     105.063  55.033  54.374  1.00  0.00           C
ATOM   2092 7C21 POPEE  96     106.383  54.293  54.645  1.00  0.00           C
ATOM   2095 8C21 POPEE  96     107.083  54.734  55.934  1.00  0.00           C
ATOM   2099  C33 POPEE  96      99.534  58.023  40.844  1.00  0.00           C
ATOM   2102  C34 POPEE  96      98.014  58.233  40.825  1.00  0.00           C
ATOM   2105  C35 POPEE  96      97.243  57.222  41.694  1.00  0.00           C
ATOM   2108  C36 POPEE  96      97.153  57.663  43.164  1.00  0.00           C
ATOM   2111  C37 POPEE  96      96.303  56.714  44.024  1.00  0.00           C
ATOM   2114  C38 POPEE  96      96.054  57.253  45.444  1.00  0.00           C
ATOM   2117  C39 POPEE  96      94.984  56.434  46.174  1.00  0.00           C
ATOM   2120 0C31 POPEE  96      94.714  56.903  47.614  1.00  0.00           C
ATOM   2123 1C31 POPEE  96      93.543  56.133  48.244  1.00  0.00           C
ATOM   2126 2C31 POPEE  96      93.344  56.394  49.734  1.00  0.00           C
ATOM   2129 3C31 POPEE  96      92.123  55.644  50.285  1.00  0.00           C
ATOM   2132 4C31 POPEE  96      91.954  55.774  51.804  1.00  0.00           C
ATOM   2135 5C31 POPEE  96      90.844  54.853  52.324  1.00  0.00           C
ATOM   2138 6C31 POPEE  96      90.523  55.033  53.814  1.00  0.00           C
ATOM   2142  NH3 POPEF  97      11.873  25.073  32.804  1.00  0.00           N
ATOM   2146  C12 POPEF  97      10.923  25.803  33.714  1.00  0.00           C
ATOM   2149  C11 POPEF  97      10.283  27.014  33.014  1.00  0.00           C
ATOM   2152  P   POPEF  97       8.833  29.144  33.494  1.00  0.00           P
ATOM   2153  O13 POPEF  97       9.453  30.313  34.154  1.00  0.00           O
ATOM   2154  O14 POPEF  97       8.763  29.202  32.014  1.00  0.00           O
ATOM   2155  O11 POPEF  97       7.373  28.944  34.074  1.00  0.00           O
ATOM   2156  O12 POPEF  97       9.573  27.813  33.954  1.00  0.00           O
ATOM   2157  C1  POPEF  97       7.093  28.733  35.454  1.00  0.00           C
ATOM   2160  C2  POPEF  97       6.973  30.034  36.314  1.00  0.00           C
ATOM   2162  O21 POPEF  97       6.773  29.604  37.674  1.00  0.00           O
ATOM   2163  C21 POPEF  97       7.873  29.393  38.354  1.00  0.00           C
ATOM   2164  O22 POPEF  97       9.013  29.634  37.984  1.00  0.00           O
ATOM   2165  C22 POPEF  97       7.503  28.883  39.734  1.00  0.00           C
ATOM   2168  C3  POPEF  97       5.803  30.993  35.914  1.00  0.00           C
ATOM   2171  O31 POPEF  97       5.173  31.644  37.054  1.00  0.00           O
ATOM   2172  C31 POPEF  97       5.573  32.863  37.394  1.00  0.00           C
ATOM   2173  O32 POPEF  97       6.393  33.533  36.794  1.00  0.00           O
ATOM   2174  C32 POPEF  97       4.823  33.293  38.664  1.00  0.00           C
ATOM   2177  C23 POPEF  97       8.403  27.694  40.144  1.00  0.00           C
ATOM   2180  C24 POPEF  97       8.603  27.583  41.664  1.00  0.00           C
ATOM   2183  C25 POPEF  97       9.403  28.764  42.224  1.00  0.00           C
ATOM   2186  C26 POPEF  97       9.553  28.784  43.744  1.00  0.00           C
ATOM   2189  C27 POPEF  97      10.193  30.094  44.194  1.00  0.00           C
ATOM   2192  C28 POPEF  97      10.323  30.184  45.724  1.00  0.00           C
ATOM   2195  C29 POPEF  97      11.203  31.344  46.144  1.00  0.00           C
ATOM   2197 0C21 POPEF  97      11.093  32.014  47.314  1.00  0.00           C
ATOM   2199 1C21 POPEF  97      10.103  31.723  48.414  1.00  0.00           C
ATOM   2202 2C21 POPEF  97      10.773  31.553  49.794  1.00  0.00           C
ATOM   2205 3C21 POPEF  97       9.733  31.474  50.914  1.00  0.00           C
ATOM   2208 4C21 POPEF  97      10.323  31.083  52.274  1.00  0.00           C
ATOM   2211 5C21 POPEF  97      10.413  29.564  52.484  1.00  0.00           C
ATOM   2214 6C21 POPEF  97      10.803  29.184  53.924  1.00  0.00           C
ATOM   2217 7C21 POPEF  97      10.833  27.663  54.134  1.00  0.00           C
ATOM   2220 8C21 POPEF  97      10.933  27.213  55.604  1.00  0.00           C
ATOM   2224  C33 POPEF  97       5.673  33.182  39.944  1.00  0.00           C
ATOM   2227  C34 POPEF  97       4.943  32.464  41.084  1.00  0.00           C
ATOM   2230  C35 POPEF  97       5.903  31.932  42.164  1.00  0.00           C
ATOM   2233  C36 POPEF  97       6.293  32.984  43.214  1.00  0.00           C
ATOM   2236  C37 POPEF  97       5.183  33.194  44.254  1.00  0.00           C
ATOM   2239  C38 POPEF  97       5.133  34.674  44.824  1.00  0.00           C
ATOM   2242  C39 POPEF  97       5.133  35.174  46.324  1.00  0.00           C
ATOM   2245 0C31 POPEF  97       5.163  34.043  47.364  1.00  0.00           C
ATOM   2248 1C31 POPEF  97       5.383  34.583  48.774  1.00  0.00           C
ATOM   2251 2C31 POPEF  97       5.663  33.493  49.814  1.00  0.00           C
ATOM   2254 3C31 POPEF  97       6.103  34.033  51.184  1.00  0.00           C
ATOM   2257 4C31 POPEF  97       7.253  35.034  51.084  1.00  0.00           C
ATOM   2260 5C31 POPEF  97       7.793  35.513  52.424  1.00  0.00           C
ATOM   2263 6C31 POPEF  97       8.843  36.603  52.234  1.00  0.00           C
ATOM   2267  NH3 POPEG  98      70.893  -3.075  33.174  1.00  0.00           N
ATOM   2271  C12 POPEG  98      71.843  -2.544  34.204  1.00  0.00           C
ATOM   2274  C11 POPEG  98      73.293  -2.754  33.764  1.00  0.00           C
ATOM   2277  P   POPEG  98      75.474  -1.723  34.804  1.00  0.00           P
ATOM   2278  O13 POPEG  98      76.323  -2.394  33.784  1.00  0.00           O
ATOM   2279  O14 POPEG  98      75.243  -0.274  34.634  1.00  0.00           O
ATOM   2280  O11 POPEG  98      76.023  -1.993  36.254  1.00  0.00           O
ATOM   2281  O12 POPEG  98      74.083  -2.474  34.904  1.00  0.00           O
ATOM   2282  C1  POPEG  98      75.483  -1.284  37.374  1.00  0.00           C
ATOM   2285  C2  POPEG  98      76.633  -0.683  38.204  1.00  0.00           C
ATOM   2287  O21 POPEG  98      76.093   0.337  39.074  1.00  0.00           O
ATOM   2288  C21 POPEG  98      76.583   0.346  40.304  1.00  0.00           C
ATOM   2289  O22 POPEG  98      77.343  -0.473  40.774  1.00  0.00           O
ATOM   2290  C22 POPEG  98      76.173   1.636  41.044  1.00  0.00           C
ATOM   2293  C3  POPEG  98      77.703  -0.053  37.264  1.00  0.00           C
ATOM   2296  O31 POPEG  98      78.943   0.187  37.954  1.00  0.00           O
ATOM   2297  C31 POPEG  98      79.093   1.426  38.404  1.00  0.00           C
ATOM   2298  O32 POPEG  98      78.293   2.326  38.304  1.00  0.00           O
ATOM   2299  C32 POPEG  98      80.453   1.537  39.074  1.00  0.00           C
ATOM   2302  C23 POPEG  98      75.853   1.426  42.544  1.00  0.00           C
ATOM   2305  C24 POPEG  98      76.493   2.496  43.444  1.00  0.00           C
ATOM   2308  C25 POPEG  98      75.653   2.827  44.694  1.00  0.00           C
ATOM   2311  C26 POPEG  98      75.544   1.687  45.724  1.00  0.00           C
ATOM   2314  C27 POPEG  98      74.684   2.097  46.935  1.00  0.00           C
ATOM   2317  C28 POPEG  98      74.443   0.955  47.944  1.00  0.00           C
ATOM   2320  C29 POPEG  98      75.733   0.406  48.514  1.00  0.00           C
ATOM   2322 0C21 POPEG  98      76.443   0.936  49.514  1.00  0.00           C
ATOM   2324 1C21 POPEG  98      76.153   2.216  50.264  1.00  0.00           C
ATOM   2327 2C21 POPEG  98      77.363   3.166  50.334  1.00  0.00           C
ATOM   2330 3C21 POPEG  98      78.533   2.576  51.134  1.00  0.00           C
ATOM   2333 4C21 POPEG  98      79.693   3.557  51.344  1.00  0.00           C
ATOM   2336 5C21 POPEG  98      81.023   2.795  51.364  1.00  0.00           C
ATOM   2339 6C21 POPEG  98      82.253   3.646  51.694  1.00  0.00           C
ATOM   2342 7C21 POPEG  98      83.533   2.827  51.524  1.00  0.00           C
ATOM   2345 8C21 POPEG  98      84.793   3.485  52.064  1.00  0.00           C
ATOM   2349  C33 POPEG  98      80.443   0.917  40.494  1.00  0.00           C
ATOM   2352  C34 POPEG  98      80.103   1.955  41.574  1.00  0.00           C
ATOM   2355  C35 POPEG  98      81.353   2.536  42.264  1.00  0.00           C
ATOM   2358  C36 POPEG  98      82.423   3.067  41.304  1.00  0.00           C
ATOM   2361  C37 POPEG  98      83.694   3.557  42.014  1.00  0.00           C
ATOM   2364  C38 POPEG  98      83.513   4.936  42.664  1.00  0.00           C
ATOM   2367  C39 POPEG  98      84.653   5.337  43.604  1.00  0.00           C
ATOM   2370 0C31 POPEG  98      84.693   4.497  44.884  1.00  0.00           C
ATOM   2373 1C31 POPEG  98      85.795   4.917  45.864  1.00  0.00           C
ATOM   2376 2C31 POPEG  98      85.663   4.187  47.204  1.00  0.00           C
ATOM   2379 3C31 POPEG  98      84.743   4.917  48.185  1.00  0.00           C
ATOM   2382 4C31 POPEG  98      85.504   5.976  48.974  1.00  0.00           C
ATOM   2385 5C31 POPEG  98      84.604   6.857  49.844  1.00  0.00           C
ATOM   2388 6C31 POPEG  98      85.404   7.843  50.694  1.00  0.00           C
ATOM   2392  NH3 POPEH  99      79.463  89.384  38.274  1.00  0.00           N
ATOM   2396  C12 POPEH  99      78.073  88.883  38.574  1.00  0.00           C
ATOM   2399  C11 POPEH  99      76.973  89.713  37.884  1.00  0.00           C
ATOM   2402  P   POPEH  99      75.023  87.903  37.904  1.00  0.00           P
ATOM   2403  O13 POPEH  99      76.023  87.104  37.184  1.00  0.00           O
ATOM   2404  O14 POPEH  99      73.763  88.134  37.164  1.00  0.00           O
ATOM   2405  O11 POPEH  99      74.623  87.213  39.284  1.00  0.00           O
ATOM   2406  O12 POPEH  99      75.663  89.303  38.294  1.00  0.00           O
ATOM   2407  C1  POPEH  99      75.214  87.593  40.534  1.00  0.00           C
ATOM   2410  C2  POPEH  99      74.723  88.972  41.084  1.00  0.00           C
ATOM   2412  O21 POPEH  99      75.813  89.512  41.854  1.00  0.00           O
ATOM   2413  C21 POPEH  99      76.403  90.643  41.444  1.00  0.00           C
ATOM   2414  O22 POPEH  99      77.593  90.854  41.604  1.00  0.00           O
ATOM   2415  C22 POPEH  99      75.433  91.653  40.854  1.00  0.00           C
ATOM   2418  C3  POPEH  99      73.443  88.853  41.964  1.00  0.00           C
ATOM   2421  O31 POPEH  99      72.714  90.093  42.184  1.00  0.00           O
ATOM   2422  C31 POPEH  99      71.893  90.443  41.184  1.00  0.00           C
ATOM   2423  O32 POPEH  99      72.003  90.053  40.034  1.00  0.00           O
ATOM   2424  C32 POPEH  99      70.763  91.364  41.674  1.00  0.00           C
ATOM   2427  C23 POPEH  99      75.833  93.122  41.035  1.00  0.00           C
ATOM   2430  C24 POPEH  99      74.673  94.023  40.594  1.00  0.00           C
ATOM   2433  C25 POPEH  99      74.973  95.494  40.854  1.00  0.00           C
ATOM   2436  C26 POPEH  99      73.863  96.452  40.414  1.00  0.00           C
ATOM   2439  C27 POPEH  99      72.773  96.633  41.484  1.00  0.00           C
ATOM   2442  C28 POPEH  99      71.534  97.413  40.994  1.00  0.00           C
ATOM   2445  C29 POPEH  99      70.633  97.693  42.164  1.00  0.00           C
ATOM   2447 0C21 POPEH  99      69.323  97.404  42.304  1.00  0.00           C
ATOM   2449 1C21 POPEH  99      68.363  96.803  41.294  1.00  0.00           C
ATOM   2452 2C21 POPEH  99      66.843  97.003  41.584  1.00  0.00           C
ATOM   2455 3C21 POPEH  99      66.464  98.423  42.044  1.00  0.00           C
ATOM   2458 4C21 POPEH  99      65.063  98.633  42.674  1.00  0.00           C
ATOM   2461 5C21 POPEH  99      64.933  98.393  44.184  1.00  0.00           C
ATOM   2464 6C21 POPEH  99      63.723  99.013  44.894  1.00  0.00           C
ATOM   2467 7C21 POPEH  99      63.663  98.523  46.354  1.00  0.00           C
ATOM   2470 8C21 POPEH  99      62.623  99.232  47.234  1.00  0.00           C
ATOM   2474  C33 POPEH  99      71.083  92.113  42.974  1.00  0.00           C
ATOM   2477  C34 POPEH  99      69.943  92.994  43.524  1.00  0.00           C
ATOM   2480  C35 POPEH  99      70.393  93.703  44.814  1.00  0.00           C
ATOM   2483  C36 POPEH  99      69.383  94.704  45.384  1.00  0.00           C
ATOM   2486  C37 POPEH  99      69.903  95.473  46.614  1.00  0.00           C
ATOM   2489  C38 POPEH  99      69.043  96.684  47.034  1.00  0.00           C
ATOM   2492  C39 POPEH  99      67.604  96.353  47.484  1.00  0.00           C
ATOM   2495 0C31 POPEH  99      67.464  96.183  48.994  1.00  0.00           C
ATOM   2498 1C31 POPEH  99      66.013  95.963  49.454  1.00  0.00           C
ATOM   2501 2C31 POPEH  99      65.873  96.283  50.954  1.00  0.00           C
ATOM   2504 3C31 POPEH  99      64.503  95.933  51.564  1.00  0.00           C
ATOM   2507 4C31 POPEH  99      64.503  94.633  52.384  1.00  0.00           C
ATOM   2510 5C31 POPEH  99      65.403  94.664  53.634  1.00  0.00           C
ATOM   2513 6C31 POPEH  99      65.214  93.463  54.564  1.00  0.00           C
ATOM   2517  NH3 POPEI 100      72.263  85.513  39.304  1.00  0.00           N
ATOM   2521  C12 POPEI 100      71.543  85.914  38.044  1.00  0.00           C
ATOM   2524  C11 POPEI 100      70.703  87.183  38.234  1.00  0.00           C
ATOM   2527  P   POPEI 100      69.104  86.993  40.304  1.00  0.00           P
ATOM   2528  O13 POPEI 100      69.034  88.423  40.644  1.00  0.00           O
ATOM   2529  O14 POPEI 100      67.963  86.103  40.584  1.00  0.00           O
ATOM   2530  O11 POPEI 100      70.413  86.353  40.934  1.00  0.00           O
ATOM   2531  O12 POPEI 100      69.424  86.854  38.764  1.00  0.00           O
ATOM   2532  C1  POPEI 100      70.354  85.583  42.134  1.00  0.00           C
ATOM   2535  C2  POPEI 100      70.713  86.443  43.354  1.00  0.00           C
ATOM   2537  O21 POPEI 100      71.615  85.674  44.174  1.00  0.00           O
ATOM   2538  C21 POPEI 100      72.503  86.383  44.824  1.00  0.00           C
ATOM   2539  O22 POPEI 100      72.633  87.593  44.754  1.00  0.00           O
ATOM   2540  C22 POPEI 100      73.434  85.464  45.584  1.00  0.00           C
ATOM   2543  C3  POPEI 100      69.443  86.893  44.134  1.00  0.00           C
ATOM   2546  O31 POPEI 100      69.523  88.274  44.534  1.00  0.00           O
ATOM   2547  C31 POPEI 100      69.903  88.523  45.764  1.00  0.00           C
ATOM   2548  O32 POPEI 100      70.354  87.714  46.564  1.00  0.00           O
ATOM   2549  C32 POPEI 100      69.543  89.974  46.094  1.00  0.00           C
ATOM   2552  C23 POPEI 100      73.834  86.063  46.954  1.00  0.00           C
ATOM   2555  C24 POPEI 100      74.613  85.062  47.804  1.00  0.00           C
ATOM   2558  C25 POPEI 100      74.443  85.263  49.314  1.00  0.00           C
ATOM   2561  C26 POPEI 100      74.364  83.923  50.054  1.00  0.00           C
ATOM   2564  C27 POPEI 100      74.253  84.034  51.584  1.00  0.00           C
ATOM   2567  C28 POPEI 100      74.343  82.644  52.234  1.00  0.00           C
ATOM   2570  C29 POPEI 100      73.894  82.593  53.664  1.00  0.00           C
ATOM   2572 0C21 POPEI 100      74.593  83.013  54.734  1.00  0.00           C
ATOM   2574 1C21 POPEI 100      75.953  83.673  54.715  1.00  0.00           C
ATOM   2577 2C21 POPEI 100      76.354  84.133  56.124  1.00  0.00           C
ATOM   2580 3C21 POPEI 100      76.763  82.964  57.034  1.00  0.00           C
ATOM   2583 4C21 POPEI 100      76.474  83.223  58.524  1.00  0.00           C
ATOM   2586 5C21 POPEI 100      76.934  82.073  59.424  1.00  0.00           C
ATOM   2589 6C21 POPEI 100      76.503  82.243  60.884  1.00  0.00           C
ATOM   2592 7C21 POPEI 100      76.693  80.973  61.724  1.00  0.00           C
ATOM   2595 8C21 POPEI 100      76.243  81.133  63.174  1.00  0.00           C
ATOM   2599  C33 POPEI 100      68.353  90.093  47.075  1.00  0.00           C
ATOM   2602  C34 POPEI 100      68.184  91.513  47.624  1.00  0.00           C
ATOM   2605  C35 POPEI 100      69.273  91.893  48.634  1.00  0.00           C
ATOM   2608  C36 POPEI 100      68.803  91.872  50.094  1.00  0.00           C
ATOM   2611  C37 POPEI 100      69.993  91.993  51.054  1.00  0.00           C
ATOM   2614  C38 POPEI 100      69.613  92.493  52.454  1.00  0.00           C
ATOM   2617  C39 POPEI 100      69.364  94.004  52.464  1.00  0.00           C
ATOM   2620 0C31 POPEI 100      69.253  94.633  53.864  1.00  0.00           C
ATOM   2623 1C31 POPEI 100      69.083  96.154  53.724  1.00  0.00           C
ATOM   2626 2C31 POPEI 100      68.644  96.863  55.014  1.00  0.00           C
ATOM   2629 3C31 POPEI 100      68.153  98.304  54.774  1.00  0.00           C
ATOM   2632 4C31 POPEI 100      66.943  98.374  53.824  1.00  0.00           C
ATOM   2635 5C31 POPEI 100      66.263  99.734  53.744  1.00  0.00           C
ATOM   2638 6C31 POPEI 100      65.104  99.743  52.744  1.00  0.00           C
ATOM   2642  NH3 POPEJ 101      40.253 105.854  77.764  1.00  0.00           N
ATOM   2646  C12 POPEJ 101      38.883 105.993  78.404  1.00  0.00           C
ATOM   2649  C11 POPEJ 101      37.793 105.082  77.764  1.00  0.00           C
ATOM   2652  P   POPEJ 101      38.633 102.644  78.285  1.00  0.00           P
ATOM   2653  O13 POPEJ 101      39.463 103.204  79.374  1.00  0.00           O
ATOM   2654  O14 POPEJ 101      37.383 101.943  78.694  1.00  0.00           O
ATOM   2655  O11 POPEJ 101      39.553 101.693  77.434  1.00  0.00           O
ATOM   2656  O12 POPEJ 101      38.293 103.824  77.294  1.00  0.00           O
ATOM   2657  C1  POPEJ 101      39.063 100.783  76.454  1.00  0.00           C
ATOM   2660  C2  POPEJ 101      39.633 101.084  75.034  1.00  0.00           C
ATOM   2662  O21 POPEJ 101      38.533 101.374  74.154  1.00  0.00           O
ATOM   2663  C21 POPEJ 101      38.393 102.614  73.744  1.00  0.00           C
ATOM   2664  O22 POPEJ 101      38.963 103.594  74.204  1.00  0.00           O
ATOM   2665  C22 POPEJ 101      37.443 102.663  72.544  1.00  0.00           C
ATOM   2668  C3  POPEJ 101      40.383  99.834  74.474  1.00  0.00           C
ATOM   2671  O31 POPEJ 101      40.403  99.764  73.035  1.00  0.00           O
ATOM   2672  C31 POPEJ 101      41.383 100.443  72.454  1.00  0.00           C
ATOM   2673  O32 POPEJ 101      42.223 101.113  73.035  1.00  0.00           O
ATOM   2674  C32 POPEJ 101      41.283 100.233  70.934  1.00  0.00           C
ATOM   2677  C23 POPEJ 101      38.113 103.293  71.304  1.00  0.00           C
ATOM   2680  C24 POPEJ 101      37.223 103.193  70.054  1.00  0.00           C
ATOM   2683  C25 POPEJ 101      37.993 103.403  68.734  1.00  0.00           C
ATOM   2686  C26 POPEJ 101      38.243 104.874  68.324  1.00  0.00           C
ATOM   2689  C27 POPEJ 101      39.693 105.093  67.834  1.00  0.00           C
ATOM   2692  C28 POPEJ 101      40.023 106.452  67.174  1.00  0.00           C
ATOM   2695  C29 POPEJ 101      39.223 106.693  65.914  1.00  0.00           C
ATOM   2697 0C21 POPEJ 101      39.623 107.374  64.824  1.00  0.00           C
ATOM   2699 1C21 POPEJ 101      40.924 108.122  64.624  1.00  0.00           C
ATOM   2702 2C21 POPEJ 101      41.733 107.624  63.414  1.00  0.00           C
ATOM   2705 3C21 POPEJ 101      42.663 106.434  63.714  1.00  0.00           C
ATOM   2708 4C21 POPEJ 101      43.183 105.714  62.454  1.00  0.00           C
ATOM   2711 5C21 POPEJ 101      43.793 106.623  61.374  1.00  0.00           C
ATOM   2714 6C21 POPEJ 101      44.153 105.844  60.104  1.00  0.00           C
ATOM   2717 7C21 POPEJ 101      44.693 106.732  58.984  1.00  0.00           C
ATOM   2720 8C21 POPEJ 101      45.113 105.944  57.734  1.00  0.00           C
ATOM   2724  C33 POPEJ 101      42.273 101.054  70.044  1.00  0.00           C
ATOM   2727  C34 POPEJ 101      42.333 100.553  68.584  1.00  0.00           C
ATOM   2730  C35 POPEJ 101      40.973 100.434  67.844  1.00  0.00           C
ATOM   2733  C36 POPEJ 101      40.663 101.534  66.814  1.00  0.00           C
ATOM   2736  C37 POPEJ 101      39.273 101.303  66.174  1.00  0.00           C
ATOM   2739  C38 POPEJ 101      38.643 102.453  65.374  1.00  0.00           C
ATOM   2742  C39 POPEJ 101      39.373 102.803  64.074  1.00  0.00           C
ATOM   2745 0C31 POPEJ 101      38.523 103.692  63.154  1.00  0.00           C
ATOM   2748 1C31 POPEJ 101      39.283 104.133  61.894  1.00  0.00           C
ATOM   2751 2C31 POPEJ 101      38.383 104.844  60.874  1.00  0.00           C
ATOM   2754 3C31 POPEJ 101      39.174 105.373  59.664  1.00  0.00           C
ATOM   2757 4C31 POPEJ 101      39.443 106.884  59.734  1.00  0.00           C
ATOM   2760 5C31 POPEJ 101      39.983 107.453  58.424  1.00  0.00           C
ATOM   2763 6C31 POPEJ 101      40.243 108.964  58.474  1.00  0.00           C
ATOM   2767  NH3 POPEK 102      54.273  88.493  37.434  1.00  0.00           N
ATOM   2771  C12 POPEK 102      55.453  88.523  36.514  1.00  0.00           C
ATOM   2774  C11 POPEK 102      56.233  87.213  36.574  1.00  0.00           C
ATOM   2777  P   POPEK 102      57.873  85.854  37.904  1.00  0.00           P
ATOM   2778  O13 POPEK 102      57.273  84.573  37.484  1.00  0.00           O
ATOM   2779  O14 POPEK 102      58.953  86.394  37.044  1.00  0.00           O
ATOM   2780  O11 POPEK 102      58.363  85.714  39.394  1.00  0.00           O
ATOM   2781  O12 POPEK 102      56.703  86.943  37.914  1.00  0.00           O
ATOM   2782  C1  POPEK 102      58.953  86.723  40.214  1.00  0.00           C
ATOM   2785  C2  POPEK 102      58.583  86.452  41.704  1.00  0.00           C
ATOM   2787  O21 POPEK 102      58.143  87.644  42.394  1.00  0.00           O
ATOM   2788  C21 POPEK 102      59.023  88.613  42.664  1.00  0.00           C
ATOM   2789  O22 POPEK 102      60.223  88.554  42.484  1.00  0.00           O
ATOM   2790  C22 POPEK 102      58.243  89.713  43.404  1.00  0.00           C
ATOM   2793  C3  POPEK 102      59.523  85.502  42.534  1.00  0.00           C
ATOM   2796  O31 POPEK 102      58.723  84.773  43.494  1.00  0.00           O
ATOM   2797  C31 POPEK 102      59.243  84.464  44.674  1.00  0.00           C
ATOM   2798  O32 POPEK 102      60.373  84.694  45.044  1.00  0.00           O
ATOM   2799  C32 POPEK 102      58.123  83.934  45.594  1.00  0.00           C
ATOM   2802  C23 POPEK 102      59.093  90.622  44.334  1.00  0.00           C
ATOM   2805  C24 POPEK 102      59.653  89.913  45.584  1.00  0.00           C
ATOM   2808  C25 POPEK 102      58.663  89.673  46.744  1.00  0.00           C
ATOM   2811  C26 POPEK 102      59.263  88.794  47.854  1.00  0.00           C
ATOM   2814  C27 POPEK 102      58.434  88.764  49.154  1.00  0.00           C
ATOM   2817  C28 POPEK 102      59.073  87.943  50.304  1.00  0.00           C
ATOM   2820  C29 POPEK 102      60.413  88.463  50.755  1.00  0.00           C
ATOM   2822 0C21 POPEK 102      60.923  88.503  52.005  1.00  0.00           C
ATOM   2824 1C21 POPEK 102      60.284  87.982  53.274  1.00  0.00           C
ATOM   2827 2C21 POPEK 102      60.003  89.083  54.314  1.00  0.00           C
ATOM   2830 3C21 POPEK 102      61.264  89.723  54.924  1.00  0.00           C
ATOM   2833 4C21 POPEK 102      60.993  90.473  56.234  1.00  0.00           C
ATOM   2836 5C21 POPEK 102      60.383  91.884  56.064  1.00  0.00           C
ATOM   2839 6C21 POPEK 102      60.033  92.523  57.414  1.00  0.00           C
ATOM   2842 7C21 POPEK 102      59.563  93.983  57.314  1.00  0.00           C
ATOM   2845 8C21 POPEK 102      59.343  94.643  58.674  1.00  0.00           C
ATOM   2849  C33 POPEK 102      58.503  83.832  47.094  1.00  0.00           C
ATOM   2852  C34 POPEK 102      57.393  83.183  47.944  1.00  0.00           C
ATOM   2855  C35 POPEK 102      57.903  82.582  49.264  1.00  0.00           C
ATOM   2858  C36 POPEK 102      58.243  83.613  50.354  1.00  0.00           C
ATOM   2861  C37 POPEK 102      57.093  83.883  51.344  1.00  0.00           C
ATOM   2864  C38 POPEK 102      57.473  84.904  52.414  1.00  0.00           C
ATOM   2867  C39 POPEK 102      56.363  85.214  53.434  1.00  0.00           C
ATOM   2870 0C31 POPEK 102      56.063  84.063  54.414  1.00  0.00           C
ATOM   2873 1C31 POPEK 102      55.133  84.512  55.554  1.00  0.00           C
ATOM   2876 2C31 POPEK 102      54.843  83.393  56.564  1.00  0.00           C
ATOM   2879 3C31 POPEK 102      53.964  83.843  57.744  1.00  0.00           C
ATOM   2882 4C31 POPEK 102      54.693  84.783  58.714  1.00  0.00           C
ATOM   2885 5C31 POPEK 102      53.873  85.103  59.974  1.00  0.00           C
ATOM   2888 6C31 POPEK 102      54.684  85.833  61.044  1.00  0.00           C
ATOM   2892  NH3 POPEL 103     128.093  90.163  35.914  1.00  0.00           N
ATOM   2896  C12 POPEL 103     128.974  89.314  36.784  1.00  0.00           C
ATOM   2899  C11 POPEL 103     128.214  88.523  37.874  1.00  0.00           C
ATOM   2902  P   POPEL 103     129.393  86.203  38.374  1.00  0.00           P
ATOM   2903  O13 POPEL 103     128.683  85.804  37.144  1.00  0.00           O
ATOM   2904  O14 POPEL 103     130.831  85.874  38.354  1.00  0.00           O
ATOM   2905  O11 POPEL 103     128.723  85.453  39.564  1.00  0.00           O
ATOM   2906  O12 POPEL 103     129.154  87.754  38.644  1.00  0.00           O
ATOM   2907  C1  POPEL 103     128.464  86.023  40.844  1.00  0.00           C
ATOM   2910  C2  POPEL 103     127.463  85.114  41.614  1.00  0.00           C
ATOM   2912  O21 POPEL 103     127.973  84.713  42.904  1.00  0.00           O
ATOM   2913  C21 POPEL 103     128.974  83.853  42.914  1.00  0.00           C
ATOM   2914  O22 POPEL 103     129.513  83.344  41.954  1.00  0.00           O
ATOM   2915  C22 POPEL 103     129.503  83.682  44.324  1.00  0.00           C
ATOM   2918  C3  POPEL 103     126.954  83.904  40.774  1.00  0.00           C
ATOM   2921  O31 POPEL 103     126.073  83.093  41.574  1.00  0.00           O
ATOM   2922  C31 POPEL 103     124.913  82.784  41.035  1.00  0.00           C
ATOM   2923  O32 POPEL 103     124.545  83.083  39.914  1.00  0.00           O
ATOM   2924  C32 POPEL 103     124.114  81.964  42.034  1.00  0.00           C
ATOM   2927  C23 POPEL 103     130.510  84.813  44.604  1.00  0.00           C
ATOM   2930  C24 POPEL 103     131.330  84.633  45.874  1.00  0.00           C
ATOM   2933  C25 POPEL 103     132.381  85.734  46.064  1.00  0.00           C
ATOM   2936  C26 POPEL 103     133.020  85.643  47.444  1.00  0.00           C
ATOM   2939  C27 POPEL 103     134.230  86.574  47.634  1.00  0.00           C
ATOM   2942  C28 POPEL 103     134.641  86.744  49.114  1.00  0.00           C
ATOM   2945  C29 POPEL 103     134.991  85.443  49.794  1.00  0.00           C
ATOM   2947 0C21 POPEL 103     135.800  85.303  50.864  1.00  0.00           C
ATOM   2949 1C21 POPEL 103     136.512  86.413  51.604  1.00  0.00           C
ATOM   2952 2C21 POPEL 103     136.230  86.404  53.115  1.00  0.00           C
ATOM   2955 3C21 POPEL 103     136.880  85.222  53.864  1.00  0.00           C
ATOM   2958 4C21 POPEL 103     136.600  85.273  55.374  1.00  0.00           C
ATOM   2961 5C21 POPEL 103     137.291  84.163  56.174  1.00  0.00           C
ATOM   2964 6C21 POPEL 103     138.811  84.343  56.314  1.00  0.00           C
ATOM   2967 7C21 POPEL 103     139.410  83.293  57.244  1.00  0.00           C
ATOM   2970 8C21 POPEL 103     140.931  83.363  57.374  1.00  0.00           C
ATOM   2974  C33 POPEL 103     122.713  82.544  42.304  1.00  0.00           C
ATOM   2977  C34 POPEL 103     121.904  81.642  43.255  1.00  0.00           C
ATOM   2980  C35 POPEL 103     120.404  81.954  43.204  1.00  0.00           C
ATOM   2983  C36 POPEL 103     119.604  81.124  44.204  1.00  0.00           C
ATOM   2986  C37 POPEL 103     118.113  81.483  44.154  1.00  0.00           C
ATOM   2989  C38 POPEL 103     117.193  80.544  44.964  1.00  0.00           C
ATOM   2992  C39 POPEL 103     117.684  80.214  46.384  1.00  0.00           C
ATOM   2995 0C31 POPEL 103     117.883  81.442  47.285  1.00  0.00           C
ATOM   2998 1C31 POPEL 103     118.354  81.042  48.694  1.00  0.00           C
ATOM   3001 2C31 POPEL 103     118.543  82.234  49.645  1.00  0.00           C
ATOM   3004 3C31 POPEL 103     117.204  82.754  50.174  1.00  0.00           C
ATOM   3007 4C31 POPEL 103     117.344  83.843  51.244  1.00  0.00           C
ATOM   3010 5C31 POPEL 103     116.013  84.583  51.444  1.00  0.00           C
ATOM   3013 6C31 POPEL 103     116.043  85.634  52.554  1.00  0.00           C
ATOM   3017  NH3 POPEM 104      22.433 126.483  33.474  1.00  0.00           N
ATOM   3021  C12 POPEM 104      22.743 125.783  32.174  1.00  0.00           C
ATOM   3024  C11 POPEM 104      22.113 124.384  32.144  1.00  0.00           C
ATOM   3027  P   POPEM 104      21.813 122.194  33.474  1.00  0.00           P
ATOM   3028  O13 POPEM 104      20.763 121.973  32.444  1.00  0.00           O
ATOM   3029  O14 POPEM 104      22.793 121.094  33.634  1.00  0.00           O
ATOM   3030  O11 POPEM 104      21.133 122.433  34.874  1.00  0.00           O
ATOM   3031  O12 POPEM 104      22.573 123.573  33.224  1.00  0.00           O
ATOM   3032  C1  POPEM 104      21.883 122.273  36.074  1.00  0.00           C
ATOM   3035  C2  POPEM 104      21.053 121.452  37.084  1.00  0.00           C
ATOM   3037  O21 POPEM 104      21.583 121.612  38.414  1.00  0.00           O
ATOM   3038  C21 POPEM 104      22.713 120.973  38.694  1.00  0.00           C
ATOM   3039  O22 POPEM 104      23.443 120.394  37.914  1.00  0.00           O
ATOM   3040  C22 POPEM 104      22.953 121.063  40.194  1.00  0.00           C
ATOM   3043  C3  POPEM 104      20.843 119.963  36.664  1.00  0.00           C
ATOM   3046  O31 POPEM 104      20.783 119.063  37.784  1.00  0.00           O
ATOM   3047  C31 POPEM 104      19.713 118.952  38.594  1.00  0.00           C
ATOM   3048  O32 POPEM 104      19.733 118.333  39.644  1.00  0.00           O
ATOM   3049  C32 POPEM 104      18.443 119.604  38.044  1.00  0.00           C
ATOM   3052  C23 POPEM 104      23.223 119.653  40.764  1.00  0.00           C
ATOM   3055  C24 POPEM 104      23.513 119.683  42.264  1.00  0.00           C
ATOM   3058  C25 POPEM 104      22.263 119.773  43.144  1.00  0.00           C
ATOM   3061  C26 POPEM 104      22.633 119.694  44.624  1.00  0.00           C
ATOM   3064  C27 POPEM 104      21.433 119.533  45.564  1.00  0.00           C
ATOM   3067  C28 POPEM 104      21.783 119.764  47.044  1.00  0.00           C
ATOM   3070  C29 POPEM 104      22.673 118.673  47.594  1.00  0.00           C
ATOM   3072 0C21 POPEM 104      22.373 117.854  48.604  1.00  0.00           C
ATOM   3074 1C21 POPEM 104      21.083 117.862  49.394  1.00  0.00           C
ATOM   3077 2C21 POPEM 104      20.823 116.574  50.204  1.00  0.00           C
ATOM   3080 3C21 POPEM 104      21.953 116.213  51.184  1.00  0.00           C
ATOM   3083 4C21 POPEM 104      21.533 115.184  52.234  1.00  0.00           C
ATOM   3086 5C21 POPEM 104      20.813 115.823  53.424  1.00  0.00           C
ATOM   3089 6C21 POPEM 104      20.423 114.813  54.514  1.00  0.00           C
ATOM   3092 7C21 POPEM 104      19.973 115.473  55.825  1.00  0.00           C
ATOM   3095 8C21 POPEM 104      19.623 114.473  56.924  1.00  0.00           C
ATOM   3099  C33 POPEM 104      17.153 119.252  38.824  1.00  0.00           C
ATOM   3102  C34 POPEM 104      16.883 120.124  40.064  1.00  0.00           C
ATOM   3105  C35 POPEM 104      15.473 119.844  40.615  1.00  0.00           C
ATOM   3108  C36 POPEM 104      15.133 120.464  41.984  1.00  0.00           C
ATOM   3111  C37 POPEM 104      14.813 121.964  41.914  1.00  0.00           C
ATOM   3114  C38 POPEM 104      14.193 122.484  43.224  1.00  0.00           C
ATOM   3117  C39 POPEM 104      12.653 122.504  43.224  1.00  0.00           C
ATOM   3120 0C31 POPEM 104      12.053 123.624  42.354  1.00  0.00           C
ATOM   3123 1C31 POPEM 104      10.533 123.514  42.154  1.00  0.00           C
ATOM   3126 2C31 POPEM 104       9.673 124.244  43.185  1.00  0.00           C
ATOM   3129 3C31 POPEM 104       9.533 123.503  44.514  1.00  0.00           C
ATOM   3132 4C31 POPEM 104       8.433 124.083  45.394  1.00  0.00           C
ATOM   3135 5C31 POPEM 104       8.323 123.344  46.734  1.00  0.00           C
ATOM   3138 6C31 POPEM 104       7.193 123.843  47.634  1.00  0.00           C
ATOM   3142  NH3 POPEN 105     130.831  61.033  74.834  1.00  0.00           N
ATOM   3146  C12 POPEN 105     129.865  60.683  75.934  1.00  0.00           C
ATOM   3149  C11 POPEN 105     128.633  59.893  75.444  1.00  0.00           C
ATOM   3152  P   POPEN 105     126.374  60.903  76.324  1.00  0.00           P
ATOM   3153  O13 POPEN 105     126.913  62.274  76.535  1.00  0.00           O
ATOM   3154  O14 POPEN 105     125.213  60.424  77.104  1.00  0.00           O
ATOM   3155  O11 POPEN 105     126.043  60.833  74.794  1.00  0.00           O
ATOM   3156  O12 POPEN 105     127.593  59.904  76.424  1.00  0.00           O
ATOM   3157  C1  POPEN 105     125.604  61.983  74.054  1.00  0.00           C
ATOM   3160  C2  POPEN 105     124.074  61.972  73.754  1.00  0.00           C
ATOM   3162  O21 POPEN 105     123.703  60.803  73.005  1.00  0.00           O
ATOM   3163  C21 POPEN 105     124.093  60.733  71.755  1.00  0.00           C
ATOM   3164  O22 POPEN 105     124.693  61.582  71.114  1.00  0.00           O
ATOM   3165  C22 POPEN 105     123.743  59.343  71.234  1.00  0.00           C
ATOM   3168  C3  POPEN 105     123.673  63.344  73.114  1.00  0.00           C
ATOM   3171  O31 POPEN 105     122.584  63.344  72.174  1.00  0.00           O
ATOM   3172  C31 POPEN 105     121.393  62.983  72.574  1.00  0.00           C
ATOM   3173  O32 POPEN 105     121.104  62.463  73.644  1.00  0.00           O
ATOM   3174  C32 POPEN 105     120.333  63.373  71.564  1.00  0.00           C
ATOM   3177  C23 POPEN 105     123.225  59.363  69.785  1.00  0.00           C
ATOM   3180  C24 POPEN 105     122.993  57.934  69.285  1.00  0.00           C
ATOM   3183  C25 POPEN 105     121.733  57.773  68.424  1.00  0.00           C
ATOM   3186  C26 POPEN 105     121.684  58.673  67.184  1.00  0.00           C
ATOM   3189  C27 POPEN 105     120.364  58.443  66.434  1.00  0.00           C
ATOM   3192  C28 POPEN 105     120.163  59.314  65.184  1.00  0.00           C
ATOM   3195  C29 POPEN 105     121.104  59.004  64.044  1.00  0.00           C
ATOM   3197 0C21 POPEN 105     121.083  57.902  63.264  1.00  0.00           C
ATOM   3199 1C21 POPEN 105     120.143  56.723  63.384  1.00  0.00           C
ATOM   3202 2C21 POPEN 105     120.903  55.413  63.664  1.00  0.00           C
ATOM   3205 3C21 POPEN 105     121.714  54.883  62.474  1.00  0.00           C
ATOM   3208 4C21 POPEN 105     122.193  53.453  62.714  1.00  0.00           C
ATOM   3211 5C21 POPEN 105     123.484  53.083  61.954  1.00  0.00           C
ATOM   3214 6C21 POPEN 105     124.074  51.763  62.464  1.00  0.00           C
ATOM   3217 7C21 POPEN 105     124.993  51.094  61.434  1.00  0.00           C
ATOM   3220 8C21 POPEN 105     125.763  49.883  61.964  1.00  0.00           C
ATOM   3224  C33 POPEN 105     120.903  63.903  70.234  1.00  0.00           C
ATOM   3227  C34 POPEN 105     121.383  65.363  70.334  1.00  0.00           C
ATOM   3230  C35 POPEN 105     122.333  65.693  69.185  1.00  0.00           C
ATOM   3233  C36 POPEN 105     123.014  67.074  69.285  1.00  0.00           C
ATOM   3236  C37 POPEN 105     123.613  67.473  67.935  1.00  0.00           C
ATOM   3239  C38 POPEN 105     124.014  68.953  67.784  1.00  0.00           C
ATOM   3242  C39 POPEN 105     123.923  69.383  66.304  1.00  0.00           C
ATOM   3245 0C31 POPEN 105     124.093  70.894  66.054  1.00  0.00           C
ATOM   3248 1C31 POPEN 105     124.313  71.192  64.554  1.00  0.00           C
ATOM   3251 2C31 POPEN 105     124.394  72.692  64.244  1.00  0.00           C
ATOM   3254 3C31 POPEN 105     124.823  73.003  62.794  1.00  0.00           C
ATOM   3257 4C31 POPEN 105     126.353  73.044  62.634  1.00  0.00           C
ATOM   3260 5C31 POPEN 105     126.824  73.613  61.284  1.00  0.00           C
ATOM   3263 6C31 POPEN 105     128.284  74.063  61.314  1.00  0.00           C
ATOM   3267  NH3 POPEO 106      74.403  49.683  78.654  1.00  0.00           N
ATOM   3271  C12 POPEO 106      75.093  51.003  78.374  1.00  0.00           C
ATOM   3274  C11 POPEO 106      76.623  50.964  78.564  1.00  0.00           C
ATOM   3277  P   POPEO 106      78.623  52.692  78.584  1.00  0.00           P
ATOM   3278  O13 POPEO 106      79.043  53.612  79.645  1.00  0.00           O
ATOM   3279  O14 POPEO 106      79.523  51.554  78.324  1.00  0.00           O
ATOM   3280  O11 POPEO 106      78.583  53.612  77.304  1.00  0.00           O
ATOM   3281  O12 POPEO 106      77.113  52.283  78.794  1.00  0.00           O
ATOM   3282  C1  POPEO 106      77.413  54.034  76.605  1.00  0.00           C
ATOM   3285  C2  POPEO 106      77.423  53.503  75.154  1.00  0.00           C
ATOM   3287  O21 POPEO 106      76.074  53.633  74.704  1.00  0.00           O
ATOM   3288  C21 POPEO 106      75.663  53.323  73.504  1.00  0.00           C
ATOM   3289  O22 POPEO 106      76.033  52.423  72.774  1.00  0.00           O
ATOM   3290  C22 POPEO 106      74.613  54.363  73.104  1.00  0.00           C
ATOM   3293  C3  POPEO 106      78.073  52.083  75.104  1.00  0.00           C
ATOM   3296  O31 POPEO 106      78.233  51.504  73.804  1.00  0.00           O
ATOM   3297  C31 POPEO 106      79.043  52.112  72.974  1.00  0.00           C
ATOM   3298  O32 POPEO 106      79.693  53.123  73.184  1.00  0.00           O
ATOM   3299  C32 POPEO 106      79.023  51.403  71.645  1.00  0.00           C
ATOM   3302  C23 POPEO 106      74.593  54.653  71.584  1.00  0.00           C
ATOM   3305  C24 POPEO 106      74.973  56.112  71.264  1.00  0.00           C
ATOM   3308  C25 POPEO 106      74.673  56.512  69.814  1.00  0.00           C
ATOM   3311  C26 POPEO 106      75.553  55.813  68.764  1.00  0.00           C
ATOM   3314  C27 POPEO 106      75.093  56.103  67.324  1.00  0.00           C
ATOM   3317  C28 POPEO 106      76.144  55.813  66.234  1.00  0.00           C
ATOM   3320  C29 POPEO 106      76.543  54.363  66.124  1.00  0.00           C
ATOM   3322 0C21 POPEO 106      76.643  53.612  65.004  1.00  0.00           C
ATOM   3324 1C21 POPEO 106      76.383  54.043  63.574  1.00  0.00           C
ATOM   3327 2C21 POPEO 106      75.523  53.013  62.814  1.00  0.00           C
ATOM   3330 3C21 POPEO 106      75.284  53.414  61.354  1.00  0.00           C
ATOM   3333 4C21 POPEO 106      74.273  52.523  60.624  1.00  0.00           C
ATOM   3336 5C21 POPEO 106      74.653  51.042  60.594  1.00  0.00           C
ATOM   3339 6C21 POPEO 106      73.753  50.214  59.664  1.00  0.00           C
ATOM   3342 7C21 POPEO 106      74.115  48.724  59.674  1.00  0.00           C
ATOM   3345 8C21 POPEO 106      73.464  47.913  58.554  1.00  0.00           C
ATOM   3349  C33 POPEO 106      79.003  52.463  70.535  1.00  0.00           C
ATOM   3352  C34 POPEO 106      78.583  51.894  69.194  1.00  0.00           C
ATOM   3355  C35 POPEO 106      79.723  51.312  68.354  1.00  0.00           C
ATOM   3358  C36 POPEO 106      79.913  52.133  67.074  1.00  0.00           C
ATOM   3361  C37 POPEO 106      80.574  51.343  65.944  1.00  0.00           C
ATOM   3364  C38 POPEO 106      80.483  52.103  64.614  1.00  0.00           C
ATOM   3367  C39 POPEO 106      80.733  51.182  63.414  1.00  0.00           C
ATOM   3370 0C31 POPEO 106      80.193  51.763  62.094  1.00  0.00           C
ATOM   3373 1C31 POPEO 106      79.503  50.693  61.244  1.00  0.00           C
ATOM   3376 2C31 POPEO 106      78.714  51.273  60.064  1.00  0.00           C
ATOM   3379 3C31 POPEO 106      79.603  51.873  58.964  1.00  0.00           C
ATOM   3382 4C31 POPEO 106      78.773  52.493  57.834  1.00  0.00           C
ATOM   3385 5C31 POPEO 106      79.633  53.043  56.694  1.00  0.00           C
ATOM   3388 6C31 POPEO 106      78.803  53.673  55.574  1.00  0.00           C
ATOM   3392  NH3 POPEP 107     107.824  80.273  36.594  1.00  0.00           N
ATOM   3396  C12 POPEP 107     107.444  80.072  35.154  1.00  0.00           C
ATOM   3399  C11 POPEP 107     108.154  78.833  34.584  1.00  0.00           C
ATOM   3402  P   POPEP 107     107.663  76.453  35.664  1.00  0.00           P
ATOM   3403  O13 POPEP 107     106.423  75.643  35.614  1.00  0.00           O
ATOM   3404  O14 POPEP 107     108.923  75.813  35.204  1.00  0.00           O
ATOM   3405  O11 POPEP 107     107.783  77.173  37.064  1.00  0.00           O
ATOM   3406  O12 POPEP 107     107.354  77.674  34.724  1.00  0.00           O
ATOM   3407  C1  POPEP 107     109.004  77.173  37.804  1.00  0.00           C
ATOM   3410  C2  POPEP 107     108.734  76.964  39.314  1.00  0.00           C
ATOM   3412  O21 POPEP 107     109.854  77.543  40.004  1.00  0.00           O
ATOM   3413  C21 POPEP 107     109.583  78.133  41.144  1.00  0.00           C
ATOM   3414  O22 POPEP 107     108.594  77.963  41.834  1.00  0.00           O
ATOM   3415  C22 POPEP 107     110.663  79.213  41.354  1.00  0.00           C
ATOM   3418  C3  POPEP 107     108.513  75.463  39.704  1.00  0.00           C
ATOM   3421  O31 POPEP 107     109.623  74.863  40.394  1.00  0.00           O
ATOM   3422  C31 POPEP 107     110.493  74.184  39.674  1.00  0.00           C
ATOM   3423  O32 POPEP 107     110.444  73.993  38.464  1.00  0.00           O
ATOM   3424  C32 POPEP 107     111.593  73.613  40.564  1.00  0.00           C
ATOM   3427  C23 POPEP 107     111.194  79.393  42.785  1.00  0.00           C
ATOM   3430  C24 POPEP 107     112.553  80.133  42.754  1.00  0.00           C
ATOM   3433  C25 POPEP 107     113.703  79.253  43.264  1.00  0.00           C
ATOM   3436  C26 POPEP 107     113.643  79.034  44.774  1.00  0.00           C
ATOM   3439  C27 POPEP 107     114.513  77.874  45.244  1.00  0.00           C
ATOM   3442  C28 POPEP 107     114.373  77.723  46.764  1.00  0.00           C
ATOM   3445  C29 POPEP 107     115.023  76.473  47.294  1.00  0.00           C
ATOM   3447 0C21 POPEP 107     115.514  76.333  48.544  1.00  0.00           C
ATOM   3449 1C21 POPEP 107     115.493  77.424  49.584  1.00  0.00           C
ATOM   3452 2C21 POPEP 107     116.423  77.144  50.784  1.00  0.00           C
ATOM   3455 3C21 POPEP 107     117.894  76.972  50.364  1.00  0.00           C
ATOM   3458 4C21 POPEP 107     118.904  77.413  51.434  1.00  0.00           C
ATOM   3461 5C21 POPEP 107     118.773  76.643  52.754  1.00  0.00           C
ATOM   3464 6C21 POPEP 107     119.933  76.943  53.714  1.00  0.00           C
ATOM   3467 7C21 POPEP 107     119.923  76.023  54.944  1.00  0.00           C
ATOM   3470 8C21 POPEP 107     120.993  76.394  55.984  1.00  0.00           C
ATOM   3474  C33 POPEP 107     112.523  74.693  41.164  1.00  0.00           C
ATOM   3477  C34 POPEP 107     111.954  75.402  42.394  1.00  0.00           C
ATOM   3480  C35 POPEP 107     111.633  74.443  43.544  1.00  0.00           C
ATOM   3483  C36 POPEP 107     111.474  75.183  44.874  1.00  0.00           C
ATOM   3486  C37 POPEP 107     111.393  74.243  46.084  1.00  0.00           C
ATOM   3489  C38 POPEP 107     111.504  75.053  47.384  1.00  0.00           C
ATOM   3492  C39 POPEP 107     111.784  74.213  48.634  1.00  0.00           C
ATOM   3495 0C31 POPEP 107     111.834  75.113  49.864  1.00  0.00           C
ATOM   3498 1C31 POPEP 107     111.954  74.332  51.174  1.00  0.00           C
ATOM   3501 2C31 POPEP 107     112.013  75.234  52.414  1.00  0.00           C
ATOM   3504 3C31 POPEP 107     113.373  75.913  52.554  1.00  0.00           C
ATOM   3507 4C31 POPEP 107     113.694  76.354  53.994  1.00  0.00           C
ATOM   3510 5C31 POPEP 107     115.053  75.813  54.454  1.00  0.00           C
ATOM   3513 6C31 POPEP 107     115.383  76.144  55.904  1.00  0.00           C
ATOM   3517  NH3 POPEQ 108      46.663 128.624  76.214  1.00  0.00           N
ATOM   3521  C12 POPEQ 108      47.483 128.043  75.094  1.00  0.00           C
ATOM   3524  C11 POPEQ 108      47.743 126.534  75.214  1.00  0.00           C
ATOM   3527  P   POPEQ 108      46.503 125.333  77.134  1.00  0.00           P
ATOM   3528  O13 POPEQ 108      47.663 124.464  77.394  1.00  0.00           O
ATOM   3529  O14 POPEQ 108      46.343 126.574  77.944  1.00  0.00           O
ATOM   3530  O11 POPEQ 108      45.183 124.464  77.204  1.00  0.00           O
ATOM   3531  O12 POPEQ 108      46.583 125.804  75.624  1.00  0.00           O
ATOM   3532  C1  POPEQ 108      44.513 123.972  76.035  1.00  0.00           C
ATOM   3535  C2  POPEQ 108      45.133 122.663  75.444  1.00  0.00           C
ATOM   3537  O21 POPEQ 108      44.743 122.413  74.074  1.00  0.00           O
ATOM   3538  C21 POPEQ 108      43.453 122.243  73.814  1.00  0.00           C
ATOM   3539  O22 POPEQ 108      42.523 122.474  74.564  1.00  0.00           O
ATOM   3540  C22 POPEQ 108      43.333 121.703  72.374  1.00  0.00           C
ATOM   3543  C3  POPEQ 108      44.903 121.394  76.314  1.00  0.00           C
ATOM   3546  O31 POPEQ 108      45.354 120.193  75.654  1.00  0.00           O
ATOM   3547  C31 POPEQ 108      46.663 119.984  75.664  1.00  0.00           C
ATOM   3548  O32 POPEQ 108      47.493 120.723  76.194  1.00  0.00           O
ATOM   3549  C32 POPEQ 108      46.993 118.703  74.924  1.00  0.00           C
ATOM   3552  C23 POPEQ 108      41.883 121.332  71.974  1.00  0.00           C
ATOM   3555  C24 POPEQ 108      41.793 120.574  70.634  1.00  0.00           C
ATOM   3558  C25 POPEQ 108      40.354 120.254  70.204  1.00  0.00           C
ATOM   3561  C26 POPEQ 108      40.203 119.564  68.834  1.00  0.00           C
ATOM   3564  C27 POPEQ 108      38.793 119.753  68.264  1.00  0.00           C
ATOM   3567  C28 POPEQ 108      38.403 118.824  67.094  1.00  0.00           C
ATOM   3570  C29 POPEQ 108      39.123 119.083  65.794  1.00  0.00           C
ATOM   3572 0C21 POPEQ 108      38.563 119.293  64.584  1.00  0.00           C
ATOM   3574 1C21 POPEQ 108      37.093 119.333  64.224  1.00  0.00           C
ATOM   3577 2C21 POPEQ 108      36.703 120.593  63.424  1.00  0.00           C
ATOM   3580 3C21 POPEQ 108      37.313 120.653  62.004  1.00  0.00           C
ATOM   3583 4C21 POPEQ 108      36.723 121.793  61.164  1.00  0.00           C
ATOM   3586 5C21 POPEQ 108      37.313 121.884  59.754  1.00  0.00           C
ATOM   3589 6C21 POPEQ 108      36.674 122.994  58.914  1.00  0.00           C
ATOM   3592 7C21 POPEQ 108      37.333 123.164  57.534  1.00  0.00           C
ATOM   3595 8C21 POPEQ 108      36.643 124.203  56.654  1.00  0.00           C
ATOM   3599  C33 POPEQ 108      47.823 118.993  73.664  1.00  0.00           C
ATOM   3602  C34 POPEQ 108      47.033 119.783  72.604  1.00  0.00           C
ATOM   3605  C35 POPEQ 108      47.893 120.222  71.404  1.00  0.00           C
ATOM   3608  C36 POPEQ 108      48.603 119.044  70.715  1.00  0.00           C
ATOM   3611  C37 POPEQ 108      49.323 119.433  69.414  1.00  0.00           C
ATOM   3614  C38 POPEQ 108      50.563 120.324  69.604  1.00  0.00           C
ATOM   3617  C39 POPEQ 108      51.203 120.823  68.294  1.00  0.00           C
ATOM   3620 0C31 POPEQ 108      51.273 119.753  67.184  1.00  0.00           C
ATOM   3623 1C31 POPEQ 108      52.263 120.044  66.035  1.00  0.00           C
ATOM   3626 2C31 POPEQ 108      52.163 121.452  65.414  1.00  0.00           C
ATOM   3629 3C31 POPEQ 108      52.703 121.523  63.974  1.00  0.00           C
ATOM   3632 4C31 POPEQ 108      54.223 121.324  63.864  1.00  0.00           C
ATOM   3635 5C31 POPEQ 108      54.733 121.443  62.414  1.00  0.00           C
ATOM   3638 6C31 POPEQ 108      56.233 121.213  62.274  1.00  0.00           C
ATOM   3642  NH3 POPER 109      27.333   4.516  78.304  1.00  0.00           N
ATOM   3646  C12 POPER 109      26.353   3.587  78.974  1.00  0.00           C
ATOM   3649  C11 POPER 109      25.123   4.346  79.484  1.00  0.00           C
ATOM   3652  P   POPER 109      24.043   6.616  78.824  1.00  0.00           P
ATOM   3653  O13 POPER 109      25.043   7.224  79.734  1.00  0.00           O
ATOM   3654  O14 POPER 109      22.623   6.607  79.214  1.00  0.00           O
ATOM   3655  O11 POPER 109      24.103   7.373  77.444  1.00  0.00           O
ATOM   3656  O12 POPER 109      24.573   5.175  78.454  1.00  0.00           O
ATOM   3657  C1  POPER 109      25.063   6.986  76.454  1.00  0.00           C
ATOM   3660  C2  POPER 109      24.493   5.935  75.444  1.00  0.00           C
ATOM   3662  O21 POPER 109      25.383   5.806  74.334  1.00  0.00           O
ATOM   3663  C21 POPER 109      25.543   6.856  73.544  1.00  0.00           C
ATOM   3664  O22 POPER 109      25.023   7.952  73.674  1.00  0.00           O
ATOM   3665  C22 POPER 109      26.603   6.477  72.494  1.00  0.00           C
ATOM   3668  C3  POPER 109      23.013   6.196  75.014  1.00  0.00           C
ATOM   3671  O31 POPER 109      22.703   5.877  73.644  1.00  0.00           O
ATOM   3672  C31 POPER 109      22.363   4.637  73.314  1.00  0.00           C
ATOM   3673  O32 POPER 109      22.613   3.616  73.934  1.00  0.00           O
ATOM   3674  C32 POPER 109      21.503   4.747  72.044  1.00  0.00           C
ATOM   3677  C23 POPER 109      26.053   6.277  71.064  1.00  0.00           C
ATOM   3680  C24 POPER 109      26.913   5.266  70.274  1.00  0.00           C
ATOM   3683  C25 POPER 109      26.343   4.856  68.914  1.00  0.00           C
ATOM   3686  C26 POPER 109      26.503   5.926  67.824  1.00  0.00           C
ATOM   3689  C27 POPER 109      26.403   5.307  66.414  1.00  0.00           C
ATOM   3692  C28 POPER 109      26.733   6.245  65.244  1.00  0.00           C
ATOM   3695  C29 POPER 109      28.163   6.707  65.274  1.00  0.00           C
ATOM   3697 0C21 POPER 109      28.593   7.964  65.054  1.00  0.00           C
ATOM   3699 1C21 POPER 109      27.723   9.163  64.754  1.00  0.00           C
ATOM   3702 2C21 POPER 109      28.463  10.484  65.034  1.00  0.00           C
ATOM   3705 3C21 POPER 109      28.813  10.733  66.514  1.00  0.00           C
ATOM   3708 4C21 POPER 109      30.113  11.532  66.654  1.00  0.00           C
ATOM   3711 5C21 POPER 109      30.383  12.122  68.044  1.00  0.00           C
ATOM   3714 6C21 POPER 109      29.393  13.214  68.454  1.00  0.00           C
ATOM   3717 7C21 POPER 109      29.733  13.822  69.814  1.00  0.00           C
ATOM   3720 8C21 POPER 109      28.723  14.844  70.334  1.00  0.00           C
ATOM   3724  C33 POPER 109      21.903   3.896  70.814  1.00  0.00           C
ATOM   3727  C34 POPER 109      21.173   4.437  69.574  1.00  0.00           C
ATOM   3730  C35 POPER 109      21.333   3.616  68.285  1.00  0.00           C
ATOM   3733  C36 POPER 109      20.373   4.095  67.194  1.00  0.00           C
ATOM   3736  C37 POPER 109      20.483   3.365  65.844  1.00  0.00           C
ATOM   3739  C38 POPER 109      19.343   3.737  64.884  1.00  0.00           C
ATOM   3742  C39 POPER 109      19.593   3.247  63.454  1.00  0.00           C
ATOM   3745 0C31 POPER 109      18.323   3.237  62.574  1.00  0.00           C
ATOM   3748 1C31 POPER 109      18.673   3.317  61.084  1.00  0.00           C
ATOM   3751 2C31 POPER 109      17.483   3.077  60.154  1.00  0.00           C
ATOM   3754 3C31 POPER 109      17.853   3.357  58.684  1.00  0.00           C
ATOM   3757 4C31 POPER 109      16.733   3.026  57.694  1.00  0.00           C
ATOM   3760 5C31 POPER 109      16.963   3.656  56.314  1.00  0.00           C
ATOM   3763 6C31 POPER 109      15.733   3.597  55.404  1.00  0.00           C
ATOM   3767  NH3 POPES 110      23.553  21.054  33.874  1.00  0.00           N
ATOM   3771  C12 POPES 110      22.823  22.204  34.514  1.00  0.00           C
ATOM   3774  C11 POPES 110      22.663  23.373  33.514  1.00  0.00           C
ATOM   3777  P   POPES 110      22.283  25.933  33.364  1.00  0.00           P
ATOM   3778  O13 POPES 110      23.113  25.993  32.134  1.00  0.00           O
ATOM   3779  O14 POPES 110      20.823  25.863  33.174  1.00  0.00           O
ATOM   3780  O11 POPES 110      22.693  27.102  34.374  1.00  0.00           O
ATOM   3781  O12 POPES 110      22.693  24.634  34.194  1.00  0.00           O
ATOM   3782  C1  POPES 110      24.063  27.174  34.794  1.00  0.00           C
ATOM   3785  C2  POPES 110      24.383  28.384  35.724  1.00  0.00           C
ATOM   3787  O21 POPES 110      23.503  28.442  36.874  1.00  0.00           O
ATOM   3788  C21 POPES 110      23.853  27.633  37.884  1.00  0.00           C
ATOM   3789  O22 POPES 110      24.823  26.903  37.894  1.00  0.00           O
ATOM   3790  C22 POPES 110      22.873  27.824  39.064  1.00  0.00           C
ATOM   3793  C3  POPES 110      24.323  29.753  34.984  1.00  0.00           C
ATOM   3796  O31 POPES 110      25.113  30.694  35.734  1.00  0.00           O
ATOM   3797  C31 POPES 110      24.743  31.953  35.874  1.00  0.00           C
ATOM   3798  O32 POPES 110      23.773  32.483  35.344  1.00  0.00           O
ATOM   3799  C32 POPES 110      25.653  32.574  36.954  1.00  0.00           C
ATOM   3802  C23 POPES 110      22.153  26.504  39.444  1.00  0.00           C
ATOM   3805  C24 POPES 110      21.053  26.674  40.504  1.00  0.00           C
ATOM   3808  C25 POPES 110      20.393  25.313  40.834  1.00  0.00           C
ATOM   3811  C26 POPES 110      19.353  25.343  41.964  1.00  0.00           C
ATOM   3814  C27 POPES 110      18.763  23.953  42.254  1.00  0.00           C
ATOM   3817  C28 POPES 110      17.663  23.924  43.334  1.00  0.00           C
ATOM   3820  C29 POPES 110      18.113  23.314  44.634  1.00  0.00           C
ATOM   3822 0C21 POPES 110      17.473  22.353  45.344  1.00  0.00           C
ATOM   3824 1C21 POPES 110      16.113  21.772  45.034  1.00  0.00           C
ATOM   3827 2C21 POPES 110      15.283  21.434  46.294  1.00  0.00           C
ATOM   3830 3C21 POPES 110      13.833  21.934  46.174  1.00  0.00           C
ATOM   3833 4C21 POPES 110      12.963  21.644  47.404  1.00  0.00           C
ATOM   3836 5C21 POPES 110      12.903  22.884  48.304  1.00  0.00           C
ATOM   3839 6C21 POPES 110      12.113  22.692  49.604  1.00  0.00           C
ATOM   3842 7C21 POPES 110      11.983  24.034  50.354  1.00  0.00           C
ATOM   3845 8C21 POPES 110      11.223  23.942  51.674  1.00  0.00           C
ATOM   3849  C33 POPES 110      24.893  33.424  38.004  1.00  0.00           C
ATOM   3852  C34 POPES 110      25.683  33.583  39.314  1.00  0.00           C
ATOM   3855  C35 POPES 110      24.903  34.403  40.354  1.00  0.00           C
ATOM   3858  C36 POPES 110      25.783  34.923  41.504  1.00  0.00           C
ATOM   3861  C37 POPES 110      24.993  35.873  42.414  1.00  0.00           C
ATOM   3864  C38 POPES 110      25.703  36.204  43.724  1.00  0.00           C
ATOM   3867  C39 POPES 110      26.963  37.083  43.574  1.00  0.00           C
ATOM   3870 0C31 POPES 110      27.323  37.674  44.934  1.00  0.00           C
ATOM   3873 1C31 POPES 110      28.713  38.293  45.094  1.00  0.00           C
ATOM   3876 2C31 POPES 110      28.813  38.854  46.524  1.00  0.00           C
ATOM   3879 3C31 POPES 110      30.223  39.103  47.075  1.00  0.00           C
ATOM   3882 4C31 POPES 110      30.143  39.293  48.594  1.00  0.00           C
ATOM   3885 5C31 POPES 110      31.423  39.824  49.244  1.00  0.00           C
ATOM   3888 6C31 POPES 110      31.333  39.853  50.774  1.00  0.00           C
ATOM   3892  NH3 POPET 111      95.833  55.324  78.854  1.00  0.00           N
ATOM   3896  C12 POPET 111      97.185  55.663  79.414  1.00  0.00           C
ATOM   3899  C11 POPET 111      98.314  55.093  78.574  1.00  0.00           C
ATOM   3902  P   POPET 111     100.814  54.553  78.874  1.00  0.00           P
ATOM   3903  O13 POPET 111     101.964  55.104  79.624  1.00  0.00           O
ATOM   3904  O14 POPET 111     100.464  53.123  79.054  1.00  0.00           O
ATOM   3905  O11 POPET 111     100.964  54.862  77.344  1.00  0.00           O
ATOM   3906  O12 POPET 111      99.545  55.402  79.234  1.00  0.00           O
ATOM   3907  C1  POPET 111     102.273  54.844  76.764  1.00  0.00           C
ATOM   3910  C2  POPET 111     102.323  55.722  75.514  1.00  0.00           C
ATOM   3912  O21 POPET 111     101.834  54.953  74.424  1.00  0.00           O
ATOM   3913  C21 POPET 111     100.534  54.783  74.384  1.00  0.00           C
ATOM   3914  O22 POPET 111      99.674  55.513  74.874  1.00  0.00           O
ATOM   3915  C22 POPET 111     100.243  53.472  73.664  1.00  0.00           C
ATOM   3918  C3  POPET 111     103.783  56.154  75.204  1.00  0.00           C
ATOM   3921  O31 POPET 111     103.783  57.053  74.084  1.00  0.00           O
ATOM   3922  C31 POPET 111     103.853  56.484  72.884  1.00  0.00           C
ATOM   3923  O32 POPET 111     104.273  55.374  72.624  1.00  0.00           O
ATOM   3924  C32 POPET 111     103.295  57.484  71.874  1.00  0.00           C
ATOM   3927  C23 POPET 111      99.373  53.682  72.404  1.00  0.00           C
ATOM   3930  C24 POPET 111      99.294  52.393  71.584  1.00  0.00           C
ATOM   3933  C25 POPET 111     100.514  52.144  70.684  1.00  0.00           C
ATOM   3936  C26 POPET 111     100.684  53.222  69.614  1.00  0.00           C
ATOM   3939  C27 POPET 111     101.544  52.804  68.404  1.00  0.00           C
ATOM   3942  C28 POPET 111     101.614  53.942  67.374  1.00  0.00           C
ATOM   3945  C29 POPET 111     101.983  53.503  65.984  1.00  0.00           C
ATOM   3947 0C21 POPET 111     101.303  53.773  64.844  1.00  0.00           C
ATOM   3949 1C21 POPET 111     100.053  54.603  64.694  1.00  0.00           C
ATOM   3952 2C21 POPET 111      98.773  53.773  64.474  1.00  0.00           C
ATOM   3955 3C21 POPET 111      97.523  54.633  64.244  1.00  0.00           C
ATOM   3958 4C21 POPET 111      96.253  53.783  64.024  1.00  0.00           C
ATOM   3961 5C21 POPET 111      95.003  54.612  63.684  1.00  0.00           C
ATOM   3964 6C21 POPET 111      93.783  53.724  63.424  1.00  0.00           C
ATOM   3967 7C21 POPET 111      92.603  54.472  62.784  1.00  0.00           C
ATOM   3970 8C21 POPET 111      91.365  53.583  62.624  1.00  0.00           C
ATOM   3974  C33 POPET 111     102.453  56.854  70.744  1.00  0.00           C
ATOM   3977  C34 POPET 111     101.794  57.953  69.904  1.00  0.00           C
ATOM   3980  C35 POPET 111     100.854  57.474  68.794  1.00  0.00           C
ATOM   3983  C36 POPET 111      99.545  56.924  69.354  1.00  0.00           C
ATOM   3986  C37 POPET 111      98.604  56.394  68.274  1.00  0.00           C
ATOM   3989  C38 POPET 111      97.544  55.443  68.854  1.00  0.00           C
ATOM   3992  C39 POPET 111      96.283  56.182  69.285  1.00  0.00           C
ATOM   3995 0C31 POPET 111      95.444  56.563  68.064  1.00  0.00           C
ATOM   3998 1C31 POPET 111      94.273  57.493  68.384  1.00  0.00           C
ATOM   4001 2C31 POPET 111      93.193  57.353  67.314  1.00  0.00           C
ATOM   4004 3C31 POPET 111      92.174  56.283  67.684  1.00  0.00           C
ATOM   4007 4C31 POPET 111      91.243  55.923  66.524  1.00  0.00           C
ATOM   4010 5C31 POPET 111      90.063  55.072  66.994  1.00  0.00           C
ATOM   4013 6C31 POPET 111      89.184  54.583  65.844  1.00  0.00           C
ATOM   4017  NH3 POPEU 112     119.553  47.562  31.644  1.00  0.00           N
ATOM   4021  C12 POPEU 112     118.694  48.214  32.694  1.00  0.00           C
ATOM   4024  C11 POPEU 112     117.323  47.544  32.774  1.00  0.00           C
ATOM   4027  P   POPEU 112     117.503  44.963  32.334  1.00  0.00           P
ATOM   4028  O13 POPEU 112     116.143  44.413  32.304  1.00  0.00           O
ATOM   4029  O14 POPEU 112     118.154  45.283  31.044  1.00  0.00           O
ATOM   4030  O11 POPEU 112     118.393  43.924  33.114  1.00  0.00           O
ATOM   4031  O12 POPEU 112     117.514  46.224  33.264  1.00  0.00           O
ATOM   4032  C1  POPEU 112     118.993  44.314  34.354  1.00  0.00           C
ATOM   4035  C2  POPEU 112     118.034  44.113  35.554  1.00  0.00           C
ATOM   4037  O21 POPEU 112     118.713  44.493  36.744  1.00  0.00           O
ATOM   4038  C21 POPEU 112     118.743  45.783  36.994  1.00  0.00           C
ATOM   4039  O22 POPEU 112     118.093  46.644  36.414  1.00  0.00           O
ATOM   4040  C22 POPEU 112     119.783  46.073  38.044  1.00  0.00           C
ATOM   4043  C3  POPEU 112     117.643  42.614  35.684  1.00  0.00           C
ATOM   4046  O31 POPEU 112     116.794  42.393  36.844  1.00  0.00           O
ATOM   4047  C31 POPEU 112     117.433  41.913  37.924  1.00  0.00           C
ATOM   4048  O32 POPEU 112     118.613  41.602  37.964  1.00  0.00           O
ATOM   4049  C32 POPEU 112     116.404  41.623  39.004  1.00  0.00           C
ATOM   4052  C23 POPEU 112     119.243  46.903  39.234  1.00  0.00           C
ATOM   4055  C24 POPEU 112     120.224  46.894  40.414  1.00  0.00           C
ATOM   4058  C25 POPEU 112     120.294  45.504  41.074  1.00  0.00           C
ATOM   4061  C26 POPEU 112     121.073  45.504  42.384  1.00  0.00           C
ATOM   4064  C27 POPEU 112     121.083  44.103  43.014  1.00  0.00           C
ATOM   4067  C28 POPEU 112     121.924  44.043  44.294  1.00  0.00           C
ATOM   4070  C29 POPEU 112     122.074  42.624  44.774  1.00  0.00           C
ATOM   4072 0C21 POPEU 112     121.794  42.153  46.004  1.00  0.00           C
ATOM   4074 1C21 POPEU 112     121.313  42.964  47.184  1.00  0.00           C
ATOM   4077 2C21 POPEU 112     121.894  42.463  48.514  1.00  0.00           C
ATOM   4080 3C21 POPEU 112     121.163  43.053  49.724  1.00  0.00           C
ATOM   4083 4C21 POPEU 112     121.924  42.824  51.044  1.00  0.00           C
ATOM   4086 5C21 POPEU 112     123.063  43.822  51.244  1.00  0.00           C
ATOM   4089 6C21 POPEU 112     123.834  43.573  52.544  1.00  0.00           C
ATOM   4092 7C21 POPEU 112     124.863  44.683  52.834  1.00  0.00           C
ATOM   4095 8C21 POPEU 112     125.633  44.483  54.134  1.00  0.00           C
ATOM   4099  C33 POPEU 112     116.993  41.434  40.424  1.00  0.00           C
ATOM   4102  C34 POPEU 112     116.104  40.504  41.254  1.00  0.00           C
ATOM   4105  C35 POPEU 112     116.743  40.043  42.564  1.00  0.00           C
ATOM   4108  C36 POPEU 112     117.243  41.203  43.424  1.00  0.00           C
ATOM   4111  C37 POPEU 112     117.363  40.803  44.894  1.00  0.00           C
ATOM   4114  C38 POPEU 112     117.843  41.973  45.755  1.00  0.00           C
ATOM   4117  C39 POPEU 112     117.514  41.803  47.244  1.00  0.00           C
ATOM   4120 0C31 POPEU 112     116.113  42.312  47.584  1.00  0.00           C
ATOM   4123 1C31 POPEU 112     115.865  42.362  49.094  1.00  0.00           C
ATOM   4126 2C31 POPEU 112     114.615  43.163  49.444  1.00  0.00           C
ATOM   4129 3C31 POPEU 112     114.545  43.603  50.904  1.00  0.00           C
ATOM   4132 4C31 POPEU 112     115.674  44.553  51.304  1.00  0.00           C
ATOM   4135 5C31 POPEU 112     115.364  45.394  52.554  1.00  0.00           C
ATOM   4138 6C31 POPEU 112     116.404  46.484  52.794  1.00  0.00           C
ATOM   4142  NH3 POPEV 113      82.363   1.787  77.354  1.00  0.00           N
ATOM   4146  C12 POPEV 113      81.764   2.387  78.594  1.00  0.00           C
ATOM   4149  C11 POPEV 113      80.703   1.477  79.264  1.00  0.00           C
ATOM   4152  P   POPEV 113      78.913   3.266  80.014  1.00  0.00           P
ATOM   4153  O13 POPEV 113      77.593   2.796  80.494  1.00  0.00           O
ATOM   4154  O14 POPEV 113      79.434   4.556  80.474  1.00  0.00           O
ATOM   4155  O11 POPEV 113      78.843   3.247  78.434  1.00  0.00           O
ATOM   4156  O12 POPEV 113      79.993   2.147  80.314  1.00  0.00           O
ATOM   4157  C1  POPEV 113      78.623   4.445  77.694  1.00  0.00           C
ATOM   4160  C2  POPEV 113      78.983   4.217  76.204  1.00  0.00           C
ATOM   4162  O21 POPEV 113      78.443   5.317  75.454  1.00  0.00           O
ATOM   4163  C21 POPEV 113      77.784   5.057  74.354  1.00  0.00           C
ATOM   4164  O22 POPEV 113      76.753   4.387  74.274  1.00  0.00           O
ATOM   4165  C22 POPEV 113      78.644   5.576  73.194  1.00  0.00           C
ATOM   4168  C3  POPEV 113      78.633   2.757  75.715  1.00  0.00           C
ATOM   4171  O31 POPEV 113      79.263   2.406  74.465  1.00  0.00           O
ATOM   4172  C31 POPEV 113      78.583   1.487  73.754  1.00  0.00           C
ATOM   4173  O32 POPEV 113      77.523   0.997  74.094  1.00  0.00           O
ATOM   4174  C32 POPEV 113      79.343   1.057  72.484  1.00  0.00           C
ATOM   4177  C23 POPEV 113      77.983   5.556  71.804  1.00  0.00           C
ATOM   4180  C24 POPEV 113      79.003   5.926  70.704  1.00  0.00           C
ATOM   4183  C25 POPEV 113      78.473   5.655  69.285  1.00  0.00           C
ATOM   4186  C26 POPEV 113      79.393   6.266  68.215  1.00  0.00           C
ATOM   4189  C27 POPEV 113      78.933   5.967  66.774  1.00  0.00           C
ATOM   4192  C28 POPEV 113      79.783   6.747  65.744  1.00  0.00           C
ATOM   4195  C29 POPEV 113      79.193   6.827  64.364  1.00  0.00           C
ATOM   4197 0C21 POPEV 113      79.503   6.047  63.324  1.00  0.00           C
ATOM   4199 1C21 POPEV 113      80.443   4.877  63.354  1.00  0.00           C
ATOM   4202 2C21 POPEV 113      80.574   4.177  61.984  1.00  0.00           C
ATOM   4205 3C21 POPEV 113      79.273   3.497  61.514  1.00  0.00           C
ATOM   4208 4C21 POPEV 113      79.503   2.536  60.344  1.00  0.00           C
ATOM   4211 5C21 POPEV 113      79.813   3.247  59.014  1.00  0.00           C
ATOM   4214 6C21 POPEV 113      80.544   2.326  58.024  1.00  0.00           C
ATOM   4217 7C21 POPEV 113      80.873   3.047  56.704  1.00  0.00           C
ATOM   4220 8C21 POPEV 113      81.883   2.296  55.844  1.00  0.00           C
ATOM   4224  C33 POPEV 113      80.183   2.137  71.744  1.00  0.00           C
ATOM   4227  C34 POPEV 113      80.214   1.847  70.234  1.00  0.00           C
ATOM   4230  C35 POPEV 113      81.404   2.457  69.474  1.00  0.00           C
ATOM   4233  C36 POPEV 113      81.283   2.207  67.954  1.00  0.00           C
ATOM   4236  C37 POPEV 113      82.573   2.477  67.164  1.00  0.00           C
ATOM   4239  C38 POPEV 113      82.374   2.706  65.654  1.00  0.00           C
ATOM   4242  C39 POPEV 113      81.934   1.487  64.804  1.00  0.00           C
ATOM   4245 0C31 POPEV 113      80.523   0.977  65.084  1.00  0.00           C
ATOM   4248 1C31 POPEV 113      79.894   0.227  63.904  1.00  0.00           C
ATOM   4251 2C31 POPEV 113      78.753  -0.723  64.325  1.00  0.00           C
ATOM   4254 3C31 POPEV 113      78.053  -1.424  63.144  1.00  0.00           C
ATOM   4257 4C31 POPEV 113      79.034  -1.833  62.034  1.00  0.00           C
ATOM   4260 5C31 POPEV 113      78.493  -2.885  61.054  1.00  0.00           C
ATOM   4263 6C31 POPEV 113      79.523  -3.224  59.974  1.00  0.00           C
ATOM   4267  NH3 POPEW 114     116.714 123.083  77.914  1.00  0.00           N
ATOM   4271  C12 POPEW 114     118.084 122.924  78.504  1.00  0.00           C
ATOM   4274  C11 POPEW 114     118.523 124.163  79.325  1.00  0.00           C
ATOM   4277  P   POPEW 114     118.373 125.833  77.195  1.00  0.00           P
ATOM   4278  O13 POPEW 114     116.904 125.704  77.104  1.00  0.00           O
ATOM   4279  O14 POPEW 114     118.974 127.133  76.825  1.00  0.00           O
ATOM   4280  O11 POPEW 114     118.934 124.673  76.314  1.00  0.00           O
ATOM   4281  O12 POPEW 114     118.794 125.394  78.624  1.00  0.00           O
ATOM   4282  C1  POPEW 114     120.203 124.673  75.664  1.00  0.00           C
ATOM   4285  C2  POPEW 114     120.003 124.414  74.145  1.00  0.00           C
ATOM   4287  O21 POPEW 114     120.964 123.423  73.734  1.00  0.00           O
ATOM   4288  C21 POPEW 114     120.544 122.663  72.734  1.00  0.00           C
ATOM   4289  O22 POPEW 114     119.383 122.603  72.344  1.00  0.00           O
ATOM   4290  C22 POPEW 114     121.684 121.814  72.195  1.00  0.00           C
ATOM   4293  C3  POPEW 114     120.173 125.683  73.285  1.00  0.00           C
ATOM   4296  O31 POPEW 114     119.704 125.502  71.924  1.00  0.00           O
ATOM   4297  C31 POPEW 114     118.435 125.823  71.724  1.00  0.00           C
ATOM   4298  O32 POPEW 114     117.633 126.113  72.594  1.00  0.00           O
ATOM   4299  C32 POPEW 114     118.113 125.804  70.224  1.00  0.00           C
ATOM   4302  C23 POPEW 114     122.374 122.423  70.954  1.00  0.00           C
ATOM   4305  C24 POPEW 114     123.243 121.413  70.184  1.00  0.00           C
ATOM   4308  C25 POPEW 114     122.484 120.513  69.194  1.00  0.00           C
ATOM   4311  C26 POPEW 114     121.954 121.283  67.964  1.00  0.00           C
ATOM   4314  C27 POPEW 114     121.443 120.394  66.825  1.00  0.00           C
ATOM   4317  C28 POPEW 114     121.073 121.213  65.575  1.00  0.00           C
ATOM   4320  C29 POPEW 114     120.464 120.362  64.494  1.00  0.00           C
ATOM   4322 0C21 POPEW 114     120.584 120.523  63.154  1.00  0.00           C
ATOM   4324 1C21 POPEW 114     121.374 121.592  62.434  1.00  0.00           C
ATOM   4327 2C21 POPEW 114     122.153 121.063  61.214  1.00  0.00           C
ATOM   4330 3C21 POPEW 114     121.253 120.543  60.074  1.00  0.00           C
ATOM   4333 4C21 POPEW 114     122.083 120.154  58.844  1.00  0.00           C
ATOM   4336 5C21 POPEW 114     121.294 119.493  57.704  1.00  0.00           C
ATOM   4339 6C21 POPEW 114     120.984 117.994  57.914  1.00  0.00           C
ATOM   4342 7C21 POPEW 114     119.743 117.722  58.774  1.00  0.00           C
ATOM   4345 8C21 POPEW 114     119.123 116.343  58.535  1.00  0.00           C
ATOM   4349  C33 POPEW 114     118.583 127.094  69.494  1.00  0.00           C
ATOM   4352  C34 POPEW 114     119.953 126.993  68.814  1.00  0.00           C
ATOM   4355  C35 POPEW 114     119.893 126.084  67.574  1.00  0.00           C
ATOM   4358  C36 POPEW 114     121.124 126.054  66.654  1.00  0.00           C
ATOM   4361  C37 POPEW 114     120.814 125.233  65.395  1.00  0.00           C
ATOM   4364  C38 POPEW 114     122.003 124.953  64.465  1.00  0.00           C
ATOM   4367  C39 POPEW 114     122.773 126.213  64.024  1.00  0.00           C
ATOM   4370 0C31 POPEW 114     123.673 125.944  62.804  1.00  0.00           C
ATOM   4373 1C31 POPEW 114     124.413 127.204  62.344  1.00  0.00           C
ATOM   4376 2C31 POPEW 114     125.574 126.954  61.364  1.00  0.00           C
ATOM   4379 3C31 POPEW 114     125.163 126.493  59.964  1.00  0.00           C
ATOM   4382 4C31 POPEW 114     126.365 126.483  58.994  1.00  0.00           C
ATOM   4385 5C31 POPEW 114     126.013 126.023  57.574  1.00  0.00           C
ATOM   4388 6C31 POPEW 114     127.193 126.054  56.604  1.00  0.00           C
ATOM   4392  NH3 POPEX 115     132.701  24.144  74.395  1.00  0.00           N
ATOM   4396  C12 POPEX 115     131.630  23.083  74.424  1.00  0.00           C
ATOM   4399  C11 POPEX 115     130.840  23.094  75.754  1.00  0.00           C
ATOM   4402  P   POPEX 115     130.333  25.633  76.274  1.00  0.00           P
ATOM   4403  O13 POPEX 115     129.144  26.354  76.814  1.00  0.00           O
ATOM   4404  O14 POPEX 115     131.581  25.604  77.064  1.00  0.00           O
ATOM   4405  O11 POPEX 115     130.721  26.163  74.844  1.00  0.00           O
ATOM   4406  O12 POPEX 115     129.914  24.174  75.884  1.00  0.00           O
ATOM   4407  C1  POPEX 115     131.590  27.264  74.634  1.00  0.00           C
ATOM   4410  C2  POPEX 115     131.712  27.573  73.114  1.00  0.00           C
ATOM   4412  O21 POPEX 115     132.060  26.344  72.414  1.00  0.00           O
ATOM   4413  C21 POPEX 115     131.120  25.884  71.564  1.00  0.00           C
ATOM   4414  O22 POPEX 115     130.033  26.383  71.365  1.00  0.00           O
ATOM   4415  C22 POPEX 115     131.572  24.564  70.924  1.00  0.00           C
ATOM   4418  C3  POPEX 115     132.771  28.694  72.874  1.00  0.00           C
ATOM   4421  O31 POPEX 115     132.370  29.724  71.954  1.00  0.00           O
ATOM   4422  C31 POPEX 115     131.660  29.453  70.874  1.00  0.00           C
ATOM   4423  O32 POPEX 115     131.841  28.554  70.084  1.00  0.00           O
ATOM   4424  C32 POPEX 115     130.510  30.473  70.934  1.00  0.00           C
ATOM   4427  C23 POPEX 115     131.090  24.444  69.454  1.00  0.00           C
ATOM   4430  C24 POPEX 115     132.050  25.083  68.454  1.00  0.00           C
ATOM   4433  C25 POPEX 115     131.610  24.874  66.994  1.00  0.00           C
ATOM   4436  C26 POPEX 115     130.233  25.484  66.685  1.00  0.00           C
ATOM   4439  C27 POPEX 115     130.033  25.803  65.204  1.00  0.00           C
ATOM   4442  C28 POPEX 115     128.844  26.763  64.984  1.00  0.00           C
ATOM   4445  C29 POPEX 115     128.773  27.243  63.554  1.00  0.00           C
ATOM   4447 0C21 POPEX 115     127.794  26.983  62.674  1.00  0.00           C
ATOM   4449 1C21 POPEX 115     126.583  26.124  62.914  1.00  0.00           C
ATOM   4452 2C21 POPEX 115     126.063  25.424  61.644  1.00  0.00           C
ATOM   4455 3C21 POPEX 115     124.723  24.724  61.894  1.00  0.00           C
ATOM   4458 4C21 POPEX 115     124.223  23.893  60.714  1.00  0.00           C
ATOM   4461 5C21 POPEX 115     122.794  23.363  60.914  1.00  0.00           C
ATOM   4464 6C21 POPEX 115     122.624  22.573  62.215  1.00  0.00           C
ATOM   4467 7C21 POPEX 115     121.264  21.874  62.334  1.00  0.00           C
ATOM   4470 8C21 POPEX 115     121.043  21.174  63.674  1.00  0.00           C
ATOM   4474  C33 POPEX 115     129.525  30.583  69.754  1.00  0.00           C
ATOM   4477  C34 POPEX 115     128.813  31.944  69.854  1.00  0.00           C
ATOM   4480  C35 POPEX 115     127.633  32.164  68.904  1.00  0.00           C
ATOM   4483  C36 POPEX 115     127.883  31.702  67.464  1.00  0.00           C
ATOM   4486  C37 POPEX 115     126.813  32.253  66.524  1.00  0.00           C
ATOM   4489  C38 POPEX 115     126.894  31.723  65.094  1.00  0.00           C
ATOM   4492  C39 POPEX 115     127.544  32.723  64.124  1.00  0.00           C
ATOM   4495 0C31 POPEX 115     127.523  32.253  62.664  1.00  0.00           C
ATOM   4498 1C31 POPEX 115     126.843  33.273  61.734  1.00  0.00           C
ATOM   4501 2C31 POPEX 115     126.983  32.894  60.254  1.00  0.00           C
ATOM   4504 3C31 POPEX 115     126.413  33.964  59.304  1.00  0.00           C
ATOM   4507 4C31 POPEX 115     127.403  34.374  58.204  1.00  0.00           C
ATOM   4510 5C31 POPEX 115     126.834  35.433  57.244  1.00  0.00           C
ATOM   4513 6C31 POPEX 115     127.904  36.153  56.424  1.00  0.00           C
ATOM   4517  NH3 POPEY 116      98.594  35.894  33.414  1.00  0.00           N
ATOM   4521  C12 POPEY 116      98.093  36.734  32.274  1.00  0.00           C
ATOM   4524  C11 POPEY 116      97.923  35.943  30.944  1.00  0.00           C
ATOM   4527  P   POPEY 116      99.493  33.874  31.034  1.00  0.00           P
ATOM   4528  O13 POPEY 116      98.324  33.344  31.754  1.00  0.00           O
ATOM   4529  O14 POPEY 116     100.203  33.023  30.054  1.00  0.00           O
ATOM   4530  O11 POPEY 116     100.504  34.403  32.144  1.00  0.00           O
ATOM   4531  O12 POPEY 116      99.123  35.304  30.454  1.00  0.00           O
ATOM   4532  C1  POPEY 116     101.393  33.503  32.814  1.00  0.00           C
ATOM   4535  C2  POPEY 116     101.813  34.033  34.214  1.00  0.00           C
ATOM   4537  O21 POPEY 116     100.704  34.714  34.785  1.00  0.00           O
ATOM   4538  C21 POPEY 116      99.913  34.214  35.744  1.00  0.00           C
ATOM   4539  O22 POPEY 116      99.023  34.894  36.234  1.00  0.00           O
ATOM   4540  C22 POPEY 116     100.124  32.723  36.044  1.00  0.00           C
ATOM   4543  C3  POPEY 116     103.023  35.013  34.174  1.00  0.00           C
ATOM   4546  O31 POPEY 116     102.973  36.074  35.164  1.00  0.00           O
ATOM   4547  C31 POPEY 116     102.964  35.653  36.434  1.00  0.00           C
ATOM   4548  O32 POPEY 116     103.123  34.513  36.804  1.00  0.00           O
ATOM   4549  C32 POPEY 116     102.615  36.823  37.344  1.00  0.00           C
ATOM   4552  C23 POPEY 116      99.083  32.144  37.024  1.00  0.00           C
ATOM   4555  C24 POPEY 116      99.723  31.194  38.054  1.00  0.00           C
ATOM   4558  C25 POPEY 116      98.823  30.954  39.274  1.00  0.00           C
ATOM   4561  C26 POPEY 116      98.983  32.113  40.264  1.00  0.00           C
ATOM   4564  C27 POPEY 116      97.934  32.113  41.384  1.00  0.00           C
ATOM   4567  C28 POPEY 116      98.034  33.354  42.294  1.00  0.00           C
ATOM   4570  C29 POPEY 116      97.104  33.544  43.474  1.00  0.00           C
ATOM   4572 0C21 POPEY 116      95.844  33.104  43.704  1.00  0.00           C
ATOM   4574 1C21 POPEY 116      94.903  32.313  42.834  1.00  0.00           C
ATOM   4577 2C21 POPEY 116      93.503  32.933  42.754  1.00  0.00           C
ATOM   4580 3C21 POPEY 116      92.703  32.824  44.064  1.00  0.00           C
ATOM   4583 4C21 POPEY 116      91.234  33.273  43.984  1.00  0.00           C
ATOM   4586 5C21 POPEY 116      90.364  32.574  42.914  1.00  0.00           C
ATOM   4589 6C21 POPEY 116      90.584  31.054  42.844  1.00  0.00           C
ATOM   4592 7C21 POPEY 116      89.343  30.243  42.454  1.00  0.00           C
ATOM   4595 8C21 POPEY 116      89.633  28.743  42.304  1.00  0.00           C
ATOM   4599  C33 POPEY 116     102.094  36.444  38.754  1.00  0.00           C
ATOM   4602  C34 POPEY 116     101.644  37.723  39.484  1.00  0.00           C
ATOM   4605  C35 POPEY 116     100.893  37.563  40.814  1.00  0.00           C
ATOM   4608  C36 POPEY 116     101.773  37.613  42.075  1.00  0.00           C
ATOM   4611  C37 POPEY 116     100.984  37.193  43.325  1.00  0.00           C
ATOM   4614  C38 POPEY 116     101.813  37.253  44.624  1.00  0.00           C
ATOM   4617  C39 POPEY 116     101.654  38.574  45.404  1.00  0.00           C
ATOM   4620 0C31 POPEY 116     100.243  38.754  45.984  1.00  0.00           C
ATOM   4623 1C31 POPEY 116     100.163  39.792  47.104  1.00  0.00           C
ATOM   4626 2C31 POPEY 116      98.823  39.764  47.854  1.00  0.00           C
ATOM   4629 3C31 POPEY 116      98.713  40.812  48.974  1.00  0.00           C
ATOM   4632 4C31 POPEY 116      99.833  40.683  50.014  1.00  0.00           C
ATOM   4635 5C31 POPEY 116      99.583  41.504  51.284  1.00  0.00           C
ATOM   4638 6C31 POPEY 116     100.753  41.434  52.274  1.00  0.00           C
ATOM   4642  NH3 POPEZ 117      66.843  83.913  39.664  1.00  0.00           N
ATOM   4646  C12 POPEZ 117      67.843  82.794  39.594  1.00  0.00           C
ATOM   4649  C11 POPEZ 117      68.834  82.953  40.755  1.00  0.00           C
ATOM   4652  P   POPEZ 117      71.214  81.814  40.524  1.00  0.00           P
ATOM   4653  O13 POPEZ 117      71.523  80.483  39.944  1.00  0.00           O
ATOM   4654  O14 POPEZ 117      71.563  82.994  39.704  1.00  0.00           O
ATOM   4655  O11 POPEZ 117      71.943  81.984  41.914  1.00  0.00           O
ATOM   4656  O12 POPEZ 117      69.673  81.814  40.914  1.00  0.00           O
ATOM   4657  C1  POPEZ 117      72.123  80.844  42.754  1.00  0.00           C
ATOM   4660  C2  POPEZ 117      72.523  81.264  44.194  1.00  0.00           C
ATOM   4662  O21 POPEZ 117      73.683  80.493  44.575  1.00  0.00           O
ATOM   4663  C21 POPEZ 117      74.453  81.104  45.444  1.00  0.00           C
ATOM   4664  O22 POPEZ 117      74.463  82.292  45.704  1.00  0.00           O
ATOM   4665  C22 POPEZ 117      75.343  80.063  46.134  1.00  0.00           C
ATOM   4668  C3  POPEZ 117      71.363  81.033  45.214  1.00  0.00           C
ATOM   4671  O31 POPEZ 117      71.773  81.133  46.604  1.00  0.00           O
ATOM   4672  C31 POPEZ 117      71.843  80.003  47.274  1.00  0.00           C
ATOM   4673  O32 POPEZ 117      71.813  78.874  46.814  1.00  0.00           O
ATOM   4674  C32 POPEZ 117      71.873  80.313  48.764  1.00  0.00           C
ATOM   4677  C23 POPEZ 117      76.323  80.674  47.154  1.00  0.00           C
ATOM   4680  C24 POPEZ 117      76.893  79.623  48.124  1.00  0.00           C
ATOM   4683  C25 POPEZ 117      75.833  78.993  49.035  1.00  0.00           C
ATOM   4686  C26 POPEZ 117      76.123  79.184  50.534  1.00  0.00           C
ATOM   4689  C27 POPEZ 117      75.193  78.354  51.424  1.00  0.00           C
ATOM   4692  C28 POPEZ 117      75.333  78.674  52.924  1.00  0.00           C
ATOM   4695  C29 POPEZ 117      74.653  77.613  53.764  1.00  0.00           C
ATOM   4697 0C21 POPEZ 117      73.644  77.753  54.645  1.00  0.00           C
ATOM   4699 1C21 POPEZ 117      72.913  79.012  55.024  1.00  0.00           C
ATOM   4702 2C21 POPEZ 117      73.263  79.523  56.444  1.00  0.00           C
ATOM   4705 3C21 POPEZ 117      72.753  78.613  57.574  1.00  0.00           C
ATOM   4708 4C21 POPEZ 117      73.363  78.984  58.924  1.00  0.00           C
ATOM   4711 5C21 POPEZ 117      72.893  78.082  60.074  1.00  0.00           C
ATOM   4714 6C21 POPEZ 117      73.733  78.303  61.334  1.00  0.00           C
ATOM   4717 7C21 POPEZ 117      73.324  77.413  62.514  1.00  0.00           C
ATOM   4720 8C21 POPEZ 117      74.243  77.604  63.724  1.00  0.00           C
ATOM   4724  C33 POPEZ 117      71.543  79.063  49.614  1.00  0.00           C
ATOM   4727  C34 POPEZ 117      71.493  79.363  51.114  1.00  0.00           C
ATOM   4730  C35 POPEZ 117      70.373  80.313  51.554  1.00  0.00           C
ATOM   4733  C36 POPEZ 117      70.373  80.392  53.084  1.00  0.00           C
ATOM   4736  C37 POPEZ 117      69.364  81.374  53.704  1.00  0.00           C
ATOM   4739  C38 POPEZ 117      69.653  81.613  55.194  1.00  0.00           C
ATOM   4742  C39 POPEZ 117      69.523  80.363  56.074  1.00  0.00           C
ATOM   4745 0C31 POPEZ 117      68.223  80.354  56.894  1.00  0.00           C
ATOM   4748 1C31 POPEZ 117      68.114  79.104  57.774  1.00  0.00           C
ATOM   4751 2C31 POPEZ 117      66.663  78.784  58.144  1.00  0.00           C
ATOM   4754 3C31 POPEZ 117      65.973  79.903  58.924  1.00  0.00           C
ATOM   4757 4C31 POPEZ 117      64.463  79.652  58.984  1.00  0.00           C
ATOM   4760 5C31 POPEZ 117      63.693  80.793  59.645  1.00  0.00           C
ATOM   4763 6C31 POPEZ 117      62.193  80.544  59.564  1.00  0.00           C
ATOM   4767  NH3 POPEa 118     112.383   6.856  74.105  1.00  0.00           N
ATOM   4771  C12 POPEa 118     113.044   5.886  75.054  1.00  0.00           C
ATOM   4774  C11 POPEa 118     112.064   4.837  75.624  1.00  0.00           C
ATOM   4777  P   POPEa 118     113.253   2.757  76.814  1.00  0.00           P
ATOM   4778  O13 POPEa 118     112.433   1.526  76.984  1.00  0.00           O
ATOM   4779  O14 POPEa 118     113.365   3.667  77.964  1.00  0.00           O
ATOM   4780  O11 POPEa 118     114.704   2.356  76.264  1.00  0.00           O
ATOM   4781  O12 POPEa 118     112.663   3.547  75.575  1.00  0.00           O
ATOM   4782  C1  POPEa 118     114.844   1.817  74.934  1.00  0.00           C
ATOM   4785  C2  POPEa 118     115.115   2.927  73.854  1.00  0.00           C
ATOM   4787  O21 POPEa 118     115.404   2.487  72.514  1.00  0.00           O
ATOM   4788  C21 POPEa 118     114.844   1.447  71.965  1.00  0.00           C
ATOM   4789  O22 POPEa 118     114.443   0.427  72.484  1.00  0.00           O
ATOM   4790  C22 POPEa 118     114.833   1.666  70.454  1.00  0.00           C
ATOM   4793  C3  POPEa 118     116.234   3.917  74.304  1.00  0.00           C
ATOM   4796  O31 POPEa 118     116.813   4.667  73.215  1.00  0.00           O
ATOM   4797  C31 POPEa 118     116.654   5.977  73.234  1.00  0.00           C
ATOM   4798  O32 POPEa 118     115.784   6.587  73.844  1.00  0.00           O
ATOM   4799  C32 POPEa 118     117.713   6.607  72.344  1.00  0.00           C
ATOM   4802  C23 POPEa 118     113.803   0.766  69.715  1.00  0.00           C
ATOM   4805  C24 POPEa 118     114.083   0.747  68.204  1.00  0.00           C
ATOM   4808  C25 POPEa 118     113.523  -0.463  67.444  1.00  0.00           C
ATOM   4811  C26 POPEa 118     112.003  -0.573  67.344  1.00  0.00           C
ATOM   4814  C27 POPEa 118     111.593  -1.933  66.744  1.00  0.00           C
ATOM   4817  C28 POPEa 118     111.054  -1.823  65.294  1.00  0.00           C
ATOM   4820  C29 POPEa 118     110.093  -2.903  64.874  1.00  0.00           C
ATOM   4822 0C21 POPEa 118     110.373  -4.214  64.694  1.00  0.00           C
ATOM   4824 1C21 POPEa 118     111.714  -4.883  64.844  1.00  0.00           C
ATOM   4827 2C21 POPEa 118     112.074  -5.734  63.614  1.00  0.00           C
ATOM   4830 3C21 POPEa 118     112.223  -4.894  62.344  1.00  0.00           C
ATOM   4833 4C21 POPEa 118     112.754  -5.684  61.154  1.00  0.00           C
ATOM   4836 5C21 POPEa 118     113.084  -4.773  59.964  1.00  0.00           C
ATOM   4839 6C21 POPEa 118     111.913  -4.613  58.984  1.00  0.00           C
ATOM   4842 7C21 POPEa 118     112.253  -3.633  57.854  1.00  0.00           C
ATOM   4845 8C21 POPEa 118     111.173  -3.544  56.774  1.00  0.00           C
ATOM   4849  C33 POPEa 118     117.253   6.736  70.884  1.00  0.00           C
ATOM   4852  C34 POPEa 118     118.233   7.563  70.044  1.00  0.00           C
ATOM   4855  C35 POPEa 118     117.643   8.043  68.714  1.00  0.00           C
ATOM   4858  C36 POPEa 118     117.333   6.897  67.744  1.00  0.00           C
ATOM   4861  C37 POPEa 118     117.234   7.394  66.294  1.00  0.00           C
ATOM   4864  C38 POPEa 118     116.834   6.307  65.294  1.00  0.00           C
ATOM   4867  C39 POPEa 118     117.523   6.446  63.934  1.00  0.00           C
ATOM   4870 0C31 POPEa 118     116.764   5.687  62.834  1.00  0.00           C
ATOM   4873 1C31 POPEa 118     117.693   5.206  61.714  1.00  0.00           C
ATOM   4876 2C31 POPEa 118     116.934   4.466  60.614  1.00  0.00           C
ATOM   4879 3C31 POPEa 118     116.453   5.406  59.494  1.00  0.00           C
ATOM   4882 4C31 POPEa 118     115.493   4.696  58.524  1.00  0.00           C
ATOM   4885 5C31 POPEa 118     115.115   5.536  57.304  1.00  0.00           C
ATOM   4888 6C31 POPEa 118     113.963   4.925  56.504  1.00  0.00           C
ATOM   4892  NH3 POPEb 119      58.523 131.544  78.594  1.00  0.00           N
ATOM   4896  C12 POPEb 119      59.283 130.333  79.105  1.00  0.00           C
ATOM   4899  C11 POPEb 119      60.183 129.704  78.035  1.00  0.00           C
ATOM   4902  P   POPEb 119      60.493 127.083  78.024  1.00  0.00           P
ATOM   4903  O13 POPEb 119      61.573 126.124  78.334  1.00  0.00           O
ATOM   4904  O14 POPEb 119      59.104 126.732  78.414  1.00  0.00           O
ATOM   4905  O11 POPEb 119      60.523 127.313  76.454  1.00  0.00           O
ATOM   4906  O12 POPEb 119      60.833 128.533  78.554  1.00  0.00           O
ATOM   4907  C1  POPEb 119      61.743 126.933  75.785  1.00  0.00           C
ATOM   4910  C2  POPEb 119      61.663 127.194  74.264  1.00  0.00           C
ATOM   4912  O21 POPEb 119      62.903 126.954  73.544  1.00  0.00           O
ATOM   4913  C21 POPEb 119      63.643 125.874  73.725  1.00  0.00           C
ATOM   4914  O22 POPEb 119      63.483 125.004  74.564  1.00  0.00           O
ATOM   4915  C22 POPEb 119      64.773 125.854  72.674  1.00  0.00           C
ATOM   4918  C3  POPEb 119      61.113 128.654  74.024  1.00  0.00           C
ATOM   4921  O31 POPEb 119      62.003 129.543  73.314  1.00  0.00           O
ATOM   4922  C31 POPEb 119      61.953 129.414  72.004  1.00  0.00           C
ATOM   4923  O32 POPEb 119      61.233 128.633  71.404  1.00  0.00           O
ATOM   4924  C32 POPEb 119      62.924 130.394  71.374  1.00  0.00           C
ATOM   4927  C23 POPEb 119      64.703 124.613  71.724  1.00  0.00           C
ATOM   4930  C24 POPEb 119      65.793 124.573  70.634  1.00  0.00           C
ATOM   4933  C25 POPEb 119      65.903 125.814  69.724  1.00  0.00           C
ATOM   4936  C26 POPEb 119      66.953 125.664  68.604  1.00  0.00           C
ATOM   4939  C27 POPEb 119      67.043 126.884  67.674  1.00  0.00           C
ATOM   4942  C28 POPEb 119      68.213 126.803  66.664  1.00  0.00           C
ATOM   4945  C29 POPEb 119      68.233 128.023  65.774  1.00  0.00           C
ATOM   4947 0C21 POPEb 119      68.553 128.083  64.465  1.00  0.00           C
ATOM   4949 1C21 POPEb 119      69.034 126.964  63.574  1.00  0.00           C
ATOM   4952 2C21 POPEb 119      68.003 126.464  62.544  1.00  0.00           C
ATOM   4955 3C21 POPEb 119      68.653 126.063  61.214  1.00  0.00           C
ATOM   4958 4C21 POPEb 119      67.674 125.473  60.194  1.00  0.00           C
ATOM   4961 5C21 POPEb 119      68.273 125.394  58.784  1.00  0.00           C
ATOM   4964 6C21 POPEb 119      67.324 124.773  57.754  1.00  0.00           C
ATOM   4967 7C21 POPEb 119      67.784 125.033  56.314  1.00  0.00           C
ATOM   4970 8C21 POPEb 119      66.963 124.273  55.274  1.00  0.00           C
ATOM   4974  C33 POPEb 119      62.673 130.523  69.864  1.00  0.00           C
ATOM   4977  C34 POPEb 119      62.854 131.954  69.374  1.00  0.00           C
ATOM   4980  C35 POPEb 119      64.303 132.433  69.234  1.00  0.00           C
ATOM   4983  C36 POPEb 119      64.343 133.803  68.535  1.00  0.00           C
ATOM   4986  C37 POPEb 119      65.723 134.214  68.005  1.00  0.00           C
ATOM   4989  C38 POPEb 119      65.623 135.453  67.094  1.00  0.00           C
ATOM   4992  C39 POPEb 119      66.973 135.893  66.514  1.00  0.00           C
ATOM   4995 0C31 POPEb 119      67.394 135.023  65.324  1.00  0.00           C
ATOM   4998 1C31 POPEb 119      68.743 135.443  64.724  1.00  0.00           C
ATOM   5001 2C31 POPEb 119      69.434 134.324  63.934  1.00  0.00           C
ATOM   5004 3C31 POPEb 119      68.703 133.873  62.654  1.00  0.00           C
ATOM   5007 4C31 POPEb 119      69.493 132.773  61.934  1.00  0.00           C
ATOM   5010 5C31 POPEb 119      68.773 132.193  60.714  1.00  0.00           C
ATOM   5013 6C31 POPEb 119      69.673 131.283  59.854  1.00  0.00           C
ATOM   5017  NH3 POPEc 120     121.854  14.654  33.484  1.00  0.00           N
ATOM   5021  C12 POPEc 120     123.274  14.214  33.294  1.00  0.00           C
ATOM   5024  C11 POPEc 120     123.454  12.703  33.374  1.00  0.00           C
ATOM   5027  P   POPEc 120     125.283  10.873  33.344  1.00  0.00           P
ATOM   5028  O13 POPEc 120     125.254  10.413  31.944  1.00  0.00           O
ATOM   5029  O14 POPEc 120     126.553  10.684  34.084  1.00  0.00           O
ATOM   5030  O11 POPEc 120     124.093  10.194  34.124  1.00  0.00           O
ATOM   5031  O12 POPEc 120     124.854  12.393  33.314  1.00  0.00           O
ATOM   5032  C1  POPEc 120     124.294   9.413  35.304  1.00  0.00           C
ATOM   5035  C2  POPEc 120     123.193   9.684  36.354  1.00  0.00           C
ATOM   5037  O21 POPEc 120     123.354   8.714  37.414  1.00  0.00           O
ATOM   5038  C21 POPEc 120     123.014   9.123  38.634  1.00  0.00           C
ATOM   5039  O22 POPEc 120     122.843  10.273  38.974  1.00  0.00           O
ATOM   5040  C22 POPEc 120     122.873   7.894  39.544  1.00  0.00           C
ATOM   5043  C3  POPEc 120     121.764   9.543  35.744  1.00  0.00           C
ATOM   5046  O31 POPEc 120     120.733   9.793  36.724  1.00  0.00           O
ATOM   5047  C31 POPEc 120     120.303  11.044  36.814  1.00  0.00           C
ATOM   5048  O32 POPEc 120     120.553  11.954  36.054  1.00  0.00           O
ATOM   5049  C32 POPEc 120     119.443  11.214  38.064  1.00  0.00           C
ATOM   5052  C23 POPEc 120     121.924   8.124  40.744  1.00  0.00           C
ATOM   5055  C24 POPEc 120     122.615   7.904  42.094  1.00  0.00           C
ATOM   5058  C25 POPEc 120     121.644   8.124  43.264  1.00  0.00           C
ATOM   5061  C26 POPEc 120     122.273   7.734  44.604  1.00  0.00           C
ATOM   5064  C27 POPEc 120     121.223   7.614  45.714  1.00  0.00           C
ATOM   5067  C28 POPEc 120     121.854   7.107  47.024  1.00  0.00           C
ATOM   5070  C29 POPEc 120     120.803   6.766  48.044  1.00  0.00           C
ATOM   5072 0C21 POPEc 120     121.043   6.207  49.234  1.00  0.00           C
ATOM   5074 1C21 POPEc 120     122.383   5.856  49.814  1.00  0.00           C
ATOM   5077 2C21 POPEc 120     122.584   4.337  49.984  1.00  0.00           C
ATOM   5080 3C21 POPEc 120     123.853   4.007  50.784  1.00  0.00           C
ATOM   5083 4C21 POPEc 120     124.114   2.507  50.934  1.00  0.00           C
ATOM   5086 5C21 POPEc 120     125.453   2.207  51.604  1.00  0.00           C
ATOM   5089 6C21 POPEc 120     125.784   0.707  51.704  1.00  0.00           C
ATOM   5092 7C21 POPEc 120     127.143   0.437  52.354  1.00  0.00           C
ATOM   5095 8C21 POPEc 120     127.393  -1.053  52.594  1.00  0.00           C
ATOM   5099  C33 POPEc 120     119.734  12.534  38.814  1.00  0.00           C
ATOM   5102  C34 POPEc 120     120.154  12.243  40.244  1.00  0.00           C
ATOM   5105  C35 POPEc 120     120.504  13.474  41.084  1.00  0.00           C
ATOM   5108  C36 POPEc 120     120.743  13.024  42.534  1.00  0.00           C
ATOM   5111  C37 POPEc 120     121.743  13.864  43.334  1.00  0.00           C
ATOM   5114  C38 POPEc 120     121.964  13.214  44.704  1.00  0.00           C
ATOM   5117  C39 POPEc 120     122.923  13.944  45.644  1.00  0.00           C
ATOM   5120 0C31 POPEc 120     122.944  13.264  47.014  1.00  0.00           C
ATOM   5123 1C31 POPEc 120     123.843  13.964  48.044  1.00  0.00           C
ATOM   5126 2C31 POPEc 120     123.573  13.513  49.494  1.00  0.00           C
ATOM   5129 3C31 POPEc 120     123.454  11.993  49.704  1.00  0.00           C
ATOM   5132 4C31 POPEc 120     124.723  11.203  49.334  1.00  0.00           C
ATOM   5135 5C31 POPEc 120     124.493   9.684  49.414  1.00  0.00           C
ATOM   5138 6C31 POPEc 120     125.644   8.864  48.834  1.00  0.00           C
ATOM   5142  NH3 POPEd 121      -0.044 119.583  35.514  1.00  0.00           N
ATOM   5146  C12 POPEd 121       0.406 120.202  34.234  1.00  0.00           C
ATOM   5149  C11 POPEd 121       0.196 121.723  34.234  1.00  0.00           C
ATOM   5152  P   POPEd 121       0.836 123.843  35.544  1.00  0.00           P
ATOM   5153  O13 POPEd 121       1.593 124.512  34.464  1.00  0.00           O
ATOM   5154  O14 POPEd 121      -0.524 124.372  35.754  1.00  0.00           O
ATOM   5155  O11 POPEd 121       1.653 124.063  36.854  1.00  0.00           O
ATOM   5156  O12 POPEd 121       0.856 122.283  35.354  1.00  0.00           O
ATOM   5157  C1  POPEd 121       1.126 124.773  37.974  1.00  0.00           C
ATOM   5160  C2  POPEd 121       2.273 125.333  38.864  1.00  0.00           C
ATOM   5162  O21 POPEd 121       2.073 126.752  38.994  1.00  0.00           O
ATOM   5163  C21 POPEd 121       2.283 127.253  40.204  1.00  0.00           C
ATOM   5164  O22 POPEd 121       2.653 126.633  41.184  1.00  0.00           O
ATOM   5165  C22 POPEd 121       1.923 128.743  40.104  1.00  0.00           C
ATOM   5168  C3  POPEd 121       3.683 125.053  38.254  1.00  0.00           C
ATOM   5171  O31 POPEd 121       4.743 125.604  39.064  1.00  0.00           O
ATOM   5172  C31 POPEd 121       5.073 124.863  40.124  1.00  0.00           C
ATOM   5173  O32 POPEd 121       4.753 123.692  40.294  1.00  0.00           O
ATOM   5174  C32 POPEd 121       5.813 125.704  41.144  1.00  0.00           C
ATOM   5177  C23 POPEd 121       1.853 129.543  41.434  1.00  0.00           C
ATOM   5180  C24 POPEd 121       3.183 130.144  41.894  1.00  0.00           C
ATOM   5183  C25 POPEd 121       3.073 131.633  42.264  1.00  0.00           C
ATOM   5186  C26 POPEd 121       2.163 131.933  43.465  1.00  0.00           C
ATOM   5189  C27 POPEd 121       2.093 133.443  43.784  1.00  0.00           C
ATOM   5192  C28 POPEd 121       1.193 133.794  44.994  1.00  0.00           C
ATOM   5195  C29 POPEd 121       1.923 133.573  46.294  1.00  0.00           C
ATOM   5197 0C21 POPEd 121       1.943 134.402  47.364  1.00  0.00           C
ATOM   5199 1C21 POPEd 121       1.163 135.693  47.524  1.00  0.00           C
ATOM   5202 2C21 POPEd 121       1.903 136.949  47.044  1.00  0.00           C
ATOM   5205 3C21 POPEd 121       1.183 138.251  47.444  1.00  0.00           C
ATOM   5208 4C21 POPEd 121       2.003 139.540  47.215  1.00  0.00           C
ATOM   5211 5C21 POPEd 121       2.123 139.980  45.755  1.00  0.00           C
ATOM   5214 6C21 POPEd 121       2.803 141.350  45.594  1.00  0.00           C
ATOM   5217 7C21 POPEd 121       2.843 141.821  44.134  1.00  0.00           C
ATOM   5220 8C21 POPEd 121       3.643 143.111  43.934  1.00  0.00           C
ATOM   5224  C33 POPEd 121       5.353 125.294  42.564  1.00  0.00           C
ATOM   5227  C34 POPEd 121       5.113 126.493  43.465  1.00  0.00           C
ATOM   5230  C35 POPEd 121       4.773 126.063  44.894  1.00  0.00           C
ATOM   5233  C36 POPEd 121       4.673 127.243  45.854  1.00  0.00           C
ATOM   5236  C37 POPEd 121       4.553 126.763  47.294  1.00  0.00           C
ATOM   5239  C38 POPEd 121       4.703 127.883  48.325  1.00  0.00           C
ATOM   5242  C39 POPEd 121       4.463 127.353  49.734  1.00  0.00           C
ATOM   5245 0C31 POPEd 121       4.723 128.403  50.814  1.00  0.00           C
ATOM   5248 1C31 POPEd 121       4.293 127.873  52.194  1.00  0.00           C
ATOM   5251 2C31 POPEd 121       4.553 128.874  53.325  1.00  0.00           C
ATOM   5254 3C31 POPEd 121       3.703 128.562  54.564  1.00  0.00           C
ATOM   5257 4C31 POPEd 121       4.023 127.213  55.214  1.00  0.00           C
ATOM   5260 5C31 POPEd 121       2.983 126.824  56.274  1.00  0.00           C
ATOM   5263 6C31 POPEd 121       3.403 125.634  57.134  1.00  0.00           C
ATOM   5267  NH3 POPEe 122      72.503  60.104  38.274  1.00  0.00           N
ATOM   5271  C12 POPEe 122      72.573  58.643  37.904  1.00  0.00           C
ATOM   5274  C11 POPEe 122      71.203  58.083  37.484  1.00  0.00           C
ATOM   5277  P   POPEe 122      70.113  56.133  36.174  1.00  0.00           P
ATOM   5278  O13 POPEe 122      69.083  57.083  35.744  1.00  0.00           O
ATOM   5279  O14 POPEe 122      70.553  55.114  35.204  1.00  0.00           O
ATOM   5280  O11 POPEe 122      69.684  55.374  37.474  1.00  0.00           O
ATOM   5281  O12 POPEe 122      71.394  56.863  36.744  1.00  0.00           O
ATOM   5282  C1  POPEe 122      68.324  55.023  37.724  1.00  0.00           C
ATOM   5285  C2  POPEe 122      67.644  56.054  38.644  1.00  0.00           C
ATOM   5287  O21 POPEe 122      66.553  55.453  39.354  1.00  0.00           O
ATOM   5288  C21 POPEe 122      66.633  55.124  40.654  1.00  0.00           C
ATOM   5289  O22 POPEe 122      65.653  55.002  41.364  1.00  0.00           O
ATOM   5290  C22 POPEe 122      68.053  54.804  41.164  1.00  0.00           C
ATOM   5293  C3  POPEe 122      67.074  57.283  37.884  1.00  0.00           C
ATOM   5296  O31 POPEe 122      66.023  57.943  38.634  1.00  0.00           O
ATOM   5297  C31 POPEe 122      66.443  58.524  39.754  1.00  0.00           C
ATOM   5298  O32 POPEe 122      67.593  58.812  40.034  1.00  0.00           O
ATOM   5299  C32 POPEe 122      65.253  58.724  40.694  1.00  0.00           C
ATOM   5302  C23 POPEe 122      68.773  55.914  41.954  1.00  0.00           C
ATOM   5305  C24 POPEe 122      68.464  55.833  43.454  1.00  0.00           C
ATOM   5308  C25 POPEe 122      69.403  56.703  44.304  1.00  0.00           C
ATOM   5311  C26 POPEe 122      69.673  56.103  45.694  1.00  0.00           C
ATOM   5314  C27 POPEe 122      71.063  56.424  46.264  1.00  0.00           C
ATOM   5317  C28 POPEe 122      71.615  55.332  47.215  1.00  0.00           C
ATOM   5320  C29 POPEe 122      70.583  54.923  48.234  1.00  0.00           C
ATOM   5322 0C21 POPEe 122      70.483  53.734  48.844  1.00  0.00           C
ATOM   5324 1C21 POPEe 122      71.433  52.572  48.734  1.00  0.00           C
ATOM   5327 2C21 POPEe 122      71.253  51.624  49.934  1.00  0.00           C
ATOM   5330 3C21 POPEe 122      71.604  52.263  51.294  1.00  0.00           C
ATOM   5333 4C21 POPEe 122      70.913  51.554  52.474  1.00  0.00           C
ATOM   5336 5C21 POPEe 122      71.474  50.153  52.734  1.00  0.00           C
ATOM   5339 6C21 POPEe 122      70.763  49.413  53.874  1.00  0.00           C
ATOM   5342 7C21 POPEe 122      71.623  48.274  54.435  1.00  0.00           C
ATOM   5345 8C21 POPEe 122      70.923  47.374  55.454  1.00  0.00           C
ATOM   5349  C33 POPEe 122      65.563  58.472  42.184  1.00  0.00           C
ATOM   5352  C34 POPEe 122      64.263  58.394  43.004  1.00  0.00           C
ATOM   5355  C35 POPEe 122      64.463  58.403  44.524  1.00  0.00           C
ATOM   5358  C36 POPEe 122      64.973  57.073  45.104  1.00  0.00           C
ATOM   5361  C37 POPEe 122      64.883  57.024  46.634  1.00  0.00           C
ATOM   5364  C38 POPEe 122      65.533  55.753  47.224  1.00  0.00           C
ATOM   5367  C39 POPEe 122      65.733  55.833  48.744  1.00  0.00           C
ATOM   5370 0C31 POPEe 122      64.453  55.623  49.575  1.00  0.00           C
ATOM   5373 1C31 POPEe 122      64.703  55.933  51.064  1.00  0.00           C
ATOM   5376 2C31 POPEe 122      63.443  55.844  51.935  1.00  0.00           C
ATOM   5379 3C31 POPEe 122      63.673  56.283  53.384  1.00  0.00           C
ATOM   5382 4C31 POPEe 122      64.463  55.243  54.204  1.00  0.00           C
ATOM   5385 5C31 POPEe 122      64.763  55.722  55.624  1.00  0.00           C
ATOM   5388 6C31 POPEe 122      65.643  54.743  56.414  1.00  0.00           C
ATOM   5392  NH3 POPEf 123      77.883  52.523  32.994  1.00  0.00           N
ATOM   5396  C12 POPEf 123      78.213  54.004  33.004  1.00  0.00           C
ATOM   5399  C11 POPEf 123      76.953  54.883  32.844  1.00  0.00           C
ATOM   5402  P   POPEf 123      76.453  56.903  34.454  1.00  0.00           P
ATOM   5403  O13 POPEf 123      77.063  58.193  34.844  1.00  0.00           O
ATOM   5404  O14 POPEf 123      75.003  56.884  34.194  1.00  0.00           O
ATOM   5405  O11 POPEf 123      76.724  55.803  35.584  1.00  0.00           O
ATOM   5406  O12 POPEf 123      77.214  56.243  33.224  1.00  0.00           O
ATOM   5407  C1  POPEf 123      76.733  56.173  36.984  1.00  0.00           C
ATOM   5410  C2  POPEf 123      75.813  55.262  37.874  1.00  0.00           C
ATOM   5412  O21 POPEf 123      76.443  53.993  38.194  1.00  0.00           O
ATOM   5413  C21 POPEf 123      77.363  54.104  39.144  1.00  0.00           C
ATOM   5414  O22 POPEf 123      77.644  55.132  39.734  1.00  0.00           O
ATOM   5415  C22 POPEf 123      77.963  52.734  39.434  1.00  0.00           C
ATOM   5418  C3  POPEf 123      74.434  54.993  37.224  1.00  0.00           C
ATOM   5421  O31 POPEf 123      73.644  54.104  38.034  1.00  0.00           O
ATOM   5422  C31 POPEf 123      73.033  54.664  39.064  1.00  0.00           C
ATOM   5423  O32 POPEf 123      73.133  55.833  39.404  1.00  0.00           O
ATOM   5424  C32 POPEf 123      72.184  53.633  39.794  1.00  0.00           C
ATOM   5427  C23 POPEf 123      79.463  52.804  39.784  1.00  0.00           C
ATOM   5430  C24 POPEf 123      79.913  51.652  40.694  1.00  0.00           C
ATOM   5433  C25 POPEf 123      79.663  51.943  42.184  1.00  0.00           C
ATOM   5436  C26 POPEf 123      80.474  51.024  43.104  1.00  0.00           C
ATOM   5439  C27 POPEf 123      80.124  51.234  44.584  1.00  0.00           C
ATOM   5442  C28 POPEf 123      80.863  50.254  45.534  1.00  0.00           C
ATOM   5445  C29 POPEf 123      82.323  50.583  45.694  1.00  0.00           C
ATOM   5447 0C21 POPEf 123      83.113  50.223  46.724  1.00  0.00           C
ATOM   5449 1C21 POPEf 123      82.724  49.403  47.934  1.00  0.00           C
ATOM   5452 2C21 POPEf 123      83.113  50.083  49.254  1.00  0.00           C
ATOM   5455 3C21 POPEf 123      82.693  49.243  50.484  1.00  0.00           C
ATOM   5458 4C21 POPEf 123      83.113  49.883  51.814  1.00  0.00           C
ATOM   5461 5C21 POPEf 123      82.654  49.074  53.034  1.00  0.00           C
ATOM   5464 6C21 POPEf 123      82.853  49.823  54.354  1.00  0.00           C
ATOM   5467 7C21 POPEf 123      82.333  49.054  55.574  1.00  0.00           C
ATOM   5470 8C21 POPEf 123      82.433  49.833  56.884  1.00  0.00           C
ATOM   5474  C33 POPEf 123      72.573  53.513  41.274  1.00  0.00           C
ATOM   5477  C34 POPEf 123      73.773  52.604  41.544  1.00  0.00           C
ATOM   5480  C35 POPEf 123      74.403  52.934  42.904  1.00  0.00           C
ATOM   5483  C36 POPEf 123      75.183  51.773  43.514  1.00  0.00           C
ATOM   5486  C37 POPEf 123      75.674  52.094  44.934  1.00  0.00           C
ATOM   5489  C38 POPEf 123      76.223  50.853  45.654  1.00  0.00           C
ATOM   5492  C39 POPEf 123      76.893  51.154  46.994  1.00  0.00           C
ATOM   5495 0C31 POPEf 123      75.953  51.733  48.064  1.00  0.00           C
ATOM   5498 1C31 POPEf 123      76.104  53.253  48.274  1.00  0.00           C
ATOM   5501 2C31 POPEf 123      75.703  53.654  49.694  1.00  0.00           C
ATOM   5504 3C31 POPEf 123      76.133  55.072  50.084  1.00  0.00           C
ATOM   5507 4C31 POPEf 123      76.253  55.214  51.604  1.00  0.00           C
ATOM   5510 5C31 POPEf 123      76.864  56.543  52.034  1.00  0.00           C
ATOM   5513 6C31 POPEf 123      77.143  56.563  53.535  1.00  0.00           C
ATOM   5517  NH3 POPEg 124     104.823 113.812  77.084  1.00  0.00           N
ATOM   5521  C12 POPEg 124     105.124 114.104  78.535  1.00  0.00           C
ATOM   5524  C11 POPEg 124     105.483 112.803  79.274  1.00  0.00           C
ATOM   5527  P   POPEg 124     108.063 112.283  79.334  1.00  0.00           P
ATOM   5528  O13 POPEg 124     108.274 111.043  80.124  1.00  0.00           O
ATOM   5529  O14 POPEg 124     108.233 113.624  79.934  1.00  0.00           O
ATOM   5530  O11 POPEg 124     108.913 112.183  78.024  1.00  0.00           O
ATOM   5531  O12 POPEg 124     106.614 112.183  78.674  1.00  0.00           O
ATOM   5532  C1  POPEg 124     108.663 113.064  76.924  1.00  0.00           C
ATOM   5535  C2  POPEg 124     108.454 112.264  75.614  1.00  0.00           C
ATOM   5537  O21 POPEg 124     109.583 111.394  75.414  1.00  0.00           O
ATOM   5538  C21 POPEg 124     109.324 110.394  74.584  1.00  0.00           C
ATOM   5539  O22 POPEg 124     108.243 110.133  74.084  1.00  0.00           O
ATOM   5540  C22 POPEg 124     110.593 109.594  74.354  1.00  0.00           C
ATOM   5543  C3  POPEg 124     108.263 113.204  74.395  1.00  0.00           C
ATOM   5546  O31 POPEg 124     107.153 112.754  73.574  1.00  0.00           O
ATOM   5547  C31 POPEg 124     107.413 112.413  72.314  1.00  0.00           C
ATOM   5548  O32 POPEg 124     108.414 112.714  71.694  1.00  0.00           O
ATOM   5549  C32 POPEg 124     106.273 111.523  71.814  1.00  0.00           C
ATOM   5552  C23 POPEg 124     110.663 109.123  72.895  1.00  0.00           C
ATOM   5555  C24 POPEg 124     110.954 110.273  71.914  1.00  0.00           C
ATOM   5558  C25 POPEg 124     112.115 109.933  70.984  1.00  0.00           C
ATOM   5561  C26 POPEg 124     112.223 110.863  69.774  1.00  0.00           C
ATOM   5564  C27 POPEg 124     113.204 110.303  68.725  1.00  0.00           C
ATOM   5567  C28 POPEg 124     113.154 111.073  67.394  1.00  0.00           C
ATOM   5570  C29 POPEg 124     113.753 112.453  67.504  1.00  0.00           C
ATOM   5572 0C21 POPEg 124     115.073 112.722  67.534  1.00  0.00           C
ATOM   5574 1C21 POPEg 124     116.194 111.723  67.444  1.00  0.00           C
ATOM   5577 2C21 POPEg 124     117.313 112.243  66.524  1.00  0.00           C
ATOM   5580 3C21 POPEg 124     118.303 111.124  66.154  1.00  0.00           C
ATOM   5583 4C21 POPEg 124     119.594 111.644  65.524  1.00  0.00           C
ATOM   5586 5C21 POPEg 124     120.493 112.374  66.544  1.00  0.00           C
ATOM   5589 6C21 POPEg 124     121.904 112.663  66.004  1.00  0.00           C
ATOM   5592 7C21 POPEg 124     122.993 112.264  66.994  1.00  0.00           C
ATOM   5595 8C21 POPEg 124     124.404 112.574  66.514  1.00  0.00           C
ATOM   5599  C33 POPEg 124     106.234 111.364  70.274  1.00  0.00           C
ATOM   5602  C34 POPEg 124     105.553 112.533  69.544  1.00  0.00           C
ATOM   5605  C35 POPEg 124     105.434 112.304  68.035  1.00  0.00           C
ATOM   5608  C36 POPEg 124     104.823 113.514  67.304  1.00  0.00           C
ATOM   5611  C37 POPEg 124     105.053 113.473  65.785  1.00  0.00           C
ATOM   5614  C38 POPEg 124     104.123 114.414  65.004  1.00  0.00           C
ATOM   5617  C39 POPEg 124     104.743 114.963  63.714  1.00  0.00           C
ATOM   5620 0C31 POPEg 124     105.173 113.894  62.704  1.00  0.00           C
ATOM   5623 1C31 POPEg 124     105.714 114.524  61.414  1.00  0.00           C
ATOM   5626 2C31 POPEg 124     106.083 113.473  60.354  1.00  0.00           C
ATOM   5629 3C31 POPEg 124     106.443 114.074  58.994  1.00  0.00           C
ATOM   5632 4C31 POPEg 124     107.754 114.874  59.014  1.00  0.00           C
ATOM   5635 5C31 POPEg 124     108.295 115.154  57.604  1.00  0.00           C
ATOM   5638 6C31 POPEg 124     109.664 115.823  57.634  1.00  0.00           C
ATOM   5642  NH3 POPEh 125      10.003  58.934  74.434  1.00  0.00           N
ATOM   5646  C12 POPEh 125       8.843  59.074  75.374  1.00  0.00           C
ATOM   5649  C11 POPEh 125       8.583  60.513  75.814  1.00  0.00           C
ATOM   5652  P   POPEh 125       6.843  61.833  77.264  1.00  0.00           P
ATOM   5653  O13 POPEh 125       5.383  61.633  77.444  1.00  0.00           O
ATOM   5654  O14 POPEh 125       7.673  62.112  78.445  1.00  0.00           O
ATOM   5655  O11 POPEh 125       7.063  62.983  76.194  1.00  0.00           O
ATOM   5656  O12 POPEh 125       7.423  60.504  76.634  1.00  0.00           O
ATOM   5657  C1  POPEh 125       6.253  64.163  76.344  1.00  0.00           C
ATOM   5660  C2  POPEh 125       6.533  65.163  75.194  1.00  0.00           C
ATOM   5662  O21 POPEh 125       5.443  65.223  74.255  1.00  0.00           O
ATOM   5663  C21 POPEh 125       5.333  64.214  73.404  1.00  0.00           C
ATOM   5664  O22 POPEh 125       5.753  63.083  73.544  1.00  0.00           O
ATOM   5665  C22 POPEh 125       4.623  64.733  72.134  1.00  0.00           C
ATOM   5668  C3  POPEh 125       7.933  64.904  74.544  1.00  0.00           C
ATOM   5671  O31 POPEh 125       8.153  65.633  73.324  1.00  0.00           O
ATOM   5672  C31 POPEh 125       8.483  66.902  73.424  1.00  0.00           C
ATOM   5673  O32 POPEh 125       8.543  67.553  74.465  1.00  0.00           O
ATOM   5674  C32 POPEh 125       8.683  67.453  72.014  1.00  0.00           C
ATOM   5677  C23 POPEh 125       3.543  63.822  71.494  1.00  0.00           C
ATOM   5680  C24 POPEh 125       3.453  64.133  69.994  1.00  0.00           C
ATOM   5683  C25 POPEh 125       2.253  63.542  69.234  1.00  0.00           C
ATOM   5686  C26 POPEh 125       2.363  63.874  67.734  1.00  0.00           C
ATOM   5689  C27 POPEh 125       1.173  63.403  66.895  1.00  0.00           C
ATOM   5692  C28 POPEh 125       1.453  63.443  65.374  1.00  0.00           C
ATOM   5695  C29 POPEh 125       2.183  62.263  64.804  1.00  0.00           C
ATOM   5697 0C21 POPEh 125       1.853  60.953  64.874  1.00  0.00           C
ATOM   5699 1C21 POPEh 125       0.646  60.313  65.535  1.00  0.00           C
ATOM   5702 2C21 POPEh 125      -0.734  60.914  65.224  1.00  0.00           C
ATOM   5705 3C21 POPEh 125      -1.654  59.963  64.444  1.00  0.00           C
ATOM   5708 4C21 POPEh 125      -2.894  60.674  63.904  1.00  0.00           C
ATOM   5711 5C21 POPEh 125      -4.024  60.844  64.934  1.00  0.00           C
ATOM   5714 6C21 POPEh 125      -4.934  62.033  64.594  1.00  0.00           C
ATOM   5717 7C21 POPEh 125      -6.164  62.133  65.505  1.00  0.00           C
ATOM   5720 8C21 POPEh 125      -7.054  63.333  65.174  1.00  0.00           C
ATOM   5724  C33 POPEh 125       8.663  68.993  71.895  1.00  0.00           C
ATOM   5727  C34 POPEh 125       8.713  69.413  70.424  1.00  0.00           C
ATOM   5730  C35 POPEh 125       9.033  70.902  70.224  1.00  0.00           C
ATOM   5733  C36 POPEh 125       9.173  71.273  68.744  1.00  0.00           C
ATOM   5736  C37 POPEh 125       9.633  72.723  68.474  1.00  0.00           C
ATOM   5739  C38 POPEh 125       9.823  72.983  66.974  1.00  0.00           C
ATOM   5742  C39 POPEh 125       9.763  74.453  66.534  1.00  0.00           C
ATOM   5745 0C31 POPEh 125      11.123  75.063  66.144  1.00  0.00           C
ATOM   5748 1C31 POPEh 125      11.973  75.483  67.344  1.00  0.00           C
ATOM   5751 2C31 POPEh 125      13.413  75.873  66.954  1.00  0.00           C
ATOM   5754 3C31 POPEh 125      14.223  76.424  68.145  1.00  0.00           C
ATOM   5757 4C31 POPEh 125      15.693  76.652  67.794  1.00  0.00           C
ATOM   5760 5C31 POPEh 125      16.493  77.223  68.974  1.00  0.00           C
ATOM   5763 6C31 POPEh 125      18.003  77.313  68.725  1.00  0.00           C
ATOM   5767  NH3 POPEi 126      93.454  62.144  31.234  1.00  0.00           N
ATOM   5771  C12 POPEi 126      93.063  62.484  32.634  1.00  0.00           C
ATOM   5774  C11 POPEi 126      91.583  62.793  32.844  1.00  0.00           C
ATOM   5777  P   POPEi 126      90.143  63.104  35.034  1.00  0.00           P
ATOM   5778  O13 POPEi 126      90.103  64.583  35.074  1.00  0.00           O
ATOM   5779  O14 POPEi 126      89.023  62.333  34.464  1.00  0.00           O
ATOM   5780  O11 POPEi 126      90.534  62.432  36.414  1.00  0.00           O
ATOM   5781  O12 POPEi 126      91.434  62.734  34.254  1.00  0.00           O
ATOM   5782  C1  POPEi 126      90.084  62.983  37.644  1.00  0.00           C
ATOM   5785  C2  POPEi 126      90.444  62.063  38.844  1.00  0.00           C
ATOM   5787  O21 POPEi 126      90.553  62.902  40.014  1.00  0.00           O
ATOM   5788  C21 POPEi 126      89.503  62.883  40.814  1.00  0.00           C
ATOM   5789  O22 POPEi 126      88.543  62.133  40.734  1.00  0.00           O
ATOM   5790  C22 POPEi 126      89.633  63.964  41.874  1.00  0.00           C
ATOM   5793  C3  POPEi 126      91.794  61.333  38.674  1.00  0.00           C
ATOM   5796  O31 POPEi 126      92.064  60.532  39.854  1.00  0.00           O
ATOM   5797  C31 POPEi 126      93.314  60.493  40.264  1.00  0.00           C
ATOM   5798  O32 POPEi 126      94.273  60.953  39.654  1.00  0.00           O
ATOM   5799  C32 POPEi 126      93.393  59.804  41.614  1.00  0.00           C
ATOM   5802  C23 POPEi 126      88.533  65.044  41.694  1.00  0.00           C
ATOM   5805  C24 POPEi 126      88.243  65.883  42.944  1.00  0.00           C
ATOM   5808  C25 POPEi 126      87.654  65.044  44.084  1.00  0.00           C
ATOM   5811  C26 POPEi 126      87.304  65.833  45.344  1.00  0.00           C
ATOM   5814  C27 POPEi 126      87.433  64.953  46.594  1.00  0.00           C
ATOM   5817  C28 POPEi 126      86.964  65.652  47.874  1.00  0.00           C
ATOM   5820  C29 POPEi 126      87.304  64.853  49.094  1.00  0.00           C
ATOM   5822 0C21 POPEi 126      88.344  65.083  49.914  1.00  0.00           C
ATOM   5824 1C21 POPEi 126      89.363  66.174  49.754  1.00  0.00           C
ATOM   5827 2C21 POPEi 126      90.613  65.953  50.624  1.00  0.00           C
ATOM   5830 3C21 POPEi 126      90.324  66.094  52.124  1.00  0.00           C
ATOM   5833 4C21 POPEi 126      91.533  65.722  53.014  1.00  0.00           C
ATOM   5836 5C21 POPEi 126      91.173  65.633  54.505  1.00  0.00           C
ATOM   5839 6C21 POPEi 126      90.324  64.394  54.854  1.00  0.00           C
ATOM   5842 7C21 POPEi 126      90.044  64.273  56.354  1.00  0.00           C
ATOM   5845 8C21 POPEi 126      89.203  63.053  56.734  1.00  0.00           C
ATOM   5849  C33 POPEi 126      92.894  60.714  42.754  1.00  0.00           C
ATOM   5852  C34 POPEi 126      93.703  60.513  44.044  1.00  0.00           C
ATOM   5855  C35 POPEi 126      93.063  61.213  45.254  1.00  0.00           C
ATOM   5858  C36 POPEi 126      93.865  60.984  46.554  1.00  0.00           C
ATOM   5861  C37 POPEi 126      93.044  61.182  47.844  1.00  0.00           C
ATOM   5864  C38 POPEi 126      91.754  60.354  47.844  1.00  0.00           C
ATOM   5867  C39 POPEi 126      91.294  59.874  49.224  1.00  0.00           C
ATOM   5870 0C31 POPEi 126      90.833  60.964  50.204  1.00  0.00           C
ATOM   5873 1C31 POPEi 126      90.213  60.293  51.434  1.00  0.00           C
ATOM   5876 2C31 POPEi 126      89.933  61.252  52.594  1.00  0.00           C
ATOM   5879 3C31 POPEi 126      89.623  60.483  53.884  1.00  0.00           C
ATOM   5882 4C31 POPEi 126      90.903  60.002  54.604  1.00  0.00           C
ATOM   5885 5C31 POPEi 126      90.593  59.163  55.844  1.00  0.00           C
ATOM   5888 6C31 POPEi 126      91.834  58.643  56.574  1.00  0.00           C
ATOM   5892  NH3 POPEj 127       8.633   6.846  33.374  1.00  0.00           N
ATOM   5896  C12 POPEj 127       9.973   7.554  33.354  1.00  0.00           C
ATOM   5899  C11 POPEj 127      10.583   7.664  31.934  1.00  0.00           C
ATOM   5902  P   POPEj 127      11.993   9.913  32.024  1.00  0.00           P
ATOM   5903  O13 POPEj 127      13.283  10.344  31.454  1.00  0.00           O
ATOM   5904  O14 POPEj 127      10.763  10.533  31.494  1.00  0.00           O
ATOM   5905  O11 POPEj 127      12.033  10.114  33.594  1.00  0.00           O
ATOM   5906  O12 POPEj 127      11.843   8.333  31.914  1.00  0.00           O
ATOM   5907  C1  POPEj 127      13.223   9.823  34.364  1.00  0.00           C
ATOM   5910  C2  POPEj 127      12.873   9.793  35.874  1.00  0.00           C
ATOM   5912  O21 POPEj 127      14.003  10.104  36.724  1.00  0.00           O
ATOM   5913  C21 POPEj 127      14.863   9.194  37.164  1.00  0.00           C
ATOM   5914  O22 POPEj 127      15.013   8.063  36.734  1.00  0.00           O
ATOM   5915  C22 POPEj 127      15.603   9.774  38.384  1.00  0.00           C
ATOM   5918  C3  POPEj 127      12.063   8.503  36.224  1.00  0.00           C
ATOM   5921  O31 POPEj 127      11.843   8.243  37.624  1.00  0.00           O
ATOM   5922  C31 POPEj 127      11.173   9.154  38.314  1.00  0.00           C
ATOM   5923  O32 POPEj 127      10.633  10.143  37.854  1.00  0.00           O
ATOM   5924  C32 POPEj 127      11.213   8.743  39.794  1.00  0.00           C
ATOM   5927  C23 POPEj 127      16.583   8.873  39.184  1.00  0.00           C
ATOM   5930  C24 POPEj 127      17.073   9.604  40.444  1.00  0.00           C
ATOM   5933  C25 POPEj 127      17.393   8.703  41.664  1.00  0.00           C
ATOM   5936  C26 POPEj 127      16.283   8.594  42.724  1.00  0.00           C
ATOM   5939  C27 POPEj 127      16.843   8.653  44.164  1.00  0.00           C
ATOM   5942  C28 POPEj 127      15.773   8.734  45.285  1.00  0.00           C
ATOM   5945  C29 POPEj 127      15.163   7.404  45.654  1.00  0.00           C
ATOM   5947 0C21 POPEj 127      14.983   6.937  46.904  1.00  0.00           C
ATOM   5949 1C21 POPEj 127      15.313   7.694  48.174  1.00  0.00           C
ATOM   5952 2C21 POPEj 127      14.843   6.986  49.464  1.00  0.00           C
ATOM   5955 3C21 POPEj 127      15.623   5.696  49.785  1.00  0.00           C
ATOM   5958 4C21 POPEj 127      15.153   5.027  51.084  1.00  0.00           C
ATOM   5961 5C21 POPEj 127      15.873   3.697  51.384  1.00  0.00           C
ATOM   5964 6C21 POPEj 127      17.333   3.886  51.814  1.00  0.00           C
ATOM   5967 7C21 POPEj 127      18.073   2.557  52.024  1.00  0.00           C
ATOM   5970 8C21 POPEj 127      19.523   2.747  52.464  1.00  0.00           C
ATOM   5974  C33 POPEj 127      10.793   9.854  40.774  1.00  0.00           C
ATOM   5977  C34 POPEj 127      11.113   9.484  42.234  1.00  0.00           C
ATOM   5980  C35 POPEj 127      10.763  10.624  43.204  1.00  0.00           C
ATOM   5983  C36 POPEj 127      11.353  10.454  44.614  1.00  0.00           C
ATOM   5986  C37 POPEj 127      10.493   9.573  45.534  1.00  0.00           C
ATOM   5989  C38 POPEj 127      11.103   9.304  46.924  1.00  0.00           C
ATOM   5992  C39 POPEj 127      11.703  10.533  47.624  1.00  0.00           C
ATOM   5995 0C31 POPEj 127      12.043  10.273  49.094  1.00  0.00           C
ATOM   5998 1C31 POPEj 127      12.773  11.444  49.774  1.00  0.00           C
ATOM   6001 2C31 POPEj 127      13.163  11.134  51.234  1.00  0.00           C
ATOM   6004 3C31 POPEj 127      13.713  12.364  51.974  1.00  0.00           C
ATOM   6007 4C31 POPEj 127      12.633  13.094  52.774  1.00  0.00           C
ATOM   6010 5C31 POPEj 127      13.013  14.524  53.174  1.00  0.00           C
ATOM   6013 6C31 POPEj 127      11.883  15.253  53.894  1.00  0.00           C
ATOM   6017  NH3 POPEk 128     113.953  47.333  74.774  1.00  0.00           N
ATOM   6021  C12 POPEk 128     113.943  46.954  76.225  1.00  0.00           C
ATOM   6024  C11 POPEk 128     113.154  45.644  76.444  1.00  0.00           C
ATOM   6027  P   POPEk 128     113.934  44.133  74.364  1.00  0.00           P
ATOM   6028  O13 POPEk 128     115.224  44.743  73.984  1.00  0.00           O
ATOM   6029  O14 POPEk 128     113.743  42.684  74.214  1.00  0.00           O
ATOM   6030  O11 POPEk 128     112.724  44.932  73.725  1.00  0.00           O
ATOM   6031  O12 POPEk 128     113.753  44.483  75.874  1.00  0.00           O
ATOM   6032  C1  POPEk 128     111.393  44.413  73.774  1.00  0.00           C
ATOM   6035  C2  POPEk 128     110.935  44.043  72.354  1.00  0.00           C
ATOM   6037  O21 POPEk 128     109.545  44.413  72.244  1.00  0.00           O
ATOM   6038  C21 POPEk 128     109.203  44.914  71.064  1.00  0.00           C
ATOM   6039  O22 POPEk 128     109.963  45.374  70.234  1.00  0.00           O
ATOM   6040  C22 POPEk 128     107.693  44.953  70.945  1.00  0.00           C
ATOM   6043  C3  POPEk 128     111.113  42.514  72.134  1.00  0.00           C
ATOM   6046  O31 POPEk 128     110.714  42.103  70.814  1.00  0.00           O
ATOM   6047  C31 POPEk 128     110.914  40.793  70.664  1.00  0.00           C
ATOM   6048  O32 POPEk 128     111.365  40.063  71.535  1.00  0.00           O
ATOM   6049  C32 POPEk 128     110.404  40.324  69.314  1.00  0.00           C
ATOM   6052  C23 POPEk 128     107.214  46.313  70.384  1.00  0.00           C
ATOM   6055  C24 POPEk 128     105.733  46.304  70.004  1.00  0.00           C
ATOM   6058  C25 POPEk 128     105.313  47.593  69.264  1.00  0.00           C
ATOM   6061  C26 POPEk 128     104.583  47.292  67.954  1.00  0.00           C
ATOM   6064  C27 POPEk 128     104.093  48.542  67.215  1.00  0.00           C
ATOM   6067  C28 POPEk 128     103.583  48.214  65.794  1.00  0.00           C
ATOM   6070  C29 POPEk 128     102.703  49.293  65.204  1.00  0.00           C
ATOM   6072 0C21 POPEk 128     103.093  50.374  64.504  1.00  0.00           C
ATOM   6074 1C21 POPEk 128     104.513  50.763  64.164  1.00  0.00           C
ATOM   6077 2C21 POPEk 128     104.664  51.424  62.764  1.00  0.00           C
ATOM   6080 3C21 POPEk 128     104.685  50.424  61.594  1.00  0.00           C
ATOM   6083 4C21 POPEk 128     103.314  50.062  61.014  1.00  0.00           C
ATOM   6086 5C21 POPEk 128     102.693  51.243  60.264  1.00  0.00           C
ATOM   6089 6C21 POPEk 128     101.583  50.844  59.284  1.00  0.00           C
ATOM   6092 7C21 POPEk 128     101.183  52.042  58.414  1.00  0.00           C
ATOM   6095 8C21 POPEk 128     100.154  51.693  57.344  1.00  0.00           C
ATOM   6099  C33 POPEk 128     111.553  39.773  68.454  1.00  0.00           C
ATOM   6102  C34 POPEk 128     112.013  40.793  67.414  1.00  0.00           C
ATOM   6105  C35 POPEk 128     111.023  40.972  66.254  1.00  0.00           C
ATOM   6108  C36 POPEk 128     111.773  41.223  64.954  1.00  0.00           C
ATOM   6111  C37 POPEk 128     110.924  41.124  63.684  1.00  0.00           C
ATOM   6114  C38 POPEk 128     111.794  41.483  62.484  1.00  0.00           C
ATOM   6117  C39 POPEk 128     111.194  41.133  61.114  1.00  0.00           C
ATOM   6120 0C31 POPEk 128     112.323  41.003  60.094  1.00  0.00           C
ATOM   6123 1C31 POPEk 128     111.863  40.743  58.664  1.00  0.00           C
ATOM   6126 2C31 POPEk 128     113.034  40.264  57.804  1.00  0.00           C
ATOM   6129 3C31 POPEk 128     112.743  40.194  56.304  1.00  0.00           C
ATOM   6132 4C31 POPEk 128     112.743  41.583  55.644  1.00  0.00           C
ATOM   6135 5C31 POPEk 128     112.514  41.523  54.134  1.00  0.00           C
ATOM   6138 6C31 POPEk 128     112.423  42.913  53.504  1.00  0.00           C
ATOM   6142  NH3 POPEl 129      54.104 107.913  34.414  1.00  0.00           N
ATOM   6146  C12 POPEl 129      52.943 107.073  34.004  1.00  0.00           C
ATOM   6149  C11 POPEl 129      52.003 107.943  33.174  1.00  0.00           C
ATOM   6152  P   POPEl 129      52.003 110.523  33.554  1.00  0.00           P
ATOM   6153  O13 POPEl 129      51.113 111.063  32.504  1.00  0.00           O
ATOM   6154  O14 POPEl 129      53.463 110.413  33.294  1.00  0.00           O
ATOM   6155  O11 POPEl 129      51.813 111.353  34.864  1.00  0.00           O
ATOM   6156  O12 POPEl 129      51.513 109.053  33.954  1.00  0.00           O
ATOM   6157  C1  POPEl 129      50.713 111.192  35.744  1.00  0.00           C
ATOM   6160  C2  POPEl 129      51.173 110.574  37.074  1.00  0.00           C
ATOM   6162  O21 POPEl 129      50.424 111.234  38.104  1.00  0.00           O
ATOM   6163  C21 POPEl 129      49.993 110.464  39.084  1.00  0.00           C
ATOM   6164  O22 POPEl 129      50.303 109.303  39.274  1.00  0.00           O
ATOM   6165  C22 POPEl 129      49.063 111.283  39.974  1.00  0.00           C
ATOM   6168  C3  POPEl 129      52.693 110.804  37.304  1.00  0.00           C
ATOM   6171  O31 POPEl 129      53.104 110.383  38.614  1.00  0.00           O
ATOM   6172  C31 POPEl 129      53.434 109.092  38.734  1.00  0.00           C
ATOM   6173  O32 POPEl 129      53.593 108.314  37.814  1.00  0.00           O
ATOM   6174  C32 POPEl 129      53.713 108.824  40.224  1.00  0.00           C
ATOM   6177  C23 POPEl 129      48.373 110.443  41.074  1.00  0.00           C
ATOM   6180  C24 POPEl 129      48.333 111.173  42.414  1.00  0.00           C
ATOM   6183  C25 POPEl 129      47.143 110.804  43.294  1.00  0.00           C
ATOM   6186  C26 POPEl 129      47.403 111.312  44.715  1.00  0.00           C
ATOM   6189  C27 POPEl 129      46.203 111.243  45.654  1.00  0.00           C
ATOM   6192  C28 POPEl 129      46.593 111.523  47.124  1.00  0.00           C
ATOM   6195  C29 POPEl 129      47.223 112.883  47.285  1.00  0.00           C
ATOM   6197 0C21 POPEl 129      46.913 113.843  48.185  1.00  0.00           C
ATOM   6199 1C21 POPEl 129      45.903 113.773  49.294  1.00  0.00           C
ATOM   6202 2C21 POPEl 129      46.553 114.063  50.664  1.00  0.00           C
ATOM   6205 3C21 POPEl 129      47.083 115.502  50.834  1.00  0.00           C
ATOM   6208 4C21 POPEl 129      47.793 115.753  52.184  1.00  0.00           C
ATOM   6211 5C21 POPEl 129      46.993 115.243  53.395  1.00  0.00           C
ATOM   6214 6C21 POPEl 129      47.644 115.543  54.754  1.00  0.00           C
ATOM   6217 7C21 POPEl 129      47.193 116.884  55.354  1.00  0.00           C
ATOM   6220 8C21 POPEl 129      47.803 117.173  56.724  1.00  0.00           C
ATOM   6224  C33 POPEl 129      52.933 107.663  40.914  1.00  0.00           C
ATOM   6227  C34 POPEl 129      53.193 107.684  42.434  1.00  0.00           C
ATOM   6230  C35 POPEl 129      52.503 106.592  43.264  1.00  0.00           C
ATOM   6233  C36 POPEl 129      52.924 106.663  44.754  1.00  0.00           C
ATOM   6236  C37 POPEl 129      52.213 105.613  45.634  1.00  0.00           C
ATOM   6239  C38 POPEl 129      52.533 105.634  47.145  1.00  0.00           C
ATOM   6242  C39 POPEl 129      52.193 106.914  47.924  1.00  0.00           C
ATOM   6245 0C31 POPEl 129      53.223 107.213  49.024  1.00  0.00           C
ATOM   6248 1C31 POPEl 129      52.714 108.193  50.084  1.00  0.00           C
ATOM   6251 2C31 POPEl 129      53.813 108.913  50.864  1.00  0.00           C
ATOM   6254 3C31 POPEl 129      54.903 108.034  51.514  1.00  0.00           C
ATOM   6257 4C31 POPEl 129      54.393 107.012  52.544  1.00  0.00           C
ATOM   6260 5C31 POPEl 129      55.424 106.793  53.654  1.00  0.00           C
ATOM   6263 6C31 POPEl 129      55.183 105.502  54.444  1.00  0.00           C
ATOM   6267  NH3 POPEm 130      13.453 129.343  76.664  1.00  0.00           N
ATOM   6271  C12 POPEm 130      12.633 130.303  77.475  1.00  0.00           C
ATOM   6274  C11 POPEm 130      11.883 131.283  76.564  1.00  0.00           C
ATOM   6277  P   POPEm 130       9.873 132.953  76.844  1.00  0.00           P
ATOM   6278  O13 POPEm 130       8.833 133.013  77.914  1.00  0.00           O
ATOM   6279  O14 POPEm 130      10.453 134.232  76.404  1.00  0.00           O
ATOM   6280  O11 POPEm 130       9.293 132.164  75.614  1.00  0.00           O
ATOM   6281  O12 POPEm 130      11.033 132.043  77.404  1.00  0.00           O
ATOM   6282  C1  POPEm 130       9.563 132.614  74.285  1.00  0.00           C
ATOM   6285  C2  POPEm 130       9.003 131.644  73.204  1.00  0.00           C
ATOM   6287  O21 POPEm 130       8.793 132.354  71.965  1.00  0.00           O
ATOM   6288  C21 POPEm 130       8.363 131.663  70.874  1.00  0.00           C
ATOM   6289  O22 POPEm 130       7.393 132.023  70.224  1.00  0.00           O
ATOM   6290  C22 POPEm 130       9.183 130.464  70.435  1.00  0.00           C
ATOM   6293  C3  POPEm 130       7.703 130.923  73.684  1.00  0.00           C
ATOM   6296  O31 POPEm 130       8.043 129.834  74.564  1.00  0.00           O
ATOM   6297  C31 POPEm 130       6.983 129.163  75.014  1.00  0.00           C
ATOM   6298  O32 POPEm 130       5.823 129.484  74.854  1.00  0.00           O
ATOM   6299  C32 POPEm 130       7.463 127.833  75.564  1.00  0.00           C
ATOM   6302  C23 POPEm 130       8.373 129.613  69.424  1.00  0.00           C
ATOM   6305  C24 POPEm 130       9.133 128.454  68.774  1.00  0.00           C
ATOM   6308  C25 POPEm 130       8.133 127.544  68.035  1.00  0.00           C
ATOM   6311  C26 POPEm 130       8.663 126.843  66.785  1.00  0.00           C
ATOM   6314  C27 POPEm 130       7.563 125.944  66.184  1.00  0.00           C
ATOM   6317  C28 POPEm 130       7.793 125.443  64.744  1.00  0.00           C
ATOM   6320  C29 POPEm 130       8.083 126.553  63.764  1.00  0.00           C
ATOM   6322 0C21 POPEm 130       8.533 126.394  62.514  1.00  0.00           C
ATOM   6324 1C21 POPEm 130       8.763 125.053  61.854  1.00  0.00           C
ATOM   6327 2C21 POPEm 130      10.193 124.524  62.034  1.00  0.00           C
ATOM   6330 3C21 POPEm 130      10.383 123.193  61.294  1.00  0.00           C
ATOM   6333 4C21 POPEm 130      11.753 122.544  61.524  1.00  0.00           C
ATOM   6336 5C21 POPEm 130      11.873 121.154  60.895  1.00  0.00           C
ATOM   6339 6C21 POPEm 130      11.773 121.203  59.364  1.00  0.00           C
ATOM   6342 7C21 POPEm 130      12.053 119.853  58.684  1.00  0.00           C
ATOM   6345 8C21 POPEm 130      11.703 119.853  57.194  1.00  0.00           C
ATOM   6349  C33 POPEm 130       7.423 126.763  74.465  1.00  0.00           C
ATOM   6352  C34 POPEm 130       7.873 125.394  74.975  1.00  0.00           C
ATOM   6355  C35 POPEm 130       7.623 124.252  73.974  1.00  0.00           C
ATOM   6358  C36 POPEm 130       8.673 124.112  72.874  1.00  0.00           C
ATOM   6361  C37 POPEm 130       8.573 122.763  72.134  1.00  0.00           C
ATOM   6364  C38 POPEm 130       9.653 122.574  71.054  1.00  0.00           C
ATOM   6367  C39 POPEm 130       9.393 121.464  70.024  1.00  0.00           C
ATOM   6370 0C31 POPEm 130       9.743 120.044  70.514  1.00  0.00           C
ATOM   6373 1C31 POPEm 130       9.573 118.983  69.414  1.00  0.00           C
ATOM   6376 2C31 POPEm 130       9.623 117.514  69.874  1.00  0.00           C
ATOM   6379 3C31 POPEm 130       8.833 117.243  71.164  1.00  0.00           C
ATOM   6382 4C31 POPEm 130       8.673 115.743  71.454  1.00  0.00           C
ATOM   6385 5C31 POPEm 130       8.063 115.464  72.824  1.00  0.00           C
ATOM   6388 6C31 POPEm 130       7.113 114.273  72.834  1.00  0.00           C
ATOM   6392  NH3 POPEn 131      68.413 133.913  34.834  1.00  0.00           N
ATOM   6396  C12 POPEn 131      68.633 132.423  34.944  1.00  0.00           C
ATOM   6399  C11 POPEn 131      69.493 131.854  33.794  1.00  0.00           C
ATOM   6402  P   POPEn 131      68.593 129.393  33.714  1.00  0.00           P
ATOM   6403  O13 POPEn 131      67.513 129.973  32.894  1.00  0.00           O
ATOM   6404  O14 POPEn 131      69.203 128.143  33.224  1.00  0.00           O
ATOM   6405  O11 POPEn 131      68.104 129.174  35.214  1.00  0.00           O
ATOM   6406  O12 POPEn 131      69.754 130.453  33.944  1.00  0.00           O
ATOM   6407  C1  POPEn 131      68.663 128.104  35.984  1.00  0.00           C
ATOM   6410  C2  POPEn 131      67.963 127.883  37.374  1.00  0.00           C
ATOM   6412  O21 POPEn 131      68.153 128.913  38.364  1.00  0.00           O
ATOM   6413  C21 POPEn 131      69.174 129.723  38.264  1.00  0.00           C
ATOM   6414  O22 POPEn 131      69.183 130.824  37.724  1.00  0.00           O
ATOM   6415  C22 POPEn 131      70.365 129.092  38.984  1.00  0.00           C
ATOM   6418  C3  POPEn 131      68.413 126.483  37.934  1.00  0.00           C
ATOM   6421  O31 POPEn 131      68.163 126.294  39.344  1.00  0.00           O
ATOM   6422  C31 POPEn 131      68.974 125.424  39.944  1.00  0.00           C
ATOM   6423  O32 POPEn 131      69.923 124.863  39.404  1.00  0.00           O
ATOM   6424  C32 POPEn 131      68.553 125.243  41.404  1.00  0.00           C
ATOM   6427  C23 POPEn 131      70.703 129.834  40.285  1.00  0.00           C
ATOM   6430  C24 POPEn 131      71.623 129.004  41.184  1.00  0.00           C
ATOM   6433  C25 POPEn 131      72.103 129.773  42.414  1.00  0.00           C
ATOM   6436  C26 POPEn 131      71.033 129.993  43.494  1.00  0.00           C
ATOM   6439  C27 POPEn 131      71.683 130.553  44.774  1.00  0.00           C
ATOM   6442  C28 POPEn 131      70.783 130.544  46.024  1.00  0.00           C
ATOM   6445  C29 POPEn 131      70.433 129.163  46.514  1.00  0.00           C
ATOM   6447 0C21 POPEn 131      70.513 128.692  47.774  1.00  0.00           C
ATOM   6449 1C21 POPEn 131      70.943 129.443  49.004  1.00  0.00           C
ATOM   6452 2C21 POPEn 131      69.754 129.613  49.974  1.00  0.00           C
ATOM   6455 3C21 POPEn 131      70.144 130.333  51.274  1.00  0.00           C
ATOM   6458 4C21 POPEn 131      68.924 130.683  52.134  1.00  0.00           C
ATOM   6461 5C21 POPEn 131      69.313 131.312  53.474  1.00  0.00           C
ATOM   6464 6C21 POPEn 131      68.104 131.854  54.254  1.00  0.00           C
ATOM   6467 7C21 POPEn 131      68.443 132.223  55.704  1.00  0.00           C
ATOM   6470 8C21 POPEn 131      67.203 132.623  56.524  1.00  0.00           C
ATOM   6474  C33 POPEn 131      69.115 123.952  42.054  1.00  0.00           C
ATOM   6477  C34 POPEn 131      68.303 123.463  43.264  1.00  0.00           C
ATOM   6480  C35 POPEn 131      68.373 124.354  44.514  1.00  0.00           C
ATOM   6483  C36 POPEn 131      69.754 124.324  45.184  1.00  0.00           C
ATOM   6486  C37 POPEn 131      69.773 125.053  46.535  1.00  0.00           C
ATOM   6489  C38 POPEn 131      71.113 124.893  47.264  1.00  0.00           C
ATOM   6492  C39 POPEn 131      71.043 124.123  48.584  1.00  0.00           C
ATOM   6495 0C31 POPEn 131      70.343 124.942  49.674  1.00  0.00           C
ATOM   6498 1C31 POPEn 131      70.653 124.454  51.094  1.00  0.00           C
ATOM   6501 2C31 POPEn 131      69.964 125.324  52.145  1.00  0.00           C
ATOM   6504 3C31 POPEn 131      70.273 124.933  53.594  1.00  0.00           C
ATOM   6507 4C31 POPEn 131      71.753 125.014  53.964  1.00  0.00           C
ATOM   6510 5C31 POPEn 131      72.003 124.804  55.464  1.00  0.00           C
ATOM   6513 6C31 POPEn 131      73.483 124.813  55.854  1.00  0.00           C
ATOM   6517  NH3 POPEo 132      93.843 119.303  33.234  1.00  0.00           N
ATOM   6521  C12 POPEo 132      92.803 118.262  33.554  1.00  0.00           C
ATOM   6524  C11 POPEo 132      93.063 116.884  32.924  1.00  0.00           C
ATOM   6527  P   POPEo 132      90.935 115.434  33.514  1.00  0.00           P
ATOM   6528  O13 POPEo 132      89.545 115.923  33.344  1.00  0.00           O
ATOM   6529  O14 POPEo 132      91.213 114.004  33.264  1.00  0.00           O
ATOM   6530  O11 POPEo 132      91.423 115.883  34.964  1.00  0.00           O
ATOM   6531  O12 POPEo 132      91.834 116.283  32.534  1.00  0.00           O
ATOM   6532  C1  POPEo 132      91.614 114.853  35.954  1.00  0.00           C
ATOM   6535  C2  POPEo 132      92.263 115.434  37.244  1.00  0.00           C
ATOM   6537  O21 POPEo 132      92.153 114.503  38.344  1.00  0.00           O
ATOM   6538  C21 POPEo 132      93.174 113.643  38.434  1.00  0.00           C
ATOM   6539  O22 POPEo 132      94.093 113.563  37.654  1.00  0.00           O
ATOM   6540  C22 POPEo 132      93.034 112.763  39.674  1.00  0.00           C
ATOM   6543  C3  POPEo 132      91.533 116.744  37.654  1.00  0.00           C
ATOM   6546  O31 POPEo 132      92.074 117.283  38.874  1.00  0.00           O
ATOM   6547  C31 POPEo 132      91.253 117.553  39.874  1.00  0.00           C
ATOM   6548  O32 POPEo 132      90.023 117.453  39.844  1.00  0.00           O
ATOM   6549  C32 POPEo 132      92.094 118.064  41.044  1.00  0.00           C
ATOM   6552  C23 POPEo 132      92.034 113.243  40.755  1.00  0.00           C
ATOM   6555  C24 POPEo 132      91.463 112.064  41.554  1.00  0.00           C
ATOM   6558  C25 POPEo 132      92.444 111.383  42.514  1.00  0.00           C
ATOM   6561  C26 POPEo 132      92.743 112.183  43.784  1.00  0.00           C
ATOM   6564  C27 POPEo 132      93.314 111.264  44.884  1.00  0.00           C
ATOM   6567  C28 POPEo 132      93.473 111.954  46.244  1.00  0.00           C
ATOM   6570  C29 POPEo 132      93.913 110.933  47.264  1.00  0.00           C
ATOM   6572 0C21 POPEo 132      94.783 111.124  48.264  1.00  0.00           C
ATOM   6574 1C21 POPEo 132      95.493 112.404  48.634  1.00  0.00           C
ATOM   6577 2C21 POPEo 132      95.264 112.784  50.114  1.00  0.00           C
ATOM   6580 3C21 POPEo 132      95.654 111.663  51.084  1.00  0.00           C
ATOM   6583 4C21 POPEo 132      95.924 112.183  52.504  1.00  0.00           C
ATOM   6586 5C21 POPEo 132      96.264 111.054  53.484  1.00  0.00           C
ATOM   6589 6C21 POPEo 132      96.834 111.553  54.814  1.00  0.00           C
ATOM   6592 7C21 POPEo 132      95.973 112.614  55.524  1.00  0.00           C
ATOM   6595 8C21 POPEo 132      96.553 113.013  56.884  1.00  0.00           C
ATOM   6599  C33 POPEo 132      91.353 118.993  42.044  1.00  0.00           C
ATOM   6602  C34 POPEo 132      92.333 119.904  42.785  1.00  0.00           C
ATOM   6605  C35 POPEo 132      91.684 120.743  43.894  1.00  0.00           C
ATOM   6608  C36 POPEo 132      92.703 121.592  44.664  1.00  0.00           C
ATOM   6611  C37 POPEo 132      92.133 122.153  45.984  1.00  0.00           C
ATOM   6614  C38 POPEo 132      93.193 122.943  46.754  1.00  0.00           C
ATOM   6617  C39 POPEo 132      92.764 123.344  48.185  1.00  0.00           C
ATOM   6620 0C31 POPEo 132      93.803 124.273  48.824  1.00  0.00           C
ATOM   6623 1C31 POPEo 132      93.503 124.664  50.274  1.00  0.00           C
ATOM   6626 2C31 POPEo 132      94.454 125.774  50.755  1.00  0.00           C
ATOM   6629 3C31 POPEo 132      95.584 125.303  51.684  1.00  0.00           C
ATOM   6632 4C31 POPEo 132      95.373 125.714  53.154  1.00  0.00           C
ATOM   6635 5C31 POPEo 132      96.694 125.823  53.924  1.00  0.00           C
ATOM   6638 6C31 POPEo 132      96.504 126.353  55.344  1.00  0.00           C
ATOM   6642  NH3 POPEp 133     131.380  19.864  30.324  1.00  0.00           N
ATOM   6646  C12 POPEp 133     129.994  19.393  30.644  1.00  0.00           C
ATOM   6649  C11 POPEp 133     129.284  20.443  31.514  1.00  0.00           C
ATOM   6652  P   POPEp 133     129.734  22.964  30.654  1.00  0.00           P
ATOM   6653  O13 POPEp 133     131.160  22.604  30.474  1.00  0.00           O
ATOM   6654  O14 POPEp 133     129.124  23.743  29.564  1.00  0.00           O
ATOM   6655  O11 POPEp 133     129.483  23.682  32.034  1.00  0.00           O
ATOM   6656  O12 POPEp 133     128.934  21.593  30.764  1.00  0.00           O
ATOM   6657  C1  POPEp 133     129.303  23.034  33.284  1.00  0.00           C
ATOM   6660  C2  POPEp 133     128.874  24.074  34.324  1.00  0.00           C
ATOM   6662  O21 POPEp 133     128.594  23.403  35.584  1.00  0.00           O
ATOM   6663  C21 POPEp 133     129.673  23.233  36.354  1.00  0.00           C
ATOM   6664  O22 POPEp 133     130.781  23.673  36.124  1.00  0.00           O
ATOM   6665  C22 POPEp 133     129.303  22.432  37.624  1.00  0.00           C
ATOM   6668  C3  POPEp 133     127.615  24.824  33.804  1.00  0.00           C
ATOM   6671  O31 POPEp 133     127.253  25.914  34.674  1.00  0.00           O
ATOM   6672  C31 POPEp 133     127.463  27.143  34.234  1.00  0.00           C
ATOM   6673  O32 POPEp 133     127.813  27.473  33.114  1.00  0.00           O
ATOM   6674  C32 POPEp 133     127.204  28.163  35.344  1.00  0.00           C
ATOM   6677  C23 POPEp 133     127.833  22.654  38.074  1.00  0.00           C
ATOM   6680  C24 POPEp 133     127.363  21.924  39.344  1.00  0.00           C
ATOM   6683  C25 POPEp 133     127.833  22.534  40.685  1.00  0.00           C
ATOM   6686  C26 POPEp 133     127.164  21.893  41.924  1.00  0.00           C
ATOM   6689  C27 POPEp 133     127.993  22.134  43.194  1.00  0.00           C
ATOM   6692  C28 POPEp 133     127.304  21.813  44.534  1.00  0.00           C
ATOM   6695  C29 POPEp 133     128.314  22.023  45.654  1.00  0.00           C
ATOM   6697 0C21 POPEp 133     128.373  21.354  46.824  1.00  0.00           C
ATOM   6699 1C21 POPEp 133     127.383  20.324  47.294  1.00  0.00           C
ATOM   6702 2C21 POPEp 133     127.573  19.913  48.774  1.00  0.00           C
ATOM   6705 3C21 POPEp 133     128.703  18.883  49.004  1.00  0.00           C
ATOM   6708 4C21 POPEp 133     128.803  18.424  50.464  1.00  0.00           C
ATOM   6711 5C21 POPEp 133     129.493  19.454  51.384  1.00  0.00           C
ATOM   6714 6C21 POPEp 133     128.823  19.624  52.764  1.00  0.00           C
ATOM   6717 7C21 POPEp 133     127.393  20.163  52.684  1.00  0.00           C
ATOM   6720 8C21 POPEp 133     126.983  21.033  53.884  1.00  0.00           C
ATOM   6724  C33 POPEp 133     125.954  27.773  36.124  1.00  0.00           C
ATOM   6727  C34 POPEp 133     125.473  28.813  37.134  1.00  0.00           C
ATOM   6730  C35 POPEp 133     124.723  28.153  38.294  1.00  0.00           C
ATOM   6733  C36 POPEp 133     125.483  28.314  39.614  1.00  0.00           C
ATOM   6736  C37 POPEp 133     124.863  27.594  40.804  1.00  0.00           C
ATOM   6739  C38 POPEp 133     125.663  27.864  42.084  1.00  0.00           C
ATOM   6742  C39 POPEp 133     125.483  26.784  43.154  1.00  0.00           C
ATOM   6745 0C31 POPEp 133     126.153  27.164  44.484  1.00  0.00           C
ATOM   6748 1C31 POPEp 133     126.374  25.944  45.374  1.00  0.00           C
ATOM   6751 2C31 POPEp 133     126.614  26.293  46.854  1.00  0.00           C
ATOM   6754 3C31 POPEp 133     126.843  25.034  47.704  1.00  0.00           C
ATOM   6757 4C31 POPEp 133     126.934  25.354  49.204  1.00  0.00           C
ATOM   6760 5C31 POPEp 133     127.243  24.114  50.054  1.00  0.00           C
ATOM   6763 6C31 POPEp 133     127.323  24.413  51.554  1.00  0.00           C
ATOM   6767  NH3 POPEq 134      91.493  76.523  33.714  1.00  0.00           N
ATOM   6771  C12 POPEq 134      92.444  75.363  33.694  1.00  0.00           C
ATOM   6774  C11 POPEq 134      93.344  75.413  32.454  1.00  0.00           C
ATOM   6777  P   POPEq 134      93.333  72.893  31.864  1.00  0.00           P
ATOM   6778  O13 POPEq 134      92.123  73.373  31.154  1.00  0.00           O
ATOM   6779  O14 POPEq 134      94.264  71.983  31.164  1.00  0.00           O
ATOM   6780  O11 POPEq 134      92.894  72.292  33.264  1.00  0.00           O
ATOM   6781  O12 POPEq 134      94.103  74.203  32.274  1.00  0.00           O
ATOM   6782  C1  POPEq 134      93.963  72.173  34.224  1.00  0.00           C
ATOM   6785  C2  POPEq 134      93.443  71.902  35.664  1.00  0.00           C
ATOM   6787  O21 POPEq 134      94.313  72.543  36.624  1.00  0.00           O
ATOM   6788  C21 POPEq 134      95.593  72.184  36.584  1.00  0.00           C
ATOM   6789  O22 POPEq 134      96.104  71.394  35.814  1.00  0.00           O
ATOM   6790  C22 POPEq 134      96.343  72.893  37.714  1.00  0.00           C
ATOM   6793  C3  POPEq 134      93.253  70.383  35.974  1.00  0.00           C
ATOM   6796  O31 POPEq 134      92.223  70.104  36.934  1.00  0.00           O
ATOM   6797  C31 POPEq 134      92.533  70.253  38.224  1.00  0.00           C
ATOM   6798  O32 POPEq 134      93.613  70.613  38.654  1.00  0.00           O
ATOM   6799  C32 POPEq 134      91.323  69.924  39.094  1.00  0.00           C
ATOM   6802  C23 POPEq 134      97.533  73.743  37.224  1.00  0.00           C
ATOM   6805  C24 POPEq 134      97.703  75.093  37.954  1.00  0.00           C
ATOM   6808  C25 POPEq 134      97.864  74.993  39.474  1.00  0.00           C
ATOM   6811  C26 POPEq 134      98.104  76.363  40.134  1.00  0.00           C
ATOM   6814  C27 POPEq 134      98.594  76.313  41.584  1.00  0.00           C
ATOM   6817  C28 POPEq 134      98.883  77.734  42.124  1.00  0.00           C
ATOM   6820  C29 POPEq 134      97.663  78.542  42.464  1.00  0.00           C
ATOM   6822 0C21 POPEq 134      97.514  79.354  43.535  1.00  0.00           C
ATOM   6824 1C21 POPEq 134      98.533  79.612  44.604  1.00  0.00           C
ATOM   6827 2C21 POPEq 134      97.904  79.813  45.994  1.00  0.00           C
ATOM   6830 3C21 POPEq 134      98.963  79.964  47.094  1.00  0.00           C
ATOM   6833 4C21 POPEq 134      98.393  80.392  48.444  1.00  0.00           C
ATOM   6836 5C21 POPEq 134      97.304  79.434  48.944  1.00  0.00           C
ATOM   6839 6C21 POPEq 134      96.863  79.723  50.384  1.00  0.00           C
ATOM   6842 7C21 POPEq 134      95.833  78.703  50.854  1.00  0.00           C
ATOM   6845 8C21 POPEq 134      95.224  79.003  52.224  1.00  0.00           C
ATOM   6849  C33 POPEq 134      91.644  68.903  40.214  1.00  0.00           C
ATOM   6852  C34 POPEq 134      90.394  68.523  41.035  1.00  0.00           C
ATOM   6855  C35 POPEq 134      89.903  69.623  41.994  1.00  0.00           C
ATOM   6858  C36 POPEq 134      90.824  69.792  43.214  1.00  0.00           C
ATOM   6861  C37 POPEq 134      90.473  71.023  44.054  1.00  0.00           C
ATOM   6864  C38 POPEq 134      91.353  71.123  45.314  1.00  0.00           C
ATOM   6867  C39 POPEq 134      90.844  70.234  46.454  1.00  0.00           C
ATOM   6870 0C31 POPEq 134      91.733  70.313  47.704  1.00  0.00           C
ATOM   6873 1C31 POPEq 134      91.124  69.623  48.924  1.00  0.00           C
ATOM   6876 2C31 POPEq 134      92.003  69.714  50.184  1.00  0.00           C
ATOM   6879 3C31 POPEq 134      91.924  71.074  50.904  1.00  0.00           C
ATOM   6882 4C31 POPEq 134      92.773  71.104  52.184  1.00  0.00           C
ATOM   6885 5C31 POPEq 134      92.633  72.424  52.964  1.00  0.00           C
ATOM   6888 6C31 POPEq 134      93.365  72.424  54.304  1.00  0.00           C
ATOM   6892  NH3 POPEr 135     103.113  45.262  32.804  1.00  0.00           N
ATOM   6896  C12 POPEr 135     102.153  45.293  33.964  1.00  0.00           C
ATOM   6899  C11 POPEr 135     101.143  44.133  33.834  1.00  0.00           C
ATOM   6902  P   POPEr 135      98.673  43.632  33.124  1.00  0.00           P
ATOM   6903  O13 POPEr 135      97.603  44.573  33.504  1.00  0.00           O
ATOM   6904  O14 POPEr 135      98.414  42.783  31.934  1.00  0.00           O
ATOM   6905  O11 POPEr 135      98.923  42.633  34.324  1.00  0.00           O
ATOM   6906  O12 POPEr 135     100.063  44.394  32.944  1.00  0.00           O
ATOM   6907  C1  POPEr 135      98.104  41.474  34.404  1.00  0.00           C
ATOM   6910  C2  POPEr 135      98.225  40.743  35.764  1.00  0.00           C
ATOM   6912  O21 POPEr 135      99.553  40.214  35.894  1.00  0.00           O
ATOM   6913  C21 POPEr 135     100.264  40.343  37.044  1.00  0.00           C
ATOM   6914  O22 POPEr 135     101.334  39.764  37.184  1.00  0.00           O
ATOM   6915  C22 POPEr 135      99.633  41.203  38.134  1.00  0.00           C
ATOM   6918  C3  POPEr 135      97.185  39.583  35.804  1.00  0.00           C
ATOM   6921  O31 POPEr 135      97.104  38.844  37.044  1.00  0.00           O
ATOM   6922  C31 POPEr 135      95.844  38.472  37.354  1.00  0.00           C
ATOM   6923  O32 POPEr 135      94.844  38.883  36.814  1.00  0.00           O
ATOM   6924  C32 POPEr 135      95.854  37.292  38.324  1.00  0.00           C
ATOM   6927  C23 POPEr 135     100.584  41.333  39.334  1.00  0.00           C
ATOM   6930  C24 POPEr 135      99.933  41.983  40.554  1.00  0.00           C
ATOM   6933  C25 POPEr 135     100.774  41.684  41.794  1.00  0.00           C
ATOM   6936  C26 POPEr 135     100.523  42.614  42.984  1.00  0.00           C
ATOM   6939  C27 POPEr 135     101.313  42.103  44.194  1.00  0.00           C
ATOM   6942  C28 POPEr 135     101.633  43.163  45.264  1.00  0.00           C
ATOM   6945  C29 POPEr 135     102.553  42.544  46.294  1.00  0.00           C
ATOM   6947 0C21 POPEr 135     103.403  43.193  47.094  1.00  0.00           C
ATOM   6949 1C21 POPEr 135     103.543  44.683  47.194  1.00  0.00           C
ATOM   6952 2C21 POPEr 135     104.443  45.093  48.374  1.00  0.00           C
ATOM   6955 3C21 POPEr 135     105.943  44.923  48.094  1.00  0.00           C
ATOM   6958 4C21 POPEr 135     106.794  45.212  49.344  1.00  0.00           C
ATOM   6961 5C21 POPEr 135     108.303  45.243  49.094  1.00  0.00           C
ATOM   6964 6C21 POPEr 135     108.865  43.892  48.624  1.00  0.00           C
ATOM   6967 7C21 POPEr 135     110.203  43.533  49.284  1.00  0.00           C
ATOM   6970 8C21 POPEr 135     110.613  42.083  49.004  1.00  0.00           C
ATOM   6974  C33 POPEr 135      95.725  37.694  39.814  1.00  0.00           C
ATOM   6977  C34 POPEr 135      96.993  38.363  40.334  1.00  0.00           C
ATOM   6980  C35 POPEr 135      97.463  37.804  41.674  1.00  0.00           C
ATOM   6983  C36 POPEr 135      96.434  37.883  42.814  1.00  0.00           C
ATOM   6986  C37 POPEr 135      97.053  37.364  44.114  1.00  0.00           C
ATOM   6989  C38 POPEr 135      96.203  37.633  45.354  1.00  0.00           C
ATOM   6992  C39 POPEr 135      95.003  36.683  45.504  1.00  0.00           C
ATOM   6995 0C31 POPEr 135      94.434  36.773  46.935  1.00  0.00           C
ATOM   6998 1C31 POPEr 135      93.284  35.793  47.204  1.00  0.00           C
ATOM   7001 2C31 POPEr 135      93.063  35.554  48.704  1.00  0.00           C
ATOM   7004 3C31 POPEr 135      92.883  36.843  49.524  1.00  0.00           C
ATOM   7007 4C31 POPEr 135      92.643  36.563  51.004  1.00  0.00           C
ATOM   7010 5C31 POPEr 135      92.563  37.843  51.844  1.00  0.00           C
ATOM   7013 6C31 POPEr 135      92.223  37.594  53.304  1.00  0.00           C
ATOM   7017  NH3 POPEs 136      22.793  10.573  75.054  1.00  0.00           N
ATOM   7021  C12 POPEs 136      21.353  10.603  74.695  1.00  0.00           C
ATOM   7024  C11 POPEs 136      20.843   9.203  74.944  1.00  0.00           C
ATOM   7027  P   POPEs 136      18.713   7.833  75.044  1.00  0.00           P
ATOM   7028  O13 POPEs 136      19.713   6.766  75.224  1.00  0.00           O
ATOM   7029  O14 POPEs 136      17.733   7.913  76.164  1.00  0.00           O
ATOM   7030  O11 POPEs 136      17.973   7.634  73.674  1.00  0.00           O
ATOM   7031  O12 POPEs 136      19.433   9.214  74.854  1.00  0.00           O
ATOM   7032  C1  POPEs 136      17.213   8.663  73.024  1.00  0.00           C
ATOM   7035  C2  POPEs 136      17.683   8.913  71.554  1.00  0.00           C
ATOM   7037  O21 POPEs 136      17.343   7.793  70.704  1.00  0.00           O
ATOM   7038  C21 POPEs 136      18.293   6.946  70.364  1.00  0.00           C
ATOM   7039  O22 POPEs 136      19.263   6.607  71.014  1.00  0.00           O
ATOM   7040  C22 POPEs 136      18.063   6.587  68.894  1.00  0.00           C
ATOM   7043  C3  POPEs 136      19.153   9.434  71.424  1.00  0.00           C
ATOM   7046  O31 POPEs 136      19.553   9.503  70.034  1.00  0.00           O
ATOM   7047  C31 POPEs 136      20.283  10.563  69.684  1.00  0.00           C
ATOM   7048  O32 POPEs 136      20.793  11.354  70.454  1.00  0.00           O
ATOM   7049  C32 POPEs 136      20.353  10.684  68.145  1.00  0.00           C
ATOM   7052  C23 POPEs 136      16.773   5.797  68.584  1.00  0.00           C
ATOM   7055  C24 POPEs 136      16.423   5.877  67.094  1.00  0.00           C
ATOM   7058  C25 POPEs 136      15.053   5.276  66.774  1.00  0.00           C
ATOM   7061  C26 POPEs 136      14.593   5.606  65.344  1.00  0.00           C
ATOM   7064  C27 POPEs 136      13.263   4.926  64.954  1.00  0.00           C
ATOM   7067  C28 POPEs 136      12.393   5.747  63.974  1.00  0.00           C
ATOM   7070  C29 POPEs 136      13.153   6.196  62.754  1.00  0.00           C
ATOM   7072 0C21 POPEs 136      13.123   5.637  61.534  1.00  0.00           C
ATOM   7074 1C21 POPEs 136      12.343   4.417  61.104  1.00  0.00           C
ATOM   7077 2C21 POPEs 136      11.113   4.777  60.244  1.00  0.00           C
ATOM   7080 3C21 POPEs 136       9.923   5.247  61.094  1.00  0.00           C
ATOM   7083 4C21 POPEs 136       8.773   5.817  60.244  1.00  0.00           C
ATOM   7086 5C21 POPEs 136       7.513   6.086  61.074  1.00  0.00           C
ATOM   7089 6C21 POPEs 136       6.423   5.016  60.884  1.00  0.00           C
ATOM   7092 7C21 POPEs 136       5.103   5.397  61.554  1.00  0.00           C
ATOM   7095 8C21 POPEs 136       3.923   4.516  61.154  1.00  0.00           C
ATOM   7099  C33 POPEs 136      20.593  12.154  67.724  1.00  0.00           C
ATOM   7102  C34 POPEs 136      20.243  12.534  66.274  1.00  0.00           C
ATOM   7105  C35 POPEs 136      21.073  11.844  65.194  1.00  0.00           C
ATOM   7108  C36 POPEs 136      21.033  12.573  63.834  1.00  0.00           C
ATOM   7111  C37 POPEs 136      21.803  11.833  62.724  1.00  0.00           C
ATOM   7114  C38 POPEs 136      21.813  12.583  61.384  1.00  0.00           C
ATOM   7117  C39 POPEs 136      22.843  13.723  61.334  1.00  0.00           C
ATOM   7120 0C31 POPEs 136      22.763  14.543  60.034  1.00  0.00           C
ATOM   7123 1C31 POPEs 136      23.773  15.694  60.004  1.00  0.00           C
ATOM   7126 2C31 POPEs 136      23.553  16.644  58.824  1.00  0.00           C
ATOM   7129 3C31 POPEs 136      24.023  16.124  57.464  1.00  0.00           C
ATOM   7132 4C31 POPEs 136      25.543  16.153  57.304  1.00  0.00           C
ATOM   7135 5C31 POPEs 136      26.013  15.733  55.904  1.00  0.00           C
ATOM   7138 6C31 POPEs 136      27.153  14.724  55.965  1.00  0.00           C
ATOM   7142  NH3 POPEt 137      68.453  33.163  31.664  1.00  0.00           N
ATOM   7146  C12 POPEt 137      68.523  33.774  30.294  1.00  0.00           C
ATOM   7149  C11 POPEt 137      67.184  34.464  29.974  1.00  0.00           C
ATOM   7152  P   POPEt 137      64.803  33.633  30.704  1.00  0.00           P
ATOM   7153  O13 POPEt 137      64.333  35.034  30.624  1.00  0.00           O
ATOM   7154  O14 POPEt 137      63.873  32.563  30.274  1.00  0.00           O
ATOM   7155  O11 POPEt 137      65.343  33.303  32.164  1.00  0.00           O
ATOM   7156  O12 POPEt 137      66.144  33.493  29.894  1.00  0.00           O
ATOM   7157  C1  POPEt 137      64.633  32.294  32.914  1.00  0.00           C
ATOM   7160  C2  POPEt 137      64.553  32.694  34.404  1.00  0.00           C
ATOM   7162  O21 POPEt 137      63.783  31.734  35.144  1.00  0.00           O
ATOM   7163  C21 POPEt 137      62.483  31.714  35.004  1.00  0.00           C
ATOM   7164  O22 POPEt 137      61.813  32.374  34.224  1.00  0.00           O
ATOM   7165  C22 POPEt 137      61.924  30.653  35.924  1.00  0.00           C
ATOM   7168  C3  POPEt 137      64.073  34.174  34.614  1.00  0.00           C
ATOM   7171  O31 POPEt 137      63.593  34.434  35.954  1.00  0.00           O
ATOM   7172  C31 POPEt 137      64.523  34.364  36.894  1.00  0.00           C
ATOM   7173  O32 POPEt 137      65.713  34.214  36.724  1.00  0.00           O
ATOM   7174  C32 POPEt 137      63.863  34.403  38.274  1.00  0.00           C
ATOM   7177  C23 POPEt 137      61.924  31.103  37.394  1.00  0.00           C
ATOM   7180  C24 POPEt 137      61.464  29.993  38.344  1.00  0.00           C
ATOM   7183  C25 POPEt 137      61.173  30.503  39.764  1.00  0.00           C
ATOM   7186  C26 POPEt 137      62.063  29.883  40.844  1.00  0.00           C
ATOM   7189  C27 POPEt 137      61.394  29.952  42.234  1.00  0.00           C
ATOM   7192  C28 POPEt 137      62.173  29.223  43.344  1.00  0.00           C
ATOM   7195  C29 POPEt 137      63.443  29.944  43.724  1.00  0.00           C
ATOM   7197 0C21 POPEt 137      63.863  30.282  44.954  1.00  0.00           C
ATOM   7199 1C21 POPEt 137      63.153  30.043  46.264  1.00  0.00           C
ATOM   7202 2C21 POPEt 137      63.453  31.173  47.274  1.00  0.00           C
ATOM   7205 3C21 POPEt 137      62.773  30.963  48.634  1.00  0.00           C
ATOM   7208 4C21 POPEt 137      62.883  32.203  49.534  1.00  0.00           C
ATOM   7211 5C21 POPEt 137      62.043  32.053  50.814  1.00  0.00           C
ATOM   7214 6C21 POPEt 137      61.873  33.354  51.604  1.00  0.00           C
ATOM   7217 7C21 POPEt 137      60.674  33.264  52.554  1.00  0.00           C
ATOM   7220 8C21 POPEt 137      60.513  34.483  53.465  1.00  0.00           C
ATOM   7224  C33 POPEt 137      63.313  35.793  38.644  1.00  0.00           C
ATOM   7227  C34 POPEt 137      62.973  35.964  40.134  1.00  0.00           C
ATOM   7230  C35 POPEt 137      63.213  34.743  41.044  1.00  0.00           C
ATOM   7233  C36 POPEt 137      62.753  34.983  42.484  1.00  0.00           C
ATOM   7236  C37 POPEt 137      62.784  33.694  43.304  1.00  0.00           C
ATOM   7239  C38 POPEt 137      62.403  33.854  44.785  1.00  0.00           C
ATOM   7242  C39 POPEt 137      61.173  34.734  45.034  1.00  0.00           C
ATOM   7245 0C31 POPEt 137      60.753  34.734  46.514  1.00  0.00           C
ATOM   7248 1C31 POPEt 137      59.283  35.153  46.704  1.00  0.00           C
ATOM   7251 2C31 POPEt 137      58.823  35.124  48.174  1.00  0.00           C
ATOM   7254 3C31 POPEt 137      58.953  33.763  48.874  1.00  0.00           C
ATOM   7257 4C31 POPEt 137      58.313  32.604  48.104  1.00  0.00           C
ATOM   7260 5C31 POPEt 137      58.363  31.293  48.894  1.00  0.00           C
ATOM   7263 6C31 POPEt 137      58.073  30.063  48.024  1.00  0.00           C
ATOM   7267  NH3 POPEu 138      33.153  68.793  35.444  1.00  0.00           N
ATOM   7271  C12 POPEu 138      32.953  67.313  35.564  1.00  0.00           C
ATOM   7274  C11 POPEu 138      32.013  66.733  34.484  1.00  0.00           C
ATOM   7277  P   POPEu 138      32.823  64.254  34.464  1.00  0.00           P
ATOM   7278  O13 POPEu 138      33.593  64.673  33.274  1.00  0.00           O
ATOM   7279  O14 POPEu 138      32.173  62.913  34.474  1.00  0.00           O
ATOM   7280  O11 POPEu 138      33.703  64.413  35.764  1.00  0.00           O
ATOM   7281  O12 POPEu 138      31.723  65.354  34.764  1.00  0.00           O
ATOM   7282  C1  POPEu 138      33.623  63.493  36.864  1.00  0.00           C
ATOM   7285  C2  POPEu 138      32.543  63.924  37.894  1.00  0.00           C
ATOM   7287  O21 POPEu 138      33.123  64.184  39.184  1.00  0.00           O
ATOM   7288  C21 POPEu 138      33.583  63.174  39.904  1.00  0.00           C
ATOM   7289  O22 POPEu 138      33.633  62.003  39.574  1.00  0.00           O
ATOM   7290  C22 POPEu 138      33.953  63.703  41.284  1.00  0.00           C
ATOM   7293  C3  POPEu 138      31.313  62.953  37.944  1.00  0.00           C
ATOM   7296  O31 POPEu 138      30.433  63.274  39.034  1.00  0.00           O
ATOM   7297  C31 POPEu 138      29.173  62.894  38.904  1.00  0.00           C
ATOM   7298  O32 POPEu 138      28.693  62.263  37.964  1.00  0.00           O
ATOM   7299  C32 POPEu 138      28.353  63.464  40.074  1.00  0.00           C
ATOM   7302  C23 POPEu 138      32.783  63.484  42.264  1.00  0.00           C
ATOM   7305  C24 POPEu 138      33.133  63.783  43.714  1.00  0.00           C
ATOM   7308  C25 POPEu 138      32.013  63.333  44.654  1.00  0.00           C
ATOM   7311  C26 POPEu 138      32.463  63.053  46.094  1.00  0.00           C
ATOM   7314  C27 POPEu 138      33.213  64.233  46.744  1.00  0.00           C
ATOM   7317  C28 POPEu 138      33.403  64.063  48.264  1.00  0.00           C
ATOM   7320  C29 POPEu 138      34.263  62.874  48.614  1.00  0.00           C
ATOM   7322 0C21 POPEu 138      34.963  62.723  49.744  1.00  0.00           C
ATOM   7324 1C21 POPEu 138      35.023  63.692  50.895  1.00  0.00           C
ATOM   7327 2C21 POPEu 138      36.063  63.222  51.914  1.00  0.00           C
ATOM   7330 3C21 POPEu 138      36.063  64.043  53.204  1.00  0.00           C
ATOM   7333 4C21 POPEu 138      36.963  63.403  54.274  1.00  0.00           C
ATOM   7336 5C21 POPEu 138      36.943  64.144  55.624  1.00  0.00           C
ATOM   7339 6C21 POPEu 138      37.673  63.333  56.704  1.00  0.00           C
ATOM   7342 7C21 POPEu 138      37.743  64.054  58.054  1.00  0.00           C
ATOM   7345 8C21 POPEu 138      38.453  63.214  59.124  1.00  0.00           C
ATOM   7349  C33 POPEu 138      28.813  63.093  41.504  1.00  0.00           C
ATOM   7352  C34 POPEu 138      28.363  64.152  42.524  1.00  0.00           C
ATOM   7355  C35 POPEu 138      27.313  63.713  43.554  1.00  0.00           C
ATOM   7358  C36 POPEu 138      26.073  62.993  42.984  1.00  0.00           C
ATOM   7361  C37 POPEu 138      24.823  63.123  43.874  1.00  0.00           C
ATOM   7364  C38 POPEu 138      23.693  62.144  43.514  1.00  0.00           C
ATOM   7367  C39 POPEu 138      23.613  60.853  44.354  1.00  0.00           C
ATOM   7370 0C31 POPEu 138      23.263  61.103  45.834  1.00  0.00           C
ATOM   7373 1C31 POPEu 138      23.013  59.804  46.624  1.00  0.00           C
ATOM   7376 2C31 POPEu 138      22.963  60.023  48.144  1.00  0.00           C
ATOM   7379 3C31 POPEu 138      24.363  60.223  48.754  1.00  0.00           C
ATOM   7382 4C31 POPEu 138      24.323  60.683  50.214  1.00  0.00           C
ATOM   7385 5C31 POPEu 138      25.723  61.054  50.714  1.00  0.00           C
ATOM   7388 6C31 POPEu 138      25.733  61.763  52.075  1.00  0.00           C
ATOM   7392  NH3 POPEv 139     107.703  57.042  76.614  1.00  0.00           N
ATOM   7396  C12 POPEv 139     106.703  58.174  76.554  1.00  0.00           C
ATOM   7399  C11 POPEv 139     105.865  58.303  77.844  1.00  0.00           C
ATOM   7402  P   POPEv 139     105.053  60.803  78.194  1.00  0.00           P
ATOM   7403  O13 POPEv 139     105.584  60.833  79.574  1.00  0.00           O
ATOM   7404  O14 POPEv 139     103.803  61.563  77.964  1.00  0.00           O
ATOM   7405  O11 POPEv 139     106.153  61.304  77.204  1.00  0.00           O
ATOM   7406  O12 POPEv 139     104.863  59.314  77.704  1.00  0.00           O
ATOM   7407  C1  POPEv 139     105.954  61.693  75.844  1.00  0.00           C
ATOM   7410  C2  POPEv 139     104.854  60.943  74.994  1.00  0.00           C
ATOM   7412  O21 POPEv 139     105.394  60.424  73.764  1.00  0.00           O
ATOM   7413  C21 POPEv 139     105.784  61.322  72.884  1.00  0.00           C
ATOM   7414  O22 POPEv 139     106.063  62.493  73.114  1.00  0.00           O
ATOM   7415  C22 POPEv 139     105.774  60.674  71.514  1.00  0.00           C
ATOM   7418  C3  POPEv 139     103.583  61.824  74.744  1.00  0.00           C
ATOM   7421  O31 POPEv 139     102.413  61.013  74.474  1.00  0.00           O
ATOM   7422  C31 POPEv 139     101.253  61.512  74.884  1.00  0.00           C
ATOM   7423  O32 POPEv 139     101.104  62.562  75.484  1.00  0.00           O
ATOM   7424  C32 POPEv 139     100.115  60.513  74.654  1.00  0.00           C
ATOM   7427  C23 POPEv 139     105.865  61.644  70.324  1.00  0.00           C
ATOM   7430  C24 POPEv 139     105.544  60.862  69.044  1.00  0.00           C
ATOM   7433  C25 POPEv 139     105.273  61.743  67.824  1.00  0.00           C
ATOM   7436  C26 POPEv 139     106.504  62.432  67.204  1.00  0.00           C
ATOM   7439  C27 POPEv 139     106.273  62.614  65.704  1.00  0.00           C
ATOM   7442  C28 POPEv 139     107.204  63.583  64.934  1.00  0.00           C
ATOM   7445  C29 POPEv 139     106.803  65.044  64.924  1.00  0.00           C
ATOM   7447 0C21 POPEv 139     106.563  65.833  63.844  1.00  0.00           C
ATOM   7449 1C21 POPEv 139     106.694  65.504  62.364  1.00  0.00           C
ATOM   7452 2C21 POPEv 139     105.504  65.813  61.414  1.00  0.00           C
ATOM   7455 3C21 POPEv 139     105.154  67.292  61.124  1.00  0.00           C
ATOM   7458 4C21 POPEv 139     106.334  68.163  60.654  1.00  0.00           C
ATOM   7461 5C21 POPEv 139     105.954  69.464  59.914  1.00  0.00           C
ATOM   7464 6C21 POPEv 139     106.083  69.354  58.384  1.00  0.00           C
ATOM   7467 7C21 POPEv 139     106.113  70.714  57.674  1.00  0.00           C
ATOM   7470 8C21 POPEv 139     106.493  70.623  56.194  1.00  0.00           C
ATOM   7474  C33 POPEv 139      98.734  61.182  74.414  1.00  0.00           C
ATOM   7477  C34 POPEv 139      97.553  60.284  74.824  1.00  0.00           C
ATOM   7480  C35 POPEv 139      97.463  58.984  74.024  1.00  0.00           C
ATOM   7483  C36 POPEv 139      96.203  58.153  74.325  1.00  0.00           C
ATOM   7486  C37 POPEv 139      96.243  56.814  73.574  1.00  0.00           C
ATOM   7489  C38 POPEv 139      94.903  56.063  73.554  1.00  0.00           C
ATOM   7492  C39 POPEv 139      94.993  54.753  72.764  1.00  0.00           C
ATOM   7495 0C31 POPEv 139      95.283  53.513  73.614  1.00  0.00           C
ATOM   7498 1C31 POPEv 139      95.383  52.243  72.764  1.00  0.00           C
ATOM   7501 2C31 POPEv 139      95.213  50.964  73.584  1.00  0.00           C
ATOM   7504 3C31 POPEv 139      95.084  49.703  72.714  1.00  0.00           C
ATOM   7507 4C31 POPEv 139      94.783  48.433  73.514  1.00  0.00           C
ATOM   7510 5C31 POPEv 139      94.615  47.193  72.634  1.00  0.00           C
ATOM   7513 6C31 POPEv 139      95.333  45.972  73.215  1.00  0.00           C
ATOM   7517  NH3 POPEw 140      20.583 108.594  74.484  1.00  0.00           N
ATOM   7521  C12 POPEw 140      20.373 107.283  75.184  1.00  0.00           C
ATOM   7524  C11 POPEw 140      21.373 107.164  76.334  1.00  0.00           C
ATOM   7527  P   POPEw 140      21.643 104.743  77.215  1.00  0.00           P
ATOM   7528  O13 POPEw 140      21.183 103.883  78.324  1.00  0.00           O
ATOM   7529  O14 POPEw 140      21.293 104.232  75.895  1.00  0.00           O
ATOM   7530  O11 POPEw 140      23.183 104.993  77.364  1.00  0.00           O
ATOM   7531  O12 POPEw 140      20.993 106.163  77.285  1.00  0.00           O
ATOM   7532  C1  POPEw 140      24.193 105.033  76.354  1.00  0.00           C
ATOM   7535  C2  POPEw 140      24.213 103.874  75.294  1.00  0.00           C
ATOM   7537  O21 POPEw 140      25.593 103.533  75.044  1.00  0.00           O
ATOM   7538  C21 POPEw 140      25.843 102.234  75.084  1.00  0.00           C
ATOM   7539  O22 POPEw 140      25.753 101.513  76.064  1.00  0.00           O
ATOM   7540  C22 POPEw 140      26.163 101.744  73.674  1.00  0.00           C
ATOM   7543  C3  POPEw 140      23.553 104.303  73.934  1.00  0.00           C
ATOM   7546  O31 POPEw 140      24.093 103.563  72.824  1.00  0.00           O
ATOM   7547  C31 POPEw 140      23.993 104.123  71.624  1.00  0.00           C
ATOM   7548  O32 POPEw 140      23.353 105.124  71.354  1.00  0.00           O
ATOM   7549  C32 POPEw 140      24.873 103.314  70.674  1.00  0.00           C
ATOM   7552  C23 POPEw 140      27.203 100.604  73.604  1.00  0.00           C
ATOM   7555  C24 POPEw 140      26.793  99.543  72.574  1.00  0.00           C
ATOM   7558  C25 POPEw 140      27.953  98.812  71.895  1.00  0.00           C
ATOM   7561  C26 POPEw 140      28.743  99.734  70.965  1.00  0.00           C
ATOM   7564  C27 POPEw 140      28.773  99.232  69.514  1.00  0.00           C
ATOM   7567  C28 POPEw 140      29.733 100.062  68.654  1.00  0.00           C
ATOM   7570  C29 POPEw 140      30.073  99.384  67.354  1.00  0.00           C
ATOM   7572 0C21 POPEw 140      29.793  99.844  66.124  1.00  0.00           C
ATOM   7574 1C21 POPEw 140      29.043 101.124  65.824  1.00  0.00           C
ATOM   7577 2C21 POPEw 140      29.983 102.353  65.824  1.00  0.00           C
ATOM   7580 3C21 POPEw 140      29.233 103.663  65.575  1.00  0.00           C
ATOM   7583 4C21 POPEw 140      28.733 103.803  64.124  1.00  0.00           C
ATOM   7586 5C21 POPEw 140      27.773 104.984  63.904  1.00  0.00           C
ATOM   7589 6C21 POPEw 140      28.463 106.353  63.884  1.00  0.00           C
ATOM   7592 7C21 POPEw 140      27.483 107.463  63.474  1.00  0.00           C
ATOM   7595 8C21 POPEw 140      28.143 108.843  63.374  1.00  0.00           C
ATOM   7599  C33 POPEw 140      24.503 103.444  69.174  1.00  0.00           C
ATOM   7602  C34 POPEw 140      25.013 102.234  68.374  1.00  0.00           C
ATOM   7605  C35 POPEw 140      24.403 102.164  66.974  1.00  0.00           C
ATOM   7608  C36 POPEw 140      24.743 100.863  66.234  1.00  0.00           C
ATOM   7611  C37 POPEw 140      23.833 100.643  65.014  1.00  0.00           C
ATOM   7614  C38 POPEw 140      24.233  99.424  64.174  1.00  0.00           C
ATOM   7617  C39 POPEw 140      25.523  99.633  63.374  1.00  0.00           C
ATOM   7620 0C31 POPEw 140      25.283  99.723  61.864  1.00  0.00           C
ATOM   7623 1C31 POPEw 140      26.543 100.154  61.104  1.00  0.00           C
ATOM   7626 2C31 POPEw 140      26.403  99.984  59.584  1.00  0.00           C
ATOM   7629 3C31 POPEw 140      27.753 100.103  58.864  1.00  0.00           C
ATOM   7632 4C31 POPEw 140      28.313 101.523  58.794  1.00  0.00           C
ATOM   7635 5C31 POPEw 140      29.523 101.604  57.854  1.00  0.00           C
ATOM   7638 6C31 POPEw 140      30.103 103.002  57.704  1.00  0.00           C
ATOM   7642  NH3 POPEx 141      96.124 129.243  76.895  1.00  0.00           N
ATOM   7646  C12 POPEx 141      95.464 128.523  78.044  1.00  0.00           C
ATOM   7649  C11 POPEx 141      94.413 127.533  77.494  1.00  0.00           C
ATOM   7652  P   POPEx 141      92.953 125.482  78.264  1.00  0.00           P
ATOM   7653  O13 POPEx 141      93.473 124.414  79.134  1.00  0.00           O
ATOM   7654  O14 POPEx 141      91.514 125.804  78.364  1.00  0.00           O
ATOM   7655  O11 POPEx 141      93.295 125.173  76.744  1.00  0.00           O
ATOM   7656  O12 POPEx 141      93.783 126.824  78.554  1.00  0.00           O
ATOM   7657  C1  POPEx 141      92.463 124.303  75.965  1.00  0.00           C
ATOM   7660  C2  POPEx 141      93.314 123.594  74.874  1.00  0.00           C
ATOM   7662  O21 POPEx 141      92.603 122.474  74.294  1.00  0.00           O
ATOM   7663  C21 POPEx 141      92.654 121.312  74.914  1.00  0.00           C
ATOM   7664  O22 POPEx 141      92.864 121.113  76.104  1.00  0.00           O
ATOM   7665  C22 POPEx 141      92.544 120.193  73.874  1.00  0.00           C
ATOM   7668  C3  POPEx 141      94.753 123.223  75.355  1.00  0.00           C
ATOM   7671  O31 POPEx 141      95.294 122.113  74.604  1.00  0.00           O
ATOM   7672  C31 POPEx 141      95.883 122.383  73.465  1.00  0.00           C
ATOM   7673  O32 POPEx 141      96.094 123.493  73.014  1.00  0.00           O
ATOM   7674  C32 POPEx 141      96.223 121.054  72.785  1.00  0.00           C
ATOM   7677  C23 POPEx 141      91.094 119.823  73.484  1.00  0.00           C
ATOM   7680  C24 POPEx 141      91.003 119.403  72.004  1.00  0.00           C
ATOM   7683  C25 POPEx 141      90.964 120.634  71.094  1.00  0.00           C
ATOM   7686  C26 POPEx 141      90.954 120.333  69.584  1.00  0.00           C
ATOM   7689  C27 POPEx 141      90.294 121.483  68.814  1.00  0.00           C
ATOM   7692  C28 POPEx 141      90.803 121.684  67.364  1.00  0.00           C
ATOM   7695  C29 POPEx 141      92.185 122.283  67.304  1.00  0.00           C
ATOM   7697 0C21 POPEx 141      92.964 122.313  66.204  1.00  0.00           C
ATOM   7699 1C21 POPEx 141      92.624 121.744  64.854  1.00  0.00           C
ATOM   7702 2C21 POPEx 141      91.854 122.714  63.944  1.00  0.00           C
ATOM   7705 3C21 POPEx 141      92.713 123.843  63.334  1.00  0.00           C
ATOM   7708 4C21 POPEx 141      91.894 124.913  62.594  1.00  0.00           C
ATOM   7711 5C21 POPEx 141      90.964 124.354  61.504  1.00  0.00           C
ATOM   7714 6C21 POPEx 141      90.213 125.434  60.714  1.00  0.00           C
ATOM   7717 7C21 POPEx 141      89.133 124.834  59.794  1.00  0.00           C
ATOM   7720 8C21 POPEx 141      88.383 125.863  58.944  1.00  0.00           C
ATOM   7724  C33 POPEx 141      95.814 120.973  71.294  1.00  0.00           C
ATOM   7727  C34 POPEx 141      96.083 119.564  70.744  1.00  0.00           C
ATOM   7730  C35 POPEx 141      97.533 119.333  70.294  1.00  0.00           C
ATOM   7733  C36 POPEx 141      97.764 119.813  68.865  1.00  0.00           C
ATOM   7736  C37 POPEx 141      99.214 119.713  68.374  1.00  0.00           C
ATOM   7739  C38 POPEx 141      99.424 120.434  67.035  1.00  0.00           C
ATOM   7742  C39 POPEx 141      98.473 119.942  65.924  1.00  0.00           C
ATOM   7745 0C31 POPEx 141      98.643 120.734  64.624  1.00  0.00           C
ATOM   7748 1C31 POPEx 141      97.514 120.464  63.614  1.00  0.00           C
ATOM   7751 2C31 POPEx 141      97.533 121.443  62.434  1.00  0.00           C
ATOM   7754 3C31 POPEx 141      98.773 121.294  61.544  1.00  0.00           C
ATOM   7757 4C31 POPEx 141      98.883 122.393  60.474  1.00  0.00           C
ATOM   7760 5C31 POPEx 141     100.143 122.223  59.614  1.00  0.00           C
ATOM   7763 6C31 POPEx 141     100.093 123.064  58.334  1.00  0.00           C
ATOM   7767  NH3 POPEy 142     104.633  23.603  75.904  1.00  0.00           N
ATOM   7771  C12 POPEy 142     103.874  24.862  75.564  1.00  0.00           C
ATOM   7774  C11 POPEy 142     102.703  24.602  74.594  1.00  0.00           C
ATOM   7777  P   POPEy 142     100.865  26.293  73.674  1.00  0.00           P
ATOM   7778  O13 POPEy 142      99.883  25.434  74.374  1.00  0.00           O
ATOM   7779  O14 POPEy 142     100.684  27.733  73.984  1.00  0.00           O
ATOM   7780  O11 POPEy 142     100.704  26.083  72.114  1.00  0.00           O
ATOM   7781  O12 POPEy 142     102.344  25.823  73.964  1.00  0.00           O
ATOM   7782  C1  POPEy 142      99.623  25.303  71.594  1.00  0.00           C
ATOM   7785  C2  POPEy 142      99.564  25.373  70.024  1.00  0.00           C
ATOM   7787  O21 POPEy 142      98.673  24.374  69.494  1.00  0.00           O
ATOM   7788  C21 POPEy 142      98.953  23.104  69.634  1.00  0.00           C
ATOM   7789  O22 POPEy 142     100.023  22.613  69.954  1.00  0.00           O
ATOM   7790  C22 POPEy 142      97.663  22.294  69.484  1.00  0.00           C
ATOM   7793  C3  POPEy 142     101.013  25.403  69.424  1.00  0.00           C
ATOM   7796  O31 POPEy 142     101.153  24.794  68.114  1.00  0.00           O
ATOM   7797  C31 POPEy 142     101.544  25.573  67.104  1.00  0.00           C
ATOM   7798  O32 POPEy 142     101.533  26.793  67.114  1.00  0.00           O
ATOM   7799  C32 POPEy 142     102.064  24.664  65.994  1.00  0.00           C
ATOM   7802  C23 POPEy 142      97.813  20.834  69.964  1.00  0.00           C
ATOM   7805  C24 POPEy 142      96.483  20.163  70.344  1.00  0.00           C
ATOM   7808  C25 POPEy 142      95.795  19.403  69.204  1.00  0.00           C
ATOM   7811  C26 POPEy 142      95.283  20.324  68.104  1.00  0.00           C
ATOM   7814  C27 POPEy 142      94.123  19.702  67.304  1.00  0.00           C
ATOM   7817  C28 POPEy 142      93.424  20.753  66.424  1.00  0.00           C
ATOM   7820  C29 POPEy 142      92.053  20.294  66.004  1.00  0.00           C
ATOM   7822 0C21 POPEy 142      91.353  20.733  64.944  1.00  0.00           C
ATOM   7824 1C21 POPEy 142      91.794  21.772  63.944  1.00  0.00           C
ATOM   7827 2C21 POPEy 142      91.673  21.243  62.504  1.00  0.00           C
ATOM   7830 3C21 POPEy 142      92.104  22.264  61.454  1.00  0.00           C
ATOM   7833 4C21 POPEy 142      92.344  21.653  60.064  1.00  0.00           C
ATOM   7836 5C21 POPEy 142      91.083  21.063  59.414  1.00  0.00           C
ATOM   7839 6C21 POPEy 142      91.413  20.424  58.054  1.00  0.00           C
ATOM   7842 7C21 POPEy 142      90.203  19.774  57.384  1.00  0.00           C
ATOM   7845 8C21 POPEy 142      90.593  18.953  56.154  1.00  0.00           C
ATOM   7849  C33 POPEy 142     101.873  25.224  64.564  1.00  0.00           C
ATOM   7852  C34 POPEy 142     102.354  24.243  63.474  1.00  0.00           C
ATOM   7855  C35 POPEy 142     101.583  22.914  63.454  1.00  0.00           C
ATOM   7858  C36 POPEy 142     102.074  21.944  62.364  1.00  0.00           C
ATOM   7861  C37 POPEy 142     101.413  20.563  62.484  1.00  0.00           C
ATOM   7864  C38 POPEy 142     101.863  19.583  61.384  1.00  0.00           C
ATOM   7867  C39 POPEy 142     100.893  18.413  61.174  1.00  0.00           C
ATOM   7870 0C31 POPEy 142     100.935  17.323  62.254  1.00  0.00           C
ATOM   7873 1C31 POPEy 142      99.963  16.184  61.894  1.00  0.00           C
ATOM   7876 2C31 POPEy 142     100.103  14.914  62.764  1.00  0.00           C
ATOM   7879 3C31 POPEy 142      99.114  13.814  62.334  1.00  0.00           C
ATOM   7882 4C31 POPEy 142      99.513  13.094  61.035  1.00  0.00           C
ATOM   7885 5C31 POPEy 142      98.354  12.333  60.384  1.00  0.00           C
ATOM   7888 6C31 POPEy 142      98.743  11.623  59.084  1.00  0.00           C
ATOM   7892  NH3 POPEz 143      49.203 122.873  76.064  1.00  0.00           N
ATOM   7896  C12 POPEz 143      50.663 122.614  76.234  1.00  0.00           C
ATOM   7899  C11 POPEz 143      51.443 123.853  76.694  1.00  0.00           C
ATOM   7902  P   POPEz 143      54.053 123.964  76.104  1.00  0.00           P
ATOM   7903  O13 POPEz 143      54.853 124.942  76.864  1.00  0.00           O
ATOM   7904  O14 POPEz 143      54.743 122.784  75.554  1.00  0.00           O
ATOM   7905  O11 POPEz 143      53.413 124.764  74.894  1.00  0.00           O
ATOM   7906  O12 POPEz 143      52.803 123.493  76.944  1.00  0.00           O
ATOM   7907  C1  POPEz 143      54.283 124.974  73.774  1.00  0.00           C
ATOM   7910  C2  POPEz 143      53.463 125.214  72.504  1.00  0.00           C
ATOM   7912  O21 POPEz 143      54.373 125.082  71.404  1.00  0.00           O
ATOM   7913  C21 POPEz 143      54.113 124.053  70.604  1.00  0.00           C
ATOM   7914  O22 POPEz 143      53.133 123.333  70.684  1.00  0.00           O
ATOM   7915  C22 POPEz 143      55.193 123.952  69.535  1.00  0.00           C
ATOM   7918  C3  POPEz 143      52.784 126.612  72.484  1.00  0.00           C
ATOM   7921  O31 POPEz 143      52.113 126.833  71.234  1.00  0.00           O
ATOM   7922  C31 POPEz 143      50.963 126.203  71.074  1.00  0.00           C
ATOM   7923  O32 POPEz 143      50.273 125.734  71.954  1.00  0.00           O
ATOM   7924  C32 POPEz 143      50.703 126.084  69.574  1.00  0.00           C
ATOM   7927  C23 POPEz 143      54.863 122.924  68.424  1.00  0.00           C
ATOM   7930  C24 POPEz 143      55.953 122.842  67.344  1.00  0.00           C
ATOM   7933  C25 POPEz 143      56.093 124.174  66.574  1.00  0.00           C
ATOM   7936  C26 POPEz 143      57.113 124.144  65.435  1.00  0.00           C
ATOM   7939  C27 POPEz 143      57.073 125.443  64.624  1.00  0.00           C
ATOM   7942  C28 POPEz 143      57.273 125.233  63.114  1.00  0.00           C
ATOM   7945  C29 POPEz 143      58.713 124.963  62.734  1.00  0.00           C
ATOM   7947 0C21 POPEz 143      59.213 125.133  61.494  1.00  0.00           C
ATOM   7949 1C21 POPEz 143      58.423 125.543  60.274  1.00  0.00           C
ATOM   7952 2C21 POPEz 143      58.653 127.012  59.854  1.00  0.00           C
ATOM   7955 3C21 POPEz 143      58.174 128.053  60.884  1.00  0.00           C
ATOM   7958 4C21 POPEz 143      58.293 129.503  60.394  1.00  0.00           C
ATOM   7961 5C21 POPEz 143      59.743 129.993  60.234  1.00  0.00           C
ATOM   7964 6C21 POPEz 143      60.273 130.714  61.484  1.00  0.00           C
ATOM   7967 7C21 POPEz 143      61.773 130.993  61.384  1.00  0.00           C
ATOM   7970 8C21 POPEz 143      62.253 132.124  62.294  1.00  0.00           C
ATOM   7974  C33 POPEz 143      49.873 124.844  69.185  1.00  0.00           C
ATOM   7977  C34 POPEz 143      50.043 124.493  67.694  1.00  0.00           C
ATOM   7980  C35 POPEz 143      49.443 125.513  66.714  1.00  0.00           C
ATOM   7983  C36 POPEz 143      49.693 125.062  65.264  1.00  0.00           C
ATOM   7986  C37 POPEz 143      49.023 125.954  64.204  1.00  0.00           C
ATOM   7989  C38 POPEz 143      49.073 125.342  62.794  1.00  0.00           C
ATOM   7992  C39 POPEz 143      50.483 125.254  62.204  1.00  0.00           C
ATOM   7995 0C31 POPEz 143      50.573 124.252  61.044  1.00  0.00           C
ATOM   7998 1C31 POPEz 143      52.023 123.983  60.604  1.00  0.00           C
ATOM   8001 2C31 POPEz 143      52.163 122.903  59.504  1.00  0.00           C
ATOM   8004 3C31 POPEz 143      51.394 121.604  59.814  1.00  0.00           C
ATOM   8007 4C31 POPEz 143      51.674 120.464  58.824  1.00  0.00           C
ATOM   8010 5C31 POPEz 143      52.893 119.613  59.204  1.00  0.00           C
ATOM   8013 6C31 POPEz 143      53.143 118.463  58.224  1.00  0.00           C
ATOM   8017  NH3 POPE0 144      97.824 114.284  35.874  1.00  0.00           N
ATOM   8021  C12 POPE0 144      96.563 113.952  35.124  1.00  0.00           C
ATOM   8024  C11 POPE0 144      96.133 115.053  34.144  1.00  0.00           C
ATOM   8027  P   POPE0 144      96.614 117.484  34.944  1.00  0.00           P
ATOM   8028  O13 POPE0 144      98.023 117.012  34.984  1.00  0.00           O
ATOM   8029  O14 POPE0 144      96.163 118.433  33.934  1.00  0.00           O
ATOM   8030  O11 POPE0 144      96.213 118.064  36.354  1.00  0.00           O
ATOM   8031  O12 POPE0 144      95.684 116.213  34.864  1.00  0.00           O
ATOM   8032  C1  POPE0 144      97.204 118.713  37.144  1.00  0.00           C
ATOM   8035  C2  POPE0 144      96.854 118.473  38.624  1.00  0.00           C
ATOM   8037  O21 POPE0 144      97.083 119.683  39.354  1.00  0.00           O
ATOM   8038  C21 POPE0 144      96.334 119.834  40.434  1.00  0.00           C
ATOM   8039  O22 POPE0 144      95.413 119.123  40.774  1.00  0.00           O
ATOM   8040  C22 POPE0 144      96.773 121.113  41.114  1.00  0.00           C
ATOM   8043  C3  POPE0 144      97.663 117.283  39.224  1.00  0.00           C
ATOM   8046  O31 POPE0 144      97.064 116.884  40.474  1.00  0.00           O
ATOM   8047  C31 POPE0 144      96.574 115.664  40.514  1.00  0.00           C
ATOM   8048  O32 POPE0 144      96.834 114.753  39.744  1.00  0.00           O
ATOM   8049  C32 POPE0 144      95.493 115.593  41.584  1.00  0.00           C
ATOM   8052  C23 POPE0 144      96.374 121.192  42.594  1.00  0.00           C
ATOM   8055  C24 POPE0 144      97.013 122.423  43.234  1.00  0.00           C
ATOM   8058  C25 POPE0 144      96.694 122.533  44.715  1.00  0.00           C
ATOM   8061  C26 POPE0 144      97.484 123.663  45.384  1.00  0.00           C
ATOM   8064  C27 POPE0 144      97.083 123.824  46.854  1.00  0.00           C
ATOM   8067  C28 POPE0 144      97.573 125.144  47.464  1.00  0.00           C
ATOM   8070  C29 POPE0 144      99.083 125.222  47.604  1.00  0.00           C
ATOM   8072 0C21 POPE0 144      99.763 125.683  48.664  1.00  0.00           C
ATOM   8074 1C21 POPE0 144      99.173 126.243  49.934  1.00  0.00           C
ATOM   8077 2C21 POPE0 144      99.615 125.453  51.164  1.00  0.00           C
ATOM   8080 3C21 POPE0 144     101.043 125.793  51.604  1.00  0.00           C
ATOM   8083 4C21 POPE0 144     101.423 125.144  52.944  1.00  0.00           C
ATOM   8086 5C21 POPE0 144     101.824 123.673  52.854  1.00  0.00           C
ATOM   8089 6C21 POPE0 144     102.115 123.113  54.254  1.00  0.00           C
ATOM   8092 7C21 POPE0 144     102.453 121.623  54.254  1.00  0.00           C
ATOM   8095 8C21 POPE0 144     102.573 121.063  55.685  1.00  0.00           C
ATOM   8099  C33 POPE0 144      95.824 116.343  42.884  1.00  0.00           C
ATOM   8102  C34 POPE0 144      94.804 115.944  43.944  1.00  0.00           C
ATOM   8105  C35 POPE0 144      94.404 117.054  44.914  1.00  0.00           C
ATOM   8108  C36 POPE0 144      92.913 116.933  45.244  1.00  0.00           C
ATOM   8111  C37 POPE0 144      92.463 117.763  46.454  1.00  0.00           C
ATOM   8114  C38 POPE0 144      90.954 117.663  46.664  1.00  0.00           C
ATOM   8117  C39 POPE0 144      90.493 118.243  48.004  1.00  0.00           C
ATOM   8120 0C31 POPE0 144      90.303 117.164  49.084  1.00  0.00           C
ATOM   8123 1C31 POPE0 144      89.743 117.754  50.384  1.00  0.00           C
ATOM   8126 2C31 POPE0 144      89.823 116.773  51.574  1.00  0.00           C
ATOM   8129 3C31 POPE0 144      89.513 117.463  52.904  1.00  0.00           C
ATOM   8132 4C31 POPE0 144      88.014 117.553  53.224  1.00  0.00           C
ATOM   8135 5C31 POPE0 144      87.743 118.473  54.414  1.00  0.00           C
ATOM   8138 6C31 POPE0 144      86.313 118.393  54.944  1.00  0.00           C
ATOM   8142  NH3 POPE1 145      47.423  88.323  38.274  1.00  0.00           N
ATOM   8146  C12 POPE1 145      46.223  87.442  38.104  1.00  0.00           C
ATOM   8149  C11 POPE1 145      46.303  86.213  39.034  1.00  0.00           C
ATOM   8152  P   POPE1 145      47.653  84.433  37.644  1.00  0.00           P
ATOM   8153  O13 POPE1 145      47.273  84.044  36.264  1.00  0.00           O
ATOM   8154  O14 POPE1 145      48.673  85.502  37.744  1.00  0.00           O
ATOM   8155  O11 POPE1 145      47.993  83.193  38.544  1.00  0.00           O
ATOM   8156  O12 POPE1 145      46.323  84.993  38.294  1.00  0.00           O
ATOM   8157  C1  POPE1 145      49.104  83.153  39.454  1.00  0.00           C
ATOM   8160  C2  POPE1 145      48.703  83.393  40.934  1.00  0.00           C
ATOM   8162  O21 POPE1 145      49.883  83.293  41.764  1.00  0.00           O
ATOM   8163  C21 POPE1 145      50.103  84.293  42.634  1.00  0.00           C
ATOM   8164  O22 POPE1 145      50.773  85.273  42.374  1.00  0.00           O
ATOM   8165  C22 POPE1 145      49.463  83.983  44.004  1.00  0.00           C
ATOM   8168  C3  POPE1 145      47.673  82.304  41.364  1.00  0.00           C
ATOM   8171  O31 POPE1 145      47.723  82.104  42.785  1.00  0.00           O
ATOM   8172  C31 POPE1 145      46.913  81.213  43.274  1.00  0.00           C
ATOM   8173  O32 POPE1 145      46.083  80.574  42.644  1.00  0.00           O
ATOM   8174  C32 POPE1 145      47.133  81.152  44.794  1.00  0.00           C
ATOM   8177  C23 POPE1 145      49.883  84.893  45.194  1.00  0.00           C
ATOM   8180  C24 POPE1 145      48.863  84.893  46.344  1.00  0.00           C
ATOM   8183  C25 POPE1 145      49.363  85.434  47.694  1.00  0.00           C
ATOM   8186  C26 POPE1 145      48.233  86.103  48.494  1.00  0.00           C
ATOM   8189  C27 POPE1 145      48.553  86.343  49.984  1.00  0.00           C
ATOM   8192  C28 POPE1 145      47.403  87.054  50.724  1.00  0.00           C
ATOM   8195  C29 POPE1 145      47.593  87.133  52.215  1.00  0.00           C
ATOM   8197 0C21 POPE1 145      48.063  88.174  52.934  1.00  0.00           C
ATOM   8199 1C21 POPE1 145      48.513  89.512  52.394  1.00  0.00           C
ATOM   8202 2C21 POPE1 145      47.983  90.723  53.204  1.00  0.00           C
ATOM   8205 3C21 POPE1 145      48.573  92.043  52.684  1.00  0.00           C
ATOM   8208 4C21 POPE1 145      47.963  93.314  53.294  1.00  0.00           C
ATOM   8211 5C21 POPE1 145      46.803  93.883  52.464  1.00  0.00           C
ATOM   8214 6C21 POPE1 145      46.373  95.294  52.904  1.00  0.00           C
ATOM   8217 7C21 POPE1 145      45.243  95.863  52.044  1.00  0.00           C
ATOM   8220 8C21 POPE1 145      44.953  97.344  52.264  1.00  0.00           C
ATOM   8224  C33 POPE1 145      48.303  80.262  45.285  1.00  0.00           C
ATOM   8227  C34 POPE1 145      48.783  80.623  46.704  1.00  0.00           C
ATOM   8230  C35 POPE1 145      47.644  80.793  47.724  1.00  0.00           C
ATOM   8233  C36 POPE1 145      48.113  81.133  49.154  1.00  0.00           C
ATOM   8236  C37 POPE1 145      47.093  82.003  49.904  1.00  0.00           C
ATOM   8239  C38 POPE1 145      47.283  82.043  51.424  1.00  0.00           C
ATOM   8242  C39 POPE1 145      46.593  80.873  52.154  1.00  0.00           C
ATOM   8245 0C31 POPE1 145      46.503  81.124  53.654  1.00  0.00           C
ATOM   8248 1C31 POPE1 145      45.593  80.154  54.414  1.00  0.00           C
ATOM   8251 2C31 POPE1 145      45.223  80.684  55.814  1.00  0.00           C
ATOM   8254 3C31 POPE1 145      46.413  80.923  56.764  1.00  0.00           C
ATOM   8257 4C31 POPE1 145      47.063  79.623  57.244  1.00  0.00           C
ATOM   8260 5C31 POPE1 145      47.013  79.472  58.774  1.00  0.00           C
ATOM   8263 6C31 POPE1 145      47.453  78.093  59.244  1.00  0.00           C
ATOM   8267  NH3 POPE2 146      18.223  33.233  74.384  1.00  0.00           N
ATOM   8271  C12 POPE2 146      16.913  33.774  73.884  1.00  0.00           C
ATOM   8274  C11 POPE2 146      15.683  33.083  74.504  1.00  0.00           C
ATOM   8277  P   POPE2 146      13.083  33.344  74.504  1.00  0.00           P
ATOM   8278  O13 POPE2 146      13.033  32.554  75.754  1.00  0.00           O
ATOM   8279  O14 POPE2 146      12.083  34.423  74.334  1.00  0.00           O
ATOM   8280  O11 POPE2 146      12.983  32.383  73.254  1.00  0.00           O
ATOM   8281  O12 POPE2 146      14.553  33.934  74.334  1.00  0.00           O
ATOM   8282  C1  POPE2 146      13.083  32.903  71.924  1.00  0.00           C
ATOM   8285  C2  POPE2 146      13.613  31.774  71.014  1.00  0.00           C
ATOM   8287  O21 POPE2 146      14.113  32.324  69.774  1.00  0.00           O
ATOM   8288  C21 POPE2 146      15.423  32.243  69.574  1.00  0.00           C
ATOM   8289  O22 POPE2 146      16.253  31.973  70.414  1.00  0.00           O
ATOM   8290  C22 POPE2 146      15.753  32.554  68.104  1.00  0.00           C
ATOM   8293  C3  POPE2 146      12.523  30.703  70.724  1.00  0.00           C
ATOM   8296  O31 POPE2 146      13.083  29.634  69.934  1.00  0.00           O
ATOM   8297  C31 POPE2 146      12.223  28.963  69.174  1.00  0.00           C
ATOM   8298  O32 POPE2 146      11.013  29.093  69.174  1.00  0.00           O
ATOM   8299  C32 POPE2 146      13.023  28.124  68.174  1.00  0.00           C
ATOM   8302  C23 POPE2 146      16.123  31.333  67.215  1.00  0.00           C
ATOM   8305  C24 POPE2 146      16.633  31.734  65.804  1.00  0.00           C
ATOM   8308  C25 POPE2 146      15.613  32.403  64.864  1.00  0.00           C
ATOM   8311  C26 POPE2 146      16.193  32.664  63.465  1.00  0.00           C
ATOM   8314  C27 POPE2 146      15.153  33.143  62.434  1.00  0.00           C
ATOM   8317  C28 POPE2 146      15.773  33.414  61.044  1.00  0.00           C
ATOM   8320  C29 POPE2 146      14.733  33.624  59.964  1.00  0.00           C
ATOM   8322 0C21 POPE2 146      14.633  34.653  59.104  1.00  0.00           C
ATOM   8324 1C21 POPE2 146      15.533  35.863  59.044  1.00  0.00           C
ATOM   8327 2C21 POPE2 146      14.873  37.083  58.354  1.00  0.00           C
ATOM   8330 3C21 POPE2 146      13.623  37.583  59.084  1.00  0.00           C
ATOM   8333 4C21 POPE2 146      13.053  38.903  58.524  1.00  0.00           C
ATOM   8336 5C21 POPE2 146      13.873  40.133  58.924  1.00  0.00           C
ATOM   8339 6C21 POPE2 146      13.183  41.453  58.564  1.00  0.00           C
ATOM   8342 7C21 POPE2 146      13.993  42.653  59.054  1.00  0.00           C
ATOM   8345 8C21 POPE2 146      13.283  44.004  58.924  1.00  0.00           C
ATOM   8349  C33 POPE2 146      12.453  28.284  66.744  1.00  0.00           C
ATOM   8352  C34 POPE2 146      13.483  27.973  65.654  1.00  0.00           C
ATOM   8355  C35 POPE2 146      12.923  28.133  64.234  1.00  0.00           C
ATOM   8358  C36 POPE2 146      12.583  26.804  63.554  1.00  0.00           C
ATOM   8361  C37 POPE2 146      11.253  26.204  64.034  1.00  0.00           C
ATOM   8364  C38 POPE2 146      11.213  24.664  64.014  1.00  0.00           C
ATOM   8367  C39 POPE2 146      11.123  24.053  62.604  1.00  0.00           C
ATOM   8370 0C31 POPE2 146       9.763  24.313  61.954  1.00  0.00           C
ATOM   8373 1C31 POPE2 146       9.623  23.644  60.574  1.00  0.00           C
ATOM   8376 2C31 POPE2 146       8.313  24.063  59.904  1.00  0.00           C
ATOM   8379 3C31 POPE2 146       8.363  24.044  58.364  1.00  0.00           C
ATOM   8382 4C31 POPE2 146       7.183  24.833  57.785  1.00  0.00           C
ATOM   8385 5C31 POPE2 146       7.203  24.973  56.264  1.00  0.00           C
ATOM   8388 6C31 POPE2 146       6.313  26.124  55.764  1.00  0.00           C
ATOM   8392  NH3 POPE3 147      90.604  42.642  75.965  1.00  0.00           N
ATOM   8396  C12 POPE3 147      90.115  41.593  76.924  1.00  0.00           C
ATOM   8399  C11 POPE3 147      90.014  40.174  76.284  1.00  0.00           C
ATOM   8402  P   POPE3 147      92.413  39.523  75.474  1.00  0.00           P
ATOM   8403  O13 POPE3 147      93.154  40.763  75.764  1.00  0.00           O
ATOM   8404  O14 POPE3 147      92.463  38.433  76.464  1.00  0.00           O
ATOM   8405  O11 POPE3 147      92.934  38.934  74.105  1.00  0.00           O
ATOM   8406  O12 POPE3 147      90.914  39.934  75.184  1.00  0.00           O
ATOM   8407  C1  POPE3 147      92.754  39.674  72.884  1.00  0.00           C
ATOM   8410  C2  POPE3 147      91.954  38.854  71.814  1.00  0.00           C
ATOM   8412  O21 POPE3 147      92.444  39.063  70.474  1.00  0.00           O
ATOM   8413  C21 POPE3 147      92.433  40.313  70.024  1.00  0.00           C
ATOM   8414  O22 POPE3 147      92.064  41.293  70.634  1.00  0.00           O
ATOM   8415  C22 POPE3 147      92.934  40.313  68.584  1.00  0.00           C
ATOM   8418  C3  POPE3 147      90.413  39.023  71.895  1.00  0.00           C
ATOM   8421  O31 POPE3 147      89.773  38.443  70.724  1.00  0.00           O
ATOM   8422  C31 POPE3 147      88.993  39.243  69.994  1.00  0.00           C
ATOM   8423  O32 POPE3 147      88.723  40.394  70.264  1.00  0.00           O
ATOM   8424  C32 POPE3 147      88.573  38.533  68.714  1.00  0.00           C
ATOM   8427  C23 POPE3 147      94.383  40.844  68.484  1.00  0.00           C
ATOM   8430  C24 POPE3 147      95.093  40.473  67.184  1.00  0.00           C
ATOM   8433  C25 POPE3 147      94.383  40.914  65.895  1.00  0.00           C
ATOM   8436  C26 POPE3 147      94.243  42.432  65.715  1.00  0.00           C
ATOM   8439  C27 POPE3 147      94.154  42.832  64.234  1.00  0.00           C
ATOM   8442  C28 POPE3 147      93.823  44.324  64.014  1.00  0.00           C
ATOM   8445  C29 POPE3 147      93.783  44.683  62.544  1.00  0.00           C
ATOM   8447 0C21 POPE3 147      94.844  44.753  61.724  1.00  0.00           C
ATOM   8449 1C21 POPE3 147      96.273  44.503  62.124  1.00  0.00           C
ATOM   8452 2C21 POPE3 147      97.293  45.513  61.574  1.00  0.00           C
ATOM   8455 3C21 POPE3 147      98.694  45.212  62.124  1.00  0.00           C
ATOM   8458 4C21 POPE3 147      99.813  46.154  61.654  1.00  0.00           C
ATOM   8461 5C21 POPE3 147     101.153  45.693  62.234  1.00  0.00           C
ATOM   8464 6C21 POPE3 147     102.344  46.624  62.004  1.00  0.00           C
ATOM   8467 7C21 POPE3 147     103.643  45.943  62.424  1.00  0.00           C
ATOM   8470 8C21 POPE3 147     104.903  46.773  62.174  1.00  0.00           C
ATOM   8474  C33 POPE3 147      87.034  38.472  68.574  1.00  0.00           C
ATOM   8477  C34 POPE3 147      86.574  37.454  67.504  1.00  0.00           C
ATOM   8480  C35 POPE3 147      86.954  37.843  66.064  1.00  0.00           C
ATOM   8483  C36 POPE3 147      86.223  36.943  65.054  1.00  0.00           C
ATOM   8486  C37 POPE3 147      86.483  37.304  63.584  1.00  0.00           C
ATOM   8489  C38 POPE3 147      85.413  36.743  62.624  1.00  0.00           C
ATOM   8492  C39 POPE3 147      84.083  37.513  62.704  1.00  0.00           C
ATOM   8495 0C31 POPE3 147      82.873  36.793  62.074  1.00  0.00           C
ATOM   8498 1C31 POPE3 147      82.463  37.343  60.704  1.00  0.00           C
ATOM   8501 2C31 POPE3 147      81.053  36.864  60.304  1.00  0.00           C
ATOM   8504 3C31 POPE3 147      80.653  37.234  58.874  1.00  0.00           C
ATOM   8507 4C31 POPE3 147      81.334  36.374  57.804  1.00  0.00           C
ATOM   8510 5C31 POPE3 147      80.723  36.543  56.414  1.00  0.00           C
ATOM   8513 6C31 POPE3 147      81.434  35.723  55.334  1.00  0.00           C
ATOM   8517  NH3 POPE4 148      33.713   9.543  75.704  1.00  0.00           N
ATOM   8521  C12 POPE4 148      33.243   8.124  75.844  1.00  0.00           C
ATOM   8524  C11 POPE4 148      32.323   7.964  77.054  1.00  0.00           C
ATOM   8527  P   POPE4 148      30.193   6.726  76.204  1.00  0.00           P
ATOM   8528  O13 POPE4 148      29.373   5.567  76.614  1.00  0.00           O
ATOM   8529  O14 POPE4 148      29.563   8.073  76.344  1.00  0.00           O
ATOM   8530  O11 POPE4 148      30.623   6.546  74.695  1.00  0.00           O
ATOM   8531  O12 POPE4 148      31.593   6.736  76.965  1.00  0.00           O
ATOM   8532  C1  POPE4 148      31.213   5.337  74.204  1.00  0.00           C
ATOM   8535  C2  POPE4 148      30.823   5.096  72.724  1.00  0.00           C
ATOM   8537  O21 POPE4 148      31.663   4.076  72.154  1.00  0.00           O
ATOM   8538  C21 POPE4 148      31.353   3.605  70.934  1.00  0.00           C
ATOM   8539  O22 POPE4 148      32.153   3.556  70.004  1.00  0.00           O
ATOM   8540  C22 POPE4 148      29.923   3.106  70.794  1.00  0.00           C
ATOM   8543  C3  POPE4 148      30.963   6.425  71.924  1.00  0.00           C
ATOM   8546  O31 POPE4 148      30.593   6.237  70.544  1.00  0.00           O
ATOM   8547  C31 POPE4 148      31.023   7.197  69.744  1.00  0.00           C
ATOM   8548  O32 POPE4 148      31.643   8.194  70.104  1.00  0.00           O
ATOM   8549  C32 POPE4 148      30.673   6.856  68.304  1.00  0.00           C
ATOM   8552  C23 POPE4 148      29.653   2.496  69.395  1.00  0.00           C
ATOM   8555  C24 POPE4 148      30.113   1.037  69.204  1.00  0.00           C
ATOM   8558  C25 POPE4 148      29.363   0.087  70.144  1.00  0.00           C
ATOM   8561  C26 POPE4 148      29.033  -1.303  69.574  1.00  0.00           C
ATOM   8564  C27 POPE4 148      27.523  -1.495  69.314  1.00  0.00           C
ATOM   8567  C28 POPE4 148      27.133  -2.914  68.874  1.00  0.00           C
ATOM   8570  C29 POPE4 148      27.403  -3.154  67.404  1.00  0.00           C
ATOM   8572 0C21 POPE4 148      26.513  -3.493  66.454  1.00  0.00           C
ATOM   8574 1C21 POPE4 148      25.023  -3.733  66.594  1.00  0.00           C
ATOM   8577 2C21 POPE4 148      24.133  -2.885  65.645  1.00  0.00           C
ATOM   8580 3C21 POPE4 148      24.593  -2.863  64.174  1.00  0.00           C
ATOM   8583 4C21 POPE4 148      23.633  -2.113  63.234  1.00  0.00           C
ATOM   8586 5C21 POPE4 148      23.663  -0.583  63.404  1.00  0.00           C
ATOM   8589 6C21 POPE4 148      23.313   0.157  62.104  1.00  0.00           C
ATOM   8592 7C21 POPE4 148      23.383   1.687  62.224  1.00  0.00           C
ATOM   8595 8C21 POPE4 148      23.133   2.387  60.895  1.00  0.00           C
ATOM   8599  C33 POPE4 148      31.953   6.676  67.484  1.00  0.00           C
ATOM   8602  C34 POPE4 148      31.763   5.905  66.184  1.00  0.00           C
ATOM   8605  C35 POPE4 148      33.143   5.497  65.645  1.00  0.00           C
ATOM   8608  C36 POPE4 148      33.133   4.647  64.374  1.00  0.00           C
ATOM   8611  C37 POPE4 148      32.313   5.266  63.234  1.00  0.00           C
ATOM   8614  C38 POPE4 148      32.613   4.615  61.874  1.00  0.00           C
ATOM   8617  C39 POPE4 148      34.033   4.937  61.374  1.00  0.00           C
ATOM   8620 0C31 POPE4 148      34.303   4.387  59.964  1.00  0.00           C
ATOM   8623 1C31 POPE4 148      35.793   4.466  59.624  1.00  0.00           C
ATOM   8626 2C31 POPE4 148      36.163   3.877  58.255  1.00  0.00           C
ATOM   8629 3C31 POPE4 148      36.133   4.917  57.124  1.00  0.00           C
ATOM   8632 4C31 POPE4 148      36.793   4.417  55.834  1.00  0.00           C
ATOM   8635 5C31 POPE4 148      37.123   5.547  54.844  1.00  0.00           C
ATOM   8638 6C31 POPE4 148      37.773   5.057  53.554  1.00  0.00           C
ATOM   8642  NH3 POPE5 149      81.365  81.333  79.774  1.00  0.00           N
ATOM   8646  C12 POPE5 149      80.294  81.893  80.674  1.00  0.00           C
ATOM   8649  C11 POPE5 149      79.463  80.774  81.325  1.00  0.00           C
ATOM   8652  P   POPE5 149      77.163  81.703  82.134  1.00  0.00           P
ATOM   8653  O13 POPE5 149      76.354  80.462  82.104  1.00  0.00           O
ATOM   8654  O14 POPE5 149      76.783  82.813  83.054  1.00  0.00           O
ATOM   8655  O11 POPE5 149      77.254  82.292  80.674  1.00  0.00           O
ATOM   8656  O12 POPE5 149      78.673  81.322  82.384  1.00  0.00           O
ATOM   8657  C1  POPE5 149      76.104  82.243  79.834  1.00  0.00           C
ATOM   8660  C2  POPE5 149      76.343  83.074  78.554  1.00  0.00           C
ATOM   8662  O21 POPE5 149      75.084  83.243  77.895  1.00  0.00           O
ATOM   8663  C21 POPE5 149      75.034  84.252  77.024  1.00  0.00           C
ATOM   8664  O22 POPE5 149      75.913  85.082  76.864  1.00  0.00           O
ATOM   8665  C22 POPE5 149      73.723  84.144  76.244  1.00  0.00           C
ATOM   8668  C3  POPE5 149      77.394  82.404  77.615  1.00  0.00           C
ATOM   8671  O31 POPE5 149      77.033  81.054  77.234  1.00  0.00           O
ATOM   8672  C31 POPE5 149      76.413  80.954  76.044  1.00  0.00           C
ATOM   8673  O32 POPE5 149      76.033  81.903  75.384  1.00  0.00           O
ATOM   8674  C32 POPE5 149      76.383  79.503  75.604  1.00  0.00           C
ATOM   8677  C23 POPE5 149      73.053  85.483  75.934  1.00  0.00           C
ATOM   8680  C24 POPE5 149      71.713  85.214  75.255  1.00  0.00           C
ATOM   8683  C25 POPE5 149      70.713  86.364  75.324  1.00  0.00           C
ATOM   8686  C26 POPE5 149      71.093  87.603  74.494  1.00  0.00           C
ATOM   8689  C27 POPE5 149      69.863  88.473  74.214  1.00  0.00           C
ATOM   8692  C28 POPE5 149      70.084  89.524  73.104  1.00  0.00           C
ATOM   8695  C29 POPE5 149      70.853  90.723  73.604  1.00  0.00           C
ATOM   8697 0C21 POPE5 149      70.424  91.993  73.614  1.00  0.00           C
ATOM   8699 1C21 POPE5 149      69.104  92.504  73.104  1.00  0.00           C
ATOM   8702 2C21 POPE5 149      69.193  93.463  71.895  1.00  0.00           C
ATOM   8705 3C21 POPE5 149      70.273  93.104  70.864  1.00  0.00           C
ATOM   8708 4C21 POPE5 149      71.573  93.894  71.084  1.00  0.00           C
ATOM   8711 5C21 POPE5 149      71.453  95.354  70.645  1.00  0.00           C
ATOM   8714 6C21 POPE5 149      72.683  96.203  70.974  1.00  0.00           C
ATOM   8717 7C21 POPE5 149      72.513  97.633  70.444  1.00  0.00           C
ATOM   8720 8C21 POPE5 149      73.714  98.523  70.724  1.00  0.00           C
ATOM   8724  C33 POPE5 149      75.693  79.262  74.234  1.00  0.00           C
ATOM   8727  C34 POPE5 149      76.663  78.734  73.184  1.00  0.00           C
ATOM   8730  C35 POPE5 149      75.983  78.613  71.814  1.00  0.00           C
ATOM   8733  C36 POPE5 149      76.843  77.902  70.774  1.00  0.00           C
ATOM   8736  C37 POPE5 149      76.263  78.033  69.354  1.00  0.00           C
ATOM   8739  C38 POPE5 149      77.254  77.553  68.304  1.00  0.00           C
ATOM   8742  C39 POPE5 149      76.583  77.163  66.974  1.00  0.00           C
ATOM   8745 0C31 POPE5 149      77.653  76.824  65.934  1.00  0.00           C
ATOM   8748 1C31 POPE5 149      77.243  75.722  64.934  1.00  0.00           C
ATOM   8751 2C31 POPE5 149      78.403  74.773  64.614  1.00  0.00           C
ATOM   8754 3C31 POPE5 149      79.553  75.453  63.864  1.00  0.00           C
ATOM   8757 4C31 POPE5 149      79.313  75.574  62.344  1.00  0.00           C
ATOM   8760 5C31 POPE5 149      79.343  74.223  61.624  1.00  0.00           C
ATOM   8763 6C31 POPE5 149      79.633  74.343  60.124  1.00  0.00           C
ATOM   8767  NH3 POPE6 150      22.823  56.554  33.874  1.00  0.00           N
ATOM   8771  C12 POPE6 150      24.243  56.644  34.314  1.00  0.00           C
ATOM   8774  C11 POPE6 150      24.843  55.243  34.334  1.00  0.00           C
ATOM   8777  P   POPE6 150      27.393  55.104  33.634  1.00  0.00           P
ATOM   8778  O13 POPE6 150      27.763  53.664  33.714  1.00  0.00           O
ATOM   8779  O14 POPE6 150      27.013  55.663  32.314  1.00  0.00           O
ATOM   8780  O11 POPE6 150      28.503  56.013  34.294  1.00  0.00           O
ATOM   8781  O12 POPE6 150      26.213  55.343  34.654  1.00  0.00           O
ATOM   8782  C1  POPE6 150      29.123  55.714  35.544  1.00  0.00           C
ATOM   8785  C2  POPE6 150      28.783  56.743  36.654  1.00  0.00           C
ATOM   8787  O21 POPE6 150      29.703  56.523  37.754  1.00  0.00           O
ATOM   8788  C21 POPE6 150      30.403  57.583  38.104  1.00  0.00           C
ATOM   8789  O22 POPE6 150      30.483  58.643  37.494  1.00  0.00           O
ATOM   8790  C22 POPE6 150      31.183  57.313  39.384  1.00  0.00           C
ATOM   8793  C3  POPE6 150      27.313  56.613  37.154  1.00  0.00           C
ATOM   8796  O31 POPE6 150      27.133  57.133  38.494  1.00  0.00           O
ATOM   8797  C31 POPE6 150      25.863  57.003  38.904  1.00  0.00           C
ATOM   8798  O32 POPE6 150      24.923  56.743  38.174  1.00  0.00           O
ATOM   8799  C32 POPE6 150      25.753  56.993  40.424  1.00  0.00           C
ATOM   8802  C23 POPE6 150      31.213  58.573  40.274  1.00  0.00           C
ATOM   8805  C24 POPE6 150      31.393  58.214  41.754  1.00  0.00           C
ATOM   8808  C25 POPE6 150      31.153  59.413  42.674  1.00  0.00           C
ATOM   8811  C26 POPE6 150      30.283  59.043  43.874  1.00  0.00           C
ATOM   8814  C27 POPE6 150      29.473  60.234  44.435  1.00  0.00           C
ATOM   8817  C28 POPE6 150      28.483  59.804  45.524  1.00  0.00           C
ATOM   8820  C29 POPE6 150      27.263  60.663  45.664  1.00  0.00           C
ATOM   8822 0C21 POPE6 150      27.123  61.684  46.535  1.00  0.00           C
ATOM   8824 1C21 POPE6 150      28.203  62.214  47.444  1.00  0.00           C
ATOM   8827 2C21 POPE6 150      28.173  63.752  47.564  1.00  0.00           C
ATOM   8830 3C21 POPE6 150      29.073  64.233  48.704  1.00  0.00           C
ATOM   8833 4C21 POPE6 150      28.383  64.113  50.064  1.00  0.00           C
ATOM   8836 5C21 POPE6 150      29.313  64.394  51.254  1.00  0.00           C
ATOM   8839 6C21 POPE6 150      30.363  63.292  51.474  1.00  0.00           C
ATOM   8842 7C21 POPE6 150      31.093  63.433  52.814  1.00  0.00           C
ATOM   8845 8C21 POPE6 150      32.073  62.292  53.094  1.00  0.00           C
ATOM   8849  C33 POPE6 150      26.943  57.562  41.244  1.00  0.00           C
ATOM   8852  C34 POPE6 150      26.683  57.523  42.764  1.00  0.00           C
ATOM   8855  C35 POPE6 150      26.473  56.103  43.314  1.00  0.00           C
ATOM   8858  C36 POPE6 150      26.263  56.033  44.834  1.00  0.00           C
ATOM   8861  C37 POPE6 150      25.993  54.594  45.285  1.00  0.00           C
ATOM   8864  C38 POPE6 150      25.893  54.443  46.804  1.00  0.00           C
ATOM   8867  C39 POPE6 150      27.253  54.394  47.504  1.00  0.00           C
ATOM   8870 0C31 POPE6 150      27.063  54.174  49.014  1.00  0.00           C
ATOM   8873 1C31 POPE6 150      28.373  53.882  49.754  1.00  0.00           C
ATOM   8876 2C31 POPE6 150      28.253  52.734  50.764  1.00  0.00           C
ATOM   8879 3C31 POPE6 150      27.383  53.023  52.005  1.00  0.00           C
ATOM   8882 4C31 POPE6 150      25.873  52.953  51.754  1.00  0.00           C
ATOM   8885 5C31 POPE6 150      25.083  52.902  53.064  1.00  0.00           C
ATOM   8888 6C31 POPE6 150      23.583  53.053  52.884  1.00  0.00           C
ATOM   8892  NH3 POPE7 151     111.094  38.714  73.844  1.00  0.00           N
ATOM   8896  C12 POPE7 151     109.854  37.874  73.834  1.00  0.00           C
ATOM   8899  C11 POPE7 151     109.674  37.214  72.444  1.00  0.00           C
ATOM   8902  P   POPE7 151     107.053  37.304  72.324  1.00  0.00           P
ATOM   8903  O13 POPE7 151     107.374  38.743  72.285  1.00  0.00           O
ATOM   8904  O14 POPE7 151     106.264  36.823  73.484  1.00  0.00           O
ATOM   8905  O11 POPE7 151     106.334  36.923  70.984  1.00  0.00           O
ATOM   8906  O12 POPE7 151     108.435  36.514  72.324  1.00  0.00           O
ATOM   8907  C1  POPE7 151     107.024  36.233  69.944  1.00  0.00           C
ATOM   8910  C2  POPE7 151     108.123  37.104  69.234  1.00  0.00           C
ATOM   8912  O21 POPE7 151     107.693  37.973  68.174  1.00  0.00           O
ATOM   8913  C21 POPE7 151     106.924  37.493  67.224  1.00  0.00           C
ATOM   8914  O22 POPE7 151     106.523  36.344  67.114  1.00  0.00           O
ATOM   8915  C22 POPE7 151     106.633  38.593  66.214  1.00  0.00           C
ATOM   8918  C3  POPE7 151     109.413  36.284  68.894  1.00  0.00           C
ATOM   8921  O31 POPE7 151     109.303  35.433  67.734  1.00  0.00           O
ATOM   8922  C31 POPE7 151     109.944  35.863  66.654  1.00  0.00           C
ATOM   8923  O32 POPE7 151     110.504  36.943  66.544  1.00  0.00           O
ATOM   8924  C32 POPE7 151     109.903  34.792  65.575  1.00  0.00           C
ATOM   8927  C23 POPE7 151     106.143  37.953  64.914  1.00  0.00           C
ATOM   8930  C24 POPE7 151     105.795  38.953  63.824  1.00  0.00           C
ATOM   8933  C25 POPE7 151     105.133  38.233  62.634  1.00  0.00           C
ATOM   8936  C26 POPE7 151     105.053  39.103  61.384  1.00  0.00           C
ATOM   8939  C27 POPE7 151     104.033  38.574  60.364  1.00  0.00           C
ATOM   8942  C28 POPE7 151     103.794  39.534  59.184  1.00  0.00           C
ATOM   8945  C29 POPE7 151     103.204  40.833  59.654  1.00  0.00           C
ATOM   8947 0C21 POPE7 151     103.154  41.993  58.974  1.00  0.00           C
ATOM   8949 1C21 POPE7 151     103.653  42.214  57.564  1.00  0.00           C
ATOM   8952 2C21 POPE7 151     104.583  43.443  57.454  1.00  0.00           C
ATOM   8955 3C21 POPE7 151     103.913  44.763  57.854  1.00  0.00           C
ATOM   8958 4C21 POPE7 151     104.685  46.003  57.384  1.00  0.00           C
ATOM   8961 5C21 POPE7 151     106.023  46.224  58.115  1.00  0.00           C
ATOM   8964 6C21 POPE7 151     106.723  47.514  57.634  1.00  0.00           C
ATOM   8967 7C21 POPE7 151     107.824  47.983  58.594  1.00  0.00           C
ATOM   8970 8C21 POPE7 151     108.464  49.314  58.174  1.00  0.00           C
ATOM   8974  C33 POPE7 151     110.865  35.184  64.444  1.00  0.00           C
ATOM   8977  C34 POPE7 151     110.844  34.214  63.254  1.00  0.00           C
ATOM   8980  C35 POPE7 151     111.654  34.743  62.064  1.00  0.00           C
ATOM   8983  C36 POPE7 151     110.954  35.914  61.334  1.00  0.00           C
ATOM   8986  C37 POPE7 151     111.873  36.813  60.494  1.00  0.00           C
ATOM   8989  C38 POPE7 151     112.283  36.223  59.134  1.00  0.00           C
ATOM   8992  C39 POPE7 151     113.435  35.214  59.234  1.00  0.00           C
ATOM   8995 0C31 POPE7 151     114.004  34.853  57.854  1.00  0.00           C
ATOM   8998 1C31 POPE7 151     115.383  34.193  57.954  1.00  0.00           C
ATOM   9001 2C31 POPE7 151     115.914  33.743  56.584  1.00  0.00           C
ATOM   9004 3C31 POPE7 151     115.774  32.234  56.374  1.00  0.00           C
ATOM   9007 4C31 POPE7 151     117.003  31.474  56.904  1.00  0.00           C
ATOM   9010 5C31 POPE7 151     116.784  29.964  57.034  1.00  0.00           C
ATOM   9013 6C31 POPE7 151     118.014  29.243  57.584  1.00  0.00           C
ATOM   9017  NH3 POPE8 152      38.423 105.044  35.544  1.00  0.00           N
ATOM   9021  C12 POPE8 152      37.223 104.953  34.654  1.00  0.00           C
ATOM   9024  C11 POPE8 152      36.063 105.793  35.214  1.00  0.00           C
ATOM   9027  P   POPE8 152      34.103 104.063  34.964  1.00  0.00           P
ATOM   9028  O13 POPE8 152      32.643 104.293  34.814  1.00  0.00           O
ATOM   9029  O14 POPE8 152      34.713 103.013  34.124  1.00  0.00           O
ATOM   9030  O11 POPE8 152      34.523 103.843  36.474  1.00  0.00           O
ATOM   9031  O12 POPE8 152      34.813 105.424  34.614  1.00  0.00           O
ATOM   9032  C1  POPE8 152      33.783 104.464  37.534  1.00  0.00           C
ATOM   9035  C2  POPE8 152      34.683 104.653  38.804  1.00  0.00           C
ATOM   9037  O21 POPE8 152      34.153 103.934  39.924  1.00  0.00           O
ATOM   9038  C21 POPE8 152      32.913 104.232  40.294  1.00  0.00           C
ATOM   9039  O22 POPE8 152      32.233 105.144  39.844  1.00  0.00           O
ATOM   9040  C22 POPE8 152      32.423 103.204  41.314  1.00  0.00           C
ATOM   9043  C3  POPE8 152      35.003 106.143  39.144  1.00  0.00           C
ATOM   9046  O31 POPE8 152      36.183 106.303  39.974  1.00  0.00           O
ATOM   9047  C31 POPE8 152      35.973 106.544  41.264  1.00  0.00           C
ATOM   9048  O32 POPE8 152      34.943 106.303  41.874  1.00  0.00           O
ATOM   9049  C32 POPE8 152      37.163 107.283  41.865  1.00  0.00           C
ATOM   9052  C23 POPE8 152      30.913 102.894  41.164  1.00  0.00           C
ATOM   9055  C24 POPE8 152      29.963 103.673  42.084  1.00  0.00           C
ATOM   9058  C25 POPE8 152      30.163 105.193  42.124  1.00  0.00           C
ATOM   9061  C26 POPE8 152      29.283 105.874  43.174  1.00  0.00           C
ATOM   9064  C27 POPE8 152      29.223 107.404  43.014  1.00  0.00           C
ATOM   9067  C28 POPE8 152      28.423 108.134  44.114  1.00  0.00           C
ATOM   9070  C29 POPE8 152      29.163 108.253  45.424  1.00  0.00           C
ATOM   9072 0C21 POPE8 152      29.283 109.363  46.184  1.00  0.00           C
ATOM   9074 1C21 POPE8 152      28.693 110.734  45.924  1.00  0.00           C
ATOM   9077 2C21 POPE8 152      27.493 111.033  46.854  1.00  0.00           C
ATOM   9080 3C21 POPE8 152      26.213 110.273  46.464  1.00  0.00           C
ATOM   9083 4C21 POPE8 152      25.243 110.053  47.624  1.00  0.00           C
ATOM   9086 5C21 POPE8 152      24.653 111.332  48.234  1.00  0.00           C
ATOM   9089 6C21 POPE8 152      23.783 112.143  47.254  1.00  0.00           C
ATOM   9092 7C21 POPE8 152      23.103 113.333  47.944  1.00  0.00           C
ATOM   9095 8C21 POPE8 152      22.433 114.314  46.974  1.00  0.00           C
ATOM   9099  C33 POPE8 152      38.113 106.404  42.684  1.00  0.00           C
ATOM   9102  C34 POPE8 152      39.253 107.183  43.364  1.00  0.00           C
ATOM   9105  C35 POPE8 152      38.883 108.563  43.954  1.00  0.00           C
ATOM   9108  C36 POPE8 152      40.033 109.133  44.794  1.00  0.00           C
ATOM   9111  C37 POPE8 152      39.783 110.534  45.374  1.00  0.00           C
ATOM   9114  C38 POPE8 152      40.823 110.903  46.434  1.00  0.00           C
ATOM   9117  C39 POPE8 152      40.413 110.482  47.854  1.00  0.00           C
ATOM   9120 0C31 POPE8 152      41.583 109.953  48.694  1.00  0.00           C
ATOM   9123 1C31 POPE8 152      41.173 109.694  50.154  1.00  0.00           C
ATOM   9126 2C31 POPE8 152      42.313 109.193  51.054  1.00  0.00           C
ATOM   9129 3C31 POPE8 152      42.743 107.743  50.774  1.00  0.00           C
ATOM   9132 4C31 POPE8 152      43.903 107.304  51.674  1.00  0.00           C
ATOM   9135 5C31 POPE8 152      44.393 105.883  51.404  1.00  0.00           C
ATOM   9138 6C31 POPE8 152      45.553 105.494  52.324  1.00  0.00           C
ATOM   9142  NH3 POPE9 153      44.933  70.843  78.044  1.00  0.00           N
ATOM   9146  C12 POPE9 153      45.903  71.074  76.914  1.00  0.00           C
ATOM   9149  C11 POPE9 153      46.604  69.754  76.524  1.00  0.00           C
ATOM   9152  P   POPE9 153      48.083  67.963  77.814  1.00  0.00           P
ATOM   9153  O13 POPE9 153      47.333  66.972  76.994  1.00  0.00           O
ATOM   9154  O14 POPE9 153      48.063  67.804  79.274  1.00  0.00           O
ATOM   9155  O11 POPE9 153      49.583  68.053  77.304  1.00  0.00           O
ATOM   9156  O12 POPE9 153      47.583  69.424  77.494  1.00  0.00           O
ATOM   9157  C1  POPE9 153      50.043  67.173  76.274  1.00  0.00           C
ATOM   9160  C2  POPE9 153      49.503  67.543  74.864  1.00  0.00           C
ATOM   9162  O21 POPE9 153      50.173  66.674  73.904  1.00  0.00           O
ATOM   9163  C21 POPE9 153      49.413  66.293  72.884  1.00  0.00           C
ATOM   9164  O22 POPE9 153      48.233  66.543  72.764  1.00  0.00           O
ATOM   9165  C22 POPE9 153      50.203  65.464  71.884  1.00  0.00           C
ATOM   9168  C3  POPE9 153      49.723  69.054  74.524  1.00  0.00           C
ATOM   9171  O31 POPE9 153      49.273  69.324  73.184  1.00  0.00           O
ATOM   9172  C31 POPE9 153      49.333  70.582  72.785  1.00  0.00           C
ATOM   9173  O32 POPE9 153      49.633  71.543  73.474  1.00  0.00           O
ATOM   9174  C32 POPE9 153      49.043  70.623  71.284  1.00  0.00           C
ATOM   9177  C23 POPE9 153      49.424  65.293  70.564  1.00  0.00           C
ATOM   9180  C24 POPE9 153      50.253  64.553  69.514  1.00  0.00           C
ATOM   9183  C25 POPE9 153      51.063  65.504  68.624  1.00  0.00           C
ATOM   9186  C26 POPE9 153      50.214  66.123  67.514  1.00  0.00           C
ATOM   9189  C27 POPE9 153      51.023  67.023  66.584  1.00  0.00           C
ATOM   9192  C28 POPE9 153      50.383  67.214  65.194  1.00  0.00           C
ATOM   9195  C29 POPE9 153      51.213  68.143  64.344  1.00  0.00           C
ATOM   9197 0C21 POPE9 153      51.933  67.793  63.264  1.00  0.00           C
ATOM   9199 1C21 POPE9 153      52.033  66.394  62.714  1.00  0.00           C
ATOM   9202 2C21 POPE9 153      52.983  66.243  61.504  1.00  0.00           C
ATOM   9205 3C21 POPE9 153      52.563  67.074  60.284  1.00  0.00           C
ATOM   9208 4C21 POPE9 153      53.413  66.753  59.044  1.00  0.00           C
ATOM   9211 5C21 POPE9 153      53.213  67.743  57.894  1.00  0.00           C
ATOM   9214 6C21 POPE9 153      53.863  69.113  58.164  1.00  0.00           C
ATOM   9217 7C21 POPE9 153      53.833  70.053  56.954  1.00  0.00           C
ATOM   9220 8C21 POPE9 153      54.523  71.394  57.234  1.00  0.00           C
ATOM   9224  C33 POPE9 153      50.303  70.824  70.404  1.00  0.00           C
ATOM   9227  C34 POPE9 153      50.093  70.323  68.974  1.00  0.00           C
ATOM   9230  C35 POPE9 153      51.293  70.574  68.044  1.00  0.00           C
ATOM   9233  C36 POPE9 153      52.543  69.792  68.454  1.00  0.00           C
ATOM   9236  C37 POPE9 153      53.593  69.754  67.334  1.00  0.00           C
ATOM   9239  C38 POPE9 153      54.753  68.803  67.664  1.00  0.00           C
ATOM   9242  C39 POPE9 153      55.633  68.473  66.454  1.00  0.00           C
ATOM   9245 0C31 POPE9 153      54.943  67.523  65.464  1.00  0.00           C
ATOM   9248 1C31 POPE9 153      55.773  67.233  64.204  1.00  0.00           C
ATOM   9251 2C31 POPE9 153      56.143  68.493  63.404  1.00  0.00           C
ATOM   9254 3C31 POPE9 153      56.723  68.163  62.024  1.00  0.00           C
ATOM   9257 4C31 POPE9 153      57.273  69.393  61.304  1.00  0.00           C
ATOM   9260 5C31 POPE9 153      57.784  69.063  59.894  1.00  0.00           C
ATOM   9263 6C31 POPE9 153      58.283  70.284  59.124  1.00  0.00           C
ATOM   9267  NH3 POPE  154     118.193 110.963  78.594  1.00  0.00           N
ATOM   9271  C12 POPE  154     117.283 109.823  78.974  1.00  0.00           C
ATOM   9274  C11 POPE  154     117.253 109.564  80.504  1.00  0.00           C
ATOM   9277  P   POPE  154     115.243 107.862  80.194  1.00  0.00           P
ATOM   9278  O13 POPE  154     114.633 106.903  81.144  1.00  0.00           O
ATOM   9279  O14 POPE  154     114.354 108.624  79.294  1.00  0.00           O
ATOM   9280  O11 POPE  154     116.343 107.143  79.334  1.00  0.00           O
ATOM   9281  O12 POPE  154     116.054 108.952  80.994  1.00  0.00           O
ATOM   9282  C1  POPE  154     116.283 105.823  78.804  1.00  0.00           C
ATOM   9285  C2  POPE  154     115.924 105.793  77.294  1.00  0.00           C
ATOM   9287  O21 POPE  154     116.754 106.723  76.574  1.00  0.00           O
ATOM   9288  C21 POPE  154     117.433 106.273  75.535  1.00  0.00           C
ATOM   9289  O22 POPE  154     117.473 105.133  75.134  1.00  0.00           O
ATOM   9290  C22 POPE  154     118.214 107.453  74.924  1.00  0.00           C
ATOM   9293  C3  POPE  154     114.443 106.173  77.074  1.00  0.00           C
ATOM   9296  O31 POPE  154     114.053 106.073  75.694  1.00  0.00           O
ATOM   9297  C31 POPE  154     113.734 104.863  75.294  1.00  0.00           C
ATOM   9298  O32 POPE  154     113.604 103.883  76.004  1.00  0.00           O
ATOM   9299  C32 POPE  154     113.424 104.874  73.794  1.00  0.00           C
ATOM   9302  C23 POPE  154     117.904 107.663  73.414  1.00  0.00           C
ATOM   9305  C24 POPE  154     119.123 107.544  72.494  1.00  0.00           C
ATOM   9308  C25 POPE  154     118.694 107.603  71.024  1.00  0.00           C
ATOM   9311  C26 POPE  154     119.844 107.504  70.004  1.00  0.00           C
ATOM   9314  C27 POPE  154     119.783 108.603  68.934  1.00  0.00           C
ATOM   9317  C28 POPE  154     120.954 108.584  67.924  1.00  0.00           C
ATOM   9320  C29 POPE  154     120.854 107.484  66.904  1.00  0.00           C
ATOM   9322 0C21 POPE  154     121.365 107.484  65.664  1.00  0.00           C
ATOM   9324 1C21 POPE  154     122.174 108.584  65.004  1.00  0.00           C
ATOM   9327 2C21 POPE  154     121.904 108.663  63.494  1.00  0.00           C
ATOM   9330 3C21 POPE  154     122.934 109.543  62.754  1.00  0.00           C
ATOM   9333 4C21 POPE  154     122.794 109.433  61.224  1.00  0.00           C
ATOM   9336 5C21 POPE  154     123.823 110.273  60.444  1.00  0.00           C
ATOM   9339 6C21 POPE  154     123.554 111.793  60.464  1.00  0.00           C
ATOM   9342 7C21 POPE  154     122.253 112.194  59.744  1.00  0.00           C
ATOM   9345 8C21 POPE  154     122.153 113.692  59.464  1.00  0.00           C
ATOM   9349  C33 POPE  154     114.443 105.664  72.935  1.00  0.00           C
ATOM   9352  C34 POPE  154     113.783 106.833  72.204  1.00  0.00           C
ATOM   9355  C35 POPE  154     114.653 107.484  71.114  1.00  0.00           C
ATOM   9358  C36 POPE  154     115.053 106.493  70.024  1.00  0.00           C
ATOM   9361  C37 POPE  154     115.563 107.143  68.725  1.00  0.00           C
ATOM   9364  C38 POPE  154     116.453 106.183  67.924  1.00  0.00           C
ATOM   9367  C39 POPE  154     116.614 106.583  66.454  1.00  0.00           C
ATOM   9370 0C31 POPE  154     117.643 105.714  65.724  1.00  0.00           C
ATOM   9373 1C31 POPE  154     117.185 105.254  64.334  1.00  0.00           C
ATOM   9376 2C31 POPE  154     118.214 104.363  63.644  1.00  0.00           C
ATOM   9379 3C31 POPE  154     119.434 105.144  63.124  1.00  0.00           C
ATOM   9382 4C31 POPE  154     119.623 104.974  61.604  1.00  0.00           C
ATOM   9385 5C31 POPE  154     120.824 105.753  61.064  1.00  0.00           C
ATOM   9388 6C31 POPE  154     121.153 105.383  59.614  1.00  0.00           C
ATOM   9392  NH3 POPE  155      61.183  53.713  35.524  1.00  0.00           N
ATOM   9396  C12 POPE  155      62.313  52.863  35.054  1.00  0.00           C
ATOM   9399  C11 POPE  155      63.643  53.643  35.124  1.00  0.00           C
ATOM   9402  P   POPE  155      65.253  51.633  35.404  1.00  0.00           P
ATOM   9403  O13 POPE  155      66.693  51.633  35.724  1.00  0.00           O
ATOM   9404  O14 POPE  155      64.894  51.464  33.974  1.00  0.00           O
ATOM   9405  O11 POPE  155      64.533  50.483  36.244  1.00  0.00           O
ATOM   9406  O12 POPE  155      64.603  52.964  35.934  1.00  0.00           O
ATOM   9407  C1  POPE  155      65.323  49.553  37.014  1.00  0.00           C
ATOM   9410  C2  POPE  155      65.623  50.093  38.444  1.00  0.00           C
ATOM   9412  O21 POPE  155      65.703  48.993  39.384  1.00  0.00           O
ATOM   9413  C21 POPE  155      66.474  49.184  40.454  1.00  0.00           C
ATOM   9414  O22 POPE  155      66.953  50.234  40.814  1.00  0.00           O
ATOM   9415  C22 POPE  155      66.663  47.874  41.224  1.00  0.00           C
ATOM   9418  C3  POPE  155      64.513  51.124  38.814  1.00  0.00           C
ATOM   9421  O31 POPE  155      64.363  51.343  40.234  1.00  0.00           O
ATOM   9422  C31 POPE  155      63.123  51.403  40.685  1.00  0.00           C
ATOM   9423  O32 POPE  155      62.103  51.264  40.034  1.00  0.00           O
ATOM   9424  C32 POPE  155      63.123  51.582  42.194  1.00  0.00           C
ATOM   9427  C23 POPE  155      67.083  48.113  42.694  1.00  0.00           C
ATOM   9430  C24 POPE  155      66.363  47.214  43.694  1.00  0.00           C
ATOM   9433  C25 POPE  155      66.783  47.442  45.154  1.00  0.00           C
ATOM   9436  C26 POPE  155      68.233  47.013  45.454  1.00  0.00           C
ATOM   9439  C27 POPE  155      68.763  47.644  46.754  1.00  0.00           C
ATOM   9442  C28 POPE  155      68.873  46.652  47.934  1.00  0.00           C
ATOM   9445  C29 POPE  155      69.253  47.393  49.194  1.00  0.00           C
ATOM   9447 0C21 POPE  155      69.933  46.884  50.234  1.00  0.00           C
ATOM   9449 1C21 POPE  155      70.453  45.472  50.314  1.00  0.00           C
ATOM   9452 2C21 POPE  155      71.893  45.413  50.844  1.00  0.00           C
ATOM   9455 3C21 POPE  155      71.963  44.984  52.314  1.00  0.00           C
ATOM   9458 4C21 POPE  155      73.373  45.133  52.884  1.00  0.00           C
ATOM   9461 5C21 POPE  155      73.593  44.254  54.114  1.00  0.00           C
ATOM   9464 6C21 POPE  155      73.953  42.813  53.754  1.00  0.00           C
ATOM   9467 7C21 POPE  155      73.953  41.884  54.974  1.00  0.00           C
ATOM   9470 8C21 POPE  155      74.424  40.464  54.634  1.00  0.00           C
ATOM   9474  C33 POPE  155      64.523  51.452  42.844  1.00  0.00           C
ATOM   9477  C34 POPE  155      64.513  51.924  44.294  1.00  0.00           C
ATOM   9480  C35 POPE  155      63.613  51.083  45.194  1.00  0.00           C
ATOM   9483  C36 POPE  155      63.613  51.624  46.614  1.00  0.00           C
ATOM   9486  C37 POPE  155      62.693  50.844  47.544  1.00  0.00           C
ATOM   9489  C38 POPE  155      63.023  51.143  49.004  1.00  0.00           C
ATOM   9492  C39 POPE  155      62.273  50.254  49.994  1.00  0.00           C
ATOM   9495 0C31 POPE  155      62.883  50.363  51.384  1.00  0.00           C
ATOM   9498 1C31 POPE  155      62.243  49.403  52.394  1.00  0.00           C
ATOM   9501 2C31 POPE  155      62.784  49.633  53.814  1.00  0.00           C
ATOM   9504 3C31 POPE  155      62.143  50.853  54.484  1.00  0.00           C
ATOM   9507 4C31 POPE  155      62.714  51.133  55.874  1.00  0.00           C
ATOM   9510 5C31 POPE  155      61.813  52.083  56.674  1.00  0.00           C
ATOM   9513 6C31 POPE  155      62.343  52.423  58.064  1.00  0.00           C
ATOM   9517  NH3 POPE  156      -3.184  74.273  36.334  1.00  0.00           N
ATOM   9521  C12 POPE  156      -1.754  73.924  36.064  1.00  0.00           C
ATOM   9524  C11 POPE  156      -0.924  75.183  35.804  1.00  0.00           C
ATOM   9527  P   POPE  156       1.633  74.644  35.944  1.00  0.00           P
ATOM   9528  O13 POPE  156       2.313  75.964  35.994  1.00  0.00           O
ATOM   9529  O14 POPE  156       2.333  73.513  35.294  1.00  0.00           O
ATOM   9530  O11 POPE  156       1.126  74.192  37.374  1.00  0.00           O
ATOM   9531  O12 POPE  156       0.286  74.844  35.144  1.00  0.00           O
ATOM   9532  C1  POPE  156       1.963  73.434  38.254  1.00  0.00           C
ATOM   9535  C2  POPE  156       2.273  74.243  39.534  1.00  0.00           C
ATOM   9537  O21 POPE  156       3.263  75.223  39.184  1.00  0.00           O
ATOM   9538  C21 POPE  156       3.043  76.433  39.654  1.00  0.00           C
ATOM   9539  O22 POPE  156       2.123  76.762  40.374  1.00  0.00           O
ATOM   9540  C22 POPE  156       4.243  77.313  39.274  1.00  0.00           C
ATOM   9543  C3  POPE  156       2.813  73.383  40.714  1.00  0.00           C
ATOM   9546  O31 POPE  156       2.583  74.063  41.984  1.00  0.00           O
ATOM   9547  C31 POPE  156       1.413  73.753  42.574  1.00  0.00           C
ATOM   9548  O32 POPE  156       0.696  72.813  42.244  1.00  0.00           O
ATOM   9549  C32 POPE  156       1.056  74.754  43.664  1.00  0.00           C
ATOM   9552  C23 POPE  156       4.243  78.743  39.864  1.00  0.00           C
ATOM   9555  C24 POPE  156       5.253  79.663  39.164  1.00  0.00           C
ATOM   9558  C25 POPE  156       6.713  79.192  39.134  1.00  0.00           C
ATOM   9561  C26 POPE  156       7.533  79.402  40.414  1.00  0.00           C
ATOM   9564  C27 POPE  156       9.033  79.343  40.094  1.00  0.00           C
ATOM   9567  C28 POPE  156       9.983  79.113  41.284  1.00  0.00           C
ATOM   9570  C29 POPE  156      10.063  80.182  42.334  1.00  0.00           C
ATOM   9572 0C21 POPE  156      10.283  79.973  43.654  1.00  0.00           C
ATOM   9574 1C21 POPE  156      10.513  78.653  44.344  1.00  0.00           C
ATOM   9577 2C21 POPE  156      11.313  78.793  45.664  1.00  0.00           C
ATOM   9580 3C21 POPE  156      10.463  79.343  46.814  1.00  0.00           C
ATOM   9583 4C21 POPE  156      11.243  79.792  48.064  1.00  0.00           C
ATOM   9586 5C21 POPE  156      11.983  78.674  48.814  1.00  0.00           C
ATOM   9589 6C21 POPE  156      12.653  79.233  50.074  1.00  0.00           C
ATOM   9592 7C21 POPE  156      13.343  78.184  50.965  1.00  0.00           C
ATOM   9595 8C21 POPE  156      14.203  78.813  52.064  1.00  0.00           C
ATOM   9599  C33 POPE  156       1.473  74.324  45.084  1.00  0.00           C
ATOM   9602  C34 POPE  156       0.566  74.942  46.154  1.00  0.00           C
ATOM   9605  C35 POPE  156       1.166  74.873  47.554  1.00  0.00           C
ATOM   9608  C36 POPE  156       2.113  76.042  47.834  1.00  0.00           C
ATOM   9611  C37 POPE  156       2.823  75.883  49.174  1.00  0.00           C
ATOM   9614  C38 POPE  156       3.193  77.233  49.814  1.00  0.00           C
ATOM   9617  C39 POPE  156       4.023  77.093  51.104  1.00  0.00           C
ATOM   9620 0C31 POPE  156       5.363  76.403  50.844  1.00  0.00           C
ATOM   9623 1C31 POPE  156       6.363  76.543  51.994  1.00  0.00           C
ATOM   9626 2C31 POPE  156       7.813  76.563  51.484  1.00  0.00           C
ATOM   9629 3C31 POPE  156       8.853  76.893  52.564  1.00  0.00           C
ATOM   9632 4C31 POPE  156       8.833  75.923  53.754  1.00  0.00           C
ATOM   9635 5C31 POPE  156       9.933  76.234  54.764  1.00  0.00           C
ATOM   9638 6C31 POPE  156       9.943  75.284  55.965  1.00  0.00           C
ATOM   9642  NH3 POPE  157      48.163 110.074  78.254  1.00  0.00           N
ATOM   9646  C12 POPE  157      46.903 109.333  77.884  1.00  0.00           C
ATOM   9649  C11 POPE  157      45.934 109.104  79.064  1.00  0.00           C
ATOM   9652  P   POPE  157      43.363 108.692  78.564  1.00  0.00           P
ATOM   9653  O13 POPE  157      43.113 109.594  79.704  1.00  0.00           O
ATOM   9654  O14 POPE  157      42.403 107.574  78.404  1.00  0.00           O
ATOM   9655  O11 POPE  157      43.383 109.543  77.234  1.00  0.00           O
ATOM   9656  O12 POPE  157      44.873 108.204  78.664  1.00  0.00           O
ATOM   9657  C1  POPE  157      43.263 108.943  75.945  1.00  0.00           C
ATOM   9660  C2  POPE  157      44.543 108.183  75.484  1.00  0.00           C
ATOM   9662  O21 POPE  157      44.843 108.473  74.105  1.00  0.00           O
ATOM   9663  C21 POPE  157      45.623 109.533  73.904  1.00  0.00           C
ATOM   9664  O22 POPE  157      46.193 110.184  74.754  1.00  0.00           O
ATOM   9665  C22 POPE  157      45.674 109.793  72.394  1.00  0.00           C
ATOM   9668  C3  POPE  157      44.463 106.653  75.764  1.00  0.00           C
ATOM   9671  O31 POPE  157      44.133 105.854  74.614  1.00  0.00           O
ATOM   9672  C31 POPE  157      42.924 105.303  74.624  1.00  0.00           C
ATOM   9673  O32 POPE  157      42.023 105.604  75.395  1.00  0.00           O
ATOM   9674  C32 POPE  157      42.823 104.252  73.524  1.00  0.00           C
ATOM   9677  C23 POPE  157      46.743 110.833  71.984  1.00  0.00           C
ATOM   9680  C24 POPE  157      47.383 110.494  70.634  1.00  0.00           C
ATOM   9683  C25 POPE  157      46.513 110.774  69.395  1.00  0.00           C
ATOM   9686  C26 POPE  157      47.093 110.103  68.145  1.00  0.00           C
ATOM   9689  C27 POPE  157      46.753 110.814  66.825  1.00  0.00           C
ATOM   9692  C28 POPE  157      47.603 112.083  66.634  1.00  0.00           C
ATOM   9695  C29 POPE  157      46.833 113.174  65.944  1.00  0.00           C
ATOM   9697 0C21 POPE  157      47.073 113.683  64.724  1.00  0.00           C
ATOM   9699 1C21 POPE  157      48.163 113.262  63.774  1.00  0.00           C
ATOM   9702 2C21 POPE  157      47.993 111.833  63.224  1.00  0.00           C
ATOM   9705 3C21 POPE  157      48.543 111.684  61.804  1.00  0.00           C
ATOM   9708 4C21 POPE  157      50.033 112.003  61.674  1.00  0.00           C
ATOM   9711 5C21 POPE  157      50.483 111.924  60.214  1.00  0.00           C
ATOM   9714 6C21 POPE  157      51.983 112.183  60.044  1.00  0.00           C
ATOM   9717 7C21 POPE  157      52.353 112.574  58.614  1.00  0.00           C
ATOM   9720 8C21 POPE  157      53.843 112.862  58.454  1.00  0.00           C
ATOM   9724  C33 POPE  157      41.553 104.393  72.644  1.00  0.00           C
ATOM   9727  C34 POPE  157      41.773 105.163  71.334  1.00  0.00           C
ATOM   9730  C35 POPE  157      42.413 106.544  71.535  1.00  0.00           C
ATOM   9733  C36 POPE  157      42.143 107.493  70.364  1.00  0.00           C
ATOM   9736  C37 POPE  157      42.983 108.764  70.435  1.00  0.00           C
ATOM   9739  C38 POPE  157      42.593 109.823  69.395  1.00  0.00           C
ATOM   9742  C39 POPE  157      41.153 110.324  69.554  1.00  0.00           C
ATOM   9745 0C31 POPE  157      40.833 111.493  68.624  1.00  0.00           C
ATOM   9748 1C31 POPE  157      39.373 111.933  68.764  1.00  0.00           C
ATOM   9751 2C31 POPE  157      38.933 112.943  67.704  1.00  0.00           C
ATOM   9754 3C31 POPE  157      37.433 113.234  67.784  1.00  0.00           C
ATOM   9757 4C31 POPE  157      36.943 114.214  66.714  1.00  0.00           C
ATOM   9760 5C31 POPE  157      35.443 114.473  66.864  1.00  0.00           C
ATOM   9763 6C31 POPE  157      34.883 115.383  65.774  1.00  0.00           C
ATOM   9767  NH3 POPE  158      77.333  39.534  78.794  1.00  0.00           N
ATOM   9771  C12 POPE  158      78.543  40.373  78.445  1.00  0.00           C
ATOM   9774  C11 POPE  158      79.313  40.784  79.715  1.00  0.00           C
ATOM   9777  P   POPE  158      80.743  42.883  79.164  1.00  0.00           P
ATOM   9778  O13 POPE  158      82.153  43.274  78.944  1.00  0.00           O
ATOM   9779  O14 POPE  158      80.023  43.603  80.234  1.00  0.00           O
ATOM   9780  O11 POPE  158      79.894  42.902  77.834  1.00  0.00           O
ATOM   9781  O12 POPE  158      80.633  41.324  79.454  1.00  0.00           O
ATOM   9782  C1  POPE  158      80.113  43.783  76.744  1.00  0.00           C
ATOM   9785  C2  POPE  158      81.043  43.214  75.624  1.00  0.00           C
ATOM   9787  O21 POPE  158      81.253  44.273  74.674  1.00  0.00           O
ATOM   9788  C21 POPE  158      82.193  45.114  75.024  1.00  0.00           C
ATOM   9789  O22 POPE  158      82.934  45.023  75.994  1.00  0.00           O
ATOM   9790  C22 POPE  158      82.193  46.273  74.064  1.00  0.00           C
ATOM   9793  C3  POPE  158      80.483  41.993  74.844  1.00  0.00           C
ATOM   9796  O31 POPE  158      81.374  41.653  73.754  1.00  0.00           O
ATOM   9797  C31 POPE  158      80.863  41.523  72.544  1.00  0.00           C
ATOM   9798  O32 POPE  158      79.693  41.623  72.224  1.00  0.00           O
ATOM   9799  C32 POPE  158      82.003  41.333  71.554  1.00  0.00           C
ATOM   9802  C23 POPE  158      82.913  45.933  72.744  1.00  0.00           C
ATOM   9805  C24 POPE  158      82.293  46.733  71.605  1.00  0.00           C
ATOM   9808  C25 POPE  158      82.684  46.224  70.214  1.00  0.00           C
ATOM   9811  C26 POPE  158      81.553  46.533  69.234  1.00  0.00           C
ATOM   9814  C27 POPE  158      81.854  46.124  67.784  1.00  0.00           C
ATOM   9817  C28 POPE  158      80.563  45.674  67.084  1.00  0.00           C
ATOM   9820  C29 POPE  158      80.583  45.903  65.594  1.00  0.00           C
ATOM   9822 0C21 POPE  158      79.953  45.163  64.674  1.00  0.00           C
ATOM   9824 1C21 POPE  158      79.093  43.953  64.944  1.00  0.00           C
ATOM   9827 2C21 POPE  158      77.613  44.333  65.034  1.00  0.00           C
ATOM   9830 3C21 POPE  158      76.724  43.113  65.294  1.00  0.00           C
ATOM   9833 4C21 POPE  158      75.253  43.443  65.554  1.00  0.00           C
ATOM   9836 5C21 POPE  158      74.434  43.984  64.374  1.00  0.00           C
ATOM   9839 6C21 POPE  158      73.013  43.394  64.395  1.00  0.00           C
ATOM   9842 7C21 POPE  158      72.013  44.033  63.424  1.00  0.00           C
ATOM   9845 8C21 POPE  158      70.703  43.243  63.354  1.00  0.00           C
ATOM   9849  C33 POPE  158      81.534  41.483  70.084  1.00  0.00           C
ATOM   9852  C34 POPE  158      82.724  41.854  69.194  1.00  0.00           C
ATOM   9855  C35 POPE  158      82.363  41.964  67.704  1.00  0.00           C
ATOM   9858  C36 POPE  158      83.604  42.374  66.904  1.00  0.00           C
ATOM   9861  C37 POPE  158      83.333  42.754  65.444  1.00  0.00           C
ATOM   9864  C38 POPE  158      84.633  43.204  64.754  1.00  0.00           C
ATOM   9867  C39 POPE  158      85.423  42.043  64.114  1.00  0.00           C
ATOM   9870 0C31 POPE  158      84.685  41.464  62.904  1.00  0.00           C
ATOM   9873 1C31 POPE  158      85.593  40.984  61.764  1.00  0.00           C
ATOM   9876 2C31 POPE  158      84.734  40.773  60.514  1.00  0.00           C
ATOM   9879 3C31 POPE  158      85.423  40.153  59.294  1.00  0.00           C
ATOM   9882 4C31 POPE  158      84.373  39.913  58.204  1.00  0.00           C
ATOM   9885 5C31 POPE  158      84.913  39.423  56.865  1.00  0.00           C
ATOM   9888 6C31 POPE  158      83.794  39.193  55.854  1.00  0.00           C
ATOM   9892  NH3 POPE  159     108.233  94.023  37.204  1.00  0.00           N
ATOM   9896  C12 POPE  159     108.803  92.684  36.814  1.00  0.00           C
ATOM   9899  C11 POPE  159     107.724  91.773  36.174  1.00  0.00           C
ATOM   9902  P   POPE  159     108.794  89.512  36.924  1.00  0.00           P
ATOM   9903  O13 POPE  159     110.233  89.804  37.064  1.00  0.00           O
ATOM   9904  O14 POPE  159     108.443  88.104  36.604  1.00  0.00           O
ATOM   9905  O11 POPE  159     108.074  90.014  38.264  1.00  0.00           O
ATOM   9906  O12 POPE  159     108.243  90.482  35.804  1.00  0.00           O
ATOM   9907  C1  POPE  159     108.403  89.403  39.514  1.00  0.00           C
ATOM   9910  C2  POPE  159     107.304  88.393  39.934  1.00  0.00           C
ATOM   9912  O21 POPE  159     106.673  88.824  41.164  1.00  0.00           O
ATOM   9913  C21 POPE  159     105.763  89.783  41.014  1.00  0.00           C
ATOM   9914  O22 POPE  159     105.453  90.313  39.964  1.00  0.00           O
ATOM   9915  C22 POPE  159     105.073  90.082  42.364  1.00  0.00           C
ATOM   9918  C3  POPE  159     107.953  86.993  40.104  1.00  0.00           C
ATOM   9921  O31 POPE  159     107.024  85.902  40.024  1.00  0.00           O
ATOM   9922  C31 POPE  159     106.623  85.243  41.114  1.00  0.00           C
ATOM   9923  O32 POPE  159     106.514  84.034  41.144  1.00  0.00           O
ATOM   9924  C32 POPE  159     106.253  86.143  42.294  1.00  0.00           C
ATOM   9927  C23 POPE  159     105.924  90.863  43.404  1.00  0.00           C
ATOM   9930  C24 POPE  159     105.063  91.574  44.474  1.00  0.00           C
ATOM   9933  C25 POPE  159     104.633  90.704  45.674  1.00  0.00           C
ATOM   9936  C26 POPE  159     105.824  90.233  46.524  1.00  0.00           C
ATOM   9939  C27 POPE  159     105.493  89.863  47.974  1.00  0.00           C
ATOM   9942  C28 POPE  159     105.093  91.054  48.874  1.00  0.00           C
ATOM   9945  C29 POPE  159     105.283  90.723  50.334  1.00  0.00           C
ATOM   9947 0C21 POPE  159     105.753  91.534  51.304  1.00  0.00           C
ATOM   9949 1C21 POPE  159     106.223  92.953  51.144  1.00  0.00           C
ATOM   9952 2C21 POPE  159     105.184  94.004  51.574  1.00  0.00           C
ATOM   9955 3C21 POPE  159     105.824  95.403  51.634  1.00  0.00           C
ATOM   9958 4C21 POPE  159     104.833  96.534  51.924  1.00  0.00           C
ATOM   9961 5C21 POPE  159     105.115  97.283  53.234  1.00  0.00           C
ATOM   9964 6C21 POPE  159     106.523  97.883  53.304  1.00  0.00           C
ATOM   9967 7C21 POPE  159     106.563  99.273  53.954  1.00  0.00           C
ATOM   9970 8C21 POPE  159     107.833 100.033  53.604  1.00  0.00           C
ATOM   9974  C33 POPE  159     105.973  85.313  43.554  1.00  0.00           C
ATOM   9977  C34 POPE  159     105.254  86.084  44.664  1.00  0.00           C
ATOM   9980  C35 POPE  159     105.464  85.453  46.054  1.00  0.00           C
ATOM   9983  C36 POPE  159     104.984  83.993  46.174  1.00  0.00           C
ATOM   9986  C37 POPE  159     105.553  83.283  47.404  1.00  0.00           C
ATOM   9989  C38 POPE  159     105.003  81.863  47.614  1.00  0.00           C
ATOM   9992  C39 POPE  159     105.774  81.042  48.664  1.00  0.00           C
ATOM   9995 0C31 POPE  159     105.633  81.553  50.104  1.00  0.00           C
ATOM   9998 1C31 POPE  159     106.194  80.544  51.124  1.00  0.00           C
ATOM  10001 2C31 POPE  159     106.054  81.023  52.574  1.00  0.00           C
ATOM  10004 3C31 POPE  159     106.423  79.964  53.624  1.00  0.00           C
ATOM  10007 4C31 POPE  159     107.873  79.453  53.544  1.00  0.00           C
ATOM  10010 5C31 POPE  159     108.324  78.803  54.864  1.00  0.00           C
ATOM  10013 6C31 POPE  159     109.664  78.053  54.774  1.00  0.00           C
ATOM  10017  NH3 POPE  160      92.934  84.284  77.924  1.00  0.00           N
ATOM  10021  C12 POPE  160      92.045  85.502  78.094  1.00  0.00           C
ATOM  10024  C11 POPE  160      92.503  86.773  77.314  1.00  0.00           C
ATOM  10027  P   POPE  160      92.853  89.273  78.304  1.00  0.00           P
ATOM  10028  O13 POPE  160      92.123  89.512  79.564  1.00  0.00           O
ATOM  10029  O14 POPE  160      94.103  90.053  78.084  1.00  0.00           O
ATOM  10030  O11 POPE  160      91.854  89.524  77.094  1.00  0.00           O
ATOM  10031  O12 POPE  160      93.184  87.714  78.154  1.00  0.00           O
ATOM  10032  C1  POPE  160      90.444  89.723  77.294  1.00  0.00           C
ATOM  10035  C2  POPE  160      89.984  91.124  76.785  1.00  0.00           C
ATOM  10037  O21 POPE  160      90.044  91.213  75.344  1.00  0.00           O
ATOM  10038  C21 POPE  160      89.123  90.523  74.674  1.00  0.00           C
ATOM  10039  O22 POPE  160      88.274  89.804  75.164  1.00  0.00           O
ATOM  10040  C22 POPE  160      89.173  91.014  73.215  1.00  0.00           C
ATOM  10043  C3  POPE  160      90.833  92.283  77.384  1.00  0.00           C
ATOM  10046  O31 POPE  160      90.413  93.503  76.774  1.00  0.00           O
ATOM  10047  C31 POPE  160      91.203  94.554  76.804  1.00  0.00           C
ATOM  10048  O32 POPE  160      92.164  94.743  77.524  1.00  0.00           O
ATOM  10049  C32 POPE  160      90.733  95.502  75.715  1.00  0.00           C
ATOM  10052  C23 POPE  160      89.813  90.014  72.224  1.00  0.00           C
ATOM  10055  C24 POPE  160      89.984  90.634  70.834  1.00  0.00           C
ATOM  10058  C25 POPE  160      90.633  89.704  69.794  1.00  0.00           C
ATOM  10061  C26 POPE  160      90.264  90.144  68.374  1.00  0.00           C
ATOM  10064  C27 POPE  160      90.914  89.354  67.234  1.00  0.00           C
ATOM  10067  C28 POPE  160      90.233  89.704  65.895  1.00  0.00           C
ATOM  10070  C29 POPE  160      90.644  88.794  64.754  1.00  0.00           C
ATOM  10072 0C21 POPE  160      90.833  89.163  63.474  1.00  0.00           C
ATOM  10074 1C21 POPE  160      90.725  90.574  62.914  1.00  0.00           C
ATOM  10077 2C21 POPE  160      91.553  90.743  61.624  1.00  0.00           C
ATOM  10080 3C21 POPE  160      90.903  90.114  60.384  1.00  0.00           C
ATOM  10083 4C21 POPE  160      91.924  89.793  59.284  1.00  0.00           C
ATOM  10086 5C21 POPE  160      92.654  88.463  59.534  1.00  0.00           C
ATOM  10089 6C21 POPE  160      93.843  88.253  58.584  1.00  0.00           C
ATOM  10092 7C21 POPE  160      94.424  86.833  58.674  1.00  0.00           C
ATOM  10095 8C21 POPE  160      95.674  86.644  57.804  1.00  0.00           C
ATOM  10099  C33 POPE  160      91.883  95.844  74.744  1.00  0.00           C
ATOM  10102  C34 POPE  160      92.273  94.633  73.884  1.00  0.00           C
ATOM  10105  C35 POPE  160      93.074  95.004  72.634  1.00  0.00           C
ATOM  10108  C36 POPE  160      92.873  93.993  71.505  1.00  0.00           C
ATOM  10111  C37 POPE  160      93.953  94.092  70.414  1.00  0.00           C
ATOM  10114  C38 POPE  160      93.713  93.174  69.224  1.00  0.00           C
ATOM  10117  C39 POPE  160      94.923  93.093  68.274  1.00  0.00           C
ATOM  10120 0C31 POPE  160      95.674  91.744  68.314  1.00  0.00           C
ATOM  10123 1C31 POPE  160      96.504  91.523  69.584  1.00  0.00           C
ATOM  10126 2C31 POPE  160      97.354  90.243  69.494  1.00  0.00           C
ATOM  10129 3C31 POPE  160      97.693  89.653  70.874  1.00  0.00           C
ATOM  10132 4C31 POPE  160      98.573  88.393  70.774  1.00  0.00           C
ATOM  10135 5C31 POPE  160      98.734  87.693  72.134  1.00  0.00           C
ATOM  10138 6C31 POPE  160      99.604  86.423  72.064  1.00  0.00           C
ATOM  10142  NH3 POPE  161     119.014  36.523  74.364  1.00  0.00           N
ATOM  10146  C12 POPE  161     118.713  37.953  74.744  1.00  0.00           C
ATOM  10149  C11 POPE  161     119.604  38.883  73.914  1.00  0.00           C
ATOM  10152  P   POPE  161     118.624  41.173  74.824  1.00  0.00           P
ATOM  10153  O13 POPE  161     118.004  40.683  76.074  1.00  0.00           O
ATOM  10154  O14 POPE  161     119.053  42.583  74.785  1.00  0.00           O
ATOM  10155  O11 POPE  161     117.603  40.924  73.664  1.00  0.00           O
ATOM  10156  O12 POPE  161     119.793  40.184  74.494  1.00  0.00           O
ATOM  10157  C1  POPE  161     117.813  41.214  72.274  1.00  0.00           C
ATOM  10160  C2  POPE  161     116.813  40.333  71.474  1.00  0.00           C
ATOM  10162  O21 POPE  161     117.024  40.214  70.054  1.00  0.00           O
ATOM  10163  C21 POPE  161     117.603  41.124  69.294  1.00  0.00           C
ATOM  10164  O22 POPE  161     118.074  42.183  69.634  1.00  0.00           O
ATOM  10165  C22 POPE  161     117.523  40.624  67.844  1.00  0.00           C
ATOM  10168  C3  POPE  161     115.333  40.693  71.785  1.00  0.00           C
ATOM  10171  O31 POPE  161     115.023  42.063  71.464  1.00  0.00           O
ATOM  10172  C31 POPE  161     114.493  42.283  70.284  1.00  0.00           C
ATOM  10173  O32 POPE  161     114.264  41.434  69.434  1.00  0.00           O
ATOM  10174  C32 POPE  161     114.223  43.783  70.154  1.00  0.00           C
ATOM  10177  C23 POPE  161     117.853  41.733  66.814  1.00  0.00           C
ATOM  10180  C24 POPE  161     117.223  41.483  65.444  1.00  0.00           C
ATOM  10183  C25 POPE  161     117.493  42.633  64.465  1.00  0.00           C
ATOM  10186  C26 POPE  161     116.794  42.432  63.114  1.00  0.00           C
ATOM  10189  C27 POPE  161     117.034  43.594  62.134  1.00  0.00           C
ATOM  10192  C28 POPE  161     115.733  44.254  61.644  1.00  0.00           C
ATOM  10195  C29 POPE  161     116.063  45.324  60.624  1.00  0.00           C
ATOM  10197 0C21 POPE  161     115.844  45.273  59.294  1.00  0.00           C
ATOM  10199 1C21 POPE  161     115.193  44.144  58.535  1.00  0.00           C
ATOM  10202 2C21 POPE  161     113.853  44.603  57.934  1.00  0.00           C
ATOM  10205 3C21 POPE  161     112.853  45.124  58.994  1.00  0.00           C
ATOM  10208 4C21 POPE  161     111.514  45.564  58.395  1.00  0.00           C
ATOM  10211 5C21 POPE  161     110.313  44.874  59.054  1.00  0.00           C
ATOM  10214 6C21 POPE  161     110.213  45.133  60.564  1.00  0.00           C
ATOM  10217 7C21 POPE  161     108.874  44.683  61.154  1.00  0.00           C
ATOM  10220 8C21 POPE  161     108.943  44.524  62.664  1.00  0.00           C
ATOM  10224  C33 POPE  161     113.274  44.113  68.984  1.00  0.00           C
ATOM  10227  C34 POPE  161     113.253  45.613  68.634  1.00  0.00           C
ATOM  10230  C35 POPE  161     112.624  45.844  67.254  1.00  0.00           C
ATOM  10233  C36 POPE  161     113.044  47.153  66.554  1.00  0.00           C
ATOM  10236  C37 POPE  161     112.873  47.063  65.024  1.00  0.00           C
ATOM  10239  C38 POPE  161     113.383  48.292  64.274  1.00  0.00           C
ATOM  10242  C39 POPE  161     113.314  48.153  62.744  1.00  0.00           C
ATOM  10245 0C31 POPE  161     113.773  49.424  62.004  1.00  0.00           C
ATOM  10248 1C31 POPE  161     113.823  49.243  60.484  1.00  0.00           C
ATOM  10251 2C31 POPE  161     114.354  50.473  59.724  1.00  0.00           C
ATOM  10254 3C31 POPE  161     113.354  51.633  59.594  1.00  0.00           C
ATOM  10257 4C31 POPE  161     112.204  51.343  58.624  1.00  0.00           C
ATOM  10260 5C31 POPE  161     111.073  52.393  58.664  1.00  0.00           C
ATOM  10263 6C31 POPE  161     111.323  53.633  57.804  1.00  0.00           C
ATOM  10267  NH3 POPE  162     118.723  92.323  37.285  1.00  0.00           N
ATOM  10271  C12 POPE  162     117.824  93.333  37.944  1.00  0.00           C
ATOM  10274  C11 POPE  162     117.673  94.624  37.104  1.00  0.00           C
ATOM  10277  P   POPE  162     116.453  96.234  38.794  1.00  0.00           P
ATOM  10278  O13 POPE  162     115.504  97.012  37.974  1.00  0.00           O
ATOM  10279  O14 POPE  162     115.954  95.074  39.524  1.00  0.00           O
ATOM  10280  O11 POPE  162     117.104  97.223  39.854  1.00  0.00           O
ATOM  10281  O12 POPE  162     117.693  95.804  37.904  1.00  0.00           O
ATOM  10282  C1  POPE  162     118.233  98.023  39.504  1.00  0.00           C
ATOM  10285  C2  POPE  162     119.383  97.794  40.514  1.00  0.00           C
ATOM  10287  O21 POPE  162     119.643  99.013  41.214  1.00  0.00           O
ATOM  10288  C21 POPE  162     119.284  99.053  42.464  1.00  0.00           C
ATOM  10289  O22 POPE  162     118.533  98.243  43.014  1.00  0.00           O
ATOM  10290  C22 POPE  162     119.923 100.273  43.094  1.00  0.00           C
ATOM  10293  C3  POPE  162     120.725  97.323  39.894  1.00  0.00           C
ATOM  10296  O31 POPE  162     121.614  96.893  40.965  1.00  0.00           O
ATOM  10297  C31 POPE  162     121.504  95.604  41.264  1.00  0.00           C
ATOM  10298  O32 POPE  162     120.873  94.783  40.624  1.00  0.00           O
ATOM  10299  C32 POPE  162     122.133  95.294  42.624  1.00  0.00           C
ATOM  10302  C23 POPE  162     119.093 100.854  44.264  1.00  0.00           C
ATOM  10305  C24 POPE  162     119.144 100.023  45.554  1.00  0.00           C
ATOM  10308  C25 POPE  162     120.544  99.933  46.184  1.00  0.00           C
ATOM  10311  C26 POPE  162     120.464  99.464  47.644  1.00  0.00           C
ATOM  10314  C27 POPE  162     121.764  99.633  48.434  1.00  0.00           C
ATOM  10317  C28 POPE  162     121.523  99.333  49.934  1.00  0.00           C
ATOM  10320  C29 POPE  162     122.773  99.284  50.764  1.00  0.00           C
ATOM  10322 0C21 POPE  162     122.864  99.554  52.084  1.00  0.00           C
ATOM  10324 1C21 POPE  162     121.723  99.974  52.994  1.00  0.00           C
ATOM  10327 2C21 POPE  162     121.094  98.832  53.824  1.00  0.00           C
ATOM  10330 3C21 POPE  162     121.983  98.304  54.954  1.00  0.00           C
ATOM  10333 4C21 POPE  162     121.413  97.043  55.644  1.00  0.00           C
ATOM  10336 5C21 POPE  162     122.493  96.203  56.324  1.00  0.00           C
ATOM  10339 6C21 POPE  162     121.943  95.004  57.124  1.00  0.00           C
ATOM  10342 7C21 POPE  162     123.044  94.184  57.814  1.00  0.00           C
ATOM  10345 8C21 POPE  162     122.503  92.964  58.564  1.00  0.00           C
ATOM  10349  C33 POPE  162     121.374  95.963  43.794  1.00  0.00           C
ATOM  10352  C34 POPE  162     121.533  95.202  45.124  1.00  0.00           C
ATOM  10355  C35 POPE  162     122.693  95.723  45.994  1.00  0.00           C
ATOM  10358  C36 POPE  162     122.833  94.942  47.304  1.00  0.00           C
ATOM  10361  C37 POPE  162     123.673  95.664  48.364  1.00  0.00           C
ATOM  10364  C38 POPE  162     123.723  94.893  49.704  1.00  0.00           C
ATOM  10367  C39 POPE  162     124.294  95.753  50.825  1.00  0.00           C
ATOM  10370 0C31 POPE  162     124.475  95.033  52.164  1.00  0.00           C
ATOM  10373 1C31 POPE  162     124.953  96.014  53.244  1.00  0.00           C
ATOM  10376 2C31 POPE  162     125.654  95.373  54.444  1.00  0.00           C
ATOM  10379 3C31 POPE  162     126.133  96.452  55.434  1.00  0.00           C
ATOM  10382 4C31 POPE  162     127.024  95.914  56.564  1.00  0.00           C
ATOM  10385 5C31 POPE  162     127.633  97.024  57.424  1.00  0.00           C
ATOM  10388 6C31 POPE  162     129.004  96.653  58.004  1.00  0.00           C
ATOM  10392  NH3 POPE  163      43.473 110.534  34.854  1.00  0.00           N
ATOM  10396  C12 POPE  163      44.263 109.393  34.274  1.00  0.00           C
ATOM  10399  C11 POPE  163      43.353 108.414  33.494  1.00  0.00           C
ATOM  10402  P   POPE  163      40.793 107.883  34.034  1.00  0.00           P
ATOM  10403  O13 POPE  163      40.503 108.283  32.634  1.00  0.00           O
ATOM  10404  O14 POPE  163      40.183 106.623  34.514  1.00  0.00           O
ATOM  10405  O11 POPE  163      40.393 109.074  34.964  1.00  0.00           O
ATOM  10406  O12 POPE  163      42.353 107.862  34.344  1.00  0.00           O
ATOM  10407  C1  POPE  163      39.443 108.934  36.024  1.00  0.00           C
ATOM  10410  C2  POPE  163      39.883 109.813  37.214  1.00  0.00           C
ATOM  10412  O21 POPE  163      40.693 109.044  38.114  1.00  0.00           O
ATOM  10413  C21 POPE  163      41.924 109.424  38.344  1.00  0.00           C
ATOM  10414  O22 POPE  163      42.573 110.222  37.684  1.00  0.00           O
ATOM  10415  C22 POPE  163      42.383 108.673  39.594  1.00  0.00           C
ATOM  10418  C3  POPE  163      38.663 110.324  38.004  1.00  0.00           C
ATOM  10421  O31 POPE  163      39.023 111.523  38.694  1.00  0.00           O
ATOM  10422  C31 POPE  163      39.063 111.504  40.014  1.00  0.00           C
ATOM  10423  O32 POPE  163      38.833 110.553  40.734  1.00  0.00           O
ATOM  10424  C32 POPE  163      39.413 112.924  40.484  1.00  0.00           C
ATOM  10427  C23 POPE  163      43.833 108.874  40.094  1.00  0.00           C
ATOM  10430  C24 POPE  163      44.163 107.833  41.184  1.00  0.00           C
ATOM  10433  C25 POPE  163      43.483 108.064  42.544  1.00  0.00           C
ATOM  10436  C26 POPE  163      43.343 106.744  43.334  1.00  0.00           C
ATOM  10439  C27 POPE  163      43.323 106.884  44.864  1.00  0.00           C
ATOM  10442  C28 POPE  163      43.573 105.513  45.544  1.00  0.00           C
ATOM  10445  C29 POPE  163      43.663 105.553  47.044  1.00  0.00           C
ATOM  10447 0C21 POPE  163      42.644 105.373  47.914  1.00  0.00           C
ATOM  10449 1C21 POPE  163      41.184 105.193  47.604  1.00  0.00           C
ATOM  10452 2C21 POPE  163      40.343 106.303  48.255  1.00  0.00           C
ATOM  10455 3C21 POPE  163      38.923 105.844  48.594  1.00  0.00           C
ATOM  10458 4C21 POPE  163      38.113 106.984  49.244  1.00  0.00           C
ATOM  10461 5C21 POPE  163      36.633 106.663  49.505  1.00  0.00           C
ATOM  10464 6C21 POPE  163      36.373 105.373  50.304  1.00  0.00           C
ATOM  10467 7C21 POPE  163      36.863 105.443  51.754  1.00  0.00           C
ATOM  10470 8C21 POPE  163      36.863 104.083  52.464  1.00  0.00           C
ATOM  10474  C33 POPE  163      40.513 112.953  41.574  1.00  0.00           C
ATOM  10477  C34 POPE  163      41.773 112.194  41.154  1.00  0.00           C
ATOM  10480  C35 POPE  163      42.983 112.514  42.044  1.00  0.00           C
ATOM  10483  C36 POPE  163      43.873 113.613  41.464  1.00  0.00           C
ATOM  10486  C37 POPE  163      44.963 114.074  42.444  1.00  0.00           C
ATOM  10489  C38 POPE  163      46.353 114.203  41.804  1.00  0.00           C
ATOM  10492  C39 POPE  163      46.523 115.383  40.834  1.00  0.00           C
ATOM  10495 0C31 POPE  163      46.613 116.744  41.535  1.00  0.00           C
ATOM  10498 1C31 POPE  163      46.803 117.894  40.534  1.00  0.00           C
ATOM  10501 2C31 POPE  163      46.953 119.273  41.194  1.00  0.00           C
ATOM  10504 3C31 POPE  163      48.293 119.464  41.914  1.00  0.00           C
ATOM  10507 4C31 POPE  163      48.543 120.923  42.354  1.00  0.00           C
ATOM  10510 5C31 POPE  163      49.213 121.784  41.264  1.00  0.00           C
ATOM  10513 6C31 POPE  163      50.723 121.583  41.184  1.00  0.00           C
ATOM  10517  NH3 POPE  164      13.223 124.713  32.934  1.00  0.00           N
ATOM  10521  C12 POPE  164      13.913 125.313  31.754  1.00  0.00           C
ATOM  10524  C11 POPE  164      15.223 124.564  31.504  1.00  0.00           C
ATOM  10527  P   POPE  164      16.753 126.383  30.254  1.00  0.00           P
ATOM  10528  O13 POPE  164      15.833 127.544  30.204  1.00  0.00           O
ATOM  10529  O14 POPE  164      17.563 126.213  29.024  1.00  0.00           O
ATOM  10530  O11 POPE  164      17.703 126.513  31.534  1.00  0.00           O
ATOM  10531  O12 POPE  164      15.883 125.074  30.384  1.00  0.00           O
ATOM  10532  C1  POPE  164      18.043 127.833  32.014  1.00  0.00           C
ATOM  10535  C2  POPE  164      19.063 127.862  33.214  1.00  0.00           C
ATOM  10537  O21 POPE  164      18.363 128.043  34.464  1.00  0.00           O
ATOM  10538  C21 POPE  164      18.903 127.433  35.534  1.00  0.00           C
ATOM  10539  O22 POPE  164      20.003 126.903  35.554  1.00  0.00           O
ATOM  10540  C22 POPE  164      17.923 127.484  36.734  1.00  0.00           C
ATOM  10543  C3  POPE  164      20.103 129.023  33.094  1.00  0.00           C
ATOM  10546  O31 POPE  164      21.103 128.904  34.124  1.00  0.00           O
ATOM  10547  C31 POPE  164      21.203 129.854  35.054  1.00  0.00           C
ATOM  10548  O32 POPE  164      20.633 130.932  35.044  1.00  0.00           O
ATOM  10549  C32 POPE  164      22.113 129.333  36.184  1.00  0.00           C
ATOM  10552  C23 POPE  164      18.453 128.043  38.064  1.00  0.00           C
ATOM  10555  C24 POPE  164      17.393 127.934  39.174  1.00  0.00           C
ATOM  10558  C25 POPE  164      17.303 126.563  39.854  1.00  0.00           C
ATOM  10561  C26 POPE  164      18.433 126.324  40.864  1.00  0.00           C
ATOM  10564  C27 POPE  164      18.343 124.963  41.564  1.00  0.00           C
ATOM  10567  C28 POPE  164      19.623 124.683  42.374  1.00  0.00           C
ATOM  10570  C29 POPE  164      19.693 123.304  42.984  1.00  0.00           C
ATOM  10572 0C21 POPE  164      19.163 122.934  44.154  1.00  0.00           C
ATOM  10574 1C21 POPE  164      18.343 123.812  45.064  1.00  0.00           C
ATOM  10577 2C21 POPE  164      17.883 123.074  46.344  1.00  0.00           C
ATOM  10580 3C21 POPE  164      18.993 122.894  47.394  1.00  0.00           C
ATOM  10583 4C21 POPE  164      19.063 124.063  48.404  1.00  0.00           C
ATOM  10586 5C21 POPE  164      17.923 124.074  49.444  1.00  0.00           C
ATOM  10589 6C21 POPE  164      18.063 122.982  50.524  1.00  0.00           C
ATOM  10592 7C21 POPE  164      16.783 122.794  51.344  1.00  0.00           C
ATOM  10595 8C21 POPE  164      16.913 121.752  52.454  1.00  0.00           C
ATOM  10599  C33 POPE  164      21.733 129.854  37.594  1.00  0.00           C
ATOM  10602  C34 POPE  164      22.723 129.363  38.664  1.00  0.00           C
ATOM  10605  C35 POPE  164      22.603 130.074  40.024  1.00  0.00           C
ATOM  10608  C36 POPE  164      21.333 129.723  40.794  1.00  0.00           C
ATOM  10611  C37 POPE  164      21.243 130.482  42.134  1.00  0.00           C
ATOM  10614  C38 POPE  164      20.133 129.942  43.054  1.00  0.00           C
ATOM  10617  C39 POPE  164      20.483 128.594  43.704  1.00  0.00           C
ATOM  10620 0C31 POPE  164      21.483 128.764  44.844  1.00  0.00           C
ATOM  10623 1C31 POPE  164      22.343 127.514  45.094  1.00  0.00           C
ATOM  10626 2C31 POPE  164      23.463 127.773  46.114  1.00  0.00           C
ATOM  10629 3C31 POPE  164      22.993 128.454  47.404  1.00  0.00           C
ATOM  10632 4C31 POPE  164      21.983 127.644  48.214  1.00  0.00           C
ATOM  10635 5C31 POPE  164      21.053 128.553  49.024  1.00  0.00           C
ATOM  10638 6C31 POPE  164      20.033 127.784  49.864  1.00  0.00           C
ATOM  10642  NH3 POPE  165      66.703 105.214  36.804  1.00  0.00           N
ATOM  10646  C12 POPE  165      65.343 105.333  37.454  1.00  0.00           C
ATOM  10649  C11 POPE  165      64.223 105.313  36.384  1.00  0.00           C
ATOM  10652  P   POPE  165      62.233 105.044  38.064  1.00  0.00           P
ATOM  10653  O13 POPE  165      62.863 103.724  38.274  1.00  0.00           O
ATOM  10654  O14 POPE  165      62.173 105.993  39.194  1.00  0.00           O
ATOM  10655  O11 POPE  165      60.773 104.804  37.474  1.00  0.00           O
ATOM  10656  O12 POPE  165      62.973 105.804  36.874  1.00  0.00           O
ATOM  10657  C1  POPE  165      59.673 104.874  38.404  1.00  0.00           C
ATOM  10660  C2  POPE  165      58.393 104.123  37.874  1.00  0.00           C
ATOM  10662  O21 POPE  165      57.113 104.683  38.234  1.00  0.00           O
ATOM  10663  C21 POPE  165      56.573 104.673  39.464  1.00  0.00           C
ATOM  10664  O22 POPE  165      55.373 104.683  39.684  1.00  0.00           O
ATOM  10665  C22 POPE  165      57.633 104.923  40.564  1.00  0.00           C
ATOM  10668  C3  POPE  165      58.434 102.562  38.014  1.00  0.00           C
ATOM  10671  O31 POPE  165      57.863 102.043  39.244  1.00  0.00           O
ATOM  10672  C31 POPE  165      58.713 101.553  40.144  1.00  0.00           C
ATOM  10673  O32 POPE  165      59.923 101.592  40.044  1.00  0.00           O
ATOM  10674  C32 POPE  165      57.953 101.113  41.384  1.00  0.00           C
ATOM  10677  C23 POPE  165      57.103 105.202  41.994  1.00  0.00           C
ATOM  10680  C24 POPE  165      58.183 105.933  42.814  1.00  0.00           C
ATOM  10683  C25 POPE  165      57.793 106.054  44.284  1.00  0.00           C
ATOM  10686  C26 POPE  165      58.663 107.024  45.114  1.00  0.00           C
ATOM  10689  C27 POPE  165      58.073 107.164  46.535  1.00  0.00           C
ATOM  10692  C28 POPE  165      58.723 108.234  47.424  1.00  0.00           C
ATOM  10695  C29 POPE  165      60.113 107.894  47.884  1.00  0.00           C
ATOM  10697 0C21 POPE  165      60.453 107.363  49.074  1.00  0.00           C
ATOM  10699 1C21 POPE  165      59.483 106.893  50.144  1.00  0.00           C
ATOM  10702 2C21 POPE  165      58.853 108.002  51.014  1.00  0.00           C
ATOM  10705 3C21 POPE  165      59.873 108.803  51.834  1.00  0.00           C
ATOM  10708 4C21 POPE  165      59.203 109.734  52.854  1.00  0.00           C
ATOM  10711 5C21 POPE  165      60.233 110.494  53.704  1.00  0.00           C
ATOM  10714 6C21 POPE  165      59.613 111.374  54.785  1.00  0.00           C
ATOM  10717 7C21 POPE  165      60.674 111.943  55.734  1.00  0.00           C
ATOM  10720 8C21 POPE  165      60.113 112.903  56.784  1.00  0.00           C
ATOM  10724  C33 POPE  165      58.894 100.883  42.594  1.00  0.00           C
ATOM  10727  C34 POPE  165      59.424 102.183  43.224  1.00  0.00           C
ATOM  10730  C35 POPE  165      60.373 101.914  44.404  1.00  0.00           C
ATOM  10733  C36 POPE  165      60.793 103.164  45.184  1.00  0.00           C
ATOM  10736  C37 POPE  165      61.223 102.813  46.614  1.00  0.00           C
ATOM  10739  C38 POPE  165      61.873 103.972  47.354  1.00  0.00           C
ATOM  10742  C39 POPE  165      62.514 103.563  48.694  1.00  0.00           C
ATOM  10745 0C31 POPE  165      61.493 103.374  49.824  1.00  0.00           C
ATOM  10748 1C31 POPE  165      62.133 102.883  51.134  1.00  0.00           C
ATOM  10751 2C31 POPE  165      61.283 103.234  52.364  1.00  0.00           C
ATOM  10754 3C31 POPE  165      61.713 102.514  53.644  1.00  0.00           C
ATOM  10757 4C31 POPE  165      63.113 102.873  54.164  1.00  0.00           C
ATOM  10760 5C31 POPE  165      63.443 102.124  55.454  1.00  0.00           C
ATOM  10763 6C31 POPE  165      64.783 102.514  56.064  1.00  0.00           C
ATOM  10767  NH3 POPE  166      88.694 103.023  33.984  1.00  0.00           N
ATOM  10771  C12 POPE  166      88.893 101.612  33.484  1.00  0.00           C
ATOM  10774  C11 POPE  166      90.254 101.043  33.914  1.00  0.00           C
ATOM  10777  P   POPE  166      91.453  98.673  33.714  1.00  0.00           P
ATOM  10778  O13 POPE  166      90.914  97.313  33.484  1.00  0.00           O
ATOM  10779  O14 POPE  166      92.833  99.004  33.234  1.00  0.00           O
ATOM  10780  O11 POPE  166      91.523  98.904  35.264  1.00  0.00           O
ATOM  10781  O12 POPE  166      90.453  99.804  33.254  1.00  0.00           O
ATOM  10782  C1  POPE  166      91.843  97.784  36.104  1.00  0.00           C
ATOM  10785  C2  POPE  166      91.514  98.204  37.554  1.00  0.00           C
ATOM  10787  O21 POPE  166      92.283  97.463  38.524  1.00  0.00           O
ATOM  10788  C21 POPE  166      93.604  97.582  38.444  1.00  0.00           C
ATOM  10789  O22 POPE  166      94.194  98.344  37.694  1.00  0.00           O
ATOM  10790  C22 POPE  166      94.294  96.604  39.374  1.00  0.00           C
ATOM  10793  C3  POPE  166      89.984  98.034  37.754  1.00  0.00           C
ATOM  10796  O31 POPE  166      89.443  98.972  38.704  1.00  0.00           O
ATOM  10797  C31 POPE  166      88.993  98.444  39.834  1.00  0.00           C
ATOM  10798  O32 POPE  166      89.123  97.273  40.164  1.00  0.00           O
ATOM  10799  C32 POPE  166      88.324  99.524  40.674  1.00  0.00           C
ATOM  10802  C23 POPE  166      95.504  97.213  40.114  1.00  0.00           C
ATOM  10805  C24 POPE  166      95.973  96.364  41.314  1.00  0.00           C
ATOM  10808  C25 POPE  166      94.944  96.343  42.454  1.00  0.00           C
ATOM  10811  C26 POPE  166      95.283  95.403  43.614  1.00  0.00           C
ATOM  10814  C27 POPE  166      94.074  95.202  44.534  1.00  0.00           C
ATOM  10817  C28 POPE  166      94.343  94.503  45.884  1.00  0.00           C
ATOM  10820  C29 POPE  166      95.313  93.363  45.825  1.00  0.00           C
ATOM  10822 0C21 POPE  166      96.313  93.134  46.704  1.00  0.00           C
ATOM  10824 1C21 POPE  166      96.633  93.943  47.934  1.00  0.00           C
ATOM  10827 2C21 POPE  166      95.584  93.864  49.064  1.00  0.00           C
ATOM  10830 3C21 POPE  166      96.173  94.203  50.444  1.00  0.00           C
ATOM  10833 4C21 POPE  166      95.093  94.343  51.524  1.00  0.00           C
ATOM  10836 5C21 POPE  166      95.574  94.933  52.854  1.00  0.00           C
ATOM  10839 6C21 POPE  166      96.544  94.063  53.664  1.00  0.00           C
ATOM  10842 7C21 POPE  166      95.893  92.794  54.234  1.00  0.00           C
ATOM  10845 8C21 POPE  166      96.644  92.223  55.434  1.00  0.00           C
ATOM  10849  C33 POPE  166      87.964  98.943  42.054  1.00  0.00           C
ATOM  10852  C34 POPE  166      87.403  99.953  43.064  1.00  0.00           C
ATOM  10855  C35 POPE  166      87.603  99.384  44.474  1.00  0.00           C
ATOM  10858  C36 POPE  166      86.964 100.173  45.615  1.00  0.00           C
ATOM  10861  C37 POPE  166      87.333  99.554  46.974  1.00  0.00           C
ATOM  10864  C38 POPE  166      86.673  98.183  47.224  1.00  0.00           C
ATOM  10867  C39 POPE  166      85.294  98.323  47.874  1.00  0.00           C
ATOM  10870 0C31 POPE  166      85.394  98.374  49.404  1.00  0.00           C
ATOM  10873 1C31 POPE  166      84.424  99.403  50.014  1.00  0.00           C
ATOM  10876 2C31 POPE  166      84.173  99.184  51.514  1.00  0.00           C
ATOM  10879 3C31 POPE  166      83.383  97.903  51.824  1.00  0.00           C
ATOM  10882 4C31 POPE  166      84.103  97.003  52.834  1.00  0.00           C
ATOM  10885 5C31 POPE  166      83.243  95.823  53.294  1.00  0.00           C
ATOM  10888 6C31 POPE  166      83.843  95.103  54.505  1.00  0.00           C
ATOM  10892  NH3 POPE  167      71.214  93.354  81.244  1.00  0.00           N
ATOM  10896  C12 POPE  167      72.633  92.894  81.424  1.00  0.00           C
ATOM  10899  C11 POPE  167      73.613  93.703  80.554  1.00  0.00           C
ATOM  10902  P   POPE  167      76.013  93.143  81.434  1.00  0.00           P
ATOM  10903  O13 POPE  167      77.133  93.923  82.004  1.00  0.00           O
ATOM  10904  O14 POPE  167      75.604  91.872  82.074  1.00  0.00           O
ATOM  10905  O11 POPE  167      76.253  92.862  79.914  1.00  0.00           O
ATOM  10906  O12 POPE  167      74.754  94.092  81.325  1.00  0.00           O
ATOM  10907  C1  POPE  167      77.553  92.784  79.354  1.00  0.00           C
ATOM  10910  C2  POPE  167      77.464  92.624  77.804  1.00  0.00           C
ATOM  10912  O21 POPE  167      76.674  91.493  77.374  1.00  0.00           O
ATOM  10913  C21 POPE  167      77.153  90.294  77.615  1.00  0.00           C
ATOM  10914  O22 POPE  167      77.873  89.953  78.535  1.00  0.00           O
ATOM  10915  C22 POPE  167      76.903  89.372  76.404  1.00  0.00           C
ATOM  10918  C3  POPE  167      78.873  92.654  77.154  1.00  0.00           C
ATOM  10921  O31 POPE  167      78.823  92.223  75.774  1.00  0.00           O
ATOM  10922  C31 POPE  167      79.403  93.002  74.864  1.00  0.00           C
ATOM  10923  O32 POPE  167      79.894  94.104  75.084  1.00  0.00           O
ATOM  10924  C32 POPE  167      79.294  92.344  73.494  1.00  0.00           C
ATOM  10927  C23 POPE  167      75.493  88.754  76.284  1.00  0.00           C
ATOM  10930  C24 POPE  167      74.714  89.333  75.104  1.00  0.00           C
ATOM  10933  C25 POPE  167      75.063  88.663  73.754  1.00  0.00           C
ATOM  10936  C26 POPE  167      74.203  89.214  72.604  1.00  0.00           C
ATOM  10939  C27 POPE  167      74.574  88.663  71.225  1.00  0.00           C
ATOM  10942  C28 POPE  167      73.563  89.133  70.154  1.00  0.00           C
ATOM  10945  C29 POPE  167      73.883  88.643  68.764  1.00  0.00           C
ATOM  10947 0C21 POPE  167      73.263  87.654  68.094  1.00  0.00           C
ATOM  10949 1C21 POPE  167      72.153  86.793  68.644  1.00  0.00           C
ATOM  10952 2C21 POPE  167      71.483  85.883  67.594  1.00  0.00           C
ATOM  10955 3C21 POPE  167      70.463  86.593  66.685  1.00  0.00           C
ATOM  10958 4C21 POPE  167      69.824  85.613  65.704  1.00  0.00           C
ATOM  10961 5C21 POPE  167      68.784  86.234  64.764  1.00  0.00           C
ATOM  10964 6C21 POPE  167      67.383  86.322  65.384  1.00  0.00           C
ATOM  10967 7C21 POPE  167      66.303  86.633  64.344  1.00  0.00           C
ATOM  10970 8C21 POPE  167      64.894  86.723  64.944  1.00  0.00           C
ATOM  10974  C33 POPE  167      80.504  92.624  72.574  1.00  0.00           C
ATOM  10977  C34 POPE  167      80.073  92.533  71.104  1.00  0.00           C
ATOM  10980  C35 POPE  167      81.203  92.813  70.115  1.00  0.00           C
ATOM  10983  C36 POPE  167      80.633  93.122  68.725  1.00  0.00           C
ATOM  10986  C37 POPE  167      81.654  93.673  67.714  1.00  0.00           C
ATOM  10989  C38 POPE  167      82.024  92.693  66.594  1.00  0.00           C
ATOM  10992  C39 POPE  167      80.843  92.404  65.654  1.00  0.00           C
ATOM  10995 0C31 POPE  167      81.234  91.504  64.484  1.00  0.00           C
ATOM  10998 1C31 POPE  167      80.033  91.203  63.574  1.00  0.00           C
ATOM  11001 2C31 POPE  167      80.383  90.222  62.434  1.00  0.00           C
ATOM  11004 3C31 POPE  167      79.133  89.704  61.704  1.00  0.00           C
ATOM  11007 4C31 POPE  167      78.393  90.762  60.874  1.00  0.00           C
ATOM  11010 5C31 POPE  167      76.953  90.333  60.554  1.00  0.00           C
ATOM  11013 6C31 POPE  167      76.183  91.312  59.674  1.00  0.00           C
ATOM  11017  NH3 POPE  168       8.883  40.854  71.914  1.00  0.00           N
ATOM  11021  C12 POPE  168       7.743  39.874  71.984  1.00  0.00           C
ATOM  11024  C11 POPE  168       8.043  38.653  71.114  1.00  0.00           C
ATOM  11027  P   POPE  168       6.813  36.563  72.104  1.00  0.00           P
ATOM  11028  O13 POPE  168       7.953  35.663  71.785  1.00  0.00           O
ATOM  11029  O14 POPE  168       6.813  37.083  73.484  1.00  0.00           O
ATOM  11030  O11 POPE  168       5.423  35.924  71.724  1.00  0.00           O
ATOM  11031  O12 POPE  168       6.903  37.793  71.104  1.00  0.00           O
ATOM  11032  C1  POPE  168       5.263  35.113  70.544  1.00  0.00           C
ATOM  11035  C2  POPE  168       3.753  35.054  70.115  1.00  0.00           C
ATOM  11037  O21 POPE  168       3.413  34.214  68.964  1.00  0.00           O
ATOM  11038  C21 POPE  168       4.203  34.174  67.884  1.00  0.00           C
ATOM  11039  O22 POPE  168       5.053  34.993  67.594  1.00  0.00           O
ATOM  11040  C22 POPE  168       3.863  32.993  66.954  1.00  0.00           C
ATOM  11043  C3  POPE  168       3.103  36.464  70.024  1.00  0.00           C
ATOM  11046  O31 POPE  168       1.673  36.394  69.904  1.00  0.00           O
ATOM  11047  C31 POPE  168       1.046  36.173  68.734  1.00  0.00           C
ATOM  11048  O32 POPE  168      -0.104  35.754  68.664  1.00  0.00           O
ATOM  11049  C32 POPE  168       1.833  36.633  67.504  1.00  0.00           C
ATOM  11052  C23 POPE  168       5.073  32.694  66.024  1.00  0.00           C
ATOM  11055  C24 POPE  168       4.903  31.453  65.115  1.00  0.00           C
ATOM  11058  C25 POPE  168       3.643  31.504  64.244  1.00  0.00           C
ATOM  11061  C26 POPE  168       3.803  30.873  62.844  1.00  0.00           C
ATOM  11064  C27 POPE  168       2.433  30.594  62.204  1.00  0.00           C
ATOM  11067  C28 POPE  168       2.443  30.384  60.674  1.00  0.00           C
ATOM  11070  C29 POPE  168       1.006  30.333  60.204  1.00  0.00           C
ATOM  11072 0C21 POPE  168       0.516  30.203  58.964  1.00  0.00           C
ATOM  11074 1C21 POPE  168       1.243  30.003  57.654  1.00  0.00           C
ATOM  11077 2C21 POPE  168       0.476  28.974  56.814  1.00  0.00           C
ATOM  11080 3C21 POPE  168       0.926  28.874  55.344  1.00  0.00           C
ATOM  11083 4C21 POPE  168       0.006  27.964  54.514  1.00  0.00           C
ATOM  11086 5C21 POPE  168       0.466  27.713  53.074  1.00  0.00           C
ATOM  11089 6C21 POPE  168       1.803  26.964  52.974  1.00  0.00           C
ATOM  11092 7C21 POPE  168       1.933  26.083  51.724  1.00  0.00           C
ATOM  11095 8C21 POPE  168       3.373  25.633  51.454  1.00  0.00           C
ATOM  11099  C33 POPE  168       1.313  36.054  66.164  1.00  0.00           C
ATOM  11102  C34 POPE  168       2.203  36.493  64.994  1.00  0.00           C
ATOM  11105  C35 POPE  168       2.273  35.503  63.824  1.00  0.00           C
ATOM  11108  C36 POPE  168       0.986  35.374  63.004  1.00  0.00           C
ATOM  11111  C37 POPE  168       1.146  34.553  61.724  1.00  0.00           C
ATOM  11114  C38 POPE  168       2.193  35.133  60.764  1.00  0.00           C
ATOM  11117  C39 POPE  168       2.153  34.574  59.334  1.00  0.00           C
ATOM  11120 0C31 POPE  168       3.323  35.133  58.514  1.00  0.00           C
ATOM  11123 1C31 POPE  168       3.063  35.214  56.994  1.00  0.00           C
ATOM  11126 2C31 POPE  168       4.243  35.883  56.274  1.00  0.00           C
ATOM  11129 3C31 POPE  168       4.173  35.844  54.744  1.00  0.00           C
ATOM  11132 4C31 POPE  168       3.213  36.874  54.124  1.00  0.00           C
ATOM  11135 5C31 POPE  168       3.373  36.964  52.594  1.00  0.00           C
ATOM  11138 6C31 POPE  168       3.293  38.383  52.044  1.00  0.00           C
ATOM  11142  NH3 POPE  169     124.033  45.953  76.514  1.00  0.00           N
ATOM  11146  C12 POPE  169     125.394  45.513  76.035  1.00  0.00           C
ATOM  11149  C11 POPE  169     125.993  44.413  76.934  1.00  0.00           C
ATOM  11152  P   POPE  169     124.144  42.653  77.534  1.00  0.00           P
ATOM  11153  O13 POPE  169     124.643  42.073  78.804  1.00  0.00           O
ATOM  11154  O14 POPE  169     123.113  43.713  77.634  1.00  0.00           O
ATOM  11155  O11 POPE  169     123.633  41.474  76.634  1.00  0.00           O
ATOM  11156  O12 POPE  169     125.373  43.153  76.694  1.00  0.00           O
ATOM  11157  C1  POPE  169     122.764  41.633  75.524  1.00  0.00           C
ATOM  11160  C2  POPE  169     123.424  41.144  74.204  1.00  0.00           C
ATOM  11162  O21 POPE  169     124.524  41.993  73.814  1.00  0.00           O
ATOM  11163  C21 POPE  169     124.243  43.013  73.024  1.00  0.00           C
ATOM  11164  O22 POPE  169     123.184  43.612  72.974  1.00  0.00           O
ATOM  11165  C22 POPE  169     125.453  43.303  72.154  1.00  0.00           C
ATOM  11168  C3  POPE  169     122.374  40.854  73.075  1.00  0.00           C
ATOM  11171  O31 POPE  169     122.993  40.613  71.804  1.00  0.00           O
ATOM  11172  C31 POPE  169     122.185  40.104  70.884  1.00  0.00           C
ATOM  11173  O32 POPE  169     121.073  39.633  71.074  1.00  0.00           O
ATOM  11174  C32 POPE  169     122.873  40.273  69.535  1.00  0.00           C
ATOM  11177  C23 POPE  169     125.084  43.363  70.645  1.00  0.00           C
ATOM  11180  C24 POPE  169     126.253  42.943  69.744  1.00  0.00           C
ATOM  11183  C25 POPE  169     126.113  43.414  68.285  1.00  0.00           C
ATOM  11186  C26 POPE  169     125.654  42.323  67.304  1.00  0.00           C
ATOM  11189  C27 POPE  169     125.523  42.853  65.854  1.00  0.00           C
ATOM  11192  C28 POPE  169     125.163  41.743  64.844  1.00  0.00           C
ATOM  11195  C29 POPE  169     124.854  42.263  63.454  1.00  0.00           C
ATOM  11197 0C21 POPE  169     124.093  41.644  62.524  1.00  0.00           C
ATOM  11199 1C21 POPE  169     123.414  40.303  62.654  1.00  0.00           C
ATOM  11202 2C21 POPE  169     121.883  40.333  62.424  1.00  0.00           C
ATOM  11205 3C21 POPE  169     121.474  40.144  60.965  1.00  0.00           C
ATOM  11208 4C21 POPE  169     119.944  40.184  60.764  1.00  0.00           C
ATOM  11211 5C21 POPE  169     119.503  39.434  59.504  1.00  0.00           C
ATOM  11214 6C21 POPE  169     118.004  39.553  59.224  1.00  0.00           C
ATOM  11217 7C21 POPE  169     117.553  38.624  58.094  1.00  0.00           C
ATOM  11220 8C21 POPE  169     116.063  38.723  57.774  1.00  0.00           C
ATOM  11224  C33 POPE  169     122.393  39.304  68.434  1.00  0.00           C
ATOM  11227  C34 POPE  169     122.034  40.083  67.164  1.00  0.00           C
ATOM  11230  C35 POPE  169     121.813  39.203  65.934  1.00  0.00           C
ATOM  11233  C36 POPE  169     120.763  38.103  66.134  1.00  0.00           C
ATOM  11236  C37 POPE  169     120.213  37.594  64.794  1.00  0.00           C
ATOM  11239  C38 POPE  169     119.144  36.514  64.984  1.00  0.00           C
ATOM  11242  C39 POPE  169     118.314  36.324  63.714  1.00  0.00           C
ATOM  11245 0C31 POPE  169     117.333  35.153  63.824  1.00  0.00           C
ATOM  11248 1C31 POPE  169     116.374  35.094  62.614  1.00  0.00           C
ATOM  11251 2C31 POPE  169     115.763  33.714  62.374  1.00  0.00           C
ATOM  11254 3C31 POPE  169     116.794  32.583  62.215  1.00  0.00           C
ATOM  11257 4C31 POPE  169     117.934  32.874  61.224  1.00  0.00           C
ATOM  11260 5C31 POPE  169     118.983  31.763  61.244  1.00  0.00           C
ATOM  11263 6C31 POPE  169     120.115  32.004  60.244  1.00  0.00           C
ATOM  11267  NH3 POPE  170      83.113  26.483  33.454  1.00  0.00           N
ATOM  11271  C12 POPE  170      84.033  27.452  32.774  1.00  0.00           C
ATOM  11274  C11 POPE  170      83.473  28.883  32.804  1.00  0.00           C
ATOM  11277  P   POPE  170      84.184  31.272  32.024  1.00  0.00           P
ATOM  11278  O13 POPE  170      84.685  31.634  30.674  1.00  0.00           O
ATOM  11279  O14 POPE  170      82.783  31.563  32.404  1.00  0.00           O
ATOM  11280  O11 POPE  170      85.115  31.983  33.064  1.00  0.00           O
ATOM  11281  O12 POPE  170      84.464  29.743  32.254  1.00  0.00           O
ATOM  11282  C1  POPE  170      85.743  31.383  34.174  1.00  0.00           C
ATOM  11285  C2  POPE  170      85.584  32.333  35.374  1.00  0.00           C
ATOM  11287  O21 POPE  170      86.143  31.702  36.554  1.00  0.00           O
ATOM  11288  C21 POPE  170      86.644  32.594  37.404  1.00  0.00           C
ATOM  11289  O22 POPE  170      86.883  33.754  37.154  1.00  0.00           O
ATOM  11290  C22 POPE  170      86.863  31.973  38.764  1.00  0.00           C
ATOM  11293  C3  POPE  170      84.074  32.633  35.584  1.00  0.00           C
ATOM  11296  O31 POPE  170      83.773  33.354  36.804  1.00  0.00           O
ATOM  11297  C31 POPE  170      83.093  32.684  37.714  1.00  0.00           C
ATOM  11298  O32 POPE  170      82.853  31.483  37.694  1.00  0.00           O
ATOM  11299  C32 POPE  170      82.553  33.614  38.804  1.00  0.00           C
ATOM  11302  C23 POPE  170      86.673  33.054  39.864  1.00  0.00           C
ATOM  11305  C24 POPE  170      86.294  32.403  41.194  1.00  0.00           C
ATOM  11308  C25 POPE  170      85.483  33.333  42.104  1.00  0.00           C
ATOM  11311  C26 POPE  170      84.693  32.504  43.115  1.00  0.00           C
ATOM  11314  C27 POPE  170      83.493  33.254  43.714  1.00  0.00           C
ATOM  11317  C28 POPE  170      82.413  32.304  44.244  1.00  0.00           C
ATOM  11320  C29 POPE  170      82.864  31.504  45.434  1.00  0.00           C
ATOM  11322 0C21 POPE  170      82.045  30.784  46.214  1.00  0.00           C
ATOM  11324 1C21 POPE  170      80.553  30.674  45.994  1.00  0.00           C
ATOM  11327 2C21 POPE  170      79.743  30.543  47.304  1.00  0.00           C
ATOM  11330 3C21 POPE  170      79.763  31.793  48.185  1.00  0.00           C
ATOM  11333 4C21 POPE  170      78.924  31.602  49.454  1.00  0.00           C
ATOM  11336 5C21 POPE  170      78.943  32.804  50.404  1.00  0.00           C
ATOM  11339 6C21 POPE  170      78.633  32.383  51.844  1.00  0.00           C
ATOM  11342 7C21 POPE  170      78.703  33.544  52.844  1.00  0.00           C
ATOM  11345 8C21 POPE  170      78.583  33.093  54.294  1.00  0.00           C
ATOM  11349  C33 POPE  170      81.183  33.124  39.324  1.00  0.00           C
ATOM  11352  C34 POPE  170      80.663  33.874  40.564  1.00  0.00           C
ATOM  11355  C35 POPE  170      79.513  33.124  41.254  1.00  0.00           C
ATOM  11358  C36 POPE  170      78.964  33.874  42.474  1.00  0.00           C
ATOM  11361  C37 POPE  170      77.903  33.083  43.255  1.00  0.00           C
ATOM  11364  C38 POPE  170      77.413  33.854  44.494  1.00  0.00           C
ATOM  11367  C39 POPE  170      76.753  32.943  45.544  1.00  0.00           C
ATOM  11370 0C31 POPE  170      76.464  33.663  46.874  1.00  0.00           C
ATOM  11373 1C31 POPE  170      75.253  34.604  46.824  1.00  0.00           C
ATOM  11376 2C31 POPE  170      74.803  35.074  48.204  1.00  0.00           C
ATOM  11379 3C31 POPE  170      73.823  34.093  48.884  1.00  0.00           C
ATOM  11382 4C31 POPE  170      73.523  34.473  50.344  1.00  0.00           C
ATOM  11385 5C31 POPE  170      72.324  33.723  50.934  1.00  0.00           C
ATOM  11388 6C31 POPE  170      72.103  34.023  52.414  1.00  0.00           C
ATOM  11392  NH3 POPE  171      13.993  73.003  76.104  1.00  0.00           N
ATOM  11396  C12 POPE  171      14.513  72.823  77.494  1.00  0.00           C
ATOM  11399  C11 POPE  171      14.023  71.473  78.064  1.00  0.00           C
ATOM  11402  P   POPE  171      13.293  69.093  77.184  1.00  0.00           P
ATOM  11403  O13 POPE  171      14.203  67.953  76.984  1.00  0.00           O
ATOM  11404  O14 POPE  171      12.443  69.082  78.395  1.00  0.00           O
ATOM  11405  O11 POPE  171      12.243  69.093  76.024  1.00  0.00           O
ATOM  11406  O12 POPE  171      14.073  70.473  77.054  1.00  0.00           O
ATOM  11407  C1  POPE  171      12.163  70.043  74.984  1.00  0.00           C
ATOM  11410  C2  POPE  171      12.853  69.472  73.725  1.00  0.00           C
ATOM  11412  O21 POPE  171      12.663  70.354  72.604  1.00  0.00           O
ATOM  11413  C21 POPE  171      13.433  71.442  72.674  1.00  0.00           C
ATOM  11414  O22 POPE  171      14.143  71.743  73.624  1.00  0.00           O
ATOM  11415  C22 POPE  171      13.253  72.273  71.404  1.00  0.00           C
ATOM  11418  C3  POPE  171      12.243  68.063  73.465  1.00  0.00           C
ATOM  11421  O31 POPE  171      12.193  67.633  72.094  1.00  0.00           O
ATOM  11422  C31 POPE  171      13.383  67.344  71.574  1.00  0.00           C
ATOM  11423  O32 POPE  171      14.453  67.563  72.114  1.00  0.00           O
ATOM  11424  C32 POPE  171      13.173  66.573  70.274  1.00  0.00           C
ATOM  11427  C23 POPE  171      14.433  72.093  70.414  1.00  0.00           C
ATOM  11430  C24 POPE  171      14.153  72.773  69.064  1.00  0.00           C
ATOM  11433  C25 POPE  171      14.073  71.843  67.834  1.00  0.00           C
ATOM  11436  C26 POPE  171      15.383  71.104  67.564  1.00  0.00           C
ATOM  11439  C27 POPE  171      15.623  70.593  66.124  1.00  0.00           C
ATOM  11442  C28 POPE  171      15.943  71.684  65.094  1.00  0.00           C
ATOM  11445  C29 POPE  171      14.743  72.203  64.344  1.00  0.00           C
ATOM  11447 0C21 POPE  171      14.733  73.262  63.514  1.00  0.00           C
ATOM  11449 1C21 POPE  171      15.943  74.093  63.164  1.00  0.00           C
ATOM  11452 2C21 POPE  171      15.943  74.612  61.704  1.00  0.00           C
ATOM  11455 3C21 POPE  171      17.023  75.684  61.484  1.00  0.00           C
ATOM  11458 4C21 POPE  171      17.543  75.762  60.034  1.00  0.00           C
ATOM  11461 5C21 POPE  171      18.443  74.574  59.654  1.00  0.00           C
ATOM  11464 6C21 POPE  171      18.763  74.542  58.154  1.00  0.00           C
ATOM  11467 7C21 POPE  171      19.093  73.143  57.624  1.00  0.00           C
ATOM  11470 8C21 POPE  171      18.983  73.033  56.104  1.00  0.00           C
ATOM  11474  C33 POPE  171      14.223  66.953  69.204  1.00  0.00           C
ATOM  11477  C34 POPE  171      14.103  66.133  67.904  1.00  0.00           C
ATOM  11480  C35 POPE  171      12.703  66.083  67.274  1.00  0.00           C
ATOM  11483  C36 POPE  171      12.223  67.464  66.814  1.00  0.00           C
ATOM  11486  C37 POPE  171      10.823  67.403  66.194  1.00  0.00           C
ATOM  11489  C38 POPE  171      10.373  68.743  65.575  1.00  0.00           C
ATOM  11492  C39 POPE  171      11.293  69.223  64.444  1.00  0.00           C
ATOM  11495 0C31 POPE  171      10.703  70.413  63.694  1.00  0.00           C
ATOM  11498 1C31 POPE  171      11.583  70.883  62.524  1.00  0.00           C
ATOM  11501 2C31 POPE  171      11.103  72.223  61.944  1.00  0.00           C
ATOM  11504 3C31 POPE  171       9.623  72.184  61.544  1.00  0.00           C
ATOM  11507 4C31 POPE  171       9.143  73.453  60.844  1.00  0.00           C
ATOM  11510 5C31 POPE  171       7.643  73.362  60.524  1.00  0.00           C
ATOM  11513 6C31 POPE  171       7.163  74.453  59.574  1.00  0.00           C
ATOM  11517  NH3 POPE  172     122.864  81.182  37.864  1.00  0.00           N
ATOM  11521  C12 POPE  172     123.403  82.463  37.264  1.00  0.00           C
ATOM  11524  C11 POPE  172     122.904  82.722  35.824  1.00  0.00           C
ATOM  11527  P   POPE  172     121.764  85.114  35.804  1.00  0.00           P
ATOM  11528  O13 POPE  172     121.743  86.103  34.704  1.00  0.00           O
ATOM  11529  O14 POPE  172     120.534  84.324  36.074  1.00  0.00           O
ATOM  11530  O11 POPE  172     122.293  85.814  37.124  1.00  0.00           O
ATOM  11531  O12 POPE  172     122.964  84.123  35.534  1.00  0.00           O
ATOM  11532  C1  POPE  172     121.603  85.743  38.374  1.00  0.00           C
ATOM  11535  C2  POPE  172     122.094  86.873  39.304  1.00  0.00           C
ATOM  11537  O21 POPE  172     121.483  86.693  40.594  1.00  0.00           O
ATOM  11538  C21 POPE  172     122.053  87.033  41.764  1.00  0.00           C
ATOM  11539  O22 POPE  172     121.404  87.264  42.774  1.00  0.00           O
ATOM  11540  C22 POPE  172     123.594  87.033  41.774  1.00  0.00           C
ATOM  11543  C3  POPE  172     121.684  88.253  38.724  1.00  0.00           C
ATOM  11546  O31 POPE  172     121.943  89.303  39.664  1.00  0.00           O
ATOM  11547  C31 POPE  172     121.143  90.362  39.574  1.00  0.00           C
ATOM  11548  O32 POPE  172     120.273  90.543  38.724  1.00  0.00           O
ATOM  11549  C32 POPE  172     121.463  91.332  40.714  1.00  0.00           C
ATOM  11552  C23 POPE  172     124.163  87.363  43.174  1.00  0.00           C
ATOM  11555  C24 POPE  172     123.883  86.312  44.264  1.00  0.00           C
ATOM  11558  C25 POPE  172     125.003  85.273  44.444  1.00  0.00           C
ATOM  11561  C26 POPE  172     124.615  84.184  45.454  1.00  0.00           C
ATOM  11564  C27 POPE  172     125.795  83.274  45.794  1.00  0.00           C
ATOM  11567  C28 POPE  172     125.383  82.003  46.584  1.00  0.00           C
ATOM  11570  C29 POPE  172     125.644  80.762  45.764  1.00  0.00           C
ATOM  11572 0C21 POPE  172     126.413  79.714  46.094  1.00  0.00           C
ATOM  11574 1C21 POPE  172     127.133  79.453  47.394  1.00  0.00           C
ATOM  11577 2C21 POPE  172     126.873  77.993  47.794  1.00  0.00           C
ATOM  11580 3C21 POPE  172     127.654  77.493  49.024  1.00  0.00           C
ATOM  11583 4C21 POPE  172     127.074  77.953  50.374  1.00  0.00           C
ATOM  11586 5C21 POPE  172     128.023  78.854  51.174  1.00  0.00           C
ATOM  11589 6C21 POPE  172     127.673  78.874  52.664  1.00  0.00           C
ATOM  11592 7C21 POPE  172     128.393  79.984  53.444  1.00  0.00           C
ATOM  11595 8C21 POPE  172     128.133  79.894  54.944  1.00  0.00           C
ATOM  11599  C33 POPE  172     121.113  90.783  42.114  1.00  0.00           C
ATOM  11602  C34 POPE  172     122.204  91.014  43.164  1.00  0.00           C
ATOM  11605  C35 POPE  172     121.773  90.523  44.554  1.00  0.00           C
ATOM  11608  C36 POPE  172     122.773  90.833  45.685  1.00  0.00           C
ATOM  11611  C37 POPE  172     122.354  90.222  47.024  1.00  0.00           C
ATOM  11614  C38 POPE  172     122.894  90.973  48.255  1.00  0.00           C
ATOM  11617  C39 POPE  172     122.573  90.254  49.575  1.00  0.00           C
ATOM  11620 0C31 POPE  172     123.174  90.954  50.794  1.00  0.00           C
ATOM  11623 1C31 POPE  172     122.843  90.243  52.114  1.00  0.00           C
ATOM  11626 2C31 POPE  172     123.643  90.823  53.294  1.00  0.00           C
ATOM  11629 3C31 POPE  172     123.373  90.133  54.634  1.00  0.00           C
ATOM  11632 4C31 POPE  172     124.144  88.803  54.814  1.00  0.00           C
ATOM  11635 5C31 POPE  172     123.993  88.243  56.234  1.00  0.00           C
ATOM  11638 6C31 POPE  172     125.023  87.173  56.614  1.00  0.00           C
ATOM  11642  NH3 POPE  173      46.773  22.573  75.864  1.00  0.00           N
ATOM  11646  C12 POPE  173      46.573  21.214  75.244  1.00  0.00           C
ATOM  11649  C11 POPE  173      46.803  20.033  76.204  1.00  0.00           C
ATOM  11652  P   POPE  173      47.043  17.413  76.124  1.00  0.00           P
ATOM  11653  O13 POPE  173      47.003  17.583  77.604  1.00  0.00           O
ATOM  11654  O14 POPE  173      46.123  16.403  75.535  1.00  0.00           O
ATOM  11655  O11 POPE  173      48.523  17.143  75.604  1.00  0.00           O
ATOM  11656  O12 POPE  173      46.783  18.813  75.464  1.00  0.00           O
ATOM  11657  C1  POPE  173      48.773  17.083  74.185  1.00  0.00           C
ATOM  11660  C2  POPE  173      50.293  17.253  73.894  1.00  0.00           C
ATOM  11662  O21 POPE  173      50.573  17.134  72.475  1.00  0.00           O
ATOM  11663  C21 POPE  173      51.453  18.044  72.014  1.00  0.00           C
ATOM  11664  O22 POPE  173      51.773  19.044  72.644  1.00  0.00           O
ATOM  11665  C22 POPE  173      51.883  17.663  70.594  1.00  0.00           C
ATOM  11668  C3  POPE  173      51.133  16.194  74.645  1.00  0.00           C
ATOM  11671  O31 POPE  173      52.553  16.373  74.414  1.00  0.00           O
ATOM  11672  C31 POPE  173      53.283  15.264  74.285  1.00  0.00           C
ATOM  11673  O32 POPE  173      52.843  14.134  74.434  1.00  0.00           O
ATOM  11674  C32 POPE  173      54.743  15.604  73.994  1.00  0.00           C
ATOM  11677  C23 POPE  173      52.993  18.573  69.994  1.00  0.00           C
ATOM  11680  C24 POPE  173      52.913  18.723  68.465  1.00  0.00           C
ATOM  11683  C25 POPE  173      53.823  17.833  67.615  1.00  0.00           C
ATOM  11686  C26 POPE  173      53.773  18.344  66.164  1.00  0.00           C
ATOM  11689  C27 POPE  173      54.603  17.534  65.164  1.00  0.00           C
ATOM  11692  C28 POPE  173      54.453  18.034  63.714  1.00  0.00           C
ATOM  11695  C29 POPE  173      53.043  17.864  63.204  1.00  0.00           C
ATOM  11697 0C21 POPE  173      52.514  16.714  62.774  1.00  0.00           C
ATOM  11699 1C21 POPE  173      53.263  15.413  62.674  1.00  0.00           C
ATOM  11702 2C21 POPE  173      52.613  14.444  61.674  1.00  0.00           C
ATOM  11705 3C21 POPE  173      53.463  13.183  61.494  1.00  0.00           C
ATOM  11708 4C21 POPE  173      52.933  12.253  60.394  1.00  0.00           C
ATOM  11711 5C21 POPE  173      53.773  10.974  60.304  1.00  0.00           C
ATOM  11714 6C21 POPE  173      53.503  10.143  59.044  1.00  0.00           C
ATOM  11717 7C21 POPE  173      54.263   8.813  59.104  1.00  0.00           C
ATOM  11720 8C21 POPE  173      54.354   8.073  57.774  1.00  0.00           C
ATOM  11724  C33 POPE  173      55.303  14.964  72.694  1.00  0.00           C
ATOM  11727  C34 POPE  173      55.354  15.963  71.524  1.00  0.00           C
ATOM  11730  C35 POPE  173      56.553  16.913  71.605  1.00  0.00           C
ATOM  11733  C36 POPE  173      57.883  16.243  71.204  1.00  0.00           C
ATOM  11736  C37 POPE  173      59.104  16.862  71.895  1.00  0.00           C
ATOM  11739  C38 POPE  173      60.433  16.373  71.314  1.00  0.00           C
ATOM  11742  C39 POPE  173      60.653  16.862  69.874  1.00  0.00           C
ATOM  11745 0C31 POPE  173      62.113  17.213  69.535  1.00  0.00           C
ATOM  11748 1C31 POPE  173      62.723  18.223  70.514  1.00  0.00           C
ATOM  11751 2C31 POPE  173      63.723  19.163  69.854  1.00  0.00           C
ATOM  11754 3C31 POPE  173      65.034  18.524  69.374  1.00  0.00           C
ATOM  11757 4C31 POPE  173      65.883  19.554  68.624  1.00  0.00           C
ATOM  11760 5C31 POPE  173      67.403  19.413  68.784  1.00  0.00           C
ATOM  11763 6C31 POPE  173      68.104  20.753  68.544  1.00  0.00           C
ATOM  11767  NH3 POPE  174      93.373  20.473  75.554  1.00  0.00           N
ATOM  11771  C12 POPE  174      92.684  19.702  76.645  1.00  0.00           C
ATOM  11774  C11 POPE  174      93.653  18.782  77.394  1.00  0.00           C
ATOM  11777  P   POPE  174      93.484  16.444  78.574  1.00  0.00           P
ATOM  11778  O13 POPE  174      94.933  16.214  78.344  1.00  0.00           O
ATOM  11779  O14 POPE  174      93.044  16.653  79.964  1.00  0.00           O
ATOM  11780  O11 POPE  174      92.624  15.253  77.984  1.00  0.00           O
ATOM  11781  O12 POPE  174      92.953  17.594  77.664  1.00  0.00           O
ATOM  11782  C1  POPE  174      93.123  14.333  77.024  1.00  0.00           C
ATOM  11785  C2  POPE  174      92.973  14.844  75.554  1.00  0.00           C
ATOM  11787  O21 POPE  174      92.584  13.773  74.684  1.00  0.00           O
ATOM  11788  C21 POPE  174      93.443  12.773  74.504  1.00  0.00           C
ATOM  11789  O22 POPE  174      94.454  12.564  75.144  1.00  0.00           O
ATOM  11790  C22 POPE  174      92.904  11.883  73.384  1.00  0.00           C
ATOM  11793  C3  POPE  174      94.233  15.583  75.024  1.00  0.00           C
ATOM  11796  O31 POPE  174      94.194  15.764  73.584  1.00  0.00           O
ATOM  11797  C31 POPE  174      93.943  16.983  73.134  1.00  0.00           C
ATOM  11798  O32 POPE  174      93.613  17.943  73.824  1.00  0.00           O
ATOM  11799  C32 POPE  174      94.203  17.014  71.614  1.00  0.00           C
ATOM  11802  C23 POPE  174      94.053  11.193  72.644  1.00  0.00           C
ATOM  11805  C24 POPE  174      93.604  10.344  71.464  1.00  0.00           C
ATOM  11808  C25 POPE  174      93.424  11.134  70.164  1.00  0.00           C
ATOM  11811  C26 POPE  174      93.243  10.184  68.974  1.00  0.00           C
ATOM  11814  C27 POPE  174      92.993  10.884  67.634  1.00  0.00           C
ATOM  11817  C28 POPE  174      93.513  10.073  66.434  1.00  0.00           C
ATOM  11820  C29 POPE  174      93.113   8.613  66.414  1.00  0.00           C
ATOM  11822 0C21 POPE  174      92.883   7.864  65.324  1.00  0.00           C
ATOM  11824 1C21 POPE  174      93.014   8.314  63.894  1.00  0.00           C
ATOM  11827 2C21 POPE  174      93.573   7.186  63.004  1.00  0.00           C
ATOM  11830 3C21 POPE  174      93.573   7.543  61.514  1.00  0.00           C
ATOM  11833 4C21 POPE  174      94.023   6.357  60.664  1.00  0.00           C
ATOM  11836 5C21 POPE  174      94.173   6.656  59.164  1.00  0.00           C
ATOM  11839 6C21 POPE  174      94.813   5.476  58.434  1.00  0.00           C
ATOM  11842 7C21 POPE  174      94.813   5.617  56.914  1.00  0.00           C
ATOM  11845 8C21 POPE  174      95.714   4.587  56.234  1.00  0.00           C
ATOM  11849  C33 POPE  174      93.673  15.784  70.814  1.00  0.00           C
ATOM  11852  C34 POPE  174      93.904  15.884  69.294  1.00  0.00           C
ATOM  11855  C35 POPE  174      95.313  15.464  68.824  1.00  0.00           C
ATOM  11858  C36 POPE  174      95.434  15.413  67.285  1.00  0.00           C
ATOM  11861  C37 POPE  174      96.644  14.594  66.804  1.00  0.00           C
ATOM  11864  C38 POPE  174      96.654  14.233  65.304  1.00  0.00           C
ATOM  11867  C39 POPE  174      95.343  13.583  64.854  1.00  0.00           C
ATOM  11870 0C31 POPE  174      95.364  12.944  63.454  1.00  0.00           C
ATOM  11873 1C31 POPE  174      93.943  12.503  63.084  1.00  0.00           C
ATOM  11876 2C31 POPE  174      93.803  11.724  61.774  1.00  0.00           C
ATOM  11879 3C31 POPE  174      94.074  12.564  60.524  1.00  0.00           C
ATOM  11882 4C31 POPE  174      93.563  11.874  59.244  1.00  0.00           C
ATOM  11885 5C31 POPE  174      93.694  12.764  58.004  1.00  0.00           C
ATOM  11888 6C31 POPE  174      92.993  12.184  56.774  1.00  0.00           C
ATOM  11892  NH3 POPE  175     108.014   3.217  34.264  1.00  0.00           N
ATOM  11896  C12 POPE  175     107.894   2.065  33.294  1.00  0.00           C
ATOM  11899  C11 POPE  175     109.214   1.817  32.514  1.00  0.00           C
ATOM  11902  P   POPE  175     111.003   1.367  34.374  1.00  0.00           P
ATOM  11903  O13 POPE  175     112.393   0.926  34.214  1.00  0.00           O
ATOM  11904  O14 POPE  175     110.753   2.795  34.614  1.00  0.00           O
ATOM  11905  O11 POPE  175     110.343   0.556  35.564  1.00  0.00           O
ATOM  11906  O12 POPE  175     110.093   0.897  33.174  1.00  0.00           O
ATOM  11907  C1  POPE  175     110.163   1.186  36.844  1.00  0.00           C
ATOM  11910  C2  POPE  175     109.144   0.406  37.694  1.00  0.00           C
ATOM  11912  O21 POPE  175     109.483   0.456  39.094  1.00  0.00           O
ATOM  11913  C21 POPE  175     109.063   1.537  39.704  1.00  0.00           C
ATOM  11914  O22 POPE  175     108.663   2.547  39.154  1.00  0.00           O
ATOM  11915  C22 POPE  175     109.114   1.256  41.194  1.00  0.00           C
ATOM  11918  C3  POPE  175     109.093  -1.074  37.304  1.00  0.00           C
ATOM  11921  O31 POPE  175     108.144  -1.774  38.134  1.00  0.00           O
ATOM  11922  C31 POPE  175     108.653  -2.504  39.114  1.00  0.00           C
ATOM  11923  O32 POPE  175     109.844  -2.713  39.304  1.00  0.00           O
ATOM  11924  C32 POPE  175     107.533  -3.054  40.004  1.00  0.00           C
ATOM  11927  C23 POPE  175     108.834   2.466  42.094  1.00  0.00           C
ATOM  11930  C24 POPE  175     108.823   2.057  43.574  1.00  0.00           C
ATOM  11933  C25 POPE  175     109.223   3.217  44.484  1.00  0.00           C
ATOM  11936  C26 POPE  175     109.044   2.916  45.974  1.00  0.00           C
ATOM  11939  C27 POPE  175     109.254   4.166  46.854  1.00  0.00           C
ATOM  11942  C28 POPE  175     110.725   4.537  47.134  1.00  0.00           C
ATOM  11945  C29 POPE  175     111.383   3.606  48.115  1.00  0.00           C
ATOM  11947 0C21 POPE  175     112.045   3.937  49.234  1.00  0.00           C
ATOM  11949 1C21 POPE  175     112.313   5.316  49.785  1.00  0.00           C
ATOM  11952 2C21 POPE  175     111.393   5.696  50.954  1.00  0.00           C
ATOM  11955 3C21 POPE  175     111.553   4.787  52.194  1.00  0.00           C
ATOM  11958 4C21 POPE  175     110.343   4.826  53.124  1.00  0.00           C
ATOM  11961 5C21 POPE  175     110.303   6.017  54.084  1.00  0.00           C
ATOM  11964 6C21 POPE  175     109.044   5.985  54.954  1.00  0.00           C
ATOM  11967 7C21 POPE  175     109.083   6.976  56.114  1.00  0.00           C
ATOM  11970 8C21 POPE  175     107.894   6.776  57.054  1.00  0.00           C
ATOM  11974  C33 POPE  175     107.883  -2.935  41.504  1.00  0.00           C
ATOM  11977  C34 POPE  175     106.873  -3.663  42.404  1.00  0.00           C
ATOM  11980  C35 POPE  175     107.185  -3.493  43.904  1.00  0.00           C
ATOM  11983  C36 POPE  175     106.883  -2.073  44.414  1.00  0.00           C
ATOM  11986  C37 POPE  175     107.363  -1.863  45.844  1.00  0.00           C
ATOM  11989  C38 POPE  175     107.013  -0.484  46.424  1.00  0.00           C
ATOM  11992  C39 POPE  175     107.794  -0.263  47.704  1.00  0.00           C
ATOM  11995 0C31 POPE  175     107.313   0.887  48.604  1.00  0.00           C
ATOM  11998 1C31 POPE  175     108.225   0.926  49.824  1.00  0.00           C
ATOM  12001 2C31 POPE  175     107.764   1.846  50.954  1.00  0.00           C
ATOM  12004 3C31 POPE  175     108.773   1.857  52.114  1.00  0.00           C
ATOM  12007 4C31 POPE  175     109.233   0.446  52.534  1.00  0.00           C
ATOM  12010 5C31 POPE  175     110.003   0.437  53.854  1.00  0.00           C
ATOM  12013 6C31 POPE  175     110.423  -0.963  54.274  1.00  0.00           C
ATOM  12017  NH3 POPE  176      62.203 107.862  35.194  1.00  0.00           N
ATOM  12021  C12 POPE  176      60.993 107.562  34.354  1.00  0.00           C
ATOM  12024  C11 POPE  176      59.753 108.174  35.014  1.00  0.00           C
ATOM  12027  P   POPE  176      57.343 108.703  34.124  1.00  0.00           P
ATOM  12028  O13 POPE  176      57.813 110.062  33.794  1.00  0.00           O
ATOM  12029  O14 POPE  176      56.423 108.083  33.144  1.00  0.00           O
ATOM  12030  O11 POPE  176      56.523 108.743  35.474  1.00  0.00           O
ATOM  12031  O12 POPE  176      58.573 107.754  34.354  1.00  0.00           O
ATOM  12032  C1  POPE  176      56.973 108.274  36.734  1.00  0.00           C
ATOM  12035  C2  POPE  176      57.714 109.414  37.474  1.00  0.00           C
ATOM  12037  O21 POPE  176      58.073 108.964  38.794  1.00  0.00           O
ATOM  12038  C21 POPE  176      59.373 108.764  38.974  1.00  0.00           C
ATOM  12039  O22 POPE  176      60.214 108.724  38.094  1.00  0.00           O
ATOM  12040  C22 POPE  176      59.703 108.673  40.454  1.00  0.00           C
ATOM  12043  C3  POPE  176      56.854 110.704  37.564  1.00  0.00           C
ATOM  12046  O31 POPE  176      57.653 111.824  38.004  1.00  0.00           O
ATOM  12047  C31 POPE  176      57.803 111.893  39.314  1.00  0.00           C
ATOM  12048  O32 POPE  176      57.203 111.234  40.144  1.00  0.00           O
ATOM  12049  C32 POPE  176      58.923 112.873  39.634  1.00  0.00           C
ATOM  12052  C23 POPE  176      61.143 109.153  40.724  1.00  0.00           C
ATOM  12055  C24 POPE  176      61.303 109.793  42.104  1.00  0.00           C
ATOM  12058  C25 POPE  176      61.743 108.864  43.234  1.00  0.00           C
ATOM  12061  C26 POPE  176      62.153 109.664  44.494  1.00  0.00           C
ATOM  12064  C27 POPE  176      61.133 110.743  44.904  1.00  0.00           C
ATOM  12067  C28 POPE  176      61.633 111.674  46.024  1.00  0.00           C
ATOM  12070  C29 POPE  176      61.593 111.023  47.384  1.00  0.00           C
ATOM  12072 0C21 POPE  176      60.604 111.143  48.274  1.00  0.00           C
ATOM  12074 1C21 POPE  176      59.343 111.964  48.115  1.00  0.00           C
ATOM  12077 2C21 POPE  176      58.823 112.504  49.454  1.00  0.00           C
ATOM  12080 3C21 POPE  176      59.863 113.374  50.164  1.00  0.00           C
ATOM  12083 4C21 POPE  176      59.313 114.174  51.344  1.00  0.00           C
ATOM  12086 5C21 POPE  176      60.413 115.033  51.964  1.00  0.00           C
ATOM  12089 6C21 POPE  176      59.923 115.903  53.124  1.00  0.00           C
ATOM  12092 7C21 POPE  176      61.073 116.653  53.804  1.00  0.00           C
ATOM  12095 8C21 POPE  176      62.053 115.723  54.534  1.00  0.00           C
ATOM  12099  C33 POPE  176      59.633 112.553  40.974  1.00  0.00           C
ATOM  12102  C34 POPE  176      59.513 113.663  42.024  1.00  0.00           C
ATOM  12105  C35 POPE  176      58.133 113.683  42.684  1.00  0.00           C
ATOM  12108  C36 POPE  176      57.913 114.844  43.654  1.00  0.00           C
ATOM  12111  C37 POPE  176      56.433 115.144  43.924  1.00  0.00           C
ATOM  12114  C38 POPE  176      56.203 116.254  44.964  1.00  0.00           C
ATOM  12117  C39 POPE  176      56.653 115.863  46.384  1.00  0.00           C
ATOM  12120 0C31 POPE  176      57.443 116.984  47.075  1.00  0.00           C
ATOM  12123 1C31 POPE  176      58.183 116.483  48.325  1.00  0.00           C
ATOM  12126 2C31 POPE  176      59.104 117.544  48.954  1.00  0.00           C
ATOM  12129 3C31 POPE  176      58.453 118.363  50.094  1.00  0.00           C
ATOM  12132 4C31 POPE  176      57.403 119.372  49.624  1.00  0.00           C
ATOM  12135 5C31 POPE  176      56.813 120.193  50.784  1.00  0.00           C
ATOM  12138 6C31 POPE  176      55.674 121.124  50.334  1.00  0.00           C
ATOM  12142  NH3 POPE  177      11.883  91.434  34.854  1.00  0.00           N
ATOM  12146  C12 POPE  177      11.603  91.633  33.394  1.00  0.00           C
ATOM  12149  C11 POPE  177      10.323  92.442  33.194  1.00  0.00           C
ATOM  12152  P   POPE  177       8.863  94.193  34.424  1.00  0.00           P
ATOM  12153  O13 POPE  177       8.993  95.184  35.514  1.00  0.00           O
ATOM  12154  O14 POPE  177       8.153  94.664  33.214  1.00  0.00           O
ATOM  12155  O11 POPE  177       8.053  92.953  34.934  1.00  0.00           O
ATOM  12156  O12 POPE  177      10.273  93.563  34.074  1.00  0.00           O
ATOM  12157  C1  POPE  177       7.723  92.733  36.314  1.00  0.00           C
ATOM  12160  C2  POPE  177       8.233  91.364  36.824  1.00  0.00           C
ATOM  12162  O21 POPE  177       9.663  91.303  36.694  1.00  0.00           O
ATOM  12163  C21 POPE  177      10.503  91.493  37.734  1.00  0.00           C
ATOM  12164  O22 POPE  177      11.673  91.793  37.554  1.00  0.00           O
ATOM  12165  C22 POPE  177       9.913  91.254  39.114  1.00  0.00           C
ATOM  12168  C3  POPE  177       7.593  90.184  36.024  1.00  0.00           C
ATOM  12171  O31 POPE  177       8.113  88.874  36.344  1.00  0.00           O
ATOM  12172  C31 POPE  177       7.883  88.463  37.584  1.00  0.00           C
ATOM  12173  O32 POPE  177       7.253  89.104  38.404  1.00  0.00           O
ATOM  12174  C32 POPE  177       8.583  87.143  37.844  1.00  0.00           C
ATOM  12177  C23 POPE  177      10.973  91.234  40.244  1.00  0.00           C
ATOM  12180  C24 POPE  177      10.333  90.933  41.614  1.00  0.00           C
ATOM  12183  C25 POPE  177      11.213  91.303  42.824  1.00  0.00           C
ATOM  12186  C26 POPE  177      12.183  90.214  43.325  1.00  0.00           C
ATOM  12189  C27 POPE  177      12.763  90.583  44.704  1.00  0.00           C
ATOM  12192  C28 POPE  177      13.853  89.624  45.234  1.00  0.00           C
ATOM  12195  C29 POPE  177      13.323  88.344  45.844  1.00  0.00           C
ATOM  12197 0C21 POPE  177      13.953  87.574  46.754  1.00  0.00           C
ATOM  12199 1C21 POPE  177      15.323  87.824  47.344  1.00  0.00           C
ATOM  12202 2C21 POPE  177      15.653  86.873  48.514  1.00  0.00           C
ATOM  12205 3C21 POPE  177      17.083  87.073  49.064  1.00  0.00           C
ATOM  12208 4C21 POPE  177      17.403  86.173  50.274  1.00  0.00           C
ATOM  12211 5C21 POPE  177      18.753  86.504  50.954  1.00  0.00           C
ATOM  12214 6C21 POPE  177      19.983  86.224  50.074  1.00  0.00           C
ATOM  12217 7C21 POPE  177      21.303  86.464  50.814  1.00  0.00           C
ATOM  12220 8C21 POPE  177      22.543  86.133  49.974  1.00  0.00           C
ATOM  12224  C33 POPE  177       8.683  86.723  39.344  1.00  0.00           C
ATOM  12227  C34 POPE  177       9.593  85.502  39.464  1.00  0.00           C
ATOM  12230  C35 POPE  177       9.443  84.613  40.714  1.00  0.00           C
ATOM  12233  C36 POPE  177       9.973  85.202  42.034  1.00  0.00           C
ATOM  12236  C37 POPE  177       9.963  84.144  43.154  1.00  0.00           C
ATOM  12239  C38 POPE  177      10.403  84.664  44.524  1.00  0.00           C
ATOM  12242  C39 POPE  177      10.393  83.573  45.615  1.00  0.00           C
ATOM  12245 0C31 POPE  177       9.533  83.913  46.844  1.00  0.00           C
ATOM  12248 1C31 POPE  177       9.583  82.833  47.934  1.00  0.00           C
ATOM  12251 2C31 POPE  177       8.723  83.174  49.164  1.00  0.00           C
ATOM  12254 3C31 POPE  177       9.463  83.104  50.514  1.00  0.00           C
ATOM  12257 4C31 POPE  177       9.423  81.723  51.214  1.00  0.00           C
ATOM  12260 5C31 POPE  177      10.223  81.723  52.524  1.00  0.00           C
ATOM  12263 6C31 POPE  177      10.273  80.373  53.234  1.00  0.00           C
ATOM  12267  NH3 POPE  178      13.193 111.483  38.484  1.00  0.00           N
ATOM  12271  C12 POPE  178      11.803 110.883  38.594  1.00  0.00           C
ATOM  12274  C11 POPE  178      11.813 109.343  38.534  1.00  0.00           C
ATOM  12277  P   POPE  178      12.793 107.453  36.974  1.00  0.00           P
ATOM  12278  O13 POPE  178      12.263 106.833  35.734  1.00  0.00           O
ATOM  12279  O14 POPE  178      14.273 107.593  37.084  1.00  0.00           O
ATOM  12280  O11 POPE  178      12.233 106.604  38.184  1.00  0.00           O
ATOM  12281  O12 POPE  178      12.113 108.874  37.214  1.00  0.00           O
ATOM  12282  C1  POPE  178      13.093 105.863  39.074  1.00  0.00           C
ATOM  12285  C2  POPE  178      12.303 104.834  39.954  1.00  0.00           C
ATOM  12287  O21 POPE  178      11.763 105.482  41.134  1.00  0.00           O
ATOM  12288  C21 POPE  178      11.033 104.723  41.954  1.00  0.00           C
ATOM  12289  O22 POPE  178      10.723 103.563  41.754  1.00  0.00           O
ATOM  12290  C22 POPE  178      10.503 105.553  43.124  1.00  0.00           C
ATOM  12293  C3  POPE  178      13.163 103.563  40.274  1.00  0.00           C
ATOM  12296  O31 POPE  178      14.093 103.812  41.354  1.00  0.00           O
ATOM  12297  C31 POPE  178      14.053 102.934  42.364  1.00  0.00           C
ATOM  12298  O32 POPE  178      13.343 101.954  42.414  1.00  0.00           O
ATOM  12299  C32 POPE  178      15.023 103.383  43.454  1.00  0.00           C
ATOM  12302  C23 POPE  178      10.173 104.723  44.394  1.00  0.00           C
ATOM  12305  C24 POPE  178      11.303 104.643  45.434  1.00  0.00           C
ATOM  12308  C25 POPE  178      10.803 104.324  46.854  1.00  0.00           C
ATOM  12311  C26 POPE  178      11.853 104.643  47.924  1.00  0.00           C
ATOM  12314  C27 POPE  178      11.403 104.384  49.374  1.00  0.00           C
ATOM  12317  C28 POPE  178      12.503 104.804  50.374  1.00  0.00           C
ATOM  12320  C29 POPE  178      12.213 104.493  51.824  1.00  0.00           C
ATOM  12322 0C21 POPE  178      11.823 105.354  52.774  1.00  0.00           C
ATOM  12324 1C21 POPE  178      11.473 106.814  52.594  1.00  0.00           C
ATOM  12327 2C21 POPE  178      12.423 107.813  53.294  1.00  0.00           C
ATOM  12330 3C21 POPE  178      13.803 107.973  52.634  1.00  0.00           C
ATOM  12333 4C21 POPE  178      13.893 109.123  51.604  1.00  0.00           C
ATOM  12336 5C21 POPE  178      12.983 108.964  50.374  1.00  0.00           C
ATOM  12339 6C21 POPE  178      13.283 109.984  49.274  1.00  0.00           C
ATOM  12342 7C21 POPE  178      12.253 109.993  48.144  1.00  0.00           C
ATOM  12345 8C21 POPE  178      12.543 111.014  47.044  1.00  0.00           C
ATOM  12349  C33 POPE  178      15.063 102.404  44.654  1.00  0.00           C
ATOM  12352  C34 POPE  178      15.273 103.113  45.994  1.00  0.00           C
ATOM  12355  C35 POPE  178      16.563 103.952  46.074  1.00  0.00           C
ATOM  12358  C36 POPE  178      17.833 103.153  46.354  1.00  0.00           C
ATOM  12361  C37 POPE  178      19.063 104.063  46.324  1.00  0.00           C
ATOM  12364  C38 POPE  178      20.213 103.584  47.215  1.00  0.00           C
ATOM  12367  C39 POPE  178      20.023 103.952  48.684  1.00  0.00           C
ATOM  12370 0C31 POPE  178      21.263 103.703  49.544  1.00  0.00           C
ATOM  12373 1C31 POPE  178      20.943 103.983  51.014  1.00  0.00           C
ATOM  12376 2C31 POPE  178      22.163 103.993  51.944  1.00  0.00           C
ATOM  12379 3C31 POPE  178      21.763 104.123  53.424  1.00  0.00           C
ATOM  12382 4C31 POPE  178      20.733 105.243  53.684  1.00  0.00           C
ATOM  12385 5C31 POPE  178      20.353 105.413  55.164  1.00  0.00           C
ATOM  12388 6C31 POPE  178      19.093 106.264  55.354  1.00  0.00           C
ATOM  12392  NH3 POPE  179      60.943  43.743  77.714  1.00  0.00           N
ATOM  12396  C12 POPE  179      60.333  42.374  77.684  1.00  0.00           C
ATOM  12399  C11 POPE  179      58.863  42.463  77.244  1.00  0.00           C
ATOM  12402  P   POPE  179      56.863  41.074  76.454  1.00  0.00           P
ATOM  12403  O13 POPE  179      56.133  39.824  76.744  1.00  0.00           O
ATOM  12404  O14 POPE  179      56.073  42.312  76.624  1.00  0.00           O
ATOM  12405  O11 POPE  179      57.413  40.993  74.975  1.00  0.00           O
ATOM  12406  O12 POPE  179      58.213  41.184  77.294  1.00  0.00           O
ATOM  12407  C1  POPE  179      56.883  41.803  73.914  1.00  0.00           C
ATOM  12410  C2  POPE  179      55.923  40.984  73.014  1.00  0.00           C
ATOM  12412  O21 POPE  179      55.873  41.544  71.685  1.00  0.00           O
ATOM  12413  C21 POPE  179      56.723  41.214  70.715  1.00  0.00           C
ATOM  12414  O22 POPE  179      56.653  41.664  69.574  1.00  0.00           O
ATOM  12415  C22 POPE  179      57.803  40.203  71.114  1.00  0.00           C
ATOM  12418  C3  POPE  179      54.483  40.924  73.594  1.00  0.00           C
ATOM  12421  O31 POPE  179      53.513  40.443  72.644  1.00  0.00           O
ATOM  12422  C31 POPE  179      53.643  39.174  72.294  1.00  0.00           C
ATOM  12423  O32 POPE  179      54.403  38.383  72.814  1.00  0.00           O
ATOM  12424  C32 POPE  179      52.813  38.914  71.035  1.00  0.00           C
ATOM  12427  C23 POPE  179      58.813  39.934  69.984  1.00  0.00           C
ATOM  12430  C24 POPE  179      60.183  39.513  70.524  1.00  0.00           C
ATOM  12433  C25 POPE  179      61.163  39.263  69.374  1.00  0.00           C
ATOM  12436  C26 POPE  179      62.633  39.234  69.804  1.00  0.00           C
ATOM  12439  C27 POPE  179      63.413  38.214  68.954  1.00  0.00           C
ATOM  12442  C28 POPE  179      64.903  38.153  69.294  1.00  0.00           C
ATOM  12445  C29 POPE  179      65.493  36.913  68.674  1.00  0.00           C
ATOM  12447 0C21 POPE  179      66.273  36.843  67.574  1.00  0.00           C
ATOM  12449 1C21 POPE  179      66.724  37.993  66.704  1.00  0.00           C
ATOM  12452 2C21 POPE  179      66.464  37.734  65.204  1.00  0.00           C
ATOM  12455 3C21 POPE  179      67.453  36.763  64.535  1.00  0.00           C
ATOM  12458 4C21 POPE  179      67.193  36.644  63.024  1.00  0.00           C
ATOM  12461 5C21 POPE  179      67.993  35.523  62.334  1.00  0.00           C
ATOM  12464 6C21 POPE  179      69.493  35.793  62.104  1.00  0.00           C
ATOM  12467 7C21 POPE  179      69.773  37.013  61.214  1.00  0.00           C
ATOM  12470 8C21 POPE  179      71.243  37.144  60.794  1.00  0.00           C
ATOM  12474  C33 POPE  179      53.303  39.764  69.824  1.00  0.00           C
ATOM  12477  C34 POPE  179      52.303  39.792  68.654  1.00  0.00           C
[truncated: 1,698,038 more chars]
