# Supplementary material for: Characterizing Membrane Association and Periplasmic Transfer of Bacterial Lipoproteins through Molecular Dynamics Simulations
Source: Structure. 2020 Apr 7;28(4):475–487.e3. doi: 10.1016/j.str.2020.01.012 (PMC7139219; doi:10.1016/j.str.2020.01.012)
Supplement: Data S3. Final Coordinates from Simulations (M–X), Related to Figure 3 [file mmc5.zip › M-X/MLIC-3-atomistic.pdb]

TITLE     Protein
REMARK    THIS IS A SIMULATION BOX
CRYST1  129.319  129.319  132.018  90.00  90.00  90.00 P 1           1
MODEL        1
ATOM      1  N   CYSTA   1      63.610  62.704  70.279  1.00  0.00           N
ATOM      3  CA  CYSTA   1      63.200  61.544  71.049  1.00  0.00           C
ATOM      5  C   CYSTA   1      61.840  61.645  71.659  1.00  0.00           C
ATOM      6  O   CYSTA   1      60.840  61.235  71.109  1.00  0.00           O
ATOM      7  CB  CYSTA   1      63.510  60.154  70.429  1.00  0.00           C
ATOM     10  SG  CYSTA   1      65.250  59.674  70.689  1.00  0.00           S
ATOM     11  C1  CYSTA   1      66.000  61.024  69.709  1.00  0.00           C
ATOM     14  CA1 CYSTA   1      63.170  63.164  69.109  1.00  0.00           C
ATOM     15  OA1 CYSTA   1      63.860  64.044  68.619  1.00  0.00           O
ATOM     16  CA2 CYSTA   1      61.950  62.674  68.379  1.00  0.00           C
ATOM     19  C11 CYSTA   1      67.429  60.794  69.219  1.00  0.00           C
ATOM     21  O11 CYSTA   1      67.680  61.844  68.269  1.00  0.00           O
ATOM     22  CX1 CYSTA   1      68.950  62.174  68.089  1.00  0.00           C
ATOM     23  OX1 CYSTA   1      69.890  61.755  68.749  1.00  0.00           O
ATOM     24  CX2 CYSTA   1      69.049  63.174  66.939  1.00  0.00           C
ATOM     27  C12 CYSTA   1      67.600  59.384  68.579  1.00  0.00           C
ATOM     30  O12 CYSTA   1      66.680  59.204  67.489  1.00  0.00           O
ATOM     31  CD1 CYSTA   1      65.750  58.254  67.609  1.00  0.00           C
ATOM     32  OD1 CYSTA   1      65.800  57.324  68.399  1.00  0.00           O
ATOM     33  CD2 CYSTA   1      64.560  58.654  66.729  1.00  0.00           C
ATOM     36  CA3 CYSTA   1      60.740  63.615  68.609  1.00  0.00           C
ATOM     39  CA4 CYSTA   1      59.610  63.395  67.599  1.00  0.00           C
ATOM     42  CA5 CYSTA   1      58.630  64.574  67.479  1.00  0.00           C
ATOM     45  CA6 CYSTA   1      59.160  65.774  66.669  1.00  0.00           C
ATOM     48  CA7 CYSTA   1      59.370  65.494  65.179  1.00  0.00           C
ATOM     51  CA8 CYSTA   1      59.710  66.774  64.409  1.00  0.00           C
ATOM     54  CA9 CYSTA   1      59.880  66.524  62.899  1.00  0.00           C
ATOM     57 0CA1 CYSTA   1      60.459  67.724  62.129  1.00  0.00           C
ATOM     60 1CA1 CYSTA   1      61.900  68.084  62.539  1.00  0.00           C
ATOM     63 2CA1 CYSTA   1      62.650  68.874  61.459  1.00  0.00           C
ATOM     66 3CA1 CYSTA   1      64.100  69.215  61.859  1.00  0.00           C
ATOM     69 4CA1 CYSTA   1      64.250  70.594  62.529  1.00  0.00           C
ATOM     72 5CA1 CYSTA   1      65.700  70.824  62.989  1.00  0.00           C
ATOM     75 6CA1 CYSTA   1      65.970  72.134  63.729  1.00  0.00           C
ATOM     79  CD3 CYSTA   1      64.810  58.484  65.209  1.00  0.00           C
ATOM     82  CD4 CYSTA   1      65.899  59.384  64.599  1.00  0.00           C
ATOM     85  CD5 CYSTA   1      66.060  59.195  63.079  1.00  0.00           C
ATOM     88  CD6 CYSTA   1      64.840  59.605  62.249  1.00  0.00           C
ATOM     91  CD7 CYSTA   1      64.440  61.074  62.449  1.00  0.00           C
ATOM     94  CD8 CYSTA   1      63.190  61.445  61.649  1.00  0.00           C
ATOM     97  CD9 CYSTA   1      62.920  62.954  61.629  1.00  0.00           C
ATOM    100 0CD1 CYSTA   1      61.620  63.294  60.889  1.00  0.00           C
ATOM    103 1CD1 CYSTA   1      61.700  64.594  60.079  1.00  0.00           C
ATOM    106 2CD1 CYSTA   1      60.490  64.764  59.169  1.00  0.00           C
ATOM    109 3CD1 CYSTA   1      60.599  65.954  58.209  1.00  0.00           C
ATOM    112 4CD1 CYSTA   1      59.620  65.864  57.029  1.00  0.00           C
ATOM    115 5CD1 CYSTA   1      58.150  65.754  57.449  1.00  0.00           C
ATOM    118 6CD1 CYSTA   1      57.180  65.645  56.259  1.00  0.00           C
ATOM    122  CX3 CYSTA   1      68.140  62.814  65.739  1.00  0.00           C
ATOM    125  CX4 CYSTA   1      68.530  63.554  64.449  1.00  0.00           C
ATOM    128  CX5 CYSTA   1      67.479  63.364  63.339  1.00  0.00           C
ATOM    131  CX6 CYSTA   1      67.820  64.105  62.039  1.00  0.00           C
ATOM    134  CX7 CYSTA   1      66.579  64.285  61.149  1.00  0.00           C
ATOM    137  CX8 CYSTA   1      66.850  65.124  59.879  1.00  0.00           C
ATOM    140  CX9 CYSTA   1      65.590  65.795  59.399  1.00  0.00           C
ATOM    142 0CX1 CYSTA   1      64.939  65.584  58.239  1.00  0.00           C
ATOM    144 1CX1 CYSTA   1      65.329  64.624  57.149  1.00  0.00           C
ATOM    147 2CX1 CYSTA   1      64.210  64.434  56.099  1.00  0.00           C
ATOM    150 3CX1 CYSTA   1      63.880  65.715  55.319  1.00  0.00           C
ATOM    153 4CX1 CYSTA   1      62.759  65.544  54.279  1.00  0.00           C
ATOM    156 5CX1 CYSTA   1      62.240  66.895  53.769  1.00  0.00           C
ATOM    159 6CX1 CYSTA   1      61.130  66.765  52.719  1.00  0.00           C
ATOM    162 7CX1 CYSTA   1      60.510  68.124  52.359  1.00  0.00           C
ATOM    165 8CX1 CYSTA   1      59.450  68.024  51.259  1.00  0.00           C
ATOM    169  N   SER A   2      61.800  62.204  72.869  1.00  0.00           N
ATOM    171  CA  SER A   2      61.870  61.344  74.039  1.00  0.00           C
ATOM    173  CB  SER A   2      63.210  61.664  74.789  1.00  0.00           C
ATOM    176  OG  SER A   2      64.079  60.544  74.839  1.00  0.00           O
ATOM    178  C   SER A   2      60.710  61.674  74.939  1.00  0.00           C
ATOM    179  O   SER A   2      60.399  60.984  75.909  1.00  0.00           O
ATOM    180  N   ALA A   3      60.020  62.764  74.639  1.00  0.00           N
ATOM    182  CA  ALA A   3      58.960  63.194  75.519  1.00  0.00           C
ATOM    184  CB  ALA A   3      59.260  64.515  76.159  1.00  0.00           C
ATOM    188  C   ALA A   3      57.670  63.344  74.829  1.00  0.00           C
ATOM    189  O   ALA A   3      57.310  64.344  74.209  1.00  0.00           O
ATOM    190  N   PHE A   4      56.890  62.304  75.069  1.00  0.00           N
ATOM    192  CA  PHE A   4      55.490  62.274  74.909  1.00  0.00           C
ATOM    194  CB  PHE A   4      55.110  61.074  73.999  1.00  0.00           C
ATOM    197  CG  PHE A   4      55.180  61.394  72.509  1.00  0.00           C
ATOM    198  CD1 PHE A   4      56.100  62.274  71.909  1.00  0.00           C
ATOM    200  CE1 PHE A   4      56.130  62.485  70.519  1.00  0.00           C
ATOM    202  CZ  PHE A   4      55.230  61.804  69.699  1.00  0.00           C
ATOM    204  CD2 PHE A   4      54.320  60.684  71.659  1.00  0.00           C
ATOM    206  CE2 PHE A   4      54.340  60.884  70.269  1.00  0.00           C
ATOM    208  C   PHE A   4      54.840  62.274  76.289  1.00  0.00           C
ATOM    209  O   PHE A   4      53.780  61.695  76.469  1.00  0.00           O
ATOM    210  N   ASN A   5      55.430  62.954  77.309  1.00  0.00           N
ATOM    212  CA  ASN A   5      54.590  63.734  78.229  1.00  0.00           C
ATOM    214  CB  ASN A   5      55.300  64.334  79.479  1.00  0.00           C
ATOM    217  CG  ASN A   5      55.310  63.424  80.699  1.00  0.00           C
ATOM    218  OD1 ASN A   5      56.210  63.494  81.529  1.00  0.00           O
ATOM    219  ND2 ASN A   5      54.330  62.504  80.839  1.00  0.00           N
ATOM    222  C   ASN A   5      54.110  64.924  77.429  1.00  0.00           C
ATOM    223  O   ASN A   5      54.920  65.664  76.879  1.00  0.00           O
ATOM    224  N   GLN A   6      52.780  65.014  77.249  1.00  0.00           N
ATOM    226  CA  GLN A   6      52.200  65.774  76.159  1.00  0.00           C
ATOM    228  CB  GLN A   6      52.229  67.295  76.489  1.00  0.00           C
ATOM    231  CG  GLN A   6      50.880  68.035  76.289  1.00  0.00           C
ATOM    234  CD  GLN A   6      49.650  67.384  76.939  1.00  0.00           C
ATOM    235  OE1 GLN A   6      48.530  67.734  76.599  1.00  0.00           O
ATOM    236  NE2 GLN A   6      49.840  66.454  77.899  1.00  0.00           N
ATOM    239  C   GLN A   6      52.840  65.375  74.859  1.00  0.00           C
ATOM    240  O   GLN A   6      53.099  64.194  74.659  1.00  0.00           O
ATOM    241  N   LEU A   7      53.090  66.314  73.949  1.00  0.00           N
ATOM    243  CA  LEU A   7      53.830  66.004  72.749  1.00  0.00           C
ATOM    245  CB  LEU A   7      52.870  66.215  71.569  1.00  0.00           C
ATOM    248  CG  LEU A   7      51.909  65.024  71.279  1.00  0.00           C
ATOM    250  CD1 LEU A   7      51.000  65.474  70.159  1.00  0.00           C
ATOM    254  CD2 LEU A   7      50.970  64.484  72.369  1.00  0.00           C
ATOM    258  C   LEU A   7      55.090  66.855  72.659  1.00  0.00           C
ATOM    259  O   LEU A   7      55.760  66.884  71.629  1.00  0.00           O
ATOM    260  N   VAL A   8      55.490  67.554  73.749  1.00  0.00           N
ATOM    262  CA  VAL A   8      56.709  68.364  73.769  1.00  0.00           C
ATOM    264  CB  VAL A   8      56.490  69.844  73.389  1.00  0.00           C
ATOM    266  CG1 VAL A   8      57.800  70.664  73.509  1.00  0.00           C
ATOM    270  CG2 VAL A   8      56.030  69.965  71.919  1.00  0.00           C
ATOM    274  C   VAL A   8      57.470  68.244  75.089  1.00  0.00           C
ATOM    275  O   VAL A   8      58.420  67.475  75.199  1.00  0.00           O
ATOM    276  N   GLU A   9      57.140  69.035  76.119  1.00  0.00           N
ATOM    278  CA  GLU A   9      57.720  69.014  77.449  1.00  0.00           C
ATOM    280  CB  GLU A   9      57.409  67.694  78.189  1.00  0.00           C
ATOM    283  CG  GLU A   9      56.509  67.895  79.439  1.00  0.00           C
ATOM    286  CD  GLU A   9      55.110  68.484  79.239  1.00  0.00           C
ATOM    287  OE1 GLU A   9      54.479  68.814  80.289  1.00  0.00           O
ATOM    288  OE2 GLU A   9      54.650  68.644  78.079  1.00  0.00           O
ATOM    289  C   GLU A   9      59.110  69.674  77.679  1.00  0.00           C
ATOM    290  O   GLU A   9      59.240  70.564  78.519  1.00  0.00           O
ATOM    291  N   ARG A  10      60.189  69.304  76.929  1.00  0.00           N
ATOM    293  CA  ARG A  10      61.550  69.924  76.919  1.00  0.00           C
ATOM    295  CB  ARG A  10      61.499  70.814  75.609  1.00  0.00           C
ATOM    298  CG  ARG A  10      61.550  72.355  75.749  1.00  0.00           C
ATOM    301  CD  ARG A  10      62.140  73.075  74.509  1.00  0.00           C
ATOM    304  NE  ARG A  10      63.250  73.974  74.969  1.00  0.00           N
ATOM    306  CZ  ARG A  10      63.939  74.804  74.199  1.00  0.00           C
ATOM    307  NH1 ARG A  10      64.770  75.684  74.739  1.00  0.00           N
ATOM    310  NH2 ARG A  10      63.860  74.834  72.889  1.00  0.00           N
ATOM    313  C   ARG A  10      63.080  69.364  77.319  1.00  0.00           C
ATOM    314  O   ARG A  10      63.740  70.314  77.739  1.00  0.00           O
ATOM    315  N   MET A  11      63.869  68.114  77.379  1.00  0.00           N
ATOM    317  CA  MET A  11      64.110  66.724  76.689  1.00  0.00           C
ATOM    319  CB  MET A  11      65.469  66.185  76.089  1.00  0.00           C
ATOM    322  CG  MET A  11      65.250  65.084  74.929  1.00  0.00           C
ATOM    325  SD  MET A  11      65.530  65.404  73.129  1.00  0.00           S
ATOM    326  CE  MET A  11      64.030  65.505  72.069  1.00  0.00           C
ATOM    330  C   MET A  11      63.420  65.465  77.159  1.00  0.00           C
ATOM    331  O   MET A  11      63.950  64.444  77.569  1.00  0.00           O
ATOM    332  N   GLN A  12      62.140  65.444  76.879  1.00  0.00           N
ATOM    334  CA  GLN A  12      61.499  66.715  76.769  1.00  0.00           C
ATOM    336  CB  GLN A  12      61.680  67.514  75.289  1.00  0.00           C
ATOM    339  CG  GLN A  12      62.870  68.204  74.339  1.00  0.00           C
ATOM    342  CD  GLN A  12      64.360  68.814  74.469  1.00  0.00           C
ATOM    343  OE1 GLN A  12      65.259  68.285  73.829  1.00  0.00           O
ATOM    344  NE2 GLN A  12      64.640  69.994  75.049  1.00  0.00           N
ATOM    347  C   GLN A  12      61.130  67.004  78.319  1.00  0.00           C
ATOM    348  O   GLN A  12      61.470  67.965  79.009  1.00  0.00           O
ATOM    349  N   THR A  13      60.510  66.024  78.989  1.00  0.00           N
ATOM    351  CA  THR A  13      60.720  65.785  80.419  1.00  0.00           C
ATOM    353  CB  THR A  13      59.500  65.244  81.149  1.00  0.00           C
ATOM    355  OG1 THR A  13      58.740  64.444  80.259  1.00  0.00           O
ATOM    357  CG2 THR A  13      58.640  66.435  81.559  1.00  0.00           C
ATOM    361  C   THR A  13      61.779  64.744  80.629  1.00  0.00           C
ATOM    362  O   THR A  13      61.870  63.774  79.869  1.00  0.00           O
ATOM    363  N   ASP A  14      62.530  64.874  81.739  1.00  0.00           N
ATOM    365  CA  ASP A  14      63.210  63.755  82.329  1.00  0.00           C
ATOM    367  CB  ASP A  14      64.720  63.984  82.509  1.00  0.00           C
ATOM    370  CG  ASP A  14      65.460  63.504  81.299  1.00  0.00           C
ATOM    371  OD1 ASP A  14      66.409  62.704  81.519  1.00  0.00           O
ATOM    372  OD2 ASP A  14      65.189  63.984  80.179  1.00  0.00           O
ATOM    373  C   ASP A  14      62.660  63.484  83.699  1.00  0.00           C
ATOM    374  O   ASP A  14      62.380  64.414  84.459  1.00  0.00           O
ATOM    375  N   THR A  15      62.549  62.204  84.059  1.00  0.00           N
ATOM    377  CA  THR A  15      62.040  61.774  85.349  1.00  0.00           C
ATOM    379  CB  THR A  15      60.640  61.174  85.269  1.00  0.00           C
ATOM    381  OG1 THR A  15      59.810  61.944  84.419  1.00  0.00           O
ATOM    383  CG2 THR A  15      59.930  61.204  86.639  1.00  0.00           C
ATOM    387  C   THR A  15      63.029  60.764  85.849  1.00  0.00           C
ATOM    388  O   THR A  15      63.840  60.244  85.089  1.00  0.00           O
ATOM    389  N   LEU A  16      63.020  60.465  87.169  1.00  0.00           N
ATOM    391  CA  LEU A  16      63.740  59.344  87.749  1.00  0.00           C
ATOM    393  CB  LEU A  16      64.079  59.684  89.229  1.00  0.00           C
ATOM    396  CG  LEU A  16      65.299  60.614  89.429  1.00  0.00           C
ATOM    398  CD1 LEU A  16      64.869  62.064  89.549  1.00  0.00           C
ATOM    402  CD2 LEU A  16      66.080  60.274  90.709  1.00  0.00           C
ATOM    406  C   LEU A  16      62.889  58.075  87.699  1.00  0.00           C
ATOM    407  O   LEU A  16      61.940  57.924  86.929  1.00  0.00           O
ATOM    408  N   GLU A  17      63.140  57.124  88.599  1.00  0.00           N
ATOM    410  CA  GLU A  17      62.190  56.124  88.999  1.00  0.00           C
ATOM    412  CB  GLU A  17      62.930  55.055  89.809  1.00  0.00           C
ATOM    415  CG  GLU A  17      62.050  53.894  90.359  1.00  0.00           C
ATOM    418  CD  GLU A  17      62.860  53.064  91.349  1.00  0.00           C
ATOM    419  OE1 GLU A  17      64.049  53.384  91.539  1.00  0.00           O
ATOM    420  OE2 GLU A  17      62.330  52.054  91.869  1.00  0.00           O
ATOM    421  C   GLU A  17      61.060  56.744  89.809  1.00  0.00           C
ATOM    422  O   GLU A  17      61.090  56.825  91.039  1.00  0.00           O
ATOM    423  N   TYR A  18      60.010  57.224  89.129  1.00  0.00           N
ATOM    425  CA  TYR A  18      58.840  57.834  89.739  1.00  0.00           C
ATOM    427  CB  TYR A  18      58.040  58.684  88.699  1.00  0.00           C
ATOM    430  CG  TYR A  18      57.819  57.935  87.419  1.00  0.00           C
ATOM    431  CD1 TYR A  18      56.660  57.174  87.279  1.00  0.00           C
ATOM    433  CE1 TYR A  18      56.530  56.284  86.199  1.00  0.00           C
ATOM    435  CZ  TYR A  18      57.510  56.194  85.219  1.00  0.00           C
ATOM    436  OH  TYR A  18      57.460  55.185  84.239  1.00  0.00           O
ATOM    438  CD2 TYR A  18      58.749  57.935  86.359  1.00  0.00           C
ATOM    440  CE2 TYR A  18      58.580  57.084  85.259  1.00  0.00           C
ATOM    442  C   TYR A  18      57.930  56.954  90.599  1.00  0.00           C
ATOM    443  O   TYR A  18      56.950  57.454  91.139  1.00  0.00           O
ATOM    444  N   GLN A  19      58.270  55.674  90.849  1.00  0.00           N
ATOM    446  CA  GLN A  19      57.630  54.814  91.819  1.00  0.00           C
ATOM    448  CB  GLN A  19      57.010  53.504  91.229  1.00  0.00           C
ATOM    451  CG  GLN A  19      57.940  52.604  90.339  1.00  0.00           C
ATOM    454  CD  GLN A  19      57.220  51.825  89.229  1.00  0.00           C
ATOM    455  OE1 GLN A  19      55.990  51.755  89.169  1.00  0.00           O
ATOM    456  NE2 GLN A  19      58.000  51.225  88.289  1.00  0.00           N
ATOM    459  C   GLN A  19      58.659  54.384  92.809  1.00  0.00           C
ATOM    460  O   GLN A  19      59.560  53.624  92.499  1.00  0.00           O
ATOM    461  N   CYS A  20      58.530  54.794  94.069  1.00  0.00           N
ATOM    463  CA  CYS A  20      59.340  54.195  95.099  1.00  0.00           C
ATOM    465  CB  CYS A  20      60.310  55.224  95.719  1.00  0.00           C
ATOM    468  SG  CYS A  20      61.450  55.785  94.409  1.00  0.00           S
ATOM    470  C   CYS A  20      58.350  53.584  96.039  1.00  0.00           C
ATOM    471  O   CYS A  20      57.150  53.854  95.959  1.00  0.00           O
ATOM    472  N   ASP A  21      58.790  52.664  96.919  1.00  0.00           N
ATOM    474  CA  ASP A  21      57.920  51.954  97.829  1.00  0.00           C
ATOM    476  CB  ASP A  21      58.780  50.895  98.619  1.00  0.00           C
ATOM    479  CG  ASP A  21      59.860  51.494  99.509  1.00  0.00           C
ATOM    480  OD1 ASP A  21      60.300  52.634  99.199  1.00  0.00           O
ATOM    481  OD2 ASP A  21      60.329  50.834 100.469  1.00  0.00           O
ATOM    482  C   ASP A  21      57.159  52.914  98.759  1.00  0.00           C
ATOM    483  O   ASP A  21      55.940  52.854  98.909  1.00  0.00           O
ATOM    484  N   GLU A  22      57.880  53.875  99.349  1.00  0.00           N
ATOM    486  CA  GLU A  22      57.290  54.894 100.179  1.00  0.00           C
ATOM    488  CB  GLU A  22      58.409  55.664 100.929  1.00  0.00           C
ATOM    491  CG  GLU A  22      59.380  54.884 101.859  1.00  0.00           C
ATOM    494  CD  GLU A  22      60.210  55.895 102.649  1.00  0.00           C
ATOM    495  OE1 GLU A  22      61.030  56.645 102.059  1.00  0.00           O
ATOM    496  OE2 GLU A  22      59.970  56.024 103.889  1.00  0.00           O
ATOM    497  C   GLU A  22      56.369  55.904  99.459  1.00  0.00           C
ATOM    498  O   GLU A  22      55.319  56.244 100.009  1.00  0.00           O
ATOM    499  N   LYS A  23      56.779  56.474  98.299  1.00  0.00           N
ATOM    501  CA  LYS A  23      56.200  57.664  97.689  1.00  0.00           C
ATOM    503  CB  LYS A  23      56.730  59.034  98.249  1.00  0.00           C
ATOM    506  CG  LYS A  23      56.389  59.504  99.669  1.00  0.00           C
ATOM    509  CD  LYS A  23      57.260  58.875 100.759  1.00  0.00           C
ATOM    512  CE  LYS A  23      57.080  59.364 102.189  1.00  0.00           C
ATOM    515  NZ  LYS A  23      58.010  58.605 103.049  1.00  0.00           N
ATOM    519  C   LYS A  23      56.600  57.704  96.199  1.00  0.00           C
ATOM    520  O   LYS A  23      57.560  57.035  95.839  1.00  0.00           O
ATOM    521  N   PRO A  24      55.979  58.465  95.299  1.00  0.00           N
ATOM    522  CD  PRO A  24      54.600  58.894  95.479  1.00  0.00           C
ATOM    525  CA  PRO A  24      56.380  58.524  93.889  1.00  0.00           C
ATOM    527  CB  PRO A  24      55.080  58.935  93.169  1.00  0.00           C
ATOM    530  CG  PRO A  24      54.270  59.684  94.229  1.00  0.00           C
ATOM    533  C   PRO A  24      57.450  59.574  93.599  1.00  0.00           C
ATOM    534  O   PRO A  24      57.210  60.764  93.779  1.00  0.00           O
ATOM    535  N   LEU A  25      58.670  59.204  93.159  1.00  0.00           N
ATOM    537  CA  LEU A  25      59.790  60.125  92.919  1.00  0.00           C
ATOM    539  CB  LEU A  25      61.110  59.325  93.079  1.00  0.00           C
ATOM    542  CG  LEU A  25      62.390  60.084  93.479  1.00  0.00           C
ATOM    544  CD1 LEU A  25      62.950  61.044  92.449  1.00  0.00           C
ATOM    548  CD2 LEU A  25      62.190  60.874  94.749  1.00  0.00           C
ATOM    552  C   LEU A  25      59.710  60.824  91.549  1.00  0.00           C
ATOM    553  O   LEU A  25      60.490  60.594  90.619  1.00  0.00           O
ATOM    554  N   THR A  26      58.720  61.715  91.349  1.00  0.00           N
ATOM    556  CA  THR A  26      58.400  62.274  90.029  1.00  0.00           C
ATOM    558  CB  THR A  26      56.950  62.174  89.579  1.00  0.00           C
ATOM    560  OG1 THR A  26      56.680  62.924  88.389  1.00  0.00           O
ATOM    562  CG2 THR A  26      56.030  62.704  90.669  1.00  0.00           C
ATOM    566  C   THR A  26      58.990  63.664  89.879  1.00  0.00           C
ATOM    567  O   THR A  26      58.330  64.704  89.869  1.00  0.00           O
ATOM    568  N   VAL A  27      60.310  63.704  89.749  1.00  0.00           N
ATOM    570  CA  VAL A  27      61.080  64.884  89.469  1.00  0.00           C
ATOM    572  CB  VAL A  27      62.540  64.645  89.799  1.00  0.00           C
ATOM    574  CG1 VAL A  27      63.390  65.835  89.359  1.00  0.00           C
ATOM    578  CG2 VAL A  27      62.720  64.465  91.309  1.00  0.00           C
ATOM    582  C   VAL A  27      61.010  65.204  87.999  1.00  0.00           C
ATOM    583  O   VAL A  27      61.090  64.314  87.179  1.00  0.00           O
ATOM    584  N   LYS A  28      60.870  66.484  87.619  1.00  0.00           N
ATOM    586  CA  LYS A  28      61.030  66.905  86.259  1.00  0.00           C
ATOM    588  CB  LYS A  28      59.960  67.944  85.829  1.00  0.00           C
ATOM    591  CG  LYS A  28      58.520  67.404  85.729  1.00  0.00           C
ATOM    594  CD  LYS A  28      57.969  66.804  87.029  1.00  0.00           C
ATOM    597  CE  LYS A  28      56.509  66.384  86.939  1.00  0.00           C
ATOM    600  NZ  LYS A  28      56.049  65.795  88.209  1.00  0.00           N
ATOM    604  C   LYS A  28      62.390  67.514  86.199  1.00  0.00           C
ATOM    605  O   LYS A  28      62.580  68.644  86.629  1.00  0.00           O
ATOM    606  N   LEU A  29      63.380  66.755  85.709  1.00  0.00           N
ATOM    608  CA  LEU A  29      64.710  67.274  85.529  1.00  0.00           C
ATOM    610  CB  LEU A  29      65.820  66.194  85.509  1.00  0.00           C
ATOM    613  CG  LEU A  29      65.880  65.264  86.739  1.00  0.00           C
ATOM    615  CD1 LEU A  29      64.960  64.054  86.569  1.00  0.00           C
ATOM    619  CD2 LEU A  29      67.299  64.774  87.069  1.00  0.00           C
ATOM    623  C   LEU A  29      64.760  68.064  84.239  1.00  0.00           C
ATOM    624  O   LEU A  29      64.350  67.584  83.189  1.00  0.00           O
ATOM    625  N   ASN A  30      65.329  69.274  84.289  1.00  0.00           N
ATOM    627  CA  ASN A  30      65.840  69.944  83.109  1.00  0.00           C
ATOM    629  CB  ASN A  30      66.310  71.365  83.539  1.00  0.00           C
ATOM    632  CG  ASN A  30      66.290  72.344  82.379  1.00  0.00           C
ATOM    633  OD1 ASN A  30      67.320  72.715  81.819  1.00  0.00           O
ATOM    634  ND2 ASN A  30      65.069  72.834  82.049  1.00  0.00           N
ATOM    637  C   ASN A  30      67.000  69.105  82.519  1.00  0.00           C
ATOM    638  O   ASN A  30      67.799  68.594  83.289  1.00  0.00           O
ATOM    639  N   ASN A  31      67.159  68.914  81.189  1.00  0.00           N
ATOM    641  CA  ASN A  31      68.270  68.094  80.639  1.00  0.00           C
ATOM    643  CB  ASN A  31      68.130  67.774  79.109  1.00  0.00           C
ATOM    646  CG  ASN A  31      69.420  67.174  78.529  1.00  0.00           C
ATOM    647  OD1 ASN A  31      70.180  67.844  77.829  1.00  0.00           O
ATOM    648  ND2 ASN A  31      69.710  65.884  78.819  1.00  0.00           N
ATOM    651  C   ASN A  31      69.690  68.575  81.009  1.00  0.00           C
ATOM    652  O   ASN A  31      70.520  67.744  81.379  1.00  0.00           O
ATOM    653  N   PRO A  32      69.950  69.874  80.969  1.00  0.00           N
ATOM    654  CD  PRO A  32      69.390  70.734  79.899  1.00  0.00           C
ATOM    657  CA  PRO A  32      71.080  70.515  81.619  1.00  0.00           C
ATOM    659  CB  PRO A  32      70.810  72.004  81.369  1.00  0.00           C
ATOM    662  CG  PRO A  32      70.060  72.105  80.039  1.00  0.00           C
ATOM    665  C   PRO A  32      71.220  70.255  83.119  1.00  0.00           C
ATOM    666  O   PRO A  32      72.270  70.554  83.669  1.00  0.00           O
ATOM    667  N   ARG A  33      70.159  69.804  83.809  1.00  0.00           N
ATOM    669  CA  ARG A  33      70.130  69.424  85.209  1.00  0.00           C
ATOM    671  CB  ARG A  33      71.039  68.194  85.529  1.00  0.00           C
ATOM    674  CG  ARG A  33      70.850  66.965  84.599  1.00  0.00           C
ATOM    677  CD  ARG A  33      69.490  66.255  84.659  1.00  0.00           C
ATOM    680  NE  ARG A  33      69.320  65.484  83.389  1.00  0.00           N
ATOM    682  CZ  ARG A  33      69.100  64.185  83.369  1.00  0.00           C
ATOM    683  NH1 ARG A  33      67.950  63.674  83.709  1.00  0.00           N
ATOM    686  NH2 ARG A  33      70.020  63.384  82.879  1.00  0.00           N
ATOM    689  C   ARG A  33      70.360  70.605  86.169  1.00  0.00           C
ATOM    690  O   ARG A  33      70.899  70.435  87.259  1.00  0.00           O
ATOM    691  N   GLN A  34      69.950  71.844  85.799  1.00  0.00           N
ATOM    693  CA  GLN A  34      70.170  73.044  86.609  1.00  0.00           C
ATOM    695  CB  GLN A  34      69.979  74.355  85.779  1.00  0.00           C
ATOM    698  CG  GLN A  34      70.500  74.304  84.319  1.00  0.00           C
ATOM    701  CD  GLN A  34      69.890  75.424  83.489  1.00  0.00           C
ATOM    702  OE1 GLN A  34      69.590  76.524  83.939  1.00  0.00           O
ATOM    703  NE2 GLN A  34      69.620  75.145  82.189  1.00  0.00           N
ATOM    706  C   GLN A  34      69.119  73.124  87.689  1.00  0.00           C
ATOM    707  O   GLN A  34      69.290  73.734  88.739  1.00  0.00           O
ATOM    708  N   GLU A  35      67.979  72.494  87.399  1.00  0.00           N
ATOM    710  CA  GLU A  35      66.759  72.624  88.119  1.00  0.00           C
ATOM    712  CB  GLU A  35      65.850  73.734  87.539  1.00  0.00           C
ATOM    715  CG  GLU A  35      64.539  73.994  88.329  1.00  0.00           C
ATOM    718  CD  GLU A  35      63.700  75.005  87.569  1.00  0.00           C
ATOM    719  OE1 GLU A  35      63.170  74.605  86.509  1.00  0.00           O
ATOM    720  OE2 GLU A  35      63.630  76.185  87.999  1.00  0.00           O
ATOM    721  C   GLU A  35      66.110  71.274  87.989  1.00  0.00           C
ATOM    722  O   GLU A  35      66.270  70.584  86.979  1.00  0.00           O
ATOM    723  N   VAL A  36      65.430  70.895  89.059  1.00  0.00           N
ATOM    725  CA  VAL A  36      64.509  69.814  89.139  1.00  0.00           C
ATOM    727  CB  VAL A  36      64.970  68.744  90.129  1.00  0.00           C
ATOM    729  CG1 VAL A  36      66.200  68.035  89.559  1.00  0.00           C
ATOM    733  CG2 VAL A  36      65.280  69.274  91.539  1.00  0.00           C
ATOM    737  C   VAL A  36      63.200  70.404  89.599  1.00  0.00           C
ATOM    738  O   VAL A  36      63.159  71.154  90.569  1.00  0.00           O
ATOM    739  N   SER A  37      62.070  70.094  88.949  1.00  0.00           N
ATOM    741  CA  SER A  37      60.780  70.344  89.589  1.00  0.00           C
ATOM    743  CB  SER A  37      59.680  70.924  88.679  1.00  0.00           C
ATOM    746  OG  SER A  37      60.040  72.194  88.149  1.00  0.00           O
ATOM    748  C   SER A  37      60.310  69.084  90.279  1.00  0.00           C
ATOM    749  O   SER A  37      59.970  68.094  89.649  1.00  0.00           O
ATOM    750  N   PHE A  38      60.310  69.075  91.619  1.00  0.00           N
ATOM    752  CA  PHE A  38      60.090  67.914  92.459  1.00  0.00           C
ATOM    754  CB  PHE A  38      61.210  67.814  93.539  1.00  0.00           C
ATOM    757  CG  PHE A  38      60.950  66.744  94.579  1.00  0.00           C
ATOM    758  CD1 PHE A  38      60.830  65.395  94.219  1.00  0.00           C
ATOM    760  CE1 PHE A  38      60.420  64.444  95.149  1.00  0.00           C
ATOM    762  CZ  PHE A  38      60.139  64.825  96.459  1.00  0.00           C
ATOM    764  CD2 PHE A  38      60.680  67.114  95.909  1.00  0.00           C
ATOM    766  CE2 PHE A  38      60.290  66.164  96.849  1.00  0.00           C
ATOM    768  C   PHE A  38      58.710  67.974  93.089  1.00  0.00           C
ATOM    769  O   PHE A  38      58.130  69.044  93.269  1.00  0.00           O
ATOM    770  N   VAL A  39      58.130  66.804  93.409  1.00  0.00           N
ATOM    772  CA  VAL A  39      56.810  66.724  93.999  1.00  0.00           C
ATOM    774  CB  VAL A  39      56.030  65.564  93.369  1.00  0.00           C
ATOM    776  CG1 VAL A  39      54.729  65.264  94.109  1.00  0.00           C
ATOM    780  CG2 VAL A  39      55.690  65.994  91.939  1.00  0.00           C
ATOM    784  C   VAL A  39      56.790  66.704  95.519  1.00  0.00           C
ATOM    785  O   VAL A  39      57.299  65.814  96.189  1.00  0.00           O
ATOM    786  N   TYR A  40      56.110  67.694  96.139  1.00  0.00           N
ATOM    788  CA  TYR A  40      55.590  67.594  97.489  1.00  0.00           C
ATOM    790  CB  TYR A  40      55.560  69.005  98.159  1.00  0.00           C
ATOM    793  CG  TYR A  40      55.249  69.105  99.649  1.00  0.00           C
ATOM    794  CD1 TYR A  40      54.260  68.355 100.289  1.00  0.00           C
ATOM    796  CE1 TYR A  40      54.100  68.414 101.679  1.00  0.00           C
ATOM    798  CZ  TYR A  40      54.909  69.244 102.449  1.00  0.00           C
ATOM    799  OH  TYR A  40      54.820  69.204 103.859  1.00  0.00           O
ATOM    801  CD2 TYR A  40      55.979  70.034 100.429  1.00  0.00           C
ATOM    803  CE2 TYR A  40      55.830  70.084 101.819  1.00  0.00           C
ATOM    805  C   TYR A  40      54.200  66.994  97.349  1.00  0.00           C
ATOM    806  O   TYR A  40      53.229  67.715  97.069  1.00  0.00           O
ATOM    807  N   ASP A  41      54.060  65.664  97.539  1.00  0.00           N
ATOM    809  CA  ASP A  41      52.780  64.984  97.579  1.00  0.00           C
ATOM    811  CB  ASP A  41      51.930  65.554  98.749  1.00  0.00           C
ATOM    814  CG  ASP A  41      50.850  64.594  99.209  1.00  0.00           C
ATOM    815  OD1 ASP A  41      50.069  64.114  98.349  1.00  0.00           O
ATOM    816  OD2 ASP A  41      50.690  64.444 100.439  1.00  0.00           O
ATOM    817  C   ASP A  41      52.120  64.865  96.189  1.00  0.00           C
ATOM    818  O   ASP A  41      52.170  63.814  95.549  1.00  0.00           O
ATOM    819  N   ASN A  42      51.590  65.975  95.639  1.00  0.00           N
ATOM    821  CA  ASN A  42      51.150  66.094  94.249  1.00  0.00           C
ATOM    823  CB  ASN A  42      49.700  65.535  94.089  1.00  0.00           C
ATOM    826  CG  ASN A  42      49.279  65.145  92.669  1.00  0.00           C
ATOM    827  OD1 ASN A  42      49.990  65.274  91.669  1.00  0.00           O
ATOM    828  ND2 ASN A  42      48.060  64.554  92.569  1.00  0.00           N
ATOM    831  C   ASN A  42      51.240  67.575  93.849  1.00  0.00           C
ATOM    832  O   ASN A  42      50.729  68.015  92.819  1.00  0.00           O
ATOM    833  N   GLN A  43      51.930  68.405  94.639  1.00  0.00           N
ATOM    835  CA  GLN A  43      52.250  69.795  94.379  1.00  0.00           C
ATOM    837  CB  GLN A  43      52.140  70.584  95.699  1.00  0.00           C
ATOM    840  CG  GLN A  43      52.689  72.035  95.729  1.00  0.00           C
ATOM    843  CD  GLN A  43      52.499  72.685  97.109  1.00  0.00           C
ATOM    844  OE1 GLN A  43      52.560  73.904  97.279  1.00  0.00           O
ATOM    845  NE2 GLN A  43      52.299  71.855  98.169  1.00  0.00           N
ATOM    848  C   GLN A  43      53.640  69.855  93.799  1.00  0.00           C
ATOM    849  O   GLN A  43      54.479  69.035  94.149  1.00  0.00           O
ATOM    850  N   LEU A  44      53.930  70.795  92.889  1.00  0.00           N
ATOM    852  CA  LEU A  44      55.210  70.804  92.199  1.00  0.00           C
ATOM    854  CB  LEU A  44      54.970  70.634  90.679  1.00  0.00           C
ATOM    857  CG  LEU A  44      56.220  70.194  89.899  1.00  0.00           C
ATOM    859  CD1 LEU A  44      56.630  68.764  90.229  1.00  0.00           C
ATOM    863  CD2 LEU A  44      56.030  70.304  88.389  1.00  0.00           C
ATOM    867  C   LEU A  44      56.040  72.054  92.499  1.00  0.00           C
ATOM    868  O   LEU A  44      55.570  73.184  92.419  1.00  0.00           O
ATOM    869  N   LEU A  45      57.320  71.834  92.909  1.00  0.00           N
ATOM    871  CA  LEU A  45      58.180  72.884  93.419  1.00  0.00           C
ATOM    873  CB  LEU A  45      58.450  72.744  94.929  1.00  0.00           C
ATOM    876  CG  LEU A  45      57.200  72.624  95.819  1.00  0.00           C
ATOM    878  CD1 LEU A  45      56.649  71.204  95.909  1.00  0.00           C
ATOM    882  CD2 LEU A  45      57.549  73.084  97.239  1.00  0.00           C
ATOM    886  C   LEU A  45      59.510  72.794  92.699  1.00  0.00           C
ATOM    887  O   LEU A  45      59.960  71.704  92.359  1.00  0.00           O
ATOM    888  N   HIS A  46      60.170  73.935  92.439  1.00  0.00           N
ATOM    890  CA  HIS A  46      61.389  73.984  91.639  1.00  0.00           C
ATOM    892  CB  HIS A  46      61.270  75.105  90.569  1.00  0.00           C
ATOM    895  ND1 HIS A  46      61.719  77.384  91.479  1.00  0.00           N
ATOM    896  CG  HIS A  46      60.800  76.414  91.139  1.00  0.00           C
ATOM    897  CE1 HIS A  46      61.030  78.355  92.029  1.00  0.00           C
ATOM    899  NE2 HIS A  46      59.700  78.094  92.029  1.00  0.00           N
ATOM    901  CD2 HIS A  46      59.540  76.855  91.439  1.00  0.00           C
ATOM    903  C   HIS A  46      62.639  74.154  92.489  1.00  0.00           C
ATOM    904  O   HIS A  46      62.860  75.174  93.149  1.00  0.00           O
ATOM    905  N   LEU A  47      63.520  73.124  92.499  1.00  0.00           N
ATOM    907  CA  LEU A  47      64.729  73.094  93.289  1.00  0.00           C
ATOM    909  CB  LEU A  47      64.920  71.794  94.109  1.00  0.00           C
ATOM    912  CG  LEU A  47      63.850  71.404  95.149  1.00  0.00           C
ATOM    914  CD1 LEU A  47      62.490  71.054  94.549  1.00  0.00           C
ATOM    918  CD2 LEU A  47      64.340  70.215  95.989  1.00  0.00           C
ATOM    922  C   LEU A  47      65.890  73.164  92.329  1.00  0.00           C
ATOM    923  O   LEU A  47      65.890  72.484  91.309  1.00  0.00           O
ATOM    924  N   LYS A  48      66.930  73.984  92.609  1.00  0.00           N
ATOM    926  CA  LYS A  48      68.000  74.185  91.639  1.00  0.00           C
ATOM    928  CB  LYS A  48      68.190  75.624  91.119  1.00  0.00           C
ATOM    931  CG  LYS A  48      66.979  76.255  90.419  1.00  0.00           C
ATOM    934  CD  LYS A  48      65.920  76.785  91.389  1.00  0.00           C
ATOM    937  CE  LYS A  48      64.659  77.404  90.769  1.00  0.00           C
ATOM    940  NZ  LYS A  48      65.000  78.424  89.769  1.00  0.00           N
ATOM    944  C   LYS A  48      69.290  73.725  92.249  1.00  0.00           C
ATOM    945  O   LYS A  48      69.530  73.884  93.449  1.00  0.00           O
ATOM    946  N   GLN A  49      70.150  73.105  91.409  1.00  0.00           N
ATOM    948  CA  GLN A  49      71.460  72.674  91.829  1.00  0.00           C
ATOM    950  CB  GLN A  49      72.109  71.605  90.909  1.00  0.00           C
ATOM    953  CG  GLN A  49      72.770  72.085  89.589  1.00  0.00           C
ATOM    956  CD  GLN A  49      74.300  72.215  89.689  1.00  0.00           C
ATOM    957  OE1 GLN A  49      74.960  71.575  90.499  1.00  0.00           O
ATOM    958  NE2 GLN A  49      74.880  73.005  88.749  1.00  0.00           N
ATOM    961  C   GLN A  49      72.340  73.874  92.129  1.00  0.00           C
ATOM    962  O   GLN A  49      72.330  74.884  91.429  1.00  0.00           O
ATOM    963  N   GLY A  50      73.040  73.804  93.259  1.00  0.00           N
ATOM    965  CA  GLY A  50      73.909  74.865  93.749  1.00  0.00           C
ATOM    968  C   GLY A  50      75.329  74.414  93.729  1.00  0.00           C
ATOM    969  O   GLY A  50      75.870  74.005  92.709  1.00  0.00           O
ATOM    970  N   ILE A  51      75.990  74.474  94.889  1.00  0.00           N
ATOM    972  CA  ILE A  51      77.330  73.954  95.049  1.00  0.00           C
ATOM    974  CB  ILE A  51      78.229  74.884  95.839  1.00  0.00           C
ATOM    976  CG2 ILE A  51      79.620  74.234  96.059  1.00  0.00           C
ATOM    980  CG1 ILE A  51      78.359  76.264  95.149  1.00  0.00           C
ATOM    983  CD  ILE A  51      78.850  76.194  93.699  1.00  0.00           C
ATOM    987  C   ILE A  51      77.190  72.605  95.709  1.00  0.00           C
ATOM    988  O   ILE A  51      76.729  72.484  96.839  1.00  0.00           O
ATOM    989  N   SER A  52      77.530  71.554  94.949  1.00  0.00           N
ATOM    991  CA  SER A  52      77.250  70.174  95.309  1.00  0.00           C
ATOM    993  CB  SER A  52      76.740  69.374  94.089  1.00  0.00           C
ATOM    996  OG  SER A  52      75.479  69.884  93.629  1.00  0.00           O
ATOM    998  C   SER A  52      78.500  69.504  95.839  1.00  0.00           C
ATOM    999  O   SER A  52      79.490  69.384  95.129  1.00  0.00           O
ATOM   1000  N   ALA A  53      78.500  69.084  97.119  1.00  0.00           N
ATOM   1002  CA  ALA A  53      79.710  68.535  97.729  1.00  0.00           C
ATOM   1004  CB  ALA A  53      80.000  69.334  99.009  1.00  0.00           C
ATOM   1008  C   ALA A  53      79.590  67.054  98.059  1.00  0.00           C
ATOM   1009  O   ALA A  53      80.560  66.314  98.009  1.00  0.00           O
ATOM   1010  N   SER A  54      78.370  66.564  98.349  1.00  0.00           N
ATOM   1012  CA  SER A  54      78.149  65.164  98.719  1.00  0.00           C
ATOM   1014  CB  SER A  54      77.120  64.994  99.879  1.00  0.00           C
ATOM   1017  OG  SER A  54      77.530  65.624 101.099  1.00  0.00           O
ATOM   1019  C   SER A  54      77.610  64.355  97.549  1.00  0.00           C
ATOM   1020  O   SER A  54      77.190  63.204  97.699  1.00  0.00           O
ATOM   1021  N   GLY A  55      77.549  64.944  96.349  1.00  0.00           N
ATOM   1023  CA  GLY A  55      76.740  64.484  95.219  1.00  0.00           C
ATOM   1026  C   GLY A  55      75.810  65.605  94.899  1.00  0.00           C
ATOM   1027  O   GLY A  55      75.710  66.535  95.689  1.00  0.00           O
ATOM   1028  N   ALA A  56      75.130  65.605  93.729  1.00  0.00           N
ATOM   1030  CA  ALA A  56      74.280  66.685  93.299  1.00  0.00           C
ATOM   1032  CB  ALA A  56      73.670  66.414  91.909  1.00  0.00           C
ATOM   1036  C   ALA A  56      73.200  67.134  94.289  1.00  0.00           C
ATOM   1037  O   ALA A  56      72.380  66.374  94.809  1.00  0.00           O
ATOM   1038  N   ARG A  57      73.200  68.435  94.589  1.00  0.00           N
ATOM   1040  CA  ARG A  57      72.400  69.044  95.619  1.00  0.00           C
ATOM   1042  CB  ARG A  57      73.330  69.774  96.629  1.00  0.00           C
ATOM   1045  CG  ARG A  57      74.149  68.795  97.509  1.00  0.00           C
ATOM   1048  CD  ARG A  57      73.650  68.405  98.909  1.00  0.00           C
ATOM   1051  NE  ARG A  57      72.159  68.295  98.899  1.00  0.00           N
ATOM   1053  CZ  ARG A  57      71.350  69.325  99.089  1.00  0.00           C
ATOM   1054  NH1 ARG A  57      71.740  70.465  99.599  1.00  0.00           N
ATOM   1057  NH2 ARG A  57      70.110  69.255  98.669  1.00  0.00           N
ATOM   1060  C   ARG A  57      71.470  70.054  95.009  1.00  0.00           C
ATOM   1061  O   ARG A  57      71.890  71.154  94.669  1.00  0.00           O
ATOM   1062  N   TYR A  58      70.159  69.734  94.929  1.00  0.00           N
ATOM   1064  CA  TYR A  58      69.140  70.614  94.409  1.00  0.00           C
ATOM   1066  CB  TYR A  58      68.170  69.924  93.399  1.00  0.00           C
ATOM   1069  CG  TYR A  58      68.890  69.204  92.289  1.00  0.00           C
ATOM   1070  CD1 TYR A  58      69.420  67.914  92.479  1.00  0.00           C
ATOM   1072  CE1 TYR A  58      70.040  67.234  91.419  1.00  0.00           C
ATOM   1074  CZ  TYR A  58      70.110  67.825  90.159  1.00  0.00           C
ATOM   1075  OH  TYR A  58      70.750  67.134  89.109  1.00  0.00           O
ATOM   1077  CD2 TYR A  58      68.920  69.764  90.999  1.00  0.00           C
ATOM   1079  CE2 TYR A  58      69.530  69.075  89.939  1.00  0.00           C
ATOM   1081  C   TYR A  58      68.350  71.094  95.599  1.00  0.00           C
ATOM   1082  O   TYR A  58      67.969  70.285  96.449  1.00  0.00           O
ATOM   1083  N   THR A  59      68.110  72.404  95.779  1.00  0.00           N
ATOM   1085  CA  THR A  59      67.450  72.864  96.999  1.00  0.00           C
ATOM   1087  CB  THR A  59      68.470  73.274  98.069  1.00  0.00           C
ATOM   1089  OG1 THR A  59      69.440  72.264  98.309  1.00  0.00           O
ATOM   1091  CG2 THR A  59      67.780  73.584  99.409  1.00  0.00           C
ATOM   1095  C   THR A  59      66.549  74.054  96.699  1.00  0.00           C
ATOM   1096  O   THR A  59      66.969  74.975  95.999  1.00  0.00           O
ATOM   1097  N   ASP A  60      65.280  74.075  97.189  1.00  0.00           N
ATOM   1099  CA  ASP A  60      64.420  75.255  97.139  1.00  0.00           C
ATOM   1101  CB  ASP A  60      63.070  74.855  96.489  1.00  0.00           C
ATOM   1104  CG  ASP A  60      62.310  73.715  97.179  1.00  0.00           C
ATOM   1105  OD1 ASP A  60      61.249  73.344  96.629  1.00  0.00           O
ATOM   1106  OD2 ASP A  60      62.770  73.204  98.229  1.00  0.00           O
ATOM   1107  C   ASP A  60      64.189  75.844  98.529  1.00  0.00           C
ATOM   1108  O   ASP A  60      63.630  76.924  98.709  1.00  0.00           O
ATOM   1109  N   GLY A  61      64.670  75.115  99.559  1.00  0.00           N
ATOM   1111  CA  GLY A  61      64.460  75.395 100.969  1.00  0.00           C
ATOM   1114  C   GLY A  61      63.310  74.605 101.529  1.00  0.00           C
ATOM   1115  O   GLY A  61      63.350  74.224 102.689  1.00  0.00           O
ATOM   1116  N   ILE A  62      62.270  74.334 100.719  1.00  0.00           N
ATOM   1118  CA  ILE A  62      61.110  73.524 101.109  1.00  0.00           C
ATOM   1120  CB  ILE A  62      59.970  73.524 100.099  1.00  0.00           C
ATOM   1122  CG2 ILE A  62      58.810  72.624 100.599  1.00  0.00           C
ATOM   1126  CG1 ILE A  62      59.479  74.965  99.789  1.00  0.00           C
ATOM   1129  CD  ILE A  62      58.729  75.655 100.929  1.00  0.00           C
ATOM   1133  C   ILE A  62      61.509  72.105 101.399  1.00  0.00           C
ATOM   1134  O   ILE A  62      61.070  71.505 102.379  1.00  0.00           O
ATOM   1135  N   TYR A  63      62.409  71.575 100.559  1.00  0.00           N
ATOM   1137  CA  TYR A  63      63.170  70.384 100.829  1.00  0.00           C
ATOM   1139  CB  TYR A  63      62.520  69.125 100.189  1.00  0.00           C
ATOM   1142  CG  TYR A  63      61.270  68.734 100.929  1.00  0.00           C
ATOM   1143  CD1 TYR A  63      61.360  68.364 102.279  1.00  0.00           C
ATOM   1145  CE1 TYR A  63      60.210  68.075 103.029  1.00  0.00           C
ATOM   1147  CZ  TYR A  63      58.960  68.084 102.419  1.00  0.00           C
ATOM   1148  OH  TYR A  63      57.819  67.774 103.189  1.00  0.00           O
ATOM   1150  CD2 TYR A  63      60.010  68.725 100.319  1.00  0.00           C
ATOM   1152  CE2 TYR A  63      58.860  68.384 101.049  1.00  0.00           C
ATOM   1154  C   TYR A  63      64.590  70.594 100.319  1.00  0.00           C
ATOM   1155  O   TYR A  63      64.869  71.404  99.439  1.00  0.00           O
ATOM   1156  N   VAL A  64      65.560  69.894 100.919  1.00  0.00           N
ATOM   1158  CA  VAL A  64      66.899  69.744 100.389  1.00  0.00           C
ATOM   1160  CB  VAL A  64      67.939  69.795 101.539  1.00  0.00           C
ATOM   1162  CG1 VAL A  64      68.750  68.504 101.799  1.00  0.00           C
ATOM   1166  CG2 VAL A  64      68.890  70.994 101.409  1.00  0.00           C
ATOM   1170  C   VAL A  64      66.880  68.435  99.589  1.00  0.00           C
ATOM   1171  O   VAL A  64      66.670  67.365 100.149  1.00  0.00           O
ATOM   1172  N   PHE A  65      67.039  68.454  98.249  1.00  0.00           N
ATOM   1174  CA  PHE A  65      67.109  67.234  97.449  1.00  0.00           C
ATOM   1176  CB  PHE A  65      66.340  67.384  96.089  1.00  0.00           C
ATOM   1179  CG  PHE A  65      66.210  66.154  95.189  1.00  0.00           C
ATOM   1180  CD1 PHE A  65      67.310  65.435  94.669  1.00  0.00           C
ATOM   1182  CE1 PHE A  65      67.120  64.285  93.909  1.00  0.00           C
ATOM   1184  CZ  PHE A  65      65.830  63.834  93.609  1.00  0.00           C
ATOM   1186  CD2 PHE A  65      64.920  65.715  94.839  1.00  0.00           C
ATOM   1188  CE2 PHE A  65      64.729  64.554  94.079  1.00  0.00           C
ATOM   1190  C   PHE A  65      68.549  66.864  97.239  1.00  0.00           C
ATOM   1191  O   PHE A  65      69.350  67.605  96.649  1.00  0.00           O
ATOM   1192  N   TRP A  66      68.970  65.694  97.719  1.00  0.00           N
ATOM   1194  CA  TRP A  66      70.299  65.194  97.489  1.00  0.00           C
ATOM   1196  CB  TRP A  66      70.990  64.814  98.829  1.00  0.00           C
ATOM   1199  CG  TRP A  66      72.369  64.234  98.729  1.00  0.00           C
ATOM   1200  CD1 TRP A  66      73.310  64.434  97.749  1.00  0.00           C
ATOM   1202  NE1 TRP A  66      74.390  63.634  97.999  1.00  0.00           N
ATOM   1204  CE2 TRP A  66      74.210  62.935  99.149  1.00  0.00           C
ATOM   1205  CD2 TRP A  66      72.950  63.304  99.669  1.00  0.00           C
ATOM   1206  CE3 TRP A  66      72.530  62.755 100.889  1.00  0.00           C
ATOM   1208  CZ3 TRP A  66      73.370  61.844 101.539  1.00  0.00           C
ATOM   1210  CZ2 TRP A  66      75.030  62.014  99.779  1.00  0.00           C
ATOM   1212  CH2 TRP A  66      74.590  61.464 100.989  1.00  0.00           C
ATOM   1214  C   TRP A  66      70.159  64.044  96.519  1.00  0.00           C
ATOM   1215  O   TRP A  66      69.369  63.114  96.689  1.00  0.00           O
ATOM   1216  N   SER A  67      70.920  64.125  95.419  1.00  0.00           N
ATOM   1218  CA  SER A  67      71.049  63.094  94.419  1.00  0.00           C
ATOM   1220  CB  SER A  67      70.830  63.664  92.989  1.00  0.00           C
ATOM   1223  OG  SER A  67      70.909  62.674  91.959  1.00  0.00           O
ATOM   1225  C   SER A  67      72.479  62.654  94.489  1.00  0.00           C
ATOM   1226  O   SER A  67      73.399  63.465  94.369  1.00  0.00           O
ATOM   1227  N   LYS A  68      72.729  61.365  94.679  1.00  0.00           N
ATOM   1229  CA  LYS A  68      74.060  60.814  94.709  1.00  0.00           C
ATOM   1231  CB  LYS A  68      74.030  59.664  95.739  1.00  0.00           C
ATOM   1234  CG  LYS A  68      75.399  59.125  96.109  1.00  0.00           C
ATOM   1237  CD  LYS A  68      75.329  58.234  97.349  1.00  0.00           C
ATOM   1240  CE  LYS A  68      76.710  57.695  97.689  1.00  0.00           C
ATOM   1243  NZ  LYS A  68      76.619  56.734  98.799  1.00  0.00           N
ATOM   1247  C   LYS A  68      74.420  60.294  93.319  1.00  0.00           C
ATOM   1248  O   LYS A  68      75.430  59.634  93.079  1.00  0.00           O
ATOM   1249  N   GLY A  69      73.539  60.584  92.339  1.00  0.00           N
ATOM   1251  CA  GLY A  69      73.650  60.084  90.989  1.00  0.00           C
ATOM   1254  C   GLY A  69      72.829  58.844  90.829  1.00  0.00           C
ATOM   1255  O   GLY A  69      72.090  58.725  89.859  1.00  0.00           O
ATOM   1256  N   ASP A  70      72.939  57.895  91.779  1.00  0.00           N
ATOM   1258  CA  ASP A  70      72.240  56.614  91.749  1.00  0.00           C
ATOM   1260  CB  ASP A  70      73.289  55.484  91.879  1.00  0.00           C
ATOM   1263  CG  ASP A  70      73.960  55.454  93.229  1.00  0.00           C
ATOM   1264  OD1 ASP A  70      74.789  56.344  93.539  1.00  0.00           O
ATOM   1265  OD2 ASP A  70      73.670  54.504  94.019  1.00  0.00           O
ATOM   1266  C   ASP A  70      71.210  56.445  92.869  1.00  0.00           C
ATOM   1267  O   ASP A  70      70.540  55.414  92.989  1.00  0.00           O
ATOM   1268  N   GLU A  71      71.070  57.454  93.719  1.00  0.00           N
ATOM   1270  CA  GLU A  71      70.280  57.415  94.919  1.00  0.00           C
ATOM   1272  CB  GLU A  71      71.170  57.084  96.159  1.00  0.00           C
ATOM   1275  CG  GLU A  71      70.460  56.634  97.469  1.00  0.00           C
ATOM   1278  CD  GLU A  71      71.430  55.974  98.469  1.00  0.00           C
ATOM   1279  OE1 GLU A  71      72.530  56.544  98.699  1.00  0.00           O
ATOM   1280  OE2 GLU A  71      71.100  54.874  98.989  1.00  0.00           O
ATOM   1281  C   GLU A  71      69.700  58.814  94.939  1.00  0.00           C
ATOM   1282  O   GLU A  71      70.340  59.774  94.499  1.00  0.00           O
ATOM   1283  N   ALA A  72      68.429  58.954  95.349  1.00  0.00           N
ATOM   1285  CA  ALA A  72      67.759  60.204  95.539  1.00  0.00           C
ATOM   1287  CB  ALA A  72      66.630  60.435  94.499  1.00  0.00           C
ATOM   1291  C   ALA A  72      67.210  60.185  96.949  1.00  0.00           C
ATOM   1292  O   ALA A  72      66.630  59.204  97.419  1.00  0.00           O
ATOM   1293  N   THR A  73      67.439  61.274  97.689  1.00  0.00           N
ATOM   1295  CA  THR A  73      66.940  61.394  99.039  1.00  0.00           C
ATOM   1297  CB  THR A  73      67.880  60.864 100.089  1.00  0.00           C
ATOM   1299  OG1 THR A  73      67.229  60.824 101.349  1.00  0.00           O
ATOM   1301  CG2 THR A  73      69.160  61.715 100.259  1.00  0.00           C
ATOM   1305  C   THR A  73      66.660  62.844  99.259  1.00  0.00           C
ATOM   1306  O   THR A  73      67.330  63.704  98.689  1.00  0.00           O
ATOM   1307  N   VAL A  74      65.610  63.164 100.039  1.00  0.00           N
ATOM   1309  CA  VAL A  74      65.200  64.535 100.229  1.00  0.00           C
ATOM   1311  CB  VAL A  74      64.049  64.965  99.329  1.00  0.00           C
ATOM   1313  CG1 VAL A  74      64.380  64.804  97.839  1.00  0.00           C
ATOM   1317  CG2 VAL A  74      62.829  64.125  99.579  1.00  0.00           C
ATOM   1321  C   VAL A  74      64.909  64.825 101.689  1.00  0.00           C
ATOM   1322  O   VAL A  74      63.960  64.334 102.319  1.00  0.00           O
ATOM   1323  N   TYR A  75      65.740  65.694 102.259  1.00  0.00           N
ATOM   1325  CA  TYR A  75      65.750  66.035 103.659  1.00  0.00           C
ATOM   1327  CB  TYR A  75      67.159  65.704 104.229  1.00  0.00           C
ATOM   1330  CG  TYR A  75      67.580  66.284 105.569  1.00  0.00           C
ATOM   1331  CD1 TYR A  75      66.969  65.824 106.749  1.00  0.00           C
ATOM   1333  CE1 TYR A  75      67.479  66.174 107.999  1.00  0.00           C
ATOM   1335  CZ  TYR A  75      68.610  66.984 108.109  1.00  0.00           C
ATOM   1336  OH  TYR A  75      69.149  67.244 109.379  1.00  0.00           O
ATOM   1338  CD2 TYR A  75      68.710  67.114 105.679  1.00  0.00           C
ATOM   1340  CE2 TYR A  75      69.219  67.465 106.939  1.00  0.00           C
ATOM   1342  C   TYR A  75      65.360  67.484 103.799  1.00  0.00           C
ATOM   1343  O   TYR A  75      66.020  68.384 103.329  1.00  0.00           O
ATOM   1344  N   LYS A  76      64.270  67.814 104.489  1.00  0.00           N
ATOM   1346  CA  LYS A  76      64.270  69.005 105.279  1.00  0.00           C
ATOM   1348  CB  LYS A  76      62.910  69.734 105.279  1.00  0.00           C
ATOM   1351  CG  LYS A  76      62.860  71.004 106.139  1.00  0.00           C
ATOM   1354  CD  LYS A  76      61.430  71.554 106.229  1.00  0.00           C
ATOM   1357  CE  LYS A  76      61.170  72.804 105.399  1.00  0.00           C
ATOM   1360  NZ  LYS A  76      59.740  73.155 105.459  1.00  0.00           N
ATOM   1364  C   LYS A  76      64.630  68.535 106.659  1.00  0.00           C
ATOM   1365  O   LYS A  76      64.240  67.454 107.099  1.00  0.00           O
ATOM   1366  N   ARG A  77      65.350  69.374 107.419  1.00  0.00           N
ATOM   1368  CA  ARG A  77      65.670  69.185 108.819  1.00  0.00           C
ATOM   1370  CB  ARG A  77      66.770  70.224 109.199  1.00  0.00           C
ATOM   1373  CG  ARG A  77      66.409  71.724 109.069  1.00  0.00           C
ATOM   1376  CD  ARG A  77      66.570  72.325 107.659  1.00  0.00           C
ATOM   1379  NE  ARG A  77      66.310  73.804 107.729  1.00  0.00           N
ATOM   1381  CZ  ARG A  77      66.590  74.645 106.729  1.00  0.00           C
ATOM   1382  NH1 ARG A  77      67.060  74.244 105.569  1.00  0.00           N
ATOM   1385  NH2 ARG A  77      66.369  75.935 106.869  1.00  0.00           N
ATOM   1388  C   ARG A  77      64.469  69.244 109.779  1.00  0.00           C
ATOM   1389  O   ARG A  77      64.570  69.704 110.909  1.00  0.00           O
ATOM   1390  N   ASP A  78      63.280  68.795 109.339  1.00  0.00           N
ATOM   1392  CA  ASP A  78      62.070  68.674 110.109  1.00  0.00           C
ATOM   1394  CB  ASP A  78      61.490  70.124 110.309  1.00  0.00           C
ATOM   1397  CG  ASP A  78      60.030  70.294 110.699  1.00  0.00           C
ATOM   1398  OD1 ASP A  78      59.360  69.374 111.219  1.00  0.00           O
ATOM   1399  OD2 ASP A  78      59.510  71.414 110.449  1.00  0.00           O
ATOM   1400  C   ASP A  78      61.150  67.685 109.389  1.00  0.00           C
ATOM   1401  O   ASP A  78      60.450  66.874 109.999  1.00  0.00           O
ATOM   1402  N   ARG A  79      61.210  67.645 108.039  1.00  0.00           N
ATOM   1404  CA  ARG A  79      60.500  66.664 107.239  1.00  0.00           C
ATOM   1406  CB  ARG A  79      59.260  67.274 106.559  1.00  0.00           C
ATOM   1409  CG  ARG A  79      57.969  67.174 107.399  1.00  0.00           C
ATOM   1412  CD  ARG A  79      57.210  65.855 107.199  1.00  0.00           C
ATOM   1415  NE  ARG A  79      57.899  64.754 107.959  1.00  0.00           N
ATOM   1417  CZ  ARG A  79      57.650  64.484 109.229  1.00  0.00           C
ATOM   1418  NH1 ARG A  79      56.970  65.285 110.029  1.00  0.00           N
ATOM   1421  NH2 ARG A  79      58.120  63.364 109.729  1.00  0.00           N
ATOM   1424  C   ARG A  79      61.350  65.965 106.209  1.00  0.00           C
ATOM   1425  O   ARG A  79      61.979  66.554 105.349  1.00  0.00           O
ATOM   1426  N   ILE A  80      61.310  64.624 106.219  1.00  0.00           N
ATOM   1428  CA  ILE A  80      61.960  63.814 105.209  1.00  0.00           C
ATOM   1430  CB  ILE A  80      62.899  62.794 105.839  1.00  0.00           C
ATOM   1432  CG2 ILE A  80      63.500  61.914 104.729  1.00  0.00           C
ATOM   1436  CG1 ILE A  80      64.049  63.535 106.569  1.00  0.00           C
ATOM   1439  CD  ILE A  80      63.790  63.924 108.039  1.00  0.00           C
ATOM   1443  C   ILE A  80      60.850  63.204 104.399  1.00  0.00           C
ATOM   1444  O   ILE A  80      60.030  62.424 104.909  1.00  0.00           O
ATOM   1445  N   VAL A  81      60.710  63.624 103.129  1.00  0.00           N
ATOM   1447  CA  VAL A  81      59.720  63.075 102.219  1.00  0.00           C
ATOM   1449  CB  VAL A  81      58.980  64.125 101.349  1.00  0.00           C
ATOM   1451  CG1 VAL A  81      59.900  65.105 100.629  1.00  0.00           C
ATOM   1455  CG2 VAL A  81      58.050  63.484 100.299  1.00  0.00           C
ATOM   1459  C   VAL A  81      60.189  61.814 101.549  1.00  0.00           C
ATOM   1460  O   VAL A  81      59.390  60.924 101.299  1.00  0.00           O
ATOM   1461  N   LEU A  82      61.509  61.625 101.339  1.00  0.00           N
ATOM   1463  CA  LEU A  82      62.050  60.354 100.869  1.00  0.00           C
ATOM   1465  CB  LEU A  82      62.540  60.334  99.399  1.00  0.00           C
ATOM   1468  CG  LEU A  82      61.509  60.514  98.289  1.00  0.00           C
ATOM   1470  CD1 LEU A  82      60.370  59.504  98.389  1.00  0.00           C
ATOM   1474  CD2 LEU A  82      61.010  61.934  98.049  1.00  0.00           C
ATOM   1478  C   LEU A  82      63.330  60.084 101.589  1.00  0.00           C
ATOM   1479  O   LEU A  82      64.079  61.014 101.879  1.00  0.00           O
ATOM   1480  N   ASN A  83      63.659  58.795 101.809  1.00  0.00           N
ATOM   1482  CA  ASN A  83      64.960  58.454 102.359  1.00  0.00           C
ATOM   1484  CB  ASN A  83      64.729  57.984 103.819  1.00  0.00           C
ATOM   1487  CG  ASN A  83      66.000  57.984 104.649  1.00  0.00           C
ATOM   1488  OD1 ASN A  83      66.509  56.934 105.059  1.00  0.00           O
ATOM   1489  ND2 ASN A  83      66.540  59.185 104.939  1.00  0.00           N
ATOM   1492  C   ASN A  83      65.750  57.424 101.539  1.00  0.00           C
ATOM   1493  O   ASN A  83      66.960  57.285 101.729  1.00  0.00           O
ATOM   1494  N   ASN A  84      65.119  56.685 100.599  1.00  0.00           N
ATOM   1496  CA  ASN A  84      65.729  55.454 100.089  1.00  0.00           C
ATOM   1498  CB  ASN A  84      65.439  54.285 101.099  1.00  0.00           C
ATOM   1501  CG  ASN A  84      66.070  52.914 100.789  1.00  0.00           C
ATOM   1502  OD1 ASN A  84      67.130  52.574 101.319  1.00  0.00           O
ATOM   1503  ND2 ASN A  84      65.380  52.054 100.009  1.00  0.00           N
ATOM   1506  C   ASN A  84      65.290  55.224  98.639  1.00  0.00           C
ATOM   1507  O   ASN A  84      64.850  54.154  98.229  1.00  0.00           O
ATOM   1508  N   CYS A  85      65.380  56.235  97.769  1.00  0.00           N
ATOM   1510  CA  CYS A  85      65.049  56.064  96.369  1.00  0.00           C
ATOM   1512  CB  CYS A  85      64.420  57.324  95.749  1.00  0.00           C
ATOM   1515  SG  CYS A  85      62.950  57.805  96.699  1.00  0.00           S
ATOM   1517  C   CYS A  85      66.299  55.704  95.599  1.00  0.00           C
ATOM   1518  O   CYS A  85      67.260  56.464  95.609  1.00  0.00           O
ATOM   1519  N   GLN A  86      66.319  54.564  94.889  1.00  0.00           N
ATOM   1521  CA  GLN A  86      67.490  54.215  94.109  1.00  0.00           C
ATOM   1523  CB  GLN A  86      68.190  52.974  94.679  1.00  0.00           C
ATOM   1526  CG  GLN A  86      69.119  53.424  95.819  1.00  0.00           C
ATOM   1529  CD  GLN A  86      69.990  52.304  96.369  1.00  0.00           C
ATOM   1530  OE1 GLN A  86      70.240  51.274  95.729  1.00  0.00           O
ATOM   1531  NE2 GLN A  86      70.610  52.545  97.539  1.00  0.00           N
ATOM   1534  C   GLN A  86      67.240  54.034  92.649  1.00  0.00           C
ATOM   1535  O   GLN A  86      66.800  52.984  92.199  1.00  0.00           O
ATOM   1536  N   LEU A  87      67.630  55.055  91.869  1.00  0.00           N
ATOM   1538  CA  LEU A  87      67.270  55.214  90.489  1.00  0.00           C
ATOM   1540  CB  LEU A  87      67.990  56.514  90.059  1.00  0.00           C
ATOM   1543  CG  LEU A  87      67.780  57.024  88.629  1.00  0.00           C
ATOM   1545  CD1 LEU A  87      66.290  57.074  88.289  1.00  0.00           C
ATOM   1549  CD2 LEU A  87      68.390  58.424  88.499  1.00  0.00           C
ATOM   1553  C   LEU A  87      67.549  54.014  89.579  1.00  0.00           C
ATOM   1554  O   LEU A  87      68.670  53.524  89.479  1.00  0.00           O
ATOM   1555  N   GLN A  88      66.500  53.494  88.919  1.00  0.00           N
ATOM   1557  CA  GLN A  88      66.619  52.534  87.829  1.00  0.00           C
ATOM   1559  CB  GLN A  88      65.220  52.035  87.369  1.00  0.00           C
ATOM   1562  CG  GLN A  88      64.380  51.305  88.449  1.00  0.00           C
ATOM   1565  CD  GLN A  88      65.150  50.244  89.239  1.00  0.00           C
ATOM   1566  OE1 GLN A  88      65.579  49.204  88.729  1.00  0.00           O
ATOM   1567  NE2 GLN A  88      65.360  50.524  90.549  1.00  0.00           N
ATOM   1570  C   GLN A  88      67.380  53.054  86.609  1.00  0.00           C
ATOM   1571  O   GLN A  88      68.190  52.345  86.009  1.00  0.00           O
ATOM   1572  N   ASN A  89      67.109  54.325  86.229  1.00  0.00           N
ATOM   1574  CA  ASN A  89      67.759  55.115  85.199  1.00  0.00           C
ATOM   1576  CB  ASN A  89      67.829  54.404  83.809  1.00  0.00           C
ATOM   1579  CG  ASN A  89      68.880  55.004  82.869  1.00  0.00           C
ATOM   1580  OD1 ASN A  89      68.689  55.064  81.659  1.00  0.00           O
ATOM   1581  ND2 ASN A  89      70.010  55.494  83.409  1.00  0.00           N
ATOM   1584  C   ASN A  89      66.899  56.365  85.069  1.00  0.00           C
ATOM   1585  O   ASN A  89      65.680  56.204  85.179  1.00  0.00           O
ATOM   1586  N   PRO A  90      67.360  57.625  84.919  1.00  0.00           N
ATOM   1587  CD  PRO A  90      68.770  58.024  84.969  1.00  0.00           C
ATOM   1590  CA  PRO A  90      66.570  58.654  84.269  1.00  0.00           C
ATOM   1592  CB  PRO A  90      67.420  59.944  84.349  1.00  0.00           C
ATOM   1595  CG  PRO A  90      68.750  59.554  85.009  1.00  0.00           C
ATOM   1598  C   PRO A  90      66.210  58.324  82.829  1.00  0.00           C
ATOM   1599  O   PRO A  90      66.579  57.285  82.299  1.00  0.00           O
ATOM   1600  N   GLN A  91      65.520  59.264  82.159  1.00  0.00           N
ATOM   1602  CA  GLN A  91      65.259  59.234  80.739  1.00  0.00           C
ATOM   1604  CB  GLN A  91      64.130  60.264  80.509  1.00  0.00           C
ATOM   1607  CG  GLN A  91      63.720  60.614  79.059  1.00  0.00           C
ATOM   1610  CD  GLN A  91      62.610  59.724  78.529  1.00  0.00           C
ATOM   1611  OE1 GLN A  91      61.820  59.104  79.259  1.00  0.00           O
ATOM   1612  NE2 GLN A  91      62.490  59.674  77.189  1.00  0.00           N
ATOM   1615  C   GLN A  91      66.509  59.414  79.859  1.00  0.00           C
ATOM   1616  O   GLN A  91      66.560  58.914  78.729  1.00  0.00           O
ATOM   1617  N   ARG A  92      67.590  60.055  80.359  1.00  0.00           N
ATOM   1619  CA  ARG A  92      68.960  59.744  79.999  1.00  0.00           C
ATOM   1621  CB  ARG A  92      69.329  60.084  78.529  1.00  0.00           C
ATOM   1624  CG  ARG A  92      69.100  61.555  78.159  1.00  0.00           C
ATOM   1627  CD  ARG A  92      69.670  61.994  76.809  1.00  0.00           C
ATOM   1630  NE  ARG A  92      71.060  61.424  76.659  1.00  0.00           N
ATOM   1632  CZ  ARG A  92      71.340  60.404  75.859  1.00  0.00           C
ATOM   1633  NH1 ARG A  92      70.439  60.004  75.009  1.00  0.00           N
ATOM   1636  NH2 ARG A  92      72.510  59.824  75.919  1.00  0.00           N
ATOM   1639  C   ARG A  92      69.929  60.514  80.929  1.00  0.00           C
ATOM   1640  OT1 ARG A  92      69.460  60.974  81.999  1.00  0.00           O
ATOM   1641  OT2 ARG A  92      71.140  60.684  80.609  1.00  0.00           O
ATOM   1642  NH3 POPEB  93      49.900   1.224  74.869  1.00  0.00           N
ATOM   1646  C12 POPEB  93      51.189   1.894  74.469  1.00  0.00           C
ATOM   1649  C11 POPEB  93      52.360   1.364  75.309  1.00  0.00           C
ATOM   1652  P   POPEB  93      54.909   1.464  75.679  1.00  0.00           P
ATOM   1653  O13 POPEB  93      55.810   2.604  75.969  1.00  0.00           O
ATOM   1654  O14 POPEB  93      54.470   0.674  76.849  1.00  0.00           O
ATOM   1655  O11 POPEB  93      55.710   0.474  74.749  1.00  0.00           O
ATOM   1656  O12 POPEB  93      53.619   1.884  74.849  1.00  0.00           O
ATOM   1657  C1  POPEB  93      55.069  -0.515  73.929  1.00  0.00           C
ATOM   1660  C2  POPEB  93      54.670   0.074  72.549  1.00  0.00           C
ATOM   1662  O21 POPEB  93      53.670  -0.765  71.939  1.00  0.00           O
ATOM   1663  C21 POPEB  93      52.460  -0.235  71.869  1.00  0.00           C
ATOM   1664  O22 POPEB  93      51.509  -0.565  72.569  1.00  0.00           O
ATOM   1665  C22 POPEB  93      52.360   0.894  70.829  1.00  0.00           C
ATOM   1668  C3  POPEB  93      55.890   0.224  71.599  1.00  0.00           C
ATOM   1671  O31 POPEB  93      55.540   1.174  70.579  1.00  0.00           O
ATOM   1672  C31 POPEB  93      56.420   2.084  70.219  1.00  0.00           C
ATOM   1673  O32 POPEB  93      57.600   2.124  70.569  1.00  0.00           O
ATOM   1674  C32 POPEB  93      55.710   3.104  69.339  1.00  0.00           C
ATOM   1677  C23 POPEB  93      52.380   0.404  69.359  1.00  0.00           C
ATOM   1680  C24 POPEB  93      51.280   1.084  68.519  1.00  0.00           C
ATOM   1683  C25 POPEB  93      51.020   0.434  67.149  1.00  0.00           C
ATOM   1686  C26 POPEB  93      52.280   0.304  66.269  1.00  0.00           C
ATOM   1689  C27 POPEB  93      51.990  -0.305  64.879  1.00  0.00           C
ATOM   1692  C28 POPEB  93      53.140  -1.165  64.299  1.00  0.00           C
ATOM   1695  C29 POPEB  93      54.330  -0.395  63.799  1.00  0.00           C
ATOM   1697 0C21 POPEB  93      55.340  -0.865  63.039  1.00  0.00           C
ATOM   1699 1C21 POPEB  93      55.490  -2.255  62.469  1.00  0.00           C
ATOM   1702 2C21 POPEB  93      55.680  -2.145  60.939  1.00  0.00           C
ATOM   1705 3C21 POPEB  93      55.750  -3.505  60.219  1.00  0.00           C
ATOM   1708 4C21 POPEB  93      56.130  -3.395  58.729  1.00  0.00           C
ATOM   1711 5C21 POPEB  93      55.150  -2.575  57.879  1.00  0.00           C
ATOM   1714 6C21 POPEB  93      54.550  -3.375  56.709  1.00  0.00           C
ATOM   1717 7C21 POPEB  93      53.819  -2.505  55.669  1.00  0.00           C
ATOM   1720 8C21 POPEB  93      53.130  -3.335  54.589  1.00  0.00           C
ATOM   1724  C33 POPEB  93      56.470   3.514  68.059  1.00  0.00           C
ATOM   1727  C34 POPEB  93      55.520   4.314  67.169  1.00  0.00           C
ATOM   1730  C35 POPEB  93      56.100   4.814  65.839  1.00  0.00           C
ATOM   1733  C36 POPEB  93      55.210   5.954  65.319  1.00  0.00           C
ATOM   1736  C37 POPEB  93      55.850   6.784  64.199  1.00  0.00           C
ATOM   1739  C38 POPEB  93      55.130   8.124  63.989  1.00  0.00           C
ATOM   1742  C39 POPEB  93      55.100   8.994  65.259  1.00  0.00           C
ATOM   1745 0C31 POPEB  93      54.720  10.444  64.979  1.00  0.00           C
ATOM   1748 1C31 POPEB  93      54.770  11.304  66.239  1.00  0.00           C
ATOM   1751 2C31 POPEB  93      54.060  12.644  66.049  1.00  0.00           C
ATOM   1754 3C31 POPEB  93      53.900  13.434  67.349  1.00  0.00           C
ATOM   1757 4C31 POPEB  93      53.159  14.744  67.099  1.00  0.00           C
ATOM   1760 5C31 POPEB  93      52.530  15.294  68.379  1.00  0.00           C
ATOM   1763 6C31 POPEB  93      52.110  16.744  68.229  1.00  0.00           C
ATOM   1767  NH3 POPEC  94     105.819   2.884  31.749  1.00  0.00           N
ATOM   1771  C12 POPEC  94     104.450   2.304  31.989  1.00  0.00           C
ATOM   1774  C11 POPEC  94     103.360   3.304  31.559  1.00  0.00           C
ATOM   1777  P   POPEC  94     101.420   3.234  33.309  1.00  0.00           P
ATOM   1778  O13 POPEC  94     101.210   4.694  33.319  1.00  0.00           O
ATOM   1779  O14 POPEC  94     100.270   2.374  33.639  1.00  0.00           O
ATOM   1780  O11 POPEC  94     102.590   2.944  34.319  1.00  0.00           O
ATOM   1781  O12 POPEC  94     102.060   2.824  31.909  1.00  0.00           O
ATOM   1782  C1  POPEC  94     102.370   2.664  35.699  1.00  0.00           C
ATOM   1785  C2  POPEC  94     103.740   2.674  36.429  1.00  0.00           C
ATOM   1787  O21 POPEC  94     103.640   2.044  37.719  1.00  0.00           O
ATOM   1788  C21 POPEC  94     103.119   2.694  38.719  1.00  0.00           C
ATOM   1789  O22 POPEC  94     102.490   3.744  38.669  1.00  0.00           O
ATOM   1790  C22 POPEC  94     103.380   1.944  40.029  1.00  0.00           C
ATOM   1793  C3  POPEC  94     104.450   4.084  36.409  1.00  0.00           C
ATOM   1796  O31 POPEC  94     105.840   3.964  36.759  1.00  0.00           O
ATOM   1797  C31 POPEC  94     106.490   4.654  37.699  1.00  0.00           C
ATOM   1798  O32 POPEC  94     107.689   4.554  37.889  1.00  0.00           O
ATOM   1799  C32 POPEC  94     105.609   5.574  38.549  1.00  0.00           C
ATOM   1802  C23 POPEC  94     104.160   2.854  40.999  1.00  0.00           C
ATOM   1805  C24 POPEC  94     104.600   2.154  42.299  1.00  0.00           C
ATOM   1808  C25 POPEC  94     103.459   1.724  43.229  1.00  0.00           C
ATOM   1811  C26 POPEC  94     103.930   1.744  44.689  1.00  0.00           C
ATOM   1814  C27 POPEC  94     102.950   1.144  45.709  1.00  0.00           C
ATOM   1817  C28 POPEC  94     103.100   1.754  47.119  1.00  0.00           C
ATOM   1820  C29 POPEC  94     104.530   1.764  47.599  1.00  0.00           C
ATOM   1822 0C21 POPEC  94     105.039   1.184  48.699  1.00  0.00           C
ATOM   1824 1C21 POPEC  94     104.289   0.404  49.749  1.00  0.00           C
ATOM   1827 2C21 POPEC  94     104.289   1.094  51.129  1.00  0.00           C
ATOM   1830 3C21 POPEC  94     103.959   2.604  51.069  1.00  0.00           C
ATOM   1833 4C21 POPEC  94     103.850   3.254  52.459  1.00  0.00           C
ATOM   1836 5C21 POPEC  94     102.630   2.814  53.289  1.00  0.00           C
ATOM   1839 6C21 POPEC  94     101.280   2.994  52.579  1.00  0.00           C
ATOM   1842 7C21 POPEC  94     100.100   2.604  53.459  1.00  0.00           C
ATOM   1845 8C21 POPEC  94      98.760   2.864  52.789  1.00  0.00           C
ATOM   1849  C33 POPEC  94     106.360   6.064  39.819  1.00  0.00           C
ATOM   1852  C34 POPEC  94     105.460   6.824  40.809  1.00  0.00           C
ATOM   1855  C35 POPEC  94     105.840   6.584  42.279  1.00  0.00           C
ATOM   1858  C36 POPEC  94     104.720   6.874  43.279  1.00  0.00           C
ATOM   1861  C37 POPEC  94     103.520   5.914  43.119  1.00  0.00           C
ATOM   1864  C38 POPEC  94     102.460   5.994  44.229  1.00  0.00           C
ATOM   1867  C39 POPEC  94     103.030   5.694  45.609  1.00  0.00           C
ATOM   1870 0C31 POPEC  94     101.979   5.584  46.719  1.00  0.00           C
ATOM   1873 1C31 POPEC  94     102.670   5.544  48.099  1.00  0.00           C
ATOM   1876 2C31 POPEC  94     101.729   5.364  49.289  1.00  0.00           C
ATOM   1879 3C31 POPEC  94     100.659   6.464  49.379  1.00  0.00           C
ATOM   1882 4C31 POPEC  94     100.000   6.554  50.769  1.00  0.00           C
ATOM   1885 5C31 POPEC  94      99.119   7.814  50.889  1.00  0.00           C
ATOM   1888 6C31 POPEC  94      98.509   8.014  52.279  1.00  0.00           C
ATOM   1892  NH3 POPED  95      36.540 115.424  30.259  1.00  0.00           N
ATOM   1896  C12 POPED  95      35.660 114.304  29.749  1.00  0.00           C
ATOM   1899  C11 POPED  95      35.880 113.994  28.259  1.00  0.00           C
ATOM   1902  P   POPED  95      34.340 111.985  27.379  1.00  0.00           P
ATOM   1903  O13 POPED  95      33.330 112.055  26.309  1.00  0.00           O
ATOM   1904  O14 POPED  95      35.580 111.205  27.159  1.00  0.00           O
ATOM   1905  O11 POPED  95      33.659 111.614  28.749  1.00  0.00           O
ATOM   1906  O12 POPED  95      34.690 113.504  27.629  1.00  0.00           O
ATOM   1907  C1  POPED  95      33.980 110.405  29.419  1.00  0.00           C
ATOM   1910  C2  POPED  95      34.210 110.624  30.939  1.00  0.00           C
ATOM   1912  O21 POPED  95      33.930 109.464  31.739  1.00  0.00           O
ATOM   1913  C21 POPED  95      34.430 108.284  31.419  1.00  0.00           C
ATOM   1914  O22 POPED  95      35.040 108.015  30.399  1.00  0.00           O
ATOM   1915  C22 POPED  95      34.110 107.285  32.549  1.00  0.00           C
ATOM   1918  C3  POPED  95      33.360 111.804  31.469  1.00  0.00           C
ATOM   1921  O31 POPED  95      33.880 112.254  32.729  1.00  0.00           O
ATOM   1922  C31 POPED  95      33.420 111.584  33.779  1.00  0.00           C
ATOM   1923  O32 POPED  95      32.560 110.735  33.769  1.00  0.00           O
ATOM   1924  C32 POPED  95      34.220 112.064  34.989  1.00  0.00           C
ATOM   1927  C23 POPED  95      33.250 106.054  32.159  1.00  0.00           C
ATOM   1930  C24 POPED  95      33.130 105.014  33.299  1.00  0.00           C
ATOM   1933  C25 POPED  95      32.409 105.504  34.569  1.00  0.00           C
ATOM   1936  C26 POPED  95      32.570 104.555  35.779  1.00  0.00           C
ATOM   1939  C27 POPED  95      31.980 105.134  37.079  1.00  0.00           C
ATOM   1942  C28 POPED  95      32.180 104.215  38.309  1.00  0.00           C
ATOM   1945  C29 POPED  95      31.870 104.864  39.629  1.00  0.00           C
ATOM   1947 0C21 POPED  95      32.280 104.444  40.839  1.00  0.00           C
ATOM   1949 1C21 POPED  95      33.030 103.165  41.179  1.00  0.00           C
ATOM   1952 2C21 POPED  95      34.570 103.144  41.019  1.00  0.00           C
ATOM   1955 3C21 POPED  95      35.200 102.055  41.919  1.00  0.00           C
ATOM   1958 4C21 POPED  95      36.630 101.645  41.569  1.00  0.00           C
ATOM   1961 5C21 POPED  95      36.690 100.594  40.449  1.00  0.00           C
ATOM   1964 6C21 POPED  95      38.120 100.224  40.029  1.00  0.00           C
ATOM   1967 7C21 POPED  95      38.140  99.334  38.769  1.00  0.00           C
ATOM   1970 8C21 POPED  95      39.530  99.064  38.219  1.00  0.00           C
ATOM   1974  C33 POPED  95      33.729 111.454  36.309  1.00  0.00           C
ATOM   1977  C34 POPED  95      32.500 112.185  36.869  1.00  0.00           C
ATOM   1980  C35 POPED  95      31.970 111.465  38.109  1.00  0.00           C
ATOM   1983  C36 POPED  95      30.860 112.224  38.829  1.00  0.00           C
ATOM   1986  C37 POPED  95      30.200 111.334  39.889  1.00  0.00           C
ATOM   1989  C38 POPED  95      29.659 112.104  41.099  1.00  0.00           C
ATOM   1992  C39 POPED  95      28.960 111.174  42.109  1.00  0.00           C
ATOM   1995 0C31 POPED  95      27.840 111.915  42.839  1.00  0.00           C
ATOM   1998 1C31 POPED  95      26.880 111.015  43.619  1.00  0.00           C
ATOM   2001 2C31 POPED  95      25.440 111.524  43.449  1.00  0.00           C
ATOM   2004 3C31 POPED  95      24.450 111.065  44.519  1.00  0.00           C
ATOM   2007 4C31 POPED  95      23.880 109.664  44.289  1.00  0.00           C
ATOM   2010 5C31 POPED  95      22.600 109.454  45.119  1.00  0.00           C
ATOM   2013 6C31 POPED  95      22.030 108.045  45.029  1.00  0.00           C
ATOM   2017  NH3 POPEE  96      15.990  80.814  28.609  1.00  0.00           N
ATOM   2021  C12 POPEE  96      17.390  80.304  28.759  1.00  0.00           C
ATOM   2024  C11 POPEE  96      18.260  81.244  29.609  1.00  0.00           C
ATOM   2027  P   POPEE  96      17.530  83.674  28.589  1.00  0.00           P
ATOM   2028  O13 POPEE  96      16.890  83.054  27.389  1.00  0.00           O
ATOM   2029  O14 POPEE  96      16.700  84.674  29.269  1.00  0.00           O
ATOM   2030  O11 POPEE  96      18.910  84.344  28.189  1.00  0.00           O
ATOM   2031  O12 POPEE  96      17.850  82.595  29.679  1.00  0.00           O
ATOM   2032  C1  POPEE  96      19.260  85.694  28.489  1.00  0.00           C
ATOM   2035  C2  POPEE  96      20.170  85.864  29.749  1.00  0.00           C
ATOM   2037  O21 POPEE  96      19.500  85.624  30.989  1.00  0.00           O
ATOM   2038  C21 POPEE  96      18.640  86.524  31.409  1.00  0.00           C
ATOM   2039  O22 POPEE  96      17.990  87.304  30.729  1.00  0.00           O
ATOM   2040  C22 POPEE  96      18.720  86.594  32.929  1.00  0.00           C
ATOM   2043  C3  POPEE  96      20.940  87.234  29.779  1.00  0.00           C
ATOM   2046  O31 POPEE  96      21.880  87.254  30.869  1.00  0.00           O
ATOM   2047  C31 POPEE  96      21.610  87.975  31.939  1.00  0.00           C
ATOM   2048  O32 POPEE  96      20.770  88.855  32.019  1.00  0.00           O
ATOM   2049  C32 POPEE  96      22.410  87.414  33.109  1.00  0.00           C
ATOM   2052  C23 POPEE  96      17.580  85.825  33.589  1.00  0.00           C
ATOM   2055  C24 POPEE  96      17.550  86.035  35.109  1.00  0.00           C
ATOM   2058  C25 POPEE  96      16.410  85.264  35.769  1.00  0.00           C
ATOM   2061  C26 POPEE  96      15.970  85.854  37.109  1.00  0.00           C
ATOM   2064  C27 POPEE  96      14.780  85.064  37.679  1.00  0.00           C
ATOM   2067  C28 POPEE  96      14.290  85.624  39.019  1.00  0.00           C
ATOM   2070  C29 POPEE  96      12.900  85.145  39.319  1.00  0.00           C
ATOM   2072 0C21 POPEE  96      12.440  84.664  40.489  1.00  0.00           C
ATOM   2074 1C21 POPEE  96      13.210  84.555  41.789  1.00  0.00           C
ATOM   2077 2C21 POPEE  96      13.300  85.904  42.529  1.00  0.00           C
ATOM   2080 3C21 POPEE  96      11.980  86.694  42.529  1.00  0.00           C
ATOM   2083 4C21 POPEE  96      12.000  87.875  43.499  1.00  0.00           C
ATOM   2086 5C21 POPEE  96      10.860  88.865  43.209  1.00  0.00           C
ATOM   2089 6C21 POPEE  96      10.530  89.794  44.379  1.00  0.00           C
ATOM   2092 7C21 POPEE  96       9.700  89.094  45.459  1.00  0.00           C
ATOM   2095 8C21 POPEE  96       9.740  89.804  46.819  1.00  0.00           C
ATOM   2099  C33 POPEE  96      22.330  88.264  34.389  1.00  0.00           C
ATOM   2102  C34 POPEE  96      22.640  87.455  35.659  1.00  0.00           C
ATOM   2105  C35 POPEE  96      24.030  86.795  35.719  1.00  0.00           C
ATOM   2108  C36 POPEE  96      24.120  85.954  36.999  1.00  0.00           C
ATOM   2111  C37 POPEE  96      25.490  85.364  37.319  1.00  0.00           C
ATOM   2114  C38 POPEE  96      25.450  84.674  38.689  1.00  0.00           C
ATOM   2117  C39 POPEE  96      26.810  84.415  39.329  1.00  0.00           C
ATOM   2120 0C31 POPEE  96      26.640  83.974  40.789  1.00  0.00           C
ATOM   2123 1C31 POPEE  96      27.960  83.554  41.439  1.00  0.00           C
ATOM   2126 2C31 POPEE  96      27.760  82.975  42.849  1.00  0.00           C
ATOM   2129 3C31 POPEE  96      28.920  82.075  43.309  1.00  0.00           C
ATOM   2132 4C31 POPEE  96      30.300  82.764  43.259  1.00  0.00           C
ATOM   2135 5C31 POPEE  96      31.440  81.804  43.619  1.00  0.00           C
ATOM   2138 6C31 POPEE  96      32.790  82.504  43.709  1.00  0.00           C
ATOM   2142  NH3 POPEF  97     104.490  82.244  29.439  1.00  0.00           N
ATOM   2146  C12 POPEF  97     103.240  82.394  28.619  1.00  0.00           C
ATOM   2149  C11 POPEF  97     103.430  83.474  27.539  1.00  0.00           C
ATOM   2152  P   POPEF  97     101.630  85.355  27.729  1.00  0.00           P
ATOM   2153  O13 POPEF  97     102.709  86.295  28.109  1.00  0.00           O
ATOM   2154  O14 POPEF  97     100.430  85.844  27.019  1.00  0.00           O
ATOM   2155  O11 POPEF  97     101.190  84.724  29.089  1.00  0.00           O
ATOM   2156  O12 POPEF  97     102.189  84.024  27.069  1.00  0.00           O
ATOM   2157  C1  POPEF  97      99.909  84.125  29.239  1.00  0.00           C
ATOM   2160  C2  POPEF  97      99.130  84.994  30.249  1.00  0.00           C
ATOM   2162  O21 POPEF  97      99.709  84.855  31.549  1.00  0.00           O
ATOM   2163  C21 POPEF  97      99.509  83.744  32.229  1.00  0.00           C
ATOM   2164  O22 POPEF  97      99.009  82.715  31.829  1.00  0.00           O
ATOM   2165  C22 POPEF  97      99.920  84.084  33.649  1.00  0.00           C
ATOM   2168  C3  POPEF  97      97.600  84.765  30.239  1.00  0.00           C
ATOM   2171  O31 POPEF  97      96.999  85.424  31.369  1.00  0.00           O
ATOM   2172  C31 POPEF  97      96.289  84.695  32.219  1.00  0.00           C
ATOM   2173  O32 POPEF  97      96.030  83.515  32.089  1.00  0.00           O
ATOM   2174  C32 POPEF  97      95.950  85.584  33.419  1.00  0.00           C
ATOM   2177  C23 POPEF  97      99.450  83.155  34.779  1.00  0.00           C
ATOM   2180  C24 POPEF  97      99.969  83.764  36.089  1.00  0.00           C
ATOM   2183  C25 POPEF  97      99.820  82.884  37.309  1.00  0.00           C
ATOM   2186  C26 POPEF  97      99.350  83.624  38.559  1.00  0.00           C
ATOM   2189  C27 POPEF  97      99.300  82.694  39.779  1.00  0.00           C
ATOM   2192  C28 POPEF  97      98.259  83.094  40.829  1.00  0.00           C
ATOM   2195  C29 POPEF  97      96.879  82.615  40.459  1.00  0.00           C
ATOM   2197 0C21 POPEF  97      96.020  82.005  41.279  1.00  0.00           C
ATOM   2199 1C21 POPEF  97      96.250  81.754  42.749  1.00  0.00           C
ATOM   2202 2C21 POPEF  97      95.850  83.015  43.539  1.00  0.00           C
ATOM   2205 3C21 POPEF  97      96.179  82.895  45.029  1.00  0.00           C
ATOM   2208 4C21 POPEF  97      95.629  84.094  45.809  1.00  0.00           C
ATOM   2211 5C21 POPEF  97      95.690  83.874  47.319  1.00  0.00           C
ATOM   2214 6C21 POPEF  97      97.090  84.064  47.899  1.00  0.00           C
ATOM   2217 7C21 POPEF  97      97.119  83.734  49.389  1.00  0.00           C
ATOM   2220 8C21 POPEF  97      98.420  84.194  50.069  1.00  0.00           C
ATOM   2224  C33 POPEF  97      95.489  84.804  34.659  1.00  0.00           C
ATOM   2227  C34 POPEF  97      95.329  85.685  35.909  1.00  0.00           C
ATOM   2230  C35 POPEF  97      94.530  84.965  37.019  1.00  0.00           C
ATOM   2233  C36 POPEF  97      94.479  85.704  38.359  1.00  0.00           C
ATOM   2236  C37 POPEF  97      93.280  85.304  39.239  1.00  0.00           C
ATOM   2239  C38 POPEF  97      93.530  85.395  40.749  1.00  0.00           C
ATOM   2242  C39 POPEF  97      94.030  86.754  41.259  1.00  0.00           C
ATOM   2245 0C31 POPEF  97      93.729  86.954  42.759  1.00  0.00           C
ATOM   2248 1C31 POPEF  97      94.530  88.054  43.489  1.00  0.00           C
ATOM   2251 2C31 POPEF  97      95.990  87.674  43.799  1.00  0.00           C
ATOM   2254 3C31 POPEF  97      96.599  88.314  45.069  1.00  0.00           C
ATOM   2257 4C31 POPEF  97      95.840  88.004  46.369  1.00  0.00           C
ATOM   2260 5C31 POPEF  97      96.660  88.325  47.639  1.00  0.00           C
ATOM   2263 6C31 POPEF  97      95.889  88.015  48.929  1.00  0.00           C
ATOM   2267  NH3 POPEG  98      74.110  95.644  30.059  1.00  0.00           N
ATOM   2271  C12 POPEG  98      73.420  94.505  30.749  1.00  0.00           C
ATOM   2274  C11 POPEG  98      71.899  94.695  30.819  1.00  0.00           C
ATOM   2277  P   POPEG  98      71.039  92.215  30.959  1.00  0.00           P
ATOM   2278  O13 POPEG  98      69.590  91.924  31.069  1.00  0.00           O
ATOM   2279  O14 POPEG  98      71.680  92.075  29.629  1.00  0.00           O
ATOM   2280  O11 POPEG  98      71.770  91.234  31.929  1.00  0.00           O
ATOM   2281  O12 POPEG  98      71.319  93.634  31.569  1.00  0.00           O
ATOM   2282  C1  POPEG  98      72.179  89.934  31.459  1.00  0.00           C
ATOM   2285  C2  POPEG  98      72.640  89.134  32.689  1.00  0.00           C
ATOM   2287  O21 POPEG  98      73.909  89.654  33.099  1.00  0.00           O
ATOM   2288  C21 POPEG  98      74.119  90.014  34.379  1.00  0.00           C
ATOM   2289  O22 POPEG  98      75.240  89.984  34.869  1.00  0.00           O
ATOM   2290  C22 POPEG  98      72.880  90.484  35.129  1.00  0.00           C
ATOM   2293  C3  POPEG  98      72.750  87.605  32.489  1.00  0.00           C
ATOM   2296  O31 POPEG  98      72.520  86.985  33.769  1.00  0.00           O
ATOM   2297  C31 POPEG  98      71.759  85.875  33.769  1.00  0.00           C
ATOM   2298  O32 POPEG  98      71.430  85.264  32.769  1.00  0.00           O
ATOM   2299  C32 POPEG  98      71.350  85.524  35.209  1.00  0.00           C
ATOM   2302  C23 POPEG  98      73.159  91.274  36.429  1.00  0.00           C
ATOM   2305  C24 POPEG  98      71.850  91.494  37.199  1.00  0.00           C
ATOM   2308  C25 POPEG  98      71.930  92.465  38.369  1.00  0.00           C
ATOM   2311  C26 POPEG  98      72.580  91.865  39.619  1.00  0.00           C
ATOM   2314  C27 POPEG  98      72.740  92.924  40.709  1.00  0.00           C
ATOM   2317  C28 POPEG  98      73.610  92.455  41.899  1.00  0.00           C
ATOM   2320  C29 POPEG  98      72.840  91.754  42.979  1.00  0.00           C
ATOM   2322 0C21 POPEG  98      73.340  91.424  44.179  1.00  0.00           C
ATOM   2324 1C21 POPEG  98      74.750  91.684  44.649  1.00  0.00           C
ATOM   2327 2C21 POPEG  98      74.840  92.234  46.089  1.00  0.00           C
ATOM   2330 3C21 POPEG  98      74.310  91.264  47.159  1.00  0.00           C
ATOM   2333 4C21 POPEG  98      74.760  91.594  48.599  1.00  0.00           C
ATOM   2336 5C21 POPEG  98      74.700  93.084  48.969  1.00  0.00           C
ATOM   2339 6C21 POPEG  98      75.210  93.354  50.399  1.00  0.00           C
ATOM   2342 7C21 POPEG  98      75.420  94.855  50.649  1.00  0.00           C
ATOM   2345 8C21 POPEG  98      76.820  95.355  50.269  1.00  0.00           C
ATOM   2349  C33 POPEG  98      72.520  84.934  36.039  1.00  0.00           C
ATOM   2352  C34 POPEG  98      72.310  84.734  37.559  1.00  0.00           C
ATOM   2355  C35 POPEG  98      71.090  83.914  38.009  1.00  0.00           C
ATOM   2358  C36 POPEG  98      71.290  83.435  39.459  1.00  0.00           C
ATOM   2361  C37 POPEG  98      70.069  82.774  40.119  1.00  0.00           C
ATOM   2364  C38 POPEG  98      70.460  81.594  41.029  1.00  0.00           C
ATOM   2367  C39 POPEG  98      71.260  81.935  42.289  1.00  0.00           C
ATOM   2370 0C31 POPEG  98      71.800  80.665  42.969  1.00  0.00           C
ATOM   2373 1C31 POPEG  98      72.140  80.784  44.469  1.00  0.00           C
ATOM   2376 2C31 POPEG  98      73.590  81.194  44.789  1.00  0.00           C
ATOM   2379 3C31 POPEG  98      73.760  82.685  45.099  1.00  0.00           C
ATOM   2382 4C31 POPEG  98      75.180  83.024  45.579  1.00  0.00           C
ATOM   2385 5C31 POPEG  98      75.340  84.494  45.969  1.00  0.00           C
ATOM   2388 6C31 POPEG  98      76.719  84.815  46.559  1.00  0.00           C
ATOM   2392  NH3 POPEH  99      32.689  28.164  33.839  1.00  0.00           N
ATOM   2396  C12 POPEH  99      32.850  29.274  32.869  1.00  0.00           C
ATOM   2399  C11 POPEH  99      31.540  30.034  32.699  1.00  0.00           C
ATOM   2402  P   POPEH  99      30.740  31.645  30.759  1.00  0.00           P
ATOM   2403  O13 POPEH  99      31.530  32.014  29.569  1.00  0.00           O
ATOM   2404  O14 POPEH  99      29.670  30.634  30.559  1.00  0.00           O
ATOM   2405  O11 POPEH  99      30.130  32.895  31.519  1.00  0.00           O
ATOM   2406  O12 POPEH  99      31.799  31.094  31.789  1.00  0.00           O
ATOM   2407  C1  POPEH  99      29.140  32.644  32.519  1.00  0.00           C
ATOM   2410  C2  POPEH  99      29.060  33.824  33.539  1.00  0.00           C
ATOM   2412  O21 POPEH  99      29.090  33.394  34.919  1.00  0.00           O
ATOM   2413  C21 POPEH  99      28.150  32.544  35.299  1.00  0.00           C
ATOM   2414  O22 POPEH  99      27.380  31.945  34.569  1.00  0.00           O
ATOM   2415  C22 POPEH  99      28.250  32.304  36.809  1.00  0.00           C
ATOM   2418  C3  POPEH  99      27.890  34.814  33.299  1.00  0.00           C
ATOM   2421  O31 POPEH  99      28.340  36.164  33.489  1.00  0.00           O
ATOM   2422  C31 POPEH  99      28.479  36.594  34.739  1.00  0.00           C
ATOM   2423  O32 POPEH  99      28.150  36.014  35.749  1.00  0.00           O
ATOM   2424  C32 POPEH  99      29.370  37.834  34.649  1.00  0.00           C
ATOM   2427  C23 POPEH  99      27.090  32.904  37.649  1.00  0.00           C
ATOM   2430  C24 POPEH  99      27.320  32.684  39.159  1.00  0.00           C
ATOM   2433  C25 POPEH  99      27.660  33.974  39.929  1.00  0.00           C
ATOM   2436  C26 POPEH  99      28.540  33.754  41.169  1.00  0.00           C
ATOM   2439  C27 POPEH  99      27.860  33.044  42.339  1.00  0.00           C
ATOM   2442  C28 POPEH  99      28.760  33.044  43.589  1.00  0.00           C
ATOM   2445  C29 POPEH  99      28.110  32.454  44.819  1.00  0.00           C
ATOM   2447 0C21 POPEH  99      27.840  33.084  45.979  1.00  0.00           C
ATOM   2449 1C21 POPEH  99      28.120  34.535  46.299  1.00  0.00           C
ATOM   2452 2C21 POPEH  99      28.370  34.784  47.799  1.00  0.00           C
ATOM   2455 3C21 POPEH  99      28.430  36.274  48.159  1.00  0.00           C
ATOM   2458 4C21 POPEH  99      28.110  36.534  49.639  1.00  0.00           C
ATOM   2461 5C21 POPEH  99      28.190  38.024  50.029  1.00  0.00           C
ATOM   2464 6C21 POPEH  99      27.020  38.864  49.499  1.00  0.00           C
ATOM   2467 7C21 POPEH  99      27.030  40.314  49.999  1.00  0.00           C
ATOM   2470 8C21 POPEH  99      25.900  41.165  49.409  1.00  0.00           C
ATOM   2474  C33 POPEH  99      29.690  38.474  36.019  1.00  0.00           C
ATOM   2477  C34 POPEH  99      28.950  39.794  36.259  1.00  0.00           C
ATOM   2480  C35 POPEH  99      27.440  39.704  36.049  1.00  0.00           C
ATOM   2483  C36 POPEH  99      26.690  40.924  36.589  1.00  0.00           C
ATOM   2486  C37 POPEH  99      25.200  40.884  36.239  1.00  0.00           C
ATOM   2489  C38 POPEH  99      24.370  41.954  36.949  1.00  0.00           C
ATOM   2492  C39 POPEH  99      24.460  41.855  38.469  1.00  0.00           C
ATOM   2495 0C31 POPEH  99      23.500  42.774  39.229  1.00  0.00           C
ATOM   2498 1C31 POPEH  99      23.740  42.615  40.729  1.00  0.00           C
ATOM   2501 2C31 POPEH  99      23.170  43.735  41.599  1.00  0.00           C
ATOM   2504 3C31 POPEH  99      24.040  44.985  41.729  1.00  0.00           C
ATOM   2507 4C31 POPEH  99      23.540  45.884  42.859  1.00  0.00           C
ATOM   2510 5C31 POPEH  99      24.280  47.224  42.899  1.00  0.00           C
ATOM   2513 6C31 POPEH  99      23.760  48.164  43.999  1.00  0.00           C
ATOM   2517  NH3 POPEI 100     122.069  35.134  30.009  1.00  0.00           N
ATOM   2521  C12 POPEI 100     121.649  35.164  28.559  1.00  0.00           C
ATOM   2524  C11 POPEI 100     122.240  33.964  27.769  1.00  0.00           C
ATOM   2527  P   POPEI 100     121.479  31.994  29.399  1.00  0.00           P
ATOM   2528  O13 POPEI 100     120.580  32.834  30.229  1.00  0.00           O
ATOM   2529  O14 POPEI 100     121.200  30.564  29.209  1.00  0.00           O
ATOM   2530  O11 POPEI 100     122.940  32.184  29.959  1.00  0.00           O
ATOM   2531  O12 POPEI 100     121.619  32.695  27.999  1.00  0.00           O
ATOM   2532  C1  POPEI 100     123.129  32.184  31.389  1.00  0.00           C
ATOM   2535  C2  POPEI 100     124.649  32.064  31.679  1.00  0.00           C
ATOM   2537  O21 POPEI 100     124.990  31.154  32.729  1.00  0.00           O
ATOM   2538  C21 POPEI 100     124.720  29.884  32.509  1.00  0.00           C
ATOM   2539  O22 POPEI 100     124.030  29.424  31.629  1.00  0.00           O
ATOM   2540  C22 POPEI 100     125.460  29.024  33.549  1.00  0.00           C
ATOM   2543  C3  POPEI 100     125.310  33.424  31.959  1.00  0.00           C
ATOM   2546  O31 POPEI 100     124.890  33.964  33.229  1.00  0.00           O
ATOM   2547  C31 POPEI 100     125.360  35.204  33.419  1.00  0.00           C
ATOM   2548  O32 POPEI 100     126.000  35.834  32.599  1.00  0.00           O
ATOM   2549  C32 POPEI 100     125.100  35.614  34.859  1.00  0.00           C
ATOM   2552  C23 POPEI 100     126.990  29.304  33.639  1.00  0.00           C
ATOM   2555  C24 POPEI 100     127.409  30.524  34.489  1.00  0.00           C
ATOM   2558  C25 POPEI 100     128.909  30.834  34.509  1.00  0.00           C
ATOM   2561  C26 POPEI 100     129.729  29.754  35.219  1.00  0.00           C
ATOM   2564  C27 POPEI 100     131.248  29.904  35.059  1.00  0.00           C
ATOM   2567  C28 POPEI 100     131.978  28.704  35.689  1.00  0.00           C
ATOM   2570  C29 POPEI 100     133.459  28.724  35.469  1.00  0.00           C
ATOM   2572 0C21 POPEI 100     134.399  28.254  36.309  1.00  0.00           C
ATOM   2574 1C21 POPEI 100     134.159  27.544  37.619  1.00  0.00           C
ATOM   2577 2C21 POPEI 100     134.629  28.294  38.869  1.00  0.00           C
ATOM   2580 3C21 POPEI 100     133.869  29.605  39.139  1.00  0.00           C
ATOM   2583 4C21 POPEI 100     134.309  30.234  40.459  1.00  0.00           C
ATOM   2586 5C21 POPEI 100     133.498  31.474  40.869  1.00  0.00           C
ATOM   2589 6C21 POPEI 100     134.019  32.035  42.189  1.00  0.00           C
ATOM   2592 7C21 POPEI 100     133.289  33.314  42.629  1.00  0.00           C
ATOM   2595 8C21 POPEI 100     133.879  33.875  43.929  1.00  0.00           C
ATOM   2599  C33 POPEI 100     124.250  36.894  34.959  1.00  0.00           C
ATOM   2602  C34 POPEI 100     123.909  37.264  36.409  1.00  0.00           C
ATOM   2605  C35 POPEI 100     125.090  37.274  37.399  1.00  0.00           C
ATOM   2608  C36 POPEI 100     124.789  38.035  38.699  1.00  0.00           C
ATOM   2611  C37 POPEI 100     126.000  38.215  39.639  1.00  0.00           C
ATOM   2614  C38 POPEI 100     125.640  39.014  40.899  1.00  0.00           C
ATOM   2617  C39 POPEI 100     126.810  39.194  41.889  1.00  0.00           C
ATOM   2620 0C31 POPEI 100     126.340  39.634  43.289  1.00  0.00           C
ATOM   2623 1C31 POPEI 100     127.469  39.564  44.339  1.00  0.00           C
ATOM   2626 2C31 POPEI 100     126.950  39.645  45.789  1.00  0.00           C
ATOM   2629 3C31 POPEI 100     127.899  38.974  46.799  1.00  0.00           C
ATOM   2632 4C31 POPEI 100     127.329  38.984  48.229  1.00  0.00           C
ATOM   2635 5C31 POPEI 100     128.119  38.164  49.249  1.00  0.00           C
ATOM   2638 6C31 POPEI 100     127.989  38.704  50.679  1.00  0.00           C
ATOM   2642  NH3 POPEJ 101      10.740   3.154  70.019  1.00  0.00           N
ATOM   2646  C12 POPEJ 101      10.880   4.064  71.199  1.00  0.00           C
ATOM   2649  C11 POPEJ 101      12.240   4.794  71.229  1.00  0.00           C
ATOM   2652  P   POPEJ 101      12.890   7.304  71.779  1.00  0.00           P
ATOM   2653  O13 POPEJ 101      13.690   7.674  72.959  1.00  0.00           O
ATOM   2654  O14 POPEJ 101      11.880   8.304  71.359  1.00  0.00           O
ATOM   2655  O11 POPEJ 101      13.810   6.984  70.549  1.00  0.00           O
ATOM   2656  O12 POPEJ 101      12.140   5.934  72.079  1.00  0.00           O
ATOM   2657  C1  POPEJ 101      14.670   7.984  69.979  1.00  0.00           C
ATOM   2660  C2  POPEJ 101      14.380   8.144  68.459  1.00  0.00           C
ATOM   2662  O21 POPEJ 101      14.890   9.384  67.909  1.00  0.00           O
ATOM   2663  C21 POPEJ 101      14.360  10.514  68.329  1.00  0.00           C
ATOM   2664  O22 POPEJ 101      13.490  10.664  69.169  1.00  0.00           O
ATOM   2665  C22 POPEJ 101      14.950  11.674  67.519  1.00  0.00           C
ATOM   2668  C3  POPEJ 101      12.880   7.934  68.069  1.00  0.00           C
ATOM   2671  O31 POPEJ 101      12.630   8.164  66.659  1.00  0.00           O
ATOM   2672  C31 POPEJ 101      13.040   7.174  65.849  1.00  0.00           C
ATOM   2673  O32 POPEJ 101      13.540   6.124  66.209  1.00  0.00           O
ATOM   2674  C32 POPEJ 101      12.520   7.494  64.449  1.00  0.00           C
ATOM   2677  C23 POPEJ 101      14.120  12.044  66.269  1.00  0.00           C
ATOM   2680  C24 POPEJ 101      14.400  11.164  65.039  1.00  0.00           C
ATOM   2683  C25 POPEJ 101      13.710  11.694  63.769  1.00  0.00           C
ATOM   2686  C26 POPEJ 101      14.090  10.984  62.449  1.00  0.00           C
ATOM   2689  C27 POPEJ 101      15.610  10.854  62.239  1.00  0.00           C
ATOM   2692  C28 POPEJ 101      16.050  10.784  60.759  1.00  0.00           C
ATOM   2695  C29 POPEJ 101      15.990  12.134  60.089  1.00  0.00           C
ATOM   2697 0C21 POPEJ 101      16.980  12.744  59.399  1.00  0.00           C
ATOM   2699 1C21 POPEJ 101      18.340  12.164  59.069  1.00  0.00           C
ATOM   2702 2C21 POPEJ 101      18.900  12.694  57.729  1.00  0.00           C
ATOM   2705 3C21 POPEJ 101      19.340  14.164  57.769  1.00  0.00           C
ATOM   2708 4C21 POPEJ 101      19.750  14.714  56.389  1.00  0.00           C
ATOM   2711 5C21 POPEJ 101      21.250  14.614  56.079  1.00  0.00           C
ATOM   2714 6C21 POPEJ 101      21.569  15.084  54.659  1.00  0.00           C
ATOM   2717 7C21 POPEJ 101      23.080  15.194  54.359  1.00  0.00           C
ATOM   2720 8C21 POPEJ 101      23.420  14.834  52.909  1.00  0.00           C
ATOM   2724  C33 POPEJ 101      13.450   7.134  63.269  1.00  0.00           C
ATOM   2727  C34 POPEJ 101      12.630   7.014  61.969  1.00  0.00           C
ATOM   2730  C35 POPEJ 101      13.420   7.144  60.659  1.00  0.00           C
ATOM   2733  C36 POPEJ 101      14.880   6.654  60.709  1.00  0.00           C
ATOM   2736  C37 POPEJ 101      15.520   6.684  59.319  1.00  0.00           C
ATOM   2739  C38 POPEJ 101      16.970   6.184  59.309  1.00  0.00           C
ATOM   2742  C39 POPEJ 101      17.500   6.004  57.889  1.00  0.00           C
ATOM   2745 0C31 POPEJ 101      18.020   7.294  57.249  1.00  0.00           C
ATOM   2748 1C31 POPEJ 101      18.350   7.104  55.769  1.00  0.00           C
ATOM   2751 2C31 POPEJ 101      18.900   8.364  55.099  1.00  0.00           C
ATOM   2754 3C31 POPEJ 101      19.240   8.174  53.609  1.00  0.00           C
ATOM   2757 4C31 POPEJ 101      20.470   7.284  53.389  1.00  0.00           C
ATOM   2760 5C31 POPEJ 101      20.870   7.164  51.909  1.00  0.00           C
ATOM   2763 6C31 POPEJ 101      22.150   6.354  51.699  1.00  0.00           C
ATOM   2767  NH3 POPEK 102      25.080  79.575  28.009  1.00  0.00           N
ATOM   2771  C12 POPEK 102      24.690  78.184  28.389  1.00  0.00           C
ATOM   2774  C11 POPEK 102      25.600  77.204  27.679  1.00  0.00           C
ATOM   2777  P   POPEK 102      25.979  74.605  27.729  1.00  0.00           P
ATOM   2778  O13 POPEK 102      25.390  73.904  26.569  1.00  0.00           O
ATOM   2779  O14 POPEK 102      27.420  74.874  27.769  1.00  0.00           O
ATOM   2780  O11 POPEK 102      25.670  73.814  29.059  1.00  0.00           O
ATOM   2781  O12 POPEK 102      25.130  75.905  27.989  1.00  0.00           O
ATOM   2782  C1  POPEK 102      25.650  74.574  30.279  1.00  0.00           C
ATOM   2785  C2  POPEK 102      24.270  74.434  30.929  1.00  0.00           C
ATOM   2787  O21 POPEK 102      24.220  75.194  32.149  1.00  0.00           O
ATOM   2788  C21 POPEK 102      23.280  76.134  32.149  1.00  0.00           C
ATOM   2789  O22 POPEK 102      22.660  76.494  31.179  1.00  0.00           O
ATOM   2790  C22 POPEK 102      23.050  76.634  33.569  1.00  0.00           C
ATOM   2793  C3  POPEK 102      24.030  72.935  31.249  1.00  0.00           C
ATOM   2796  O31 POPEK 102      23.100  72.744  32.329  1.00  0.00           O
ATOM   2797  C31 POPEK 102      21.840  72.954  31.999  1.00  0.00           C
ATOM   2798  O32 POPEK 102      21.420  73.124  30.869  1.00  0.00           O
ATOM   2799  C32 POPEK 102      21.050  73.174  33.279  1.00  0.00           C
ATOM   2802  C23 POPEK 102      22.060  77.814  33.629  1.00  0.00           C
ATOM   2805  C24 POPEK 102      21.410  77.974  35.009  1.00  0.00           C
ATOM   2808  C25 POPEK 102      22.420  78.094  36.159  1.00  0.00           C
ATOM   2811  C26 POPEK 102      21.780  78.524  37.489  1.00  0.00           C
ATOM   2814  C27 POPEK 102      22.749  78.395  38.679  1.00  0.00           C
ATOM   2817  C28 POPEK 102      22.400  79.274  39.889  1.00  0.00           C
ATOM   2820  C29 POPEK 102      22.850  80.694  39.699  1.00  0.00           C
ATOM   2822 0C21 POPEK 102      22.610  81.734  40.509  1.00  0.00           C
ATOM   2824 1C21 POPEK 102      21.810  81.674  41.789  1.00  0.00           C
ATOM   2827 2C21 POPEK 102      22.720  81.734  43.029  1.00  0.00           C
ATOM   2830 3C21 POPEK 102      23.440  83.084  43.199  1.00  0.00           C
ATOM   2833 4C21 POPEK 102      24.190  83.244  44.529  1.00  0.00           C
ATOM   2836 5C21 POPEK 102      23.250  83.465  45.719  1.00  0.00           C
ATOM   2839 6C21 POPEK 102      23.950  84.054  46.939  1.00  0.00           C
ATOM   2842 7C21 POPEK 102      22.960  84.454  48.049  1.00  0.00           C
ATOM   2845 8C21 POPEK 102      23.600  85.244  49.199  1.00  0.00           C
ATOM   2849  C33 POPEK 102      21.810  72.764  34.569  1.00  0.00           C
ATOM   2852  C34 POPEK 102      20.940  72.944  35.799  1.00  0.00           C
ATOM   2855  C35 POPEK 102      21.680  72.785  37.109  1.00  0.00           C
ATOM   2858  C36 POPEK 102      20.810  73.265  38.279  1.00  0.00           C
ATOM   2861  C37 POPEK 102      20.840  72.295  39.449  1.00  0.00           C
ATOM   2864  C38 POPEK 102      20.230  72.884  40.719  1.00  0.00           C
ATOM   2867  C39 POPEK 102      21.150  73.924  41.379  1.00  0.00           C
ATOM   2870 0C31 POPEK 102      20.540  74.474  42.659  1.00  0.00           C
ATOM   2873 1C31 POPEK 102      21.270  75.734  43.139  1.00  0.00           C
ATOM   2876 2C31 POPEK 102      20.650  76.325  44.409  1.00  0.00           C
ATOM   2879 3C31 POPEK 102      21.040  75.564  45.679  1.00  0.00           C
ATOM   2882 4C31 POPEK 102      20.290  76.075  46.909  1.00  0.00           C
ATOM   2885 5C31 POPEK 102      20.970  75.664  48.219  1.00  0.00           C
ATOM   2888 6C31 POPEK 102      20.130  75.975  49.459  1.00  0.00           C
ATOM   2892  NH3 POPEL 103      82.069  85.045  32.039  1.00  0.00           N
ATOM   2896  C12 POPEL 103      82.530  86.225  32.869  1.00  0.00           C
ATOM   2899  C11 POPEL 103      83.710  85.875  33.799  1.00  0.00           C
ATOM   2902  P   POPEL 103      85.250  87.975  34.299  1.00  0.00           P
ATOM   2903  O13 POPEL 103      86.090  87.465  33.209  1.00  0.00           O
ATOM   2904  O14 POPEL 103      84.759  89.355  34.179  1.00  0.00           O
ATOM   2905  O11 POPEL 103      86.100  87.954  35.629  1.00  0.00           O
ATOM   2906  O12 POPEL 103      84.030  86.994  34.629  1.00  0.00           O
ATOM   2907  C1  POPEL 103      85.520  87.744  36.919  1.00  0.00           C
ATOM   2910  C2  POPEL 103      86.030  88.754  37.979  1.00  0.00           C
ATOM   2912  O21 POPEL 103      85.049  88.764  39.029  1.00  0.00           O
ATOM   2913  C21 POPEL 103      85.369  88.115  40.129  1.00  0.00           C
ATOM   2914  O22 POPEL 103      86.509  87.855  40.499  1.00  0.00           O
ATOM   2915  C22 POPEL 103      84.090  87.685  40.849  1.00  0.00           C
ATOM   2918  C3  POPEL 103      86.190  90.185  37.359  1.00  0.00           C
ATOM   2921  O31 POPEL 103      86.240  91.254  38.349  1.00  0.00           O
ATOM   2922  C31 POPEL 103      87.110  92.234  38.109  1.00  0.00           C
ATOM   2923  O32 POPEL 103      87.880  92.285  37.169  1.00  0.00           O
ATOM   2924  C32 POPEL 103      87.020  93.305  39.199  1.00  0.00           C
ATOM   2927  C23 POPEL 103      84.140  87.744  42.399  1.00  0.00           C
ATOM   2930  C24 POPEL 103      83.439  88.985  42.959  1.00  0.00           C
ATOM   2933  C25 POPEL 103      83.869  89.314  44.399  1.00  0.00           C
ATOM   2936  C26 POPEL 103      83.020  90.414  45.059  1.00  0.00           C
ATOM   2939  C27 POPEL 103      83.799  91.225  46.109  1.00  0.00           C
ATOM   2942  C28 POPEL 103      83.020  91.485  47.419  1.00  0.00           C
ATOM   2945  C29 POPEL 103      81.859  92.434  47.219  1.00  0.00           C
ATOM   2947 0C21 POPEL 103      81.130  92.994  48.199  1.00  0.00           C
ATOM   2949 1C21 POPEL 103      81.260  92.755  49.679  1.00  0.00           C
ATOM   2952 2C21 POPEL 103      79.880  92.534  50.329  1.00  0.00           C
ATOM   2955 3C21 POPEL 103      79.950  92.254  51.839  1.00  0.00           C
ATOM   2958 4C21 POPEL 103      78.560  92.034  52.429  1.00  0.00           C
ATOM   2961 5C21 POPEL 103      78.580  91.655  53.919  1.00  0.00           C
ATOM   2964 6C21 POPEL 103      77.179  91.435  54.489  1.00  0.00           C
ATOM   2967 7C21 POPEL 103      77.159  90.444  55.659  1.00  0.00           C
ATOM   2970 8C21 POPEL 103      75.750  90.004  56.039  1.00  0.00           C
ATOM   2974  C33 POPEL 103      86.900  92.664  40.589  1.00  0.00           C
ATOM   2977  C34 POPEL 103      87.090  93.655  41.749  1.00  0.00           C
ATOM   2980  C35 POPEL 103      87.110  92.875  43.069  1.00  0.00           C
ATOM   2983  C36 POPEL 103      87.479  93.664  44.309  1.00  0.00           C
ATOM   2986  C37 POPEL 103      87.650  92.724  45.519  1.00  0.00           C
ATOM   2989  C38 POPEL 103      88.810  93.115  46.439  1.00  0.00           C
ATOM   2992  C39 POPEL 103      88.729  94.545  46.969  1.00  0.00           C
ATOM   2995 0C31 POPEL 103      89.950  94.874  47.829  1.00  0.00           C
ATOM   2998 1C31 POPEL 103      89.820  96.215  48.559  1.00  0.00           C
ATOM   3001 2C31 POPEL 103      89.569  96.035  50.069  1.00  0.00           C
ATOM   3004 3C31 POPEL 103      89.239  97.344  50.799  1.00  0.00           C
ATOM   3007 4C31 POPEL 103      90.360  98.404  50.729  1.00  0.00           C
ATOM   3010 5C31 POPEL 103      89.969  99.704  51.439  1.00  0.00           C
ATOM   3013 6C31 POPEL 103      91.060 100.774  51.379  1.00  0.00           C
ATOM   3017  NH3 POPEM 104       7.870  57.324  27.939  1.00  0.00           N
ATOM   3021  C12 POPEM 104       8.660  57.334  29.219  1.00  0.00           C
ATOM   3024  C11 POPEM 104       7.850  57.825  30.449  1.00  0.00           C
ATOM   3027  P   POPEM 104       5.490  56.724  30.249  1.00  0.00           P
ATOM   3028  O13 POPEM 104       4.890  58.075  30.239  1.00  0.00           O
ATOM   3029  O14 POPEM 104       5.700  56.064  28.949  1.00  0.00           O
ATOM   3030  O11 POPEM 104       4.680  55.754  31.199  1.00  0.00           O
ATOM   3031  O12 POPEM 104       6.920  56.834  30.919  1.00  0.00           O
ATOM   3032  C1  POPEM 104       4.380  56.124  32.539  1.00  0.00           C
ATOM   3035  C2  POPEM 104       4.920  55.074  33.549  1.00  0.00           C
ATOM   3037  O21 POPEM 104       4.590  55.484  34.889  1.00  0.00           O
ATOM   3038  C21 POPEM 104       5.290  56.464  35.439  1.00  0.00           C
ATOM   3039  O22 POPEM 104       6.150  57.145  34.909  1.00  0.00           O
ATOM   3040  C22 POPEM 104       4.770  56.594  36.869  1.00  0.00           C
ATOM   3043  C3  POPEM 104       6.430  54.674  33.409  1.00  0.00           C
ATOM   3046  O31 POPEM 104       6.920  53.924  34.559  1.00  0.00           O
ATOM   3047  C31 POPEM 104       6.510  52.654  34.539  1.00  0.00           C
ATOM   3048  O32 POPEM 104       5.760  52.194  33.699  1.00  0.00           O
ATOM   3049  C32 POPEM 104       7.080  51.874  35.739  1.00  0.00           C
ATOM   3052  C23 POPEM 104       5.330  57.685  37.799  1.00  0.00           C
ATOM   3055  C24 POPEM 104       4.230  58.215  38.739  1.00  0.00           C
ATOM   3058  C25 POPEM 104       3.400  57.134  39.469  1.00  0.00           C
ATOM   3061  C26 POPEM 104       4.240  56.165  40.309  1.00  0.00           C
ATOM   3064  C27 POPEM 104       3.410  55.334  41.299  1.00  0.00           C
ATOM   3067  C28 POPEM 104       4.270  54.234  41.959  1.00  0.00           C
ATOM   3070  C29 POPEM 104       3.710  53.704  43.249  1.00  0.00           C
ATOM   3072 0C21 POPEM 104       4.010  54.174  44.469  1.00  0.00           C
ATOM   3074 1C21 POPEM 104       4.890  55.354  44.799  1.00  0.00           C
ATOM   3077 2C21 POPEM 104       6.120  54.964  45.629  1.00  0.00           C
ATOM   3080 3C21 POPEM 104       6.840  56.204  46.169  1.00  0.00           C
ATOM   3083 4C21 POPEM 104       8.050  55.864  47.039  1.00  0.00           C
ATOM   3086 5C21 POPEM 104       8.560  57.094  47.799  1.00  0.00           C
ATOM   3089 6C21 POPEM 104      10.040  56.994  48.159  1.00  0.00           C
ATOM   3092 7C21 POPEM 104      10.480  58.124  49.089  1.00  0.00           C
ATOM   3095 8C21 POPEM 104      11.930  57.974  49.559  1.00  0.00           C
ATOM   3099  C33 POPEM 104       6.420  52.145  37.109  1.00  0.00           C
ATOM   3102  C34 POPEM 104       7.150  51.424  38.259  1.00  0.00           C
ATOM   3105  C35 POPEM 104       6.470  51.614  39.629  1.00  0.00           C
ATOM   3108  C36 POPEM 104       7.260  51.035  40.829  1.00  0.00           C
ATOM   3111  C37 POPEM 104       6.480  51.194  42.149  1.00  0.00           C
ATOM   3114  C38 POPEM 104       7.160  50.605  43.409  1.00  0.00           C
ATOM   3117  C39 POPEM 104       6.470  51.084  44.699  1.00  0.00           C
ATOM   3120 0C31 POPEM 104       5.960  49.985  45.659  1.00  0.00           C
ATOM   3123 1C31 POPEM 104       5.070  50.614  46.749  1.00  0.00           C
ATOM   3126 2C31 POPEM 104       4.390  49.645  47.729  1.00  0.00           C
ATOM   3129 3C31 POPEM 104       5.330  49.014  48.779  1.00  0.00           C
ATOM   3132 4C31 POPEM 104       4.600  48.644  50.089  1.00  0.00           C
ATOM   3135 5C31 POPEM 104       5.460  47.805  51.039  1.00  0.00           C
ATOM   3138 6C31 POPEM 104       4.860  47.644  52.439  1.00  0.00           C
ATOM   3142  NH3 POPEN 105      85.889  56.704  73.589  1.00  0.00           N
ATOM   3146  C12 POPEN 105      86.000  57.805  74.619  1.00  0.00           C
ATOM   3149  C11 POPEN 105      85.250  59.075  74.169  1.00  0.00           C
ATOM   3152  P   POPEN 105      87.020  61.014  74.129  1.00  0.00           P
ATOM   3153  O13 POPEN 105      87.220  62.355  74.709  1.00  0.00           O
ATOM   3154  O14 POPEN 105      88.170  60.094  74.029  1.00  0.00           O
ATOM   3155  O11 POPEN 105      86.490  61.295  72.669  1.00  0.00           O
ATOM   3156  O12 POPEN 105      85.799  60.244  74.779  1.00  0.00           O
ATOM   3157  C1  POPEN 105      86.979  60.614  71.539  1.00  0.00           C
ATOM   3160  C2  POPEN 105      87.139  61.594  70.369  1.00  0.00           C
ATOM   3162  O21 POPEN 105      87.090  60.844  69.139  1.00  0.00           O
ATOM   3163  C21 POPEN 105      86.570  61.524  68.119  1.00  0.00           C
ATOM   3164  O22 POPEN 105      86.009  62.594  68.189  1.00  0.00           O
ATOM   3165  C22 POPEN 105      86.710  60.684  66.859  1.00  0.00           C
ATOM   3168  C3  POPEN 105      88.450  62.415  70.489  1.00  0.00           C
ATOM   3171  O31 POPEN 105      88.220  63.814  70.289  1.00  0.00           O
ATOM   3172  C31 POPEN 105      88.410  64.265  69.039  1.00  0.00           C
ATOM   3173  O32 POPEN 105      88.780  63.584  68.099  1.00  0.00           O
ATOM   3174  C32 POPEN 105      88.200  65.785  69.079  1.00  0.00           C
ATOM   3177  C23 POPEN 105      86.179  61.474  65.649  1.00  0.00           C
ATOM   3180  C24 POPEN 105      85.850  60.605  64.439  1.00  0.00           C
ATOM   3183  C25 POPEN 105      87.069  59.985  63.749  1.00  0.00           C
ATOM   3186  C26 POPEN 105      86.649  59.374  62.409  1.00  0.00           C
ATOM   3189  C27 POPEN 105      87.790  58.684  61.659  1.00  0.00           C
ATOM   3192  C28 POPEN 105      87.270  57.664  60.629  1.00  0.00           C
ATOM   3195  C29 POPEN 105      86.310  58.274  59.639  1.00  0.00           C
ATOM   3197 0C21 POPEN 105      86.619  58.764  58.429  1.00  0.00           C
ATOM   3199 1C21 POPEN 105      87.989  58.844  57.809  1.00  0.00           C
ATOM   3202 2C21 POPEN 105      88.100  58.024  56.519  1.00  0.00           C
ATOM   3205 3C21 POPEN 105      88.319  56.534  56.809  1.00  0.00           C
ATOM   3208 4C21 POPEN 105      88.399  55.674  55.549  1.00  0.00           C
ATOM   3211 5C21 POPEN 105      89.670  55.904  54.729  1.00  0.00           C
ATOM   3214 6C21 POPEN 105      89.780  54.894  53.579  1.00  0.00           C
ATOM   3217 7C21 POPEN 105      91.039  55.064  52.739  1.00  0.00           C
ATOM   3220 8C21 POPEN 105      91.020  54.164  51.489  1.00  0.00           C
ATOM   3224  C33 POPEN 105      88.010  66.454  67.709  1.00  0.00           C
ATOM   3227  C34 POPEN 105      88.530  67.904  67.729  1.00  0.00           C
ATOM   3230  C35 POPEN 105      88.060  68.784  66.569  1.00  0.00           C
ATOM   3233  C36 POPEN 105      88.509  68.285  65.199  1.00  0.00           C
ATOM   3236  C37 POPEN 105      87.619  68.725  64.029  1.00  0.00           C
ATOM   3239  C38 POPEN 105      87.950  67.904  62.769  1.00  0.00           C
ATOM   3242  C39 POPEN 105      87.060  68.164  61.559  1.00  0.00           C
ATOM   3245 0C31 POPEN 105      87.510  67.334  60.339  1.00  0.00           C
ATOM   3248 1C31 POPEN 105      86.940  67.914  59.039  1.00  0.00           C
ATOM   3251 2C31 POPEN 105      87.460  67.225  57.769  1.00  0.00           C
ATOM   3254 3C31 POPEN 105      87.340  68.155  56.549  1.00  0.00           C
ATOM   3257 4C31 POPEN 105      88.579  69.035  56.369  1.00  0.00           C
ATOM   3260 5C31 POPEN 105      88.410  70.094  55.269  1.00  0.00           C
ATOM   3263 6C31 POPEN 105      89.709  70.824  54.949  1.00  0.00           C
ATOM   3267  NH3 POPEO 106      89.829   9.074  75.219  1.00  0.00           N
ATOM   3271  C12 POPEO 106      90.240   9.014  76.669  1.00  0.00           C
ATOM   3274  C11 POPEO 106      89.759  10.284  77.409  1.00  0.00           C
ATOM   3277  P   POPEO 106      90.479  12.844  77.559  1.00  0.00           P
ATOM   3278  O13 POPEO 106      89.099  13.254  77.919  1.00  0.00           O
ATOM   3279  O14 POPEO 106      91.560  12.784  78.569  1.00  0.00           O
ATOM   3280  O11 POPEO 106      90.930  13.714  76.309  1.00  0.00           O
ATOM   3281  O12 POPEO 106      90.390  11.424  76.859  1.00  0.00           O
ATOM   3282  C1  POPEO 106      91.940  13.224  75.429  1.00  0.00           C
ATOM   3285  C2  POPEO 106      92.020  14.094  74.149  1.00  0.00           C
ATOM   3287  O21 POPEO 106      90.770  14.384  73.459  1.00  0.00           O
ATOM   3288  C21 POPEO 106      89.700  13.614  73.619  1.00  0.00           C
ATOM   3289  O22 POPEO 106      89.670  12.454  73.989  1.00  0.00           O
ATOM   3290  C22 POPEO 106      88.430  14.314  73.129  1.00  0.00           C
ATOM   3293  C3  POPEO 106      93.150  13.574  73.209  1.00  0.00           C
ATOM   3296  O31 POPEO 106      93.640  14.554  72.279  1.00  0.00           O
ATOM   3297  C31 POPEO 106      93.410  14.414  70.969  1.00  0.00           C
ATOM   3298  O32 POPEO 106      94.229  14.754  70.129  1.00  0.00           O
ATOM   3299  C32 POPEO 106      91.990  13.984  70.649  1.00  0.00           C
ATOM   3302  C23 POPEO 106      87.960  13.764  71.769  1.00  0.00           C
ATOM   3305  C24 POPEO 106      86.800  14.564  71.159  1.00  0.00           C
ATOM   3308  C25 POPEO 106      86.750  14.384  69.629  1.00  0.00           C
ATOM   3311  C26 POPEO 106      85.700  15.274  68.959  1.00  0.00           C
ATOM   3314  C27 POPEO 106      85.310  14.844  67.529  1.00  0.00           C
ATOM   3317  C28 POPEO 106      86.060  15.594  66.399  1.00  0.00           C
ATOM   3320  C29 POPEO 106      87.469  15.114  66.179  1.00  0.00           C
ATOM   3322 0C21 POPEO 106      88.109  15.004  64.999  1.00  0.00           C
ATOM   3324 1C21 POPEO 106      87.549  15.324  63.629  1.00  0.00           C
ATOM   3327 2C21 POPEO 106      88.039  14.314  62.579  1.00  0.00           C
ATOM   3330 3C21 POPEO 106      87.569  14.624  61.149  1.00  0.00           C
ATOM   3333 4C21 POPEO 106      88.270  13.704  60.149  1.00  0.00           C
ATOM   3336 5C21 POPEO 106      87.790  13.844  58.699  1.00  0.00           C
ATOM   3339 6C21 POPEO 106      86.619  12.904  58.339  1.00  0.00           C
ATOM   3342 7C21 POPEO 106      85.860  13.324  57.079  1.00  0.00           C
ATOM   3345 8C21 POPEO 106      84.520  12.604  56.909  1.00  0.00           C
ATOM   3349  C33 POPEO 106      91.890  13.804  69.129  1.00  0.00           C
ATOM   3352  C34 POPEO 106      90.479  13.464  68.669  1.00  0.00           C
ATOM   3355  C35 POPEO 106      90.489  12.654  67.379  1.00  0.00           C
ATOM   3358  C36 POPEO 106      91.479  13.134  66.309  1.00  0.00           C
ATOM   3361  C37 POPEO 106      91.520  12.184  65.109  1.00  0.00           C
ATOM   3364  C38 POPEO 106      91.990  12.944  63.859  1.00  0.00           C
ATOM   3367  C39 POPEO 106      92.030  12.104  62.579  1.00  0.00           C
ATOM   3370 0C31 POPEO 106      93.010  10.924  62.619  1.00  0.00           C
ATOM   3373 1C31 POPEO 106      94.470  11.384  62.589  1.00  0.00           C
ATOM   3376 2C31 POPEO 106      95.500  10.244  62.499  1.00  0.00           C
ATOM   3379 3C31 POPEO 106      95.310   9.284  61.309  1.00  0.00           C
ATOM   3382 4C31 POPEO 106      95.520   9.904  59.919  1.00  0.00           C
ATOM   3385 5C31 POPEO 106      95.010   8.984  58.809  1.00  0.00           C
ATOM   3388 6C31 POPEO 106      95.259   9.514  57.399  1.00  0.00           C
ATOM   3392  NH3 POPEP 107      62.439  21.774  31.409  1.00  0.00           N
ATOM   3396  C12 POPEP 107      62.430  22.384  30.039  1.00  0.00           C
ATOM   3399  C11 POPEP 107      62.420  23.914  30.149  1.00  0.00           C
ATOM   3402  P   POPEP 107      60.970  25.785  31.299  1.00  0.00           P
ATOM   3403  O13 POPEP 107      60.840  26.424  29.969  1.00  0.00           O
ATOM   3404  O14 POPEP 107      59.750  25.774  32.129  1.00  0.00           O
ATOM   3405  O11 POPEP 107      62.100  26.574  32.089  1.00  0.00           O
ATOM   3406  O12 POPEP 107      61.480  24.304  31.149  1.00  0.00           O
ATOM   3407  C1  POPEP 107      63.029  25.974  33.009  1.00  0.00           C
ATOM   3410  C2  POPEP 107      62.650  26.134  34.519  1.00  0.00           C
ATOM   3412  O21 POPEP 107      62.010  24.914  34.939  1.00  0.00           O
ATOM   3413  C21 POPEP 107      62.170  24.554  36.209  1.00  0.00           C
ATOM   3414  O22 POPEP 107      62.930  25.084  36.999  1.00  0.00           O
ATOM   3415  C22 POPEP 107      61.210  23.404  36.529  1.00  0.00           C
ATOM   3418  C3  POPEP 107      61.700  27.344  34.739  1.00  0.00           C
ATOM   3421  O31 POPEP 107      61.509  27.684  36.139  1.00  0.00           O
ATOM   3422  C31 POPEP 107      60.480  28.474  36.389  1.00  0.00           C
ATOM   3423  O32 POPEP 107      59.590  28.744  35.589  1.00  0.00           O
ATOM   3424  C32 POPEP 107      60.620  29.094  37.769  1.00  0.00           C
ATOM   3427  C23 POPEP 107      61.130  22.974  38.019  1.00  0.00           C
ATOM   3430  C24 POPEP 107      61.700  21.574  38.289  1.00  0.00           C
ATOM   3433  C25 POPEP 107      62.940  21.554  39.199  1.00  0.00           C
ATOM   3436  C26 POPEP 107      62.700  21.944  40.659  1.00  0.00           C
ATOM   3439  C27 POPEP 107      64.000  21.894  41.479  1.00  0.00           C
ATOM   3442  C28 POPEP 107      63.790  22.024  42.999  1.00  0.00           C
ATOM   3445  C29 POPEP 107      64.909  21.354  43.769  1.00  0.00           C
ATOM   3447 0C21 POPEP 107      65.979  21.944  44.329  1.00  0.00           C
ATOM   3449 1C21 POPEP 107      66.310  23.414  44.319  1.00  0.00           C
ATOM   3452 2C21 POPEP 107      66.189  24.054  45.719  1.00  0.00           C
ATOM   3455 3C21 POPEP 107      67.299  23.604  46.659  1.00  0.00           C
ATOM   3458 4C21 POPEP 107      67.229  24.204  48.069  1.00  0.00           C
ATOM   3461 5C21 POPEP 107      68.370  23.694  48.949  1.00  0.00           C
ATOM   3464 6C21 POPEP 107      68.340  24.264  50.369  1.00  0.00           C
ATOM   3467 7C21 POPEP 107      69.380  23.624  51.279  1.00  0.00           C
ATOM   3470 8C21 POPEP 107      69.280  24.094  52.739  1.00  0.00           C
ATOM   3474  C33 POPEP 107      60.580  28.104  38.949  1.00  0.00           C
ATOM   3477  C34 POPEP 107      60.920  28.894  40.219  1.00  0.00           C
ATOM   3480  C35 POPEP 107      60.570  28.185  41.529  1.00  0.00           C
ATOM   3483  C36 POPEP 107      60.810  29.144  42.699  1.00  0.00           C
ATOM   3486  C37 POPEP 107      60.370  28.594  44.059  1.00  0.00           C
ATOM   3489  C38 POPEP 107      60.620  29.614  45.179  1.00  0.00           C
ATOM   3492  C39 POPEP 107      59.729  30.855  45.099  1.00  0.00           C
ATOM   3495 0C31 POPEP 107      59.999  31.824  46.249  1.00  0.00           C
ATOM   3498 1C31 POPEP 107      58.960  32.944  46.359  1.00  0.00           C
ATOM   3501 2C31 POPEP 107      59.139  33.804  47.619  1.00  0.00           C
ATOM   3504 3C31 POPEP 107      60.500  34.504  47.679  1.00  0.00           C
ATOM   3507 4C31 POPEP 107      60.690  35.274  48.989  1.00  0.00           C
ATOM   3510 5C31 POPEP 107      62.120  35.794  49.169  1.00  0.00           C
ATOM   3513 6C31 POPEP 107      62.380  36.404  50.549  1.00  0.00           C
ATOM   3517  NH3 POPEQ 108      58.980  55.734  74.099  1.00  0.00           N
ATOM   3521  C12 POPEQ 108      59.799  56.944  74.419  1.00  0.00           C
ATOM   3524  C11 POPEQ 108      58.850  58.084  74.749  1.00  0.00           C
ATOM   3527  P   POPEQ 108      58.040  59.195  72.509  1.00  0.00           P
ATOM   3528  O13 POPEQ 108      56.810  59.044  71.709  1.00  0.00           O
ATOM   3529  O14 POPEQ 108      58.380  60.524  73.059  1.00  0.00           O
ATOM   3530  O11 POPEQ 108      59.260  58.574  71.709  1.00  0.00           O
ATOM   3531  O12 POPEQ 108      57.870  58.194  73.729  1.00  0.00           O
ATOM   3532  C1  POPEQ 108      59.060  57.674  70.609  1.00  0.00           C
ATOM   3535  C2  POPEQ 108      58.610  58.364  69.279  1.00  0.00           C
ATOM   3537  O21 POPEQ 108      58.610  57.364  68.249  1.00  0.00           O
ATOM   3538  C21 POPEQ 108      57.810  57.604  67.219  1.00  0.00           C
ATOM   3539  O22 POPEQ 108      57.000  58.504  67.119  1.00  0.00           O
ATOM   3540  C22 POPEQ 108      58.099  56.575  66.119  1.00  0.00           C
ATOM   3543  C3  POPEQ 108      59.540  59.554  68.889  1.00  0.00           C
ATOM   3546  O31 POPEQ 108      59.230  60.125  67.609  1.00  0.00           O
ATOM   3547  C31 POPEQ 108      60.020  59.894  66.569  1.00  0.00           C
ATOM   3548  O32 POPEQ 108      61.090  59.304  66.599  1.00  0.00           O
ATOM   3549  C32 POPEQ 108      59.349  60.484  65.339  1.00  0.00           C
ATOM   3552  C23 POPEQ 108      56.909  56.424  65.159  1.00  0.00           C
ATOM   3555  C24 POPEQ 108      57.140  55.344  64.099  1.00  0.00           C
ATOM   3558  C25 POPEQ 108      57.780  55.864  62.809  1.00  0.00           C
ATOM   3561  C26 POPEQ 108      57.889  54.744  61.759  1.00  0.00           C
ATOM   3564  C27 POPEQ 108      58.210  55.264  60.349  1.00  0.00           C
ATOM   3567  C28 POPEQ 108      58.360  54.145  59.299  1.00  0.00           C
ATOM   3570  C29 POPEQ 108      57.140  53.285  59.129  1.00  0.00           C
ATOM   3572 0C21 POPEQ 108      57.040  52.234  58.289  1.00  0.00           C
ATOM   3574 1C21 POPEQ 108      58.120  51.744  57.359  1.00  0.00           C
ATOM   3577 2C21 POPEQ 108      58.710  50.384  57.789  1.00  0.00           C
ATOM   3580 3C21 POPEQ 108      59.650  49.785  56.729  1.00  0.00           C
ATOM   3583 4C21 POPEQ 108      60.240  48.414  57.129  1.00  0.00           C
ATOM   3586 5C21 POPEQ 108      61.240  48.444  58.299  1.00  0.00           C
ATOM   3589 6C21 POPEQ 108      62.560  49.164  57.959  1.00  0.00           C
ATOM   3592 7C21 POPEQ 108      63.490  49.314  59.169  1.00  0.00           C
ATOM   3595 8C21 POPEQ 108      64.869  49.855  58.789  1.00  0.00           C
ATOM   3599  C33 POPEQ 108      59.760  59.915  63.959  1.00  0.00           C
ATOM   3602  C34 POPEQ 108      58.780  60.445  62.899  1.00  0.00           C
ATOM   3605  C35 POPEQ 108      59.240  60.244  61.449  1.00  0.00           C
ATOM   3608  C36 POPEQ 108      59.040  58.814  60.909  1.00  0.00           C
ATOM   3611  C37 POPEQ 108      59.240  58.725  59.389  1.00  0.00           C
ATOM   3614  C38 POPEQ 108      60.630  59.164  58.899  1.00  0.00           C
ATOM   3617  C39 POPEQ 108      61.760  58.234  59.339  1.00  0.00           C
ATOM   3620 0C31 POPEQ 108      63.099  58.614  58.689  1.00  0.00           C
ATOM   3623 1C31 POPEQ 108      63.970  57.404  58.349  1.00  0.00           C
ATOM   3626 2C31 POPEQ 108      65.130  57.744  57.399  1.00  0.00           C
ATOM   3629 3C31 POPEQ 108      66.260  58.554  58.039  1.00  0.00           C
ATOM   3632 4C31 POPEQ 108      67.030  57.755  59.089  1.00  0.00           C
ATOM   3635 5C31 POPEQ 108      68.300  58.444  59.589  1.00  0.00           C
ATOM   3638 6C31 POPEQ 108      69.100  57.555  60.539  1.00  0.00           C
ATOM   3642  NH3 POPER 109      55.800  50.055  73.689  1.00  0.00           N
ATOM   3646  C12 POPER 109      54.460  50.524  73.199  1.00  0.00           C
ATOM   3649  C11 POPER 109      53.900  49.584  72.109  1.00  0.00           C
ATOM   3652  P   POPER 109      51.280  49.465  72.199  1.00  0.00           P
ATOM   3653  O13 POPER 109      51.420  49.005  73.599  1.00  0.00           O
ATOM   3654  O14 POPER 109      50.160  50.384  71.929  1.00  0.00           O
ATOM   3655  O11 POPER 109      51.100  48.194  71.239  1.00  0.00           O
ATOM   3656  O12 POPER 109      52.639  50.064  71.659  1.00  0.00           O
ATOM   3657  C1  POPER 109      50.659  48.474  69.889  1.00  0.00           C
ATOM   3660  C2  POPER 109      50.020  47.244  69.179  1.00  0.00           C
ATOM   3662  O21 POPER 109      49.360  47.755  68.009  1.00  0.00           O
ATOM   3663  C21 POPER 109      49.139  47.024  66.909  1.00  0.00           C
ATOM   3664  O22 POPER 109      48.250  47.285  66.109  1.00  0.00           O
ATOM   3665  C22 POPER 109      50.180  45.934  66.639  1.00  0.00           C
ATOM   3668  C3  POPER 109      48.990  46.534  70.109  1.00  0.00           C
ATOM   3671  O31 POPER 109      48.170  45.544  69.459  1.00  0.00           O
ATOM   3672  C31 POPER 109      48.570  44.285  69.569  1.00  0.00           C
ATOM   3673  O32 POPER 109      49.740  43.945  69.649  1.00  0.00           O
ATOM   3674  C32 POPER 109      47.340  43.404  69.779  1.00  0.00           C
ATOM   3677  C23 POPER 109      50.290  45.605  65.139  1.00  0.00           C
ATOM   3680  C24 POPER 109      51.439  44.614  64.899  1.00  0.00           C
ATOM   3683  C25 POPER 109      51.830  44.444  63.429  1.00  0.00           C
ATOM   3686  C26 POPER 109      50.720  43.884  62.529  1.00  0.00           C
ATOM   3689  C27 POPER 109      51.220  43.624  61.099  1.00  0.00           C
ATOM   3692  C28 POPER 109      50.280  42.704  60.289  1.00  0.00           C
ATOM   3695  C29 POPER 109      50.430  42.574  58.789  1.00  0.00           C
ATOM   3697 0C21 POPER 109      51.520  42.584  57.999  1.00  0.00           C
ATOM   3699 1C21 POPER 109      52.980  42.724  58.379  1.00  0.00           C
ATOM   3702 2C21 POPER 109      53.850  41.524  57.949  1.00  0.00           C
ATOM   3705 3C21 POPER 109      54.320  41.575  56.489  1.00  0.00           C
ATOM   3708 4C21 POPER 109      55.459  40.584  56.189  1.00  0.00           C
ATOM   3711 5C21 POPER 109      55.080  39.105  56.279  1.00  0.00           C
ATOM   3714 6C21 POPER 109      53.990  38.704  55.269  1.00  0.00           C
ATOM   3717 7C21 POPER 109      53.760  37.195  55.179  1.00  0.00           C
ATOM   3720 8C21 POPER 109      52.899  36.824  53.969  1.00  0.00           C
ATOM   3724  C33 POPER 109      47.380  41.984  69.169  1.00  0.00           C
ATOM   3727  C34 POPER 109      46.690  41.844  67.809  1.00  0.00           C
ATOM   3730  C35 POPER 109      47.210  42.784  66.709  1.00  0.00           C
ATOM   3733  C36 POPER 109      46.430  42.555  65.409  1.00  0.00           C
ATOM   3736  C37 POPER 109      46.719  43.595  64.319  1.00  0.00           C
ATOM   3739  C38 POPER 109      45.990  43.224  63.019  1.00  0.00           C
ATOM   3742  C39 POPER 109      45.760  44.414  62.079  1.00  0.00           C
ATOM   3745 0C31 POPER 109      47.050  45.164  61.709  1.00  0.00           C
ATOM   3748 1C31 POPER 109      46.940  45.884  60.359  1.00  0.00           C
ATOM   3751 2C31 POPER 109      48.060  46.904  60.159  1.00  0.00           C
ATOM   3754 3C31 POPER 109      48.270  47.324  58.699  1.00  0.00           C
ATOM   3757 4C31 POPER 109      48.990  46.235  57.879  1.00  0.00           C
ATOM   3760 5C31 POPER 109      49.430  46.704  56.489  1.00  0.00           C
ATOM   3763 6C31 POPER 109      50.189  45.624  55.709  1.00  0.00           C
ATOM   3767  NH3 POPES 110     105.060  26.614  32.209  1.00  0.00           N
ATOM   3771  C12 POPES 110     106.120  27.684  32.319  1.00  0.00           C
ATOM   3774  C11 POPES 110     105.729  28.744  33.349  1.00  0.00           C
ATOM   3777  P   POPES 110     105.340  31.304  33.069  1.00  0.00           P
ATOM   3778  O13 POPES 110     105.679  32.324  32.039  1.00  0.00           O
ATOM   3779  O14 POPES 110     103.900  30.994  33.099  1.00  0.00           O
ATOM   3780  O11 POPES 110     105.740  31.855  34.509  1.00  0.00           O
ATOM   3781  O12 POPES 110     106.219  30.004  32.909  1.00  0.00           O
ATOM   3782  C1  POPES 110     105.140  31.275  35.689  1.00  0.00           C
ATOM   3785  C2  POPES 110     104.850  32.364  36.769  1.00  0.00           C
ATOM   3787  O21 POPES 110     104.090  31.794  37.869  1.00  0.00           O
ATOM   3788  C21 POPES 110     104.320  32.374  39.049  1.00  0.00           C
ATOM   3789  O22 POPES 110     105.280  33.074  39.299  1.00  0.00           O
ATOM   3790  C22 POPES 110     103.170  32.094  40.019  1.00  0.00           C
ATOM   3793  C3  POPES 110     104.060  33.554  36.129  1.00  0.00           C
ATOM   3796  O31 POPES 110     102.829  33.884  36.829  1.00  0.00           O
ATOM   3797  C31 POPES 110     102.740  35.074  37.409  1.00  0.00           C
ATOM   3798  O32 POPES 110     103.649  35.884  37.519  1.00  0.00           O
ATOM   3799  C32 POPES 110     101.330  35.255  37.949  1.00  0.00           C
ATOM   3802  C23 POPES 110     103.579  32.035  41.519  1.00  0.00           C
ATOM   3805  C24 POPES 110     104.000  33.374  42.149  1.00  0.00           C
ATOM   3808  C25 POPES 110     103.760  33.355  43.669  1.00  0.00           C
ATOM   3811  C26 POPES 110     104.160  34.654  44.379  1.00  0.00           C
ATOM   3814  C27 POPES 110     103.399  34.854  45.709  1.00  0.00           C
ATOM   3817  C28 POPES 110     104.180  35.654  46.769  1.00  0.00           C
ATOM   3820  C29 POPES 110     105.250  34.814  47.439  1.00  0.00           C
ATOM   3822 0C21 POPES 110     105.530  34.744  48.749  1.00  0.00           C
ATOM   3824 1C21 POPES 110     104.880  35.544  49.859  1.00  0.00           C
ATOM   3827 2C21 POPES 110     104.190  34.695  50.939  1.00  0.00           C
ATOM   3830 3C21 POPES 110     103.659  35.574  52.079  1.00  0.00           C
ATOM   3833 4C21 POPES 110     102.930  34.784  53.179  1.00  0.00           C
ATOM   3836 5C21 POPES 110     102.390  35.704  54.289  1.00  0.00           C
ATOM   3839 6C21 POPES 110     101.350  35.014  55.169  1.00  0.00           C
ATOM   3842 7C21 POPES 110     100.420  36.004  55.889  1.00  0.00           C
ATOM   3845 8C21 POPES 110      99.250  35.325  56.599  1.00  0.00           C
ATOM   3849  C33 POPES 110     101.350  35.715  39.419  1.00  0.00           C
ATOM   3852  C34 POPES 110      99.940  35.754  40.019  1.00  0.00           C
ATOM   3855  C35 POPES 110      99.950  36.054  41.519  1.00  0.00           C
ATOM   3858  C36 POPES 110     100.410  34.874  42.399  1.00  0.00           C
ATOM   3861  C37 POPES 110      99.289  34.294  43.279  1.00  0.00           C
ATOM   3864  C38 POPES 110      99.810  33.184  44.199  1.00  0.00           C
ATOM   3867  C39 POPES 110      98.840  32.764  45.309  1.00  0.00           C
ATOM   3870 0C31 POPES 110      97.560  32.064  44.839  1.00  0.00           C
ATOM   3873 1C31 POPES 110      97.060  31.044  45.879  1.00  0.00           C
ATOM   3876 2C31 POPES 110      95.539  30.804  45.859  1.00  0.00           C
ATOM   3879 3C31 POPES 110      94.700  31.954  46.449  1.00  0.00           C
ATOM   3882 4C31 POPES 110      95.039  32.234  47.919  1.00  0.00           C
ATOM   3885 5C31 POPES 110      94.000  33.105  48.629  1.00  0.00           C
ATOM   3888 6C31 POPES 110      94.359  33.304  50.109  1.00  0.00           C
ATOM   3892  NH3 POPET 111     104.560   4.114  74.529  1.00  0.00           N
ATOM   3896  C12 POPET 111     105.690   3.124  74.559  1.00  0.00           C
ATOM   3899  C11 POPET 111     105.930   2.604  73.139  1.00  0.00           C
ATOM   3902  P   POPET 111     107.329   0.984  71.749  1.00  0.00           P
ATOM   3903  O13 POPET 111     108.649   0.314  71.849  1.00  0.00           O
ATOM   3904  O14 POPET 111     106.159   0.114  71.519  1.00  0.00           O
ATOM   3905  O11 POPET 111     107.429   2.094  70.609  1.00  0.00           O
ATOM   3906  O12 POPET 111     107.119   1.824  73.079  1.00  0.00           O
ATOM   3907  C1  POPET 111     106.700   2.004  69.369  1.00  0.00           C
ATOM   3910  C2  POPET 111     107.329   1.054  68.279  1.00  0.00           C
ATOM   3912  O21 POPET 111     107.370   1.744  67.009  1.00  0.00           O
ATOM   3913  C21 POPET 111     108.539   2.294  66.679  1.00  0.00           C
ATOM   3914  O22 POPET 111     109.560   2.244  67.329  1.00  0.00           O
ATOM   3915  C22 POPET 111     108.369   2.934  65.289  1.00  0.00           C
ATOM   3918  C3  POPET 111     106.500  -0.265  68.109  1.00  0.00           C
ATOM   3921  O31 POPET 111     107.040  -1.165  67.109  1.00  0.00           O
ATOM   3922  C31 POPET 111     106.240  -1.595  66.109  1.00  0.00           C
ATOM   3923  O32 POPET 111     105.930  -2.755  65.939  1.00  0.00           O
ATOM   3924  C32 POPET 111     105.840  -0.445  65.189  1.00  0.00           C
ATOM   3927  C23 POPET 111     109.649   3.604  64.749  1.00  0.00           C
ATOM   3930  C24 POPET 111     109.740   3.594  63.219  1.00  0.00           C
ATOM   3933  C25 POPET 111     108.620   4.334  62.479  1.00  0.00           C
ATOM   3936  C26 POPET 111     109.119   4.874  61.119  1.00  0.00           C
ATOM   3939  C27 POPET 111     108.050   5.594  60.289  1.00  0.00           C
ATOM   3942  C28 POPET 111     108.620   6.384  59.099  1.00  0.00           C
ATOM   3945  C29 POPET 111     109.390   5.504  58.149  1.00  0.00           C
ATOM   3947 0C21 POPET 111     109.020   5.144  56.909  1.00  0.00           C
ATOM   3949 1C21 POPET 111     107.759   5.564  56.189  1.00  0.00           C
ATOM   3952 2C21 POPET 111     107.969   5.704  54.669  1.00  0.00           C
ATOM   3955 3C21 POPET 111     106.630   5.714  53.929  1.00  0.00           C
ATOM   3958 4C21 POPET 111     106.710   6.364  52.549  1.00  0.00           C
ATOM   3961 5C21 POPET 111     107.030   7.874  52.579  1.00  0.00           C
ATOM   3964 6C21 POPET 111     106.130   8.684  53.529  1.00  0.00           C
ATOM   3967 7C21 POPET 111     106.149  10.184  53.239  1.00  0.00           C
ATOM   3970 8C21 POPET 111     104.870  10.894  53.709  1.00  0.00           C
ATOM   3974  C33 POPET 111     105.090  -0.925  63.919  1.00  0.00           C
ATOM   3977  C34 POPET 111     104.770   0.234  62.959  1.00  0.00           C
ATOM   3980  C35 POPET 111     103.560   1.074  63.389  1.00  0.00           C
ATOM   3983  C36 POPET 111     102.230   0.564  62.809  1.00  0.00           C
ATOM   3986  C37 POPET 111     101.030   1.414  63.259  1.00  0.00           C
ATOM   3989  C38 POPET 111      99.829   1.384  62.299  1.00  0.00           C
ATOM   3992  C39 POPET 111      99.130   0.034  62.209  1.00  0.00           C
ATOM   3995 0C31 POPET 111      97.770   0.154  61.509  1.00  0.00           C
ATOM   3998 1C31 POPET 111      96.979  -1.155  61.449  1.00  0.00           C
ATOM   4001 2C31 POPET 111      95.749  -1.015  60.539  1.00  0.00           C
ATOM   4004 3C31 POPET 111      95.049  -2.345  60.199  1.00  0.00           C
ATOM   4007 4C31 POPET 111      94.270  -2.225  58.889  1.00  0.00           C
ATOM   4010 5C31 POPET 111      93.550  -3.515  58.459  1.00  0.00           C
ATOM   4013 6C31 POPET 111      93.010  -3.445  57.029  1.00  0.00           C
ATOM   4017  NH3 POPEU 112     108.560  11.824  31.579  1.00  0.00           N
ATOM   4021  C12 POPEU 112     108.100  13.004  30.759  1.00  0.00           C
ATOM   4024  C11 POPEU 112     109.180  14.104  30.609  1.00  0.00           C
ATOM   4027  P   POPEU 112     110.020  16.364  31.619  1.00  0.00           P
ATOM   4028  O13 POPEU 112     111.420  15.934  31.789  1.00  0.00           O
ATOM   4029  O14 POPEU 112     109.709  17.234  30.449  1.00  0.00           O
ATOM   4030  O11 POPEU 112     109.560  17.105  32.939  1.00  0.00           O
ATOM   4031  O12 POPEU 112     109.079  15.064  31.659  1.00  0.00           O
ATOM   4032  C1  POPEU 112     109.689  16.534  34.249  1.00  0.00           C
ATOM   4035  C2  POPEU 112     110.720  17.304  35.119  1.00  0.00           C
ATOM   4037  O21 POPEU 112     110.420  17.144  36.519  1.00  0.00           O
ATOM   4038  C21 POPEU 112     111.039  16.104  37.069  1.00  0.00           C
ATOM   4039  O22 POPEU 112     111.599  15.204  36.469  1.00  0.00           O
ATOM   4040  C22 POPEU 112     111.020  16.274  38.589  1.00  0.00           C
ATOM   4043  C3  POPEU 112     110.729  18.814  34.769  1.00  0.00           C
ATOM   4046  O31 POPEU 112     111.319  19.605  35.829  1.00  0.00           O
ATOM   4047  C31 POPEU 112     110.469  20.244  36.609  1.00  0.00           C
ATOM   4048  O32 POPEU 112     109.270  20.364  36.429  1.00  0.00           O
ATOM   4049  C32 POPEU 112     111.170  20.654  37.919  1.00  0.00           C
ATOM   4052  C23 POPEU 112     112.259  17.064  39.049  1.00  0.00           C
ATOM   4055  C24 POPEU 112     113.530  16.194  39.039  1.00  0.00           C
ATOM   4058  C25 POPEU 112     114.780  16.964  39.489  1.00  0.00           C
ATOM   4061  C26 POPEU 112     114.810  17.134  41.009  1.00  0.00           C
ATOM   4064  C27 POPEU 112     115.970  18.004  41.519  1.00  0.00           C
ATOM   4067  C28 POPEU 112     116.190  17.854  43.039  1.00  0.00           C
ATOM   4070  C29 POPEU 112     114.909  17.984  43.829  1.00  0.00           C
ATOM   4072 0C21 POPEU 112     114.619  18.834  44.829  1.00  0.00           C
ATOM   4074 1C21 POPEU 112     115.510  19.904  45.409  1.00  0.00           C
ATOM   4077 2C21 POPEU 112     115.910  19.624  46.869  1.00  0.00           C
ATOM   4080 3C21 POPEU 112     117.060  18.614  46.989  1.00  0.00           C
ATOM   4083 4C21 POPEU 112     117.259  18.084  48.419  1.00  0.00           C
ATOM   4086 5C21 POPEU 112     116.210  17.034  48.789  1.00  0.00           C
ATOM   4089 6C21 POPEU 112     116.369  16.464  50.209  1.00  0.00           C
ATOM   4092 7C21 POPEU 112     115.390  15.314  50.449  1.00  0.00           C
ATOM   4095 8C21 POPEU 112     115.609  14.574  51.759  1.00  0.00           C
ATOM   4099  C33 POPEU 112     112.630  21.154  37.769  1.00  0.00           C
ATOM   4102  C34 POPEU 112     113.430  21.194  39.089  1.00  0.00           C
ATOM   4105  C35 POPEU 112     112.560  21.224  40.359  1.00  0.00           C
ATOM   4108  C36 POPEU 112     113.330  21.554  41.639  1.00  0.00           C
ATOM   4111  C37 POPEU 112     112.569  21.124  42.909  1.00  0.00           C
ATOM   4114  C38 POPEU 112     111.219  21.824  43.109  1.00  0.00           C
ATOM   4117  C39 POPEU 112     110.250  21.004  43.979  1.00  0.00           C
ATOM   4120 0C31 POPEU 112     110.650  20.984  45.459  1.00  0.00           C
ATOM   4123 1C31 POPEU 112     109.969  19.834  46.229  1.00  0.00           C
ATOM   4126 2C31 POPEU 112     110.539  19.664  47.639  1.00  0.00           C
ATOM   4129 3C31 POPEU 112     109.990  18.424  48.359  1.00  0.00           C
ATOM   4132 4C31 POPEU 112     108.600  18.644  48.959  1.00  0.00           C
ATOM   4135 5C31 POPEU 112     108.119  17.454  49.809  1.00  0.00           C
ATOM   4138 6C31 POPEU 112     107.020  17.814  50.809  1.00  0.00           C
ATOM   4142  NH3 POPEV 113      56.750  80.264  75.759  1.00  0.00           N
ATOM   4146  C12 POPEV 113      57.540  79.524  76.809  1.00  0.00           C
ATOM   4149  C11 POPEV 113      57.790  78.054  76.439  1.00  0.00           C
ATOM   4152  P   POPEV 113      56.100  76.844  74.789  1.00  0.00           P
ATOM   4153  O13 POPEV 113      55.010  75.864  74.959  1.00  0.00           O
ATOM   4154  O14 POPEV 113      55.820  78.084  74.019  1.00  0.00           O
ATOM   4155  O11 POPEV 113      57.390  76.164  74.199  1.00  0.00           O
ATOM   4156  O12 POPEV 113      56.579  77.314  76.219  1.00  0.00           O
ATOM   4157  C1  POPEV 113      58.370  76.844  73.419  1.00  0.00           C
ATOM   4160  C2  POPEV 113      58.910  75.905  72.319  1.00  0.00           C
ATOM   4162  O21 POPEV 113      59.850  76.575  71.469  1.00  0.00           O
ATOM   4163  C21 POPEV 113      59.530  77.615  70.689  1.00  0.00           C
ATOM   4164  O22 POPEV 113      58.450  78.164  70.599  1.00  0.00           O
ATOM   4165  C22 POPEV 113      60.850  78.064  70.039  1.00  0.00           C
ATOM   4168  C3  POPEV 113      57.730  75.234  71.589  1.00  0.00           C
ATOM   4171  O31 POPEV 113      58.110  74.515  70.409  1.00  0.00           O
ATOM   4172  C31 POPEV 113      58.670  73.344  70.599  1.00  0.00           C
ATOM   4173  O32 POPEV 113      59.030  72.904  71.679  1.00  0.00           O
ATOM   4174  C32 POPEV 113      58.840  72.654  69.249  1.00  0.00           C
ATOM   4177  C23 POPEV 113      60.720  78.734  68.649  1.00  0.00           C
ATOM   4180  C24 POPEV 113      62.070  78.605  67.909  1.00  0.00           C
ATOM   4183  C25 POPEV 113      62.140  79.215  66.499  1.00  0.00           C
ATOM   4186  C26 POPEV 113      61.210  78.575  65.449  1.00  0.00           C
ATOM   4189  C27 POPEV 113      61.400  79.234  64.069  1.00  0.00           C
ATOM   4192  C28 POPEV 113      60.130  79.164  63.189  1.00  0.00           C
ATOM   4195  C29 POPEV 113      60.049  80.004  61.929  1.00  0.00           C
ATOM   4197 0C21 POPEV 113      60.940  80.244  60.939  1.00  0.00           C
ATOM   4199 1C21 POPEV 113      62.350  79.744  60.769  1.00  0.00           C
ATOM   4202 2C21 POPEV 113      63.190  80.694  59.879  1.00  0.00           C
ATOM   4205 3C21 POPEV 113      62.940  80.545  58.369  1.00  0.00           C
ATOM   4208 4C21 POPEV 113      63.460  81.744  57.539  1.00  0.00           C
ATOM   4211 5C21 POPEV 113      63.240  81.554  56.029  1.00  0.00           C
ATOM   4214 6C21 POPEV 113      63.270  82.855  55.209  1.00  0.00           C
ATOM   4217 7C21 POPEV 113      63.020  82.605  53.709  1.00  0.00           C
ATOM   4220 8C21 POPEV 113      63.060  83.865  52.849  1.00  0.00           C
ATOM   4224  C33 POPEV 113      57.520  72.394  68.469  1.00  0.00           C
ATOM   4227  C34 POPEV 113      57.490  70.975  67.909  1.00  0.00           C
ATOM   4230  C35 POPEV 113      56.630  70.824  66.659  1.00  0.00           C
ATOM   4233  C36 POPEV 113      57.350  71.164  65.349  1.00  0.00           C
ATOM   4236  C37 POPEV 113      56.369  71.124  64.169  1.00  0.00           C
ATOM   4239  C38 POPEV 113      56.960  70.584  62.869  1.00  0.00           C
ATOM   4242  C39 POPEV 113      57.800  71.605  62.089  1.00  0.00           C
ATOM   4245 0C31 POPEV 113      58.210  71.045  60.719  1.00  0.00           C
ATOM   4248 1C31 POPEV 113      59.180  71.954  59.979  1.00  0.00           C
ATOM   4251 2C31 POPEV 113      59.840  71.255  58.789  1.00  0.00           C
ATOM   4254 3C31 POPEV 113      61.070  72.004  58.259  1.00  0.00           C
ATOM   4257 4C31 POPEV 113      60.720  73.355  57.639  1.00  0.00           C
ATOM   4260 5C31 POPEV 113      61.950  74.185  57.249  1.00  0.00           C
ATOM   4263 6C31 POPEV 113      61.569  75.564  56.729  1.00  0.00           C
ATOM   4267  NH3 POPEW 114      34.860  -3.045  71.919  1.00  0.00           N
ATOM   4271  C12 POPEW 114      34.159  -3.885  72.949  1.00  0.00           C
ATOM   4274  C11 POPEW 114      34.400  -3.335  74.359  1.00  0.00           C
ATOM   4277  P   POPEW 114      34.680  -0.755  74.549  1.00  0.00           P
ATOM   4278  O13 POPEW 114      33.880   0.494  74.499  1.00  0.00           O
ATOM   4279  O14 POPEW 114      35.730  -0.895  75.589  1.00  0.00           O
ATOM   4280  O11 POPEW 114      35.450  -0.805  73.169  1.00  0.00           O
ATOM   4281  O12 POPEW 114      33.799  -2.045  74.479  1.00  0.00           O
ATOM   4282  C1  POPEW 114      36.460   0.194  72.949  1.00  0.00           C
ATOM   4285  C2  POPEW 114      36.060   1.114  71.779  1.00  0.00           C
ATOM   4287  O21 POPEW 114      36.710   0.624  70.599  1.00  0.00           O
ATOM   4288  C21 POPEW 114      37.610   1.294  69.919  1.00  0.00           C
ATOM   4289  O22 POPEW 114      38.190   2.304  70.269  1.00  0.00           O
ATOM   4290  C22 POPEW 114      37.760   0.644  68.539  1.00  0.00           C
ATOM   4293  C3  POPEW 114      36.159   2.634  72.119  1.00  0.00           C
ATOM   4296  O31 POPEW 114      35.680   3.424  71.009  1.00  0.00           O
ATOM   4297  C31 POPEW 114      36.170   4.644  70.909  1.00  0.00           C
ATOM   4298  O32 POPEW 114      36.910   5.194  71.709  1.00  0.00           O
ATOM   4299  C32 POPEW 114      35.590   5.314  69.669  1.00  0.00           C
ATOM   4302  C23 POPEW 114      38.460   1.594  67.529  1.00  0.00           C
ATOM   4305  C24 POPEW 114      37.720   1.674  66.189  1.00  0.00           C
ATOM   4308  C25 POPEW 114      38.170   0.604  65.189  1.00  0.00           C
ATOM   4311  C26 POPEW 114      37.319   0.634  63.919  1.00  0.00           C
ATOM   4314  C27 POPEW 114      37.920  -0.205  62.769  1.00  0.00           C
ATOM   4317  C28 POPEW 114      37.240   0.074  61.419  1.00  0.00           C
ATOM   4320  C29 POPEW 114      37.870  -0.735  60.309  1.00  0.00           C
ATOM   4322 0C21 POPEW 114      37.280  -1.115  59.159  1.00  0.00           C
ATOM   4324 1C21 POPEW 114      35.900  -0.745  58.669  1.00  0.00           C
ATOM   4327 2C21 POPEW 114      35.780  -0.775  57.119  1.00  0.00           C
ATOM   4330 3C21 POPEW 114      36.620   0.294  56.409  1.00  0.00           C
ATOM   4333 4C21 POPEW 114      36.650   0.204  54.879  1.00  0.00           C
ATOM   4336 5C21 POPEW 114      35.340   0.594  54.189  1.00  0.00           C
ATOM   4339 6C21 POPEW 114      35.520   0.764  52.669  1.00  0.00           C
ATOM   4342 7C21 POPEW 114      34.220   1.184  51.959  1.00  0.00           C
ATOM   4345 8C21 POPEW 114      34.340   1.244  50.439  1.00  0.00           C
ATOM   4349  C33 POPEW 114      36.569   5.254  68.489  1.00  0.00           C
ATOM   4352  C34 POPEW 114      35.990   5.734  67.149  1.00  0.00           C
ATOM   4355  C35 POPEW 114      35.000   6.904  67.239  1.00  0.00           C
ATOM   4358  C36 POPEW 114      34.500   7.334  65.859  1.00  0.00           C
ATOM   4361  C37 POPEW 114      33.170   8.094  65.879  1.00  0.00           C
ATOM   4364  C38 POPEW 114      32.110   7.444  64.979  1.00  0.00           C
ATOM   4367  C39 POPEW 114      32.400   7.594  63.469  1.00  0.00           C
ATOM   4370 0C31 POPEW 114      32.040   8.984  62.959  1.00  0.00           C
ATOM   4373 1C31 POPEW 114      32.060   9.084  61.429  1.00  0.00           C
ATOM   4376 2C31 POPEW 114      31.740  10.504  60.929  1.00  0.00           C
ATOM   4379 3C31 POPEW 114      31.210  10.544  59.489  1.00  0.00           C
ATOM   4382 4C31 POPEW 114      32.050   9.744  58.479  1.00  0.00           C
ATOM   4385 5C31 POPEW 114      31.490   9.844  57.059  1.00  0.00           C
ATOM   4388 6C31 POPEW 114      32.260   8.984  56.049  1.00  0.00           C
ATOM   4392  NH3 POPEX 115     131.379  65.075  69.359  1.00  0.00           N
ATOM   4396  C12 POPEX 115     130.989  66.524  69.239  1.00  0.00           C
ATOM   4399  C11 POPEX 115     129.539  66.715  69.689  1.00  0.00           C
ATOM   4402  P   POPEX 115     127.580  68.405  69.619  1.00  0.00           P
ATOM   4403  O13 POPEX 115     126.890  67.174  70.069  1.00  0.00           O
ATOM   4404  O14 POPEX 115     127.560  69.564  70.539  1.00  0.00           O
ATOM   4405  O11 POPEX 115     127.130  68.855  68.169  1.00  0.00           O
ATOM   4406  O12 POPEX 115     129.119  68.054  69.419  1.00  0.00           O
ATOM   4407  C1  POPEX 115     125.899  69.574  68.079  1.00  0.00           C
ATOM   4410  C2  POPEX 115     125.420  69.764  66.629  1.00  0.00           C
ATOM   4412  O21 POPEX 115     124.280  70.664  66.599  1.00  0.00           O
ATOM   4413  C21 POPEX 115     124.320  71.554  65.619  1.00  0.00           C
ATOM   4414  O22 POPEX 115     125.340  71.974  65.089  1.00  0.00           O
ATOM   4415  C22 POPEX 115     122.930  72.134  65.339  1.00  0.00           C
ATOM   4418  C3  POPEX 115     124.990  68.435  65.979  1.00  0.00           C
ATOM   4421  O31 POPEX 115     124.390  68.734  64.719  1.00  0.00           O
ATOM   4422  C31 POPEX 115     124.560  67.904  63.719  1.00  0.00           C
ATOM   4423  O32 POPEX 115     125.140  66.844  63.729  1.00  0.00           O
ATOM   4424  C32 POPEX 115     123.939  68.584  62.509  1.00  0.00           C
ATOM   4427  C23 POPEX 115     122.580  72.134  63.819  1.00  0.00           C
ATOM   4430  C24 POPEX 115     122.100  73.494  63.299  1.00  0.00           C
ATOM   4433  C25 POPEX 115     123.229  74.484  62.949  1.00  0.00           C
ATOM   4436  C26 POPEX 115     122.979  75.294  61.649  1.00  0.00           C
ATOM   4439  C27 POPEX 115     123.159  76.814  61.789  1.00  0.00           C
ATOM   4442  C28 POPEX 115     123.020  77.564  60.439  1.00  0.00           C
ATOM   4445  C29 POPEX 115     121.859  78.524  60.389  1.00  0.00           C
ATOM   4447 0C21 POPEX 115     121.780  79.694  59.719  1.00  0.00           C
ATOM   4449 1C21 POPEX 115     122.799  80.304  58.789  1.00  0.00           C
ATOM   4452 2C21 POPEX 115     122.149  81.035  57.589  1.00  0.00           C
ATOM   4455 3C21 POPEX 115     121.450  82.364  57.939  1.00  0.00           C
ATOM   4458 4C21 POPEX 115     120.510  82.875  56.829  1.00  0.00           C
ATOM   4461 5C21 POPEX 115     121.159  83.004  55.449  1.00  0.00           C
ATOM   4464 6C21 POPEX 115     120.170  83.515  54.389  1.00  0.00           C
ATOM   4467 7C21 POPEX 115     120.770  83.575  52.979  1.00  0.00           C
ATOM   4470 8C21 POPEX 115     119.850  84.274  51.979  1.00  0.00           C
ATOM   4474  C33 POPEX 115     124.250  67.864  61.189  1.00  0.00           C
ATOM   4477  C34 POPEX 115     123.860  68.784  60.029  1.00  0.00           C
ATOM   4480  C35 POPEX 115     124.000  68.124  58.659  1.00  0.00           C
ATOM   4483  C36 POPEX 115     123.799  69.105  57.499  1.00  0.00           C
ATOM   4486  C37 POPEX 115     123.640  68.374  56.159  1.00  0.00           C
ATOM   4489  C38 POPEX 115     123.920  69.265  54.939  1.00  0.00           C
ATOM   4492  C39 POPEX 115     123.039  70.505  54.839  1.00  0.00           C
ATOM   4495 0C31 POPEX 115     123.380  71.314  53.579  1.00  0.00           C
ATOM   4498 1C31 POPEX 115     122.490  72.545  53.369  1.00  0.00           C
ATOM   4501 2C31 POPEX 115     122.750  73.234  52.019  1.00  0.00           C
ATOM   4504 3C31 POPEX 115     122.110  72.524  50.809  1.00  0.00           C
ATOM   4507 4C31 POPEX 115     120.609  72.834  50.639  1.00  0.00           C
ATOM   4510 5C31 POPEX 115     120.030  72.194  49.379  1.00  0.00           C
ATOM   4513 6C31 POPEX 115     118.550  72.524  49.139  1.00  0.00           C
ATOM   4517  NH3 POPEY 116     104.070 117.494  33.039  1.00  0.00           N
ATOM   4521  C12 POPEY 116     102.680 116.924  33.199  1.00  0.00           C
ATOM   4524  C11 POPEY 116     101.590 117.994  32.999  1.00  0.00           C
ATOM   4527  P   POPEY 116      99.619 116.264  33.149  1.00  0.00           P
ATOM   4528  O13 POPEY 116      98.179 116.264  33.509  1.00  0.00           O
ATOM   4529  O14 POPEY 116      99.979 115.844  31.779  1.00  0.00           O
ATOM   4530  O11 POPEY 116     100.320 115.204  34.079  1.00  0.00           O
ATOM   4531  O12 POPEY 116     100.349 117.584  33.569  1.00  0.00           O
ATOM   4532  C1  POPEY 116     100.150 115.134  35.489  1.00  0.00           C
ATOM   4535  C2  POPEY 116     100.440 113.674  35.909  1.00  0.00           C
ATOM   4537  O21 POPEY 116     100.489 113.524  37.329  1.00  0.00           O
ATOM   4538  C21 POPEY 116      99.320 113.465  37.929  1.00  0.00           C
ATOM   4539  O22 POPEY 116      98.229 113.605  37.399  1.00  0.00           O
ATOM   4540  C22 POPEY 116      99.569 113.115  39.389  1.00  0.00           C
ATOM   4543  C3  POPEY 116     101.800 113.174  35.359  1.00  0.00           C
ATOM   4546  O31 POPEY 116     101.789 111.765  35.149  1.00  0.00           O
ATOM   4547  C31 POPEY 116     101.810 110.875  36.159  1.00  0.00           C
ATOM   4548  O32 POPEY 116     101.299 109.774  36.029  1.00  0.00           O
ATOM   4549  C32 POPEY 116     102.630 111.234  37.389  1.00  0.00           C
ATOM   4552  C23 POPEY 116      98.249 112.924  40.149  1.00  0.00           C
ATOM   4555  C24 POPEY 116      98.480 112.605  41.629  1.00  0.00           C
ATOM   4558  C25 POPEY 116      97.170 112.564  42.439  1.00  0.00           C
ATOM   4561  C26 POPEY 116      97.399 112.304  43.929  1.00  0.00           C
ATOM   4564  C27 POPEY 116      96.100 112.444  44.729  1.00  0.00           C
ATOM   4567  C28 POPEY 116      96.240 112.045  46.209  1.00  0.00           C
ATOM   4570  C29 POPEY 116      97.009 113.064  47.009  1.00  0.00           C
ATOM   4572 0C21 POPEY 116      96.540 113.744  48.069  1.00  0.00           C
ATOM   4574 1C21 POPEY 116      95.150 113.575  48.629  1.00  0.00           C
ATOM   4577 2C21 POPEY 116      94.829 114.485  49.819  1.00  0.00           C
ATOM   4580 3C21 POPEY 116      95.550 114.125  51.129  1.00  0.00           C
ATOM   4583 4C21 POPEY 116      94.840 114.695  52.379  1.00  0.00           C
ATOM   4586 5C21 POPEY 116      94.730 116.225  52.349  1.00  0.00           C
ATOM   4589 6C21 POPEY 116      93.789 116.824  53.409  1.00  0.00           C
ATOM   4592 7C21 POPEY 116      93.050 118.054  52.859  1.00  0.00           C
ATOM   4595 8C21 POPEY 116      92.250 118.825  53.909  1.00  0.00           C
ATOM   4599  C33 POPEY 116     102.280 110.215  38.509  1.00  0.00           C
ATOM   4602  C34 POPEY 116     103.170 110.304  39.749  1.00  0.00           C
ATOM   4605  C35 POPEY 116     102.640 109.444  40.909  1.00  0.00           C
ATOM   4608  C36 POPEY 116     101.549 110.164  41.719  1.00  0.00           C
ATOM   4611  C37 POPEY 116     102.060 110.644  43.089  1.00  0.00           C
ATOM   4614  C38 POPEY 116     101.090 111.634  43.759  1.00  0.00           C
ATOM   4617  C39 POPEY 116     101.630 112.234  45.059  1.00  0.00           C
ATOM   4620 0C31 POPEY 116     101.649 111.274  46.259  1.00  0.00           C
ATOM   4623 1C31 POPEY 116     102.399 111.905  47.439  1.00  0.00           C
ATOM   4626 2C31 POPEY 116     102.250 111.144  48.769  1.00  0.00           C
ATOM   4629 3C31 POPEY 116     100.860 111.314  49.409  1.00  0.00           C
ATOM   4632 4C31 POPEY 116     100.840 110.805  50.849  1.00  0.00           C
ATOM   4635 5C31 POPEY 116      99.450 110.834  51.489  1.00  0.00           C
ATOM   4638 6C31 POPEY 116      99.450 110.364  52.939  1.00  0.00           C
ATOM   4642  NH3 POPEZ 117     114.750  37.504  32.109  1.00  0.00           N
ATOM   4646  C12 POPEZ 117     113.259  37.354  31.929  1.00  0.00           C
ATOM   4649  C11 POPEZ 117     112.689  38.424  30.999  1.00  0.00           C
ATOM   4652  P   POPEZ 117     110.390  39.645  31.179  1.00  0.00           P
ATOM   4653  O13 POPEZ 117     110.659  40.514  30.019  1.00  0.00           O
ATOM   4654  O14 POPEZ 117     108.970  39.274  31.369  1.00  0.00           O
ATOM   4655  O11 POPEZ 117     110.990  40.305  32.469  1.00  0.00           O
ATOM   4656  O12 POPEZ 117     111.260  38.324  31.029  1.00  0.00           O
ATOM   4657  C1  POPEZ 117     110.369  40.314  33.749  1.00  0.00           C
ATOM   4660  C2  POPEZ 117     111.229  39.535  34.789  1.00  0.00           C
ATOM   4662  O21 POPEZ 117     110.659  39.384  36.109  1.00  0.00           O
ATOM   4663  C21 POPEZ 117     110.069  40.384  36.759  1.00  0.00           C
ATOM   4664  O22 POPEZ 117     109.789  41.474  36.309  1.00  0.00           O
ATOM   4665  C22 POPEZ 117     109.920  39.954  38.229  1.00  0.00           C
ATOM   4668  C3  POPEZ 117     112.650  40.154  34.879  1.00  0.00           C
ATOM   4671  O31 POPEZ 117     113.700  39.174  34.799  1.00  0.00           O
ATOM   4672  C31 POPEZ 117     114.400  38.954  35.909  1.00  0.00           C
ATOM   4673  O32 POPEZ 117     114.210  39.454  36.999  1.00  0.00           O
ATOM   4674  C32 POPEZ 117     115.440  37.895  35.569  1.00  0.00           C
ATOM   4677  C23 POPEZ 117     109.280  41.014  39.149  1.00  0.00           C
ATOM   4680  C24 POPEZ 117     109.409  40.634  40.639  1.00  0.00           C
ATOM   4683  C25 POPEZ 117     108.710  41.634  41.569  1.00  0.00           C
ATOM   4686  C26 POPEZ 117     108.869  41.324  43.069  1.00  0.00           C
ATOM   4689  C27 POPEZ 117     110.320  41.274  43.549  1.00  0.00           C
ATOM   4692  C28 POPEZ 117     110.479  41.404  45.079  1.00  0.00           C
ATOM   4695  C29 POPEZ 117     110.200  42.794  45.579  1.00  0.00           C
ATOM   4697 0C21 POPEZ 117     110.049  43.145  46.869  1.00  0.00           C
ATOM   4699 1C21 POPEZ 117     110.180  42.184  48.019  1.00  0.00           C
ATOM   4702 2C21 POPEZ 117     110.320  42.884  49.389  1.00  0.00           C
ATOM   4705 3C21 POPEZ 117     109.020  43.544  49.849  1.00  0.00           C
ATOM   4708 4C21 POPEZ 117     109.049  44.034  51.299  1.00  0.00           C
ATOM   4711 5C21 POPEZ 117     107.630  44.404  51.749  1.00  0.00           C
ATOM   4714 6C21 POPEZ 117     107.520  44.924  53.189  1.00  0.00           C
ATOM   4717 7C21 POPEZ 117     106.050  45.094  53.609  1.00  0.00           C
ATOM   4720 8C21 POPEZ 117     105.850  45.614  55.039  1.00  0.00           C
ATOM   4724  C33 POPEZ 117     116.020  37.174  36.809  1.00  0.00           C
ATOM   4727  C34 POPEZ 117     117.390  37.664  37.249  1.00  0.00           C
ATOM   4730  C35 POPEZ 117     117.350  38.994  38.029  1.00  0.00           C
ATOM   4733  C36 POPEZ 117     118.729  39.294  38.629  1.00  0.00           C
ATOM   4736  C37 POPEZ 117     118.819  40.594  39.429  1.00  0.00           C
ATOM   4739  C38 POPEZ 117     120.270  40.954  39.799  1.00  0.00           C
ATOM   4742  C39 POPEZ 117     121.090  41.514  38.619  1.00  0.00           C
ATOM   4745 0C31 POPEZ 117     120.720  42.954  38.229  1.00  0.00           C
ATOM   4748 1C31 POPEZ 117     121.330  43.324  36.879  1.00  0.00           C
ATOM   4751 2C31 POPEZ 117     121.219  44.814  36.509  1.00  0.00           C
ATOM   4754 3C31 POPEZ 117     121.879  45.094  35.159  1.00  0.00           C
ATOM   4757 4C31 POPEZ 117     121.670  46.505  34.599  1.00  0.00           C
ATOM   4760 5C31 POPEZ 117     122.320  46.614  33.209  1.00  0.00           C
ATOM   4763 6C31 POPEZ 117     121.950  47.884  32.459  1.00  0.00           C
ATOM   4767  NH3 POPEa 118      87.429  21.584  75.839  1.00  0.00           N
ATOM   4771  C12 POPEa 118      87.920  22.934  76.269  1.00  0.00           C
ATOM   4774  C11 POPEa 118      87.360  23.984  75.329  1.00  0.00           C
ATOM   4777  P   POPEa 118      85.170  25.134  74.649  1.00  0.00           P
ATOM   4778  O13 POPEa 118      83.810  25.355  75.179  1.00  0.00           O
ATOM   4779  O14 POPEa 118      86.039  26.314  74.629  1.00  0.00           O
ATOM   4780  O11 POPEa 118      85.069  24.524  73.199  1.00  0.00           O
ATOM   4781  O12 POPEa 118      85.930  24.014  75.449  1.00  0.00           O
ATOM   4782  C1  POPEa 118      86.050  24.784  72.199  1.00  0.00           C
ATOM   4785  C2  POPEa 118      85.420  24.465  70.819  1.00  0.00           C
ATOM   4787  O21 POPEa 118      86.400  24.454  69.759  1.00  0.00           O
ATOM   4788  C21 POPEa 118      86.900  25.624  69.389  1.00  0.00           C
ATOM   4789  O22 POPEa 118      86.649  26.704  69.899  1.00  0.00           O
ATOM   4790  C22 POPEa 118      87.860  25.434  68.219  1.00  0.00           C
ATOM   4793  C3  POPEa 118      84.160  25.334  70.539  1.00  0.00           C
ATOM   4796  O31 POPEa 118      82.969  24.514  70.529  1.00  0.00           O
ATOM   4797  C31 POPEa 118      82.780  23.894  69.379  1.00  0.00           C
ATOM   4798  O32 POPEa 118      83.330  24.164  68.319  1.00  0.00           O
ATOM   4799  C32 POPEa 118      81.800  22.744  69.599  1.00  0.00           C
ATOM   4802  C23 POPEa 118      87.160  25.364  66.839  1.00  0.00           C
ATOM   4805  C24 POPEa 118      88.020  25.984  65.719  1.00  0.00           C
ATOM   4808  C25 POPEa 118      87.390  25.924  64.319  1.00  0.00           C
ATOM   4811  C26 POPEa 118      87.560  24.574  63.629  1.00  0.00           C
ATOM   4814  C27 POPEa 118      87.189  24.624  62.129  1.00  0.00           C
ATOM   4817  C28 POPEa 118      87.209  23.254  61.439  1.00  0.00           C
ATOM   4820  C29 POPEa 118      88.570  22.614  61.459  1.00  0.00           C
ATOM   4822 0C21 POPEa 118      89.530  22.764  60.529  1.00  0.00           C
ATOM   4824 1C21 POPEa 118      89.440  23.654  59.319  1.00  0.00           C
ATOM   4827 2C21 POPEa 118      90.670  24.574  59.209  1.00  0.00           C
ATOM   4830 3C21 POPEa 118      90.539  25.634  58.109  1.00  0.00           C
ATOM   4833 4C21 POPEa 118      90.489  25.054  56.689  1.00  0.00           C
ATOM   4836 5C21 POPEa 118      91.850  24.574  56.159  1.00  0.00           C
ATOM   4839 6C21 POPEa 118      91.700  23.914  54.779  1.00  0.00           C
ATOM   4842 7C21 POPEa 118      93.020  23.775  54.019  1.00  0.00           C
ATOM   4845 8C21 POPEa 118      92.829  23.215  52.609  1.00  0.00           C
ATOM   4849  C33 POPEa 118      81.820  21.834  68.359  1.00  0.00           C
ATOM   4852  C34 POPEa 118      80.799  20.694  68.379  1.00  0.00           C
ATOM   4855  C35 POPEa 118      80.570  20.134  66.969  1.00  0.00           C
ATOM   4858  C36 POPEa 118      81.850  19.704  66.229  1.00  0.00           C
ATOM   4861  C37 POPEa 118      81.649  19.624  64.709  1.00  0.00           C
ATOM   4864  C38 POPEa 118      82.869  19.034  63.979  1.00  0.00           C
ATOM   4867  C39 POPEa 118      83.159  17.554  64.299  1.00  0.00           C
ATOM   4870 0C31 POPEa 118      81.929  16.654  64.119  1.00  0.00           C
ATOM   4873 1C31 POPEa 118      82.130  15.184  64.479  1.00  0.00           C
ATOM   4876 2C31 POPEa 118      80.780  14.444  64.379  1.00  0.00           C
ATOM   4879 3C31 POPEa 118      80.799  13.004  64.879  1.00  0.00           C
ATOM   4882 4C31 POPEa 118      79.380  12.454  65.039  1.00  0.00           C
ATOM   4885 5C31 POPEa 118      79.340  10.954  65.329  1.00  0.00           C
ATOM   4888 6C31 POPEa 118      77.920  10.414  65.509  1.00  0.00           C
ATOM   4892  NH3 POPEb 119     125.650  64.614  70.419  1.00  0.00           N
ATOM   4896  C12 POPEb 119     126.670  63.554  70.079  1.00  0.00           C
ATOM   4899  C11 POPEb 119     127.080  62.734  71.309  1.00  0.00           C
ATOM   4902  P   POPEb 119     129.618  62.294  70.929  1.00  0.00           P
ATOM   4903  O13 POPEb 119     130.349  61.584  71.989  1.00  0.00           O
ATOM   4904  O14 POPEb 119     129.659  63.784  70.989  1.00  0.00           O
ATOM   4905  O11 POPEb 119     130.129  61.864  69.499  1.00  0.00           O
ATOM   4906  O12 POPEb 119     128.119  61.834  70.939  1.00  0.00           O
ATOM   4907  C1  POPEb 119     130.459  60.494  69.199  1.00  0.00           C
ATOM   4910  C2  POPEb 119     129.559  59.864  68.099  1.00  0.00           C
ATOM   4912  O21 POPEb 119     130.308  59.474  66.929  1.00  0.00           O
ATOM   4913  C21 POPEb 119     130.789  60.424  66.149  1.00  0.00           C
ATOM   4914  O22 POPEb 119     131.129  61.544  66.469  1.00  0.00           O
ATOM   4915  C22 POPEb 119     130.858  59.814  64.739  1.00  0.00           C
ATOM   4918  C3  POPEb 119     128.300  60.715  67.769  1.00  0.00           C
ATOM   4921  O31 POPEb 119     127.539  60.164  66.669  1.00  0.00           O
ATOM   4922  C31 POPEb 119     127.659  60.814  65.519  1.00  0.00           C
ATOM   4923  O32 POPEb 119     128.360  61.785  65.309  1.00  0.00           O
ATOM   4924  C32 POPEb 119     126.729  60.204  64.499  1.00  0.00           C
ATOM   4927  C23 POPEb 119     131.058  60.874  63.629  1.00  0.00           C
ATOM   4930  C24 POPEb 119     130.889  60.274  62.229  1.00  0.00           C
ATOM   4933  C25 POPEb 119     131.379  61.204  61.099  1.00  0.00           C
ATOM   4936  C26 POPEb 119     131.278  60.494  59.739  1.00  0.00           C
ATOM   4939  C27 POPEb 119     131.779  61.334  58.559  1.00  0.00           C
ATOM   4942  C28 POPEb 119     131.788  60.505  57.269  1.00  0.00           C
ATOM   4945  C29 POPEb 119     132.239  61.244  56.029  1.00  0.00           C
ATOM   4947 0C21 POPEb 119     133.508  61.544  55.709  1.00  0.00           C
ATOM   4949 1C21 POPEb 119     134.729  61.254  56.549  1.00  0.00           C
ATOM   4952 2C21 POPEb 119     135.319  62.555  57.139  1.00  0.00           C
ATOM   4955 3C21 POPEb 119     136.159  63.334  56.119  1.00  0.00           C
ATOM   4958 4C21 POPEb 119     136.858  64.545  56.749  1.00  0.00           C
ATOM   4961 5C21 POPEb 119     137.709  65.344  55.749  1.00  0.00           C
ATOM   4964 6C21 POPEb 119     136.879  65.835  54.549  1.00  0.00           C
ATOM   4967 7C21 POPEb 119     137.469  67.074  53.879  1.00  0.00           C
ATOM   4970 8C21 POPEb 119     136.569  67.624  52.759  1.00  0.00           C
ATOM   4974  C33 POPEb 119     127.040  60.535  63.009  1.00  0.00           C
ATOM   4977  C34 POPEb 119     125.700  60.654  62.279  1.00  0.00           C
ATOM   4980  C35 POPEb 119     125.749  60.535  60.769  1.00  0.00           C
ATOM   4983  C36 POPEb 119     124.330  60.344  60.199  1.00  0.00           C
ATOM   4986  C37 POPEb 119     124.390  60.014  58.709  1.00  0.00           C
ATOM   4989  C38 POPEb 119     123.090  59.474  58.099  1.00  0.00           C
ATOM   4992  C39 POPEb 119     123.389  58.844  56.739  1.00  0.00           C
ATOM   4995 0C31 POPEb 119     122.189  58.314  55.959  1.00  0.00           C
ATOM   4998 1C31 POPEb 119     122.650  57.264  54.929  1.00  0.00           C
ATOM   5001 2C31 POPEb 119     121.549  56.704  54.009  1.00  0.00           C
ATOM   5004 3C31 POPEb 119     121.280  57.584  52.779  1.00  0.00           C
ATOM   5007 4C31 POPEb 119     121.079  56.755  51.489  1.00  0.00           C
ATOM   5010 5C31 POPEb 119     120.840  57.634  50.259  1.00  0.00           C
ATOM   5013 6C31 POPEb 119     120.810  56.844  48.939  1.00  0.00           C
ATOM   5017  NH3 POPEc 120     117.820 110.264  33.669  1.00  0.00           N
ATOM   5021  C12 POPEc 120     117.100 109.984  32.379  1.00  0.00           C
ATOM   5024  C11 POPEc 120     118.080 109.614  31.289  1.00  0.00           C
ATOM   5027  P   POPEc 120     119.420 111.334  29.859  1.00  0.00           P
ATOM   5028  O13 POPEc 120     118.259 111.184  28.959  1.00  0.00           O
ATOM   5029  O14 POPEc 120     119.700 112.774  30.119  1.00  0.00           O
ATOM   5030  O11 POPEc 120     120.720 110.524  29.409  1.00  0.00           O
ATOM   5031  O12 POPEc 120     119.030 110.685  31.219  1.00  0.00           O
ATOM   5032  C1  POPEc 120     121.520 109.674  30.269  1.00  0.00           C
ATOM   5035  C2  POPEc 120     122.910 110.294  30.639  1.00  0.00           C
ATOM   5037  O21 POPEc 120     123.560 109.584  31.729  1.00  0.00           O
ATOM   5038  C21 POPEc 120     123.190 109.825  32.989  1.00  0.00           C
ATOM   5039  O22 POPEc 120     122.230 110.484  33.339  1.00  0.00           O
ATOM   5040  C22 POPEc 120     124.140 109.114  33.959  1.00  0.00           C
ATOM   5043  C3  POPEc 120     122.759 111.824  30.839  1.00  0.00           C
ATOM   5046  O31 POPEc 120     123.959 112.465  31.299  1.00  0.00           O
ATOM   5047  C31 POPEc 120     123.740 113.764  31.499  1.00  0.00           C
ATOM   5048  O32 POPEc 120     122.630 114.295  31.459  1.00  0.00           O
ATOM   5049  C32 POPEc 120     125.060 114.485  31.749  1.00  0.00           C
ATOM   5052  C23 POPEc 120     123.869 109.415  35.459  1.00  0.00           C
ATOM   5055  C24 POPEc 120     124.310 108.274  36.379  1.00  0.00           C
ATOM   5058  C25 POPEc 120     123.840 108.474  37.829  1.00  0.00           C
ATOM   5061  C26 POPEc 120     124.260 107.315  38.739  1.00  0.00           C
ATOM   5064  C27 POPEc 120     123.659 107.394  40.159  1.00  0.00           C
ATOM   5067  C28 POPEc 120     124.030 106.184  41.039  1.00  0.00           C
ATOM   5070  C29 POPEc 120     125.510 106.035  41.199  1.00  0.00           C
ATOM   5072 0C21 POPEc 120     126.280 106.075  42.299  1.00  0.00           C
ATOM   5074 1C21 POPEc 120     125.950 106.314  43.749  1.00  0.00           C
ATOM   5077 2C21 POPEc 120     124.610 106.915  44.239  1.00  0.00           C
ATOM   5080 3C21 POPEc 120     124.829 107.475  45.649  1.00  0.00           C
ATOM   5083 4C21 POPEc 120     123.560 107.755  46.459  1.00  0.00           C
ATOM   5086 5C21 POPEc 120     123.880 108.404  47.819  1.00  0.00           C
ATOM   5089 6C21 POPEc 120     125.100 107.825  48.559  1.00  0.00           C
ATOM   5092 7C21 POPEc 120     125.280 108.364  49.989  1.00  0.00           C
ATOM   5095 8C21 POPEc 120     124.119 108.074  50.939  1.00  0.00           C
ATOM   5099  C33 POPEc 120     124.870 116.015  31.879  1.00  0.00           C
ATOM   5102  C34 POPEc 120     125.550 116.634  33.089  1.00  0.00           C
ATOM   5105  C35 POPEc 120     124.929 116.205  34.419  1.00  0.00           C
ATOM   5108  C36 POPEc 120     125.980 115.994  35.509  1.00  0.00           C
ATOM   5111  C37 POPEc 120     125.349 115.574  36.829  1.00  0.00           C
ATOM   5114  C38 POPEc 120     126.390 115.274  37.919  1.00  0.00           C
ATOM   5117  C39 POPEc 120     125.780 114.664  39.189  1.00  0.00           C
ATOM   5120 0C31 POPEc 120     124.709 115.545  39.839  1.00  0.00           C
ATOM   5123 1C31 POPEc 120     124.020 114.864  41.029  1.00  0.00           C
ATOM   5126 2C31 POPEc 120     122.700 115.545  41.449  1.00  0.00           C
ATOM   5129 3C31 POPEc 120     121.570 115.344  40.419  1.00  0.00           C
ATOM   5132 4C31 POPEc 120     120.240 115.984  40.839  1.00  0.00           C
ATOM   5135 5C31 POPEc 120     119.190 115.954  39.719  1.00  0.00           C
ATOM   5138 6C31 POPEc 120     118.179 114.815  39.799  1.00  0.00           C
ATOM   5142  NH3 POPEd 121      71.940  13.714  32.259  1.00  0.00           N
ATOM   5146  C12 POPEd 121      71.800  12.534  31.329  1.00  0.00           C
ATOM   5149  C11 POPEd 121      72.149  11.184  31.979  1.00  0.00           C
ATOM   5152  P   POPEd 121      73.330   8.924  31.439  1.00  0.00           P
ATOM   5153  O13 POPEd 121      72.810   7.724  30.759  1.00  0.00           O
ATOM   5154  O14 POPEd 121      74.760   9.274  31.299  1.00  0.00           O
ATOM   5155  O11 POPEd 121      72.969   8.724  32.949  1.00  0.00           O
ATOM   5156  O12 POPEd 121      72.439  10.184  31.009  1.00  0.00           O
ATOM   5157  C1  POPEd 121      73.939   8.634  33.989  1.00  0.00           C
ATOM   5160  C2  POPEd 121      73.200   8.764  35.339  1.00  0.00           C
ATOM   5162  O21 POPEd 121      73.700   9.934  35.989  1.00  0.00           O
ATOM   5163  C21 POPEd 121      73.750   9.914  37.299  1.00  0.00           C
ATOM   5164  O22 POPEd 121      74.659   9.444  37.959  1.00  0.00           O
ATOM   5165  C22 POPEd 121      72.439  10.484  37.869  1.00  0.00           C
ATOM   5168  C3  POPEd 121      73.170   7.454  36.189  1.00  0.00           C
ATOM   5171  O31 POPEd 121      72.229   7.574  37.279  1.00  0.00           O
ATOM   5172  C31 POPEd 121      72.320   6.614  38.179  1.00  0.00           C
ATOM   5173  O32 POPEd 121      72.869   5.544  38.019  1.00  0.00           O
ATOM   5174  C32 POPEd 121      71.670   7.084  39.489  1.00  0.00           C
ATOM   5177  C23 POPEd 121      72.650  11.754  38.719  1.00  0.00           C
ATOM   5180  C24 POPEd 121      71.509  11.974  39.719  1.00  0.00           C
ATOM   5183  C25 POPEd 121      71.810  13.194  40.599  1.00  0.00           C
ATOM   5186  C26 POPEd 121      70.880  13.384  41.809  1.00  0.00           C
ATOM   5189  C27 POPEd 121      71.319  14.624  42.599  1.00  0.00           C
ATOM   5192  C28 POPEd 121      70.450  14.924  43.829  1.00  0.00           C
ATOM   5195  C29 POPEd 121      70.479  16.394  44.189  1.00  0.00           C
ATOM   5197 0C21 POPEd 121      71.490  17.064  44.759  1.00  0.00           C
ATOM   5199 1C21 POPEd 121      72.790  16.494  45.269  1.00  0.00           C
ATOM   5202 2C21 POPEd 121      73.200  17.194  46.579  1.00  0.00           C
ATOM   5205 3C21 POPEd 121      74.409  16.574  47.299  1.00  0.00           C
ATOM   5208 4C21 POPEd 121      74.649  17.164  48.709  1.00  0.00           C
ATOM   5211 5C21 POPEd 121      73.490  16.884  49.679  1.00  0.00           C
ATOM   5214 6C21 POPEd 121      73.799  17.114  51.159  1.00  0.00           C
ATOM   5217 7C21 POPEd 121      72.650  16.594  52.039  1.00  0.00           C
ATOM   5220 8C21 POPEd 121      73.000  16.484  53.529  1.00  0.00           C
ATOM   5224  C33 POPEd 121      72.680   7.734  40.459  1.00  0.00           C
ATOM   5227  C34 POPEd 121      72.930   6.904  41.729  1.00  0.00           C
ATOM   5230  C35 POPEd 121      71.800   6.944  42.759  1.00  0.00           C
ATOM   5233  C36 POPEd 121      71.530   8.344  43.339  1.00  0.00           C
ATOM   5236  C37 POPEd 121      70.560   8.294  44.539  1.00  0.00           C
ATOM   5239  C38 POPEd 121      70.229   9.664  45.149  1.00  0.00           C
ATOM   5242  C39 POPEd 121      71.420  10.314  45.869  1.00  0.00           C
ATOM   5245 0C31 POPEd 121      71.000  11.504  46.739  1.00  0.00           C
ATOM   5248 1C31 POPEd 121      72.190  12.254  47.359  1.00  0.00           C
ATOM   5251 2C31 POPEd 121      71.810  13.284  48.439  1.00  0.00           C
ATOM   5254 3C31 POPEd 121      70.500  14.054  48.189  1.00  0.00           C
ATOM   5257 4C31 POPEd 121      70.430  15.344  49.019  1.00  0.00           C
ATOM   5260 5C31 POPEd 121      69.040  15.954  49.149  1.00  0.00           C
ATOM   5263 6C31 POPEd 121      69.079  17.344  49.789  1.00  0.00           C
ATOM   5267  NH3 POPEe 122      77.960 102.475  30.769  1.00  0.00           N
ATOM   5271  C12 POPEe 122      76.869 103.264  30.109  1.00  0.00           C
ATOM   5274  C11 POPEe 122      77.460 104.405  29.289  1.00  0.00           C
ATOM   5277  P   POPEe 122      78.610 106.575  30.189  1.00  0.00           P
ATOM   5278  O13 POPEe 122      79.990 107.055  30.449  1.00  0.00           O
ATOM   5279  O14 POPEe 122      77.899 107.215  29.069  1.00  0.00           O
ATOM   5280  O11 POPEe 122      77.710 106.734  31.459  1.00  0.00           O
ATOM   5281  O12 POPEe 122      78.570 104.994  29.979  1.00  0.00           O
ATOM   5282  C1  POPEe 122      78.320 107.125  32.679  1.00  0.00           C
ATOM   5285  C2  POPEe 122      77.560 106.465  33.839  1.00  0.00           C
ATOM   5287  O21 POPEe 122      78.390 106.655  34.989  1.00  0.00           O
ATOM   5288  C21 POPEe 122      77.829 107.234  35.999  1.00  0.00           C
ATOM   5289  O22 POPEe 122      76.680 107.634  36.079  1.00  0.00           O
ATOM   5290  C22 POPEe 122      78.880 107.325  37.109  1.00  0.00           C
ATOM   5293  C3  POPEe 122      77.380 104.944  33.579  1.00  0.00           C
ATOM   5296  O31 POPEe 122      76.660 104.314  34.649  1.00  0.00           O
ATOM   5297  C31 POPEe 122      76.630 102.984  34.539  1.00  0.00           C
ATOM   5298  O32 POPEe 122      77.149 102.355  33.629  1.00  0.00           O
ATOM   5299  C32 POPEe 122      75.810 102.384  35.679  1.00  0.00           C
ATOM   5302  C23 POPEe 122      78.229 107.364  38.499  1.00  0.00           C
ATOM   5305  C24 POPEe 122      79.240 107.024  39.609  1.00  0.00           C
ATOM   5308  C25 POPEe 122      78.650 107.315  40.999  1.00  0.00           C
ATOM   5311  C26 POPEe 122      79.310 106.505  42.129  1.00  0.00           C
ATOM   5314  C27 POPEe 122      79.950 107.384  43.209  1.00  0.00           C
ATOM   5317  C28 POPEe 122      80.220 106.645  44.539  1.00  0.00           C
ATOM   5320  C29 POPEe 122      78.939 106.184  45.199  1.00  0.00           C
ATOM   5322 0C21 POPEe 122      78.810 105.274  46.189  1.00  0.00           C
ATOM   5324 1C21 POPEe 122      79.899 104.555  46.939  1.00  0.00           C
ATOM   5327 2C21 POPEe 122      80.970 105.494  47.519  1.00  0.00           C
ATOM   5330 3C21 POPEe 122      81.810 104.864  48.639  1.00  0.00           C
ATOM   5333 4C21 POPEe 122      82.740 105.904  49.299  1.00  0.00           C
ATOM   5336 5C21 POPEe 122      83.389 105.344  50.569  1.00  0.00           C
ATOM   5339 6C21 POPEe 122      84.079 106.404  51.449  1.00  0.00           C
ATOM   5342 7C21 POPEe 122      84.680 105.795  52.719  1.00  0.00           C
ATOM   5345 8C21 POPEe 122      85.200 106.824  53.709  1.00  0.00           C
ATOM   5349  C33 POPEe 122      76.039 103.054  37.059  1.00  0.00           C
ATOM   5352  C34 POPEe 122      75.329 102.274  38.169  1.00  0.00           C
ATOM   5355  C35 POPEe 122      75.410 102.954  39.549  1.00  0.00           C
ATOM   5358  C36 POPEe 122      76.700 102.685  40.329  1.00  0.00           C
ATOM   5361  C37 POPEe 122      76.600 103.235  41.759  1.00  0.00           C
ATOM   5364  C38 POPEe 122      77.700 102.704  42.699  1.00  0.00           C
ATOM   5367  C39 POPEe 122      77.299 102.844  44.179  1.00  0.00           C
ATOM   5370 0C31 POPEe 122      76.310 101.765  44.639  1.00  0.00           C
ATOM   5373 1C31 POPEe 122      75.700 102.084  46.009  1.00  0.00           C
ATOM   5376 2C31 POPEe 122      74.850 100.945  46.589  1.00  0.00           C
ATOM   5379 3C31 POPEe 122      73.710 101.465  47.489  1.00  0.00           C
ATOM   5382 4C31 POPEe 122      74.170 102.364  48.639  1.00  0.00           C
ATOM   5385 5C31 POPEe 122      72.990 103.015  49.359  1.00  0.00           C
ATOM   5388 6C31 POPEe 122      73.429 104.044  50.409  1.00  0.00           C
ATOM   5392  NH3 POPEf 123      84.619 126.374  31.149  1.00  0.00           N
ATOM   5396  C12 POPEf 123      85.000 125.784  29.819  1.00  0.00           C
ATOM   5399  C11 POPEf 123      85.329 124.295  30.009  1.00  0.00           C
ATOM   5402  P   POPEf 123      87.650 123.795  31.249  1.00  0.00           P
ATOM   5403  O13 POPEf 123      88.129 123.045  30.079  1.00  0.00           O
ATOM   5404  O14 POPEf 123      88.369 125.054  31.579  1.00  0.00           O
ATOM   5405  O11 POPEf 123      87.840 122.924  32.539  1.00  0.00           O
ATOM   5406  O12 POPEf 123      86.110 124.084  31.179  1.00  0.00           O
ATOM   5407  C1  POPEf 123      86.789 122.504  33.409  1.00  0.00           C
ATOM   5410  C2  POPEf 123      86.500 123.465  34.609  1.00  0.00           C
ATOM   5412  O21 POPEf 123      85.640 122.744  35.509  1.00  0.00           O
ATOM   5413  C21 POPEf 123      86.179 122.274  36.619  1.00  0.00           C
ATOM   5414  O22 POPEf 123      87.329 122.424  36.989  1.00  0.00           O
ATOM   5415  C22 POPEf 123      85.119 121.384  37.299  1.00  0.00           C
ATOM   5418  C3  POPEf 123      85.799 124.765  34.119  1.00  0.00           C
ATOM   5421  O31 POPEf 123      85.110 125.515  35.139  1.00  0.00           O
ATOM   5422  C31 POPEf 123      85.749 126.535  35.699  1.00  0.00           C
ATOM   5423  O32 POPEf 123      86.929 126.804  35.539  1.00  0.00           O
ATOM   5424  C32 POPEf 123      84.720 127.405  36.459  1.00  0.00           C
ATOM   5427  C23 POPEf 123      85.479 120.904  38.719  1.00  0.00           C
ATOM   5430  C24 POPEf 123      85.640 122.045  39.739  1.00  0.00           C
ATOM   5433  C25 POPEf 123      84.330 122.494  40.419  1.00  0.00           C
ATOM   5436  C26 POPEf 123      84.340 122.045  41.889  1.00  0.00           C
ATOM   5439  C27 POPEf 123      83.310 122.715  42.799  1.00  0.00           C
ATOM   5442  C28 POPEf 123      83.890 122.825  44.229  1.00  0.00           C
ATOM   5445  C29 POPEf 123      82.849 123.204  45.249  1.00  0.00           C
ATOM   5447 0C21 POPEf 123      82.700 122.624  46.449  1.00  0.00           C
ATOM   5449 1C21 POPEf 123      83.539 121.494  46.999  1.00  0.00           C
ATOM   5452 2C21 POPEf 123      83.109 120.924  48.369  1.00  0.00           C
ATOM   5455 3C21 POPEf 123      83.210 121.915  49.549  1.00  0.00           C
ATOM   5458 4C21 POPEf 123      81.890 122.654  49.879  1.00  0.00           C
ATOM   5461 5C21 POPEf 123      82.110 123.904  50.739  1.00  0.00           C
ATOM   5464 6C21 POPEf 123      82.080 123.644  52.259  1.00  0.00           C
ATOM   5467 7C21 POPEf 123      80.670 123.395  52.799  1.00  0.00           C
ATOM   5470 8C21 POPEf 123      80.640 123.134  54.309  1.00  0.00           C
ATOM   5474  C33 POPEf 123      85.110 127.935  37.879  1.00  0.00           C
ATOM   5477  C34 POPEf 123      83.909 128.605  38.569  1.00  0.00           C
ATOM   5480  C35 POPEf 123      84.040 128.874  40.089  1.00  0.00           C
ATOM   5483  C36 POPEf 123      83.799 127.645  40.979  1.00  0.00           C
ATOM   5486  C37 POPEf 123      83.719 127.965  42.489  1.00  0.00           C
ATOM   5489  C38 POPEf 123      83.470 126.715  43.349  1.00  0.00           C
ATOM   5492  C39 POPEf 123      83.310 126.974  44.859  1.00  0.00           C
ATOM   5495 0C31 POPEf 123      81.850 127.195  45.249  1.00  0.00           C
ATOM   5498 1C31 POPEf 123      81.549 127.285  46.759  1.00  0.00           C
ATOM   5501 2C31 POPEf 123      80.039 127.465  46.949  1.00  0.00           C
ATOM   5504 3C31 POPEf 123      79.500 127.564  48.379  1.00  0.00           C
ATOM   5507 4C31 POPEf 123      77.979 127.774  48.309  1.00  0.00           C
ATOM   5510 5C31 POPEf 123      77.229 127.674  49.649  1.00  0.00           C
ATOM   5513 6C31 POPEf 123      75.729 127.925  49.469  1.00  0.00           C
ATOM   5517  NH3 POPEg 124      86.970  93.544  72.849  1.00  0.00           N
ATOM   5521  C12 POPEg 124      88.450  93.774  72.819  1.00  0.00           C
ATOM   5524  C11 POPEg 124      89.119  93.174  74.069  1.00  0.00           C
ATOM   5527  P   POPEg 124      91.640  92.834  74.769  1.00  0.00           P
ATOM   5528  O13 POPEg 124      91.110  91.905  75.779  1.00  0.00           O
ATOM   5529  O14 POPEg 124      92.670  93.795  75.229  1.00  0.00           O
ATOM   5530  O11 POPEg 124      92.230  91.985  73.559  1.00  0.00           O
ATOM   5531  O12 POPEg 124      90.460  93.674  74.139  1.00  0.00           O
ATOM   5532  C1  POPEg 124      91.350  91.284  72.689  1.00  0.00           C
ATOM   5535  C2  POPEg 124      92.119  90.795  71.449  1.00  0.00           C
ATOM   5537  O21 POPEg 124      91.159  90.215  70.539  1.00  0.00           O
ATOM   5538  C21 POPEg 124      91.039  90.834  69.399  1.00  0.00           C
ATOM   5539  O22 POPEg 124      91.599  91.865  69.069  1.00  0.00           O
ATOM   5540  C22 POPEg 124      90.090  90.034  68.519  1.00  0.00           C
ATOM   5543  C3  POPEg 124      93.179  89.724  71.789  1.00  0.00           C
ATOM   5546  O31 POPEg 124      93.840  89.304  70.589  1.00  0.00           O
ATOM   5547  C31 POPEg 124      94.850  90.075  70.209  1.00  0.00           C
ATOM   5548  O32 POPEg 124      95.380  90.914  70.909  1.00  0.00           O
ATOM   5549  C32 POPEg 124      95.259  89.625  68.809  1.00  0.00           C
ATOM   5552  C23 POPEg 124      90.259  90.325  67.019  1.00  0.00           C
ATOM   5555  C24 POPEg 124      88.909  90.655  66.379  1.00  0.00           C
ATOM   5558  C25 POPEg 124      88.959  90.784  64.859  1.00  0.00           C
ATOM   5561  C26 POPEg 124      87.539  90.854  64.299  1.00  0.00           C
ATOM   5564  C27 POPEg 124      87.479  91.054  62.779  1.00  0.00           C
ATOM   5567  C28 POPEg 124      86.079  90.864  62.159  1.00  0.00           C
ATOM   5570  C29 POPEg 124      84.990  91.684  62.779  1.00  0.00           C
ATOM   5572 0C21 POPEg 124      83.850  92.045  62.179  1.00  0.00           C
ATOM   5574 1C21 POPEg 124      83.399  91.725  60.769  1.00  0.00           C
ATOM   5577 2C21 POPEg 124      83.080  93.004  59.969  1.00  0.00           C
ATOM   5580 3C21 POPEg 124      81.920  93.855  60.539  1.00  0.00           C
ATOM   5583 4C21 POPEg 124      81.850  95.244  59.879  1.00  0.00           C
ATOM   5586 5C21 POPEg 124      81.090  96.295  60.709  1.00  0.00           C
ATOM   5589 6C21 POPEg 124      81.530  97.724  60.349  1.00  0.00           C
ATOM   5592 7C21 POPEg 124      80.880  98.804  61.219  1.00  0.00           C
ATOM   5595 8C21 POPEg 124      81.200 100.244  60.789  1.00  0.00           C
ATOM   5599  C33 POPEg 124      96.090  90.655  68.019  1.00  0.00           C
ATOM   5602  C34 POPEg 124      95.349  91.974  67.789  1.00  0.00           C
ATOM   5605  C35 POPEg 124      94.079  91.865  66.939  1.00  0.00           C
ATOM   5608  C36 POPEg 124      94.409  91.554  65.479  1.00  0.00           C
ATOM   5611  C37 POPEg 124      93.159  91.474  64.599  1.00  0.00           C
ATOM   5614  C38 POPEg 124      93.509  91.035  63.169  1.00  0.00           C
ATOM   5617  C39 POPEg 124      94.429  92.024  62.439  1.00  0.00           C
ATOM   5620 0C31 POPEg 124      94.759  91.564  61.019  1.00  0.00           C
ATOM   5623 1C31 POPEg 124      95.790  92.455  60.309  1.00  0.00           C
ATOM   5626 2C31 POPEg 124      96.260  91.774  59.019  1.00  0.00           C
ATOM   5629 3C31 POPEg 124      97.289  92.564  58.209  1.00  0.00           C
ATOM   5632 4C31 POPEg 124      97.849  91.674  57.099  1.00  0.00           C
ATOM   5635 5C31 POPEg 124      99.049  92.265  56.349  1.00  0.00           C
ATOM   5638 6C31 POPEg 124      99.860  91.194  55.609  1.00  0.00           C
ATOM   5642  NH3 POPEh 125      60.670  37.904  74.069  1.00  0.00           N
ATOM   5646  C12 POPEh 125      61.530  38.724  73.149  1.00  0.00           C
ATOM   5649  C11 POPEh 125      61.220  40.214  73.319  1.00  0.00           C
ATOM   5652  P   POPEh 125      62.959  42.194  73.109  1.00  0.00           P
ATOM   5653  O13 POPEh 125      62.220  43.474  72.959  1.00  0.00           O
ATOM   5654  O14 POPEh 125      63.470  41.864  74.459  1.00  0.00           O
ATOM   5655  O11 POPEh 125      64.219  42.194  72.159  1.00  0.00           O
ATOM   5656  O12 POPEh 125      62.090  41.004  72.509  1.00  0.00           O
ATOM   5657  C1  POPEh 125      64.460  41.184  71.179  1.00  0.00           C
ATOM   5660  C2  POPEh 125      64.020  41.614  69.759  1.00  0.00           C
ATOM   5662  O21 POPEh 125      65.080  41.235  68.879  1.00  0.00           O
ATOM   5663  C21 POPEh 125      64.729  40.954  67.659  1.00  0.00           C
ATOM   5664  O22 POPEh 125      63.600  40.984  67.189  1.00  0.00           O
ATOM   5665  C22 POPEh 125      65.970  40.564  66.869  1.00  0.00           C
ATOM   5668  C3  POPEh 125      63.790  43.164  69.679  1.00  0.00           C
ATOM   5671  O31 POPEh 125      63.440  43.634  68.359  1.00  0.00           O
ATOM   5672  C31 POPEh 125      62.140  43.554  68.119  1.00  0.00           C
ATOM   5673  O32 POPEh 125      61.310  43.044  68.849  1.00  0.00           O
ATOM   5674  C32 POPEh 125      61.810  44.355  66.849  1.00  0.00           C
ATOM   5677  C23 POPEh 125      65.979  41.214  65.469  1.00  0.00           C
ATOM   5680  C24 POPEh 125      67.140  40.704  64.609  1.00  0.00           C
ATOM   5683  C25 POPEh 125      66.649  39.944  63.359  1.00  0.00           C
ATOM   5686  C26 POPEh 125      67.820  39.344  62.569  1.00  0.00           C
ATOM   5689  C27 POPEh 125      67.369  38.715  61.239  1.00  0.00           C
ATOM   5692  C28 POPEh 125      68.530  38.024  60.489  1.00  0.00           C
ATOM   5695  C29 POPEh 125      69.000  36.774  61.199  1.00  0.00           C
ATOM   5697 0C21 POPEh 125      69.259  35.584  60.629  1.00  0.00           C
ATOM   5699 1C21 POPEh 125      69.189  35.274  59.159  1.00  0.00           C
ATOM   5702 2C21 POPEh 125      70.390  35.884  58.409  1.00  0.00           C
ATOM   5705 3C21 POPEh 125      70.550  35.344  56.989  1.00  0.00           C
ATOM   5708 4C21 POPEh 125      71.860  35.774  56.339  1.00  0.00           C
ATOM   5711 5C21 POPEh 125      72.140  35.044  55.019  1.00  0.00           C
ATOM   5714 6C21 POPEh 125      73.479  35.444  54.389  1.00  0.00           C
ATOM   5717 7C21 POPEh 125      73.670  34.864  52.989  1.00  0.00           C
ATOM   5720 8C21 POPEh 125      74.939  35.355  52.309  1.00  0.00           C
ATOM   5724  C33 POPEh 125      62.689  44.114  65.599  1.00  0.00           C
ATOM   5727  C34 POPEh 125      62.299  45.094  64.479  1.00  0.00           C
ATOM   5730  C35 POPEh 125      62.950  44.824  63.119  1.00  0.00           C
ATOM   5733  C36 POPEh 125      62.020  44.094  62.139  1.00  0.00           C
ATOM   5736  C37 POPEh 125      61.439  44.985  61.009  1.00  0.00           C
ATOM   5739  C38 POPEh 125      59.960  44.715  60.679  1.00  0.00           C
ATOM   5742  C39 POPEh 125      59.650  43.285  60.199  1.00  0.00           C
ATOM   5745 0C31 POPEh 125      60.030  43.005  58.729  1.00  0.00           C
ATOM   5748 1C31 POPEh 125      59.570  41.614  58.249  1.00  0.00           C
ATOM   5751 2C31 POPEh 125      59.869  41.375  56.769  1.00  0.00           C
ATOM   5754 3C31 POPEh 125      59.550  39.944  56.279  1.00  0.00           C
ATOM   5757 4C31 POPEh 125      60.710  38.954  56.449  1.00  0.00           C
ATOM   5760 5C31 POPEh 125      60.650  37.774  55.459  1.00  0.00           C
ATOM   5763 6C31 POPEh 125      62.000  37.064  55.269  1.00  0.00           C
ATOM   5767  NH3 POPEi 126      29.650  85.134  31.099  1.00  0.00           N
ATOM   5771  C12 POPEi 126      28.910  84.815  29.839  1.00  0.00           C
ATOM   5774  C11 POPEi 126      29.340  83.494  29.199  1.00  0.00           C
ATOM   5777  P   POPEi 126      27.310  81.824  28.709  1.00  0.00           P
ATOM   5778  O13 POPEi 126      25.890  82.195  28.839  1.00  0.00           O
ATOM   5779  O14 POPEi 126      27.570  80.774  27.709  1.00  0.00           O
ATOM   5780  O11 POPEi 126      27.840  81.295  30.109  1.00  0.00           O
ATOM   5781  O12 POPEi 126      28.260  83.054  28.389  1.00  0.00           O
ATOM   5782  C1  POPEi 126      28.680  80.124  30.039  1.00  0.00           C
ATOM   5785  C2  POPEi 126      29.400  79.874  31.379  1.00  0.00           C
ATOM   5787  O21 POPEi 126      30.620  80.615  31.429  1.00  0.00           O
ATOM   5788  C21 POPEi 126      30.630  81.614  32.269  1.00  0.00           C
ATOM   5789  O22 POPEi 126      29.670  82.285  32.609  1.00  0.00           O
ATOM   5790  C22 POPEi 126      32.050  81.744  32.809  1.00  0.00           C
ATOM   5793  C3  POPEi 126      29.780  78.395  31.499  1.00  0.00           C
ATOM   5796  O31 POPEi 126      28.590  77.674  31.859  1.00  0.00           O
ATOM   5797  C31 POPEi 126      28.710  76.905  32.919  1.00  0.00           C
ATOM   5798  O32 POPEi 126      29.760  76.484  33.389  1.00  0.00           O
ATOM   5799  C32 POPEi 126      27.330  76.794  33.549  1.00  0.00           C
ATOM   5802  C23 POPEi 126      32.110  82.514  34.139  1.00  0.00           C
ATOM   5805  C24 POPEi 126      31.660  81.744  35.399  1.00  0.00           C
ATOM   5808  C25 POPEi 126      31.720  82.654  36.639  1.00  0.00           C
ATOM   5811  C26 POPEi 126      31.520  81.985  38.019  1.00  0.00           C
ATOM   5814  C27 POPEi 126      32.720  81.114  38.409  1.00  0.00           C
ATOM   5817  C28 POPEi 126      32.970  81.004  39.929  1.00  0.00           C
ATOM   5820  C29 POPEi 126      34.370  80.475  40.159  1.00  0.00           C
ATOM   5822 0C21 POPEi 126      34.800  79.645  41.129  1.00  0.00           C
ATOM   5824 1C21 POPEi 126      34.020  79.075  42.279  1.00  0.00           C
ATOM   5827 2C21 POPEi 126      34.900  79.064  43.549  1.00  0.00           C
ATOM   5830 3C21 POPEi 126      34.180  78.454  44.769  1.00  0.00           C
ATOM   5833 4C21 POPEi 126      35.119  78.134  45.939  1.00  0.00           C
ATOM   5836 5C21 POPEi 126      35.590  79.364  46.749  1.00  0.00           C
ATOM   5839 6C21 POPEi 126      36.600  78.974  47.839  1.00  0.00           C
ATOM   5842 7C21 POPEi 126      36.870  80.105  48.839  1.00  0.00           C
ATOM   5845 8C21 POPEi 126      37.689  79.654  50.059  1.00  0.00           C
ATOM   5849  C33 POPEi 126      27.290  75.874  34.779  1.00  0.00           C
ATOM   5852  C34 POPEi 126      26.410  74.645  34.539  1.00  0.00           C
ATOM   5855  C35 POPEi 126      26.400  73.694  35.749  1.00  0.00           C
ATOM   5858  C36 POPEi 126      25.720  74.314  36.969  1.00  0.00           C
ATOM   5861  C37 POPEi 126      25.800  73.435  38.219  1.00  0.00           C
ATOM   5864  C38 POPEi 126      24.880  73.965  39.329  1.00  0.00           C
ATOM   5867  C39 POPEi 126      25.560  74.094  40.699  1.00  0.00           C
ATOM   5870 0C31 POPEi 126      26.010  72.774  41.319  1.00  0.00           C
ATOM   5873 1C31 POPEi 126      26.130  72.884  42.849  1.00  0.00           C
ATOM   5876 2C31 POPEi 126      24.780  72.634  43.549  1.00  0.00           C
ATOM   5879 3C31 POPEi 126      24.490  73.564  44.749  1.00  0.00           C
ATOM   5882 4C31 POPEi 126      25.640  73.694  45.749  1.00  0.00           C
ATOM   5885 5C31 POPEi 126      25.180  74.255  47.109  1.00  0.00           C
ATOM   5888 6C31 POPEi 126      26.330  74.494  48.089  1.00  0.00           C
ATOM   5892  NH3 POPEj 127      42.150  33.294  33.059  1.00  0.00           N
ATOM   5896  C12 POPEj 127      41.110  32.684  32.149  1.00  0.00           C
ATOM   5899  C11 POPEj 127      40.139  31.754  32.929  1.00  0.00           C
ATOM   5902  P   POPEj 127      37.979  30.244  32.649  1.00  0.00           P
ATOM   5903  O13 POPEj 127      36.760  30.894  32.099  1.00  0.00           O
ATOM   5904  O14 POPEj 127      38.080  28.775  32.449  1.00  0.00           O
ATOM   5905  O11 POPEj 127      38.060  30.544  34.189  1.00  0.00           O
ATOM   5906  O12 POPEj 127      39.290  30.974  32.069  1.00  0.00           O
ATOM   5907  C1  POPEj 127      37.409  29.744  35.189  1.00  0.00           C
ATOM   5910  C2  POPEj 127      37.229  30.594  36.479  1.00  0.00           C
ATOM   5912  O21 POPEj 127      37.660  29.874  37.659  1.00  0.00           O
ATOM   5913  C21 POPEj 127      36.840  28.945  38.099  1.00  0.00           C
ATOM   5914  O22 POPEj 127      35.850  28.524  37.519  1.00  0.00           O
ATOM   5915  C22 POPEj 127      37.260  28.504  39.489  1.00  0.00           C
ATOM   5918  C3  POPEj 127      35.830  31.264  36.629  1.00  0.00           C
ATOM   5921  O31 POPEj 127      35.600  31.794  37.959  1.00  0.00           O
ATOM   5922  C31 POPEj 127      36.299  32.884  38.259  1.00  0.00           C
ATOM   5923  O32 POPEj 127      36.960  33.534  37.479  1.00  0.00           O
ATOM   5924  C32 POPEj 127      36.159  33.234  39.729  1.00  0.00           C
ATOM   5927  C23 POPEj 127      36.540  27.195  39.869  1.00  0.00           C
ATOM   5930  C24 POPEj 127      36.690  26.824  41.339  1.00  0.00           C
ATOM   5933  C25 POPEj 127      36.040  27.884  42.239  1.00  0.00           C
ATOM   5936  C26 POPEj 127      35.520  27.284  43.539  1.00  0.00           C
ATOM   5939  C27 POPEj 127      34.720  28.294  44.359  1.00  0.00           C
ATOM   5942  C28 POPEj 127      33.680  27.614  45.259  1.00  0.00           C
ATOM   5945  C29 POPEj 127      34.360  26.754  46.289  1.00  0.00           C
ATOM   5947 0C21 POPEj 127      34.100  26.724  47.599  1.00  0.00           C
ATOM   5949 1C21 POPEj 127      33.020  27.494  48.309  1.00  0.00           C
ATOM   5952 2C21 POPEj 127      32.210  26.554  49.199  1.00  0.00           C
ATOM   5955 3C21 POPEj 127      31.200  27.324  50.049  1.00  0.00           C
ATOM   5958 4C21 POPEj 127      30.590  26.434  51.129  1.00  0.00           C
ATOM   5961 5C21 POPEj 127      29.729  27.234  52.109  1.00  0.00           C
ATOM   5964 6C21 POPEj 127      29.280  26.375  53.299  1.00  0.00           C
ATOM   5967 7C21 POPEj 127      28.700  27.234  54.429  1.00  0.00           C
ATOM   5970 8C21 POPEj 127      28.210  26.394  55.609  1.00  0.00           C
ATOM   5974  C33 POPEj 127      37.500  33.064  40.499  1.00  0.00           C
ATOM   5977  C34 POPEj 127      37.229  32.895  41.989  1.00  0.00           C
ATOM   5980  C35 POPEj 127      38.490  32.625  42.819  1.00  0.00           C
ATOM   5983  C36 POPEj 127      38.170  32.484  44.309  1.00  0.00           C
ATOM   5986  C37 POPEj 127      39.440  32.424  45.179  1.00  0.00           C
ATOM   5989  C38 POPEj 127      39.140  32.664  46.669  1.00  0.00           C
ATOM   5992  C39 POPEj 127      38.850  31.384  47.469  1.00  0.00           C
ATOM   5995 0C31 POPEj 127      38.450  31.735  48.909  1.00  0.00           C
ATOM   5998 1C31 POPEj 127      38.720  30.624  49.929  1.00  0.00           C
ATOM   6001 2C31 POPEj 127      38.150  31.014  51.309  1.00  0.00           C
ATOM   6004 3C31 POPEj 127      39.020  30.604  52.499  1.00  0.00           C
ATOM   6007 4C31 POPEj 127      40.170  31.594  52.769  1.00  0.00           C
ATOM   6010 5C31 POPEj 127      40.880  31.334  54.099  1.00  0.00           C
ATOM   6013 6C31 POPEj 127      41.840  32.454  54.479  1.00  0.00           C
ATOM   6017  NH3 POPEk 128      40.550  79.005  71.959  1.00  0.00           N
ATOM   6021  C12 POPEk 128      39.090  79.314  71.959  1.00  0.00           C
ATOM   6024  C11 POPEk 128      38.760  80.034  73.259  1.00  0.00           C
ATOM   6027  P   POPEk 128      36.910  81.855  73.299  1.00  0.00           P
ATOM   6028  O13 POPEk 128      35.450  81.855  73.049  1.00  0.00           O
ATOM   6029  O14 POPEk 128      37.420  82.514  74.529  1.00  0.00           O
ATOM   6030  O11 POPEk 128      37.670  82.405  72.029  1.00  0.00           O
ATOM   6031  O12 POPEk 128      37.360  80.334  73.329  1.00  0.00           O
ATOM   6032  C1  POPEk 128      37.270  83.484  71.199  1.00  0.00           C
ATOM   6035  C2  POPEk 128      37.319  83.015  69.719  1.00  0.00           C
ATOM   6037  O21 POPEk 128      37.220  84.134  68.809  1.00  0.00           O
ATOM   6038  C21 POPEk 128      36.069  84.744  68.609  1.00  0.00           C
ATOM   6039  O22 POPEk 128      34.990  84.415  69.079  1.00  0.00           O
ATOM   6040  C22 POPEk 128      36.280  85.935  67.659  1.00  0.00           C
ATOM   6043  C3  POPEk 128      36.320  81.844  69.479  1.00  0.00           C
ATOM   6046  O31 POPEk 128      35.970  81.645  68.099  1.00  0.00           O
ATOM   6047  C31 POPEk 128      36.270  80.475  67.569  1.00  0.00           C
ATOM   6048  O32 POPEk 128      36.960  79.605  68.069  1.00  0.00           O
ATOM   6049  C32 POPEk 128      35.660  80.384  66.169  1.00  0.00           C
ATOM   6052  C23 POPEk 128      36.580  85.554  66.179  1.00  0.00           C
ATOM   6055  C24 POPEk 128      37.030  86.765  65.329  1.00  0.00           C
ATOM   6058  C25 POPEk 128      36.960  86.524  63.799  1.00  0.00           C
ATOM   6061  C26 POPEk 128      37.050  87.804  62.929  1.00  0.00           C
ATOM   6064  C27 POPEk 128      36.380  87.664  61.539  1.00  0.00           C
ATOM   6067  C28 POPEk 128      37.340  87.685  60.319  1.00  0.00           C
ATOM   6070  C29 POPEk 128      36.580  87.494  59.029  1.00  0.00           C
ATOM   6072 0C21 POPEk 128      36.840  86.655  58.009  1.00  0.00           C
ATOM   6074 1C21 POPEk 128      38.020  85.724  57.889  1.00  0.00           C
ATOM   6077 2C21 POPEk 128      38.150  85.045  56.509  1.00  0.00           C
ATOM   6080 3C21 POPEk 128      39.330  84.064  56.479  1.00  0.00           C
ATOM   6083 4C21 POPEk 128      39.380  83.115  55.269  1.00  0.00           C
ATOM   6086 5C21 POPEk 128      39.890  83.774  53.969  1.00  0.00           C
ATOM   6089 6C21 POPEk 128      40.200  82.715  52.899  1.00  0.00           C
ATOM   6092 7C21 POPEk 128      40.720  83.314  51.579  1.00  0.00           C
ATOM   6095 8C21 POPEk 128      41.030  82.234  50.529  1.00  0.00           C
ATOM   6099  C33 POPEk 128      36.770  80.255  65.099  1.00  0.00           C
ATOM   6102  C34 POPEk 128      36.390  80.904  63.769  1.00  0.00           C
ATOM   6105  C35 POPEk 128      36.290  82.434  63.869  1.00  0.00           C
ATOM   6108  C36 POPEk 128      36.710  83.124  62.569  1.00  0.00           C
ATOM   6111  C37 POPEk 128      38.240  83.224  62.389  1.00  0.00           C
ATOM   6114  C38 POPEk 128      38.550  84.064  61.139  1.00  0.00           C
ATOM   6117  C39 POPEk 128      40.020  84.444  60.939  1.00  0.00           C
ATOM   6120 0C31 POPEk 128      40.860  83.325  60.299  1.00  0.00           C
ATOM   6123 1C31 POPEk 128      41.760  83.855  59.179  1.00  0.00           C
ATOM   6126 2C31 POPEk 128      42.479  82.735  58.419  1.00  0.00           C
ATOM   6129 3C31 POPEk 128      43.640  83.235  57.539  1.00  0.00           C
ATOM   6132 4C31 POPEk 128      43.190  84.054  56.319  1.00  0.00           C
ATOM   6135 5C31 POPEk 128      44.370  84.734  55.609  1.00  0.00           C
ATOM   6138 6C31 POPEk 128      44.009  85.314  54.239  1.00  0.00           C
ATOM   6142  NH3 POPEl 129     121.509  28.244  30.409  1.00  0.00           N
ATOM   6146  C12 POPEl 129     120.140  27.674  30.639  1.00  0.00           C
ATOM   6149  C11 POPEl 129     119.840  27.464  32.139  1.00  0.00           C
ATOM   6152  P   POPEl 129     119.420  29.834  33.199  1.00  0.00           P
ATOM   6153  O13 POPEl 129     120.069  30.934  32.469  1.00  0.00           O
ATOM   6154  O14 POPEl 129     118.000  29.554  32.889  1.00  0.00           O
ATOM   6155  O11 POPEl 129     119.569  30.034  34.759  1.00  0.00           O
ATOM   6156  O12 POPEl 129     120.290  28.544  32.959  1.00  0.00           O
ATOM   6157  C1  POPEl 129     119.030  29.034  35.629  1.00  0.00           C
ATOM   6160  C2  POPEl 129     117.510  29.274  35.909  1.00  0.00           C
ATOM   6162  O21 POPEl 129     117.259  29.814  37.219  1.00  0.00           O
ATOM   6163  C21 POPEl 129     117.619  29.154  38.279  1.00  0.00           C
ATOM   6164  O22 POPEl 129     118.259  28.114  38.319  1.00  0.00           O
ATOM   6165  C22 POPEl 129     116.920  29.784  39.479  1.00  0.00           C
ATOM   6168  C3  POPEl 129     116.619  28.024  35.569  1.00  0.00           C
ATOM   6171  O31 POPEl 129     115.209  28.285  35.789  1.00  0.00           O
ATOM   6172  C31 POPEl 129     114.580  27.994  36.949  1.00  0.00           C
ATOM   6173  O32 POPEl 129     113.630  28.624  37.369  1.00  0.00           O
ATOM   6174  C32 POPEl 129     115.150  26.794  37.699  1.00  0.00           C
ATOM   6177  C23 POPEl 129     117.860  30.254  40.609  1.00  0.00           C
ATOM   6180  C24 POPEl 129     117.020  30.945  41.689  1.00  0.00           C
ATOM   6183  C25 POPEl 129     117.829  31.504  42.859  1.00  0.00           C
ATOM   6186  C26 POPEl 129     117.950  33.044  42.859  1.00  0.00           C
ATOM   6189  C27 POPEl 129     116.879  33.724  43.729  1.00  0.00           C
ATOM   6192  C28 POPEl 129     116.999  35.264  43.799  1.00  0.00           C
ATOM   6195  C29 POPEl 129     118.249  35.695  44.519  1.00  0.00           C
ATOM   6197 0C21 POPEl 129     118.369  36.554  45.549  1.00  0.00           C
ATOM   6199 1C21 POPEl 129     117.280  37.324  46.259  1.00  0.00           C
ATOM   6202 2C21 POPEl 129     117.799  37.724  47.659  1.00  0.00           C
ATOM   6205 3C21 POPEl 129     116.789  38.574  48.449  1.00  0.00           C
ATOM   6208 4C21 POPEl 129     117.170  38.744  49.929  1.00  0.00           C
ATOM   6211 5C21 POPEl 129     116.940  37.465  50.759  1.00  0.00           C
ATOM   6214 6C21 POPEl 129     118.240  36.805  51.229  1.00  0.00           C
ATOM   6217 7C21 POPEl 129     118.000  35.444  51.899  1.00  0.00           C
ATOM   6220 8C21 POPEl 129     119.270  34.834  52.489  1.00  0.00           C
ATOM   6224  C33 POPEl 129     114.490  26.674  39.089  1.00  0.00           C
ATOM   6227  C34 POPEl 129     115.270  25.744  40.039  1.00  0.00           C
ATOM   6230  C35 POPEl 129     115.090  26.174  41.499  1.00  0.00           C
ATOM   6233  C36 POPEl 129     115.500  25.104  42.509  1.00  0.00           C
ATOM   6236  C37 POPEl 129     114.990  25.464  43.899  1.00  0.00           C
ATOM   6239  C38 POPEl 129     115.200  24.364  44.959  1.00  0.00           C
ATOM   6242  C39 POPEl 129     113.939  24.154  45.809  1.00  0.00           C
ATOM   6245 0C31 POPEl 129     114.219  23.524  47.179  1.00  0.00           C
ATOM   6248 1C31 POPEl 129     112.910  23.084  47.859  1.00  0.00           C
ATOM   6251 2C31 POPEl 129     113.030  22.874  49.369  1.00  0.00           C
ATOM   6254 3C31 POPEl 129     113.900  21.684  49.799  1.00  0.00           C
ATOM   6257 4C31 POPEl 129     113.710  21.394  51.299  1.00  0.00           C
ATOM   6260 5C31 POPEl 129     114.750  20.434  51.889  1.00  0.00           C
ATOM   6263 6C31 POPEl 129     114.509  20.174  53.379  1.00  0.00           C
ATOM   6267  NH3 POPEm 130     120.629  42.164  72.619  1.00  0.00           N
ATOM   6271  C12 POPEm 130     119.990  42.714  73.859  1.00  0.00           C
ATOM   6274  C11 POPEm 130     118.610  43.304  73.549  1.00  0.00           C
ATOM   6277  P   POPEm 130     116.090  42.774  73.579  1.00  0.00           P
ATOM   6278  O13 POPEm 130     115.140  41.774  74.149  1.00  0.00           O
ATOM   6279  O14 POPEm 130     116.020  44.164  74.069  1.00  0.00           O
ATOM   6280  O11 POPEm 130     115.959  42.794  72.019  1.00  0.00           O
ATOM   6281  O12 POPEm 130     117.600  42.314  73.749  1.00  0.00           O
ATOM   6282  C1  POPEm 130     115.229  43.795  71.309  1.00  0.00           C
ATOM   6285  C2  POPEm 130     114.400  43.164  70.159  1.00  0.00           C
ATOM   6287  O21 POPEm 130     113.850  44.234  69.359  1.00  0.00           O
ATOM   6288  C21 POPEm 130     114.300  44.314  68.119  1.00  0.00           C
ATOM   6289  O22 POPEm 130     115.069  43.544  67.579  1.00  0.00           O
ATOM   6290  C22 POPEm 130     113.640  45.505  67.429  1.00  0.00           C
ATOM   6293  C3  POPEm 130     113.259  42.254  70.719  1.00  0.00           C
ATOM   6296  O31 POPEm 130     112.340  41.864  69.669  1.00  0.00           O
ATOM   6297  C31 POPEm 130     111.270  42.644  69.529  1.00  0.00           C
ATOM   6298  O32 POPEm 130     110.930  43.524  70.299  1.00  0.00           O
ATOM   6299  C32 POPEm 130     110.619  42.304  68.179  1.00  0.00           C
ATOM   6302  C23 POPEm 130     114.670  46.334  66.619  1.00  0.00           C
ATOM   6305  C24 POPEm 130     114.020  47.374  65.689  1.00  0.00           C
ATOM   6308  C25 POPEm 130     113.939  46.924  64.219  1.00  0.00           C
ATOM   6311  C26 POPEm 130     113.170  45.614  63.999  1.00  0.00           C
ATOM   6314  C27 POPEm 130     112.920  45.325  62.509  1.00  0.00           C
ATOM   6317  C28 POPEm 130     111.940  44.164  62.279  1.00  0.00           C
ATOM   6320  C29 POPEm 130     112.569  42.794  62.459  1.00  0.00           C
ATOM   6322 0C21 POPEm 130     113.159  42.094  61.469  1.00  0.00           C
ATOM   6324 1C21 POPEm 130     113.299  42.615  60.059  1.00  0.00           C
ATOM   6327 2C21 POPEm 130     114.000  41.654  59.069  1.00  0.00           C
ATOM   6330 3C21 POPEm 130     114.300  42.374  57.749  1.00  0.00           C
ATOM   6333 4C21 POPEm 130     114.740  41.454  56.609  1.00  0.00           C
ATOM   6336 5C21 POPEm 130     116.009  40.654  56.919  1.00  0.00           C
ATOM   6339 6C21 POPEm 130     116.540  39.874  55.709  1.00  0.00           C
ATOM   6342 7C21 POPEm 130     117.840  39.124  56.019  1.00  0.00           C
ATOM   6345 8C21 POPEm 130     118.500  38.504  54.789  1.00  0.00           C
ATOM   6349  C33 POPEm 130     109.740  43.434  67.609  1.00  0.00           C
ATOM   6352  C34 POPEm 130     108.979  43.005  66.339  1.00  0.00           C
ATOM   6355  C35 POPEm 130     109.140  43.984  65.159  1.00  0.00           C
ATOM   6358  C36 POPEm 130     108.100  45.115  65.149  1.00  0.00           C
ATOM   6361  C37 POPEm 130     108.299  46.105  63.989  1.00  0.00           C
ATOM   6364  C38 POPEm 130     107.160  47.124  63.889  1.00  0.00           C
ATOM   6367  C39 POPEm 130     107.479  48.314  62.979  1.00  0.00           C
ATOM   6370 0C31 POPEm 130     107.440  47.984  61.479  1.00  0.00           C
ATOM   6373 1C31 POPEm 130     107.600  49.215  60.579  1.00  0.00           C
ATOM   6376 2C31 POPEm 130     107.370  48.865  59.109  1.00  0.00           C
ATOM   6379 3C31 POPEm 130     107.590  50.034  58.139  1.00  0.00           C
ATOM   6382 4C31 POPEm 130     106.400  50.984  57.959  1.00  0.00           C
ATOM   6385 5C31 POPEm 130     106.660  52.355  58.589  1.00  0.00           C
ATOM   6388 6C31 POPEm 130     105.740  53.454  58.069  1.00  0.00           C
ATOM   6392  NH3 POPEn 131      64.850  82.444  32.329  1.00  0.00           N
ATOM   6396  C12 POPEn 131      64.860  81.535  31.119  1.00  0.00           C
ATOM   6399  C11 POPEn 131      66.290  81.024  30.849  1.00  0.00           C
ATOM   6402  P   POPEn 131      67.260  78.944  32.219  1.00  0.00           P
ATOM   6403  O13 POPEn 131      67.009  78.145  30.999  1.00  0.00           O
ATOM   6404  O14 POPEn 131      68.600  78.865  32.859  1.00  0.00           O
ATOM   6405  O11 POPEn 131      66.170  78.424  33.239  1.00  0.00           O
ATOM   6406  O12 POPEn 131      66.850  80.465  32.029  1.00  0.00           O
ATOM   6407  C1  POPEn 131      66.490  78.355  34.629  1.00  0.00           C
ATOM   6410  C2  POPEn 131      67.179  76.994  34.989  1.00  0.00           C
ATOM   6412  O21 POPEn 131      66.360  76.234  35.899  1.00  0.00           O
ATOM   6413  C21 POPEn 131      66.280  76.724  37.129  1.00  0.00           C
ATOM   6414  O22 POPEn 131      66.740  77.774  37.509  1.00  0.00           O
ATOM   6415  C22 POPEn 131      65.420  75.824  37.999  1.00  0.00           C
ATOM   6418  C3  POPEn 131      68.659  77.185  35.459  1.00  0.00           C
ATOM   6421  O31 POPEn 131      69.090  76.255  36.479  1.00  0.00           O
ATOM   6422  C31 POPEn 131      69.479  75.064  36.069  1.00  0.00           C
ATOM   6423  O32 POPEn 131      69.270  74.574  34.979  1.00  0.00           O
ATOM   6424  C32 POPEn 131      70.399  74.515  37.169  1.00  0.00           C
ATOM   6427  C23 POPEn 131      66.210  74.825  38.869  1.00  0.00           C
ATOM   6430  C24 POPEn 131      65.649  74.785  40.299  1.00  0.00           C
ATOM   6433  C25 POPEn 131      66.189  73.624  41.149  1.00  0.00           C
ATOM   6436  C26 POPEn 131      65.810  73.784  42.629  1.00  0.00           C
ATOM   6439  C27 POPEn 131      65.950  72.494  43.449  1.00  0.00           C
ATOM   6442  C28 POPEn 131      65.859  72.724  44.969  1.00  0.00           C
ATOM   6445  C29 POPEn 131      64.460  72.965  45.459  1.00  0.00           C
ATOM   6447 0C21 POPEn 131      64.070  73.865  46.379  1.00  0.00           C
ATOM   6449 1C21 POPEn 131      64.979  74.814  47.129  1.00  0.00           C
ATOM   6452 2C21 POPEn 131      65.119  76.174  46.419  1.00  0.00           C
ATOM   6455 3C21 POPEn 131      63.799  76.954  46.249  1.00  0.00           C
ATOM   6458 4C21 POPEn 131      63.090  77.274  47.569  1.00  0.00           C
ATOM   6461 5C21 POPEn 131      61.940  78.265  47.379  1.00  0.00           C
ATOM   6464 6C21 POPEn 131      61.189  78.575  48.679  1.00  0.00           C
ATOM   6467 7C21 POPEn 131      60.110  79.645  48.489  1.00  0.00           C
ATOM   6470 8C21 POPEn 131      59.390  80.004  49.779  1.00  0.00           C
ATOM   6474  C33 POPEn 131      70.369  72.994  37.439  1.00  0.00           C
ATOM   6477  C34 POPEn 131      71.030  72.744  38.799  1.00  0.00           C
ATOM   6480  C35 POPEn 131      71.049  71.284  39.289  1.00  0.00           C
ATOM   6483  C36 POPEn 131      71.090  71.274  40.819  1.00  0.00           C
ATOM   6486  C37 POPEn 131      71.260  69.904  41.499  1.00  0.00           C
ATOM   6489  C38 POPEn 131      71.090  70.075  43.019  1.00  0.00           C
ATOM   6492  C39 POPEn 131      71.579  68.904  43.889  1.00  0.00           C
ATOM   6495 0C31 POPEn 131      70.439  68.064  44.479  1.00  0.00           C
ATOM   6498 1C31 POPEn 131      70.929  67.105  45.579  1.00  0.00           C
ATOM   6501 2C31 POPEn 131      69.799  66.264  46.189  1.00  0.00           C
ATOM   6504 3C31 POPEn 131      70.310  65.215  47.189  1.00  0.00           C
ATOM   6507 4C31 POPEn 131      70.899  65.814  48.479  1.00  0.00           C
ATOM   6510 5C31 POPEn 131      71.479  64.744  49.409  1.00  0.00           C
ATOM   6513 6C31 POPEn 131      72.009  65.325  50.729  1.00  0.00           C
ATOM   6517  NH3 POPEo 132       9.070  97.924  29.349  1.00  0.00           N
ATOM   6521  C12 POPEo 132       9.610  99.314  29.099  1.00  0.00           C
ATOM   6524  C11 POPEo 132       9.980  99.584  27.619  1.00  0.00           C
ATOM   6527  P   POPEo 132      11.690  97.634  27.179  1.00  0.00           P
ATOM   6528  O13 POPEo 132      12.730  97.524  26.139  1.00  0.00           O
ATOM   6529  O14 POPEo 132      10.420  96.874  27.069  1.00  0.00           O
ATOM   6530  O11 POPEo 132      12.270  97.424  28.629  1.00  0.00           O
ATOM   6531  O12 POPEo 132      11.300  99.155  27.249  1.00  0.00           O
ATOM   6532  C1  POPEo 132      13.420  98.194  29.009  1.00  0.00           C
ATOM   6535  C2  POPEo 132      13.810  97.914  30.489  1.00  0.00           C
ATOM   6537  O21 POPEo 132      14.900  98.804  30.839  1.00  0.00           O
ATOM   6538  C21 POPEo 132      15.800  98.544  31.759  1.00  0.00           C
ATOM   6539  O22 POPEo 132      15.880  97.584  32.489  1.00  0.00           O
ATOM   6540  C22 POPEo 132      16.830  99.695  31.789  1.00  0.00           C
ATOM   6543  C3  POPEo 132      14.020  96.395  30.739  1.00  0.00           C
ATOM   6546  O31 POPEo 132      13.580  96.065  32.069  1.00  0.00           O
ATOM   6547  C31 POPEo 132      14.310  95.145  32.669  1.00  0.00           C
ATOM   6548  O32 POPEo 132      15.220  94.514  32.169  1.00  0.00           O
ATOM   6549  C32 POPEo 132      13.800  94.984  34.099  1.00  0.00           C
ATOM   6552  C23 POPEo 132      17.790  99.664  33.019  1.00  0.00           C
ATOM   6555  C24 POPEo 132      18.340 101.054  33.419  1.00  0.00           C
ATOM   6558  C25 POPEo 132      17.260 101.924  34.069  1.00  0.00           C
ATOM   6561  C26 POPEo 132      17.680 103.364  34.419  1.00  0.00           C
ATOM   6564  C27 POPEo 132      18.190 103.554  35.859  1.00  0.00           C
ATOM   6567  C28 POPEo 132      18.050 105.024  36.329  1.00  0.00           C
ATOM   6570  C29 POPEo 132      18.340 105.224  37.799  1.00  0.00           C
ATOM   6572 0C21 POPEo 132      17.440 105.504  38.769  1.00  0.00           C
ATOM   6574 1C21 POPEo 132      15.940 105.634  38.639  1.00  0.00           C
ATOM   6577 2C21 POPEo 132      15.240 104.474  39.379  1.00  0.00           C
ATOM   6580 3C21 POPEo 132      13.700 104.514  39.299  1.00  0.00           C
ATOM   6583 4C21 POPEo 132      13.120 103.105  39.469  1.00  0.00           C
ATOM   6586 5C21 POPEo 132      11.590 103.024  39.409  1.00  0.00           C
ATOM   6589 6C21 POPEo 132      10.930 103.264  40.779  1.00  0.00           C
ATOM   6592 7C21 POPEo 132       9.420 103.045  40.739  1.00  0.00           C
ATOM   6595 8C21 POPEo 132       8.730 103.325  42.079  1.00  0.00           C
ATOM   6599  C33 POPEo 132      14.960  94.955  35.129  1.00  0.00           C
ATOM   6602  C34 POPEo 132      14.400  94.604  36.509  1.00  0.00           C
ATOM   6605  C35 POPEo 132      15.470  94.344  37.569  1.00  0.00           C
ATOM   6608  C36 POPEo 132      14.810  93.965  38.899  1.00  0.00           C
ATOM   6611  C37 POPEo 132      15.790  93.614  40.019  1.00  0.00           C
ATOM   6614  C38 POPEo 132      14.980  93.295  41.279  1.00  0.00           C
ATOM   6617  C39 POPEo 132      15.810  92.875  42.489  1.00  0.00           C
ATOM   6620 0C31 POPEo 132      14.870  92.335  43.579  1.00  0.00           C
ATOM   6623 1C31 POPEo 132      15.540  92.294  44.949  1.00  0.00           C
ATOM   6626 2C31 POPEo 132      14.660  91.655  46.019  1.00  0.00           C
ATOM   6629 3C31 POPEo 132      15.060  92.145  47.409  1.00  0.00           C
ATOM   6632 4C31 POPEo 132      14.560  91.284  48.579  1.00  0.00           C
ATOM   6635 5C31 POPEo 132      15.020  91.865  49.919  1.00  0.00           C
ATOM   6638 6C31 POPEo 132      14.990  90.864  51.079  1.00  0.00           C
ATOM   6642  NH3 POPEp 133     112.100  84.064  32.689  1.00  0.00           N
ATOM   6646  C12 POPEp 133     112.680  83.045  31.719  1.00  0.00           C
ATOM   6649  C11 POPEp 133     114.200  82.804  31.939  1.00  0.00           C
ATOM   6652  P   POPEp 133     116.130  82.534  30.149  1.00  0.00           P
ATOM   6653  O13 POPEp 133     116.270  81.915  28.809  1.00  0.00           O
ATOM   6654  O14 POPEp 133     116.110  84.005  30.129  1.00  0.00           O
ATOM   6655  O11 POPEp 133     117.259  82.024  31.129  1.00  0.00           O
ATOM   6656  O12 POPEp 133     114.780  82.055  30.849  1.00  0.00           O
ATOM   6657  C1  POPEp 133     117.950  80.784  30.949  1.00  0.00           C
ATOM   6660  C2  POPEp 133     117.700  79.794  32.119  1.00  0.00           C
ATOM   6662  O21 POPEp 133     118.579  78.674  31.939  1.00  0.00           O
ATOM   6663  C21 POPEp 133     119.660  78.414  32.669  1.00  0.00           C
ATOM   6664  O22 POPEp 133     120.410  77.475  32.439  1.00  0.00           O
ATOM   6665  C22 POPEp 133     119.789  79.244  33.939  1.00  0.00           C
ATOM   6668  C3  POPEp 133     116.229  79.274  32.169  1.00  0.00           C
ATOM   6671  O31 POPEp 133     115.869  78.634  33.419  1.00  0.00           O
ATOM   6672  C31 POPEp 133     116.100  77.314  33.449  1.00  0.00           C
ATOM   6673  O32 POPEp 133     116.670  76.674  32.589  1.00  0.00           O
ATOM   6674  C32 POPEp 133     115.600  76.715  34.759  1.00  0.00           C
ATOM   6677  C23 POPEp 133     120.920  78.744  34.859  1.00  0.00           C
ATOM   6680  C24 POPEp 133     120.619  79.054  36.329  1.00  0.00           C
ATOM   6683  C25 POPEp 133     121.729  78.624  37.279  1.00  0.00           C
ATOM   6686  C26 POPEp 133     121.250  78.634  38.729  1.00  0.00           C
ATOM   6689  C27 POPEp 133     122.310  78.155  39.719  1.00  0.00           C
ATOM   6692  C28 POPEp 133     121.719  77.884  41.119  1.00  0.00           C
ATOM   6695  C29 POPEp 133     121.009  76.554  41.199  1.00  0.00           C
ATOM   6697 0C21 POPEp 133     120.980  75.754  42.279  1.00  0.00           C
ATOM   6699 1C21 POPEp 133     121.640  76.084  43.599  1.00  0.00           C
ATOM   6702 2C21 POPEp 133     120.740  76.965  44.489  1.00  0.00           C
ATOM   6705 3C21 POPEp 133     119.800  76.134  45.359  1.00  0.00           C
ATOM   6708 4C21 POPEp 133     119.070  76.984  46.409  1.00  0.00           C
ATOM   6711 5C21 POPEp 133     118.229  76.134  47.359  1.00  0.00           C
ATOM   6714 6C21 POPEp 133     117.549  76.974  48.449  1.00  0.00           C
ATOM   6717 7C21 POPEp 133     117.640  76.314  49.829  1.00  0.00           C
ATOM   6720 8C21 POPEp 133     117.030  77.174  50.939  1.00  0.00           C
ATOM   6724  C33 POPEp 133     116.719  76.734  35.809  1.00  0.00           C
ATOM   6727  C34 POPEp 133     116.420  75.814  36.989  1.00  0.00           C
ATOM   6730  C35 POPEp 133     117.600  75.724  37.969  1.00  0.00           C
ATOM   6733  C36 POPEp 133     118.620  74.674  37.529  1.00  0.00           C
ATOM   6736  C37 POPEp 133     120.020  75.204  37.209  1.00  0.00           C
ATOM   6739  C38 POPEp 133     120.959  74.064  36.769  1.00  0.00           C
ATOM   6742  C39 POPEp 133     121.439  73.174  37.929  1.00  0.00           C
ATOM   6745 0C31 POPEp 133     122.640  73.774  38.659  1.00  0.00           C
ATOM   6748 1C31 POPEp 133     122.880  73.145  40.029  1.00  0.00           C
ATOM   6751 2C31 POPEp 133     123.970  73.895  40.819  1.00  0.00           C
ATOM   6754 3C31 POPEp 133     124.079  73.424  42.269  1.00  0.00           C
ATOM   6757 4C31 POPEp 133     124.979  74.334  43.109  1.00  0.00           C
ATOM   6760 5C31 POPEp 133     125.000  73.935  44.589  1.00  0.00           C
ATOM   6763 6C31 POPEp 133     126.110  74.614  45.399  1.00  0.00           C
ATOM   6767  NH3 POPEq 134      77.650  61.064  32.029  1.00  0.00           N
ATOM   6771  C12 POPEq 134      77.210  61.295  30.609  1.00  0.00           C
ATOM   6774  C11 POPEq 134      77.960  60.314  29.689  1.00  0.00           C
ATOM   6777  P   POPEq 134      80.069  58.764  29.579  1.00  0.00           P
ATOM   6778  O13 POPEq 134      79.210  58.044  28.609  1.00  0.00           O
ATOM   6779  O14 POPEq 134      81.350  59.334  29.109  1.00  0.00           O
ATOM   6780  O11 POPEq 134      80.380  57.774  30.799  1.00  0.00           O
ATOM   6781  O12 POPEq 134      79.240  59.954  30.229  1.00  0.00           O
ATOM   6782  C1  POPEq 134      80.460  58.285  32.139  1.00  0.00           C
ATOM   6785  C2  POPEq 134      80.469  57.145  33.219  1.00  0.00           C
ATOM   6787  O21 POPEq 134      80.580  57.584  34.579  1.00  0.00           O
ATOM   6788  C21 POPEq 134      80.049  58.674  35.059  1.00  0.00           C
ATOM   6789  O22 POPEq 134      79.350  59.494  34.499  1.00  0.00           O
ATOM   6790  C22 POPEq 134      80.479  58.795  36.529  1.00  0.00           C
ATOM   6793  C3  POPEq 134      81.640  56.134  32.979  1.00  0.00           C
ATOM   6796  O31 POPEq 134      81.750  55.115  34.009  1.00  0.00           O
ATOM   6797  C31 POPEq 134      82.490  55.424  35.069  1.00  0.00           C
ATOM   6798  O32 POPEq 134      83.010  56.505  35.279  1.00  0.00           O
ATOM   6799  C32 POPEq 134      82.619  54.224  36.009  1.00  0.00           C
ATOM   6802  C23 POPEq 134      80.080  57.594  37.419  1.00  0.00           C
ATOM   6805  C24 POPEq 134      80.920  57.514  38.709  1.00  0.00           C
ATOM   6808  C25 POPEq 134      80.729  58.674  39.699  1.00  0.00           C
ATOM   6811  C26 POPEq 134      79.550  58.484  40.659  1.00  0.00           C
ATOM   6814  C27 POPEq 134      79.469  59.605  41.709  1.00  0.00           C
ATOM   6817  C28 POPEq 134      78.640  59.195  42.939  1.00  0.00           C
ATOM   6820  C29 POPEq 134      78.280  60.364  43.819  1.00  0.00           C
ATOM   6822 0C21 POPEq 134      77.750  60.274  45.059  1.00  0.00           C
ATOM   6824 1C21 POPEq 134      77.450  58.964  45.759  1.00  0.00           C
ATOM   6827 2C21 POPEq 134      77.190  59.104  47.269  1.00  0.00           C
ATOM   6830 3C21 POPEq 134      75.929  59.924  47.619  1.00  0.00           C
ATOM   6833 4C21 POPEq 134      75.469  59.754  49.069  1.00  0.00           C
ATOM   6836 5C21 POPEq 134      76.509  60.134  50.139  1.00  0.00           C
ATOM   6839 6C21 POPEq 134      75.909  60.074  51.559  1.00  0.00           C
ATOM   6842 7C21 POPEq 134      76.840  60.535  52.679  1.00  0.00           C
ATOM   6845 8C21 POPEq 134      76.189  60.435  54.059  1.00  0.00           C
ATOM   6849  C33 POPEq 134      83.840  54.334  36.969  1.00  0.00           C
ATOM   6852  C34 POPEq 134      83.539  54.774  38.409  1.00  0.00           C
ATOM   6855  C35 POPEq 134      84.379  55.974  38.889  1.00  0.00           C
ATOM   6858  C36 POPEq 134      84.160  56.244  40.379  1.00  0.00           C
ATOM   6861  C37 POPEq 134      84.979  57.404  40.959  1.00  0.00           C
ATOM   6864  C38 POPEq 134      84.860  57.454  42.499  1.00  0.00           C
ATOM   6867  C39 POPEq 134      86.159  57.204  43.269  1.00  0.00           C
ATOM   6870 0C31 POPEq 134      86.950  55.974  42.809  1.00  0.00           C
ATOM   6873 1C31 POPEq 134      87.930  55.454  43.869  1.00  0.00           C
ATOM   6876 2C31 POPEq 134      87.240  54.544  44.909  1.00  0.00           C
ATOM   6879 3C31 POPEq 134      88.170  54.174  46.069  1.00  0.00           C
ATOM   6882 4C31 POPEq 134      87.569  53.124  47.009  1.00  0.00           C
ATOM   6885 5C31 POPEq 134      88.450  52.895  48.249  1.00  0.00           C
ATOM   6888 6C31 POPEq 134      87.960  51.764  49.139  1.00  0.00           C
ATOM   6892  NH3 POPEr 135      55.380  18.334  33.229  1.00  0.00           N
ATOM   6896  C12 POPEr 135      56.490  18.844  32.369  1.00  0.00           C
ATOM   6899  C11 POPEr 135      57.790  18.114  32.709  1.00  0.00           C
ATOM   6902  P   POPEr 135      60.329  18.204  32.169  1.00  0.00           P
ATOM   6903  O13 POPEr 135      60.370  16.944  31.399  1.00  0.00           O
ATOM   6904  O14 POPEr 135      61.280  19.254  31.729  1.00  0.00           O
ATOM   6905  O11 POPEr 135      60.450  17.944  33.719  1.00  0.00           O
ATOM   6906  O12 POPEr 135      58.850  18.734  31.999  1.00  0.00           O
ATOM   6907  C1  POPEr 135      60.350  16.654  34.309  1.00  0.00           C
ATOM   6910  C2  POPEr 135      61.030  16.684  35.709  1.00  0.00           C
ATOM   6912  O21 POPEr 135      60.259  15.964  36.709  1.00  0.00           O
ATOM   6913  C21 POPEr 135      59.230  16.594  37.239  1.00  0.00           C
ATOM   6914  O22 POPEr 135      58.650  17.564  36.769  1.00  0.00           O
ATOM   6915  C22 POPEr 135      58.830  15.954  38.579  1.00  0.00           C
ATOM   6918  C3  POPEr 135      61.420  18.134  36.179  1.00  0.00           C
ATOM   6921  O31 POPEr 135      61.620  18.244  37.589  1.00  0.00           O
ATOM   6922  C31 POPEr 135      62.730  17.894  38.239  1.00  0.00           C
ATOM   6923  O32 POPEr 135      62.870  18.134  39.439  1.00  0.00           O
ATOM   6924  C32 POPEr 135      63.770  17.094  37.449  1.00  0.00           C
ATOM   6927  C23 POPEr 135      59.590  14.654  38.959  1.00  0.00           C
ATOM   6930  C24 POPEr 135      58.999  13.874  40.149  1.00  0.00           C
ATOM   6933  C25 POPEr 135      58.799  14.664  41.449  1.00  0.00           C
ATOM   6936  C26 POPEr 135      60.080  14.874  42.269  1.00  0.00           C
ATOM   6939  C27 POPEr 135      59.770  15.454  43.659  1.00  0.00           C
ATOM   6942  C28 POPEr 135      61.000  15.734  44.539  1.00  0.00           C
ATOM   6945  C29 POPEr 135      61.890  14.524  44.699  1.00  0.00           C
ATOM   6947 0C21 POPEr 135      61.750  13.544  45.609  1.00  0.00           C
ATOM   6949 1C21 POPEr 135      60.670  13.404  46.649  1.00  0.00           C
ATOM   6952 2C21 POPEr 135      60.010  12.014  46.589  1.00  0.00           C
ATOM   6955 3C21 POPEr 135      59.050  11.724  47.749  1.00  0.00           C
ATOM   6958 4C21 POPEr 135      58.250  10.424  47.529  1.00  0.00           C
ATOM   6961 5C21 POPEr 135      57.170  10.154  48.579  1.00  0.00           C
ATOM   6964 6C21 POPEr 135      57.710   9.574  49.899  1.00  0.00           C
ATOM   6967 7C21 POPEr 135      56.590   9.244  50.889  1.00  0.00           C
ATOM   6970 8C21 POPEr 135      57.070   8.524  52.159  1.00  0.00           C
ATOM   6974  C33 POPEr 135      63.729  15.584  37.769  1.00  0.00           C
ATOM   6977  C34 POPEr 135      64.729  14.764  36.939  1.00  0.00           C
ATOM   6980  C35 POPEr 135      65.940  14.254  37.749  1.00  0.00           C
ATOM   6983  C36 POPEr 135      65.590  13.184  38.789  1.00  0.00           C
ATOM   6986  C37 POPEr 135      66.790  12.754  39.649  1.00  0.00           C
ATOM   6989  C38 POPEr 135      66.409  12.074  40.979  1.00  0.00           C
ATOM   6992  C39 POPEr 135      65.700  13.014  41.979  1.00  0.00           C
ATOM   6995 0C31 POPEr 135      65.729  12.524  43.439  1.00  0.00           C
ATOM   6998 1C31 POPEr 135      67.120  12.664  44.089  1.00  0.00           C
ATOM   7001 2C31 POPEr 135      67.149  12.354  45.589  1.00  0.00           C
ATOM   7004 3C31 POPEr 135      66.570  10.984  45.939  1.00  0.00           C
ATOM   7007 4C31 POPEr 135      66.960  10.474  47.339  1.00  0.00           C
ATOM   7010 5C31 POPEr 135      66.409   9.064  47.609  1.00  0.00           C
ATOM   7013 6C31 POPEr 135      67.179   8.304  48.689  1.00  0.00           C
ATOM   7017  NH3 POPEs 136      45.300  57.604  74.209  1.00  0.00           N
ATOM   7021  C12 POPEs 136      45.380  58.694  75.239  1.00  0.00           C
ATOM   7024  C11 POPEs 136      44.740  59.975  74.729  1.00  0.00           C
ATOM   7027  P   POPEs 136      45.319  62.444  75.469  1.00  0.00           P
ATOM   7028  O13 POPEs 136      44.360  63.334  76.169  1.00  0.00           O
ATOM   7029  O14 POPEs 136      46.760  62.574  75.809  1.00  0.00           O
ATOM   7030  O11 POPEs 136      45.119  62.534  73.919  1.00  0.00           O
ATOM   7031  O12 POPEs 136      44.900  60.965  75.749  1.00  0.00           O
ATOM   7032  C1  POPEs 136      45.830  63.324  72.979  1.00  0.00           C
ATOM   7035  C2  POPEs 136      44.799  63.755  71.919  1.00  0.00           C
ATOM   7037  O21 POPEs 136      45.469  64.314  70.769  1.00  0.00           O
ATOM   7038  C21 POPEs 136      44.890  64.005  69.609  1.00  0.00           C
ATOM   7039  O22 POPEs 136      44.040  63.164  69.449  1.00  0.00           O
ATOM   7040  C22 POPEs 136      45.410  64.894  68.479  1.00  0.00           C
ATOM   7043  C3  POPEs 136      43.760  64.774  72.499  1.00  0.00           C
ATOM   7046  O31 POPEs 136      42.840  65.204  71.469  1.00  0.00           O
ATOM   7047  C31 POPEs 136      41.779  64.414  71.319  1.00  0.00           C
ATOM   7048  O32 POPEs 136      41.380  63.605  72.149  1.00  0.00           O
ATOM   7049  C32 POPEs 136      41.159  64.694  69.959  1.00  0.00           C
ATOM   7052  C23 POPEs 136      44.920  64.395  67.089  1.00  0.00           C
ATOM   7055  C24 POPEs 136      45.200  65.384  65.949  1.00  0.00           C
ATOM   7058  C25 POPEs 136      44.960  64.804  64.549  1.00  0.00           C
ATOM   7061  C26 POPEs 136      46.210  64.154  63.909  1.00  0.00           C
ATOM   7064  C27 POPEs 136      45.940  63.624  62.489  1.00  0.00           C
ATOM   7067  C28 POPEs 136      46.970  62.625  61.919  1.00  0.00           C
ATOM   7070  C29 POPEs 136      48.380  63.145  61.809  1.00  0.00           C
ATOM   7072 0C21 POPEs 136      49.100  63.434  60.719  1.00  0.00           C
ATOM   7074 1C21 POPEs 136      48.680  63.324  59.279  1.00  0.00           C
ATOM   7077 2C21 POPEs 136      49.450  62.194  58.579  1.00  0.00           C
ATOM   7080 3C21 POPEs 136      50.979  62.274  58.729  1.00  0.00           C
ATOM   7083 4C21 POPEs 136      51.700  61.334  57.759  1.00  0.00           C
ATOM   7086 5C21 POPEs 136      53.229  61.344  57.869  1.00  0.00           C
ATOM   7089 6C21 POPEs 136      53.869  60.524  56.739  1.00  0.00           C
ATOM   7092 7C21 POPEs 136      55.399  60.445  56.799  1.00  0.00           C
ATOM   7095 8C21 POPEs 136      55.990  59.734  55.569  1.00  0.00           C
ATOM   7099  C33 POPEs 136      40.700  63.395  69.249  1.00  0.00           C
ATOM   7102  C34 POPEs 136      40.389  63.624  67.769  1.00  0.00           C
ATOM   7105  C35 POPEs 136      40.249  62.304  66.999  1.00  0.00           C
ATOM   7108  C36 POPEs 136      40.340  62.494  65.479  1.00  0.00           C
ATOM   7111  C37 POPEs 136      40.220  61.165  64.719  1.00  0.00           C
ATOM   7114  C38 POPEs 136      40.360  61.314  63.199  1.00  0.00           C
ATOM   7117  C39 POPEs 136      41.820  61.454  62.719  1.00  0.00           C
ATOM   7120 0C31 POPEs 136      41.890  61.575  61.189  1.00  0.00           C
ATOM   7123 1C31 POPEs 136      43.280  61.314  60.609  1.00  0.00           C
ATOM   7126 2C31 POPEs 136      43.280  61.334  59.069  1.00  0.00           C
ATOM   7129 3C31 POPEs 136      43.150  62.734  58.439  1.00  0.00           C
ATOM   7132 4C31 POPEs 136      44.409  63.594  58.629  1.00  0.00           C
ATOM   7135 5C31 POPEs 136      44.500  64.754  57.639  1.00  0.00           C
ATOM   7138 6C31 POPEs 136      45.830  65.515  57.719  1.00  0.00           C
ATOM   7142  NH3 POPEt 137      35.340 107.755  27.679  1.00  0.00           N
ATOM   7146  C12 POPEt 137      33.850 107.654  27.449  1.00  0.00           C
ATOM   7149  C11 POPEt 137      33.520 106.584  26.419  1.00  0.00           C
ATOM   7152  P   POPEt 137      31.490 105.134  25.719  1.00  0.00           P
ATOM   7153  O13 POPEt 137      30.260 105.494  24.979  1.00  0.00           O
ATOM   7154  O14 POPEt 137      32.520 104.415  24.949  1.00  0.00           O
ATOM   7155  O11 POPEt 137      31.090 104.314  27.039  1.00  0.00           O
ATOM   7156  O12 POPEt 137      32.100 106.474  26.299  1.00  0.00           O
ATOM   7157  C1  POPEt 137      30.280 104.975  28.039  1.00  0.00           C
ATOM   7160  C2  POPEt 137      29.710 103.965  29.079  1.00  0.00           C
ATOM   7162  O21 POPEt 137      28.590 104.524  29.799  1.00  0.00           O
ATOM   7163  C21 POPEt 137      27.630 103.634  30.049  1.00  0.00           C
ATOM   7164  O22 POPEt 137      27.510 102.564  29.479  1.00  0.00           O
ATOM   7165  C22 POPEt 137      26.560 104.075  31.069  1.00  0.00           C
ATOM   7168  C3  POPEt 137      30.760 103.484  30.109  1.00  0.00           C
ATOM   7171  O31 POPEt 137      30.350 102.254  30.739  1.00  0.00           O
ATOM   7172  C31 POPEt 137      29.980 102.304  32.009  1.00  0.00           C
ATOM   7173  O32 POPEt 137      29.560 103.284  32.589  1.00  0.00           O
ATOM   7174  C32 POPEt 137      30.140 100.924  32.639  1.00  0.00           C
ATOM   7177  C23 POPEt 137      26.800 105.334  31.939  1.00  0.00           C
ATOM   7180  C24 POPEt 137      26.720 106.634  31.149  1.00  0.00           C
ATOM   7183  C25 POPEt 137      26.640 107.895  32.029  1.00  0.00           C
ATOM   7186  C26 POPEt 137      25.200 108.295  32.369  1.00  0.00           C
ATOM   7189  C27 POPEt 137      25.120 109.424  33.399  1.00  0.00           C
ATOM   7192  C28 POPEt 137      23.840 110.274  33.289  1.00  0.00           C
ATOM   7195  C29 POPEt 137      23.999 111.444  32.359  1.00  0.00           C
ATOM   7197 0C21 POPEt 137      23.190 112.514  32.299  1.00  0.00           C
ATOM   7199 1C21 POPEt 137      21.920 112.694  33.089  1.00  0.00           C
ATOM   7202 2C21 POPEt 137      22.130 113.375  34.459  1.00  0.00           C
ATOM   7205 3C21 POPEt 137      22.830 114.734  34.349  1.00  0.00           C
ATOM   7208 4C21 POPEt 137      22.749 115.574  35.629  1.00  0.00           C
ATOM   7211 5C21 POPEt 137      23.770 116.715  35.599  1.00  0.00           C
ATOM   7214 6C21 POPEt 137      23.830 117.545  36.889  1.00  0.00           C
ATOM   7217 7C21 POPEt 137      25.200 118.204  37.029  1.00  0.00           C
ATOM   7220 8C21 POPEt 137      25.350 119.044  38.299  1.00  0.00           C
ATOM   7224  C33 POPEt 137      31.000 101.015  33.919  1.00  0.00           C
ATOM   7227  C34 POPEt 137      31.240  99.654  34.589  1.00  0.00           C
ATOM   7230  C35 POPEt 137      29.950  98.874  34.939  1.00  0.00           C
ATOM   7233  C36 POPEt 137      28.920  99.704  35.719  1.00  0.00           C
ATOM   7236  C37 POPEt 137      27.890  98.804  36.409  1.00  0.00           C
ATOM   7239  C38 POPEt 137      26.770  99.534  37.169  1.00  0.00           C
ATOM   7242  C39 POPEt 137      27.250 100.454  38.299  1.00  0.00           C
ATOM   7245 0C31 POPEt 137      26.090 100.954  39.179  1.00  0.00           C
ATOM   7248 1C31 POPEt 137      26.530 102.084  40.129  1.00  0.00           C
ATOM   7251 2C31 POPEt 137      25.590 102.315  41.319  1.00  0.00           C
ATOM   7254 3C31 POPEt 137      25.820 101.365  42.499  1.00  0.00           C
ATOM   7257 4C31 POPEt 137      27.200 101.524  43.159  1.00  0.00           C
ATOM   7260 5C31 POPEt 137      27.390 100.605  44.369  1.00  0.00           C
ATOM   7263 6C31 POPEt 137      28.770 100.755  45.039  1.00  0.00           C
ATOM   7267  NH3 POPEu 138      65.060 115.665  29.549  1.00  0.00           N
ATOM   7271  C12 POPEu 138      65.159 115.215  28.129  1.00  0.00           C
ATOM   7274  C11 POPEu 138      66.460 114.435  27.879  1.00  0.00           C
ATOM   7277  P   POPEu 138      67.920 112.465  28.759  1.00  0.00           P
ATOM   7278  O13 POPEu 138      68.819 112.884  27.679  1.00  0.00           O
ATOM   7279  O14 POPEu 138      67.380 111.094  28.679  1.00  0.00           O
ATOM   7280  O11 POPEu 138      68.659 112.554  30.159  1.00  0.00           O
ATOM   7281  O12 POPEu 138      66.719 113.494  28.919  1.00  0.00           O
ATOM   7282  C1  POPEu 138      68.590 113.664  31.059  1.00  0.00           C
ATOM   7285  C2  POPEu 138      67.950 113.314  32.449  1.00  0.00           C
ATOM   7287  O21 POPEu 138      68.770 113.795  33.539  1.00  0.00           O
ATOM   7288  C21 POPEu 138      68.760 115.115  33.689  1.00  0.00           C
ATOM   7289  O22 POPEu 138      68.110 115.895  32.999  1.00  0.00           O
ATOM   7290  C22 POPEu 138      69.649 115.564  34.849  1.00  0.00           C
ATOM   7293  C3  POPEu 138      67.700 111.774  32.579  1.00  0.00           C
ATOM   7296  O31 POPEu 138      67.380 111.365  33.929  1.00  0.00           O
ATOM   7297  C31 POPEu 138      67.320 110.045  34.049  1.00  0.00           C
ATOM   7298  O32 POPEu 138      67.330 109.265  33.109  1.00  0.00           O
ATOM   7299  C32 POPEu 138      67.210 109.674  35.519  1.00  0.00           C
ATOM   7302  C23 POPEu 138      69.720 117.114  34.889  1.00  0.00           C
ATOM   7305  C24 POPEu 138      70.850 117.685  35.769  1.00  0.00           C
ATOM   7308  C25 POPEu 138      70.540 119.145  36.139  1.00  0.00           C
ATOM   7311  C26 POPEu 138      69.750 119.234  37.459  1.00  0.00           C
ATOM   7314  C27 POPEu 138      68.750 120.395  37.519  1.00  0.00           C
ATOM   7317  C28 POPEu 138      68.200 120.594  38.949  1.00  0.00           C
ATOM   7320  C29 POPEu 138      66.930 121.404  38.999  1.00  0.00           C
ATOM   7322 0C21 POPEu 138      65.899 121.174  39.829  1.00  0.00           C
ATOM   7324 1C21 POPEu 138      65.870 120.115  40.909  1.00  0.00           C
ATOM   7327 2C21 POPEu 138      64.929 120.444  42.079  1.00  0.00           C
ATOM   7330 3C21 POPEu 138      65.110 121.855  42.669  1.00  0.00           C
ATOM   7333 4C21 POPEu 138      65.220 121.865  44.199  1.00  0.00           C
ATOM   7336 5C21 POPEu 138      65.329 123.295  44.749  1.00  0.00           C
ATOM   7339 6C21 POPEu 138      65.719 123.354  46.229  1.00  0.00           C
ATOM   7342 7C21 POPEu 138      65.960 124.804  46.679  1.00  0.00           C
ATOM   7345 8C21 POPEu 138      66.299 124.965  48.159  1.00  0.00           C
ATOM   7349  C33 POPEu 138      68.590 109.685  36.229  1.00  0.00           C
ATOM   7352  C34 POPEu 138      68.479 109.184  37.679  1.00  0.00           C
ATOM   7355  C35 POPEu 138      69.310 109.944  38.709  1.00  0.00           C
ATOM   7358  C36 POPEu 138      68.950 109.474  40.119  1.00  0.00           C
ATOM   7361  C37 POPEu 138      69.900 110.054  41.159  1.00  0.00           C
ATOM   7364  C38 POPEu 138      69.380 109.934  42.599  1.00  0.00           C
ATOM   7367  C39 POPEu 138      70.469 110.304  43.609  1.00  0.00           C
ATOM   7370 0C31 POPEu 138      69.920 110.864  44.919  1.00  0.00           C
ATOM   7373 1C31 POPEu 138      71.030 111.274  45.879  1.00  0.00           C
ATOM   7376 2C31 POPEu 138      71.600 110.105  46.699  1.00  0.00           C
ATOM   7379 3C31 POPEu 138      70.670 109.594  47.819  1.00  0.00           C
ATOM   7382 4C31 POPEu 138      70.369 110.674  48.879  1.00  0.00           C
ATOM   7385 5C31 POPEu 138      69.659 110.134  50.129  1.00  0.00           C
ATOM   7388 6C31 POPEu 138      69.620 111.164  51.259  1.00  0.00           C
ATOM   7392  NH3 POPEv 139      52.590 104.785  69.849  1.00  0.00           N
ATOM   7396  C12 POPEv 139      52.210 104.044  71.099  1.00  0.00           C
ATOM   7399  C11 POPEv 139      50.990 104.715  71.739  1.00  0.00           C
ATOM   7402  P   POPEv 139      48.580 105.494  71.149  1.00  0.00           P
ATOM   7403  O13 POPEv 139      47.610 104.384  71.249  1.00  0.00           O
ATOM   7404  O14 POPEv 139      48.720 106.435  72.279  1.00  0.00           O
ATOM   7405  O11 POPEv 139      48.190 106.384  69.889  1.00  0.00           O
ATOM   7406  O12 POPEv 139      49.990 104.924  70.729  1.00  0.00           O
ATOM   7407  C1  POPEv 139      48.290 105.774  68.589  1.00  0.00           C
ATOM   7410  C2  POPEv 139      49.520 106.314  67.829  1.00  0.00           C
ATOM   7412  O21 POPEv 139      49.209 107.584  67.229  1.00  0.00           O
ATOM   7413  C21 POPEv 139      48.990 107.735  65.949  1.00  0.00           C
ATOM   7414  O22 POPEv 139      48.900 106.884  65.089  1.00  0.00           O
ATOM   7415  C22 POPEv 139      48.830 109.225  65.669  1.00  0.00           C
ATOM   7418  C3  POPEv 139      50.189 105.244  66.919  1.00  0.00           C
ATOM   7421  O31 POPEv 139      51.410 105.795  66.379  1.00  0.00           O
ATOM   7422  C31 POPEv 139      52.170 105.095  65.509  1.00  0.00           C
ATOM   7423  O32 POPEv 139      53.270 105.454  65.149  1.00  0.00           O
ATOM   7424  C32 POPEv 139      51.450 103.865  64.939  1.00  0.00           C
ATOM   7427  C23 POPEv 139      50.100 110.034  66.039  1.00  0.00           C
ATOM   7430  C24 POPEv 139      51.110 110.115  64.889  1.00  0.00           C
ATOM   7433  C25 POPEv 139      51.800 108.795  64.519  1.00  0.00           C
ATOM   7436  C26 POPEv 139      52.780 108.994  63.349  1.00  0.00           C
ATOM   7439  C27 POPEv 139      53.099 107.685  62.609  1.00  0.00           C
ATOM   7442  C28 POPEv 139      54.040 107.834  61.399  1.00  0.00           C
ATOM   7445  C29 POPEv 139      53.479 108.734  60.319  1.00  0.00           C
ATOM   7447 0C21 POPEv 139      53.200 108.404  59.039  1.00  0.00           C
ATOM   7449 1C21 POPEv 139      53.430 107.075  58.379  1.00  0.00           C
ATOM   7452 2C21 POPEv 139      53.900 107.215  56.919  1.00  0.00           C
ATOM   7455 3C21 POPEv 139      54.270 105.864  56.299  1.00  0.00           C
ATOM   7458 4C21 POPEv 139      55.100 105.984  55.009  1.00  0.00           C
ATOM   7461 5C21 POPEv 139      55.459 104.604  54.439  1.00  0.00           C
ATOM   7464 6C21 POPEv 139      56.450 104.654  53.269  1.00  0.00           C
ATOM   7467 7C21 POPEv 139      56.979 103.255  52.929  1.00  0.00           C
ATOM   7470 8C21 POPEv 139      58.050 103.244  51.849  1.00  0.00           C
ATOM   7474  C33 POPEv 139      52.360 103.004  64.039  1.00  0.00           C
ATOM   7477  C34 POPEv 139      52.660 103.605  62.659  1.00  0.00           C
ATOM   7480  C35 POPEv 139      51.420 103.825  61.789  1.00  0.00           C
ATOM   7483  C36 POPEv 139      51.790 104.314  60.379  1.00  0.00           C
ATOM   7486  C37 POPEv 139      50.640 104.194  59.379  1.00  0.00           C
ATOM   7489  C38 POPEv 139      49.450 105.095  59.729  1.00  0.00           C
ATOM   7492  C39 POPEv 139      48.330 105.115  58.679  1.00  0.00           C
ATOM   7495 0C31 POPEv 139      48.830 105.465  57.279  1.00  0.00           C
ATOM   7498 1C31 POPEv 139      47.770 106.174  56.429  1.00  0.00           C
ATOM   7501 2C31 POPEv 139      48.290 106.725  55.099  1.00  0.00           C
ATOM   7504 3C31 POPEv 139      49.380 107.794  55.279  1.00  0.00           C
ATOM   7507 4C31 POPEv 139      49.659 108.605  53.999  1.00  0.00           C
ATOM   7510 5C31 POPEv 139      50.630 109.754  54.259  1.00  0.00           C
ATOM   7513 6C31 POPEv 139      51.070 110.515  53.009  1.00  0.00           C
ATOM   7517  NH3 POPEw 140      38.330   7.324  72.519  1.00  0.00           N
ATOM   7521  C12 POPEw 140      39.440   8.304  72.349  1.00  0.00           C
ATOM   7524  C11 POPEw 140      39.170   9.504  73.249  1.00  0.00           C
ATOM   7527  P   POPEw 140      37.430  11.114  72.049  1.00  0.00           P
ATOM   7528  O13 POPEw 140      36.540  10.944  73.239  1.00  0.00           O
ATOM   7529  O14 POPEw 140      37.500  12.474  71.479  1.00  0.00           O
ATOM   7530  O11 POPEw 140      37.000  10.034  70.979  1.00  0.00           O
ATOM   7531  O12 POPEw 140      38.860  10.644  72.469  1.00  0.00           O
ATOM   7532  C1  POPEw 140      35.620   9.954  70.579  1.00  0.00           C
ATOM   7535  C2  POPEw 140      35.260  10.794  69.319  1.00  0.00           C
ATOM   7537  O21 POPEw 140      36.410  10.864  68.449  1.00  0.00           O
ATOM   7538  C21 POPEw 140      36.069  11.034  67.189  1.00  0.00           C
ATOM   7539  O22 POPEw 140      34.959  10.824  66.719  1.00  0.00           O
ATOM   7540  C22 POPEw 140      37.210  11.644  66.389  1.00  0.00           C
ATOM   7543  C3  POPEw 140      34.729  12.234  69.629  1.00  0.00           C
ATOM   7546  O31 POPEw 140      34.440  12.914  68.399  1.00  0.00           O
ATOM   7547  C31 POPEw 140      34.120  14.184  68.429  1.00  0.00           C
ATOM   7548  O32 POPEw 140      34.110  14.914  69.409  1.00  0.00           O
ATOM   7549  C32 POPEw 140      33.729  14.624  67.009  1.00  0.00           C
ATOM   7552  C23 POPEw 140      36.930  11.444  64.889  1.00  0.00           C
ATOM   7555  C24 POPEw 140      37.880  12.184  63.949  1.00  0.00           C
ATOM   7558  C25 POPEw 140      37.590  11.934  62.459  1.00  0.00           C
ATOM   7561  C26 POPEw 140      37.430  10.444  62.129  1.00  0.00           C
ATOM   7564  C27 POPEw 140      37.020  10.164  60.679  1.00  0.00           C
ATOM   7567  C28 POPEw 140      36.499   8.724  60.529  1.00  0.00           C
ATOM   7570  C29 POPEw 140      35.840   8.494  59.199  1.00  0.00           C
ATOM   7572 0C21 POPEw 140      36.480   8.214  58.049  1.00  0.00           C
ATOM   7574 1C21 POPEw 140      37.970   8.054  57.869  1.00  0.00           C
ATOM   7577 2C21 POPEw 140      38.320   6.684  57.259  1.00  0.00           C
ATOM   7580 3C21 POPEw 140      39.790   6.584  56.839  1.00  0.00           C
ATOM   7583 4C21 POPEw 140      40.240   5.164  56.519  1.00  0.00           C
ATOM   7586 5C21 POPEw 140      39.410   4.464  55.439  1.00  0.00           C
ATOM   7589 6C21 POPEw 140      39.960   3.064  55.149  1.00  0.00           C
ATOM   7592 7C21 POPEw 140      39.550   2.554  53.769  1.00  0.00           C
ATOM   7595 8C21 POPEw 140      39.960   1.104  53.529  1.00  0.00           C
ATOM   7599  C33 POPEw 140      34.909  15.064  66.109  1.00  0.00           C
ATOM   7602  C34 POPEw 140      34.540  15.074  64.609  1.00  0.00           C
ATOM   7605  C35 POPEw 140      35.630  15.724  63.739  1.00  0.00           C
ATOM   7608  C36 POPEw 140      35.319  15.634  62.239  1.00  0.00           C
ATOM   7611  C37 POPEw 140      36.290  16.464  61.379  1.00  0.00           C
ATOM   7614  C38 POPEw 140      37.310  15.624  60.599  1.00  0.00           C
ATOM   7617  C39 POPEw 140      38.260  16.504  59.769  1.00  0.00           C
ATOM   7620 0C31 POPEw 140      38.639  15.894  58.399  1.00  0.00           C
ATOM   7623 1C31 POPEw 140      39.600  16.804  57.629  1.00  0.00           C
ATOM   7626 2C31 POPEw 140      40.209  16.154  56.369  1.00  0.00           C
ATOM   7629 3C31 POPEw 140      41.080  17.105  55.529  1.00  0.00           C
ATOM   7632 4C31 POPEw 140      42.150  17.854  56.329  1.00  0.00           C
ATOM   7635 5C31 POPEw 140      43.099  18.684  55.459  1.00  0.00           C
ATOM   7638 6C31 POPEw 140      44.240  19.324  56.249  1.00  0.00           C
ATOM   7642  NH3 POPEx 141     123.240  29.334  72.389  1.00  0.00           N
ATOM   7646  C12 POPEx 141     122.230  29.554  73.489  1.00  0.00           C
ATOM   7649  C11 POPEx 141     121.380  28.344  73.889  1.00  0.00           C
ATOM   7652  P   POPEx 141     119.260  28.464  75.459  1.00  0.00           P
ATOM   7653  O13 POPEx 141     118.880  27.035  75.479  1.00  0.00           O
ATOM   7654  O14 POPEx 141     118.890  29.234  76.669  1.00  0.00           O
ATOM   7655  O11 POPEx 141     118.579  29.164  74.209  1.00  0.00           O
ATOM   7656  O12 POPEx 141     120.790  28.644  75.159  1.00  0.00           O
ATOM   7657  C1  POPEx 141     117.230  28.834  73.859  1.00  0.00           C
ATOM   7660  C2  POPEx 141     117.040  28.954  72.329  1.00  0.00           C
ATOM   7662  O21 POPEx 141     117.899  27.984  71.719  1.00  0.00           O
ATOM   7663  C21 POPEx 141     117.450  27.404  70.629  1.00  0.00           C
ATOM   7664  O22 POPEx 141     116.340  27.564  70.139  1.00  0.00           O
ATOM   7665  C22 POPEx 141     118.560  26.464  70.139  1.00  0.00           C
ATOM   7668  C3  POPEx 141     117.420  30.384  71.849  1.00  0.00           C
ATOM   7671  O31 POPEx 141     117.069  30.594  70.459  1.00  0.00           O
ATOM   7672  C31 POPEx 141     115.840  31.054  70.259  1.00  0.00           C
ATOM   7673  O32 POPEx 141     115.049  31.344  71.149  1.00  0.00           O
ATOM   7674  C32 POPEx 141     115.539  31.054  68.759  1.00  0.00           C
ATOM   7677  C23 POPEx 141     118.270  25.804  68.769  1.00  0.00           C
ATOM   7680  C24 POPEx 141     118.459  26.744  67.569  1.00  0.00           C
ATOM   7683  C25 POPEx 141     118.010  26.074  66.269  1.00  0.00           C
ATOM   7686  C26 POPEx 141     118.880  24.874  65.889  1.00  0.00           C
ATOM   7689  C27 POPEx 141     118.610  24.334  64.469  1.00  0.00           C
ATOM   7692  C28 POPEx 141     117.240  23.634  64.339  1.00  0.00           C
ATOM   7695  C29 POPEx 141     117.300  22.134  64.529  1.00  0.00           C
ATOM   7697 0C21 POPEx 141     116.879  21.204  63.649  1.00  0.00           C
ATOM   7699 1C21 POPEx 141     116.270  21.494  62.289  1.00  0.00           C
ATOM   7702 2C21 POPEx 141     114.740  21.654  62.329  1.00  0.00           C
ATOM   7705 3C21 POPEx 141     114.219  22.494  61.149  1.00  0.00           C
ATOM   7708 4C21 POPEx 141     112.680  22.604  61.089  1.00  0.00           C
ATOM   7711 5C21 POPEx 141     112.009  21.375  60.469  1.00  0.00           C
ATOM   7714 6C21 POPEx 141     110.500  21.574  60.219  1.00  0.00           C
ATOM   7717 7C21 POPEx 141     109.880  20.404  59.449  1.00  0.00           C
ATOM   7720 8C21 POPEx 141     108.399  20.604  59.129  1.00  0.00           C
ATOM   7724  C33 POPEx 141     114.660  32.224  68.239  1.00  0.00           C
ATOM   7727  C34 POPEx 141     115.440  33.254  67.389  1.00  0.00           C
ATOM   7730  C35 POPEx 141     114.740  33.654  66.079  1.00  0.00           C
ATOM   7733  C36 POPEx 141     114.820  32.584  64.979  1.00  0.00           C
ATOM   7736  C37 POPEx 141     114.090  32.985  63.689  1.00  0.00           C
ATOM   7739  C38 POPEx 141     114.549  32.174  62.469  1.00  0.00           C
ATOM   7742  C39 POPEx 141     113.710  32.454  61.209  1.00  0.00           C
ATOM   7745 0C31 POPEx 141     114.420  32.024  59.909  1.00  0.00           C
ATOM   7748 1C31 POPEx 141     113.630  32.344  58.639  1.00  0.00           C
ATOM   7751 2C31 POPEx 141     114.470  32.454  57.349  1.00  0.00           C
ATOM   7754 3C31 POPEx 141     115.170  31.154  56.919  1.00  0.00           C
ATOM   7757 4C31 POPEx 141     116.530  30.914  57.589  1.00  0.00           C
ATOM   7760 5C31 POPEx 141     117.230  29.644  57.089  1.00  0.00           C
ATOM   7763 6C31 POPEx 141     118.509  29.314  57.859  1.00  0.00           C
ATOM   7767  NH3 POPEy 142      61.960  46.134  72.839  1.00  0.00           N
ATOM   7771  C12 POPEy 142      61.369  46.965  73.949  1.00  0.00           C
ATOM   7774  C11 POPEy 142      60.890  48.355  73.439  1.00  0.00           C
ATOM   7777  P   POPEy 142      58.360  47.875  72.909  1.00  0.00           P
ATOM   7778  O13 POPEy 142      58.229  48.035  74.379  1.00  0.00           O
ATOM   7779  O14 POPEy 142      57.340  48.584  72.099  1.00  0.00           O
ATOM   7780  O11 POPEy 142      58.430  46.365  72.469  1.00  0.00           O
ATOM   7781  O12 POPEy 142      59.830  48.304  72.479  1.00  0.00           O
ATOM   7782  C1  POPEy 142      57.860  45.855  71.259  1.00  0.00           C
ATOM   7785  C2  POPEy 142      58.360  46.534  69.929  1.00  0.00           C
ATOM   7787  O21 POPEy 142      57.549  46.154  68.799  1.00  0.00           O
ATOM   7788  C21 POPEy 142      57.619  44.904  68.369  1.00  0.00           C
ATOM   7789  O22 POPEy 142      58.240  43.994  68.889  1.00  0.00           O
ATOM   7790  C22 POPEy 142      56.810  44.774  67.089  1.00  0.00           C
ATOM   7793  C3  POPEy 142      59.890  46.344  69.659  1.00  0.00           C
ATOM   7796  O31 POPEy 142      60.329  46.695  68.329  1.00  0.00           O
ATOM   7797  C31 POPEy 142      60.360  47.984  68.029  1.00  0.00           C
ATOM   7798  O32 POPEy 142      59.850  48.884  68.659  1.00  0.00           O
ATOM   7799  C32 POPEy 142      61.119  48.184  66.709  1.00  0.00           C
ATOM   7802  C23 POPEy 142      56.290  43.334  66.869  1.00  0.00           C
ATOM   7805  C24 POPEy 142      55.210  43.274  65.779  1.00  0.00           C
ATOM   7808  C25 POPEy 142      55.680  43.725  64.379  1.00  0.00           C
ATOM   7811  C26 POPEy 142      56.350  42.584  63.589  1.00  0.00           C
ATOM   7814  C27 POPEy 142      55.310  41.674  62.899  1.00  0.00           C
ATOM   7817  C28 POPEy 142      55.720  40.195  62.779  1.00  0.00           C
ATOM   7820  C29 POPEy 142      55.830  39.494  64.109  1.00  0.00           C
ATOM   7822 0C21 POPEy 142      54.869  38.785  64.729  1.00  0.00           C
ATOM   7824 1C21 POPEy 142      53.450  38.614  64.249  1.00  0.00           C
ATOM   7827 2C21 POPEy 142      53.180  37.404  63.349  1.00  0.00           C
ATOM   7830 3C21 POPEy 142      53.310  36.044  64.049  1.00  0.00           C
ATOM   7833 4C21 POPEy 142      52.790  34.904  63.159  1.00  0.00           C
ATOM   7836 5C21 POPEy 142      53.479  34.854  61.789  1.00  0.00           C
ATOM   7839 6C21 POPEy 142      53.070  33.684  60.889  1.00  0.00           C
ATOM   7842 7C21 POPEy 142      51.560  33.484  60.719  1.00  0.00           C
ATOM   7845 8C21 POPEy 142      51.260  32.324  59.759  1.00  0.00           C
ATOM   7849  C33 POPEy 142      62.549  48.754  66.909  1.00  0.00           C
ATOM   7852  C34 POPEy 142      63.320  48.935  65.579  1.00  0.00           C
ATOM   7855  C35 POPEy 142      64.530  49.884  65.689  1.00  0.00           C
ATOM   7858  C36 POPEy 142      65.220  50.115  64.339  1.00  0.00           C
ATOM   7861  C37 POPEy 142      66.560  50.864  64.459  1.00  0.00           C
ATOM   7864  C38 POPEy 142      67.360  50.874  63.139  1.00  0.00           C
ATOM   7867  C39 POPEy 142      66.780  51.804  62.059  1.00  0.00           C
ATOM   7870 0C31 POPEy 142      67.619  51.804  60.769  1.00  0.00           C
ATOM   7873 1C31 POPEy 142      67.229  52.924  59.779  1.00  0.00           C
ATOM   7876 2C31 POPEy 142      68.020  52.854  58.469  1.00  0.00           C
ATOM   7879 3C31 POPEy 142      68.100  54.185  57.709  1.00  0.00           C
ATOM   7882 4C31 POPEy 142      69.130  54.154  56.569  1.00  0.00           C
ATOM   7885 5C31 POPEy 142      68.630  54.824  55.279  1.00  0.00           C
ATOM   7888 6C31 POPEy 142      67.979  53.824  54.309  1.00  0.00           C
ATOM   7892  NH3 POPEz 143      10.010  42.014  70.719  1.00  0.00           N
ATOM   7896  C12 POPEz 143       8.960  42.625  71.589  1.00  0.00           C
ATOM   7899  C11 POPEz 143       7.800  41.674  71.899  1.00  0.00           C
ATOM   7902  P   POPEz 143       6.070  43.154  73.229  1.00  0.00           P
ATOM   7903  O13 POPEz 143       4.750  42.574  73.559  1.00  0.00           O
ATOM   7904  O14 POPEz 143       6.590  44.134  74.219  1.00  0.00           O
ATOM   7905  O11 POPEz 143       5.990  43.974  71.879  1.00  0.00           O
ATOM   7906  O12 POPEz 143       7.190  42.064  73.119  1.00  0.00           O
ATOM   7907  C1  POPEz 143       4.880  43.764  70.989  1.00  0.00           C
ATOM   7910  C2  POPEz 143       4.270  45.074  70.369  1.00  0.00           C
ATOM   7912  O21 POPEz 143       5.290  45.974  69.859  1.00  0.00           O
ATOM   7913  C21 POPEz 143       5.500  45.804  68.549  1.00  0.00           C
ATOM   7914  O22 POPEz 143       5.020  44.915  67.889  1.00  0.00           O
ATOM   7915  C22 POPEz 143       6.410  46.895  67.979  1.00  0.00           C
ATOM   7918  C3  POPEz 143       3.340  45.864  71.319  1.00  0.00           C
ATOM   7921  O31 POPEz 143       2.150  46.264  70.609  1.00  0.00           O
ATOM   7922  C31 POPEz 143       1.770  47.534  70.649  1.00  0.00           C
ATOM   7923  O32 POPEz 143       2.270  48.414  71.339  1.00  0.00           O
ATOM   7924  C32 POPEz 143       0.640  47.704  69.619  1.00  0.00           C
ATOM   7927  C23 POPEz 143       6.560  46.755  66.449  1.00  0.00           C
ATOM   7930  C24 POPEz 143       5.460  47.464  65.629  1.00  0.00           C
ATOM   7933  C25 POPEz 143       5.330  46.884  64.209  1.00  0.00           C
ATOM   7936  C26 POPEz 143       4.790  47.884  63.169  1.00  0.00           C
ATOM   7939  C27 POPEz 143       4.870  47.314  61.749  1.00  0.00           C
ATOM   7942  C28 POPEz 143       4.760  48.384  60.639  1.00  0.00           C
ATOM   7945  C29 POPEz 143       5.710  48.164  59.479  1.00  0.00           C
ATOM   7947 0C21 POPEz 143       5.500  47.404  58.389  1.00  0.00           C
ATOM   7949 1C21 POPEz 143       4.260  46.594  58.069  1.00  0.00           C
ATOM   7952 2C21 POPEz 143       3.500  47.145  56.849  1.00  0.00           C
ATOM   7955 3C21 POPEz 143       2.440  46.174  56.319  1.00  0.00           C
ATOM   7958 4C21 POPEz 143       1.710  46.715  55.079  1.00  0.00           C
ATOM   7961 5C21 POPEz 143       1.290  45.645  54.069  1.00  0.00           C
ATOM   7964 6C21 POPEz 143       0.260  44.614  54.569  1.00  0.00           C
ATOM   7967 7C21 POPEz 143      -0.069  43.574  53.479  1.00  0.00           C
ATOM   7970 8C21 POPEz 143      -1.039  42.485  53.919  1.00  0.00           C
ATOM   7974  C33 POPEz 143       0.600  49.125  69.009  1.00  0.00           C
ATOM   7977  C34 POPEz 143       1.930  49.494  68.349  1.00  0.00           C
ATOM   7980  C35 POPEz 143       1.870  50.774  67.509  1.00  0.00           C
ATOM   7983  C36 POPEz 143       1.760  50.524  65.999  1.00  0.00           C
ATOM   7986  C37 POPEz 143       1.990  51.814  65.199  1.00  0.00           C
ATOM   7989  C38 POPEz 143       2.110  51.625  63.679  1.00  0.00           C
ATOM   7992  C39 POPEz 143       0.850  51.035  63.029  1.00  0.00           C
ATOM   7995 0C31 POPEz 143       0.770  51.344  61.529  1.00  0.00           C
ATOM   7998 1C31 POPEz 143      -0.499  50.785  60.899  1.00  0.00           C
ATOM   8001 2C31 POPEz 143      -0.819  51.375  59.519  1.00  0.00           C
ATOM   8004 3C31 POPEz 143       0.240  51.095  58.449  1.00  0.00           C
ATOM   8007 4C31 POPEz 143      -0.299  51.454  57.059  1.00  0.00           C
ATOM   8010 5C31 POPEz 143       0.690  51.254  55.909  1.00  0.00           C
ATOM   8013 6C31 POPEz 143       0.041  51.524  54.559  1.00  0.00           C
ATOM   8017  NH3 POPE0 144     107.250  40.454  29.689  1.00  0.00           N
ATOM   8021  C12 POPE0 144     107.420  41.944  29.529  1.00  0.00           C
ATOM   8024  C11 POPE0 144     106.390  42.564  28.579  1.00  0.00           C
ATOM   8027  P   POPE0 144     105.819  44.884  27.539  1.00  0.00           P
ATOM   8028  O13 POPE0 144     104.789  44.075  26.859  1.00  0.00           O
ATOM   8029  O14 POPE0 144     106.700  45.624  26.619  1.00  0.00           O
ATOM   8030  O11 POPE0 144     105.159  45.884  28.609  1.00  0.00           O
ATOM   8031  O12 POPE0 144     106.729  43.935  28.409  1.00  0.00           O
ATOM   8032  C1  POPE0 144     103.760  46.184  28.449  1.00  0.00           C
ATOM   8035  C2  POPE0 144     103.270  47.254  29.459  1.00  0.00           C
ATOM   8037  O21 POPE0 144     102.590  46.634  30.569  1.00  0.00           O
ATOM   8038  C21 POPE0 144     103.280  46.365  31.659  1.00  0.00           C
ATOM   8039  O22 POPE0 144     104.450  46.625  31.849  1.00  0.00           O
ATOM   8040  C22 POPE0 144     102.370  45.605  32.619  1.00  0.00           C
ATOM   8043  C3  POPE0 144     102.289  48.274  28.809  1.00  0.00           C
ATOM   8046  O31 POPE0 144     102.030  49.344  29.759  1.00  0.00           O
ATOM   8047  C31 POPE0 144     102.580  50.514  29.459  1.00  0.00           C
ATOM   8048  O32 POPE0 144     103.010  50.844  28.369  1.00  0.00           O
ATOM   8049  C32 POPE0 144     102.770  51.365  30.719  1.00  0.00           C
ATOM   8052  C23 POPE0 144     102.950  45.514  34.049  1.00  0.00           C
ATOM   8055  C24 POPE0 144     101.830  45.584  35.089  1.00  0.00           C
ATOM   8058  C25 POPE0 144     102.340  45.785  36.509  1.00  0.00           C
ATOM   8061  C26 POPE0 144     101.200  45.934  37.509  1.00  0.00           C
ATOM   8064  C27 POPE0 144     101.690  45.754  38.949  1.00  0.00           C
ATOM   8067  C28 POPE0 144     100.550  45.514  39.949  1.00  0.00           C
ATOM   8070  C29 POPE0 144      99.899  46.764  40.489  1.00  0.00           C
ATOM   8072 0C21 POPE0 144      99.450  46.884  41.759  1.00  0.00           C
ATOM   8074 1C21 POPE0 144      99.530  45.774  42.779  1.00  0.00           C
ATOM   8077 2C21 POPE0 144     100.899  45.764  43.469  1.00  0.00           C
ATOM   8080 3C21 POPE0 144     101.390  44.364  43.849  1.00  0.00           C
ATOM   8083 4C21 POPE0 144     102.619  44.454  44.759  1.00  0.00           C
ATOM   8086 5C21 POPE0 144     103.330  43.134  45.029  1.00  0.00           C
ATOM   8089 6C21 POPE0 144     104.219  43.244  46.269  1.00  0.00           C
ATOM   8092 7C21 POPE0 144     105.170  42.054  46.469  1.00  0.00           C
ATOM   8095 8C21 POPE0 144     106.000  42.184  47.739  1.00  0.00           C
ATOM   8099  C33 POPE0 144     103.500  50.645  31.869  1.00  0.00           C
ATOM   8102  C34 POPE0 144     104.280  51.634  32.749  1.00  0.00           C
ATOM   8105  C35 POPE0 144     104.610  51.044  34.129  1.00  0.00           C
ATOM   8108  C36 POPE0 144     103.480  51.274  35.139  1.00  0.00           C
ATOM   8111  C37 POPE0 144     103.700  50.494  36.439  1.00  0.00           C
ATOM   8114  C38 POPE0 144     102.420  50.404  37.289  1.00  0.00           C
ATOM   8117  C39 POPE0 144     102.539  49.404  38.439  1.00  0.00           C
ATOM   8120 0C31 POPE0 144     103.259  49.985  39.669  1.00  0.00           C
ATOM   8123 1C31 POPE0 144     103.109  49.044  40.869  1.00  0.00           C
ATOM   8126 2C31 POPE0 144     103.640  49.594  42.199  1.00  0.00           C
ATOM   8129 3C31 POPE0 144     103.100  48.735  43.339  1.00  0.00           C
ATOM   8132 4C31 POPE0 144     103.659  49.024  44.739  1.00  0.00           C
ATOM   8135 5C31 POPE0 144     103.420  47.814  45.639  1.00  0.00           C
ATOM   8138 6C31 POPE0 144     103.700  48.024  47.129  1.00  0.00           C
ATOM   8142  NH3 POPE1 145      51.800 122.595  27.129  1.00  0.00           N
ATOM   8146  C12 POPE1 145      53.080 122.254  27.829  1.00  0.00           C
ATOM   8149  C11 POPE1 145      54.230 122.154  26.829  1.00  0.00           C
ATOM   8152  P   POPE1 145      55.650 124.415  26.759  1.00  0.00           P
ATOM   8153  O13 POPE1 145      56.560 124.724  25.639  1.00  0.00           O
ATOM   8154  O14 POPE1 145      55.030 125.594  27.399  1.00  0.00           O
ATOM   8155  O11 POPE1 145      56.470 123.644  27.909  1.00  0.00           O
ATOM   8156  O12 POPE1 145      54.500 123.435  26.269  1.00  0.00           O
ATOM   8157  C1  POPE1 145      55.909 123.535  29.229  1.00  0.00           C
ATOM   8160  C2  POPE1 145      56.880 123.694  30.449  1.00  0.00           C
ATOM   8162  O21 POPE1 145      56.000 123.515  31.569  1.00  0.00           O
ATOM   8163  C21 POPE1 145      56.450 122.884  32.639  1.00  0.00           C
ATOM   8164  O22 POPE1 145      57.619 122.664  32.899  1.00  0.00           O
ATOM   8165  C22 POPE1 145      55.230 122.274  33.349  1.00  0.00           C
ATOM   8168  C3  POPE1 145      57.600 125.084  30.489  1.00  0.00           C
ATOM   8171  O31 POPE1 145      57.980 125.515  31.819  1.00  0.00           O
ATOM   8172  C31 POPE1 145      59.120 125.075  32.329  1.00  0.00           C
ATOM   8173  O32 POPE1 145      59.960 124.405  31.739  1.00  0.00           O
ATOM   8174  C32 POPE1 145      59.120 125.405  33.819  1.00  0.00           C
ATOM   8177  C23 POPE1 145      55.259 122.335  34.889  1.00  0.00           C
ATOM   8180  C24 POPE1 145      54.700 123.664  35.419  1.00  0.00           C
ATOM   8183  C25 POPE1 145      54.540 123.644  36.939  1.00  0.00           C
ATOM   8186  C26 POPE1 145      54.650 125.064  37.529  1.00  0.00           C
ATOM   8189  C27 POPE1 145      54.600 125.095  39.059  1.00  0.00           C
ATOM   8192  C28 POPE1 145      54.770 126.505  39.649  1.00  0.00           C
ATOM   8195  C29 POPE1 145      56.140 127.094  39.419  1.00  0.00           C
ATOM   8197 0C21 POPE1 145      56.550 128.295  39.879  1.00  0.00           C
ATOM   8199 1C21 POPE1 145      55.710 129.274  40.659  1.00  0.00           C
ATOM   8202 2C21 POPE1 145      56.200 130.743  40.609  1.00  0.00           C
ATOM   8205 3C21 POPE1 145      55.970 131.563  39.319  1.00  0.00           C
ATOM   8208 4C21 POPE1 145      56.800 131.114  38.109  1.00  0.00           C
ATOM   8211 5C21 POPE1 145      58.250 131.593  38.209  1.00  0.00           C
ATOM   8214 6C21 POPE1 145      59.290 130.483  38.009  1.00  0.00           C
ATOM   8217 7C21 POPE1 145      60.690 131.053  37.749  1.00  0.00           C
ATOM   8220 8C21 POPE1 145      61.800 130.034  37.969  1.00  0.00           C
ATOM   8224  C33 POPE1 145      60.170 124.564  34.569  1.00  0.00           C
ATOM   8227  C34 POPE1 145      59.890 124.384  36.059  1.00  0.00           C
ATOM   8230  C35 POPE1 145      59.939 125.685  36.879  1.00  0.00           C
ATOM   8233  C36 POPE1 145      60.080 125.364  38.379  1.00  0.00           C
ATOM   8236  C37 POPE1 145      60.230 126.594  39.289  1.00  0.00           C
ATOM   8239  C38 POPE1 145      60.640 126.184  40.709  1.00  0.00           C
ATOM   8242  C39 POPE1 145      60.990 127.364  41.639  1.00  0.00           C
ATOM   8245 0C31 POPE1 145      59.780 127.984  42.359  1.00  0.00           C
ATOM   8248 1C31 POPE1 145      60.220 129.105  43.319  1.00  0.00           C
ATOM   8251 2C31 POPE1 145      59.160 129.543  44.349  1.00  0.00           C
ATOM   8254 3C31 POPE1 145      57.810 129.924  43.739  1.00  0.00           C
ATOM   8257 4C31 POPE1 145      56.860 130.543  44.779  1.00  0.00           C
ATOM   8260 5C31 POPE1 145      55.389 130.524  44.339  1.00  0.00           C
ATOM   8263 6C31 POPE1 145      54.470 131.353  45.239  1.00  0.00           C
ATOM   8267  NH3 POPE2 146      37.680 109.555  70.409  1.00  0.00           N
ATOM   8271  C12 POPE2 146      37.430 109.685  71.879  1.00  0.00           C
ATOM   8274  C11 POPE2 146      38.030 110.945  72.499  1.00  0.00           C
ATOM   8277  P   POPE2 146      40.420 111.664  71.719  1.00  0.00           P
ATOM   8278  O13 POPE2 146      39.999 113.074  71.709  1.00  0.00           O
ATOM   8279  O14 POPE2 146      41.810 111.414  72.179  1.00  0.00           O
ATOM   8280  O11 POPE2 146      40.090 110.994  70.329  1.00  0.00           O
ATOM   8281  O12 POPE2 146      39.440 110.875  72.649  1.00  0.00           O
ATOM   8282  C1  POPE2 146      40.840 111.295  69.149  1.00  0.00           C
ATOM   8285  C2  POPE2 146      40.030 112.215  68.199  1.00  0.00           C
ATOM   8287  O21 POPE2 146      40.189 111.785  66.829  1.00  0.00           O
ATOM   8288  C21 POPE2 146      41.310 112.084  66.219  1.00  0.00           C
ATOM   8289  O22 POPE2 146      42.250 112.704  66.679  1.00  0.00           O
ATOM   8290  C22 POPE2 146      41.260 111.584  64.769  1.00  0.00           C
ATOM   8293  C3  POPE2 146      40.290 113.734  68.449  1.00  0.00           C
ATOM   8296  O31 POPE2 146      39.920 114.545  67.319  1.00  0.00           O
ATOM   8297  C31 POPE2 146      38.630 114.654  67.099  1.00  0.00           C
ATOM   8298  O32 POPE2 146      37.730 114.384  67.879  1.00  0.00           O
ATOM   8299  C32 POPE2 146      38.420 115.105  65.649  1.00  0.00           C
ATOM   8302  C23 POPE2 146      41.790 112.654  63.779  1.00  0.00           C
ATOM   8305  C24 POPE2 146      41.970 112.094  62.359  1.00  0.00           C
ATOM   8308  C25 POPE2 146      42.210 113.204  61.329  1.00  0.00           C
ATOM   8311  C26 POPE2 146      42.899 112.704  60.049  1.00  0.00           C
ATOM   8314  C27 POPE2 146      42.740 113.705  58.889  1.00  0.00           C
ATOM   8317  C28 POPE2 146      43.619 113.364  57.679  1.00  0.00           C
ATOM   8320  C29 POPE2 146      43.080 113.994  56.419  1.00  0.00           C
ATOM   8322 0C21 POPE2 146      42.100 113.465  55.659  1.00  0.00           C
ATOM   8324 1C21 POPE2 146      41.400 112.154  55.909  1.00  0.00           C
ATOM   8327 2C21 POPE2 146      41.260 111.314  54.619  1.00  0.00           C
ATOM   8330 3C21 POPE2 146      39.990 111.645  53.829  1.00  0.00           C
ATOM   8333 4C21 POPE2 146      40.010 111.015  52.429  1.00  0.00           C
ATOM   8336 5C21 POPE2 146      38.659 111.004  51.719  1.00  0.00           C
ATOM   8339 6C21 POPE2 146      37.950 112.374  51.689  1.00  0.00           C
ATOM   8342 7C21 POPE2 146      36.750 112.374  50.729  1.00  0.00           C
ATOM   8345 8C21 POPE2 146      35.790 113.544  50.939  1.00  0.00           C
ATOM   8349  C33 POPE2 146      37.000 114.785  65.149  1.00  0.00           C
ATOM   8352  C34 POPE2 146      36.910 114.844  63.619  1.00  0.00           C
ATOM   8355  C35 POPE2 146      37.650 113.715  62.889  1.00  0.00           C
ATOM   8358  C36 POPE2 146      37.100 112.315  63.189  1.00  0.00           C
ATOM   8361  C37 POPE2 146      37.610 111.284  62.179  1.00  0.00           C
ATOM   8364  C38 POPE2 146      37.020 109.905  62.419  1.00  0.00           C
ATOM   8367  C39 POPE2 146      37.310 108.924  61.279  1.00  0.00           C
ATOM   8370 0C31 POPE2 146      36.560 107.605  61.449  1.00  0.00           C
ATOM   8373 1C31 POPE2 146      36.770 106.674  60.259  1.00  0.00           C
ATOM   8376 2C31 POPE2 146      35.830 105.465  60.289  1.00  0.00           C
ATOM   8379 3C31 POPE2 146      36.299 104.344  61.209  1.00  0.00           C
ATOM   8382 4C31 POPE2 146      37.350 103.474  60.529  1.00  0.00           C
ATOM   8385 5C31 POPE2 146      38.090 102.584  61.519  1.00  0.00           C
ATOM   8388 6C31 POPE2 146      38.970 101.554  60.839  1.00  0.00           C
ATOM   8392  NH3 POPE3 147      50.700  70.694  73.869  1.00  0.00           N
ATOM   8396  C12 POPE3 147      51.569  71.774  74.429  1.00  0.00           C
ATOM   8399  C11 POPE3 147      50.820  72.605  75.479  1.00  0.00           C
ATOM   8402  P   POPE3 147      48.460  73.234  74.409  1.00  0.00           P
ATOM   8403  O13 POPE3 147      48.310  71.765  74.309  1.00  0.00           O
ATOM   8404  O14 POPE3 147      47.479  74.035  75.149  1.00  0.00           O
ATOM   8405  O11 POPE3 147      48.549  73.795  72.949  1.00  0.00           O
ATOM   8406  O12 POPE3 147      49.909  73.554  74.909  1.00  0.00           O
ATOM   8407  C1  POPE3 147      47.910  73.285  71.789  1.00  0.00           C
ATOM   8410  C2  POPE3 147      48.880  72.645  70.729  1.00  0.00           C
ATOM   8412  O21 POPE3 147      48.710  71.204  70.729  1.00  0.00           O
ATOM   8413  C21 POPE3 147      48.869  70.655  69.509  1.00  0.00           C
ATOM   8414  O22 POPE3 147      49.020  71.264  68.469  1.00  0.00           O
ATOM   8415  C22 POPE3 147      48.970  69.125  69.629  1.00  0.00           C
ATOM   8418  C3  POPE3 147      50.389  73.035  70.889  1.00  0.00           C
ATOM   8421  O31 POPE3 147      51.240  72.074  70.219  1.00  0.00           O
ATOM   8422  C31 POPE3 147      52.450  72.505  69.869  1.00  0.00           C
ATOM   8423  O32 POPE3 147      52.950  73.554  70.179  1.00  0.00           O
ATOM   8424  C32 POPE3 147      53.170  71.424  69.049  1.00  0.00           C
ATOM   8427  C23 POPE3 147      47.630  68.384  69.389  1.00  0.00           C
ATOM   8430  C24 POPE3 147      47.369  67.954  67.939  1.00  0.00           C
ATOM   8433  C25 POPE3 147      47.520  69.094  66.929  1.00  0.00           C
ATOM   8436  C26 POPE3 147      46.740  68.865  65.639  1.00  0.00           C
ATOM   8439  C27 POPE3 147      46.750  70.134  64.789  1.00  0.00           C
ATOM   8442  C28 POPE3 147      45.790  70.064  63.599  1.00  0.00           C
ATOM   8445  C29 POPE3 147      46.020  71.234  62.679  1.00  0.00           C
ATOM   8447 0C21 POPE3 147      45.430  72.444  62.729  1.00  0.00           C
ATOM   8449 1C21 POPE3 147      44.400  72.935  63.719  1.00  0.00           C
ATOM   8452 2C21 POPE3 147      44.880  74.084  64.639  1.00  0.00           C
ATOM   8455 3C21 POPE3 147      45.370  75.344  63.909  1.00  0.00           C
ATOM   8458 4C21 POPE3 147      45.230  76.645  64.729  1.00  0.00           C
ATOM   8461 5C21 POPE3 147      45.620  77.914  63.949  1.00  0.00           C
ATOM   8464 6C21 POPE3 147      44.810  78.124  62.659  1.00  0.00           C
ATOM   8467 7C21 POPE3 147      45.139  79.434  61.919  1.00  0.00           C
ATOM   8470 8C21 POPE3 147      44.550  79.474  60.509  1.00  0.00           C
ATOM   8474  C33 POPE3 147      52.290  70.844  67.919  1.00  0.00           C
ATOM   8477  C34 POPE3 147      52.950  69.725  67.109  1.00  0.00           C
ATOM   8480  C35 POPE3 147      52.910  68.335  67.769  1.00  0.00           C
ATOM   8483  C36 POPE3 147      53.350  67.194  66.829  1.00  0.00           C
ATOM   8486  C37 POPE3 147      54.880  67.015  66.729  1.00  0.00           C
ATOM   8489  C38 POPE3 147      55.389  66.424  65.409  1.00  0.00           C
ATOM   8492  C39 POPE3 147      54.970  64.965  65.159  1.00  0.00           C
ATOM   8495 0C31 POPE3 147      55.480  64.395  63.829  1.00  0.00           C
ATOM   8498 1C31 POPE3 147      54.740  63.105  63.409  1.00  0.00           C
ATOM   8501 2C31 POPE3 147      55.170  62.475  62.069  1.00  0.00           C
ATOM   8504 3C31 POPE3 147      55.310  63.444  60.879  1.00  0.00           C
ATOM   8507 4C31 POPE3 147      54.060  64.304  60.589  1.00  0.00           C
ATOM   8510 5C31 POPE3 147      54.320  65.314  59.459  1.00  0.00           C
ATOM   8513 6C31 POPE3 147      53.250  66.404  59.359  1.00  0.00           C
ATOM   8517  NH3 POPE4 148      30.460  96.694  70.339  1.00  0.00           N
ATOM   8521  C12 POPE4 148      30.440  96.935  71.819  1.00  0.00           C
ATOM   8524  C11 POPE4 148      29.020  96.744  72.369  1.00  0.00           C
ATOM   8527  P   POPE4 148      27.120  95.034  71.679  1.00  0.00           P
ATOM   8528  O13 POPE4 148      27.090  93.544  71.659  1.00  0.00           O
ATOM   8529  O14 POPE4 148      26.170  95.694  72.599  1.00  0.00           O
ATOM   8530  O11 POPE4 148      26.940  95.554  70.199  1.00  0.00           O
ATOM   8531  O12 POPE4 148      28.590  95.444  72.009  1.00  0.00           O
ATOM   8532  C1  POPE4 148      25.820  96.345  69.789  1.00  0.00           C
ATOM   8535  C2  POPE4 148      26.230  97.424  68.739  1.00  0.00           C
ATOM   8537  O21 POPE4 148      25.770  97.094  67.429  1.00  0.00           O
ATOM   8538  C21 POPE4 148      26.569  96.524  66.549  1.00  0.00           C
ATOM   8539  O22 POPE4 148      27.540  95.825  66.779  1.00  0.00           O
ATOM   8540  C22 POPE4 148      26.040  96.884  65.159  1.00  0.00           C
ATOM   8543  C3  POPE4 148      27.730  97.825  68.819  1.00  0.00           C
ATOM   8546  O31 POPE4 148      28.110  98.684  67.719  1.00  0.00           O
ATOM   8547  C31 POPE4 148      29.390  99.035  67.759  1.00  0.00           C
ATOM   8548  O32 POPE4 148      30.130  98.845  68.709  1.00  0.00           O
ATOM   8549  C32 POPE4 148      29.820  99.594  66.409  1.00  0.00           C
ATOM   8552  C23 POPE4 148      26.980  96.544  63.979  1.00  0.00           C
ATOM   8555  C24 POPE4 148      26.569  97.335  62.729  1.00  0.00           C
ATOM   8558  C25 POPE4 148      27.560  97.174  61.569  1.00  0.00           C
ATOM   8561  C26 POPE4 148      27.440  98.284  60.509  1.00  0.00           C
ATOM   8564  C27 POPE4 148      26.760  97.844  59.199  1.00  0.00           C
ATOM   8567  C28 POPE4 148      26.930  98.935  58.119  1.00  0.00           C
ATOM   8570  C29 POPE4 148      26.499  98.535  56.729  1.00  0.00           C
ATOM   8572 0C21 POPE4 148      26.620  99.324  55.649  1.00  0.00           C
ATOM   8574 1C21 POPE4 148      27.180 100.724  55.669  1.00  0.00           C
ATOM   8577 2C21 POPE4 148      26.290 101.725  54.919  1.00  0.00           C
ATOM   8580 3C21 POPE4 148      26.510 101.715  53.399  1.00  0.00           C
ATOM   8583 4C21 POPE4 148      25.680 102.804  52.719  1.00  0.00           C
ATOM   8586 5C21 POPE4 148      26.240 103.235  51.369  1.00  0.00           C
ATOM   8589 6C21 POPE4 148      25.370 104.334  50.749  1.00  0.00           C
ATOM   8592 7C21 POPE4 148      25.800 104.695  49.329  1.00  0.00           C
ATOM   8595 8C21 POPE4 148      24.940 105.805  48.739  1.00  0.00           C
ATOM   8599  C33 POPE4 148      29.550 101.105  66.299  1.00  0.00           C
ATOM   8602  C34 POPE4 148      28.090 101.474  65.989  1.00  0.00           C
ATOM   8605  C35 POPE4 148      27.670 101.174  64.539  1.00  0.00           C
ATOM   8608  C36 POPE4 148      26.370 101.915  64.159  1.00  0.00           C
ATOM   8611  C37 POPE4 148      25.970 101.814  62.679  1.00  0.00           C
ATOM   8614  C38 POPE4 148      26.860 102.664  61.749  1.00  0.00           C
ATOM   8617  C39 POPE4 148      26.390 102.685  60.279  1.00  0.00           C
ATOM   8620 0C31 POPE4 148      25.010 103.344  60.049  1.00  0.00           C
ATOM   8623 1C31 POPE4 148      24.680 103.484  58.549  1.00  0.00           C
ATOM   8626 2C31 POPE4 148      23.260 103.994  58.259  1.00  0.00           C
ATOM   8629 3C31 POPE4 148      22.170 103.045  58.789  1.00  0.00           C
ATOM   8632 4C31 POPE4 148      20.790 103.235  58.139  1.00  0.00           C
ATOM   8635 5C31 POPE4 148      19.790 102.204  58.669  1.00  0.00           C
ATOM   8638 6C31 POPE4 148      18.450 102.195  57.919  1.00  0.00           C
ATOM   8642  NH3 POPE5 149      96.619  81.144  74.329  1.00  0.00           N
ATOM   8646  C12 POPE5 149      95.430  80.615  75.089  1.00  0.00           C
ATOM   8649  C11 POPE5 149      94.569  81.684  75.819  1.00  0.00           C
ATOM   8652  P   POPE5 149      92.270  80.414  75.369  1.00  0.00           P
ATOM   8653  O13 POPE5 149      92.720  78.994  75.399  1.00  0.00           O
ATOM   8654  O14 POPE5 149      90.889  80.714  75.799  1.00  0.00           O
ATOM   8655  O11 POPE5 149      92.549  80.914  73.929  1.00  0.00           O
ATOM   8656  O12 POPE5 149      93.310  81.194  76.279  1.00  0.00           O
ATOM   8657  C1  POPE5 149      91.960  82.024  73.279  1.00  0.00           C
ATOM   8660  C2  POPE5 149      93.100  82.864  72.669  1.00  0.00           C
ATOM   8662  O21 POPE5 149      92.680  84.114  72.129  1.00  0.00           O
ATOM   8663  C21 POPE5 149      91.900  84.094  71.059  1.00  0.00           C
ATOM   8664  O22 POPE5 149      91.340  83.115  70.599  1.00  0.00           O
ATOM   8665  C22 POPE5 149      91.850  85.524  70.489  1.00  0.00           C
ATOM   8668  C3  POPE5 149      94.040  82.055  71.739  1.00  0.00           C
ATOM   8671  O31 POPE5 149      95.360  82.654  71.779  1.00  0.00           O
ATOM   8672  C31 POPE5 149      95.729  83.274  70.669  1.00  0.00           C
ATOM   8673  O32 POPE5 149      95.159  83.224  69.599  1.00  0.00           O
ATOM   8674  C32 POPE5 149      96.979  84.084  70.999  1.00  0.00           C
ATOM   8677  C23 POPE5 149      92.209  85.655  68.989  1.00  0.00           C
ATOM   8680  C24 POPE5 149      92.759  87.034  68.599  1.00  0.00           C
ATOM   8683  C25 POPE5 149      92.729  87.405  67.099  1.00  0.00           C
ATOM   8686  C26 POPE5 149      93.690  86.625  66.179  1.00  0.00           C
ATOM   8689  C27 POPE5 149      93.480  87.005  64.689  1.00  0.00           C
ATOM   8692  C28 POPE5 149      93.640  85.844  63.669  1.00  0.00           C
ATOM   8695  C29 POPE5 149      93.799  86.384  62.259  1.00  0.00           C
ATOM   8697 0C21 POPE5 149      93.170  86.004  61.129  1.00  0.00           C
ATOM   8699 1C21 POPE5 149      92.170  84.884  60.939  1.00  0.00           C
ATOM   8702 2C21 POPE5 149      92.240  84.265  59.529  1.00  0.00           C
ATOM   8705 3C21 POPE5 149      93.539  83.484  59.239  1.00  0.00           C
ATOM   8708 4C21 POPE5 149      93.520  82.785  57.869  1.00  0.00           C
ATOM   8711 5C21 POPE5 149      94.929  82.374  57.389  1.00  0.00           C
ATOM   8714 6C21 POPE5 149      95.570  81.205  58.139  1.00  0.00           C
ATOM   8717 7C21 POPE5 149      97.080  81.114  57.869  1.00  0.00           C
ATOM   8720 8C21 POPE5 149      97.670  79.724  58.089  1.00  0.00           C
ATOM   8724  C33 POPE5 149      97.659  84.654  69.739  1.00  0.00           C
ATOM   8727  C34 POPE5 149      98.360  85.994  70.009  1.00  0.00           C
ATOM   8730  C35 POPE5 149      98.970  86.614  68.749  1.00  0.00           C
ATOM   8733  C36 POPE5 149      97.920  87.024  67.699  1.00  0.00           C
ATOM   8736  C37 POPE5 149      98.520  87.075  66.299  1.00  0.00           C
ATOM   8739  C38 POPE5 149      97.460  87.034  65.179  1.00  0.00           C
ATOM   8742  C39 POPE5 149      98.070  87.134  63.779  1.00  0.00           C
ATOM   8745 0C31 POPE5 149      98.579  88.544  63.449  1.00  0.00           C
ATOM   8748 1C31 POPE5 149      99.630  88.565  62.319  1.00  0.00           C
ATOM   8751 2C31 POPE5 149     100.500  89.825  62.369  1.00  0.00           C
ATOM   8754 3C31 POPE5 149      99.700  91.114  62.119  1.00  0.00           C
ATOM   8757 4C31 POPE5 149     100.609  92.335  61.979  1.00  0.00           C
ATOM   8760 5C31 POPE5 149      99.840  93.575  61.499  1.00  0.00           C
ATOM   8763 6C31 POPE5 149     100.749  94.734  61.109  1.00  0.00           C
ATOM   8767  NH3 POPE6 150      62.730  72.114  32.319  1.00  0.00           N
ATOM   8771  C12 POPE6 150      62.229  70.844  32.969  1.00  0.00           C
ATOM   8774  C11 POPE6 150      63.020  70.535  34.249  1.00  0.00           C
ATOM   8777  P   POPE6 150      62.020  68.265  35.029  1.00  0.00           P
ATOM   8778  O13 POPE6 150      61.700  67.935  33.619  1.00  0.00           O
ATOM   8779  O14 POPE6 150      63.150  67.575  35.699  1.00  0.00           O
ATOM   8780  O11 POPE6 150      60.729  68.015  35.909  1.00  0.00           O
ATOM   8781  O12 POPE6 150      62.200  69.834  35.179  1.00  0.00           O
ATOM   8782  C1  POPE6 150      60.800  68.535  37.239  1.00  0.00           C
ATOM   8785  C2  POPE6 150      59.420  68.954  37.789  1.00  0.00           C
ATOM   8787  O21 POPE6 150      59.430  70.304  38.329  1.00  0.00           O
ATOM   8788  C21 POPE6 150      60.310  70.554  39.279  1.00  0.00           C
ATOM   8789  O22 POPE6 150      61.180  69.804  39.699  1.00  0.00           O
ATOM   8790  C22 POPE6 150      60.069  71.965  39.849  1.00  0.00           C
ATOM   8793  C3  POPE6 150      58.910  67.924  38.829  1.00  0.00           C
ATOM   8796  O31 POPE6 150      57.810  68.424  39.599  1.00  0.00           O
ATOM   8797  C31 POPE6 150      56.610  68.285  39.079  1.00  0.00           C
ATOM   8798  O32 POPE6 150      56.350  67.855  37.959  1.00  0.00           O
ATOM   8799  C32 POPE6 150      55.590  68.674  40.139  1.00  0.00           C
ATOM   8802  C23 POPE6 150      60.110  71.934  41.389  1.00  0.00           C
ATOM   8805  C24 POPE6 150      60.329  73.295  42.069  1.00  0.00           C
ATOM   8808  C25 POPE6 150      60.850  73.134  43.519  1.00  0.00           C
ATOM   8811  C26 POPE6 150      59.880  72.355  44.419  1.00  0.00           C
ATOM   8814  C27 POPE6 150      60.500  71.944  45.769  1.00  0.00           C
ATOM   8817  C28 POPE6 150      59.450  71.244  46.659  1.00  0.00           C
ATOM   8820  C29 POPE6 150      60.040  70.754  47.959  1.00  0.00           C
ATOM   8822 0C21 POPE6 150      59.810  71.255  49.189  1.00  0.00           C
ATOM   8824 1C21 POPE6 150      58.930  72.424  49.549  1.00  0.00           C
ATOM   8827 2C21 POPE6 150      57.689  72.024  50.379  1.00  0.00           C
ATOM   8830 3C21 POPE6 150      58.000  71.774  51.859  1.00  0.00           C
ATOM   8833 4C21 POPE6 150      56.760  71.355  52.669  1.00  0.00           C
ATOM   8836 5C21 POPE6 150      56.130  72.514  53.459  1.00  0.00           C
ATOM   8839 6C21 POPE6 150      56.930  72.914  54.709  1.00  0.00           C
ATOM   8842 7C21 POPE6 150      56.280  74.064  55.489  1.00  0.00           C
ATOM   8845 8C21 POPE6 150      57.050  74.424  56.759  1.00  0.00           C
ATOM   8849  C33 POPE6 150      55.850  67.974  41.499  1.00  0.00           C
ATOM   8852  C34 POPE6 150      55.329  68.764  42.709  1.00  0.00           C
ATOM   8855  C35 POPE6 150      54.030  68.194  43.279  1.00  0.00           C
ATOM   8858  C36 POPE6 150      53.440  69.114  44.349  1.00  0.00           C
ATOM   8861  C37 POPE6 150      52.060  68.644  44.829  1.00  0.00           C
ATOM   8864  C38 POPE6 150      51.670  69.265  46.179  1.00  0.00           C
ATOM   8867  C39 POPE6 150      52.430  68.615  47.349  1.00  0.00           C
ATOM   8870 0C31 POPE6 150      52.140  69.325  48.679  1.00  0.00           C
ATOM   8873 1C31 POPE6 150      50.780  68.935  49.279  1.00  0.00           C
ATOM   8876 2C31 POPE6 150      50.220  70.014  50.219  1.00  0.00           C
ATOM   8879 3C31 POPE6 150      51.189  70.465  51.319  1.00  0.00           C
ATOM   8882 4C31 POPE6 150      51.820  71.844  51.069  1.00  0.00           C
ATOM   8885 5C31 POPE6 150      52.430  72.435  52.349  1.00  0.00           C
ATOM   8888 6C31 POPE6 150      52.990  73.844  52.179  1.00  0.00           C
ATOM   8892  NH3 POPE7 151      84.619  38.764  77.129  1.00  0.00           N
ATOM   8896  C12 POPE7 151      85.899  38.125  76.599  1.00  0.00           C
ATOM   8899  C11 POPE7 151      86.739  37.454  77.719  1.00  0.00           C
ATOM   8902  P   POPE7 151      89.409  37.264  77.499  1.00  0.00           P
ATOM   8903  O13 POPE7 151      89.390  38.474  78.359  1.00  0.00           O
ATOM   8904  O14 POPE7 151      90.220  36.134  77.989  1.00  0.00           O
ATOM   8905  O11 POPE7 151      90.000  37.644  76.079  1.00  0.00           O
ATOM   8906  O12 POPE7 151      87.920  36.805  77.209  1.00  0.00           O
ATOM   8907  C1  POPE7 151      89.210  37.924  74.919  1.00  0.00           C
ATOM   8910  C2  POPE7 151      89.689  37.154  73.659  1.00  0.00           C
ATOM   8912  O21 POPE7 151      88.690  37.404  72.619  1.00  0.00           O
ATOM   8913  C21 POPE7 151      89.079  38.195  71.619  1.00  0.00           C
ATOM   8914  O22 POPE7 151      90.209  38.624  71.499  1.00  0.00           O
ATOM   8915  C22 POPE7 151      87.950  38.424  70.579  1.00  0.00           C
ATOM   8918  C3  POPE7 151      89.880  35.605  73.879  1.00  0.00           C
ATOM   8921  O31 POPE7 151      90.690  34.994  72.819  1.00  0.00           O
ATOM   8922  C31 POPE7 151      90.399  33.724  72.469  1.00  0.00           C
ATOM   8923  O32 POPE7 151      89.580  33.024  73.039  1.00  0.00           O
ATOM   8924  C32 POPE7 151      91.229  33.264  71.229  1.00  0.00           C
ATOM   8927  C23 POPE7 151      87.569  37.294  69.589  1.00  0.00           C
ATOM   8930  C24 POPE7 151      86.509  37.644  68.559  1.00  0.00           C
ATOM   8933  C25 POPE7 151      86.319  36.454  67.599  1.00  0.00           C
ATOM   8936  C26 POPE7 151      85.479  36.864  66.399  1.00  0.00           C
ATOM   8939  C27 POPE7 151      85.310  35.774  65.339  1.00  0.00           C
ATOM   8942  C28 POPE7 151      84.379  36.264  64.219  1.00  0.00           C
ATOM   8945  C29 POPE7 151      83.970  35.224  63.209  1.00  0.00           C
ATOM   8947 0C21 POPE7 151      84.569  34.974  62.039  1.00  0.00           C
ATOM   8949 1C21 POPE7 151      85.830  35.614  61.519  1.00  0.00           C
ATOM   8952 2C21 POPE7 151      85.659  37.004  60.879  1.00  0.00           C
ATOM   8955 3C21 POPE7 151      86.940  37.444  60.129  1.00  0.00           C
ATOM   8958 4C21 POPE7 151      86.979  38.945  59.789  1.00  0.00           C
ATOM   8961 5C21 POPE7 151      88.299  39.355  59.119  1.00  0.00           C
ATOM   8964 6C21 POPE7 151      88.459  40.864  58.879  1.00  0.00           C
ATOM   8967 7C21 POPE7 151      89.509  41.174  57.809  1.00  0.00           C
ATOM   8970 8C21 POPE7 151      89.940  42.634  57.709  1.00  0.00           C
ATOM   8974  C33 POPE7 151      91.500  34.194  70.009  1.00  0.00           C
ATOM   8977  C34 POPE7 151      92.390  33.634  68.879  1.00  0.00           C
ATOM   8980  C35 POPE7 151      91.599  32.954  67.749  1.00  0.00           C
ATOM   8983  C36 POPE7 151      90.869  33.914  66.779  1.00  0.00           C
ATOM   8986  C37 POPE7 151      90.380  33.184  65.519  1.00  0.00           C
ATOM   8989  C38 POPE7 151      89.870  34.064  64.369  1.00  0.00           C
ATOM   8992  C39 POPE7 151      89.270  33.184  63.249  1.00  0.00           C
ATOM   8995 0C31 POPE7 151      89.709  33.544  61.819  1.00  0.00           C
ATOM   8998 1C31 POPE7 151      89.289  32.444  60.829  1.00  0.00           C
ATOM   9001 2C31 POPE7 151      90.000  32.504  59.469  1.00  0.00           C
ATOM   9004 3C31 POPE7 151      89.479  33.614  58.549  1.00  0.00           C
ATOM   9007 4C31 POPE7 151      88.080  33.314  57.999  1.00  0.00           C
ATOM   9010 5C31 POPE7 151      87.539  34.465  57.159  1.00  0.00           C
ATOM   9013 6C31 POPE7 151      86.050  34.305  56.869  1.00  0.00           C
ATOM   9017  NH3 POPE8 152      39.050  26.884  33.989  1.00  0.00           N
ATOM   9021  C12 POPE8 152      39.840  25.924  33.129  1.00  0.00           C
ATOM   9024  C11 POPE8 152      41.070  25.424  33.889  1.00  0.00           C
ATOM   9027  P   POPE8 152      43.360  24.244  33.409  1.00  0.00           P
ATOM   9028  O13 POPE8 152      43.840  23.094  32.619  1.00  0.00           O
ATOM   9029  O14 POPE8 152      44.160  25.484  33.279  1.00  0.00           O
ATOM   9030  O11 POPE8 152      43.409  23.904  34.959  1.00  0.00           O
ATOM   9031  O12 POPE8 152      41.820  24.504  33.109  1.00  0.00           O
ATOM   9032  C1  POPE8 152      43.640  22.584  35.429  1.00  0.00           C
ATOM   9035  C2  POPE8 152      44.440  22.594  36.749  1.00  0.00           C
ATOM   9037  O21 POPE8 152      43.549  22.884  37.839  1.00  0.00           O
ATOM   9038  C21 POPE8 152      43.570  23.974  38.549  1.00  0.00           C
ATOM   9039  O22 POPE8 152      44.050  25.054  38.249  1.00  0.00           O
ATOM   9040  C22 POPE8 152      42.759  23.674  39.819  1.00  0.00           C
ATOM   9043  C3  POPE8 152      45.840  23.314  36.689  1.00  0.00           C
ATOM   9046  O31 POPE8 152      46.840  22.514  37.359  1.00  0.00           O
ATOM   9047  C31 POPE8 152      46.940  22.664  38.679  1.00  0.00           C
ATOM   9048  O32 POPE8 152      46.520  23.614  39.319  1.00  0.00           O
ATOM   9049  C32 POPE8 152      47.590  21.394  39.219  1.00  0.00           C
ATOM   9052  C23 POPE8 152      43.549  23.994  41.109  1.00  0.00           C
ATOM   9055  C24 POPE8 152      42.670  23.844  42.369  1.00  0.00           C
ATOM   9058  C25 POPE8 152      43.130  24.734  43.519  1.00  0.00           C
ATOM   9061  C26 POPE8 152      44.500  24.334  44.099  1.00  0.00           C
ATOM   9064  C27 POPE8 152      45.210  25.494  44.829  1.00  0.00           C
ATOM   9067  C28 POPE8 152      46.140  25.014  45.959  1.00  0.00           C
ATOM   9070  C29 POPE8 152      46.560  26.144  46.869  1.00  0.00           C
ATOM   9072 0C21 POPE8 152      45.770  26.684  47.819  1.00  0.00           C
ATOM   9074 1C21 POPE8 152      44.340  26.284  48.109  1.00  0.00           C
ATOM   9077 2C21 POPE8 152      44.160  25.554  49.449  1.00  0.00           C
ATOM   9080 3C21 POPE8 152      44.520  26.424  50.659  1.00  0.00           C
ATOM   9083 4C21 POPE8 152      44.040  25.864  51.999  1.00  0.00           C
ATOM   9086 5C21 POPE8 152      44.700  24.535  52.389  1.00  0.00           C
ATOM   9089 6C21 POPE8 152      44.540  24.244  53.889  1.00  0.00           C
ATOM   9092 7C21 POPE8 152      45.280  22.984  54.339  1.00  0.00           C
ATOM   9095 8C21 POPE8 152      45.350  22.864  55.859  1.00  0.00           C
ATOM   9099  C33 POPE8 152      47.630  21.264  40.759  1.00  0.00           C
ATOM   9102  C34 POPE8 152      48.980  21.704  41.329  1.00  0.00           C
ATOM   9105  C35 POPE8 152      49.100  21.394  42.829  1.00  0.00           C
ATOM   9108  C36 POPE8 152      50.249  22.154  43.489  1.00  0.00           C
ATOM   9111  C37 POPE8 152      50.249  22.044  45.019  1.00  0.00           C
ATOM   9114  C38 POPE8 152      51.020  23.204  45.669  1.00  0.00           C
ATOM   9117  C39 POPE8 152      51.189  23.094  47.189  1.00  0.00           C
ATOM   9120 0C31 POPE8 152      50.030  23.684  48.019  1.00  0.00           C
ATOM   9123 1C31 POPE8 152      48.729  22.864  47.979  1.00  0.00           C
ATOM   9126 2C31 POPE8 152      47.710  23.294  49.049  1.00  0.00           C
ATOM   9129 3C31 POPE8 152      48.080  22.874  50.479  1.00  0.00           C
ATOM   9132 4C31 POPE8 152      47.770  21.404  50.789  1.00  0.00           C
ATOM   9135 5C31 POPE8 152      48.290  20.984  52.179  1.00  0.00           C
ATOM   9138 6C31 POPE8 152      47.360  20.025  52.919  1.00  0.00           C
ATOM   9142  NH3 POPE9 153     101.770  63.094  73.879  1.00  0.00           N
ATOM   9146  C12 POPE9 153     102.030  63.215  75.349  1.00  0.00           C
ATOM   9149  C11 POPE9 153     101.130  64.364  75.819  1.00  0.00           C
ATOM   9152  P   POPE9 153      98.850  65.474  75.259  1.00  0.00           P
ATOM   9153  O13 POPE9 153      97.469  64.935  75.169  1.00  0.00           O
ATOM   9154  O14 POPE9 153      99.260  66.274  76.419  1.00  0.00           O
ATOM   9155  O11 POPE9 153      99.210  66.185  73.899  1.00  0.00           O
ATOM   9156  O12 POPE9 153      99.850  64.255  75.179  1.00  0.00           O
ATOM   9157  C1  POPE9 153      99.750  67.505  73.819  1.00  0.00           C
ATOM   9160  C2  POPE9 153      99.590  68.005  72.369  1.00  0.00           C
ATOM   9162  O21 POPE9 153     100.799  68.644  71.899  1.00  0.00           O
ATOM   9163  C21 POPE9 153     100.920  69.935  71.719  1.00  0.00           C
ATOM   9164  O22 POPE9 153     100.159  70.804  72.059  1.00  0.00           O
ATOM   9165  C22 POPE9 153     102.209  70.154  70.909  1.00  0.00           C
ATOM   9168  C3  POPE9 153      98.229  68.734  72.169  1.00  0.00           C
ATOM   9171  O31 POPE9 153      97.940  69.014  70.779  1.00  0.00           O
ATOM   9172  C31 POPE9 153      97.080  68.174  70.209  1.00  0.00           C
ATOM   9173  O32 POPE9 153      96.640  67.164  70.729  1.00  0.00           O
ATOM   9174  C32 POPE9 153      96.739  68.634  68.799  1.00  0.00           C
ATOM   9177  C23 POPE9 153     102.530  71.645  70.659  1.00  0.00           C
ATOM   9180  C24 POPE9 153     101.599  72.344  69.669  1.00  0.00           C
ATOM   9183  C25 POPE9 153     101.979  72.164  68.189  1.00  0.00           C
ATOM   9186  C26 POPE9 153     102.110  73.514  67.469  1.00  0.00           C
ATOM   9189  C27 POPE9 153     102.520  73.414  65.989  1.00  0.00           C
ATOM   9192  C28 POPE9 153     101.490  72.685  65.119  1.00  0.00           C
ATOM   9195  C29 POPE9 153     101.859  72.715  63.659  1.00  0.00           C
ATOM   9197 0C21 POPE9 153     101.599  71.755  62.749  1.00  0.00           C
ATOM   9199 1C21 POPE9 153     100.880  70.454  62.999  1.00  0.00           C
ATOM   9202 2C21 POPE9 153     101.630  69.224  62.469  1.00  0.00           C
ATOM   9205 3C21 POPE9 153     101.540  69.035  60.949  1.00  0.00           C
ATOM   9208 4C21 POPE9 153     102.250  67.744  60.489  1.00  0.00           C
ATOM   9211 5C21 POPE9 153     103.679  67.974  59.989  1.00  0.00           C
ATOM   9214 6C21 POPE9 153     103.710  68.374  58.499  1.00  0.00           C
ATOM   9217 7C21 POPE9 153     105.140  68.484  57.949  1.00  0.00           C
ATOM   9220 8C21 POPE9 153     105.180  68.795  56.449  1.00  0.00           C
ATOM   9224  C33 POPE9 153      97.450  67.774  67.739  1.00  0.00           C
ATOM   9227  C34 POPE9 153      98.719  68.435  67.179  1.00  0.00           C
ATOM   9230  C35 POPE9 153      98.470  69.655  66.269  1.00  0.00           C
ATOM   9233  C36 POPE9 153      97.790  69.314  64.929  1.00  0.00           C
ATOM   9236  C37 POPE9 153      97.020  70.515  64.349  1.00  0.00           C
ATOM   9239  C38 POPE9 153      96.179  70.174  63.099  1.00  0.00           C
ATOM   9242  C39 POPE9 153      96.970  70.145  61.779  1.00  0.00           C
ATOM   9245 0C31 POPE9 153      97.490  71.535  61.339  1.00  0.00           C
ATOM   9248 1C31 POPE9 153      98.200  71.465  59.989  1.00  0.00           C
ATOM   9251 2C31 POPE9 153      98.939  72.755  59.609  1.00  0.00           C
ATOM   9254 3C31 POPE9 153      99.750  72.584  58.319  1.00  0.00           C
ATOM   9257 4C31 POPE9 153     100.550  73.825  57.919  1.00  0.00           C
ATOM   9260 5C31 POPE9 153     101.369  73.594  56.639  1.00  0.00           C
ATOM   9263 6C31 POPE9 153     102.090  74.855  56.149  1.00  0.00           C
ATOM   9267  NH3 POPE  154     121.490  87.534  73.269  1.00  0.00           N
ATOM   9271  C12 POPE  154     122.119  86.505  74.159  1.00  0.00           C
ATOM   9274  C11 POPE  154     123.310  85.784  73.489  1.00  0.00           C
ATOM   9277  P   POPE  154     123.140  83.554  74.849  1.00  0.00           P
ATOM   9278  O13 POPE  154     124.079  82.405  74.869  1.00  0.00           O
ATOM   9279  O14 POPE  154     122.390  83.845  76.089  1.00  0.00           O
ATOM   9280  O11 POPE  154     122.170  83.364  73.619  1.00  0.00           O
ATOM   9281  O12 POPE  154     123.920  84.855  74.409  1.00  0.00           O
ATOM   9282  C1  POPE  154     121.009  82.545  73.689  1.00  0.00           C
ATOM   9285  C2  POPE  154     120.030  82.804  72.509  1.00  0.00           C
ATOM   9287  O21 POPE  154     120.390  81.985  71.389  1.00  0.00           O
ATOM   9288  C21 POPE  154     121.409  82.265  70.639  1.00  0.00           C
ATOM   9289  O22 POPE  154     122.340  83.035  70.859  1.00  0.00           O
ATOM   9290  C22 POPE  154     121.229  81.404  69.369  1.00  0.00           C
ATOM   9293  C3  POPE  154     119.800  84.314  72.139  1.00  0.00           C
ATOM   9296  O31 POPE  154     119.639  84.534  70.719  1.00  0.00           O
ATOM   9297  C31 POPE  154     119.909  85.784  70.319  1.00  0.00           C
ATOM   9298  O32 POPE  154     120.039  86.744  71.069  1.00  0.00           O
ATOM   9299  C32 POPE  154     120.110  85.774  68.789  1.00  0.00           C
ATOM   9302  C23 POPE  154     121.500  82.125  68.029  1.00  0.00           C
ATOM   9305  C24 POPE  154     121.459  81.155  66.839  1.00  0.00           C
ATOM   9308  C25 POPE  154     121.170  81.874  65.509  1.00  0.00           C
ATOM   9311  C26 POPE  154     121.159  80.904  64.319  1.00  0.00           C
ATOM   9314  C27 POPE  154     121.590  81.544  62.989  1.00  0.00           C
ATOM   9317  C28 POPE  154     123.100  81.404  62.679  1.00  0.00           C
ATOM   9320  C29 POPE  154     124.000  82.254  63.549  1.00  0.00           C
ATOM   9322 0C21 POPE  154     124.950  83.105  63.109  1.00  0.00           C
ATOM   9324 1C21 POPE  154     125.320  83.325  61.669  1.00  0.00           C
ATOM   9327 2C21 POPE  154     126.739  83.874  61.519  1.00  0.00           C
ATOM   9330 3C21 POPE  154     127.300  83.795  60.089  1.00  0.00           C
ATOM   9333 4C21 POPE  154     127.899  82.424  59.709  1.00  0.00           C
ATOM   9336 5C21 POPE  154     126.890  81.404  59.159  1.00  0.00           C
ATOM   9339 6C21 POPE  154     127.539  80.185  58.509  1.00  0.00           C
ATOM   9342 7C21 POPE  154     126.490  79.194  57.989  1.00  0.00           C
ATOM   9345 8C21 POPE  154     127.090  77.914  57.409  1.00  0.00           C
ATOM   9349  C33 POPE  154     118.920  86.244  67.939  1.00  0.00           C
ATOM   9352  C34 POPE  154     118.640  87.744  68.089  1.00  0.00           C
ATOM   9355  C35 POPE  154     117.399  88.185  67.299  1.00  0.00           C
ATOM   9358  C36 POPE  154     117.659  88.424  65.809  1.00  0.00           C
ATOM   9361  C37 POPE  154     116.439  89.014  65.089  1.00  0.00           C
ATOM   9364  C38 POPE  154     116.640  89.244  63.579  1.00  0.00           C
ATOM   9367  C39 POPE  154     116.750  87.934  62.789  1.00  0.00           C
ATOM   9370 0C31 POPE  154     116.820  88.165  61.269  1.00  0.00           C
ATOM   9373 1C31 POPE  154     116.800  86.844  60.489  1.00  0.00           C
ATOM   9376 2C31 POPE  154     116.840  87.064  58.969  1.00  0.00           C
ATOM   9379 3C31 POPE  154     116.909  85.755  58.169  1.00  0.00           C
ATOM   9382 4C31 POPE  154     115.659  84.874  58.339  1.00  0.00           C
ATOM   9385 5C31 POPE  154     115.670  83.605  57.479  1.00  0.00           C
ATOM   9388 6C31 POPE  154     115.819  83.865  55.979  1.00  0.00           C
ATOM   9392  NH3 POPE  155      97.750  24.864  31.569  1.00  0.00           N
ATOM   9396  C12 POPE  155      98.789  25.685  30.859  1.00  0.00           C
ATOM   9399  C11 POPE  155     100.159  25.364  31.429  1.00  0.00           C
ATOM   9402  P   POPE  155     101.470  27.614  31.209  1.00  0.00           P
ATOM   9403  O13 POPE  155     102.940  27.794  31.099  1.00  0.00           O
ATOM   9404  O14 POPE  155     100.580  28.504  30.439  1.00  0.00           O
ATOM   9405  O11 POPE  155     101.060  27.564  32.749  1.00  0.00           O
ATOM   9406  O12 POPE  155     101.170  26.124  30.759  1.00  0.00           O
ATOM   9407  C1  POPE  155     100.889  28.684  33.629  1.00  0.00           C
ATOM   9410  C2  POPE  155     101.039  28.185  35.099  1.00  0.00           C
ATOM   9412  O21 POPE  155     101.090  29.284  36.039  1.00  0.00           O
ATOM   9413  C21 POPE  155     100.619  29.024  37.259  1.00  0.00           C
ATOM   9414  O22 POPE  155     100.189  27.954  37.659  1.00  0.00           O
ATOM   9415  C22 POPE  155     100.720  30.264  38.159  1.00  0.00           C
ATOM   9418  C3  POPE  155     102.350  27.354  35.189  1.00  0.00           C
ATOM   9421  O31 POPE  155     102.689  27.014  36.539  1.00  0.00           O
ATOM   9422  C31 POPE  155     103.979  27.105  36.849  1.00  0.00           C
ATOM   9423  O32 POPE  155     104.890  27.244  36.059  1.00  0.00           O
ATOM   9424  C32 POPE  155     104.110  27.074  38.359  1.00  0.00           C
ATOM   9427  C23 POPE  155      99.390  31.064  38.299  1.00  0.00           C
ATOM   9430  C24 POPE  155      99.190  31.805  39.639  1.00  0.00           C
ATOM   9433  C25 POPE  155      99.110  30.924  40.909  1.00  0.00           C
ATOM   9436  C26 POPE  155      98.249  29.654  40.759  1.00  0.00           C
ATOM   9439  C27 POPE  155      98.150  28.864  42.079  1.00  0.00           C
ATOM   9442  C28 POPE  155      97.930  27.354  41.849  1.00  0.00           C
ATOM   9445  C29 POPE  155      97.770  26.605  43.149  1.00  0.00           C
ATOM   9447 0C21 POPE  155      96.850  25.685  43.459  1.00  0.00           C
ATOM   9449 1C21 POPE  155      95.710  25.214  42.599  1.00  0.00           C
ATOM   9452 2C21 POPE  155      96.039  24.084  41.599  1.00  0.00           C
ATOM   9455 3C21 POPE  155      95.159  22.855  41.799  1.00  0.00           C
ATOM   9458 4C21 POPE  155      95.250  21.864  40.639  1.00  0.00           C
ATOM   9461 5C21 POPE  155      94.130  20.824  40.709  1.00  0.00           C
ATOM   9464 6C21 POPE  155      94.219  19.804  39.569  1.00  0.00           C
ATOM   9467 7C21 POPE  155      92.869  19.114  39.329  1.00  0.00           C
ATOM   9470 8C21 POPE  155      92.979  17.934  38.379  1.00  0.00           C
ATOM   9474  C33 POPE  155     104.610  28.434  38.889  1.00  0.00           C
ATOM   9477  C34 POPE  155     104.610  28.484  40.419  1.00  0.00           C
ATOM   9480  C35 POPE  155     103.200  28.384  41.029  1.00  0.00           C
ATOM   9483  C36 POPE  155     103.150  28.534  42.559  1.00  0.00           C
ATOM   9486  C37 POPE  155     101.690  28.674  43.009  1.00  0.00           C
ATOM   9489  C38 POPE  155     101.439  28.484  44.509  1.00  0.00           C
ATOM   9492  C39 POPE  155     102.069  29.574  45.389  1.00  0.00           C
ATOM   9495 0C31 POPE  155     101.400  29.624  46.779  1.00  0.00           C
ATOM   9498 1C31 POPE  155     102.100  30.594  47.739  1.00  0.00           C
ATOM   9501 2C31 POPE  155     101.330  30.814  49.059  1.00  0.00           C
ATOM   9504 3C31 POPE  155     100.080  31.704  48.939  1.00  0.00           C
ATOM   9507 4C31 POPE  155     100.399  33.164  48.589  1.00  0.00           C
ATOM   9510 5C31 POPE  155      99.180  34.075  48.699  1.00  0.00           C
ATOM   9513 6C31 POPE  155      99.409  35.474  48.099  1.00  0.00           C
ATOM   9517  NH3 POPE  156      -4.339  99.295  31.099  1.00  0.00           N
ATOM   9521  C12 POPE  156      -4.729  97.844  31.009  1.00  0.00           C
ATOM   9524  C11 POPE  156      -5.969  97.524  31.849  1.00  0.00           C
ATOM   9527  P   POPE  156      -5.819  98.605  34.269  1.00  0.00           P
ATOM   9528  O13 POPE  156      -5.499  99.835  33.509  1.00  0.00           O
ATOM   9529  O14 POPE  156      -7.139  98.515  34.929  1.00  0.00           O
ATOM   9530  O11 POPE  156      -4.649  98.354  35.269  1.00  0.00           O
ATOM   9531  O12 POPE  156      -5.649  97.434  33.239  1.00  0.00           O
ATOM   9532  C1  POPE  156      -3.329  98.235  34.719  1.00  0.00           C
ATOM   9535  C2  POPE  156      -2.299  98.084  35.859  1.00  0.00           C
ATOM   9537  O21 POPE  156      -2.579  98.944  36.979  1.00  0.00           O
ATOM   9538  C21 POPE  156      -2.449 100.244  36.799  1.00  0.00           C
ATOM   9539  O22 POPE  156      -2.309 100.834  35.729  1.00  0.00           O
ATOM   9540  C22 POPE  156      -2.409 100.904  38.189  1.00  0.00           C
ATOM   9543  C3  POPE  156      -0.819  98.214  35.439  1.00  0.00           C
ATOM   9546  O31 POPE  156      -0.019  97.984  36.609  1.00  0.00           O
ATOM   9547  C31 POPE  156       1.240  97.735  36.369  1.00  0.00           C
ATOM   9548  O32 POPE  156       1.790  97.755  35.279  1.00  0.00           O
ATOM   9549  C32 POPE  156       1.790  97.114  37.639  1.00  0.00           C
ATOM   9552  C23 POPE  156      -1.319 100.274  39.099  1.00  0.00           C
ATOM   9555  C24 POPE  156      -1.749  98.994  39.849  1.00  0.00           C
ATOM   9558  C25 POPE  156      -2.309  99.215  41.259  1.00  0.00           C
ATOM   9561  C26 POPE  156      -1.289  99.905  42.169  1.00  0.00           C
ATOM   9564  C27 POPE  156      -1.469  99.654  43.679  1.00  0.00           C
ATOM   9567  C28 POPE  156      -0.179 100.064  44.409  1.00  0.00           C
ATOM   9570  C29 POPE  156      -0.169 100.395  45.879  1.00  0.00           C
ATOM   9572 0C21 POPE  156      -1.009 100.075  46.869  1.00  0.00           C
ATOM   9574 1C21 POPE  156      -2.249  99.215  46.879  1.00  0.00           C
ATOM   9577 2C21 POPE  156      -2.059  98.015  47.809  1.00  0.00           C
ATOM   9580 3C21 POPE  156      -1.139  96.935  47.209  1.00  0.00           C
ATOM   9583 4C21 POPE  156      -0.719  95.895  48.249  1.00  0.00           C
ATOM   9586 5C21 POPE  156       0.061  94.724  47.649  1.00  0.00           C
ATOM   9589 6C21 POPE  156       0.550  93.764  48.729  1.00  0.00           C
ATOM   9592 7C21 POPE  156       1.330  92.584  48.149  1.00  0.00           C
ATOM   9595 8C21 POPE  156       1.420  91.404  49.129  1.00  0.00           C
ATOM   9599  C33 POPE  156       3.320  97.064  37.709  1.00  0.00           C
ATOM   9602  C34 POPE  156       3.800  98.165  38.639  1.00  0.00           C
ATOM   9605  C35 POPE  156       5.320  98.224  38.769  1.00  0.00           C
ATOM   9608  C36 POPE  156       5.710  99.274  39.799  1.00  0.00           C
ATOM   9611  C37 POPE  156       7.170  99.174  40.229  1.00  0.00           C
ATOM   9614  C38 POPE  156       7.390  99.454  41.709  1.00  0.00           C
ATOM   9617  C39 POPE  156       6.700  98.424  42.609  1.00  0.00           C
ATOM   9620 0C31 POPE  156       7.240  98.414  44.039  1.00  0.00           C
ATOM   9623 1C31 POPE  156       6.570  97.335  44.899  1.00  0.00           C
ATOM   9626 2C31 POPE  156       7.530  96.664  45.889  1.00  0.00           C
ATOM   9629 3C31 POPE  156       8.010  97.615  46.989  1.00  0.00           C
ATOM   9632 4C31 POPE  156       8.980  96.935  47.959  1.00  0.00           C
ATOM   9635 5C31 POPE  156       9.450  97.875  49.069  1.00  0.00           C
ATOM   9638 6C31 POPE  156      10.500  97.244  49.989  1.00  0.00           C
ATOM   9642  NH3 POPE  157      28.360  58.544  72.219  1.00  0.00           N
ATOM   9646  C12 POPE  157      26.990  58.754  72.799  1.00  0.00           C
ATOM   9649  C11 POPE  157      26.010  57.594  72.499  1.00  0.00           C
ATOM   9652  P   POPE  157      24.340  56.715  70.719  1.00  0.00           P
ATOM   9653  O13 POPE  157      23.999  55.754  71.799  1.00  0.00           O
ATOM   9654  O14 POPE  157      23.240  57.545  70.199  1.00  0.00           O
ATOM   9655  O11 POPE  157      24.830  55.864  69.499  1.00  0.00           O
ATOM   9656  O12 POPE  157      25.570  57.644  71.139  1.00  0.00           O
ATOM   9657  C1  POPE  157      26.200  55.505  69.349  1.00  0.00           C
ATOM   9660  C2  POPE  157      26.650  55.484  67.869  1.00  0.00           C
ATOM   9662  O21 POPE  157      26.120  54.294  67.279  1.00  0.00           O
ATOM   9663  C21 POPE  157      25.990  54.314  65.959  1.00  0.00           C
ATOM   9664  O22 POPE  157      26.320  55.214  65.209  1.00  0.00           O
ATOM   9665  C22 POPE  157      25.230  53.044  65.569  1.00  0.00           C
ATOM   9668  C3  POPE  157      28.200  55.514  67.789  1.00  0.00           C
ATOM   9671  O31 POPE  157      28.720  55.404  66.469  1.00  0.00           O
ATOM   9672  C31 POPE  157      28.880  56.534  65.799  1.00  0.00           C
ATOM   9673  O32 POPE  157      28.460  57.634  66.119  1.00  0.00           O
ATOM   9674  C32 POPE  157      29.740  56.225  64.599  1.00  0.00           C
ATOM   9677  C23 POPE  157      24.260  53.244  64.379  1.00  0.00           C
ATOM   9680  C24 POPE  157      24.800  52.755  63.019  1.00  0.00           C
ATOM   9683  C25 POPE  157      26.030  53.484  62.479  1.00  0.00           C
ATOM   9686  C26 POPE  157      26.290  53.084  61.019  1.00  0.00           C
ATOM   9689  C27 POPE  157      27.650  53.574  60.499  1.00  0.00           C
ATOM   9692  C28 POPE  157      27.920  53.204  59.029  1.00  0.00           C
ATOM   9695  C29 POPE  157      27.020  53.974  58.099  1.00  0.00           C
ATOM   9697 0C21 POPE  157      26.330  53.514  57.039  1.00  0.00           C
ATOM   9699 1C21 POPE  157      26.290  52.114  56.489  1.00  0.00           C
ATOM   9702 2C21 POPE  157      24.880  51.685  56.059  1.00  0.00           C
ATOM   9705 3C21 POPE  157      24.930  50.564  55.009  1.00  0.00           C
ATOM   9708 4C21 POPE  157      23.550  50.174  54.469  1.00  0.00           C
ATOM   9711 5C21 POPE  157      23.640  49.224  53.269  1.00  0.00           C
ATOM   9714 6C21 POPE  157      22.270  48.875  52.679  1.00  0.00           C
ATOM   9717 7C21 POPE  157      22.340  47.895  51.509  1.00  0.00           C
ATOM   9720 8C21 POPE  157      20.970  47.625  50.879  1.00  0.00           C
ATOM   9724  C33 POPE  157      29.990  57.464  63.739  1.00  0.00           C
ATOM   9727  C34 POPE  157      31.200  57.215  62.839  1.00  0.00           C
ATOM   9730  C35 POPE  157      31.040  57.814  61.439  1.00  0.00           C
ATOM   9733  C36 POPE  157      29.990  57.064  60.619  1.00  0.00           C
ATOM   9736  C37 POPE  157      29.880  57.654  59.209  1.00  0.00           C
ATOM   9739  C38 POPE  157      28.420  57.875  58.789  1.00  0.00           C
ATOM   9742  C39 POPE  157      28.320  58.374  57.349  1.00  0.00           C
ATOM   9745 0C31 POPE  157      28.680  59.855  57.189  1.00  0.00           C
ATOM   9748 1C31 POPE  157      29.069  60.164  55.739  1.00  0.00           C
ATOM   9751 2C31 POPE  157      29.350  61.654  55.529  1.00  0.00           C
ATOM   9754 3C31 POPE  157      29.880  61.965  54.119  1.00  0.00           C
ATOM   9757 4C31 POPE  157      28.960  61.514  52.989  1.00  0.00           C
ATOM   9760 5C31 POPE  157      29.340  62.164  51.659  1.00  0.00           C
ATOM   9763 6C31 POPE  157      28.520  61.614  50.489  1.00  0.00           C
ATOM   9767  NH3 POPE  158      65.229  31.864  75.689  1.00  0.00           N
ATOM   9771  C12 POPE  158      65.340  33.285  76.149  1.00  0.00           C
ATOM   9774  C11 POPE  158      64.000  33.914  76.539  1.00  0.00           C
ATOM   9777  P   POPE  158      62.790  34.445  74.259  1.00  0.00           P
ATOM   9778  O13 POPE  158      63.029  33.014  73.929  1.00  0.00           O
ATOM   9779  O14 POPE  158      61.420  34.924  74.419  1.00  0.00           O
ATOM   9780  O11 POPE  158      63.520  35.355  73.209  1.00  0.00           O
ATOM   9781  O12 POPE  158      63.570  34.824  75.539  1.00  0.00           O
ATOM   9782  C1  POPE  158      62.950  35.494  71.909  1.00  0.00           C
ATOM   9785  C2  POPE  158      63.740  36.514  71.039  1.00  0.00           C
ATOM   9787  O21 POPE  158      63.770  35.954  69.719  1.00  0.00           O
ATOM   9788  C21 POPE  158      63.590  36.814  68.739  1.00  0.00           C
ATOM   9789  O22 POPE  158      63.750  38.014  68.799  1.00  0.00           O
ATOM   9790  C22 POPE  158      63.159  36.024  67.499  1.00  0.00           C
ATOM   9793  C3  POPE  158      65.170  36.785  71.609  1.00  0.00           C
ATOM   9796  O31 POPE  158      65.780  37.944  71.029  1.00  0.00           O
ATOM   9797  C31 POPE  158      66.649  37.904  70.009  1.00  0.00           C
ATOM   9798  O32 POPE  158      67.109  38.904  69.479  1.00  0.00           O
ATOM   9799  C32 POPE  158      67.020  36.484  69.539  1.00  0.00           C
ATOM   9802  C23 POPE  158      63.689  36.654  66.199  1.00  0.00           C
ATOM   9805  C24 POPE  158      63.170  35.914  64.959  1.00  0.00           C
ATOM   9808  C25 POPE  158      63.909  36.355  63.699  1.00  0.00           C
ATOM   9811  C26 POPE  158      63.340  35.744  62.419  1.00  0.00           C
ATOM   9814  C27 POPE  158      64.160  36.134  61.169  1.00  0.00           C
ATOM   9817  C28 POPE  158      63.520  35.684  59.849  1.00  0.00           C
ATOM   9820  C29 POPE  158      63.409  34.184  59.829  1.00  0.00           C
ATOM   9822 0C21 POPE  158      62.360  33.445  59.459  1.00  0.00           C
ATOM   9824 1C21 POPE  158      61.049  33.914  58.869  1.00  0.00           C
ATOM   9827 2C21 POPE  158      60.450  32.814  57.989  1.00  0.00           C
ATOM   9830 3C21 POPE  158      61.210  32.574  56.669  1.00  0.00           C
ATOM   9833 4C21 POPE  158      61.080  31.114  56.199  1.00  0.00           C
ATOM   9836 5C21 POPE  158      61.560  30.884  54.759  1.00  0.00           C
ATOM   9839 6C21 POPE  158      61.569  29.394  54.399  1.00  0.00           C
ATOM   9842 7C21 POPE  158      61.960  29.105  52.949  1.00  0.00           C
ATOM   9845 8C21 POPE  158      62.120  27.604  52.679  1.00  0.00           C
ATOM   9849  C33 POPE  158      67.899  36.434  68.269  1.00  0.00           C
ATOM   9852  C34 POPE  158      68.560  35.054  68.069  1.00  0.00           C
ATOM   9855  C35 POPE  158      69.350  34.965  66.759  1.00  0.00           C
ATOM   9858  C36 POPE  158      70.280  33.754  66.699  1.00  0.00           C
ATOM   9861  C37 POPE  158      71.020  33.614  65.359  1.00  0.00           C
ATOM   9864  C38 POPE  158      70.180  32.924  64.279  1.00  0.00           C
ATOM   9867  C39 POPE  158      70.960  32.734  62.969  1.00  0.00           C
ATOM   9870 0C31 POPE  158      70.180  31.934  61.929  1.00  0.00           C
ATOM   9873 1C31 POPE  158      70.990  31.684  60.649  1.00  0.00           C
ATOM   9876 2C31 POPE  158      70.380  30.604  59.749  1.00  0.00           C
ATOM   9879 3C31 POPE  158      71.409  29.954  58.829  1.00  0.00           C
ATOM   9882 4C31 POPE  158      70.820  28.814  57.989  1.00  0.00           C
ATOM   9885 5C31 POPE  158      71.840  28.174  57.049  1.00  0.00           C
ATOM   9888 6C31 POPE  158      71.280  26.994  56.249  1.00  0.00           C
ATOM   9892  NH3 POPE  159      35.230  37.374  28.339  1.00  0.00           N
ATOM   9896  C12 POPE  159      34.180  38.434  28.199  1.00  0.00           C
ATOM   9899  C11 POPE  159      34.780  39.835  27.969  1.00  0.00           C
ATOM   9902  P   POPE  159      32.409  41.004  27.589  1.00  0.00           P
ATOM   9903  O13 POPE  159      31.850  41.874  26.539  1.00  0.00           O
ATOM   9904  O14 POPE  159      31.700  39.734  27.919  1.00  0.00           O
ATOM   9905  O11 POPE  159      32.510  41.844  28.939  1.00  0.00           O
ATOM   9906  O12 POPE  159      33.910  40.684  27.219  1.00  0.00           O
ATOM   9907  C1  POPE  159      32.350  41.184  30.199  1.00  0.00           C
ATOM   9910  C2  POPE  159      32.660  42.154  31.359  1.00  0.00           C
ATOM   9912  O21 POPE  159      32.220  41.524  32.589  1.00  0.00           O
ATOM   9913  C21 POPE  159      33.070  41.594  33.599  1.00  0.00           C
ATOM   9914  O22 POPE  159      34.190  42.064  33.539  1.00  0.00           O
ATOM   9915  C22 POPE  159      32.479  40.914  34.829  1.00  0.00           C
ATOM   9918  C3  POPE  159      31.960  43.524  31.169  1.00  0.00           C
ATOM   9921  O31 POPE  159      32.500  44.504  32.079  1.00  0.00           O
ATOM   9922  C31 POPE  159      31.830  44.704  33.209  1.00  0.00           C
ATOM   9923  O32 POPE  159      30.690  44.325  33.449  1.00  0.00           O
ATOM   9924  C32 POPE  159      32.800  45.344  34.209  1.00  0.00           C
ATOM   9927  C23 POPE  159      33.350  41.074  36.099  1.00  0.00           C
ATOM   9930  C24 POPE  159      32.510  40.724  37.329  1.00  0.00           C
ATOM   9933  C25 POPE  159      33.220  40.785  38.689  1.00  0.00           C
ATOM   9936  C26 POPE  159      32.159  40.724  39.789  1.00  0.00           C
ATOM   9939  C27 POPE  159      32.630  40.294  41.179  1.00  0.00           C
ATOM   9942  C28 POPE  159      31.430  40.294  42.149  1.00  0.00           C
ATOM   9945  C29 POPE  159      31.700  39.695  43.499  1.00  0.00           C
ATOM   9947 0C21 POPE  159      31.230  38.524  43.979  1.00  0.00           C
ATOM   9949 1C21 POPE  159      30.360  37.524  43.249  1.00  0.00           C
ATOM   9952 2C21 POPE  159      28.940  37.434  43.849  1.00  0.00           C
ATOM   9955 3C21 POPE  159      28.140  38.744  43.759  1.00  0.00           C
ATOM   9958 4C21 POPE  159      26.630  38.564  44.009  1.00  0.00           C
ATOM   9961 5C21 POPE  159      26.290  38.055  45.409  1.00  0.00           C
ATOM   9964 6C21 POPE  159      24.810  37.714  45.589  1.00  0.00           C
ATOM   9967 7C21 POPE  159      24.510  36.965  46.899  1.00  0.00           C
ATOM   9970 8C21 POPE  159      23.020  36.694  47.119  1.00  0.00           C
ATOM   9974  C33 POPE  159      32.400  45.174  35.699  1.00  0.00           C
ATOM   9977  C34 POPE  159      32.110  46.514  36.389  1.00  0.00           C
ATOM   9980  C35 POPE  159      32.720  46.625  37.799  1.00  0.00           C
ATOM   9983  C36 POPE  159      32.050  45.754  38.869  1.00  0.00           C
ATOM   9986  C37 POPE  159      32.300  46.334  40.279  1.00  0.00           C
ATOM   9989  C38 POPE  159      31.700  45.474  41.409  1.00  0.00           C
ATOM   9992  C39 POPE  159      31.350  46.264  42.689  1.00  0.00           C
ATOM   9995 0C31 POPE  159      30.350  47.415  42.459  1.00  0.00           C
ATOM   9998 1C31 POPE  159      29.650  47.904  43.739  1.00  0.00           C
ATOM  10001 2C31 POPE  159      28.610  46.924  44.309  1.00  0.00           C
ATOM  10004 3C31 POPE  159      27.850  47.524  45.499  1.00  0.00           C
ATOM  10007 4C31 POPE  159      26.920  46.524  46.209  1.00  0.00           C
ATOM  10010 5C31 POPE  159      26.900  46.744  47.729  1.00  0.00           C
ATOM  10013 6C31 POPE  159      25.900  45.864  48.479  1.00  0.00           C
ATOM  10017  NH3 POPE  160      85.520   3.834  73.309  1.00  0.00           N
ATOM  10021  C12 POPE  160      85.000   5.204  73.689  1.00  0.00           C
ATOM  10024  C11 POPE  160      85.170   5.504  75.189  1.00  0.00           C
ATOM  10027  P   POPE  160      86.979   7.354  75.389  1.00  0.00           P
ATOM  10028  O13 POPE  160      87.520   7.384  76.759  1.00  0.00           O
ATOM  10029  O14 POPE  160      87.700   6.584  74.359  1.00  0.00           O
ATOM  10030  O11 POPE  160      86.979   8.864  74.879  1.00  0.00           O
ATOM  10031  O12 POPE  160      85.450   6.904  75.419  1.00  0.00           O
ATOM  10032  C1  POPE  160      85.910   9.394  74.089  1.00  0.00           C
ATOM  10035  C2  POPE  160      86.459   9.974  72.749  1.00  0.00           C
ATOM  10037  O21 POPE  160      85.520  10.704  71.919  1.00  0.00           O
ATOM  10038  C21 POPE  160      84.250  10.404  71.839  1.00  0.00           C
ATOM  10039  O22 POPE  160      83.659   9.484  72.389  1.00  0.00           O
ATOM  10040  C22 POPE  160      83.520  11.454  71.009  1.00  0.00           C
ATOM  10043  C3  POPE  160      87.170   8.884  71.899  1.00  0.00           C
ATOM  10046  O31 POPE  160      88.030   9.484  70.919  1.00  0.00           O
ATOM  10047  C31 POPE  160      89.270   9.034  70.909  1.00  0.00           C
ATOM  10048  O32 POPE  160      89.800   8.344  71.769  1.00  0.00           O
ATOM  10049  C32 POPE  160      89.979   9.544  69.659  1.00  0.00           C
ATOM  10052  C23 POPE  160      83.789  11.454  69.489  1.00  0.00           C
ATOM  10055  C24 POPE  160      82.650  12.124  68.709  1.00  0.00           C
ATOM  10058  C25 POPE  160      82.180  13.454  69.319  1.00  0.00           C
ATOM  10061  C26 POPE  160      81.070  14.164  68.519  1.00  0.00           C
ATOM  10064  C27 POPE  160      80.430  15.334  69.299  1.00  0.00           C
ATOM  10067  C28 POPE  160      79.000  15.664  68.839  1.00  0.00           C
ATOM  10070  C29 POPE  160      78.990  16.224  67.439  1.00  0.00           C
ATOM  10072 0C21 POPE  160      78.000  16.954  66.889  1.00  0.00           C
ATOM  10074 1C21 POPE  160      76.700  17.334  67.539  1.00  0.00           C
ATOM  10077 2C21 POPE  160      76.660  18.834  67.909  1.00  0.00           C
ATOM  10080 3C21 POPE  160      76.670  19.785  66.699  1.00  0.00           C
ATOM  10083 4C21 POPE  160      76.909  21.244  67.109  1.00  0.00           C
ATOM  10086 5C21 POPE  160      77.400  22.105  65.939  1.00  0.00           C
ATOM  10089 6C21 POPE  160      78.259  23.274  66.429  1.00  0.00           C
ATOM  10092 7C21 POPE  160      78.790  24.144  65.289  1.00  0.00           C
ATOM  10095 8C21 POPE  160      79.620  25.314  65.809  1.00  0.00           C
ATOM  10099  C33 POPE  160      90.740   8.414  68.939  1.00  0.00           C
ATOM  10102  C34 POPE  160      91.140   8.744  67.499  1.00  0.00           C
ATOM  10105  C35 POPE  160      91.380   7.494  66.649  1.00  0.00           C
ATOM  10108  C36 POPE  160      91.960   7.834  65.269  1.00  0.00           C
ATOM  10111  C37 POPE  160      92.090   6.654  64.299  1.00  0.00           C
ATOM  10114  C38 POPE  160      93.200   6.884  63.259  1.00  0.00           C
ATOM  10117  C39 POPE  160      92.790   6.564  61.819  1.00  0.00           C
ATOM  10120 0C31 POPE  160      92.420   5.104  61.549  1.00  0.00           C
ATOM  10123 1C31 POPE  160      91.800   4.944  60.149  1.00  0.00           C
ATOM  10126 2C31 POPE  160      91.660   3.484  59.709  1.00  0.00           C
ATOM  10129 3C31 POPE  160      90.770   3.354  58.469  1.00  0.00           C
ATOM  10132 4C31 POPE  160      91.149   2.134  57.629  1.00  0.00           C
ATOM  10135 5C31 POPE  160      90.250   1.914  56.409  1.00  0.00           C
ATOM  10138 6C31 POPE  160      90.679   0.694  55.599  1.00  0.00           C
ATOM  10142  NH3 POPE  161      46.920   7.654  74.379  1.00  0.00           N
ATOM  10146  C12 POPE  161      46.340   8.314  75.599  1.00  0.00           C
ATOM  10149  C11 POPE  161      44.850   8.624  75.429  1.00  0.00           C
ATOM  10152  P   POPE  161      43.240  10.364  74.409  1.00  0.00           P
ATOM  10153  O13 POPE  161      42.290   9.234  74.299  1.00  0.00           O
ATOM  10154  O14 POPE  161      42.889  11.424  75.379  1.00  0.00           O
ATOM  10155  O11 POPE  161      43.510  10.994  72.989  1.00  0.00           O
ATOM  10156  O12 POPE  161      44.690   9.854  74.749  1.00  0.00           O
ATOM  10157  C1  POPE  161      42.490  11.354  72.059  1.00  0.00           C
ATOM  10160  C2  POPE  161      42.780  10.734  70.669  1.00  0.00           C
ATOM  10162  O21 POPE  161      41.660  10.884  69.779  1.00  0.00           O
ATOM  10163  C21 POPE  161      41.600  12.044  69.179  1.00  0.00           C
ATOM  10164  O22 POPE  161      42.180  13.064  69.509  1.00  0.00           O
ATOM  10165  C22 POPE  161      40.850  11.884  67.869  1.00  0.00           C
ATOM  10168  C3  POPE  161      43.130   9.214  70.729  1.00  0.00           C
ATOM  10171  O31 POPE  161      43.140   8.574  69.429  1.00  0.00           O
ATOM  10172  C31 POPE  161      44.180   8.864  68.659  1.00  0.00           C
ATOM  10173  O32 POPE  161      45.090   9.624  68.949  1.00  0.00           O
ATOM  10174  C32 POPE  161      44.050   8.144  67.319  1.00  0.00           C
ATOM  10177  C23 POPE  161      41.870  11.564  66.749  1.00  0.00           C
ATOM  10180  C24 POPE  161      41.200  11.484  65.379  1.00  0.00           C
ATOM  10183  C25 POPE  161      42.200  11.284  64.229  1.00  0.00           C
ATOM  10186  C26 POPE  161      41.520  11.014  62.889  1.00  0.00           C
ATOM  10189  C27 POPE  161      42.510  10.604  61.799  1.00  0.00           C
ATOM  10192  C28 POPE  161      41.820  10.474  60.429  1.00  0.00           C
ATOM  10195  C29 POPE  161      42.720   9.824  59.409  1.00  0.00           C
ATOM  10197 0C21 POPE  161      42.400   9.624  58.129  1.00  0.00           C
ATOM  10199 1C21 POPE  161      41.130  10.064  57.439  1.00  0.00           C
ATOM  10202 2C21 POPE  161      41.480  10.924  56.209  1.00  0.00           C
ATOM  10205 3C21 POPE  161      42.200  12.234  56.579  1.00  0.00           C
ATOM  10208 4C21 POPE  161      42.780  12.974  55.369  1.00  0.00           C
ATOM  10211 5C21 POPE  161      43.900  12.204  54.659  1.00  0.00           C
ATOM  10214 6C21 POPE  161      44.420  12.934  53.429  1.00  0.00           C
ATOM  10217 7C21 POPE  161      44.900  11.974  52.329  1.00  0.00           C
ATOM  10220 8C21 POPE  161      45.230  12.694  51.019  1.00  0.00           C
ATOM  10224  C33 POPE  161      44.880   8.834  66.209  1.00  0.00           C
ATOM  10227  C34 POPE  161      44.550   8.294  64.819  1.00  0.00           C
ATOM  10230  C35 POPE  161      44.979   6.834  64.599  1.00  0.00           C
ATOM  10233  C36 POPE  161      44.590   6.354  63.189  1.00  0.00           C
ATOM  10236  C37 POPE  161      45.380   5.124  62.739  1.00  0.00           C
ATOM  10239  C38 POPE  161      45.960   5.274  61.319  1.00  0.00           C
ATOM  10242  C39 POPE  161      47.420   4.824  61.199  1.00  0.00           C
ATOM  10245 0C31 POPE  161      47.540   3.344  60.859  1.00  0.00           C
ATOM  10248 1C31 POPE  161      48.700   2.654  61.599  1.00  0.00           C
ATOM  10251 2C31 POPE  161      49.360   1.534  60.779  1.00  0.00           C
ATOM  10254 3C31 POPE  161      48.370   0.524  60.159  1.00  0.00           C
ATOM  10257 4C31 POPE  161      47.549  -0.245  61.199  1.00  0.00           C
ATOM  10260 5C31 POPE  161      46.680  -1.335  60.549  1.00  0.00           C
ATOM  10263 6C31 POPE  161      45.930  -2.195  61.579  1.00  0.00           C
ATOM  10267  NH3 POPE  162      27.500  45.094  31.859  1.00  0.00           N
ATOM  10271  C12 POPE  162      26.360  45.445  30.929  1.00  0.00           C
ATOM  10274  C11 POPE  162      25.040  45.734  31.669  1.00  0.00           C
ATOM  10277  P   POPE  162      22.680  46.685  31.149  1.00  0.00           P
ATOM  10278  O13 POPE  162      22.100  48.035  30.939  1.00  0.00           O
ATOM  10279  O14 POPE  162      22.110  45.575  30.339  1.00  0.00           O
ATOM  10280  O11 POPE  162      22.540  46.254  32.669  1.00  0.00           O
ATOM  10281  O12 POPE  162      24.250  46.724  30.949  1.00  0.00           O
ATOM  10282  C1  POPE  162      22.860  47.124  33.759  1.00  0.00           C
ATOM  10285  C2  POPE  162      22.900  46.354  35.129  1.00  0.00           C
ATOM  10287  O21 POPE  162      24.270  46.134  35.549  1.00  0.00           O
ATOM  10288  C21 POPE  162      24.490  46.314  36.849  1.00  0.00           C
ATOM  10289  O22 POPE  162      23.710  46.804  37.649  1.00  0.00           O
ATOM  10290  C22 POPE  162      25.900  45.764  37.199  1.00  0.00           C
ATOM  10293  C3  POPE  162      22.150  44.994  34.999  1.00  0.00           C
ATOM  10296  O31 POPE  162      22.140  44.174  36.189  1.00  0.00           O
ATOM  10297  C31 POPE  162      21.040  44.094  36.929  1.00  0.00           C
ATOM  10298  O32 POPE  162      20.580  43.044  37.369  1.00  0.00           O
ATOM  10299  C32 POPE  162      20.440  45.465  37.269  1.00  0.00           C
ATOM  10302  C23 POPE  162      26.160  45.634  38.729  1.00  0.00           C
ATOM  10305  C24 POPE  162      27.490  44.985  39.139  1.00  0.00           C
ATOM  10308  C25 POPE  162      27.700  44.954  40.669  1.00  0.00           C
ATOM  10311  C26 POPE  162      27.790  43.554  41.309  1.00  0.00           C
ATOM  10314  C27 POPE  162      27.860  43.644  42.849  1.00  0.00           C
ATOM  10317  C28 POPE  162      28.020  42.294  43.589  1.00  0.00           C
ATOM  10320  C29 POPE  162      27.740  42.394  45.069  1.00  0.00           C
ATOM  10322 0C21 POPE  162      28.620  42.355  46.109  1.00  0.00           C
ATOM  10324 1C21 POPE  162      30.120  42.204  46.029  1.00  0.00           C
ATOM  10327 2C21 POPE  162      30.700  41.105  46.949  1.00  0.00           C
ATOM  10330 3C21 POPE  162      30.860  41.505  48.429  1.00  0.00           C
ATOM  10333 4C21 POPE  162      31.640  40.435  49.229  1.00  0.00           C
ATOM  10336 5C21 POPE  162      31.770  40.704  50.739  1.00  0.00           C
ATOM  10339 6C21 POPE  162      30.410  40.774  51.449  1.00  0.00           C
ATOM  10342 7C21 POPE  162      30.460  40.474  52.959  1.00  0.00           C
ATOM  10345 8C21 POPE  162      29.060  40.344  53.569  1.00  0.00           C
ATOM  10349  C33 POPE  162      19.370  45.344  38.379  1.00  0.00           C
ATOM  10352  C34 POPE  162      19.020  46.695  39.029  1.00  0.00           C
ATOM  10355  C35 POPE  162      17.950  46.584  40.129  1.00  0.00           C
ATOM  10358  C36 POPE  162      18.230  45.505  41.189  1.00  0.00           C
ATOM  10361  C37 POPE  162      17.280  45.564  42.389  1.00  0.00           C
ATOM  10364  C38 POPE  162      17.500  44.414  43.369  1.00  0.00           C
ATOM  10367  C39 POPE  162      16.500  44.355  44.529  1.00  0.00           C
ATOM  10370 0C31 POPE  162      16.820  43.194  45.479  1.00  0.00           C
ATOM  10373 1C31 POPE  162      15.840  43.094  46.659  1.00  0.00           C
ATOM  10376 2C31 POPE  162      16.460  43.504  47.999  1.00  0.00           C
ATOM  10379 3C31 POPE  162      16.610  45.024  48.219  1.00  0.00           C
ATOM  10382 4C31 POPE  162      15.270  45.754  48.419  1.00  0.00           C
ATOM  10385 5C31 POPE  162      15.420  47.124  49.089  1.00  0.00           C
ATOM  10388 6C31 POPE  162      14.080  47.784  49.409  1.00  0.00           C
ATOM  10392  NH3 POPE  163       9.750  84.505  27.479  1.00  0.00           N
ATOM  10396  C12 POPE  163      10.480  83.445  28.239  1.00  0.00           C
ATOM  10399  C11 POPE  163      11.870  83.865  28.659  1.00  0.00           C
ATOM  10402  P   POPE  163      13.420  83.194  30.619  1.00  0.00           P
ATOM  10403  O13 POPE  163      14.440  82.134  30.509  1.00  0.00           O
ATOM  10404  O14 POPE  163      13.840  84.614  30.469  1.00  0.00           O
ATOM  10405  O11 POPE  163      12.660  83.035  32.009  1.00  0.00           O
ATOM  10406  O12 POPE  163      12.320  82.855  29.549  1.00  0.00           O
ATOM  10407  C1  POPE  163      11.780  81.954  32.329  1.00  0.00           C
ATOM  10410  C2  POPE  163      10.940  82.344  33.589  1.00  0.00           C
ATOM  10412  O21 POPE  163      10.410  81.164  34.229  1.00  0.00           O
ATOM  10413  C21 POPE  163      10.360  81.274  35.569  1.00  0.00           C
ATOM  10414  O22 POPE  163       9.470  81.834  36.179  1.00  0.00           O
ATOM  10415  C22 POPE  163      11.530  80.615  36.259  1.00  0.00           C
ATOM  10418  C3  POPE  163       9.890  83.454  33.239  1.00  0.00           C
ATOM  10421  O31 POPE  163       9.050  83.914  34.329  1.00  0.00           O
ATOM  10422  C31 POPE  163       9.690  84.534  35.319  1.00  0.00           C
ATOM  10423  O32 POPE  163      10.890  84.575  35.459  1.00  0.00           O
ATOM  10424  C32 POPE  163       8.690  85.185  36.269  1.00  0.00           C
ATOM  10427  C23 POPE  163      11.110  79.905  37.569  1.00  0.00           C
ATOM  10430  C24 POPE  163      12.310  79.704  38.489  1.00  0.00           C
ATOM  10433  C25 POPE  163      11.970  79.054  39.829  1.00  0.00           C
ATOM  10436  C26 POPE  163      13.140  79.164  40.809  1.00  0.00           C
ATOM  10439  C27 POPE  163      12.830  78.674  42.229  1.00  0.00           C
ATOM  10442  C28 POPE  163      13.910  79.125  43.229  1.00  0.00           C
ATOM  10445  C29 POPE  163      14.500  78.005  44.059  1.00  0.00           C
ATOM  10447 0C21 POPE  163      14.220  77.715  45.339  1.00  0.00           C
ATOM  10449 1C21 POPE  163      13.260  78.435  46.239  1.00  0.00           C
ATOM  10452 2C21 POPE  163      13.760  78.535  47.699  1.00  0.00           C
ATOM  10455 3C21 POPE  163      13.740  77.194  48.449  1.00  0.00           C
ATOM  10458 4C21 POPE  163      15.070  76.884  49.159  1.00  0.00           C
ATOM  10461 5C21 POPE  163      15.100  75.484  49.769  1.00  0.00           C
ATOM  10464 6C21 POPE  163      16.500  75.094  50.289  1.00  0.00           C
ATOM  10467 7C21 POPE  163      16.550  73.694  50.909  1.00  0.00           C
ATOM  10470 8C21 POPE  163      17.970  73.274  51.309  1.00  0.00           C
ATOM  10474  C33 POPE  163       9.350  86.345  37.039  1.00  0.00           C
ATOM  10477  C34 POPE  163       8.390  87.055  38.009  1.00  0.00           C
ATOM  10480  C35 POPE  163       8.000  86.184  39.219  1.00  0.00           C
ATOM  10483  C36 POPE  163       7.140  86.944  40.239  1.00  0.00           C
ATOM  10486  C37 POPE  163       7.090  86.254  41.609  1.00  0.00           C
ATOM  10489  C38 POPE  163       6.200  87.024  42.599  1.00  0.00           C
ATOM  10492  C39 POPE  163       6.320  86.524  44.039  1.00  0.00           C
ATOM  10495 0C31 POPE  163       5.270  87.174  44.949  1.00  0.00           C
ATOM  10498 1C31 POPE  163       5.530  86.924  46.449  1.00  0.00           C
ATOM  10501 2C31 POPE  163       4.500  87.615  47.349  1.00  0.00           C
ATOM  10504 3C31 POPE  163       4.610  89.145  47.389  1.00  0.00           C
ATOM  10507 4C31 POPE  163       5.480  89.634  48.559  1.00  0.00           C
ATOM  10510 5C31 POPE  163       5.710  91.155  48.519  1.00  0.00           C
ATOM  10513 6C31 POPE  163       6.460  91.694  49.739  1.00  0.00           C
ATOM  10517  NH3 POPE  164      37.780  67.314  31.509  1.00  0.00           N
ATOM  10521  C12 POPE  164      37.290  66.105  30.769  1.00  0.00           C
ATOM  10524  C11 POPE  164      38.000  66.035  29.409  1.00  0.00           C
ATOM  10527  P   POPE  164      36.390  64.424  28.089  1.00  0.00           P
ATOM  10528  O13 POPE  164      35.610  65.664  27.849  1.00  0.00           O
ATOM  10529  O14 POPE  164      36.590  63.484  26.969  1.00  0.00           O
ATOM  10530  O11 POPE  164      35.900  63.634  29.369  1.00  0.00           O
ATOM  10531  O12 POPE  164      37.800  64.855  28.639  1.00  0.00           O
ATOM  10532  C1  POPE  164      34.540  63.575  29.779  1.00  0.00           C
ATOM  10535  C2  POPE  164      34.460  62.945  31.199  1.00  0.00           C
ATOM  10537  O21 POPE  164      33.140  63.114  31.759  1.00  0.00           O
ATOM  10538  C21 POPE  164      32.909  62.254  32.769  1.00  0.00           C
ATOM  10539  O22 POPE  164      33.580  61.264  32.999  1.00  0.00           O
ATOM  10540  C22 POPE  164      31.740  62.764  33.599  1.00  0.00           C
ATOM  10543  C3  POPE  164      35.520  63.664  32.089  1.00  0.00           C
ATOM  10546  O31 POPE  164      35.420  63.395  33.509  1.00  0.00           O
ATOM  10547  C31 POPE  164      35.999  64.325  34.259  1.00  0.00           C
ATOM  10548  O32 POPE  164      36.510  65.355  33.849  1.00  0.00           O
ATOM  10549  C32 POPE  164      35.870  63.895  35.719  1.00  0.00           C
ATOM  10552  C23 POPE  164      31.620  62.074  34.989  1.00  0.00           C
ATOM  10555  C24 POPE  164      30.290  62.415  35.669  1.00  0.00           C
ATOM  10558  C25 POPE  164      29.980  61.564  36.919  1.00  0.00           C
ATOM  10561  C26 POPE  164      30.680  62.014  38.209  1.00  0.00           C
ATOM  10564  C27 POPE  164      29.910  63.114  38.979  1.00  0.00           C
ATOM  10567  C28 POPE  164      30.570  63.564  40.299  1.00  0.00           C
ATOM  10570  C29 POPE  164      30.850  62.424  41.239  1.00  0.00           C
ATOM  10572 0C21 POPE  164      30.280  62.184  42.439  1.00  0.00           C
ATOM  10574 1C21 POPE  164      29.210  63.005  43.099  1.00  0.00           C
ATOM  10577 2C21 POPE  164      28.300  62.145  43.999  1.00  0.00           C
ATOM  10580 3C21 POPE  164      27.280  63.014  44.759  1.00  0.00           C
ATOM  10583 4C21 POPE  164      26.420  62.204  45.749  1.00  0.00           C
ATOM  10586 5C21 POPE  164      25.290  63.064  46.319  1.00  0.00           C
ATOM  10589 6C21 POPE  164      24.360  62.285  47.269  1.00  0.00           C
ATOM  10592 7C21 POPE  164      23.210  63.145  47.809  1.00  0.00           C
ATOM  10595 8C21 POPE  164      22.170  62.334  48.579  1.00  0.00           C
ATOM  10599  C33 POPE  164      37.010  64.384  36.629  1.00  0.00           C
ATOM  10602  C34 POPE  164      37.159  63.535  37.899  1.00  0.00           C
ATOM  10605  C35 POPE  164      35.870  63.465  38.729  1.00  0.00           C
ATOM  10608  C36 POPE  164      35.970  62.685  40.049  1.00  0.00           C
ATOM  10611  C37 POPE  164      34.970  63.244  41.079  1.00  0.00           C
ATOM  10614  C38 POPE  164      34.690  62.294  42.249  1.00  0.00           C
ATOM  10617  C39 POPE  164      33.890  62.994  43.369  1.00  0.00           C
ATOM  10620 0C31 POPE  164      33.569  62.064  44.539  1.00  0.00           C
ATOM  10623 1C31 POPE  164      32.650  62.714  45.589  1.00  0.00           C
ATOM  10626 2C31 POPE  164      32.600  61.954  46.919  1.00  0.00           C
ATOM  10629 3C31 POPE  164      32.050  60.535  46.799  1.00  0.00           C
ATOM  10632 4C31 POPE  164      32.159  59.715  48.099  1.00  0.00           C
ATOM  10635 5C31 POPE  164      31.760  58.254  47.889  1.00  0.00           C
ATOM  10638 6C31 POPE  164      31.930  57.374  49.139  1.00  0.00           C
ATOM  10642  NH3 POPE  165     118.990  72.674  30.549  1.00  0.00           N
ATOM  10646  C12 POPE  165     117.510  72.704  30.789  1.00  0.00           C
ATOM  10649  C11 POPE  165     116.999  71.505  31.579  1.00  0.00           C
ATOM  10652  P   POPE  165     114.460  71.054  32.219  1.00  0.00           P
ATOM  10653  O13 POPE  165     113.240  71.694  31.669  1.00  0.00           O
ATOM  10654  O14 POPE  165     114.379  69.594  32.439  1.00  0.00           O
ATOM  10655  O11 POPE  165     114.969  71.844  33.479  1.00  0.00           O
ATOM  10656  O12 POPE  165     115.629  71.355  31.219  1.00  0.00           O
ATOM  10657  C1  POPE  165     114.040  72.514  34.349  1.00  0.00           C
ATOM  10660  C2  POPE  165     114.049  71.924  35.759  1.00  0.00           C
ATOM  10662  O21 POPE  165     115.420  71.774  36.179  1.00  0.00           O
ATOM  10663  C21 POPE  165     116.030  70.614  36.249  1.00  0.00           C
ATOM  10664  O22 POPE  165     115.609  69.494  36.089  1.00  0.00           O
ATOM  10665  C22 POPE  165     117.409  70.905  36.789  1.00  0.00           C
ATOM  10668  C3  POPE  165     113.159  70.674  35.899  1.00  0.00           C
ATOM  10671  O31 POPE  165     113.159  70.355  37.289  1.00  0.00           O
ATOM  10672  C31 POPE  165     112.590  69.215  37.599  1.00  0.00           C
ATOM  10673  O32 POPE  165     112.009  68.465  36.839  1.00  0.00           O
ATOM  10674  C32 POPE  165     112.650  69.075  39.109  1.00  0.00           C
ATOM  10677  C23 POPE  165     117.370  70.544  38.279  1.00  0.00           C
ATOM  10680  C24 POPE  165     118.560  71.105  39.029  1.00  0.00           C
ATOM  10683  C25 POPE  165     118.659  70.414  40.379  1.00  0.00           C
ATOM  10686  C26 POPE  165     119.969  70.614  41.139  1.00  0.00           C
ATOM  10689  C27 POPE  165     119.860  69.965  42.519  1.00  0.00           C
ATOM  10692  C28 POPE  165     118.939  70.754  43.479  1.00  0.00           C
ATOM  10695  C29 POPE  165     119.709  71.864  44.149  1.00  0.00           C
ATOM  10697 0C21 POPE  165     120.349  71.715  45.319  1.00  0.00           C
ATOM  10699 1C21 POPE  165     120.349  70.424  46.109  1.00  0.00           C
ATOM  10702 2C21 POPE  165     121.660  70.054  46.819  1.00  0.00           C
ATOM  10705 3C21 POPE  165     121.380  68.904  47.789  1.00  0.00           C
ATOM  10708 4C21 POPE  165     122.569  68.504  48.669  1.00  0.00           C
ATOM  10711 5C21 POPE  165     122.100  67.624  49.829  1.00  0.00           C
ATOM  10714 6C21 POPE  165     123.240  67.004  50.629  1.00  0.00           C
ATOM  10717 7C21 POPE  165     122.720  65.984  51.659  1.00  0.00           C
ATOM  10720 8C21 POPE  165     123.840  65.244  52.399  1.00  0.00           C
ATOM  10724  C33 POPE  165     113.030  67.664  39.569  1.00  0.00           C
ATOM  10727  C34 POPE  165     112.969  67.624  41.099  1.00  0.00           C
ATOM  10730  C35 POPE  165     113.200  66.234  41.679  1.00  0.00           C
ATOM  10733  C36 POPE  165     112.899  66.244  43.179  1.00  0.00           C
ATOM  10736  C37 POPE  165     113.430  65.005  43.899  1.00  0.00           C
ATOM  10739  C38 POPE  165     112.910  64.844  45.339  1.00  0.00           C
ATOM  10742  C39 POPE  165     112.940  66.124  46.199  1.00  0.00           C
ATOM  10745 0C31 POPE  165     112.619  65.835  47.679  1.00  0.00           C
ATOM  10748 1C31 POPE  165     112.820  67.054  48.569  1.00  0.00           C
ATOM  10751 2C31 POPE  165     112.610  66.794  50.069  1.00  0.00           C
ATOM  10754 3C31 POPE  165     112.810  68.054  50.949  1.00  0.00           C
ATOM  10757 4C31 POPE  165     114.190  68.704  50.799  1.00  0.00           C
ATOM  10760 5C31 POPE  165     114.390  69.944  51.689  1.00  0.00           C
ATOM  10763 6C31 POPE  165     115.759  70.614  51.479  1.00  0.00           C
ATOM  10767  NH3 POPE  166      39.740   1.434  29.479  1.00  0.00           N
ATOM  10771  C12 POPE  166      38.350   1.994  29.499  1.00  0.00           C
ATOM  10774  C11 POPE  166      37.870   2.324  28.069  1.00  0.00           C
ATOM  10777  P   POPE  166      39.420   4.374  27.409  1.00  0.00           P
ATOM  10778  O13 POPE  166      38.290   5.284  27.709  1.00  0.00           O
ATOM  10779  O14 POPE  166      40.300   4.744  26.269  1.00  0.00           O
ATOM  10780  O11 POPE  166      40.290   4.154  28.699  1.00  0.00           O
ATOM  10781  O12 POPE  166      38.869   2.904  27.249  1.00  0.00           O
ATOM  10782  C1  POPE  166      40.960   5.184  29.399  1.00  0.00           C
ATOM  10785  C2  POPE  166      40.529   5.224  30.889  1.00  0.00           C
ATOM  10787  O21 POPE  166      40.440   3.874  31.399  1.00  0.00           O
ATOM  10788  C21 POPE  166      40.610   3.554  32.689  1.00  0.00           C
ATOM  10789  O22 POPE  166      40.270   2.474  33.139  1.00  0.00           O
ATOM  10790  C22 POPE  166      41.299   4.624  33.539  1.00  0.00           C
ATOM  10793  C3  POPE  166      39.159   5.974  31.059  1.00  0.00           C
ATOM  10796  O31 POPE  166      38.740   6.004  32.439  1.00  0.00           O
ATOM  10797  C31 POPE  166      37.780   5.134  32.789  1.00  0.00           C
ATOM  10798  O32 POPE  166      37.090   4.494  32.009  1.00  0.00           O
ATOM  10799  C32 POPE  166      37.830   4.954  34.309  1.00  0.00           C
ATOM  10802  C23 POPE  166      41.340   4.264  35.039  1.00  0.00           C
ATOM  10805  C24 POPE  166      41.700   5.474  35.899  1.00  0.00           C
ATOM  10808  C25 POPE  166      41.630   5.144  37.389  1.00  0.00           C
ATOM  10811  C26 POPE  166      41.740   6.384  38.289  1.00  0.00           C
ATOM  10814  C27 POPE  166      41.719   5.984  39.769  1.00  0.00           C
ATOM  10817  C28 POPE  166      42.050   7.144  40.709  1.00  0.00           C
ATOM  10820  C29 POPE  166      42.299   6.604  42.089  1.00  0.00           C
ATOM  10822 0C21 POPE  166      41.680   6.914  43.229  1.00  0.00           C
ATOM  10824 1C21 POPE  166      40.580   7.934  43.439  1.00  0.00           C
ATOM  10827 2C21 POPE  166      39.650   7.574  44.619  1.00  0.00           C
ATOM  10830 3C21 POPE  166      40.440   7.204  45.889  1.00  0.00           C
ATOM  10833 4C21 POPE  166      39.720   7.394  47.219  1.00  0.00           C
ATOM  10836 5C21 POPE  166      40.670   6.944  48.339  1.00  0.00           C
ATOM  10839 6C21 POPE  166      40.200   7.254  49.769  1.00  0.00           C
ATOM  10842 7C21 POPE  166      41.360   7.064  50.759  1.00  0.00           C
ATOM  10845 8C21 POPE  166      40.979   7.244  52.229  1.00  0.00           C
ATOM  10849  C33 POPE  166      36.460   5.104  34.999  1.00  0.00           C
ATOM  10852  C34 POPE  166      36.569   5.064  36.529  1.00  0.00           C
ATOM  10855  C35 POPE  166      35.220   5.294  37.219  1.00  0.00           C
ATOM  10858  C36 POPE  166      34.290   4.074  37.149  1.00  0.00           C
ATOM  10861  C37 POPE  166      34.220   3.254  38.439  1.00  0.00           C
ATOM  10864  C38 POPE  166      33.280   2.044  38.309  1.00  0.00           C
ATOM  10867  C39 POPE  166      33.150   1.224  39.599  1.00  0.00           C
ATOM  10870 0C31 POPE  166      32.440   1.974  40.739  1.00  0.00           C
ATOM  10873 1C31 POPE  166      32.409   1.114  42.009  1.00  0.00           C
ATOM  10876 2C31 POPE  166      31.640   1.764  43.159  1.00  0.00           C
ATOM  10879 3C31 POPE  166      31.520   0.794  44.339  1.00  0.00           C
ATOM  10882 4C31 POPE  166      30.370   1.114  45.299  1.00  0.00           C
ATOM  10885 5C31 POPE  166      30.150  -0.026  46.299  1.00  0.00           C
ATOM  10888 6C31 POPE  166      28.970   0.204  47.249  1.00  0.00           C
ATOM  10892  NH3 POPE  167       1.650  39.424  71.989  1.00  0.00           N
ATOM  10896  C12 POPE  167       2.950  39.344  72.729  1.00  0.00           C
ATOM  10899  C11 POPE  167       3.940  38.464  71.949  1.00  0.00           C
ATOM  10902  P   POPE  167       2.770  36.445  70.719  1.00  0.00           P
ATOM  10903  O13 POPE  167       1.940  35.344  71.259  1.00  0.00           O
ATOM  10904  O14 POPE  167       2.110  37.564  70.019  1.00  0.00           O
ATOM  10905  O11 POPE  167       3.850  35.754  69.809  1.00  0.00           O
ATOM  10906  O12 POPE  167       3.560  37.084  71.929  1.00  0.00           O
ATOM  10907  C1  POPE  167       5.270  35.894  69.909  1.00  0.00           C
ATOM  10910  C2  POPE  167       5.980  35.584  68.549  1.00  0.00           C
ATOM  10912  O21 POPE  167       5.050  35.564  67.439  1.00  0.00           O
ATOM  10913  C21 POPE  167       4.420  36.715  67.269  1.00  0.00           C
ATOM  10914  O22 POPE  167       4.800  37.804  67.659  1.00  0.00           O
ATOM  10915  C22 POPE  167       3.070  36.445  66.609  1.00  0.00           C
ATOM  10918  C3  POPE  167       6.700  34.215  68.649  1.00  0.00           C
ATOM  10921  O31 POPE  167       7.030  33.645  67.359  1.00  0.00           O
ATOM  10922  C31 POPE  167       6.140  32.794  66.859  1.00  0.00           C
ATOM  10923  O32 POPE  167       5.200  32.304  67.449  1.00  0.00           O
ATOM  10924  C32 POPE  167       6.470  32.544  65.399  1.00  0.00           C
ATOM  10927  C23 POPE  167       2.760  37.444  65.479  1.00  0.00           C
ATOM  10930  C24 POPE  167       3.770  37.334  64.339  1.00  0.00           C
ATOM  10933  C25 POPE  167       3.200  37.895  63.029  1.00  0.00           C
ATOM  10936  C26 POPE  167       4.280  38.174  61.989  1.00  0.00           C
ATOM  10939  C27 POPE  167       3.700  38.484  60.609  1.00  0.00           C
ATOM  10942  C28 POPE  167       4.750  38.574  59.489  1.00  0.00           C
ATOM  10945  C29 POPE  167       4.100  38.715  58.139  1.00  0.00           C
ATOM  10947 0C21 POPE  167       4.370  38.014  57.019  1.00  0.00           C
ATOM  10949 1C21 POPE  167       5.410  36.924  56.839  1.00  0.00           C
ATOM  10952 2C21 POPE  167       6.550  37.344  55.899  1.00  0.00           C
ATOM  10955 3C21 POPE  167       6.100  37.504  54.429  1.00  0.00           C
ATOM  10958 4C21 POPE  167       7.250  37.974  53.539  1.00  0.00           C
ATOM  10961 5C21 POPE  167       6.790  38.355  52.119  1.00  0.00           C
ATOM  10964 6C21 POPE  167       7.810  39.235  51.389  1.00  0.00           C
ATOM  10967 7C21 POPE  167       8.570  38.494  50.299  1.00  0.00           C
ATOM  10970 8C21 POPE  167       9.650  39.334  49.599  1.00  0.00           C
ATOM  10974  C33 POPE  167       6.500  33.855  64.579  1.00  0.00           C
ATOM  10977  C34 POPE  167       7.790  33.954  63.749  1.00  0.00           C
ATOM  10980  C35 POPE  167       7.880  32.874  62.669  1.00  0.00           C
ATOM  10983  C36 POPE  167       6.840  33.074  61.559  1.00  0.00           C
ATOM  10986  C37 POPE  167       7.300  32.444  60.249  1.00  0.00           C
ATOM  10989  C38 POPE  167       6.320  32.684  59.099  1.00  0.00           C
ATOM  10992  C39 POPE  167       6.890  32.184  57.769  1.00  0.00           C
ATOM  10995 0C31 POPE  167       5.880  32.354  56.629  1.00  0.00           C
ATOM  10998 1C31 POPE  167       6.470  31.965  55.269  1.00  0.00           C
ATOM  11001 2C31 POPE  167       5.460  32.084  54.129  1.00  0.00           C
ATOM  11004 3C31 POPE  167       4.370  31.004  54.109  1.00  0.00           C
ATOM  11007 4C31 POPE  167       4.950  29.614  53.789  1.00  0.00           C
ATOM  11010 5C31 POPE  167       3.870  28.554  53.529  1.00  0.00           C
ATOM  11013 6C31 POPE  167       4.490  27.195  53.219  1.00  0.00           C
ATOM  11017  NH3 POPE  168      13.900 106.625  71.789  1.00  0.00           N
ATOM  11021  C12 POPE  168      12.600 106.284  72.459  1.00  0.00           C
ATOM  11024  C11 POPE  168      12.240 104.804  72.279  1.00  0.00           C
ATOM  11027  P   POPE  168       9.780 104.575  71.419  1.00  0.00           P
ATOM  11028  O13 POPE  168       8.540 105.224  71.919  1.00  0.00           O
ATOM  11029  O14 POPE  168       9.670 103.204  70.909  1.00  0.00           O
ATOM  11030  O11 POPE  168      10.490 105.395  70.299  1.00  0.00           O
ATOM  11031  O12 POPE  168      10.860 104.584  72.579  1.00  0.00           O
ATOM  11032  C1  POPE  168      10.100 106.664  69.809  1.00  0.00           C
ATOM  11035  C2  POPE  168      10.360 106.765  68.289  1.00  0.00           C
ATOM  11037  O21 POPE  168      10.480 108.165  67.939  1.00  0.00           O
ATOM  11038  C21 POPE  168      11.280 108.375  66.899  1.00  0.00           C
ATOM  11039  O22 POPE  168      11.920 107.514  66.319  1.00  0.00           O
ATOM  11040  C22 POPE  168      11.320 109.835  66.479  1.00  0.00           C
ATOM  11043  C3  POPE  168       9.250 106.035  67.489  1.00  0.00           C
ATOM  11046  O31 POPE  168       9.750 105.484  66.249  1.00  0.00           O
ATOM  11047  C31 POPE  168       9.480 106.144  65.139  1.00  0.00           C
ATOM  11048  O32 POPE  168       8.740 107.104  65.049  1.00  0.00           O
ATOM  11049  C32 POPE  168      10.340 105.574  64.019  1.00  0.00           C
ATOM  11052  C23 POPE  168      11.330 109.955  64.939  1.00  0.00           C
ATOM  11055  C24 POPE  168      12.170 111.114  64.389  1.00  0.00           C
ATOM  11058  C25 POPE  168      12.400 110.965  62.869  1.00  0.00           C
ATOM  11061  C26 POPE  168      13.250 112.075  62.259  1.00  0.00           C
ATOM  11064  C27 POPE  168      13.550 111.855  60.769  1.00  0.00           C
ATOM  11067  C28 POPE  168      14.170 113.115  60.119  1.00  0.00           C
ATOM  11070  C29 POPE  168      14.170 113.045  58.619  1.00  0.00           C
ATOM  11072 0C21 POPE  168      13.760 114.035  57.799  1.00  0.00           C
ATOM  11074 1C21 POPE  168      13.320 115.405  58.269  1.00  0.00           C
ATOM  11077 2C21 POPE  168      13.270 116.454  57.149  1.00  0.00           C
ATOM  11080 3C21 POPE  168      11.940 116.485  56.379  1.00  0.00           C
ATOM  11083 4C21 POPE  168      11.900 117.595  55.299  1.00  0.00           C
ATOM  11086 5C21 POPE  168      12.910 117.355  54.169  1.00  0.00           C
ATOM  11089 6C21 POPE  168      12.880 118.424  53.059  1.00  0.00           C
ATOM  11092 7C21 POPE  168      13.230 119.835  53.559  1.00  0.00           C
ATOM  11095 8C21 POPE  168      13.350 120.884  52.449  1.00  0.00           C
ATOM  11099  C33 POPE  168      10.380 106.544  62.829  1.00  0.00           C
ATOM  11102  C34 POPE  168      11.470 106.225  61.809  1.00  0.00           C
ATOM  11105  C35 POPE  168      11.670 107.414  60.869  1.00  0.00           C
ATOM  11108  C36 POPE  168      12.350 107.045  59.549  1.00  0.00           C
ATOM  11111  C37 POPE  168      12.300 108.194  58.539  1.00  0.00           C
ATOM  11114  C38 POPE  168      12.560 107.764  57.089  1.00  0.00           C
ATOM  11117  C39 POPE  168      11.540 106.734  56.589  1.00  0.00           C
ATOM  11120 0C31 POPE  168      11.480 106.575  55.069  1.00  0.00           C
ATOM  11123 1C31 POPE  168      10.500 105.465  54.659  1.00  0.00           C
ATOM  11126 2C31 POPE  168      10.360 105.304  53.139  1.00  0.00           C
ATOM  11129 3C31 POPE  168       9.220 104.344  52.749  1.00  0.00           C
ATOM  11132 4C31 POPE  168       9.590 102.875  52.939  1.00  0.00           C
ATOM  11135 5C31 POPE  168       8.440 101.924  52.579  1.00  0.00           C
ATOM  11138 6C31 POPE  168       8.830 100.444  52.679  1.00  0.00           C
ATOM  11142  NH3 POPE  169      74.900  87.274  72.139  1.00  0.00           N
ATOM  11146  C12 POPE  169      75.430  88.605  72.619  1.00  0.00           C
ATOM  11149  C11 POPE  169      76.860  88.515  73.159  1.00  0.00           C
ATOM  11152  P   POPE  169      79.219  87.554  72.709  1.00  0.00           P
ATOM  11153  O13 POPE  169      80.030  88.764  72.399  1.00  0.00           O
ATOM  11154  O14 POPE  169      79.280  87.055  74.089  1.00  0.00           O
ATOM  11155  O11 POPE  169      79.600  86.384  71.719  1.00  0.00           O
ATOM  11156  O12 POPE  169      77.710  87.794  72.269  1.00  0.00           O
ATOM  11157  C1  POPE  169      80.200  86.674  70.469  1.00  0.00           C
ATOM  11160  C2  POPE  169      79.469  85.864  69.369  1.00  0.00           C
ATOM  11162  O21 POPE  169      80.320  85.784  68.209  1.00  0.00           O
ATOM  11163  C21 POPE  169      81.170  84.774  68.269  1.00  0.00           C
ATOM  11164  O22 POPE  169      81.130  83.895  69.119  1.00  0.00           O
ATOM  11165  C22 POPE  169      82.080  84.825  67.049  1.00  0.00           C
ATOM  11168  C3  POPE  169      78.079  86.444  68.999  1.00  0.00           C
ATOM  11171  O31 POPE  169      77.600  86.024  67.699  1.00  0.00           O
ATOM  11172  C31 POPE  169      77.390  84.724  67.509  1.00  0.00           C
ATOM  11173  O32 POPE  169      77.569  83.834  68.329  1.00  0.00           O
ATOM  11174  C32 POPE  169      76.820  84.524  66.089  1.00  0.00           C
ATOM  11177  C23 POPE  169      81.750  83.705  66.049  1.00  0.00           C
ATOM  11180  C24 POPE  169      82.310  83.965  64.649  1.00  0.00           C
ATOM  11183  C25 POPE  169      82.619  82.654  63.919  1.00  0.00           C
ATOM  11186  C26 POPE  169      83.950  82.064  64.409  1.00  0.00           C
ATOM  11189  C27 POPE  169      84.239  80.655  63.859  1.00  0.00           C
ATOM  11192  C28 POPE  169      85.659  80.204  64.269  1.00  0.00           C
ATOM  11195  C29 POPE  169      86.280  78.944  63.699  1.00  0.00           C
ATOM  11197 0C21 POPE  169      86.110  78.364  62.499  1.00  0.00           C
ATOM  11199 1C21 POPE  169      85.229  78.825  61.359  1.00  0.00           C
ATOM  11202 2C21 POPE  169      85.670  78.304  59.979  1.00  0.00           C
ATOM  11205 3C21 POPE  169      84.630  78.584  58.889  1.00  0.00           C
ATOM  11208 4C21 POPE  169      85.090  78.114  57.509  1.00  0.00           C
ATOM  11211 5C21 POPE  169      83.939  77.694  56.569  1.00  0.00           C
ATOM  11214 6C21 POPE  169      83.179  78.874  55.939  1.00  0.00           C
ATOM  11217 7C21 POPE  169      82.030  78.384  55.039  1.00  0.00           C
ATOM  11220 8C21 POPE  169      81.400  79.484  54.189  1.00  0.00           C
ATOM  11224  C33 POPE  169      75.690  83.474  66.099  1.00  0.00           C
ATOM  11227  C34 POPE  169      74.840  83.255  64.839  1.00  0.00           C
ATOM  11230  C35 POPE  169      74.170  81.865  64.909  1.00  0.00           C
ATOM  11233  C36 POPE  169      75.110  80.755  64.419  1.00  0.00           C
ATOM  11236  C37 POPE  169      74.810  80.355  62.969  1.00  0.00           C
ATOM  11239  C38 POPE  169      76.030  79.785  62.239  1.00  0.00           C
ATOM  11242  C39 POPE  169      75.820  79.515  60.739  1.00  0.00           C
ATOM  11245 0C31 POPE  169      75.509  80.784  59.929  1.00  0.00           C
ATOM  11248 1C31 POPE  169      75.680  80.615  58.409  1.00  0.00           C
ATOM  11251 2C31 POPE  169      77.140  80.355  57.989  1.00  0.00           C
ATOM  11254 3C31 POPE  169      77.390  80.395  56.479  1.00  0.00           C
ATOM  11257 4C31 POPE  169      76.600  79.344  55.699  1.00  0.00           C
ATOM  11260 5C31 POPE  169      77.149  79.105  54.279  1.00  0.00           C
ATOM  11263 6C31 POPE  169      76.330  78.105  53.459  1.00  0.00           C
ATOM  11267  NH3 POPE  170      15.540  86.994  29.309  1.00  0.00           N
ATOM  11271  C12 POPE  170      15.750  87.104  27.819  1.00  0.00           C
ATOM  11274  C11 POPE  170      14.520  86.605  27.069  1.00  0.00           C
ATOM  11277  P   POPE  170      12.010  87.325  26.789  1.00  0.00           P
ATOM  11278  O13 POPE  170      11.620  88.454  25.919  1.00  0.00           O
ATOM  11279  O14 POPE  170      11.840  85.974  26.219  1.00  0.00           O
ATOM  11280  O11 POPE  170      11.180  87.344  28.139  1.00  0.00           O
ATOM  11281  O12 POPE  170      13.480  87.545  27.269  1.00  0.00           O
ATOM  11282  C1  POPE  170      11.180  88.554  28.909  1.00  0.00           C
ATOM  11285  C2  POPE  170      11.300  88.325  30.449  1.00  0.00           C
ATOM  11287  O21 POPE  170      11.980  89.435  31.049  1.00  0.00           O
ATOM  11288  C21 POPE  170      13.290  89.474  31.129  1.00  0.00           C
ATOM  11289  O22 POPE  170      14.090  88.684  30.669  1.00  0.00           O
ATOM  11290  C22 POPE  170      13.680  90.674  31.989  1.00  0.00           C
ATOM  11293  C3  POPE  170      11.880  86.954  30.879  1.00  0.00           C
ATOM  11296  O31 POPE  170      12.470  86.985  32.189  1.00  0.00           O
ATOM  11297  C31 POPE  170      11.670  87.134  33.219  1.00  0.00           C
ATOM  11298  O32 POPE  170      10.450  87.094  33.169  1.00  0.00           O
ATOM  11299  C32 POPE  170      12.500  87.335  34.499  1.00  0.00           C
ATOM  11302  C23 POPE  170      14.800  90.304  32.979  1.00  0.00           C
ATOM  11305  C24 POPE  170      15.150  91.494  33.879  1.00  0.00           C
ATOM  11308  C25 POPE  170      16.520  91.355  34.539  1.00  0.00           C
ATOM  11311  C26 POPE  170      16.490  90.644  35.889  1.00  0.00           C
ATOM  11314  C27 POPE  170      17.880  90.624  36.529  1.00  0.00           C
ATOM  11317  C28 POPE  170      17.840  90.185  37.989  1.00  0.00           C
ATOM  11320  C29 POPE  170      19.080  90.424  38.789  1.00  0.00           C
ATOM  11322 0C21 POPE  170      19.130  90.164  40.109  1.00  0.00           C
ATOM  11324 1C21 POPE  170      17.960  89.584  40.869  1.00  0.00           C
ATOM  11327 2C21 POPE  170      18.260  89.304  42.349  1.00  0.00           C
ATOM  11330 3C21 POPE  170      16.980  88.954  43.129  1.00  0.00           C
ATOM  11333 4C21 POPE  170      17.190  88.855  44.639  1.00  0.00           C
ATOM  11336 5C21 POPE  170      18.140  87.724  45.049  1.00  0.00           C
ATOM  11339 6C21 POPE  170      18.090  87.455  46.559  1.00  0.00           C
ATOM  11342 7C21 POPE  170      19.100  86.404  47.009  1.00  0.00           C
ATOM  11345 8C21 POPE  170      19.070  86.184  48.519  1.00  0.00           C
ATOM  11349  C33 POPE  170      12.150  88.605  35.299  1.00  0.00           C
ATOM  11352  C34 POPE  170      12.600  88.494  36.759  1.00  0.00           C
ATOM  11355  C35 POPE  170      12.560  89.835  37.499  1.00  0.00           C
ATOM  11358  C36 POPE  170      11.270  90.624  37.279  1.00  0.00           C
ATOM  11361  C37 POPE  170      11.200  91.915  38.099  1.00  0.00           C
ATOM  11364  C38 POPE  170       9.940  92.715  37.739  1.00  0.00           C
ATOM  11367  C39 POPE  170       9.570  93.795  38.769  1.00  0.00           C
ATOM  11370 0C31 POPE  170       9.370  93.185  40.159  1.00  0.00           C
ATOM  11373 1C31 POPE  170       8.520  93.994  41.149  1.00  0.00           C
ATOM  11376 2C31 POPE  170       8.830  93.515  42.579  1.00  0.00           C
ATOM  11379 3C31 POPE  170       7.790  93.914  43.629  1.00  0.00           C
ATOM  11382 4C31 POPE  170       6.560  92.994  43.659  1.00  0.00           C
ATOM  11385 5C31 POPE  170       5.770  93.105  44.959  1.00  0.00           C
ATOM  11388 6C31 POPE  170       4.620  92.094  45.059  1.00  0.00           C
ATOM  11392  NH3 POPE  171      85.799  72.004  71.689  1.00  0.00           N
ATOM  11396  C12 POPE  171      84.740  72.804  72.379  1.00  0.00           C
ATOM  11399  C11 POPE  171      85.200  74.224  72.679  1.00  0.00           C
ATOM  11402  P   POPE  171      84.190  76.365  73.799  1.00  0.00           P
ATOM  11403  O13 POPE  171      83.570  76.344  75.139  1.00  0.00           O
ATOM  11404  O14 POPE  171      85.580  76.874  73.689  1.00  0.00           O
ATOM  11405  O11 POPE  171      83.240  77.155  72.809  1.00  0.00           O
ATOM  11406  O12 POPE  171      84.079  74.904  73.219  1.00  0.00           O
ATOM  11407  C1  POPE  171      82.209  76.535  72.019  1.00  0.00           C
ATOM  11410  C2  POPE  171      82.320  76.954  70.529  1.00  0.00           C
ATOM  11412  O21 POPE  171      81.130  76.605  69.779  1.00  0.00           O
ATOM  11413  C21 POPE  171      81.090  75.544  68.999  1.00  0.00           C
ATOM  11414  O22 POPE  171      81.850  74.585  69.059  1.00  0.00           O
ATOM  11415  C22 POPE  171      79.909  75.614  68.029  1.00  0.00           C
ATOM  11418  C3  POPE  171      83.700  76.575  69.899  1.00  0.00           C
ATOM  11421  O31 POPE  171      83.690  76.715  68.449  1.00  0.00           O
ATOM  11422  C31 POPE  171      84.860  76.974  67.889  1.00  0.00           C
ATOM  11423  O32 POPE  171      85.920  77.074  68.489  1.00  0.00           O
ATOM  11424  C32 POPE  171      84.660  77.185  66.389  1.00  0.00           C
ATOM  11427  C23 POPE  171      79.620  74.215  67.409  1.00  0.00           C
ATOM  11430  C24 POPE  171      78.450  74.185  66.409  1.00  0.00           C
ATOM  11433  C25 POPE  171      78.830  74.734  65.029  1.00  0.00           C
ATOM  11436  C26 POPE  171      77.820  74.454  63.909  1.00  0.00           C
ATOM  11439  C27 POPE  171      78.429  74.774  62.539  1.00  0.00           C
ATOM  11442  C28 POPE  171      77.540  74.444  61.319  1.00  0.00           C
ATOM  11445  C29 POPE  171      76.200  75.124  61.329  1.00  0.00           C
ATOM  11447 0C21 POPE  171      75.000  74.504  61.289  1.00  0.00           C
ATOM  11449 1C21 POPE  171      74.750  73.015  61.239  1.00  0.00           C
ATOM  11452 2C21 POPE  171      74.469  72.484  59.809  1.00  0.00           C
ATOM  11455 3C21 POPE  171      73.119  72.954  59.269  1.00  0.00           C
ATOM  11458 4C21 POPE  171      72.910  72.734  57.759  1.00  0.00           C
ATOM  11461 5C21 POPE  171      71.770  73.634  57.269  1.00  0.00           C
ATOM  11464 6C21 POPE  171      71.250  73.344  55.859  1.00  0.00           C
ATOM  11467 7C21 POPE  171      70.080  74.274  55.519  1.00  0.00           C
ATOM  11470 8C21 POPE  171      69.320  73.935  54.229  1.00  0.00           C
ATOM  11474  C33 POPE  171      83.810  76.084  65.679  1.00  0.00           C
ATOM  11477  C34 POPE  171      83.990  76.144  64.159  1.00  0.00           C
ATOM  11480  C35 POPE  171      83.140  75.154  63.349  1.00  0.00           C
ATOM  11483  C36 POPE  171      83.500  75.204  61.859  1.00  0.00           C
ATOM  11486  C37 POPE  171      82.380  74.715  60.909  1.00  0.00           C
ATOM  11489  C38 POPE  171      82.200  75.664  59.719  1.00  0.00           C
ATOM  11492  C39 POPE  171      80.990  75.325  58.819  1.00  0.00           C
ATOM  11495 0C31 POPE  171      81.240  74.134  57.889  1.00  0.00           C
ATOM  11498 1C31 POPE  171      79.960  73.654  57.179  1.00  0.00           C
ATOM  11501 2C31 POPE  171      80.160  72.264  56.539  1.00  0.00           C
ATOM  11504 3C31 POPE  171      78.869  71.435  56.459  1.00  0.00           C
ATOM  11507 4C31 POPE  171      77.840  71.924  55.429  1.00  0.00           C
ATOM  11510 5C31 POPE  171      76.610  71.014  55.389  1.00  0.00           C
ATOM  11513 6C31 POPE  171      75.610  71.365  54.289  1.00  0.00           C
ATOM  11517  NH3 POPE  172      80.869  47.054  32.689  1.00  0.00           N
ATOM  11521  C12 POPE  172      81.780  48.254  32.669  1.00  0.00           C
ATOM  11524  C11 POPE  172      82.890  48.105  31.619  1.00  0.00           C
ATOM  11527  P   POPE  172      84.899  49.824  31.149  1.00  0.00           P
ATOM  11528  O13 POPE  172      85.530  49.014  30.079  1.00  0.00           O
ATOM  11529  O14 POPE  172      84.890  51.295  30.959  1.00  0.00           O
ATOM  11530  O11 POPE  172      85.629  49.444  32.499  1.00  0.00           O
ATOM  11531  O12 POPE  172      83.399  49.395  31.359  1.00  0.00           O
ATOM  11532  C1  POPE  172      85.090  49.584  33.819  1.00  0.00           C
ATOM  11535  C2  POPE  172      85.959  50.575  34.649  1.00  0.00           C
ATOM  11537  O21 POPE  172      85.889  50.354  36.069  1.00  0.00           O
ATOM  11538  C21 POPE  172      84.750  50.575  36.679  1.00  0.00           C
ATOM  11539  O22 POPE  172      83.690  50.864  36.139  1.00  0.00           O
ATOM  11540  C22 POPE  172      84.969  50.445  38.179  1.00  0.00           C
ATOM  11543  C3  POPE  172      85.759  52.054  34.239  1.00  0.00           C
ATOM  11546  O31 POPE  172      86.960  52.794  34.509  1.00  0.00           O
ATOM  11547  C31 POPE  172      86.879  53.834  35.289  1.00  0.00           C
ATOM  11548  O32 POPE  172      86.340  54.904  35.059  1.00  0.00           O
ATOM  11549  C32 POPE  172      87.399  53.355  36.629  1.00  0.00           C
ATOM  11552  C23 POPE  172      83.679  50.575  39.009  1.00  0.00           C
ATOM  11555  C24 POPE  172      83.760  49.754  40.309  1.00  0.00           C
ATOM  11558  C25 POPE  172      84.619  50.404  41.399  1.00  0.00           C
ATOM  11561  C26 POPE  172      83.789  51.334  42.299  1.00  0.00           C
ATOM  11564  C27 POPE  172      84.540  51.774  43.569  1.00  0.00           C
ATOM  11567  C28 POPE  172      83.719  52.724  44.469  1.00  0.00           C
ATOM  11570  C29 POPE  172      82.530  52.044  45.119  1.00  0.00           C
ATOM  11572 0C21 POPE  172      82.170  52.094  46.419  1.00  0.00           C
ATOM  11574 1C21 POPE  172      82.849  52.864  47.529  1.00  0.00           C
ATOM  11577 2C21 POPE  172      83.310  51.954  48.679  1.00  0.00           C
ATOM  11580 3C21 POPE  172      84.079  52.744  49.749  1.00  0.00           C
ATOM  11583 4C21 POPE  172      84.560  51.874  50.919  1.00  0.00           C
ATOM  11586 5C21 POPE  172      85.349  52.674  51.959  1.00  0.00           C
ATOM  11589 6C21 POPE  172      85.580  51.884  53.259  1.00  0.00           C
ATOM  11592 7C21 POPE  172      86.310  52.704  54.339  1.00  0.00           C
ATOM  11595 8C21 POPE  172      86.170  52.084  55.729  1.00  0.00           C
ATOM  11599  C33 POPE  172      88.070  54.424  37.489  1.00  0.00           C
ATOM  11602  C34 POPE  172      88.229  53.935  38.929  1.00  0.00           C
ATOM  11605  C35 POPE  172      88.979  52.604  39.039  1.00  0.00           C
ATOM  11608  C36 POPE  172      89.099  52.124  40.489  1.00  0.00           C
ATOM  11611  C37 POPE  172      88.659  50.664  40.649  1.00  0.00           C
ATOM  11614  C38 POPE  172      88.450  50.255  42.109  1.00  0.00           C
ATOM  11617  C39 POPE  172      89.700  50.364  42.989  1.00  0.00           C
ATOM  11620 0C31 POPE  172      89.330  50.084  44.449  1.00  0.00           C
ATOM  11623 1C31 POPE  172      90.520  49.874  45.399  1.00  0.00           C
ATOM  11626 2C31 POPE  172      89.969  49.645  46.809  1.00  0.00           C
ATOM  11629 3C31 POPE  172      90.840  48.795  47.729  1.00  0.00           C
ATOM  11632 4C31 POPE  172      90.049  48.474  49.009  1.00  0.00           C
ATOM  11635 5C31 POPE  172      90.650  47.334  49.829  1.00  0.00           C
ATOM  11638 6C31 POPE  172      89.770  46.954  51.019  1.00  0.00           C
ATOM  11642  NH3 POPE  173      81.470  26.334  74.599  1.00  0.00           N
ATOM  11646  C12 POPE  173      81.200  26.384  73.119  1.00  0.00           C
ATOM  11649  C11 POPE  173      81.100  27.824  72.599  1.00  0.00           C
ATOM  11652  P   POPE  173      83.010  29.364  73.569  1.00  0.00           P
ATOM  11653  O13 POPE  173      82.560  28.864  74.889  1.00  0.00           O
ATOM  11654  O14 POPE  173      84.460  29.374  73.349  1.00  0.00           O
ATOM  11655  O11 POPE  173      82.380  30.785  73.209  1.00  0.00           O
ATOM  11656  O12 POPE  173      82.399  28.394  72.479  1.00  0.00           O
ATOM  11657  C1  POPE  173      81.879  31.154  71.919  1.00  0.00           C
ATOM  11660  C2  POPE  173      82.849  31.994  71.019  1.00  0.00           C
ATOM  11662  O21 POPE  173      82.429  31.774  69.659  1.00  0.00           O
ATOM  11663  C21 POPE  173      82.659  32.664  68.719  1.00  0.00           C
ATOM  11664  O22 POPE  173      83.220  33.744  68.869  1.00  0.00           O
ATOM  11665  C22 POPE  173      82.030  32.144  67.429  1.00  0.00           C
ATOM  11668  C3  POPE  173      84.340  31.594  71.219  1.00  0.00           C
ATOM  11671  O31 POPE  173      85.220  32.354  70.359  1.00  0.00           O
ATOM  11672  C31 POPE  173      86.459  31.884  70.279  1.00  0.00           C
ATOM  11673  O32 POPE  173      86.940  31.004  70.979  1.00  0.00           O
ATOM  11674  C32 POPE  173      87.189  32.634  69.179  1.00  0.00           C
ATOM  11677  C23 POPE  173      81.420  33.234  66.509  1.00  0.00           C
ATOM  11680  C24 POPE  173      80.310  32.654  65.589  1.00  0.00           C
ATOM  11683  C25 POPE  173      80.179  33.314  64.209  1.00  0.00           C
ATOM  11686  C26 POPE  173      78.729  33.404  63.719  1.00  0.00           C
ATOM  11689  C27 POPE  173      78.570  34.194  62.399  1.00  0.00           C
ATOM  11692  C28 POPE  173      77.159  34.794  62.209  1.00  0.00           C
ATOM  11695  C29 POPE  173      76.090  33.744  62.079  1.00  0.00           C
ATOM  11697 0C21 POPE  173      75.600  33.254  60.929  1.00  0.00           C
ATOM  11699 1C21 POPE  173      76.070  33.594  59.539  1.00  0.00           C
ATOM  11702 2C21 POPE  173      76.200  32.334  58.659  1.00  0.00           C
ATOM  11705 3C21 POPE  173      74.830  31.794  58.189  1.00  0.00           C
ATOM  11708 4C21 POPE  173      74.880  30.334  57.759  1.00  0.00           C
ATOM  11711 5C21 POPE  173      75.729  30.074  56.499  1.00  0.00           C
ATOM  11714 6C21 POPE  173      75.560  28.644  56.009  1.00  0.00           C
ATOM  11717 7C21 POPE  173      76.479  28.294  54.839  1.00  0.00           C
ATOM  11720 8C21 POPE  173      76.330  26.834  54.409  1.00  0.00           C
ATOM  11724  C33 POPE  173      87.630  31.715  68.019  1.00  0.00           C
ATOM  11727  C34 POPE  173      86.479  31.184  67.139  1.00  0.00           C
ATOM  11730  C35 POPE  173      86.970  30.785  65.739  1.00  0.00           C
ATOM  11733  C36 POPE  173      85.869  30.264  64.789  1.00  0.00           C
ATOM  11736  C37 POPE  173      86.140  30.674  63.329  1.00  0.00           C
ATOM  11739  C38 POPE  173      85.500  29.764  62.259  1.00  0.00           C
ATOM  11742  C39 POPE  173      83.970  29.784  62.109  1.00  0.00           C
ATOM  11745 0C31 POPE  173      83.450  30.954  61.259  1.00  0.00           C
ATOM  11748 1C31 POPE  173      81.920  30.894  61.099  1.00  0.00           C
ATOM  11751 2C31 POPE  173      81.270  32.224  60.689  1.00  0.00           C
ATOM  11754 3C31 POPE  173      81.549  32.664  59.239  1.00  0.00           C
ATOM  11757 4C31 POPE  173      80.869  33.994  58.909  1.00  0.00           C
ATOM  11760 5C31 POPE  173      80.910  34.334  57.409  1.00  0.00           C
ATOM  11763 6C31 POPE  173      80.430  35.744  57.099  1.00  0.00           C
ATOM  11767  NH3 POPE  174      59.100 115.264  72.509  1.00  0.00           N
ATOM  11771  C12 POPE  174      60.220 114.534  73.219  1.00  0.00           C
ATOM  11774  C11 POPE  174      61.569 114.835  72.549  1.00  0.00           C
ATOM  11777  P   POPE  174      63.689 113.344  72.229  1.00  0.00           P
ATOM  11778  O13 POPE  174      65.060 113.474  72.789  1.00  0.00           O
ATOM  11779  O14 POPE  174      63.170 111.964  72.039  1.00  0.00           O
ATOM  11780  O11 POPE  174      63.580 114.114  70.869  1.00  0.00           O
ATOM  11781  O12 POPE  174      62.639 114.094  73.169  1.00  0.00           O
ATOM  11782  C1  POPE  174      63.380 113.454  69.609  1.00  0.00           C
ATOM  11785  C2  POPE  174      64.740 113.295  68.909  1.00  0.00           C
ATOM  11787  O21 POPE  174      64.690 113.825  67.569  1.00  0.00           O
ATOM  11788  C21 POPE  174      64.500 113.045  66.519  1.00  0.00           C
ATOM  11789  O22 POPE  174      64.030 111.924  66.519  1.00  0.00           O
ATOM  11790  C22 POPE  174      65.000 113.795  65.289  1.00  0.00           C
ATOM  11793  C3  POPE  174      65.399 111.894  69.069  1.00  0.00           C
ATOM  11796  O31 POPE  174      66.610 111.744  68.309  1.00  0.00           O
ATOM  11797  C31 POPE  174      67.619 112.504  68.669  1.00  0.00           C
ATOM  11798  O32 POPE  174      67.630 113.305  69.579  1.00  0.00           O
ATOM  11799  C32 POPE  174      68.770 112.234  67.699  1.00  0.00           C
ATOM  11802  C23 POPE  174      65.780 112.855  64.339  1.00  0.00           C
ATOM  11805  C24 POPE  174      66.860 113.594  63.529  1.00  0.00           C
ATOM  11808  C25 POPE  174      66.450 114.105  62.149  1.00  0.00           C
ATOM  11811  C26 POPE  174      66.179 112.965  61.159  1.00  0.00           C
ATOM  11814  C27 POPE  174      66.200 113.424  59.699  1.00  0.00           C
ATOM  11817  C28 POPE  174      65.859 112.254  58.759  1.00  0.00           C
ATOM  11820  C29 POPE  174      66.210 112.554  57.329  1.00  0.00           C
ATOM  11822 0C21 POPE  174      67.220 111.994  56.639  1.00  0.00           C
ATOM  11824 1C21 POPE  174      68.190 110.965  57.149  1.00  0.00           C
ATOM  11827 2C21 POPE  174      67.630 109.524  57.079  1.00  0.00           C
ATOM  11830 3C21 POPE  174      67.170 109.114  55.679  1.00  0.00           C
ATOM  11833 4C21 POPE  174      66.430 107.764  55.659  1.00  0.00           C
ATOM  11836 5C21 POPE  174      65.929 107.374  54.259  1.00  0.00           C
ATOM  11839 6C21 POPE  174      65.150 108.474  53.529  1.00  0.00           C
ATOM  11842 7C21 POPE  174      64.600 108.015  52.179  1.00  0.00           C
ATOM  11845 8C21 POPE  174      64.170 109.164  51.269  1.00  0.00           C
ATOM  11849  C33 POPE  174      70.170 112.335  68.339  1.00  0.00           C
ATOM  11852  C34 POPE  174      70.600 113.795  68.539  1.00  0.00           C
ATOM  11855  C35 POPE  174      72.009 113.985  69.089  1.00  0.00           C
ATOM  11858  C36 POPE  174      72.689 115.255  68.549  1.00  0.00           C
ATOM  11861  C37 POPE  174      73.289 115.024  67.159  1.00  0.00           C
ATOM  11864  C38 POPE  174      74.189 116.174  66.699  1.00  0.00           C
ATOM  11867  C39 POPE  174      75.270 115.724  65.699  1.00  0.00           C
ATOM  11870 0C31 POPE  174      74.760 115.545  64.259  1.00  0.00           C
ATOM  11873 1C31 POPE  174      75.830 114.984  63.319  1.00  0.00           C
ATOM  11876 2C31 POPE  174      75.450 115.045  61.829  1.00  0.00           C
ATOM  11879 3C31 POPE  174      76.530 115.704  60.959  1.00  0.00           C
ATOM  11882 4C31 POPE  174      77.770 114.835  60.739  1.00  0.00           C
ATOM  11885 5C31 POPE  174      78.760 115.465  59.749  1.00  0.00           C
ATOM  11888 6C31 POPE  174      79.960 114.575  59.409  1.00  0.00           C
ATOM  11892  NH3 POPE  175     118.150  87.615  33.909  1.00  0.00           N
ATOM  11896  C12 POPE  175     119.619  87.315  33.809  1.00  0.00           C
ATOM  11899  C11 POPE  175     120.399  88.435  33.059  1.00  0.00           C
ATOM  11902  P   POPE  175     122.409  90.045  33.169  1.00  0.00           P
ATOM  11903  O13 POPE  175     122.930  89.405  31.929  1.00  0.00           O
ATOM  11904  O14 POPE  175     121.700  91.314  32.929  1.00  0.00           O
ATOM  11905  O11 POPE  175     123.570  90.325  34.209  1.00  0.00           O
ATOM  11906  O12 POPE  175     121.409  89.035  33.889  1.00  0.00           O
ATOM  11907  C1  POPE  175     123.259  90.494  35.599  1.00  0.00           C
ATOM  11910  C2  POPE  175     123.700  91.844  36.239  1.00  0.00           C
ATOM  11912  O21 POPE  175     122.810  91.994  37.369  1.00  0.00           O
ATOM  11913  C21 POPE  175     123.360  92.424  38.479  1.00  0.00           C
ATOM  11914  O22 POPE  175     124.520  92.764  38.619  1.00  0.00           O
ATOM  11915  C22 POPE  175     122.310  92.364  39.589  1.00  0.00           C
ATOM  11918  C3  POPE  175     123.550  93.054  35.269  1.00  0.00           C
ATOM  11921  O31 POPE  175     123.140  94.285  35.929  1.00  0.00           O
ATOM  11922  C31 POPE  175     124.099  95.004  36.509  1.00  0.00           C
ATOM  11923  O32 POPE  175     125.290  94.855  36.349  1.00  0.00           O
ATOM  11924  C32 POPE  175     123.420  96.035  37.419  1.00  0.00           C
ATOM  11927  C23 POPE  175     122.479  93.465  40.669  1.00  0.00           C
ATOM  11930  C24 POPE  175     121.549  93.284  41.879  1.00  0.00           C
ATOM  11933  C25 POPE  175     121.950  92.125  42.789  1.00  0.00           C
ATOM  11936  C26 POPE  175     121.050  91.924  43.999  1.00  0.00           C
ATOM  11939  C27 POPE  175     121.770  91.234  45.169  1.00  0.00           C
ATOM  11942  C28 POPE  175     121.039  91.395  46.519  1.00  0.00           C
ATOM  11945  C29 POPE  175     119.870  90.465  46.709  1.00  0.00           C
ATOM  11947 0C21 POPE  175     118.590  90.724  46.409  1.00  0.00           C
ATOM  11949 1C21 POPE  175     118.030  91.964  45.749  1.00  0.00           C
ATOM  11952 2C21 POPE  175     117.780  93.155  46.699  1.00  0.00           C
ATOM  11955 3C21 POPE  175     116.360  93.715  46.559  1.00  0.00           C
ATOM  11958 4C21 POPE  175     115.880  94.514  47.769  1.00  0.00           C
ATOM  11961 5C21 POPE  175     115.729  93.644  49.019  1.00  0.00           C
ATOM  11964 6C21 POPE  175     115.060  94.355  50.199  1.00  0.00           C
ATOM  11967 7C21 POPE  175     115.010  93.454  51.439  1.00  0.00           C
ATOM  11970 8C21 POPE  175     114.099  93.985  52.539  1.00  0.00           C
ATOM  11974  C33 POPE  175     124.409  96.704  38.399  1.00  0.00           C
ATOM  11977  C34 POPE  175     123.770  97.905  39.109  1.00  0.00           C
ATOM  11980  C35 POPE  175     122.940  97.524  40.339  1.00  0.00           C
ATOM  11983  C36 POPE  175     123.830  97.164  41.539  1.00  0.00           C
ATOM  11986  C37 POPE  175     123.060  96.924  42.849  1.00  0.00           C
ATOM  11989  C38 POPE  175     123.959  96.304  43.919  1.00  0.00           C
ATOM  11992  C39 POPE  175     123.200  96.015  45.219  1.00  0.00           C
ATOM  11995 0C31 POPE  175     124.020  95.174  46.219  1.00  0.00           C
ATOM  11998 1C31 POPE  175     123.179  94.835  47.469  1.00  0.00           C
ATOM  12001 2C31 POPE  175     123.610  93.554  48.189  1.00  0.00           C
ATOM  12004 3C31 POPE  175     124.979  93.594  48.899  1.00  0.00           C
ATOM  12007 4C31 POPE  175     125.189  94.844  49.749  1.00  0.00           C
ATOM  12010 5C31 POPE  175     126.270  94.664  50.819  1.00  0.00           C
ATOM  12013 6C31 POPE  175     126.739  96.004  51.369  1.00  0.00           C
ATOM  12017  NH3 POPE  176       3.190  93.874  32.189  1.00  0.00           N
ATOM  12021  C12 POPE  176       4.460  94.254  32.909  1.00  0.00           C
ATOM  12024  C11 POPE  176       5.570  94.625  31.899  1.00  0.00           C
ATOM  12027  P   POPE  176       5.540  97.174  31.239  1.00  0.00           P
ATOM  12028  O13 POPE  176       6.480  97.434  30.129  1.00  0.00           O
ATOM  12029  O14 POPE  176       4.110  96.994  30.899  1.00  0.00           O
ATOM  12030  O11 POPE  176       5.700  98.344  32.299  1.00  0.00           O
ATOM  12031  O12 POPE  176       6.050  95.945  32.109  1.00  0.00           O
ATOM  12032  C1  POPE  176       5.140  98.255  33.619  1.00  0.00           C
ATOM  12035  C2  POPE  176       4.410  99.564  33.959  1.00  0.00           C
ATOM  12037  O21 POPE  176       4.010  99.514  35.339  1.00  0.00           O
ATOM  12038  C21 POPE  176       3.500 100.605  35.889  1.00  0.00           C
ATOM  12039  O22 POPE  176       2.370 100.685  36.369  1.00  0.00           O
ATOM  12040  C22 POPE  176       4.620 101.634  36.119  1.00  0.00           C
ATOM  12043  C3  POPE  176       3.210  99.744  32.989  1.00  0.00           C
ATOM  12046  O31 POPE  176       2.720 101.094  32.969  1.00  0.00           O
ATOM  12047  C31 POPE  176       3.370 101.915  32.159  1.00  0.00           C
ATOM  12048  O32 POPE  176       4.440 101.684  31.609  1.00  0.00           O
ATOM  12049  C32 POPE  176       2.540 103.165  31.929  1.00  0.00           C
ATOM  12052  C23 POPE  176       4.370 102.554  37.339  1.00  0.00           C
ATOM  12055  C24 POPE  176       5.670 103.064  37.979  1.00  0.00           C
ATOM  12058  C25 POPE  176       5.440 104.054  39.129  1.00  0.00           C
ATOM  12061  C26 POPE  176       4.640 103.424  40.269  1.00  0.00           C
ATOM  12064  C27 POPE  176       4.400 104.374  41.439  1.00  0.00           C
ATOM  12067  C28 POPE  176       3.540 103.694  42.529  1.00  0.00           C
ATOM  12070  C29 POPE  176       3.580 104.474  43.819  1.00  0.00           C
ATOM  12072 0C21 POPE  176       2.630 105.255  44.339  1.00  0.00           C
ATOM  12074 1C21 POPE  176       1.250 105.515  43.759  1.00  0.00           C
ATOM  12077 2C21 POPE  176       0.231 105.825  44.879  1.00  0.00           C
ATOM  12080 3C21 POPE  176       0.430 107.195  45.559  1.00  0.00           C
ATOM  12083 4C21 POPE  176      -0.619 107.444  46.649  1.00  0.00           C
ATOM  12086 5C21 POPE  176      -0.449 108.754  47.439  1.00  0.00           C
ATOM  12089 6C21 POPE  176      -1.179 109.965  46.819  1.00  0.00           C
ATOM  12092 7C21 POPE  176      -1.859 110.875  47.869  1.00  0.00           C
ATOM  12095 8C21 POPE  176      -1.399 112.335  47.839  1.00  0.00           C
ATOM  12099  C33 POPE  176       1.590 103.494  33.099  1.00  0.00           C
ATOM  12102  C34 POPE  176       0.770 104.734  32.769  1.00  0.00           C
ATOM  12105  C35 POPE  176      -0.229 105.084  33.869  1.00  0.00           C
ATOM  12108  C36 POPE  176       0.260 106.205  34.799  1.00  0.00           C
ATOM  12111  C37 POPE  176       0.810 105.755  36.159  1.00  0.00           C
ATOM  12114  C38 POPE  176       1.210 107.005  36.939  1.00  0.00           C
ATOM  12117  C39 POPE  176       1.690 106.785  38.379  1.00  0.00           C
ATOM  12120 0C31 POPE  176       2.090 108.134  38.979  1.00  0.00           C
ATOM  12123 1C31 POPE  176       2.260 108.134  40.499  1.00  0.00           C
ATOM  12126 2C31 POPE  176       2.320 109.575  41.019  1.00  0.00           C
ATOM  12129 3C31 POPE  176       1.800 109.734  42.459  1.00  0.00           C
ATOM  12132 4C31 POPE  176       1.370 111.174  42.739  1.00  0.00           C
ATOM  12135 5C31 POPE  176       2.530 112.185  42.669  1.00  0.00           C
ATOM  12138 6C31 POPE  176       2.120 113.655  42.689  1.00  0.00           C
ATOM  12142  NH3 POPE  177     128.150 129.185  28.349  1.00  0.00           N
ATOM  12146  C12 POPE  177     126.700 128.994  27.989  1.00  0.00           C
ATOM  12149  C11 POPE  177     126.090 130.334  27.529  1.00  0.00           C
ATOM  12152  P   POPE  177     123.500 130.634  27.779  1.00  0.00           P
ATOM  12153  O13 POPE  177     123.640 132.083  28.039  1.00  0.00           O
ATOM  12154  O14 POPE  177     122.250 130.194  27.119  1.00  0.00           O
ATOM  12155  O11 POPE  177     123.760 129.773  29.089  1.00  0.00           O
ATOM  12156  O12 POPE  177     124.789 130.144  26.959  1.00  0.00           O
ATOM  12157  C1  POPE  177     123.020 129.834  30.299  1.00  0.00           C
ATOM  12160  C2  POPE  177     122.920 128.394  30.909  1.00  0.00           C
ATOM  12162  O21 POPE  177     121.950 128.304  31.969  1.00  0.00           O
ATOM  12163  C21 POPE  177     122.130 128.974  33.079  1.00  0.00           C
ATOM  12164  O22 POPE  177     122.979 129.823  33.269  1.00  0.00           O
ATOM  12165  C22 POPE  177     121.130 128.524  34.139  1.00  0.00           C
ATOM  12168  C3  POPE  177     124.310 127.814  31.329  1.00  0.00           C
ATOM  12171  O31 POPE  177     124.170 126.575  32.049  1.00  0.00           O
ATOM  12172  C31 POPE  177     125.189 126.144  32.809  1.00  0.00           C
ATOM  12173  O32 POPE  177     125.049 125.605  33.899  1.00  0.00           O
ATOM  12174  C32 POPE  177     126.560 126.465  32.199  1.00  0.00           C
ATOM  12177  C23 POPE  177     121.869 127.984  35.389  1.00  0.00           C
ATOM  12180  C24 POPE  177     121.030 127.014  36.239  1.00  0.00           C
ATOM  12183  C25 POPE  177     119.730 127.634  36.749  1.00  0.00           C
ATOM  12186  C26 POPE  177     119.009 126.744  37.779  1.00  0.00           C
ATOM  12189  C27 POPE  177     119.829 126.535  39.059  1.00  0.00           C
ATOM  12192  C28 POPE  177     119.070 125.805  40.169  1.00  0.00           C
ATOM  12195  C29 POPE  177     118.119 126.754  40.849  1.00  0.00           C
ATOM  12197 0C21 POPE  177     117.940 126.905  42.179  1.00  0.00           C
ATOM  12199 1C21 POPE  177     118.630 126.164  43.289  1.00  0.00           C
ATOM  12202 2C21 POPE  177     119.270 127.094  44.339  1.00  0.00           C
ATOM  12205 3C21 POPE  177     118.259 127.845  45.219  1.00  0.00           C
ATOM  12208 4C21 POPE  177     118.090 127.244  46.629  1.00  0.00           C
ATOM  12211 5C21 POPE  177     117.209 125.984  46.669  1.00  0.00           C
ATOM  12214 6C21 POPE  177     117.030 125.424  48.099  1.00  0.00           C
ATOM  12217 7C21 POPE  177     116.579 123.954  48.099  1.00  0.00           C
ATOM  12220 8C21 POPE  177     116.200 123.435  49.489  1.00  0.00           C
ATOM  12224  C33 POPE  177     127.700 125.634  32.829  1.00  0.00           C
ATOM  12227  C34 POPE  177     129.099 126.134  32.459  1.00  0.00           C
ATOM  12230  C35 POPE  177     130.209 125.224  33.019  1.00  0.00           C
ATOM  12233  C36 POPE  177     130.349 123.895  32.259  1.00  0.00           C
ATOM  12236  C37 POPE  177     131.188 122.825  32.969  1.00  0.00           C
ATOM  12239  C38 POPE  177     132.688 123.144  33.099  1.00  0.00           C
ATOM  12242  C39 POPE  177     133.029 124.134  34.239  1.00  0.00           C
ATOM  12245 0C31 POPE  177     134.449 123.924  34.769  1.00  0.00           C
ATOM  12248 1C31 POPE  177     134.769 124.614  36.099  1.00  0.00           C
ATOM  12251 2C31 POPE  177     136.169 124.304  36.659  1.00  0.00           C
ATOM  12254 3C31 POPE  177     136.339 122.895  37.259  1.00  0.00           C
ATOM  12257 4C31 POPE  177     137.778 122.634  37.749  1.00  0.00           C
ATOM  12260 5C31 POPE  177     137.879 121.594  38.879  1.00  0.00           C
ATOM  12263 6C31 POPE  177     139.298 121.454  39.439  1.00  0.00           C
ATOM  12267  NH3 POPE  178      96.830  81.205  30.739  1.00  0.00           N
ATOM  12271  C12 POPE  178      97.090  80.484  32.019  1.00  0.00           C
ATOM  12274  C11 POPE  178      95.860  79.634  32.299  1.00  0.00           C
ATOM  12277  P   POPE  178      94.190  78.535  30.659  1.00  0.00           P
ATOM  12278  O13 POPE  178      93.770  79.834  30.079  1.00  0.00           O
ATOM  12279  O14 POPE  178      94.250  77.344  29.779  1.00  0.00           O
ATOM  12280  O11 POPE  178      93.399  78.204  32.009  1.00  0.00           O
ATOM  12281  O12 POPE  178      95.650  78.755  31.199  1.00  0.00           O
ATOM  12282  C1  POPE  178      93.350  76.864  32.519  1.00  0.00           C
ATOM  12285  C2  POPE  178      93.060  76.884  34.059  1.00  0.00           C
ATOM  12287  O21 POPE  178      93.410  75.614  34.669  1.00  0.00           O
ATOM  12288  C21 POPE  178      93.620  75.734  35.999  1.00  0.00           C
ATOM  12289  O22 POPE  178      94.020  76.744  36.539  1.00  0.00           O
ATOM  12290  C22 POPE  178      93.170  74.504  36.779  1.00  0.00           C
ATOM  12293  C3  POPE  178      91.579  77.204  34.359  1.00  0.00           C
ATOM  12296  O31 POPE  178      91.120  76.614  35.589  1.00  0.00           O
ATOM  12297  C31 POPE  178      90.980  77.225  36.789  1.00  0.00           C
ATOM  12298  O32 POPE  178      90.479  76.654  37.739  1.00  0.00           O
ATOM  12299  C32 POPE  178      91.549  78.644  36.899  1.00  0.00           C
ATOM  12302  C23 POPE  178      93.719  74.605  38.229  1.00  0.00           C
ATOM  12305  C24 POPE  178      93.450  73.384  39.109  1.00  0.00           C
ATOM  12308  C25 POPE  178      94.409  73.244  40.299  1.00  0.00           C
ATOM  12311  C26 POPE  178      93.990  74.014  41.559  1.00  0.00           C
ATOM  12314  C27 POPE  178      94.890  73.644  42.759  1.00  0.00           C
ATOM  12317  C28 POPE  178      94.470  74.314  44.079  1.00  0.00           C
ATOM  12320  C29 POPE  178      95.170  73.674  45.259  1.00  0.00           C
ATOM  12322 0C21 POPE  178      95.640  74.265  46.379  1.00  0.00           C
ATOM  12324 1C21 POPE  178      95.560  75.715  46.799  1.00  0.00           C
ATOM  12327 2C21 POPE  178      94.160  76.374  46.749  1.00  0.00           C
ATOM  12330 3C21 POPE  178      94.079  77.664  47.589  1.00  0.00           C
ATOM  12333 4C21 POPE  178      93.579  78.884  46.789  1.00  0.00           C
ATOM  12336 5C21 POPE  178      93.410  80.145  47.639  1.00  0.00           C
ATOM  12339 6C21 POPE  178      92.860  81.345  46.869  1.00  0.00           C
ATOM  12342 7C21 POPE  178      92.469  82.504  47.809  1.00  0.00           C
ATOM  12345 8C21 POPE  178      91.909  83.725  47.079  1.00  0.00           C
ATOM  12349  C33 POPE  178      90.930  79.424  38.079  1.00  0.00           C
ATOM  12352  C34 POPE  178      91.830  80.574  38.569  1.00  0.00           C
ATOM  12355  C35 POPE  178      91.579  80.875  40.059  1.00  0.00           C
ATOM  12358  C36 POPE  178      92.340  79.884  40.949  1.00  0.00           C
ATOM  12361  C37 POPE  178      91.830  79.845  42.399  1.00  0.00           C
ATOM  12364  C38 POPE  178      92.580  78.804  43.259  1.00  0.00           C
ATOM  12367  C39 POPE  178      92.270  77.334  42.929  1.00  0.00           C
ATOM  12370 0C31 POPE  178      90.920  76.804  43.469  1.00  0.00           C
ATOM  12373 1C31 POPE  178      90.860  76.704  44.999  1.00  0.00           C
ATOM  12376 2C31 POPE  178      89.560  76.075  45.539  1.00  0.00           C
ATOM  12379 3C31 POPE  178      89.379  74.574  45.239  1.00  0.00           C
ATOM  12382 4C31 POPE  178      90.469  73.654  45.819  1.00  0.00           C
ATOM  12385 5C31 POPE  178      90.430  72.244  45.209  1.00  0.00           C
ATOM  12388 6C31 POPE  178      91.570  71.344  45.669  1.00  0.00           C
ATOM  12392  NH3 POPE  179      48.619  81.935  72.549  1.00  0.00           N
ATOM  12396  C12 POPE  179      49.880  81.134  72.719  1.00  0.00           C
ATOM  12399  C11 POPE  179      49.990  80.674  74.179  1.00  0.00           C
ATOM  12402  P   POPE  179      48.650  78.644  75.199  1.00  0.00           P
ATOM  12403  O13 POPE  179      49.740  78.364  76.159  1.00  0.00           O
ATOM  12404  O14 POPE  179      47.260  78.344  75.629  1.00  0.00           O
ATOM  12405  O11 POPE  179      48.860  77.755  73.889  1.00  0.00           O
ATOM  12406  O12 POPE  179      48.740  80.115  74.619  1.00  0.00           O
ATOM  12407  C1  POPE  179      50.030  76.934  73.739  1.00  0.00           C
ATOM  12410  C2  POPE  179      50.200  76.454  72.259  1.00  0.00           C
ATOM  12412  O21 POPE  179      51.579  76.185  71.939  1.00  0.00           O
ATOM  12413  C21 POPE  179      52.369  77.234  71.859  1.00  0.00           C
ATOM  12414  O22 POPE  179      52.060  78.395  72.069  1.00  0.00           O
ATOM  12415  C22 POPE  179      53.780  76.755  71.499  1.00  0.00           C
ATOM  12418  C3  POPE  179      49.479  77.374  71.229  1.00  0.00           C
ATOM  12421  O31 POPE  179      50.160  77.424  69.959  1.00  0.00           O
ATOM  12422  C31 POPE  179      50.130  78.594  69.349  1.00  0.00           C
ATOM  12423  O32 POPE  179      49.510  79.584  69.709  1.00  0.00           O
ATOM  12424  C32 POPE  179      51.000  78.545  68.089  1.00  0.00           C
ATOM  12427  C23 POPE  179      54.400  77.424  70.249  1.00  0.00           C
ATOM  12430  C24 POPE  179      55.010  76.365  69.319  1.00  0.00           C
ATOM  12433  C25 POPE  179      55.979  76.934  68.269  1.00  0.00           C
ATOM  12436  C26 POPE  179      56.930  75.844  67.739  1.00  0.00           C
ATOM  12439  C27 POPE  179      57.700  76.215  66.459  1.00  0.00           C
ATOM  12442  C28 POPE  179      58.920  75.304  66.189  1.00  0.00           C
ATOM  12445  C29 POPE  179      60.040  75.564  67.159  1.00  0.00           C
ATOM  12447 0C21 POPE  179      61.270  75.045  67.129  1.00  0.00           C
ATOM  12449 1C21 POPE  179      61.790  74.035  66.129  1.00  0.00           C
ATOM  12452 2C21 POPE  179      62.110  72.724  66.869  1.00  0.00           C
ATOM  12455 3C21 POPE  179      62.800  71.685  65.979  1.00  0.00           C
ATOM  12458 4C21 POPE  179      63.290  70.474  66.779  1.00  0.00           C
ATOM  12461 5C21 POPE  179      64.440  69.725  66.099  1.00  0.00           C
ATOM  12464 6C21 POPE  179      64.670  68.324  66.669  1.00  0.00           C
ATOM  12467 7C21 POPE  179      65.850  67.575  66.049  1.00  0.00           C
ATOM  12470 8C21 POPE  179      66.060  66.164  66.589  1.00  0.00           C
ATOM  12474  C33 POPE  179      50.150  78.424  66.809  1.00  0.00           C
ATOM  12477  C34 POPE  179      51.020  78.314  65.559  1.00  0.00           C
[truncated: 1,698,038 more chars]
