# Supplementary material for: Characterizing Membrane Association and Periplasmic Transfer of Bacterial Lipoproteins through Molecular Dynamics Simulations
Source: Structure. 2020 Apr 7;28(4):475–487.e3. doi: 10.1016/j.str.2020.01.012 (PMC7139219; doi:10.1016/j.str.2020.01.012)
Supplement: Data S3. Final Coordinates from Simulations (M–X), Related to Figure 3 [file mmc5.zip › M-X/MLIC-4-atomistic.pdb]

TITLE     Protein
REMARK    THIS IS A SIMULATION BOX
CRYST1  129.104  129.104  132.382  90.00  90.00  90.00 P 1           1
MODEL        1
ATOM      1  N   CYSTA   1      65.577  68.222  73.161  1.00  0.00           N
ATOM      3  CA  CYSTA   1      66.567  68.912  73.941  1.00  0.00           C
ATOM      5  C   CYSTA   1      65.807  70.052  74.631  1.00  0.00           C
ATOM      6  O   CYSTA   1      65.257  70.922  73.961  1.00  0.00           O
ATOM      7  CB  CYSTA   1      67.747  69.432  73.061  1.00  0.00           C
ATOM     10  SG  CYSTA   1      68.697  68.192  72.121  1.00  0.00           S
ATOM     11  C1  CYSTA   1      69.077  67.122  73.541  1.00  0.00           C
ATOM     14  CA1 CYSTA   1      64.897  67.172  73.661  1.00  0.00           C
ATOM     15  OA1 CYSTA   1      65.487  66.362  74.381  1.00  0.00           O
ATOM     16  CA2 CYSTA   1      63.437  67.022  73.371  1.00  0.00           C
ATOM     19  C11 CYSTA   1      70.487  66.492  73.601  1.00  0.00           C
ATOM     21  O11 CYSTA   1      70.977  66.092  72.301  1.00  0.00           O
ATOM     22  CX1 CYSTA   1      70.427  65.032  71.751  1.00  0.00           C
ATOM     23  OX1 CYSTA   1      69.437  64.432  72.141  1.00  0.00           O
ATOM     24  CX2 CYSTA   1      71.227  64.612  70.521  1.00  0.00           C
ATOM     27  C12 CYSTA   1      70.547  65.352  74.681  1.00  0.00           C
ATOM     30  O12 CYSTA   1      71.737  64.562  74.581  1.00  0.00           O
ATOM     31  CD1 CYSTA   1      72.847  65.162  74.961  1.00  0.00           C
ATOM     32  OD1 CYSTA   1      72.927  66.272  75.451  1.00  0.00           O
ATOM     33  CD2 CYSTA   1      74.027  64.242  74.681  1.00  0.00           C
ATOM     36  CA3 CYSTA   1      62.977  68.142  72.411  1.00  0.00           C
ATOM     39  CA4 CYSTA   1      61.497  68.042  72.061  1.00  0.00           C
ATOM     42  CA5 CYSTA   1      61.217  68.392  70.591  1.00  0.00           C
ATOM     45  CA6 CYSTA   1      61.237  67.142  69.711  1.00  0.00           C
ATOM     48  CA7 CYSTA   1      59.847  66.492  69.751  1.00  0.00           C
ATOM     51  CA8 CYSTA   1      59.777  65.042  69.271  1.00  0.00           C
ATOM     54  CA9 CYSTA   1      58.377  64.602  68.831  1.00  0.00           C
ATOM     57 0CA1 CYSTA   1      57.227  64.962  69.801  1.00  0.00           C
ATOM     60 1CA1 CYSTA   1      55.837  64.772  69.171  1.00  0.00           C
ATOM     63 2CA1 CYSTA   1      54.727  65.382  70.041  1.00  0.00           C
ATOM     66 3CA1 CYSTA   1      53.437  65.652  69.251  1.00  0.00           C
ATOM     69 4CA1 CYSTA   1      52.687  64.402  68.771  1.00  0.00           C
ATOM     72 5CA1 CYSTA   1      52.007  63.622  69.901  1.00  0.00           C
ATOM     75 6CA1 CYSTA   1      51.167  62.452  69.391  1.00  0.00           C
ATOM     79  CD3 CYSTA   1      74.157  63.772  73.221  1.00  0.00           C
ATOM     82  CD4 CYSTA   1      73.337  62.522  72.881  1.00  0.00           C
ATOM     85  CD5 CYSTA   1      73.737  61.982  71.501  1.00  0.00           C
ATOM     88  CD6 CYSTA   1      72.857  60.862  70.951  1.00  0.00           C
ATOM     91  CD7 CYSTA   1      73.327  60.452  69.541  1.00  0.00           C
ATOM     94  CD8 CYSTA   1      72.507  59.292  68.951  1.00  0.00           C
ATOM     97  CD9 CYSTA   1      73.157  58.682  67.711  1.00  0.00           C
ATOM    100 0CD1 CYSTA   1      74.367  57.782  68.021  1.00  0.00           C
ATOM    103 1CD1 CYSTA   1      74.767  56.902  66.831  1.00  0.00           C
ATOM    106 2CD1 CYSTA   1      75.927  55.942  67.141  1.00  0.00           C
ATOM    109 3CD1 CYSTA   1      76.577  55.402  65.851  1.00  0.00           C
ATOM    112 4CD1 CYSTA   1      77.807  54.502  66.091  1.00  0.00           C
ATOM    115 5CD1 CYSTA   1      77.457  53.062  66.461  1.00  0.00           C
ATOM    118 6CD1 CYSTA   1      78.637  52.092  66.471  1.00  0.00           C
ATOM    122  CX3 CYSTA   1      70.377  64.602  69.241  1.00  0.00           C
ATOM    125  CX4 CYSTA   1      71.147  63.942  68.091  1.00  0.00           C
ATOM    128  CX5 CYSTA   1      70.497  64.162  66.711  1.00  0.00           C
ATOM    131  CX6 CYSTA   1      69.137  63.472  66.531  1.00  0.00           C
ATOM    134  CX7 CYSTA   1      68.457  63.912  65.221  1.00  0.00           C
ATOM    137  CX8 CYSTA   1      67.097  63.232  64.991  1.00  0.00           C
ATOM    140  CX9 CYSTA   1      66.357  63.922  63.871  1.00  0.00           C
ATOM    142 0CX1 CYSTA   1      65.867  63.392  62.741  1.00  0.00           C
ATOM    144 1CX1 CYSTA   1      65.867  61.942  62.321  1.00  0.00           C
ATOM    147 2CX1 CYSTA   1      66.557  61.662  60.971  1.00  0.00           C
ATOM    150 3CX1 CYSTA   1      65.907  60.462  60.261  1.00  0.00           C
ATOM    153 4CX1 CYSTA   1      66.707  59.992  59.041  1.00  0.00           C
ATOM    156 5CX1 CYSTA   1      65.927  59.082  58.081  1.00  0.00           C
ATOM    159 6CX1 CYSTA   1      65.547  57.702  58.621  1.00  0.00           C
ATOM    162 7CX1 CYSTA   1      64.777  56.932  57.541  1.00  0.00           C
ATOM    165 8CX1 CYSTA   1      64.277  55.552  57.961  1.00  0.00           C
ATOM    169  N   SER A   2      65.587  70.102  75.951  1.00  0.00           N
ATOM    171  CA  SER A   2      66.417  69.872  77.121  1.00  0.00           C
ATOM    173  CB  SER A   2      65.517  69.492  78.331  1.00  0.00           C
ATOM    176  OG  SER A   2      64.287  70.252  78.331  1.00  0.00           O
ATOM    178  C   SER A   2      67.567  68.892  77.021  1.00  0.00           C
ATOM    179  O   SER A   2      67.367  67.702  76.791  1.00  0.00           O
ATOM    180  N   ALA A   3      68.817  69.352  77.211  1.00  0.00           N
ATOM    182  CA  ALA A   3      69.947  68.452  77.081  1.00  0.00           C
ATOM    184  CB  ALA A   3      71.197  69.212  76.601  1.00  0.00           C
ATOM    188  C   ALA A   3      70.217  67.702  78.371  1.00  0.00           C
ATOM    189  O   ALA A   3      69.317  67.502  79.181  1.00  0.00           O
ATOM    190  N   PHE A   4      71.477  67.272  78.561  1.00  0.00           N
ATOM    192  CA  PHE A   4      71.917  66.362  79.601  1.00  0.00           C
ATOM    194  CB  PHE A   4      70.887  65.202  79.881  1.00  0.00           C
ATOM    197  CG  PHE A   4      71.297  63.752  79.921  1.00  0.00           C
ATOM    198  CD1 PHE A   4      70.787  62.882  78.941  1.00  0.00           C
ATOM    200  CE1 PHE A   4      70.827  61.502  79.111  1.00  0.00           C
ATOM    202  CZ  PHE A   4      71.447  60.962  80.251  1.00  0.00           C
ATOM    204  CD2 PHE A   4      71.947  63.212  81.031  1.00  0.00           C
ATOM    206  CE2 PHE A   4      72.027  61.822  81.201  1.00  0.00           C
ATOM    208  C   PHE A   4      73.347  65.962  79.241  1.00  0.00           C
ATOM    209  O   PHE A   4      73.607  64.992  78.551  1.00  0.00           O
ATOM    210  N   ASN A   5      74.367  66.732  79.641  1.00  0.00           N
ATOM    212  CA  ASN A   5      74.347  68.022  80.291  1.00  0.00           C
ATOM    214  CB  ASN A   5      74.447  67.952  81.841  1.00  0.00           C
ATOM    217  CG  ASN A   5      75.697  67.372  82.511  1.00  0.00           C
ATOM    218  OD1 ASN A   5      76.017  67.812  83.621  1.00  0.00           O
ATOM    219  ND2 ASN A   5      76.447  66.432  81.901  1.00  0.00           N
ATOM    222  C   ASN A   5      75.547  68.752  79.751  1.00  0.00           C
ATOM    223  O   ASN A   5      76.487  68.122  79.291  1.00  0.00           O
ATOM    224  N   GLN A   6      75.627  70.092  79.801  1.00  0.00           N
ATOM    226  CA  GLN A   6      74.607  71.022  79.371  1.00  0.00           C
ATOM    228  CB  GLN A   6      74.407  72.162  80.431  1.00  0.00           C
ATOM    231  CG  GLN A   6      75.517  73.232  80.611  1.00  0.00           C
ATOM    234  CD  GLN A   6      76.497  72.992  81.761  1.00  0.00           C
ATOM    235  OE1 GLN A   6      76.757  73.902  82.551  1.00  0.00           O
ATOM    236  NE2 GLN A   6      77.077  71.772  81.861  1.00  0.00           N
ATOM    239  C   GLN A   6      75.137  71.372  77.971  1.00  0.00           C
ATOM    240  O   GLN A   6      76.027  70.692  77.491  1.00  0.00           O
ATOM    241  N   LEU A   7      74.647  72.292  77.151  1.00  0.00           N
ATOM    243  CA  LEU A   7      74.017  73.542  77.431  1.00  0.00           C
ATOM    245  CB  LEU A   7      74.557  74.522  76.361  1.00  0.00           C
ATOM    248  CG  LEU A   7      74.427  76.032  76.641  1.00  0.00           C
ATOM    250  CD1 LEU A   7      74.927  76.772  75.401  1.00  0.00           C
ATOM    254  CD2 LEU A   7      75.287  76.442  77.841  1.00  0.00           C
ATOM    258  C   LEU A   7      72.517  73.372  77.381  1.00  0.00           C
ATOM    259  O   LEU A   7      71.927  72.612  78.151  1.00  0.00           O
ATOM    260  N   VAL A   8      71.857  74.102  76.461  1.00  0.00           N
ATOM    262  CA  VAL A   8      70.447  73.952  76.101  1.00  0.00           C
ATOM    264  CB  VAL A   8      70.047  72.522  75.781  1.00  0.00           C
ATOM    266  CG1 VAL A   8      68.537  72.442  75.491  1.00  0.00           C
ATOM    270  CG2 VAL A   8      70.837  72.082  74.521  1.00  0.00           C
ATOM    274  C   VAL A   8      69.567  74.692  77.091  1.00  0.00           C
ATOM    275  O   VAL A   8      68.467  75.132  76.781  1.00  0.00           O
ATOM    276  N   GLU A   9      70.117  74.942  78.291  1.00  0.00           N
ATOM    278  CA  GLU A   9      69.917  76.082  79.161  1.00  0.00           C
ATOM    280  CB  GLU A   9      71.267  76.202  79.921  1.00  0.00           C
ATOM    283  CG  GLU A   9      71.117  76.562  81.401  1.00  0.00           C
ATOM    286  CD  GLU A   9      72.397  76.262  82.141  1.00  0.00           C
ATOM    287  OE1 GLU A   9      72.487  75.142  82.701  1.00  0.00           O
ATOM    288  OE2 GLU A   9      73.297  77.142  82.171  1.00  0.00           O
ATOM    289  C   GLU A   9      69.617  77.382  78.401  1.00  0.00           C
ATOM    290  O   GLU A   9      70.477  77.912  77.701  1.00  0.00           O
ATOM    291  N   ARG A  10      68.407  77.952  78.421  1.00  0.00           N
ATOM    293  CA  ARG A  10      67.217  77.812  79.241  1.00  0.00           C
ATOM    295  CB  ARG A  10      66.427  79.122  79.041  1.00  0.00           C
ATOM    298  CG  ARG A  10      67.337  80.362  79.261  1.00  0.00           C
ATOM    301  CD  ARG A  10      66.637  81.622  79.741  1.00  0.00           C
ATOM    304  NE  ARG A  10      65.557  81.972  78.781  1.00  0.00           N
ATOM    306  CZ  ARG A  10      65.077  83.202  78.681  1.00  0.00           C
ATOM    307  NH1 ARG A  10      64.227  83.492  77.721  1.00  0.00           N
ATOM    310  NH2 ARG A  10      65.447  84.172  79.481  1.00  0.00           N
ATOM    313  C   ARG A  10      67.397  77.562  80.741  1.00  0.00           C
ATOM    314  O   ARG A  10      68.437  77.842  81.331  1.00  0.00           O
ATOM    315  N   MET A  11      66.387  76.962  81.441  1.00  0.00           N
ATOM    317  CA  MET A  11      66.707  76.092  82.571  1.00  0.00           C
ATOM    319  CB  MET A  11      65.457  75.682  83.381  1.00  0.00           C
ATOM    322  CG  MET A  11      64.817  76.862  84.131  1.00  0.00           C
ATOM    325  SD  MET A  11      63.507  77.702  83.201  1.00  0.00           S
ATOM    326  CE  MET A  11      62.947  78.882  84.471  1.00  0.00           C
ATOM    330  C   MET A  11      67.407  74.832  82.111  1.00  0.00           C
ATOM    331  O   MET A  11      68.507  74.522  82.531  1.00  0.00           O
ATOM    332  N   GLN A  12      66.797  74.162  81.111  1.00  0.00           N
ATOM    334  CA  GLN A  12      67.367  73.392  80.031  1.00  0.00           C
ATOM    336  CB  GLN A  12      66.237  73.052  79.011  1.00  0.00           C
ATOM    339  CG  GLN A  12      65.327  74.212  78.481  1.00  0.00           C
ATOM    342  CD  GLN A  12      64.207  74.632  79.441  1.00  0.00           C
ATOM    343  OE1 GLN A  12      64.067  74.052  80.521  1.00  0.00           O
ATOM    344  NE2 GLN A  12      63.397  75.642  79.061  1.00  0.00           N
ATOM    347  C   GLN A  12      68.137  72.102  80.391  1.00  0.00           C
ATOM    348  O   GLN A  12      68.097  71.132  79.641  1.00  0.00           O
ATOM    349  N   THR A  13      68.797  72.052  81.581  1.00  0.00           N
ATOM    351  CA  THR A  13      69.057  70.882  82.411  1.00  0.00           C
ATOM    353  CB  THR A  13      70.467  70.282  82.361  1.00  0.00           C
ATOM    355  OG1 THR A  13      71.537  71.212  82.371  1.00  0.00           O
ATOM    357  CG2 THR A  13      70.597  69.502  81.061  1.00  0.00           C
ATOM    361  C   THR A  13      68.867  71.282  83.851  1.00  0.00           C
ATOM    362  O   THR A  13      69.627  72.102  84.361  1.00  0.00           O
ATOM    363  N   ASP A  14      67.937  70.652  84.591  1.00  0.00           N
ATOM    365  CA  ASP A  14      68.007  70.692  86.041  1.00  0.00           C
ATOM    367  CB  ASP A  14      66.697  71.182  86.691  1.00  0.00           C
ATOM    370  CG  ASP A  14      66.707  72.672  86.991  1.00  0.00           C
ATOM    371  OD1 ASP A  14      67.247  72.972  88.091  1.00  0.00           O
ATOM    372  OD2 ASP A  14      66.127  73.492  86.261  1.00  0.00           O
ATOM    373  C   ASP A  14      68.287  69.292  86.521  1.00  0.00           C
ATOM    374  O   ASP A  14      67.597  68.342  86.151  1.00  0.00           O
ATOM    375  N   THR A  15      69.317  69.172  87.361  1.00  0.00           N
ATOM    377  CA  THR A  15      69.757  67.972  88.031  1.00  0.00           C
ATOM    379  CB  THR A  15      71.207  67.572  87.681  1.00  0.00           C
ATOM    381  OG1 THR A  15      71.427  67.642  86.281  1.00  0.00           O
ATOM    383  CG2 THR A  15      71.467  66.102  88.021  1.00  0.00           C
ATOM    387  C   THR A  15      69.657  68.292  89.501  1.00  0.00           C
ATOM    388  O   THR A  15      69.657  69.452  89.911  1.00  0.00           O
ATOM    389  N   LEU A  16      69.537  67.272  90.371  1.00  0.00           N
ATOM    391  CA  LEU A  16      69.697  67.462  91.801  1.00  0.00           C
ATOM    393  CB  LEU A  16      68.967  66.302  92.541  1.00  0.00           C
ATOM    396  CG  LEU A  16      67.447  66.522  92.671  1.00  0.00           C
ATOM    398  CD1 LEU A  16      66.687  65.862  91.521  1.00  0.00           C
ATOM    402  CD2 LEU A  16      66.887  65.982  93.991  1.00  0.00           C
ATOM    406  C   LEU A  16      71.177  67.492  92.171  1.00  0.00           C
ATOM    407  O   LEU A  16      72.047  67.752  91.351  1.00  0.00           O
ATOM    408  N   GLU A  17      71.517  67.112  93.421  1.00  0.00           N
ATOM    410  CA  GLU A  17      72.827  66.652  93.791  1.00  0.00           C
ATOM    412  CB  GLU A  17      72.927  66.612  95.331  1.00  0.00           C
ATOM    415  CG  GLU A  17      74.197  65.932  95.921  1.00  0.00           C
ATOM    418  CD  GLU A  17      74.077  65.812  97.441  1.00  0.00           C
ATOM    419  OE1 GLU A  17      73.147  66.452  97.991  1.00  0.00           O
ATOM    420  OE2 GLU A  17      74.897  65.092  98.071  1.00  0.00           O
ATOM    421  C   GLU A  17      73.047  65.282  93.191  1.00  0.00           C
ATOM    422  O   GLU A  17      72.457  64.292  93.611  1.00  0.00           O
ATOM    423  N   TYR A  18      73.877  65.172  92.141  1.00  0.00           N
ATOM    425  CA  TYR A  18      73.947  63.972  91.321  1.00  0.00           C
ATOM    427  CB  TYR A  18      74.167  64.342  89.831  1.00  0.00           C
ATOM    430  CG  TYR A  18      75.197  65.432  89.691  1.00  0.00           C
ATOM    431  CD1 TYR A  18      76.557  65.112  89.781  1.00  0.00           C
ATOM    433  CE1 TYR A  18      77.527  66.122  89.721  1.00  0.00           C
ATOM    435  CZ  TYR A  18      77.147  67.452  89.531  1.00  0.00           C
ATOM    436  OH  TYR A  18      78.117  68.462  89.441  1.00  0.00           O
ATOM    438  CD2 TYR A  18      74.817  66.772  89.511  1.00  0.00           C
ATOM    440  CE2 TYR A  18      75.787  67.782  89.431  1.00  0.00           C
ATOM    442  C   TYR A  18      75.007  63.002  91.791  1.00  0.00           C
ATOM    443  O   TYR A  18      75.337  62.042  91.101  1.00  0.00           O
ATOM    444  N   GLN A  19      75.537  63.242  92.991  1.00  0.00           N
ATOM    446  CA  GLN A  19      76.527  62.442  93.651  1.00  0.00           C
ATOM    448  CB  GLN A  19      77.917  63.152  93.591  1.00  0.00           C
ATOM    451  CG  GLN A  19      77.957  64.622  94.091  1.00  0.00           C
ATOM    454  CD  GLN A  19      79.237  65.392  93.711  1.00  0.00           C
ATOM    455  OE1 GLN A  19      79.907  65.162  92.701  1.00  0.00           O
ATOM    456  NE2 GLN A  19      79.537  66.432  94.531  1.00  0.00           N
ATOM    459  C   GLN A  19      76.017  62.262  95.061  1.00  0.00           C
ATOM    460  O   GLN A  19      75.947  63.222  95.821  1.00  0.00           O
ATOM    461  N   CYS A  20      75.607  61.052  95.451  1.00  0.00           N
ATOM    463  CA  CYS A  20      75.157  60.802  96.801  1.00  0.00           C
ATOM    465  CB  CYS A  20      73.617  60.652  96.951  1.00  0.00           C
ATOM    468  SG  CYS A  20      72.707  62.112  96.361  1.00  0.00           S
ATOM    470  C   CYS A  20      75.847  59.532  97.211  1.00  0.00           C
ATOM    471  O   CYS A  20      76.317  58.762  96.371  1.00  0.00           O
ATOM    472  N   ASP A  21      75.977  59.302  98.531  1.00  0.00           N
ATOM    474  CA  ASP A  21      76.967  58.422  99.111  1.00  0.00           C
ATOM    476  CB  ASP A  21      77.017  58.592 100.661  1.00  0.00           C
ATOM    479  CG  ASP A  21      75.787  58.112 101.401  1.00  0.00           C
ATOM    480  OD1 ASP A  21      74.687  58.702 101.211  1.00  0.00           O
ATOM    481  OD2 ASP A  21      75.937  57.132 102.191  1.00  0.00           O
ATOM    482  C   ASP A  21      76.797  56.972  98.661  1.00  0.00           C
ATOM    483  O   ASP A  21      77.767  56.282  98.341  1.00  0.00           O
ATOM    484  N   GLU A  22      75.527  56.532  98.571  1.00  0.00           N
ATOM    486  CA  GLU A  22      75.127  55.312  97.931  1.00  0.00           C
ATOM    488  CB  GLU A  22      73.687  54.982  98.401  1.00  0.00           C
ATOM    491  CG  GLU A  22      73.477  54.852  99.921  1.00  0.00           C
ATOM    494  CD  GLU A  22      72.077  54.302 100.161  1.00  0.00           C
ATOM    495  OE1 GLU A  22      71.137  55.072 100.521  1.00  0.00           O
ATOM    496  OE2 GLU A  22      71.897  53.082  99.881  1.00  0.00           O
ATOM    497  C   GLU A  22      75.157  55.272  96.381  1.00  0.00           C
ATOM    498  O   GLU A  22      75.697  54.342  95.791  1.00  0.00           O
ATOM    499  N   LYS A  23      74.517  56.232  95.671  1.00  0.00           N
ATOM    501  CA  LYS A  23      74.207  56.122  94.231  1.00  0.00           C
ATOM    503  CB  LYS A  23      72.847  55.412  93.851  1.00  0.00           C
ATOM    506  CG  LYS A  23      72.637  53.912  94.121  1.00  0.00           C
ATOM    509  CD  LYS A  23      72.307  53.612  95.591  1.00  0.00           C
ATOM    512  CE  LYS A  23      71.787  52.212  95.931  1.00  0.00           C
ATOM    515  NZ  LYS A  23      71.327  52.122  97.341  1.00  0.00           N
ATOM    519  C   LYS A  23      74.067  57.532  93.621  1.00  0.00           C
ATOM    520  O   LYS A  23      73.787  58.462  94.381  1.00  0.00           O
ATOM    521  N   PRO A  24      74.177  57.752  92.301  1.00  0.00           N
ATOM    522  CD  PRO A  24      74.807  56.772  91.391  1.00  0.00           C
ATOM    525  CA  PRO A  24      74.127  59.092  91.701  1.00  0.00           C
ATOM    527  CB  PRO A  24      74.947  58.932  90.401  1.00  0.00           C
ATOM    530  CG  PRO A  24      74.817  57.462  90.021  1.00  0.00           C
ATOM    533  C   PRO A  24      72.707  59.572  91.371  1.00  0.00           C
ATOM    534  O   PRO A  24      72.097  59.082  90.431  1.00  0.00           O
ATOM    535  N   LEU A  25      72.187  60.582  92.111  1.00  0.00           N
ATOM    537  CA  LEU A  25      70.837  61.142  91.951  1.00  0.00           C
ATOM    539  CB  LEU A  25      70.427  61.882  93.261  1.00  0.00           C
ATOM    542  CG  LEU A  25      68.937  61.852  93.661  1.00  0.00           C
ATOM    544  CD1 LEU A  25      68.037  62.672  92.761  1.00  0.00           C
ATOM    548  CD2 LEU A  25      68.407  60.432  93.691  1.00  0.00           C
ATOM    552  C   LEU A  25      70.717  62.052  90.731  1.00  0.00           C
ATOM    553  O   LEU A  25      70.367  63.232  90.761  1.00  0.00           O
ATOM    554  N   THR A  26      71.057  61.502  89.561  1.00  0.00           N
ATOM    556  CA  THR A  26      71.157  62.242  88.321  1.00  0.00           C
ATOM    558  CB  THR A  26      72.387  61.862  87.491  1.00  0.00           C
ATOM    560  OG1 THR A  26      72.507  62.572  86.261  1.00  0.00           O
ATOM    562  CG2 THR A  26      72.407  60.362  87.211  1.00  0.00           C
ATOM    566  C   THR A  26      69.817  62.212  87.621  1.00  0.00           C
ATOM    567  O   THR A  26      69.517  61.422  86.731  1.00  0.00           O
ATOM    568  N   VAL A  27      68.947  63.112  88.061  1.00  0.00           N
ATOM    570  CA  VAL A  27      67.637  63.362  87.521  1.00  0.00           C
ATOM    572  CB  VAL A  27      66.687  63.832  88.611  1.00  0.00           C
ATOM    574  CG1 VAL A  27      65.327  64.242  88.051  1.00  0.00           C
ATOM    578  CG2 VAL A  27      66.427  62.682  89.581  1.00  0.00           C
ATOM    582  C   VAL A  27      67.727  64.422  86.451  1.00  0.00           C
ATOM    583  O   VAL A  27      68.527  65.342  86.541  1.00  0.00           O
ATOM    584  N   LYS A  28      66.897  64.342  85.411  1.00  0.00           N
ATOM    586  CA  LYS A  28      66.677  65.452  84.541  1.00  0.00           C
ATOM    588  CB  LYS A  28      67.007  65.082  83.101  1.00  0.00           C
ATOM    591  CG  LYS A  28      68.497  64.702  82.941  1.00  0.00           C
ATOM    594  CD  LYS A  28      68.847  63.222  83.201  1.00  0.00           C
ATOM    597  CE  LYS A  28      70.157  63.082  83.971  1.00  0.00           C
ATOM    600  NZ  LYS A  28      70.487  61.652  84.161  1.00  0.00           N
ATOM    604  C   LYS A  28      65.247  65.882  84.721  1.00  0.00           C
ATOM    605  O   LYS A  28      64.307  65.292  84.201  1.00  0.00           O
ATOM    606  N   LEU A  29      65.077  66.932  85.521  1.00  0.00           N
ATOM    608  CA  LEU A  29      63.817  67.602  85.691  1.00  0.00           C
ATOM    610  CB  LEU A  29      63.817  68.482  86.971  1.00  0.00           C
ATOM    613  CG  LEU A  29      64.247  67.782  88.281  1.00  0.00           C
ATOM    615  CD1 LEU A  29      65.747  67.812  88.551  1.00  0.00           C
ATOM    619  CD2 LEU A  29      63.547  68.402  89.491  1.00  0.00           C
ATOM    623  C   LEU A  29      63.647  68.502  84.491  1.00  0.00           C
ATOM    624  O   LEU A  29      64.547  69.272  84.171  1.00  0.00           O
ATOM    625  N   ASN A  30      62.467  68.482  83.841  1.00  0.00           N
ATOM    627  CA  ASN A  30      62.077  69.612  83.011  1.00  0.00           C
ATOM    629  CB  ASN A  30      61.087  69.162  81.921  1.00  0.00           C
ATOM    632  CG  ASN A  30      61.357  69.972  80.651  1.00  0.00           C
ATOM    633  OD1 ASN A  30      61.687  71.162  80.711  1.00  0.00           O
ATOM    634  ND2 ASN A  30      61.327  69.292  79.481  1.00  0.00           N
ATOM    637  C   ASN A  30      61.527  70.712  83.901  1.00  0.00           C
ATOM    638  O   ASN A  30      61.047  70.442  84.991  1.00  0.00           O
ATOM    639  N   ASN A  31      61.677  72.002  83.521  1.00  0.00           N
ATOM    641  CA  ASN A  31      61.487  73.102  84.461  1.00  0.00           C
ATOM    643  CB  ASN A  31      62.197  74.432  84.101  1.00  0.00           C
ATOM    646  CG  ASN A  31      61.757  75.602  85.001  1.00  0.00           C
ATOM    647  OD1 ASN A  31      60.977  76.442  84.541  1.00  0.00           O
ATOM    648  ND2 ASN A  31      62.197  75.662  86.271  1.00  0.00           N
ATOM    651  C   ASN A  31      60.057  73.312  84.901  1.00  0.00           C
ATOM    652  O   ASN A  31      59.877  73.632  86.071  1.00  0.00           O
ATOM    653  N   PRO A  32      59.017  73.112  84.101  1.00  0.00           N
ATOM    654  CD  PRO A  32      59.067  73.502  82.681  1.00  0.00           C
ATOM    657  CA  PRO A  32      57.657  73.092  84.631  1.00  0.00           C
ATOM    659  CB  PRO A  32      56.787  72.992  83.351  1.00  0.00           C
ATOM    662  CG  PRO A  32      57.617  73.582  82.201  1.00  0.00           C
ATOM    665  C   PRO A  32      57.417  71.922  85.601  1.00  0.00           C
ATOM    666  O   PRO A  32      56.317  71.802  86.141  1.00  0.00           O
ATOM    667  N   ARG A  33      58.437  71.052  85.821  1.00  0.00           N
ATOM    669  CA  ARG A  33      58.587  69.992  86.801  1.00  0.00           C
ATOM    671  CB  ARG A  33      58.757  70.462  88.281  1.00  0.00           C
ATOM    674  CG  ARG A  33      59.867  71.492  88.591  1.00  0.00           C
ATOM    677  CD  ARG A  33      61.347  71.152  88.281  1.00  0.00           C
ATOM    680  NE  ARG A  33      62.087  72.432  88.511  1.00  0.00           N
ATOM    682  CZ  ARG A  33      63.307  72.602  89.011  1.00  0.00           C
ATOM    683  NH1 ARG A  33      64.327  71.852  88.691  1.00  0.00           N
ATOM    686  NH2 ARG A  33      63.487  73.682  89.731  1.00  0.00           N
ATOM    689  C   ARG A  33      57.517  68.932  86.651  1.00  0.00           C
ATOM    690  O   ARG A  33      57.157  68.252  87.611  1.00  0.00           O
ATOM    691  N   GLN A  34      57.007  68.752  85.431  1.00  0.00           N
ATOM    693  CA  GLN A  34      55.947  67.802  85.141  1.00  0.00           C
ATOM    695  CB  GLN A  34      55.277  68.092  83.771  1.00  0.00           C
ATOM    698  CG  GLN A  34      55.097  69.592  83.451  1.00  0.00           C
ATOM    701  CD  GLN A  34      54.357  69.822  82.131  1.00  0.00           C
ATOM    702  OE1 GLN A  34      53.207  69.412  81.951  1.00  0.00           O
ATOM    703  NE2 GLN A  34      55.037  70.492  81.171  1.00  0.00           N
ATOM    706  C   GLN A  34      56.547  66.432  85.071  1.00  0.00           C
ATOM    707  O   GLN A  34      55.987  65.462  85.561  1.00  0.00           O
ATOM    708  N   GLU A  35      57.767  66.352  84.491  1.00  0.00           N
ATOM    710  CA  GLU A  35      58.487  65.122  84.271  1.00  0.00           C
ATOM    712  CB  GLU A  35      58.507  64.772  82.761  1.00  0.00           C
ATOM    715  CG  GLU A  35      59.007  63.352  82.421  1.00  0.00           C
ATOM    718  CD  GLU A  35      58.957  63.072  80.921  1.00  0.00           C
ATOM    719  OE1 GLU A  35      60.027  62.902  80.311  1.00  0.00           O
ATOM    720  OE2 GLU A  35      57.837  62.872  80.381  1.00  0.00           O
ATOM    721  C   GLU A  35      59.897  65.222  84.811  1.00  0.00           C
ATOM    722  O   GLU A  35      60.547  66.272  84.801  1.00  0.00           O
ATOM    723  N   VAL A  36      60.387  64.092  85.321  1.00  0.00           N
ATOM    725  CA  VAL A  36      61.757  63.842  85.671  1.00  0.00           C
ATOM    727  CB  VAL A  36      62.007  63.592  87.171  1.00  0.00           C
ATOM    729  CG1 VAL A  36      61.717  64.882  87.941  1.00  0.00           C
ATOM    733  CG2 VAL A  36      61.197  62.432  87.751  1.00  0.00           C
ATOM    737  C   VAL A  36      62.227  62.632  84.901  1.00  0.00           C
ATOM    738  O   VAL A  36      61.557  61.612  84.831  1.00  0.00           O
ATOM    739  N   SER A  37      63.407  62.702  84.291  1.00  0.00           N
ATOM    741  CA  SER A  37      64.077  61.542  83.741  1.00  0.00           C
ATOM    743  CB  SER A  37      64.847  61.832  82.421  1.00  0.00           C
ATOM    746  OG  SER A  37      64.357  62.992  81.771  1.00  0.00           O
ATOM    748  C   SER A  37      65.067  61.072  84.791  1.00  0.00           C
ATOM    749  O   SER A  37      66.037  61.752  85.101  1.00  0.00           O
ATOM    750  N   PHE A  38      64.847  59.902  85.401  1.00  0.00           N
ATOM    752  CA  PHE A  38      65.587  59.462  86.561  1.00  0.00           C
ATOM    754  CB  PHE A  38      64.677  59.332  87.831  1.00  0.00           C
ATOM    757  CG  PHE A  38      65.377  58.702  89.001  1.00  0.00           C
ATOM    758  CD1 PHE A  38      66.607  59.222  89.451  1.00  0.00           C
ATOM    760  CE1 PHE A  38      67.417  58.482  90.311  1.00  0.00           C
ATOM    762  CZ  PHE A  38      66.997  57.232  90.761  1.00  0.00           C
ATOM    764  CD2 PHE A  38      64.907  57.502  89.561  1.00  0.00           C
ATOM    766  CE2 PHE A  38      65.727  56.752  90.421  1.00  0.00           C
ATOM    768  C   PHE A  38      66.377  58.212  86.201  1.00  0.00           C
ATOM    769  O   PHE A  38      65.987  57.412  85.351  1.00  0.00           O
ATOM    770  N   VAL A  39      67.577  58.062  86.791  1.00  0.00           N
ATOM    772  CA  VAL A  39      68.487  57.002  86.451  1.00  0.00           C
ATOM    774  CB  VAL A  39      69.917  57.522  86.511  1.00  0.00           C
ATOM    776  CG1 VAL A  39      70.957  56.392  86.481  1.00  0.00           C
ATOM    780  CG2 VAL A  39      70.087  58.422  85.281  1.00  0.00           C
ATOM    784  C   VAL A  39      68.257  55.722  87.241  1.00  0.00           C
ATOM    785  O   VAL A  39      68.467  55.632  88.451  1.00  0.00           O
ATOM    786  N   TYR A  40      67.897  54.622  86.541  1.00  0.00           N
ATOM    788  CA  TYR A  40      68.007  53.262  87.051  1.00  0.00           C
ATOM    790  CB  TYR A  40      66.907  52.322  86.451  1.00  0.00           C
ATOM    793  CG  TYR A  40      66.747  50.912  87.001  1.00  0.00           C
ATOM    794  CD1 TYR A  40      67.827  50.042  87.231  1.00  0.00           C
ATOM    796  CE1 TYR A  40      67.607  48.722  87.661  1.00  0.00           C
ATOM    798  CZ  TYR A  40      66.317  48.272  87.891  1.00  0.00           C
ATOM    799  OH  TYR A  40      66.137  46.962  88.391  1.00  0.00           O
ATOM    801  CD2 TYR A  40      65.447  50.412  87.181  1.00  0.00           C
ATOM    803  CE2 TYR A  40      65.217  49.112  87.651  1.00  0.00           C
ATOM    805  C   TYR A  40      69.397  52.822  86.671  1.00  0.00           C
ATOM    806  O   TYR A  40      69.637  52.262  85.591  1.00  0.00           O
ATOM    807  N   ASP A  41      70.367  53.102  87.561  1.00  0.00           N
ATOM    809  CA  ASP A  41      71.737  52.642  87.491  1.00  0.00           C
ATOM    811  CB  ASP A  41      71.757  51.112  87.271  1.00  0.00           C
ATOM    814  CG  ASP A  41      73.017  50.452  87.761  1.00  0.00           C
ATOM    815  OD1 ASP A  41      73.927  51.142  88.291  1.00  0.00           O
ATOM    816  OD2 ASP A  41      73.037  49.192  87.731  1.00  0.00           O
ATOM    817  C   ASP A  41      72.587  53.472  86.521  1.00  0.00           C
ATOM    818  O   ASP A  41      73.387  54.322  86.921  1.00  0.00           O
ATOM    819  N   ASN A  42      72.347  53.312  85.221  1.00  0.00           N
ATOM    821  CA  ASN A  42      72.807  54.242  84.211  1.00  0.00           C
ATOM    823  CB  ASN A  42      74.237  53.782  83.791  1.00  0.00           C
ATOM    826  CG  ASN A  42      75.077  54.862  83.101  1.00  0.00           C
ATOM    827  OD1 ASN A  42      74.687  56.022  83.001  1.00  0.00           O
ATOM    828  ND2 ASN A  42      76.287  54.482  82.631  1.00  0.00           N
ATOM    831  C   ASN A  42      71.777  54.302  83.061  1.00  0.00           C
ATOM    832  O   ASN A  42      71.917  55.072  82.111  1.00  0.00           O
ATOM    833  N   GLN A  43      70.657  53.572  83.191  1.00  0.00           N
ATOM    835  CA  GLN A  43      69.507  53.652  82.311  1.00  0.00           C
ATOM    837  CB  GLN A  43      68.757  52.292  82.381  1.00  0.00           C
ATOM    840  CG  GLN A  43      67.297  52.212  81.841  1.00  0.00           C
ATOM    843  CD  GLN A  43      66.627  50.852  82.131  1.00  0.00           C
ATOM    844  OE1 GLN A  43      65.757  50.382  81.401  1.00  0.00           O
ATOM    845  NE2 GLN A  43      67.007  50.192  83.251  1.00  0.00           N
ATOM    848  C   GLN A  43      68.577  54.782  82.701  1.00  0.00           C
ATOM    849  O   GLN A  43      68.397  55.042  83.881  1.00  0.00           O
ATOM    850  N   LEU A  44      67.947  55.492  81.741  1.00  0.00           N
ATOM    852  CA  LEU A  44      67.177  56.672  82.061  1.00  0.00           C
ATOM    854  CB  LEU A  44      67.627  57.862  81.171  1.00  0.00           C
ATOM    857  CG  LEU A  44      67.187  59.252  81.671  1.00  0.00           C
ATOM    859  CD1 LEU A  44      67.857  59.622  82.991  1.00  0.00           C
ATOM    863  CD2 LEU A  44      67.507  60.302  80.601  1.00  0.00           C
ATOM    867  C   LEU A  44      65.697  56.382  81.841  1.00  0.00           C
ATOM    868  O   LEU A  44      65.317  55.702  80.901  1.00  0.00           O
ATOM    869  N   LEU A  45      64.817  56.822  82.741  1.00  0.00           N
ATOM    871  CA  LEU A  45      63.417  56.462  82.701  1.00  0.00           C
ATOM    873  CB  LEU A  45      63.017  55.362  83.721  1.00  0.00           C
ATOM    876  CG  LEU A  45      63.787  54.032  83.621  1.00  0.00           C
ATOM    878  CD1 LEU A  45      65.107  54.072  84.371  1.00  0.00           C
ATOM    882  CD2 LEU A  45      62.947  52.902  84.221  1.00  0.00           C
ATOM    886  C   LEU A  45      62.657  57.702  83.041  1.00  0.00           C
ATOM    887  O   LEU A  45      63.107  58.502  83.851  1.00  0.00           O
ATOM    888  N   HIS A  46      61.487  57.932  82.441  1.00  0.00           N
ATOM    890  CA  HIS A  46      60.767  59.182  82.641  1.00  0.00           C
ATOM    892  CB  HIS A  46      60.307  59.782  81.291  1.00  0.00           C
ATOM    895  ND1 HIS A  46      58.227  58.632  80.611  1.00  0.00           N
ATOM    896  CG  HIS A  46      59.577  58.802  80.461  1.00  0.00           C
ATOM    897  CE1 HIS A  46      57.917  57.612  79.851  1.00  0.00           C
ATOM    899  NE2 HIS A  46      58.997  57.142  79.191  1.00  0.00           N
ATOM    901  CD2 HIS A  46      60.067  57.912  79.561  1.00  0.00           C
ATOM    903  C   HIS A  46      59.607  58.992  83.601  1.00  0.00           C
ATOM    904  O   HIS A  46      58.777  58.102  83.461  1.00  0.00           O
ATOM    905  N   LEU A  47      59.567  59.802  84.681  1.00  0.00           N
ATOM    907  CA  LEU A  47      58.587  59.712  85.731  1.00  0.00           C
ATOM    909  CB  LEU A  47      59.167  59.472  87.161  1.00  0.00           C
ATOM    912  CG  LEU A  47      60.077  58.252  87.421  1.00  0.00           C
ATOM    914  CD1 LEU A  47      61.357  58.252  86.591  1.00  0.00           C
ATOM    918  CD2 LEU A  47      60.407  58.192  88.911  1.00  0.00           C
ATOM    922  C   LEU A  47      57.907  61.052  85.781  1.00  0.00           C
ATOM    923  O   LEU A  47      58.557  62.092  85.851  1.00  0.00           O
ATOM    924  N   LYS A  48      56.567  61.082  85.751  1.00  0.00           N
ATOM    926  CA  LYS A  48      55.817  62.322  85.761  1.00  0.00           C
ATOM    928  CB  LYS A  48      54.717  62.382  84.671  1.00  0.00           C
ATOM    931  CG  LYS A  48      55.227  62.262  83.231  1.00  0.00           C
ATOM    934  CD  LYS A  48      55.347  60.812  82.731  1.00  0.00           C
ATOM    937  CE  LYS A  48      55.987  60.612  81.351  1.00  0.00           C
ATOM    940  NZ  LYS A  48      55.407  61.472  80.291  1.00  0.00           N
ATOM    944  C   LYS A  48      55.207  62.532  87.121  1.00  0.00           C
ATOM    945  O   LYS A  48      54.837  61.572  87.811  1.00  0.00           O
ATOM    946  N   GLN A  49      55.147  63.812  87.571  1.00  0.00           N
ATOM    948  CA  GLN A  49      54.547  64.212  88.831  1.00  0.00           C
ATOM    950  CB  GLN A  49      55.037  65.582  89.361  1.00  0.00           C
ATOM    953  CG  GLN A  49      54.417  66.882  88.771  1.00  0.00           C
ATOM    956  CD  GLN A  49      53.177  67.402  89.511  1.00  0.00           C
ATOM    957  OE1 GLN A  49      53.007  67.282  90.731  1.00  0.00           O
ATOM    958  NE2 GLN A  49      52.317  68.112  88.741  1.00  0.00           N
ATOM    961  C   GLN A  49      53.047  64.162  88.671  1.00  0.00           C
ATOM    962  O   GLN A  49      52.437  64.812  87.831  1.00  0.00           O
ATOM    963  N   GLY A  50      52.407  63.302  89.481  1.00  0.00           N
ATOM    965  CA  GLY A  50      50.967  63.192  89.481  1.00  0.00           C
ATOM    968  C   GLY A  50      50.397  64.092  90.521  1.00  0.00           C
ATOM    969  O   GLY A  50      50.877  65.182  90.811  1.00  0.00           O
ATOM    970  N   ILE A  51      49.337  63.632  91.181  1.00  0.00           N
ATOM    972  CA  ILE A  51      48.857  64.322  92.351  1.00  0.00           C
ATOM    974  CB  ILE A  51      47.417  63.942  92.651  1.00  0.00           C
ATOM    976  CG2 ILE A  51      46.877  64.712  93.861  1.00  0.00           C
ATOM    980  CG1 ILE A  51      46.497  64.172  91.431  1.00  0.00           C
ATOM    983  CD  ILE A  51      46.417  65.632  90.961  1.00  0.00           C
ATOM    987  C   ILE A  51      49.847  64.022  93.481  1.00  0.00           C
ATOM    988  O   ILE A  51      50.327  62.912  93.651  1.00  0.00           O
ATOM    989  N   SER A  52      50.257  65.082  94.191  1.00  0.00           N
ATOM    991  CA  SER A  52      51.367  65.022  95.101  1.00  0.00           C
ATOM    993  CB  SER A  52      52.487  65.992  94.681  1.00  0.00           C
ATOM    996  OG  SER A  52      53.117  65.582  93.471  1.00  0.00           O
ATOM    998  C   SER A  52      50.857  65.432  96.451  1.00  0.00           C
ATOM    999  O   SER A  52      50.477  66.572  96.641  1.00  0.00           O
ATOM   1000  N   ALA A  53      50.817  64.522  97.441  1.00  0.00           N
ATOM   1002  CA  ALA A  53      50.277  64.812  98.751  1.00  0.00           C
ATOM   1004  CB  ALA A  53      49.407  63.632  99.251  1.00  0.00           C
ATOM   1008  C   ALA A  53      51.387  65.042  99.761  1.00  0.00           C
ATOM   1009  O   ALA A  53      51.277  65.902 100.631  1.00  0.00           O
ATOM   1010  N   SER A  54      52.487  64.272  99.631  1.00  0.00           N
ATOM   1012  CA  SER A  54      53.497  64.162 100.681  1.00  0.00           C
ATOM   1014  CB  SER A  54      54.047  62.712 100.811  1.00  0.00           C
ATOM   1017  OG  SER A  54      53.017  61.732 100.871  1.00  0.00           O
ATOM   1019  C   SER A  54      54.707  65.022 100.381  1.00  0.00           C
ATOM   1020  O   SER A  54      55.717  64.992 101.081  1.00  0.00           O
ATOM   1021  N   GLY A  55      54.667  65.772  99.271  1.00  0.00           N
ATOM   1023  CA  GLY A  55      55.837  66.292  98.571  1.00  0.00           C
ATOM   1026  C   GLY A  55      55.657  65.742  97.191  1.00  0.00           C
ATOM   1027  O   GLY A  55      54.777  64.902  96.991  1.00  0.00           O
ATOM   1028  N   ALA A  56      56.397  66.252  96.181  1.00  0.00           N
ATOM   1030  CA  ALA A  56      56.197  65.952  94.781  1.00  0.00           C
ATOM   1032  CB  ALA A  56      56.997  66.852  93.841  1.00  0.00           C
ATOM   1036  C   ALA A  56      56.417  64.502  94.421  1.00  0.00           C
ATOM   1037  O   ALA A  56      57.427  63.872  94.741  1.00  0.00           O
ATOM   1038  N   ARG A  57      55.417  63.932  93.751  1.00  0.00           N
ATOM   1040  CA  ARG A  57      55.287  62.512  93.541  1.00  0.00           C
ATOM   1042  CB  ARG A  57      53.967  62.002  94.181  1.00  0.00           C
ATOM   1045  CG  ARG A  57      54.047  61.982  95.721  1.00  0.00           C
ATOM   1048  CD  ARG A  57      54.467  60.692  96.441  1.00  0.00           C
ATOM   1051  NE  ARG A  57      55.587  60.032  95.691  1.00  0.00           N
ATOM   1053  CZ  ARG A  57      55.377  59.152  94.731  1.00  0.00           C
ATOM   1054  NH1 ARG A  57      54.237  58.522  94.571  1.00  0.00           N
ATOM   1057  NH2 ARG A  57      56.287  58.972  93.791  1.00  0.00           N
ATOM   1060  C   ARG A  57      55.377  62.182  92.081  1.00  0.00           C
ATOM   1061  O   ARG A  57      54.387  62.062  91.371  1.00  0.00           O
ATOM   1062  N   TYR A  58      56.627  62.012  91.631  1.00  0.00           N
ATOM   1064  CA  TYR A  58      56.947  61.602  90.281  1.00  0.00           C
ATOM   1066  CB  TYR A  58      58.327  62.102  89.781  1.00  0.00           C
ATOM   1069  CG  TYR A  58      58.527  63.562  90.021  1.00  0.00           C
ATOM   1070  CD1 TYR A  58      58.937  64.042  91.281  1.00  0.00           C
ATOM   1072  CE1 TYR A  58      59.167  65.412  91.481  1.00  0.00           C
ATOM   1074  CZ  TYR A  58      59.007  66.302  90.421  1.00  0.00           C
ATOM   1075  OH  TYR A  58      59.217  67.682  90.581  1.00  0.00           O
ATOM   1077  CD2 TYR A  58      58.417  64.472  88.961  1.00  0.00           C
ATOM   1079  CE2 TYR A  58      58.657  65.832  89.161  1.00  0.00           C
ATOM   1081  C   TYR A  58      56.927  60.102  90.251  1.00  0.00           C
ATOM   1082  O   TYR A  58      57.547  59.442  91.091  1.00  0.00           O
ATOM   1083  N   THR A  59      56.207  59.482  89.311  1.00  0.00           N
ATOM   1085  CA  THR A  59      56.107  58.032  89.331  1.00  0.00           C
ATOM   1087  CB  THR A  59      54.867  57.542  90.081  1.00  0.00           C
ATOM   1089  OG1 THR A  59      54.777  58.102  91.391  1.00  0.00           O
ATOM   1091  CG2 THR A  59      54.887  56.012  90.241  1.00  0.00           C
ATOM   1095  C   THR A  59      56.037  57.512  87.921  1.00  0.00           C
ATOM   1096  O   THR A  59      55.147  57.912  87.171  1.00  0.00           O
ATOM   1097  N   ASP A  60      56.897  56.552  87.531  1.00  0.00           N
ATOM   1099  CA  ASP A  60      56.707  55.822  86.291  1.00  0.00           C
ATOM   1101  CB  ASP A  60      58.067  55.682  85.561  1.00  0.00           C
ATOM   1104  CG  ASP A  60      59.187  54.982  86.311  1.00  0.00           C
ATOM   1105  OD1 ASP A  60      60.287  54.852  85.721  1.00  0.00           O
ATOM   1106  OD2 ASP A  60      58.997  54.592  87.491  1.00  0.00           O
ATOM   1107  C   ASP A  60      56.077  54.452  86.541  1.00  0.00           C
ATOM   1108  O   ASP A  60      55.497  53.852  85.641  1.00  0.00           O
ATOM   1109  N   GLY A  61      56.157  53.962  87.801  1.00  0.00           N
ATOM   1111  CA  GLY A  61      55.817  52.612  88.201  1.00  0.00           C
ATOM   1114  C   GLY A  61      57.047  51.782  88.481  1.00  0.00           C
ATOM   1115  O   GLY A  61      57.097  51.022  89.451  1.00  0.00           O
ATOM   1116  N   ILE A  62      58.097  51.942  87.661  1.00  0.00           N
ATOM   1118  CA  ILE A  62      59.377  51.262  87.821  1.00  0.00           C
ATOM   1120  CB  ILE A  62      60.347  51.542  86.681  1.00  0.00           C
ATOM   1122  CG2 ILE A  62      61.657  50.752  86.881  1.00  0.00           C
ATOM   1126  CG1 ILE A  62      59.727  51.232  85.301  1.00  0.00           C
ATOM   1129  CD  ILE A  62      59.347  49.762  85.051  1.00  0.00           C
ATOM   1133  C   ILE A  62      60.037  51.632  89.141  1.00  0.00           C
ATOM   1134  O   ILE A  62      60.477  50.772  89.891  1.00  0.00           O
ATOM   1135  N   TYR A  63      59.987  52.942  89.481  1.00  0.00           N
ATOM   1137  CA  TYR A  63      60.137  53.422  90.841  1.00  0.00           C
ATOM   1139  CB  TYR A  63      61.547  53.992  91.151  1.00  0.00           C
ATOM   1142  CG  TYR A  63      62.557  52.882  91.111  1.00  0.00           C
ATOM   1143  CD1 TYR A  63      62.537  51.852  92.071  1.00  0.00           C
ATOM   1145  CE1 TYR A  63      63.457  50.802  92.011  1.00  0.00           C
ATOM   1147  CZ  TYR A  63      64.437  50.782  91.011  1.00  0.00           C
ATOM   1148  OH  TYR A  63      65.397  49.752  90.961  1.00  0.00           O
ATOM   1150  CD2 TYR A  63      63.547  52.852  90.121  1.00  0.00           C
ATOM   1152  CE2 TYR A  63      64.487  51.822  90.081  1.00  0.00           C
ATOM   1154  C   TYR A  63      59.107  54.502  91.151  1.00  0.00           C
ATOM   1155  O   TYR A  63      58.647  55.262  90.311  1.00  0.00           O
ATOM   1156  N   VAL A  64      58.727  54.602  92.431  1.00  0.00           N
ATOM   1158  CA  VAL A  64      58.047  55.782  92.941  1.00  0.00           C
ATOM   1160  CB  VAL A  64      57.067  55.392  94.071  1.00  0.00           C
ATOM   1162  CG1 VAL A  64      57.337  56.082  95.431  1.00  0.00           C
ATOM   1166  CG2 VAL A  64      55.617  55.542  93.601  1.00  0.00           C
ATOM   1170  C   VAL A  64      59.117  56.772  93.351  1.00  0.00           C
ATOM   1171  O   VAL A  64      59.997  56.462  94.141  1.00  0.00           O
ATOM   1172  N   PHE A  65      59.127  58.002  92.791  1.00  0.00           N
ATOM   1174  CA  PHE A  65      60.077  59.032  93.201  1.00  0.00           C
ATOM   1176  CB  PHE A  65      60.797  59.672  91.961  1.00  0.00           C
ATOM   1179  CG  PHE A  65      61.877  60.722  92.241  1.00  0.00           C
ATOM   1180  CD1 PHE A  65      61.667  61.902  92.971  1.00  0.00           C
ATOM   1182  CE1 PHE A  65      62.727  62.782  93.241  1.00  0.00           C
ATOM   1184  CZ  PHE A  65      63.997  62.512  92.741  1.00  0.00           C
ATOM   1186  CD2 PHE A  65      63.147  60.512  91.691  1.00  0.00           C
ATOM   1188  CE2 PHE A  65      64.217  61.372  91.961  1.00  0.00           C
ATOM   1190  C   PHE A  65      59.357  60.052  94.051  1.00  0.00           C
ATOM   1191  O   PHE A  65      58.387  60.702  93.631  1.00  0.00           O
ATOM   1192  N   TRP A  66      59.777  60.222  95.301  1.00  0.00           N
ATOM   1194  CA  TRP A  66      59.257  61.252  96.161  1.00  0.00           C
ATOM   1196  CB  TRP A  66      58.767  60.622  97.501  1.00  0.00           C
ATOM   1199  CG  TRP A  66      58.257  61.542  98.561  1.00  0.00           C
ATOM   1200  CD1 TRP A  66      57.617  62.752  98.401  1.00  0.00           C
ATOM   1202  NE1 TRP A  66      57.417  63.312  99.631  1.00  0.00           N
ATOM   1204  CE2 TRP A  66      57.877  62.492 100.611  1.00  0.00           C
ATOM   1205  CD2 TRP A  66      58.397  61.342  99.981  1.00  0.00           C
ATOM   1206  CE3 TRP A  66      58.897  60.312 100.781  1.00  0.00           C
ATOM   1208  CZ3 TRP A  66      58.947  60.492 102.161  1.00  0.00           C
ATOM   1210  CZ2 TRP A  66      57.887  62.652 101.991  1.00  0.00           C
ATOM   1212  CH2 TRP A  66      58.467  61.642 102.761  1.00  0.00           C
ATOM   1214  C   TRP A  66      60.347  62.292  96.341  1.00  0.00           C
ATOM   1215  O   TRP A  66      61.457  62.022  96.791  1.00  0.00           O
ATOM   1216  N   SER A  67      60.017  63.542  95.951  1.00  0.00           N
ATOM   1218  CA  SER A  67      60.777  64.712  96.291  1.00  0.00           C
ATOM   1220  CB  SER A  67      60.827  65.742  95.121  1.00  0.00           C
ATOM   1223  OG  SER A  67      61.737  66.812  95.361  1.00  0.00           O
ATOM   1225  C   SER A  67      60.017  65.332  97.431  1.00  0.00           C
ATOM   1226  O   SER A  67      58.807  65.512  97.361  1.00  0.00           O
ATOM   1227  N   LYS A  68      60.697  65.712  98.521  1.00  0.00           N
ATOM   1229  CA  LYS A  68      60.097  66.492  99.581  1.00  0.00           C
ATOM   1231  CB  LYS A  68      60.737  66.032 100.901  1.00  0.00           C
ATOM   1234  CG  LYS A  68      60.067  66.522 102.191  1.00  0.00           C
ATOM   1237  CD  LYS A  68      60.667  65.762 103.381  1.00  0.00           C
ATOM   1240  CE  LYS A  68      60.037  66.112 104.731  1.00  0.00           C
ATOM   1243  NZ  LYS A  68      60.577  65.222 105.791  1.00  0.00           N
ATOM   1247  C   LYS A  68      60.387  67.952  99.271  1.00  0.00           C
ATOM   1248  O   LYS A  68      59.967  68.892  99.951  1.00  0.00           O
ATOM   1249  N   GLY A  69      61.077  68.162  98.121  1.00  0.00           N
ATOM   1251  CA  GLY A  69      61.637  69.422  97.641  1.00  0.00           C
ATOM   1254  C   GLY A  69      63.077  69.522  98.041  1.00  0.00           C
ATOM   1255  O   GLY A  69      63.927  69.952  97.251  1.00  0.00           O
ATOM   1256  N   ASP A  70      63.397  69.122  99.281  1.00  0.00           N
ATOM   1258  CA  ASP A  70      64.727  69.172  99.831  1.00  0.00           C
ATOM   1260  CB  ASP A  70      64.607  69.802 101.241  1.00  0.00           C
ATOM   1263  CG  ASP A  70      63.767  69.012 102.231  1.00  0.00           C
ATOM   1264  OD1 ASP A  70      62.727  68.442 101.811  1.00  0.00           O
ATOM   1265  OD2 ASP A  70      64.077  69.072 103.451  1.00  0.00           O
ATOM   1266  C   ASP A  70      65.377  67.802  99.941  1.00  0.00           C
ATOM   1267  O   ASP A  70      66.587  67.672  99.911  1.00  0.00           O
ATOM   1268  N   GLU A  71      64.567  66.732 100.061  1.00  0.00           N
ATOM   1270  CA  GLU A  71      65.007  65.362 100.211  1.00  0.00           C
ATOM   1272  CB  GLU A  71      64.527  64.772 101.571  1.00  0.00           C
ATOM   1275  CG  GLU A  71      65.067  63.362 101.941  1.00  0.00           C
ATOM   1278  CD  GLU A  71      64.777  62.942 103.391  1.00  0.00           C
ATOM   1279  OE1 GLU A  71      64.157  61.862 103.601  1.00  0.00           O
ATOM   1280  OE2 GLU A  71      65.207  63.672 104.331  1.00  0.00           O
ATOM   1281  C   GLU A  71      64.467  64.572  99.031  1.00  0.00           C
ATOM   1282  O   GLU A  71      63.317  64.732  98.621  1.00  0.00           O
ATOM   1283  N   ALA A  72      65.277  63.702  98.411  1.00  0.00           N
ATOM   1285  CA  ALA A  72      64.867  62.842  97.321  1.00  0.00           C
ATOM   1287  CB  ALA A  72      65.667  63.132  96.031  1.00  0.00           C
ATOM   1291  C   ALA A  72      65.027  61.392  97.761  1.00  0.00           C
ATOM   1292  O   ALA A  72      66.037  60.982  98.341  1.00  0.00           O
ATOM   1293  N   THR A  73      63.987  60.582  97.521  1.00  0.00           N
ATOM   1295  CA  THR A  73      63.947  59.202  97.981  1.00  0.00           C
ATOM   1297  CB  THR A  73      63.357  59.072  99.391  1.00  0.00           C
ATOM   1299  OG1 THR A  73      63.557  57.792  99.981  1.00  0.00           O
ATOM   1301  CG2 THR A  73      61.847  59.332  99.421  1.00  0.00           C
ATOM   1305  C   THR A  73      63.117  58.472  96.951  1.00  0.00           C
ATOM   1306  O   THR A  73      62.157  59.042  96.411  1.00  0.00           O
ATOM   1307  N   VAL A  74      63.477  57.222  96.611  1.00  0.00           N
ATOM   1309  CA  VAL A  74      62.747  56.512  95.571  1.00  0.00           C
ATOM   1311  CB  VAL A  74      63.367  56.582  94.181  1.00  0.00           C
ATOM   1313  CG1 VAL A  74      63.647  58.022  93.711  1.00  0.00           C
ATOM   1317  CG2 VAL A  74      64.707  55.892  94.171  1.00  0.00           C
ATOM   1321  C   VAL A  74      62.487  55.082  96.011  1.00  0.00           C
ATOM   1322  O   VAL A  74      63.377  54.272  96.291  1.00  0.00           O
ATOM   1323  N   TYR A  75      61.197  54.742  96.111  1.00  0.00           N
ATOM   1325  CA  TYR A  75      60.697  53.522  96.691  1.00  0.00           C
ATOM   1327  CB  TYR A  75      59.997  53.872  98.051  1.00  0.00           C
ATOM   1330  CG  TYR A  75      58.987  52.882  98.591  1.00  0.00           C
ATOM   1331  CD1 TYR A  75      59.387  51.632  99.091  1.00  0.00           C
ATOM   1333  CE1 TYR A  75      58.447  50.712  99.581  1.00  0.00           C
ATOM   1335  CZ  TYR A  75      57.087  51.032  99.581  1.00  0.00           C
ATOM   1336  OH  TYR A  75      56.147  50.072  99.971  1.00  0.00           O
ATOM   1338  CD2 TYR A  75      57.617  53.212  98.671  1.00  0.00           C
ATOM   1340  CE2 TYR A  75      56.677  52.292  99.141  1.00  0.00           C
ATOM   1342  C   TYR A  75      59.807  52.792  95.701  1.00  0.00           C
ATOM   1343  O   TYR A  75      58.677  53.192  95.451  1.00  0.00           O
ATOM   1344  N   LYS A  76      60.227  51.652  95.131  1.00  0.00           N
ATOM   1346  CA  LYS A  76      59.267  50.662  94.691  1.00  0.00           C
ATOM   1348  CB  LYS A  76      59.777  49.822  93.491  1.00  0.00           C
ATOM   1351  CG  LYS A  76      58.817  48.752  92.951  1.00  0.00           C
ATOM   1354  CD  LYS A  76      59.457  47.892  91.841  1.00  0.00           C
ATOM   1357  CE  LYS A  76      58.737  47.972  90.471  1.00  0.00           C
ATOM   1360  NZ  LYS A  76      59.247  46.952  89.531  1.00  0.00           N
ATOM   1364  C   LYS A  76      59.017  49.772  95.891  1.00  0.00           C
ATOM   1365  O   LYS A  76      59.937  49.472  96.631  1.00  0.00           O
ATOM   1366  N   ARG A  77      57.777  49.302  96.111  1.00  0.00           N
ATOM   1368  CA  ARG A  77      57.397  48.352  97.141  1.00  0.00           C
ATOM   1370  CB  ARG A  77      55.857  48.232  97.181  1.00  0.00           C
ATOM   1373  CG  ARG A  77      55.157  47.872  95.851  1.00  0.00           C
ATOM   1376  CD  ARG A  77      54.957  49.022  94.851  1.00  0.00           C
ATOM   1379  NE  ARG A  77      54.007  48.502  93.821  1.00  0.00           N
ATOM   1381  CZ  ARG A  77      53.527  49.162  92.771  1.00  0.00           C
ATOM   1382  NH1 ARG A  77      53.757  50.422  92.511  1.00  0.00           N
ATOM   1385  NH2 ARG A  77      52.787  48.472  91.921  1.00  0.00           N
ATOM   1388  C   ARG A  77      58.057  46.952  97.141  1.00  0.00           C
ATOM   1389  O   ARG A  77      57.487  45.962  97.601  1.00  0.00           O
ATOM   1390  N   ASP A  78      59.307  46.882  96.671  1.00  0.00           N
ATOM   1392  CA  ASP A  78      60.097  45.702  96.391  1.00  0.00           C
ATOM   1394  CB  ASP A  78      59.597  45.072  95.051  1.00  0.00           C
ATOM   1397  CG  ASP A  78      60.277  43.772  94.671  1.00  0.00           C
ATOM   1398  OD1 ASP A  78      60.687  43.012  95.601  1.00  0.00           O
ATOM   1399  OD2 ASP A  78      60.227  43.422  93.461  1.00  0.00           O
ATOM   1400  C   ASP A  78      61.567  46.142  96.341  1.00  0.00           C
ATOM   1401  O   ASP A  78      62.457  45.502  96.901  1.00  0.00           O
ATOM   1402  N   ARG A  79      61.847  47.322  95.741  1.00  0.00           N
ATOM   1404  CA  ARG A  79      63.177  47.862  95.571  1.00  0.00           C
ATOM   1406  CB  ARG A  79      63.727  47.582  94.151  1.00  0.00           C
ATOM   1409  CG  ARG A  79      64.517  46.272  94.051  1.00  0.00           C
ATOM   1412  CD  ARG A  79      66.007  46.422  94.401  1.00  0.00           C
ATOM   1415  NE  ARG A  79      66.197  46.482  95.881  1.00  0.00           N
ATOM   1417  CZ  ARG A  79      66.467  45.412  96.621  1.00  0.00           C
ATOM   1418  NH1 ARG A  79      66.467  44.192  96.141  1.00  0.00           N
ATOM   1421  NH2 ARG A  79      66.837  45.522  97.881  1.00  0.00           N
ATOM   1424  C   ARG A  79      63.297  49.352  95.841  1.00  0.00           C
ATOM   1425  O   ARG A  79      62.617  50.182  95.251  1.00  0.00           O
ATOM   1426  N   ILE A  80      64.227  49.742  96.711  1.00  0.00           N
ATOM   1428  CA  ILE A  80      64.497  51.122  97.021  1.00  0.00           C
ATOM   1430  CB  ILE A  80      64.457  51.362  98.531  1.00  0.00           C
ATOM   1432  CG2 ILE A  80      64.797  52.822  98.861  1.00  0.00           C
ATOM   1436  CG1 ILE A  80      63.047  51.072  99.111  1.00  0.00           C
ATOM   1439  CD  ILE A  80      62.737  49.612  99.451  1.00  0.00           C
ATOM   1443  C   ILE A  80      65.877  51.362  96.431  1.00  0.00           C
ATOM   1444  O   ILE A  80      66.857  50.782  96.881  1.00  0.00           O
ATOM   1445  N   VAL A  81      65.987  52.162  95.341  1.00  0.00           N
ATOM   1447  CA  VAL A  81      67.297  52.492  94.801  1.00  0.00           C
ATOM   1449  CB  VAL A  81      67.327  52.602  93.261  1.00  0.00           C
ATOM   1451  CG1 VAL A  81      66.187  53.432  92.661  1.00  0.00           C
ATOM   1455  CG2 VAL A  81      68.647  53.182  92.741  1.00  0.00           C
ATOM   1459  C   VAL A  81      67.947  53.622  95.601  1.00  0.00           C
ATOM   1460  O   VAL A  81      69.157  53.662  95.751  1.00  0.00           O
ATOM   1461  N   LEU A  82      67.137  54.502  96.241  1.00  0.00           N
ATOM   1463  CA  LEU A  82      67.617  55.572  97.091  1.00  0.00           C
ATOM   1465  CB  LEU A  82      67.597  57.012  96.511  1.00  0.00           C
ATOM   1468  CG  LEU A  82      68.477  57.282  95.291  1.00  0.00           C
ATOM   1470  CD1 LEU A  82      69.947  56.942  95.541  1.00  0.00           C
ATOM   1474  CD2 LEU A  82      67.927  56.702  94.001  1.00  0.00           C
ATOM   1478  C   LEU A  82      66.707  55.722  98.261  1.00  0.00           C
ATOM   1479  O   LEU A  82      65.477  55.672  98.131  1.00  0.00           O
ATOM   1480  N   ASN A  83      67.307  55.972  99.441  1.00  0.00           N
ATOM   1482  CA  ASN A  83      66.547  56.372 100.591  1.00  0.00           C
ATOM   1484  CB  ASN A  83      66.717  55.332 101.731  1.00  0.00           C
ATOM   1487  CG  ASN A  83      65.657  55.492 102.811  1.00  0.00           C
ATOM   1488  OD1 ASN A  83      65.927  55.782 103.981  1.00  0.00           O
ATOM   1489  ND2 ASN A  83      64.377  55.332 102.421  1.00  0.00           N
ATOM   1492  C   ASN A  83      66.927  57.772 101.041  1.00  0.00           C
ATOM   1493  O   ASN A  83      66.057  58.502 101.511  1.00  0.00           O
ATOM   1494  N   ASN A  84      68.217  58.192 100.961  1.00  0.00           N
ATOM   1496  CA  ASN A  84      68.697  59.332 101.721  1.00  0.00           C
ATOM   1498  CB  ASN A  84      69.517  58.812 102.931  1.00  0.00           C
ATOM   1501  CG  ASN A  84      69.917  59.942 103.881  1.00  0.00           C
ATOM   1502  OD1 ASN A  84      69.077  60.472 104.621  1.00  0.00           O
ATOM   1503  ND2 ASN A  84      71.207  60.312 103.861  1.00  0.00           N
ATOM   1506  C   ASN A  84      69.507  60.292 100.841  1.00  0.00           C
ATOM   1507  O   ASN A  84      70.707  60.472 101.011  1.00  0.00           O
ATOM   1508  N   CYS A  85      68.857  60.972  99.891  1.00  0.00           N
ATOM   1510  CA  CYS A  85      69.537  61.992  99.111  1.00  0.00           C
ATOM   1512  CB  CYS A  85      69.267  61.832  97.591  1.00  0.00           C
ATOM   1515  SG  CYS A  85      69.787  60.192  97.001  1.00  0.00           S
ATOM   1517  C   CYS A  85      68.997  63.332  99.551  1.00  0.00           C
ATOM   1518  O   CYS A  85      67.807  63.592  99.381  1.00  0.00           O
ATOM   1519  N   GLN A  86      69.807  64.232 100.121  1.00  0.00           N
ATOM   1521  CA  GLN A  86      69.297  65.512 100.581  1.00  0.00           C
ATOM   1523  CB  GLN A  86      69.497  65.702 102.091  1.00  0.00           C
ATOM   1526  CG  GLN A  86      68.457  64.942 102.941  1.00  0.00           C
ATOM   1529  CD  GLN A  86      68.567  65.372 104.401  1.00  0.00           C
ATOM   1530  OE1 GLN A  86      69.607  65.882 104.841  1.00  0.00           O
ATOM   1531  NE2 GLN A  86      67.477  65.222 105.181  1.00  0.00           N
ATOM   1534  C   GLN A  86      69.917  66.652  99.801  1.00  0.00           C
ATOM   1535  O   GLN A  86      71.087  66.982  99.981  1.00  0.00           O
ATOM   1536  N   LEU A  87      69.117  67.272  98.931  1.00  0.00           N
ATOM   1538  CA  LEU A  87      69.507  68.142  97.861  1.00  0.00           C
ATOM   1540  CB  LEU A  87      68.207  68.472  97.081  1.00  0.00           C
ATOM   1543  CG  LEU A  87      68.317  69.412  95.861  1.00  0.00           C
ATOM   1545  CD1 LEU A  87      69.387  68.922  94.891  1.00  0.00           C
ATOM   1549  CD2 LEU A  87      66.957  69.482  95.151  1.00  0.00           C
ATOM   1553  C   LEU A  87      70.227  69.422  98.271  1.00  0.00           C
ATOM   1554  O   LEU A  87      69.687  70.272  98.961  1.00  0.00           O
ATOM   1555  N   GLN A  88      71.477  69.612  97.801  1.00  0.00           N
ATOM   1557  CA  GLN A  88      72.177  70.882  97.941  1.00  0.00           C
ATOM   1559  CB  GLN A  88      73.617  70.712  97.391  1.00  0.00           C
ATOM   1562  CG  GLN A  88      74.417  69.582  98.091  1.00  0.00           C
ATOM   1565  CD  GLN A  88      74.207  69.592  99.611  1.00  0.00           C
ATOM   1566  OE1 GLN A  88      74.437  70.632 100.231  1.00  0.00           O
ATOM   1567  NE2 GLN A  88      73.787  68.452 100.201  1.00  0.00           N
ATOM   1570  C   GLN A  88      71.477  72.052  97.261  1.00  0.00           C
ATOM   1571  O   GLN A  88      71.257  73.092  97.871  1.00  0.00           O
ATOM   1572  N   ASN A  89      70.997  71.842  96.021  1.00  0.00           N
ATOM   1574  CA  ASN A  89      70.247  72.792  95.231  1.00  0.00           C
ATOM   1576  CB  ASN A  89      71.047  74.112  94.991  1.00  0.00           C
ATOM   1579  CG  ASN A  89      70.177  75.212  94.391  1.00  0.00           C
ATOM   1580  OD1 ASN A  89      70.487  75.832  93.371  1.00  0.00           O
ATOM   1581  ND2 ASN A  89      69.017  75.462  95.061  1.00  0.00           N
ATOM   1584  C   ASN A  89      69.957  72.122  93.881  1.00  0.00           C
ATOM   1585  O   ASN A  89      70.817  71.352  93.461  1.00  0.00           O
ATOM   1586  N   PRO A  90      68.847  72.262  93.151  1.00  0.00           N
ATOM   1587  CD  PRO A  90      67.577  72.762  93.671  1.00  0.00           C
ATOM   1590  CA  PRO A  90      68.817  72.082  91.691  1.00  0.00           C
ATOM   1592  CB  PRO A  90      67.317  72.212  91.321  1.00  0.00           C
ATOM   1595  CG  PRO A  90      66.527  72.352  92.631  1.00  0.00           C
ATOM   1598  C   PRO A  90      69.727  73.042  90.891  1.00  0.00           C
ATOM   1599  O   PRO A  90      70.537  73.762  91.461  1.00  0.00           O
ATOM   1600  N   GLN A  91      69.597  73.102  89.541  1.00  0.00           N
ATOM   1602  CA  GLN A  91      70.247  74.142  88.731  1.00  0.00           C
ATOM   1604  CB  GLN A  91      70.377  73.712  87.241  1.00  0.00           C
ATOM   1607  CG  GLN A  91      70.737  74.762  86.161  1.00  0.00           C
ATOM   1610  CD  GLN A  91      72.117  75.382  86.311  1.00  0.00           C
ATOM   1611  OE1 GLN A  91      72.937  75.092  87.181  1.00  0.00           O
ATOM   1612  NE2 GLN A  91      72.427  76.282  85.351  1.00  0.00           N
ATOM   1615  C   GLN A  91      69.527  75.482  88.841  1.00  0.00           C
ATOM   1616  O   GLN A  91      70.127  76.562  88.801  1.00  0.00           O
ATOM   1617  N   ARG A  92      68.197  75.452  89.081  1.00  0.00           N
ATOM   1619  CA  ARG A  92      67.537  76.532  89.771  1.00  0.00           C
ATOM   1621  CB  ARG A  92      67.347  77.792  88.901  1.00  0.00           C
ATOM   1624  CG  ARG A  92      66.487  77.552  87.651  1.00  0.00           C
ATOM   1627  CD  ARG A  92      66.037  78.822  86.921  1.00  0.00           C
ATOM   1630  NE  ARG A  92      65.407  79.732  87.931  1.00  0.00           N
ATOM   1632  CZ  ARG A  92      66.017  80.772  88.471  1.00  0.00           C
ATOM   1633  NH1 ARG A  92      67.227  81.162  88.131  1.00  0.00           N
ATOM   1636  NH2 ARG A  92      65.417  81.382  89.451  1.00  0.00           N
ATOM   1639  C   ARG A  92      66.157  76.132  90.361  1.00  0.00           C
ATOM   1640  OT1 ARG A  92      65.767  74.942  90.321  1.00  0.00           O
ATOM   1641  OT2 ARG A  92      65.497  77.022  90.971  1.00  0.00           O
ATOM   1642  NH3 POPEB  93      14.947  82.302  75.171  1.00  0.00           N
ATOM   1646  C12 POPEB  93      15.257  83.552  74.381  1.00  0.00           C
ATOM   1649  C11 POPEB  93      16.697  84.052  74.621  1.00  0.00           C
ATOM   1652  P   POPEB  93      17.937  86.102  73.471  1.00  0.00           P
ATOM   1653  O13 POPEB  93      18.607  86.272  74.771  1.00  0.00           O
ATOM   1654  O14 POPEB  93      18.887  86.102  72.331  1.00  0.00           O
ATOM   1655  O11 POPEB  93      16.827  87.212  73.261  1.00  0.00           O
ATOM   1656  O12 POPEB  93      17.147  84.742  73.461  1.00  0.00           O
ATOM   1657  C1  POPEB  93      16.677  87.832  71.971  1.00  0.00           C
ATOM   1660  C2  POPEB  93      16.177  86.872  70.841  1.00  0.00           C
ATOM   1662  O21 POPEB  93      16.497  87.492  69.581  1.00  0.00           O
ATOM   1663  C21 POPEB  93      16.517  86.702  68.531  1.00  0.00           C
ATOM   1664  O22 POPEB  93      16.297  85.512  68.521  1.00  0.00           O
ATOM   1665  C22 POPEB  93      16.817  87.602  67.301  1.00  0.00           C
ATOM   1668  C3  POPEB  93      14.677  86.402  71.021  1.00  0.00           C
ATOM   1671  O31 POPEB  93      13.627  87.332  70.581  1.00  0.00           O
ATOM   1672  C31 POPEB  93      12.587  87.432  71.411  1.00  0.00           C
ATOM   1673  O32 POPEB  93      12.577  87.092  72.581  1.00  0.00           O
ATOM   1674  C32 POPEB  93      11.347  88.082  70.761  1.00  0.00           C
ATOM   1677  C23 POPEB  93      17.387  86.922  66.031  1.00  0.00           C
ATOM   1680  C24 POPEB  93      16.697  87.342  64.721  1.00  0.00           C
ATOM   1683  C25 POPEB  93      16.937  88.802  64.311  1.00  0.00           C
ATOM   1686  C26 POPEB  93      18.347  89.042  63.781  1.00  0.00           C
ATOM   1689  C27 POPEB  93      18.527  90.472  63.271  1.00  0.00           C
ATOM   1692  C28 POPEB  93      19.857  90.692  62.531  1.00  0.00           C
ATOM   1695  C29 POPEB  93      20.097  92.152  62.281  1.00  0.00           C
ATOM   1697 0C21 POPEB  93      20.607  92.722  61.171  1.00  0.00           C
ATOM   1699 1C21 POPEB  93      21.107  92.022  59.931  1.00  0.00           C
ATOM   1702 2C21 POPEB  93      22.587  92.422  59.701  1.00  0.00           C
ATOM   1705 3C21 POPEB  93      23.547  91.882  60.771  1.00  0.00           C
ATOM   1708 4C21 POPEB  93      24.417  92.962  61.451  1.00  0.00           C
ATOM   1711 5C21 POPEB  93      25.267  93.812  60.491  1.00  0.00           C
ATOM   1714 6C21 POPEB  93      26.227  93.002  59.611  1.00  0.00           C
ATOM   1717 7C21 POPEB  93      26.937  93.872  58.571  1.00  0.00           C
ATOM   1720 8C21 POPEB  93      27.877  93.052  57.671  1.00  0.00           C
ATOM   1724  C33 POPEB  93      11.027  87.852  69.251  1.00  0.00           C
ATOM   1727  C34 POPEB  93      11.257  89.102  68.381  1.00  0.00           C
ATOM   1730  C35 POPEB  93      10.537  89.062  67.021  1.00  0.00           C
ATOM   1733  C36 POPEB  93      11.097  88.082  65.971  1.00  0.00           C
ATOM   1736  C37 POPEB  93      10.237  88.172  64.691  1.00  0.00           C
ATOM   1739  C38 POPEB  93      10.757  87.402  63.471  1.00  0.00           C
ATOM   1742  C39 POPEB  93      10.007  87.792  62.181  1.00  0.00           C
ATOM   1745 0C31 POPEB  93       8.497  87.492  62.191  1.00  0.00           C
ATOM   1748 1C31 POPEB  93       7.707  88.232  61.091  1.00  0.00           C
ATOM   1751 2C31 POPEB  93       7.257  87.332  59.931  1.00  0.00           C
ATOM   1754 3C31 POPEB  93       8.417  86.742  59.111  1.00  0.00           C
ATOM   1757 4C31 POPEB  93       7.927  85.912  57.921  1.00  0.00           C
ATOM   1760 5C31 POPEB  93       9.067  85.362  57.061  1.00  0.00           C
ATOM   1763 6C31 POPEB  93       8.577  84.602  55.831  1.00  0.00           C
ATOM   1767  NH3 POPEC  94      57.837  76.802  31.221  1.00  0.00           N
ATOM   1771  C12 POPEC  94      56.607  77.612  30.911  1.00  0.00           C
ATOM   1774  C11 POPEC  94      55.347  76.742  30.691  1.00  0.00           C
ATOM   1777  P   POPEC  94      56.047  74.392  29.671  1.00  0.00           P
ATOM   1778  O13 POPEC  94      55.057  73.422  29.171  1.00  0.00           O
ATOM   1779  O14 POPEC  94      57.377  74.432  29.031  1.00  0.00           O
ATOM   1780  O11 POPEC  94      56.287  74.182  31.221  1.00  0.00           O
ATOM   1781  O12 POPEC  94      55.467  75.842  29.581  1.00  0.00           O
ATOM   1782  C1  POPEC  94      55.757  73.072  31.961  1.00  0.00           C
ATOM   1785  C2  POPEC  94      55.067  73.522  33.291  1.00  0.00           C
ATOM   1787  O21 POPEC  94      55.987  73.612  34.381  1.00  0.00           O
ATOM   1788  C21 POPEC  94      56.967  74.472  34.341  1.00  0.00           C
ATOM   1789  O22 POPEC  94      57.177  75.342  33.501  1.00  0.00           O
ATOM   1790  C22 POPEC  94      57.847  74.202  35.561  1.00  0.00           C
ATOM   1793  C3  POPEC  94      53.977  72.522  33.751  1.00  0.00           C
ATOM   1796  O31 POPEC  94      52.987  73.162  34.581  1.00  0.00           O
ATOM   1797  C31 POPEC  94      53.167  73.442  35.891  1.00  0.00           C
ATOM   1798  O32 POPEC  94      52.527  74.292  36.471  1.00  0.00           O
ATOM   1799  C32 POPEC  94      54.107  72.492  36.651  1.00  0.00           C
ATOM   1802  C23 POPEC  94      57.707  75.262  36.671  1.00  0.00           C
ATOM   1805  C24 POPEC  94      58.807  75.092  37.721  1.00  0.00           C
ATOM   1808  C25 POPEC  94      58.797  76.192  38.781  1.00  0.00           C
ATOM   1811  C26 POPEC  94      57.827  75.952  39.941  1.00  0.00           C
ATOM   1814  C27 POPEC  94      57.957  77.042  41.021  1.00  0.00           C
ATOM   1817  C28 POPEC  94      57.297  76.632  42.351  1.00  0.00           C
ATOM   1820  C29 POPEC  94      58.167  76.902  43.551  1.00  0.00           C
ATOM   1822 0C21 POPEC  94      57.757  77.062  44.811  1.00  0.00           C
ATOM   1824 1C21 POPEC  94      56.327  77.022  45.301  1.00  0.00           C
ATOM   1827 2C21 POPEC  94      55.987  78.222  46.201  1.00  0.00           C
ATOM   1830 3C21 POPEC  94      56.587  78.092  47.611  1.00  0.00           C
ATOM   1833 4C21 POPEC  94      56.117  79.182  48.581  1.00  0.00           C
ATOM   1836 5C21 POPEC  94      56.687  78.972  49.991  1.00  0.00           C
ATOM   1839 6C21 POPEC  94      56.397  80.122  50.961  1.00  0.00           C
ATOM   1842 7C21 POPEC  94      57.077  79.922  52.321  1.00  0.00           C
ATOM   1845 8C21 POPEC  94      56.927  81.122  53.261  1.00  0.00           C
ATOM   1849  C33 POPEC  94      54.547  73.072  38.021  1.00  0.00           C
ATOM   1852  C34 POPEC  94      55.227  72.032  38.931  1.00  0.00           C
ATOM   1855  C35 POPEC  94      55.977  72.702  40.081  1.00  0.00           C
ATOM   1858  C36 POPEC  94      56.257  71.782  41.281  1.00  0.00           C
ATOM   1861  C37 POPEC  94      56.267  72.562  42.601  1.00  0.00           C
ATOM   1864  C38 POPEC  94      56.307  71.692  43.851  1.00  0.00           C
ATOM   1867  C39 POPEC  94      57.707  71.562  44.461  1.00  0.00           C
ATOM   1870 0C31 POPEC  94      57.657  70.872  45.831  1.00  0.00           C
ATOM   1873 1C31 POPEC  94      59.027  70.792  46.511  1.00  0.00           C
ATOM   1876 2C31 POPEC  94      58.927  70.282  47.951  1.00  0.00           C
ATOM   1879 3C31 POPEC  94      60.307  70.202  48.611  1.00  0.00           C
ATOM   1882 4C31 POPEC  94      60.247  70.112  50.141  1.00  0.00           C
ATOM   1885 5C31 POPEC  94      61.577  70.542  50.781  1.00  0.00           C
ATOM   1888 6C31 POPEC  94      61.577  70.502  52.311  1.00  0.00           C
ATOM   1892  NH3 POPED  95      45.327  33.342  35.231  1.00  0.00           N
ATOM   1896  C12 POPED  95      46.567  32.622  35.681  1.00  0.00           C
ATOM   1899  C11 POPED  95      46.577  31.142  35.291  1.00  0.00           C
ATOM   1902  P   POPED  95      48.587  29.392  35.121  1.00  0.00           P
ATOM   1903  O13 POPED  95      49.617  29.952  34.221  1.00  0.00           O
ATOM   1904  O14 POPED  95      47.657  28.412  34.531  1.00  0.00           O
ATOM   1905  O11 POPED  95      49.297  28.742  36.381  1.00  0.00           O
ATOM   1906  O12 POPED  95      47.787  30.582  35.761  1.00  0.00           O
ATOM   1907  C1  POPED  95      49.177  29.232  37.731  1.00  0.00           C
ATOM   1910  C2  POPED  95      48.217  28.372  38.611  1.00  0.00           C
ATOM   1912  O21 POPED  95      47.657  28.992  39.781  1.00  0.00           O
ATOM   1913  C21 POPED  95      48.427  29.702  40.591  1.00  0.00           C
ATOM   1914  O22 POPED  95      49.517  30.182  40.321  1.00  0.00           O
ATOM   1915  C22 POPED  95      47.757  29.772  41.971  1.00  0.00           C
ATOM   1918  C3  POPED  95      48.837  26.992  39.011  1.00  0.00           C
ATOM   1921  O31 POPED  95      49.727  27.122  40.141  1.00  0.00           O
ATOM   1922  C31 POPED  95      49.757  26.122  41.011  1.00  0.00           C
ATOM   1923  O32 POPED  95      49.207  25.042  40.861  1.00  0.00           O
ATOM   1924  C32 POPED  95      50.517  26.532  42.281  1.00  0.00           C
ATOM   1927  C23 POPED  95      48.627  30.442  43.071  1.00  0.00           C
ATOM   1930  C24 POPED  95      48.687  29.632  44.381  1.00  0.00           C
ATOM   1933  C25 POPED  95      49.407  30.392  45.501  1.00  0.00           C
ATOM   1936  C26 POPED  95      49.417  29.622  46.831  1.00  0.00           C
ATOM   1939  C27 POPED  95      48.967  30.482  48.021  1.00  0.00           C
ATOM   1942  C28 POPED  95      48.627  29.662  49.291  1.00  0.00           C
ATOM   1945  C29 POPED  95      49.837  29.032  49.931  1.00  0.00           C
ATOM   1947 0C21 POPED  95      50.387  29.382  51.121  1.00  0.00           C
ATOM   1949 1C21 POPED  95      49.907  30.482  52.031  1.00  0.00           C
ATOM   1952 2C21 POPED  95      50.627  31.802  51.751  1.00  0.00           C
ATOM   1955 3C21 POPED  95      50.017  32.992  52.511  1.00  0.00           C
ATOM   1958 4C21 POPED  95      50.667  34.322  52.111  1.00  0.00           C
ATOM   1961 5C21 POPED  95      51.137  35.172  53.301  1.00  0.00           C
ATOM   1964 6C21 POPED  95      51.657  36.532  52.831  1.00  0.00           C
ATOM   1967 7C21 POPED  95      52.377  37.302  53.941  1.00  0.00           C
ATOM   1970 8C21 POPED  95      52.907  38.662  53.481  1.00  0.00           C
ATOM   1974  C33 POPED  95      49.947  25.852  43.551  1.00  0.00           C
ATOM   1977  C34 POPED  95      50.847  25.972  44.791  1.00  0.00           C
ATOM   1980  C35 POPED  95      52.067  25.032  44.831  1.00  0.00           C
ATOM   1983  C36 POPED  95      51.727  23.542  45.061  1.00  0.00           C
ATOM   1986  C37 POPED  95      52.977  22.712  45.391  1.00  0.00           C
ATOM   1989  C38 POPED  95      52.767  21.182  45.391  1.00  0.00           C
ATOM   1992  C39 POPED  95      51.997  20.612  46.591  1.00  0.00           C
ATOM   1995 0C31 POPED  95      52.707  20.742  47.941  1.00  0.00           C
ATOM   1998 1C31 POPED  95      52.137  19.762  48.991  1.00  0.00           C
ATOM   2001 2C31 POPED  95      52.627  20.032  50.421  1.00  0.00           C
ATOM   2004 3C31 POPED  95      51.857  21.152  51.131  1.00  0.00           C
ATOM   2007 4C31 POPED  95      50.807  20.642  52.141  1.00  0.00           C
ATOM   2010 5C31 POPED  95      50.017  21.772  52.801  1.00  0.00           C
ATOM   2013 6C31 POPED  95      49.017  21.292  53.851  1.00  0.00           C
ATOM   2017  NH3 POPEE  96      72.277  63.222  35.291  1.00  0.00           N
ATOM   2021  C12 POPEE  96      72.967  61.902  35.071  1.00  0.00           C
ATOM   2024  C11 POPEE  96      72.957  61.002  36.331  1.00  0.00           C
ATOM   2027  P   POPEE  96      70.577  60.992  37.461  1.00  0.00           P
ATOM   2028  O13 POPEE  96      70.747  62.452  37.321  1.00  0.00           O
ATOM   2029  O14 POPEE  96      69.287  60.392  37.051  1.00  0.00           O
ATOM   2030  O11 POPEE  96      71.117  60.442  38.841  1.00  0.00           O
ATOM   2031  O12 POPEE  96      71.677  60.362  36.491  1.00  0.00           O
ATOM   2032  C1  POPEE  96      71.677  59.122  38.911  1.00  0.00           C
ATOM   2035  C2  POPEE  96      72.437  58.882  40.241  1.00  0.00           C
ATOM   2037  O21 POPEE  96      71.567  58.212  41.191  1.00  0.00           O
ATOM   2038  C21 POPEE  96      71.947  56.982  41.501  1.00  0.00           C
ATOM   2039  O22 POPEE  96      72.887  56.392  40.991  1.00  0.00           O
ATOM   2040  C22 POPEE  96      71.027  56.372  42.551  1.00  0.00           C
ATOM   2043  C3  POPEE  96      72.987  60.192  40.871  1.00  0.00           C
ATOM   2046  O31 POPEE  96      74.067  59.832  41.751  1.00  0.00           O
ATOM   2047  C31 POPEE  96      74.697  60.742  42.511  1.00  0.00           C
ATOM   2048  O32 POPEE  96      75.867  60.622  42.841  1.00  0.00           O
ATOM   2049  C32 POPEE  96      73.857  61.912  43.001  1.00  0.00           C
ATOM   2052  C23 POPEE  96      71.747  55.872  43.831  1.00  0.00           C
ATOM   2055  C24 POPEE  96      71.137  54.582  44.391  1.00  0.00           C
ATOM   2058  C25 POPEE  96      71.837  54.112  45.671  1.00  0.00           C
ATOM   2061  C26 POPEE  96      70.927  53.292  46.601  1.00  0.00           C
ATOM   2064  C27 POPEE  96      70.507  51.922  46.051  1.00  0.00           C
ATOM   2067  C28 POPEE  96      71.667  50.942  45.781  1.00  0.00           C
ATOM   2070  C29 POPEE  96      72.577  50.732  46.961  1.00  0.00           C
ATOM   2072 0C21 POPEE  96      72.367  49.872  47.971  1.00  0.00           C
ATOM   2074 1C21 POPEE  96      71.177  48.962  48.141  1.00  0.00           C
ATOM   2077 2C21 POPEE  96      70.347  49.242  49.401  1.00  0.00           C
ATOM   2080 3C21 POPEE  96      71.107  49.032  50.721  1.00  0.00           C
ATOM   2083 4C21 POPEE  96      70.237  49.312  51.951  1.00  0.00           C
ATOM   2086 5C21 POPEE  96      70.847  50.382  52.871  1.00  0.00           C
ATOM   2089 6C21 POPEE  96      72.137  49.922  53.571  1.00  0.00           C
ATOM   2092 7C21 POPEE  96      72.677  50.972  54.551  1.00  0.00           C
ATOM   2095 8C21 POPEE  96      73.917  50.492  55.311  1.00  0.00           C
ATOM   2099  C33 POPEE  96      74.237  62.282  44.461  1.00  0.00           C
ATOM   2102  C34 POPEE  96      73.407  63.452  44.981  1.00  0.00           C
ATOM   2105  C35 POPEE  96      73.887  64.092  46.281  1.00  0.00           C
ATOM   2108  C36 POPEE  96      73.457  63.312  47.541  1.00  0.00           C
ATOM   2111  C37 POPEE  96      74.477  63.492  48.681  1.00  0.00           C
ATOM   2114  C38 POPEE  96      74.117  62.692  49.941  1.00  0.00           C
ATOM   2117  C39 POPEE  96      73.337  63.512  50.991  1.00  0.00           C
ATOM   2120 0C31 POPEE  96      74.177  64.612  51.641  1.00  0.00           C
ATOM   2123 1C31 POPEE  96      73.457  65.242  52.841  1.00  0.00           C
ATOM   2126 2C31 POPEE  96      74.317  66.262  53.601  1.00  0.00           C
ATOM   2129 3C31 POPEE  96      73.627  66.762  54.871  1.00  0.00           C
ATOM   2132 4C31 POPEE  96      74.427  67.842  55.601  1.00  0.00           C
ATOM   2135 5C31 POPEE  96      73.717  68.352  56.861  1.00  0.00           C
ATOM   2138 6C31 POPEE  96      74.477  69.482  57.561  1.00  0.00           C
ATOM   2142  NH3 POPEF  97      23.447 113.382  34.141  1.00  0.00           N
ATOM   2146  C12 POPEF  97      22.187 112.602  33.781  1.00  0.00           C
ATOM   2149  C11 POPEF  97      20.867 113.222  34.321  1.00  0.00           C
ATOM   2152  P   POPEF  97      18.297 112.692  33.891  1.00  0.00           P
ATOM   2153  O13 POPEF  97      18.277 113.512  32.651  1.00  0.00           O
ATOM   2154  O14 POPEF  97      17.387 111.532  34.031  1.00  0.00           O
ATOM   2155  O11 POPEF  97      17.957 113.682  35.061  1.00  0.00           O
ATOM   2156  O12 POPEF  97      19.787 112.272  34.271  1.00  0.00           O
ATOM   2157  C1  POPEF  97      17.817 113.242  36.401  1.00  0.00           C
ATOM   2160  C2  POPEF  97      18.627 114.162  37.331  1.00  0.00           C
ATOM   2162  O21 POPEF  97      18.027 114.352  38.611  1.00  0.00           O
ATOM   2163  C21 POPEF  97      17.777 113.312  39.371  1.00  0.00           C
ATOM   2164  O22 POPEF  97      17.597 112.162  39.011  1.00  0.00           O
ATOM   2165  C22 POPEF  97      17.887 113.812  40.811  1.00  0.00           C
ATOM   2168  C3  POPEF  97      18.807 115.562  36.651  1.00  0.00           C
ATOM   2171  O31 POPEF  97      19.157 116.572  37.611  1.00  0.00           O
ATOM   2172  C31 POPEF  97      18.137 117.112  38.251  1.00  0.00           C
ATOM   2173  O32 POPEF  97      16.957 117.052  37.941  1.00  0.00           O
ATOM   2174  C32 POPEF  97      18.677 117.862  39.461  1.00  0.00           C
ATOM   2177  C23 POPEF  97      16.977 113.152  41.871  1.00  0.00           C
ATOM   2180  C24 POPEF  97      17.557 113.462  43.251  1.00  0.00           C
ATOM   2183  C25 POPEF  97      16.577 113.262  44.411  1.00  0.00           C
ATOM   2186  C26 POPEF  97      15.597 114.432  44.591  1.00  0.00           C
ATOM   2189  C27 POPEF  97      14.717 114.222  45.841  1.00  0.00           C
ATOM   2192  C28 POPEF  97      13.787 115.412  46.171  1.00  0.00           C
ATOM   2195  C29 POPEF  97      14.497 116.692  46.541  1.00  0.00           C
ATOM   2197 0C21 POPEF  97      15.057 116.982  47.731  1.00  0.00           C
ATOM   2199 1C21 POPEF  97      15.177 116.072  48.921  1.00  0.00           C
ATOM   2202 2C21 POPEF  97      13.937 115.962  49.821  1.00  0.00           C
ATOM   2205 3C21 POPEF  97      13.557 117.252  50.571  1.00  0.00           C
ATOM   2208 4C21 POPEF  97      12.437 116.992  51.591  1.00  0.00           C
ATOM   2211 5C21 POPEF  97      11.927 118.262  52.291  1.00  0.00           C
ATOM   2214 6C21 POPEF  97      11.127 119.182  51.361  1.00  0.00           C
ATOM   2217 7C21 POPEF  97      10.427 120.322  52.121  1.00  0.00           C
ATOM   2220 8C21 POPEF  97       9.447 121.102  51.241  1.00  0.00           C
ATOM   2224  C33 POPEF  97      17.557 118.612  40.201  1.00  0.00           C
ATOM   2227  C34 POPEF  97      16.817 117.782  41.261  1.00  0.00           C
ATOM   2230  C35 POPEF  97      17.547 117.672  42.611  1.00  0.00           C
ATOM   2233  C36 POPEF  97      17.987 119.062  43.111  1.00  0.00           C
ATOM   2236  C37 POPEF  97      18.247 119.182  44.611  1.00  0.00           C
ATOM   2239  C38 POPEF  97      18.557 120.652  44.941  1.00  0.00           C
ATOM   2242  C39 POPEF  97      19.317 120.852  46.251  1.00  0.00           C
ATOM   2245 0C31 POPEF  97      18.447 120.622  47.491  1.00  0.00           C
ATOM   2248 1C31 POPEF  97      19.187 120.962  48.791  1.00  0.00           C
ATOM   2251 2C31 POPEF  97      18.247 121.002  50.001  1.00  0.00           C
ATOM   2254 3C31 POPEF  97      18.947 121.392  51.311  1.00  0.00           C
ATOM   2257 4C31 POPEF  97      19.227 122.902  51.431  1.00  0.00           C
ATOM   2260 5C31 POPEF  97      19.787 123.272  52.811  1.00  0.00           C
ATOM   2263 6C31 POPEF  97      20.117 124.752  52.981  1.00  0.00           C
ATOM   2267  NH3 POPEG  98      43.587   7.952  34.191  1.00  0.00           N
ATOM   2271  C12 POPEG  98      42.927   6.642  33.901  1.00  0.00           C
ATOM   2274  C11 POPEG  98      42.247   6.072  35.141  1.00  0.00           C
ATOM   2277  P   POPEG  98      40.237   4.492  34.581  1.00  0.00           P
ATOM   2278  O13 POPEG  98      39.617   5.732  34.061  1.00  0.00           O
ATOM   2279  O14 POPEG  98      40.077   3.262  33.771  1.00  0.00           O
ATOM   2280  O11 POPEG  98      39.687   4.212  36.041  1.00  0.00           O
ATOM   2281  O12 POPEG  98      41.787   4.762  34.821  1.00  0.00           O
ATOM   2282  C1  POPEG  98      40.487   3.662  37.101  1.00  0.00           C
ATOM   2285  C2  POPEG  98      40.437   4.602  38.341  1.00  0.00           C
ATOM   2287  O21 POPEG  98      41.087   4.022  39.491  1.00  0.00           O
ATOM   2288  C21 POPEG  98      42.417   4.112  39.481  1.00  0.00           C
ATOM   2289  O22 POPEG  98      43.067   4.602  38.581  1.00  0.00           O
ATOM   2290  C22 POPEG  98      42.987   3.582  40.801  1.00  0.00           C
ATOM   2293  C3  POPEG  98      38.987   4.952  38.731  1.00  0.00           C
ATOM   2296  O31 POPEG  98      38.937   6.212  39.441  1.00  0.00           O
ATOM   2297  C31 POPEG  98      38.967   6.132  40.761  1.00  0.00           C
ATOM   2298  O32 POPEG  98      38.997   5.102  41.411  1.00  0.00           O
ATOM   2299  C32 POPEG  98      38.987   7.562  41.321  1.00  0.00           C
ATOM   2302  C23 POPEG  98      42.467   4.332  42.061  1.00  0.00           C
ATOM   2305  C24 POPEG  98      43.207   3.912  43.331  1.00  0.00           C
ATOM   2308  C25 POPEG  98      42.837   4.712  44.591  1.00  0.00           C
ATOM   2311  C26 POPEG  98      43.557   4.182  45.841  1.00  0.00           C
ATOM   2314  C27 POPEG  98      42.987   4.632  47.191  1.00  0.00           C
ATOM   2317  C28 POPEG  98      43.667   3.882  48.351  1.00  0.00           C
ATOM   2320  C29 POPEG  98      42.907   3.892  49.651  1.00  0.00           C
ATOM   2322 0C21 POPEG  98      43.397   4.112  50.881  1.00  0.00           C
ATOM   2324 1C21 POPEG  98      44.837   4.342  51.271  1.00  0.00           C
ATOM   2327 2C21 POPEG  98      45.227   3.562  52.551  1.00  0.00           C
ATOM   2330 3C21 POPEG  98      45.207   2.032  52.381  1.00  0.00           C
ATOM   2333 4C21 POPEG  98      45.447   1.262  53.701  1.00  0.00           C
ATOM   2336 5C21 POPEG  98      46.777   1.572  54.411  1.00  0.00           C
ATOM   2339 6C21 POPEG  98      48.007   1.292  53.551  1.00  0.00           C
ATOM   2342 7C21 POPEG  98      49.327   1.482  54.311  1.00  0.00           C
ATOM   2345 8C21 POPEG  98      50.557   1.152  53.461  1.00  0.00           C
ATOM   2349  C33 POPEG  98      38.457   7.712  42.761  1.00  0.00           C
ATOM   2352  C34 POPEG  98      36.967   7.342  42.901  1.00  0.00           C
ATOM   2355  C35 POPEG  98      36.717   6.002  43.611  1.00  0.00           C
ATOM   2358  C36 POPEG  98      37.117   6.052  45.091  1.00  0.00           C
ATOM   2361  C37 POPEG  98      36.617   4.832  45.871  1.00  0.00           C
ATOM   2364  C38 POPEG  98      36.897   5.002  47.361  1.00  0.00           C
ATOM   2367  C39 POPEG  98      36.127   4.042  48.271  1.00  0.00           C
ATOM   2370 0C31 POPEG  98      34.597   4.192  48.181  1.00  0.00           C
ATOM   2373 1C31 POPEG  98      33.907   3.512  49.371  1.00  0.00           C
ATOM   2376 2C31 POPEG  98      33.837   4.422  50.601  1.00  0.00           C
ATOM   2379 3C31 POPEG  98      33.457   3.672  51.881  1.00  0.00           C
ATOM   2382 4C31 POPEG  98      33.617   4.562  53.121  1.00  0.00           C
ATOM   2385 5C31 POPEG  98      33.327   3.832  54.441  1.00  0.00           C
ATOM   2388 6C31 POPEG  98      33.597   4.702  55.671  1.00  0.00           C
ATOM   2392  NH3 POPEH  99     112.397   9.702  33.271  1.00  0.00           N
ATOM   2396  C12 POPEH  99     111.687   9.262  32.021  1.00  0.00           C
ATOM   2399  C11 POPEH  99     112.427   8.212  31.171  1.00  0.00           C
ATOM   2402  P   POPEH  99     113.857   6.552  32.651  1.00  0.00           P
ATOM   2403  O13 POPEH  99     112.647   5.692  32.641  1.00  0.00           O
ATOM   2404  O14 POPEH  99     115.197   5.962  32.461  1.00  0.00           O
ATOM   2405  O11 POPEH  99     113.877   7.392  33.971  1.00  0.00           O
ATOM   2406  O12 POPEH  99     113.687   7.782  31.691  1.00  0.00           O
ATOM   2407  C1  POPEH  99     114.777   7.042  35.031  1.00  0.00           C
ATOM   2410  C2  POPEH  99     114.117   7.492  36.341  1.00  0.00           C
ATOM   2412  O21 POPEH  99     115.087   7.352  37.391  1.00  0.00           O
ATOM   2413  C21 POPEH  99     114.857   7.972  38.531  1.00  0.00           C
ATOM   2414  O22 POPEH  99     113.967   8.772  38.751  1.00  0.00           O
ATOM   2415  C22 POPEH  99     115.937   7.582  39.541  1.00  0.00           C
ATOM   2418  C3  POPEH  99     112.817   6.652  36.501  1.00  0.00           C
ATOM   2421  O31 POPEH  99     111.867   7.292  37.361  1.00  0.00           O
ATOM   2422  C31 POPEH  99     111.707   6.782  38.551  1.00  0.00           C
ATOM   2423  O32 POPEH  99     112.227   5.752  38.961  1.00  0.00           O
ATOM   2424  C32 POPEH  99     110.667   7.562  39.311  1.00  0.00           C
ATOM   2427  C23 POPEH  99     115.347   7.302  40.941  1.00  0.00           C
ATOM   2430  C24 POPEH  99     116.397   7.462  42.051  1.00  0.00           C
ATOM   2433  C25 POPEH  99     115.767   7.792  43.411  1.00  0.00           C
ATOM   2436  C26 POPEH  99     116.777   8.342  44.421  1.00  0.00           C
ATOM   2439  C27 POPEH  99     116.097   8.852  45.701  1.00  0.00           C
ATOM   2442  C28 POPEH  99     117.087   9.312  46.791  1.00  0.00           C
ATOM   2445  C29 POPEH  99     117.747   8.142  47.481  1.00  0.00           C
ATOM   2447 0C21 POPEH  99     117.557   7.792  48.761  1.00  0.00           C
ATOM   2449 1C21 POPEH  99     116.677   8.532  49.731  1.00  0.00           C
ATOM   2452 2C21 POPEH  99     116.637   7.872  51.121  1.00  0.00           C
ATOM   2455 3C21 POPEH  99     115.817   6.572  51.171  1.00  0.00           C
ATOM   2458 4C21 POPEH  99     115.827   5.942  52.561  1.00  0.00           C
ATOM   2461 5C21 POPEH  99     114.987   4.662  52.661  1.00  0.00           C
ATOM   2464 6C21 POPEH  99     113.467   4.922  52.621  1.00  0.00           C
ATOM   2467 7C21 POPEH  99     112.637   3.642  52.711  1.00  0.00           C
ATOM   2470 8C21 POPEH  99     111.137   3.882  52.801  1.00  0.00           C
ATOM   2474  C33 POPEH  99     110.987   7.562  40.821  1.00  0.00           C
ATOM   2477  C34 POPEH  99     109.897   8.262  41.631  1.00  0.00           C
ATOM   2480  C35 POPEH  99     110.397   8.732  43.001  1.00  0.00           C
ATOM   2483  C36 POPEH  99     111.307   7.722  43.711  1.00  0.00           C
ATOM   2486  C37 POPEH  99     111.597   8.122  45.161  1.00  0.00           C
ATOM   2489  C38 POPEH  99     112.517   7.112  45.861  1.00  0.00           C
ATOM   2492  C39 POPEH  99     112.817   7.472  47.321  1.00  0.00           C
ATOM   2495 0C31 POPEH  99     111.547   7.642  48.161  1.00  0.00           C
ATOM   2498 1C31 POPEH  99     111.847   7.722  49.661  1.00  0.00           C
ATOM   2501 2C31 POPEH  99     110.627   8.172  50.471  1.00  0.00           C
ATOM   2504 3C31 POPEH  99     110.867   8.132  51.981  1.00  0.00           C
ATOM   2507 4C31 POPEH  99     111.957   9.092  52.461  1.00  0.00           C
ATOM   2510 5C31 POPEH  99     112.307   8.892  53.931  1.00  0.00           C
ATOM   2513 6C31 POPEH  99     113.347   9.892  54.431  1.00  0.00           C
ATOM   2517  NH3 POPEI 100      93.487   6.852  33.951  1.00  0.00           N
ATOM   2521  C12 POPEI 100      93.997   6.552  32.571  1.00  0.00           C
ATOM   2524  C11 POPEI 100      94.917   5.322  32.601  1.00  0.00           C
ATOM   2527  P   POPEI 100      94.907   2.752  32.921  1.00  0.00           P
ATOM   2528  O13 POPEI 100      94.027   1.732  33.501  1.00  0.00           O
ATOM   2529  O14 POPEI 100      95.517   2.492  31.591  1.00  0.00           O
ATOM   2530  O11 POPEI 100      96.127   3.032  33.871  1.00  0.00           O
ATOM   2531  O12 POPEI 100      94.147   4.142  32.901  1.00  0.00           O
ATOM   2532  C1  POPEI 100      96.307   2.372  35.121  1.00  0.00           C
ATOM   2535  C2  POPEI 100      95.977   3.292  36.321  1.00  0.00           C
ATOM   2537  O21 POPEI 100      96.427   2.602  37.511  1.00  0.00           O
ATOM   2538  C21 POPEI 100      96.807   3.412  38.481  1.00  0.00           C
ATOM   2539  O22 POPEI 100      96.957   4.612  38.391  1.00  0.00           O
ATOM   2540  C22 POPEI 100      97.087   2.592  39.731  1.00  0.00           C
ATOM   2543  C3  POPEI 100      94.457   3.622  36.391  1.00  0.00           C
ATOM   2546  O31 POPEI 100      94.007   4.272  37.601  1.00  0.00           O
ATOM   2547  C31 POPEI 100      93.687   5.552  37.471  1.00  0.00           C
ATOM   2548  O32 POPEI 100      94.087   6.302  36.591  1.00  0.00           O
ATOM   2549  C32 POPEI 100      92.607   5.912  38.491  1.00  0.00           C
ATOM   2552  C23 POPEI 100      97.587   3.462  40.891  1.00  0.00           C
ATOM   2555  C24 POPEI 100      96.437   4.262  41.511  1.00  0.00           C
ATOM   2558  C25 POPEI 100      96.847   5.202  42.641  1.00  0.00           C
ATOM   2561  C26 POPEI 100      96.067   4.942  43.931  1.00  0.00           C
ATOM   2564  C27 POPEI 100      96.697   5.742  45.071  1.00  0.00           C
ATOM   2567  C28 POPEI 100      96.127   5.462  46.471  1.00  0.00           C
ATOM   2570  C29 POPEI 100      96.907   6.302  47.451  1.00  0.00           C
ATOM   2572 0C21 POPEI 100      96.507   6.762  48.651  1.00  0.00           C
ATOM   2574 1C21 POPEI 100      95.197   6.482  49.331  1.00  0.00           C
ATOM   2577 2C21 POPEI 100      95.417   5.452  50.461  1.00  0.00           C
ATOM   2580 3C21 POPEI 100      94.207   5.322  51.391  1.00  0.00           C
ATOM   2583 4C21 POPEI 100      94.577   4.612  52.701  1.00  0.00           C
ATOM   2586 5C21 POPEI 100      93.547   4.822  53.821  1.00  0.00           C
ATOM   2589 6C21 POPEI 100      94.077   4.312  55.171  1.00  0.00           C
ATOM   2592 7C21 POPEI 100      93.047   4.362  56.301  1.00  0.00           C
ATOM   2595 8C21 POPEI 100      93.477   3.522  57.511  1.00  0.00           C
ATOM   2599  C33 POPEI 100      93.117   5.992  39.941  1.00  0.00           C
ATOM   2602  C34 POPEI 100      92.007   6.022  41.011  1.00  0.00           C
ATOM   2605  C35 POPEI 100      90.967   4.882  40.901  1.00  0.00           C
ATOM   2608  C36 POPEI 100      90.387   4.472  42.261  1.00  0.00           C
ATOM   2611  C37 POPEI 100      89.427   3.272  42.171  1.00  0.00           C
ATOM   2614  C38 POPEI 100      88.827   2.872  43.531  1.00  0.00           C
ATOM   2617  C39 POPEI 100      88.147   1.502  43.471  1.00  0.00           C
ATOM   2620 0C31 POPEI 100      87.517   1.082  44.801  1.00  0.00           C
ATOM   2623 1C31 POPEI 100      87.107  -0.398  44.791  1.00  0.00           C
ATOM   2626 2C31 POPEI 100      86.447  -0.862  46.101  1.00  0.00           C
ATOM   2629 3C31 POPEI 100      85.797  -2.242  45.941  1.00  0.00           C
ATOM   2632 4C31 POPEI 100      85.007  -2.692  47.181  1.00  0.00           C
ATOM   2635 5C31 POPEI 100      83.997  -3.802  46.871  1.00  0.00           C
ATOM   2638 6C31 POPEI 100      82.917  -3.952  47.941  1.00  0.00           C
ATOM   2642  NH3 POPEJ 101      17.337  63.892  78.041  1.00  0.00           N
ATOM   2646  C12 POPEJ 101      18.507  64.792  77.791  1.00  0.00           C
ATOM   2649  C11 POPEJ 101      19.467  64.752  78.991  1.00  0.00           C
ATOM   2652  P   POPEJ 101      21.577  66.162  79.721  1.00  0.00           P
ATOM   2653  O13 POPEJ 101      20.787  67.052  80.601  1.00  0.00           O
ATOM   2654  O14 POPEJ 101      22.447  65.152  80.351  1.00  0.00           O
ATOM   2655  O11 POPEJ 101      22.457  67.092  78.791  1.00  0.00           O
ATOM   2656  O12 POPEJ 101      20.627  65.482  78.681  1.00  0.00           O
ATOM   2657  C1  POPEJ 101      21.887  67.382  77.501  1.00  0.00           C
ATOM   2660  C2  POPEJ 101      22.357  68.742  76.991  1.00  0.00           C
ATOM   2662  O21 POPEJ 101      22.177  68.712  75.561  1.00  0.00           O
ATOM   2663  C21 POPEJ 101      21.737  69.862  75.081  1.00  0.00           C
ATOM   2664  O22 POPEJ 101      21.377  70.812  75.761  1.00  0.00           O
ATOM   2665  C22 POPEJ 101      21.807  69.922  73.571  1.00  0.00           C
ATOM   2668  C3  POPEJ 101      23.837  69.032  77.351  1.00  0.00           C
ATOM   2671  O31 POPEJ 101      24.457  69.862  76.351  1.00  0.00           O
ATOM   2672  C31 POPEJ 101      25.147  69.342  75.311  1.00  0.00           C
ATOM   2673  O32 POPEJ 101      25.717  70.022  74.481  1.00  0.00           O
ATOM   2674  C32 POPEJ 101      25.127  67.812  75.211  1.00  0.00           C
ATOM   2677  C23 POPEJ 101      22.657  71.122  73.091  1.00  0.00           C
ATOM   2680  C24 POPEJ 101      22.347  71.502  71.641  1.00  0.00           C
ATOM   2683  C25 POPEJ 101      23.567  71.872  70.791  1.00  0.00           C
ATOM   2686  C26 POPEJ 101      23.107  72.442  69.451  1.00  0.00           C
ATOM   2689  C27 POPEJ 101      24.217  72.852  68.471  1.00  0.00           C
ATOM   2692  C28 POPEJ 101      23.607  73.392  67.161  1.00  0.00           C
ATOM   2695  C29 POPEJ 101      24.587  73.802  66.101  1.00  0.00           C
ATOM   2697 0C21 POPEJ 101      24.737  73.282  64.871  1.00  0.00           C
ATOM   2699 1C21 POPEJ 101      24.007  72.102  64.261  1.00  0.00           C
ATOM   2702 2C21 POPEJ 101      24.977  70.932  64.001  1.00  0.00           C
ATOM   2705 3C21 POPEJ 101      25.937  71.152  62.831  1.00  0.00           C
ATOM   2708 4C21 POPEJ 101      26.927  69.982  62.671  1.00  0.00           C
ATOM   2711 5C21 POPEJ 101      28.117  70.062  63.641  1.00  0.00           C
ATOM   2714 6C21 POPEJ 101      28.887  68.732  63.731  1.00  0.00           C
ATOM   2717 7C21 POPEJ 101      30.117  68.802  64.641  1.00  0.00           C
ATOM   2720 8C21 POPEJ 101      30.627  67.422  65.051  1.00  0.00           C
ATOM   2724  C33 POPEJ 101      25.327  67.332  73.761  1.00  0.00           C
ATOM   2727  C34 POPEJ 101      25.127  65.812  73.641  1.00  0.00           C
ATOM   2730  C35 POPEJ 101      25.207  65.322  72.191  1.00  0.00           C
ATOM   2733  C36 POPEJ 101      26.627  65.332  71.631  1.00  0.00           C
ATOM   2736  C37 POPEJ 101      27.417  64.062  71.961  1.00  0.00           C
ATOM   2739  C38 POPEJ 101      28.937  64.312  72.071  1.00  0.00           C
ATOM   2742  C39 POPEJ 101      29.607  64.852  70.801  1.00  0.00           C
ATOM   2745 0C31 POPEJ 101      29.977  63.742  69.801  1.00  0.00           C
ATOM   2748 1C31 POPEJ 101      30.677  64.292  68.561  1.00  0.00           C
ATOM   2751 2C31 POPEJ 101      30.797  63.232  67.461  1.00  0.00           C
ATOM   2754 3C31 POPEJ 101      31.057  63.842  66.071  1.00  0.00           C
ATOM   2757 4C31 POPEJ 101      31.047  62.782  64.971  1.00  0.00           C
ATOM   2760 5C31 POPEJ 101      30.997  63.392  63.571  1.00  0.00           C
ATOM   2763 6C31 POPEJ 101      30.987  62.342  62.451  1.00  0.00           C
ATOM   2767  NH3 POPEK 102      10.317  30.872  38.061  1.00  0.00           N
ATOM   2771  C12 POPEK 102      11.007  31.322  36.801  1.00  0.00           C
ATOM   2774  C11 POPEK 102      12.527  31.562  37.021  1.00  0.00           C
ATOM   2777  P   POPEK 102      12.767  32.922  39.291  1.00  0.00           P
ATOM   2778  O13 POPEK 102      13.427  34.172  39.711  1.00  0.00           O
ATOM   2779  O14 POPEK 102      11.357  32.742  39.671  1.00  0.00           O
ATOM   2780  O11 POPEK 102      13.567  31.682  39.831  1.00  0.00           O
ATOM   2781  O12 POPEK 102      12.817  32.772  37.721  1.00  0.00           O
ATOM   2782  C1  POPEK 102      12.967  30.652  40.621  1.00  0.00           C
ATOM   2785  C2  POPEK 102      12.857  31.022  42.141  1.00  0.00           C
ATOM   2787  O21 POPEK 102      13.267  29.872  42.891  1.00  0.00           O
ATOM   2788  C21 POPEK 102      13.897  30.142  44.031  1.00  0.00           C
ATOM   2789  O22 POPEK 102      14.347  31.212  44.371  1.00  0.00           O
ATOM   2790  C22 POPEK 102      13.907  28.842  44.831  1.00  0.00           C
ATOM   2793  C3  POPEK 102      11.397  31.382  42.571  1.00  0.00           C
ATOM   2796  O31 POPEK 102      11.307  31.862  43.931  1.00  0.00           O
ATOM   2797  C31 POPEK 102      10.047  32.142  44.281  1.00  0.00           C
ATOM   2798  O32 POPEK 102       9.057  31.832  43.641  1.00  0.00           O
ATOM   2799  C32 POPEK 102       9.987  32.872  45.621  1.00  0.00           C
ATOM   2802  C23 POPEK 102      14.527  28.992  46.241  1.00  0.00           C
ATOM   2805  C24 POPEK 102      13.557  29.542  47.291  1.00  0.00           C
ATOM   2808  C25 POPEK 102      14.217  29.562  48.681  1.00  0.00           C
ATOM   2811  C26 POPEK 102      13.207  29.522  49.831  1.00  0.00           C
ATOM   2814  C27 POPEK 102      13.887  29.502  51.201  1.00  0.00           C
ATOM   2817  C28 POPEK 102      13.007  28.902  52.311  1.00  0.00           C
ATOM   2820  C29 POPEK 102      11.697  29.622  52.471  1.00  0.00           C
ATOM   2822 0C21 POPEK 102      11.407  30.502  53.441  1.00  0.00           C
ATOM   2824 1C21 POPEK 102      12.337  30.992  54.521  1.00  0.00           C
ATOM   2827 2C21 POPEK 102      12.107  32.472  54.891  1.00  0.00           C
ATOM   2830 3C21 POPEK 102      10.737  32.732  55.531  1.00  0.00           C
ATOM   2833 4C21 POPEK 102      10.507  34.192  55.921  1.00  0.00           C
ATOM   2836 5C21 POPEK 102      11.247  34.622  57.201  1.00  0.00           C
ATOM   2839 6C21 POPEK 102      10.927  36.082  57.541  1.00  0.00           C
ATOM   2842 7C21 POPEK 102      11.527  36.532  58.881  1.00  0.00           C
ATOM   2845 8C21 POPEK 102      11.217  37.992  59.171  1.00  0.00           C
ATOM   2849  C33 POPEK 102      10.567  34.302  45.561  1.00  0.00           C
ATOM   2852  C34 POPEK 102      12.077  34.312  45.811  1.00  0.00           C
ATOM   2855  C35 POPEK 102      12.787  35.512  45.171  1.00  0.00           C
ATOM   2858  C36 POPEK 102      14.297  35.422  45.421  1.00  0.00           C
ATOM   2861  C37 POPEK 102      15.097  36.592  44.841  1.00  0.00           C
ATOM   2864  C38 POPEK 102      16.607  36.342  44.941  1.00  0.00           C
ATOM   2867  C39 POPEK 102      17.447  37.622  44.931  1.00  0.00           C
ATOM   2870 0C31 POPEK 102      17.567  38.262  46.321  1.00  0.00           C
ATOM   2873 1C31 POPEK 102      18.607  39.382  46.391  1.00  0.00           C
ATOM   2876 2C31 POPEK 102      19.057  39.692  47.831  1.00  0.00           C
ATOM   2879 3C31 POPEK 102      20.087  40.832  47.881  1.00  0.00           C
ATOM   2882 4C31 POPEK 102      20.687  41.062  49.281  1.00  0.00           C
ATOM   2885 5C31 POPEK 102      21.607  39.922  49.741  1.00  0.00           C
ATOM   2888 6C31 POPEK 102      21.187  39.282  51.061  1.00  0.00           C
ATOM   2892  NH3 POPEL 103      36.057  20.572  36.491  1.00  0.00           N
ATOM   2896  C12 POPEL 103      36.817  19.852  35.411  1.00  0.00           C
ATOM   2899  C11 POPEL 103      37.657  20.792  34.531  1.00  0.00           C
ATOM   2902  P   POPEL 103      40.207  20.992  34.221  1.00  0.00           P
ATOM   2903  O13 POPEL 103      41.417  20.142  34.001  1.00  0.00           O
ATOM   2904  O14 POPEL 103      40.017  22.132  33.321  1.00  0.00           O
ATOM   2905  O11 POPEL 103      40.227  21.502  35.731  1.00  0.00           O
ATOM   2906  O12 POPEL 103      38.887  20.122  34.231  1.00  0.00           O
ATOM   2907  C1  POPEL 103      41.027  20.782  36.681  1.00  0.00           C
ATOM   2910  C2  POPEL 103      40.967  21.452  38.081  1.00  0.00           C
ATOM   2912  O21 POPEL 103      41.877  20.722  38.931  1.00  0.00           O
ATOM   2913  C21 POPEL 103      42.327  21.412  39.971  1.00  0.00           C
ATOM   2914  O22 POPEL 103      42.047  22.562  40.251  1.00  0.00           O
ATOM   2915  C22 POPEL 103      43.197  20.482  40.801  1.00  0.00           C
ATOM   2918  C3  POPEL 103      39.537  21.462  38.691  1.00  0.00           C
ATOM   2921  O31 POPEL 103      39.147  22.812  39.011  1.00  0.00           O
ATOM   2922  C31 POPEL 103      38.137  23.312  38.341  1.00  0.00           C
ATOM   2923  O32 POPEL 103      37.317  22.672  37.681  1.00  0.00           O
ATOM   2924  C32 POPEL 103      38.137  24.822  38.471  1.00  0.00           C
ATOM   2927  C23 POPEL 103      43.947  21.232  41.931  1.00  0.00           C
ATOM   2930  C24 POPEL 103      44.367  20.282  43.061  1.00  0.00           C
ATOM   2933  C25 POPEL 103      43.197  19.892  43.971  1.00  0.00           C
ATOM   2936  C26 POPEL 103      43.017  20.812  45.191  1.00  0.00           C
ATOM   2939  C27 POPEL 103      43.857  20.362  46.391  1.00  0.00           C
ATOM   2942  C28 POPEL 103      44.097  21.502  47.391  1.00  0.00           C
ATOM   2945  C29 POPEL 103      42.887  21.872  48.211  1.00  0.00           C
ATOM   2947 0C21 POPEL 103      42.827  21.862  49.551  1.00  0.00           C
ATOM   2949 1C21 POPEL 103      43.947  21.422  50.471  1.00  0.00           C
ATOM   2952 2C21 POPEL 103      43.447  21.012  51.871  1.00  0.00           C
ATOM   2955 3C21 POPEL 103      42.457  19.832  51.831  1.00  0.00           C
ATOM   2958 4C21 POPEL 103      42.027  19.372  53.221  1.00  0.00           C
ATOM   2961 5C21 POPEL 103      40.977  18.262  53.141  1.00  0.00           C
ATOM   2964 6C21 POPEL 103      40.517  17.752  54.511  1.00  0.00           C
ATOM   2967 7C21 POPEL 103      39.417  16.682  54.381  1.00  0.00           C
ATOM   2970 8C21 POPEL 103      38.887  16.182  55.731  1.00  0.00           C
ATOM   2974  C33 POPEL 103      37.087  25.352  39.461  1.00  0.00           C
ATOM   2977  C34 POPEL 103      37.077  26.882  39.471  1.00  0.00           C
ATOM   2980  C35 POPEL 103      35.707  27.482  39.831  1.00  0.00           C
ATOM   2983  C36 POPEL 103      34.667  27.272  38.721  1.00  0.00           C
ATOM   2986  C37 POPEL 103      33.317  27.972  38.951  1.00  0.00           C
ATOM   2989  C38 POPEL 103      32.367  27.292  39.951  1.00  0.00           C
ATOM   2992  C39 POPEL 103      32.667  27.592  41.411  1.00  0.00           C
ATOM   2995 0C31 POPEL 103      31.507  27.322  42.381  1.00  0.00           C
ATOM   2998 1C31 POPEL 103      31.927  27.632  43.811  1.00  0.00           C
ATOM   3001 2C31 POPEL 103      30.777  27.732  44.821  1.00  0.00           C
ATOM   3004 3C31 POPEL 103      31.317  28.092  46.211  1.00  0.00           C
ATOM   3007 4C31 POPEL 103      30.327  28.912  47.051  1.00  0.00           C
ATOM   3010 5C31 POPEL 103      30.977  29.502  48.311  1.00  0.00           C
ATOM   3013 6C31 POPEL 103      30.107  30.542  49.011  1.00  0.00           C
ATOM   3017  NH3 POPEM 104      64.257  91.492  32.651  1.00  0.00           N
ATOM   3021  C12 POPEM 104      64.437  90.022  32.331  1.00  0.00           C
ATOM   3024  C11 POPEM 104      65.787  89.732  31.651  1.00  0.00           C
ATOM   3027  P   POPEM 104      66.597  87.422  32.521  1.00  0.00           P
ATOM   3028  O13 POPEM 104      65.937  87.672  33.831  1.00  0.00           O
ATOM   3029  O14 POPEM 104      66.747  86.002  32.131  1.00  0.00           O
ATOM   3030  O11 POPEM 104      68.037  88.072  32.531  1.00  0.00           O
ATOM   3031  O12 POPEM 104      65.917  88.322  31.411  1.00  0.00           O
ATOM   3032  C1  POPEM 104      68.597  88.672  33.701  1.00  0.00           C
ATOM   3035  C2  POPEM 104      69.047  87.612  34.721  1.00  0.00           C
ATOM   3037  O21 POPEM 104      69.027  88.202  36.031  1.00  0.00           O
ATOM   3038  C21 POPEM 104      68.617  87.362  36.981  1.00  0.00           C
ATOM   3039  O22 POPEM 104      68.217  86.222  36.791  1.00  0.00           O
ATOM   3040  C22 POPEM 104      68.777  88.042  38.341  1.00  0.00           C
ATOM   3043  C3  POPEM 104      70.437  86.982  34.401  1.00  0.00           C
ATOM   3046  O31 POPEM 104      70.577  85.712  35.101  1.00  0.00           O
ATOM   3047  C31 POPEM 104      71.837  85.272  35.231  1.00  0.00           C
ATOM   3048  O32 POPEM 104      72.787  85.692  34.601  1.00  0.00           O
ATOM   3049  C32 POPEM 104      71.897  84.152  36.281  1.00  0.00           C
ATOM   3052  C23 POPEM 104      67.457  88.042  39.141  1.00  0.00           C
ATOM   3055  C24 POPEM 104      67.547  88.852  40.431  1.00  0.00           C
ATOM   3058  C25 POPEM 104      66.237  88.812  41.211  1.00  0.00           C
ATOM   3061  C26 POPEM 104      66.197  89.792  42.391  1.00  0.00           C
ATOM   3064  C27 POPEM 104      64.777  90.012  42.921  1.00  0.00           C
ATOM   3067  C28 POPEM 104      64.727  90.992  44.101  1.00  0.00           C
ATOM   3070  C29 POPEM 104      63.307  91.192  44.581  1.00  0.00           C
ATOM   3072 0C21 POPEM 104      62.847  90.962  45.821  1.00  0.00           C
ATOM   3074 1C21 POPEM 104      63.697  90.472  46.961  1.00  0.00           C
ATOM   3077 2C21 POPEM 104      62.907  90.142  48.241  1.00  0.00           C
ATOM   3080 3C21 POPEM 104      63.827  90.022  49.451  1.00  0.00           C
ATOM   3083 4C21 POPEM 104      63.077  89.922  50.791  1.00  0.00           C
ATOM   3086 5C21 POPEM 104      64.007  90.062  52.001  1.00  0.00           C
ATOM   3089 6C21 POPEM 104      64.457  91.512  52.261  1.00  0.00           C
ATOM   3092 7C21 POPEM 104      65.657  91.612  53.211  1.00  0.00           C
ATOM   3095 8C21 POPEM 104      66.077  93.052  53.491  1.00  0.00           C
ATOM   3099  C33 POPEM 104      73.257  84.062  37.051  1.00  0.00           C
ATOM   3102  C34 POPEM 104      73.237  84.652  38.471  1.00  0.00           C
ATOM   3105  C35 POPEM 104      74.557  85.292  38.921  1.00  0.00           C
ATOM   3108  C36 POPEM 104      74.517  85.802  40.381  1.00  0.00           C
ATOM   3111  C37 POPEM 104      75.717  86.702  40.731  1.00  0.00           C
ATOM   3114  C38 POPEM 104      76.157  86.592  42.201  1.00  0.00           C
ATOM   3117  C39 POPEM 104      75.227  87.272  43.221  1.00  0.00           C
ATOM   3120 0C31 POPEM 104      75.357  86.622  44.611  1.00  0.00           C
ATOM   3123 1C31 POPEM 104      74.887  87.512  45.771  1.00  0.00           C
ATOM   3126 2C31 POPEM 104      74.857  86.742  47.101  1.00  0.00           C
ATOM   3129 3C31 POPEM 104      74.537  87.622  48.321  1.00  0.00           C
ATOM   3132 4C31 POPEM 104      73.157  88.282  48.281  1.00  0.00           C
ATOM   3135 5C31 POPEM 104      72.817  89.002  49.591  1.00  0.00           C
ATOM   3138 6C31 POPEM 104      71.477  89.732  49.571  1.00  0.00           C
ATOM   3142  NH3 POPEN 105      11.327  53.442  80.911  1.00  0.00           N
ATOM   3146  C12 POPEN 105      11.227  54.722  80.121  1.00  0.00           C
ATOM   3149  C11 POPEN 105       9.837  55.332  80.241  1.00  0.00           C
ATOM   3152  P   POPEN 105       8.777  57.682  80.071  1.00  0.00           P
ATOM   3153  O13 POPEN 105       8.407  57.522  81.491  1.00  0.00           O
ATOM   3154  O14 POPEN 105       9.157  59.052  79.601  1.00  0.00           O
ATOM   3155  O11 POPEN 105       7.647  57.072  79.131  1.00  0.00           O
ATOM   3156  O12 POPEN 105       9.917  56.652  79.721  1.00  0.00           O
ATOM   3157  C1  POPEN 105       7.227  57.872  78.021  1.00  0.00           C
ATOM   3160  C2  POPEN 105       6.607  57.092  76.841  1.00  0.00           C
ATOM   3162  O21 POPEN 105       6.257  58.122  75.881  1.00  0.00           O
ATOM   3163  C21 POPEN 105       6.737  57.952  74.651  1.00  0.00           C
ATOM   3164  O22 POPEN 105       7.487  57.072  74.281  1.00  0.00           O
ATOM   3165  C22 POPEN 105       6.137  59.042  73.761  1.00  0.00           C
ATOM   3168  C3  POPEN 105       5.327  56.282  77.221  1.00  0.00           C
ATOM   3171  O31 POPEN 105       4.377  56.322  76.141  1.00  0.00           O
ATOM   3172  C31 POPEN 105       4.047  55.242  75.451  1.00  0.00           C
ATOM   3173  O32 POPEN 105       4.377  54.092  75.681  1.00  0.00           O
ATOM   3174  C32 POPEN 105       3.257  55.762  74.221  1.00  0.00           C
ATOM   3177  C23 POPEN 105       6.227  58.702  72.261  1.00  0.00           C
ATOM   3180  C24 POPEN 105       5.697  59.862  71.411  1.00  0.00           C
ATOM   3183  C25 POPEN 105       5.847  59.662  69.891  1.00  0.00           C
ATOM   3186  C26 POPEN 105       5.067  58.462  69.351  1.00  0.00           C
ATOM   3189  C27 POPEN 105       4.887  58.462  67.821  1.00  0.00           C
ATOM   3192  C28 POPEN 105       4.187  57.182  67.321  1.00  0.00           C
ATOM   3195  C29 POPEN 105       3.987  57.182  65.831  1.00  0.00           C
ATOM   3197 0C21 POPEN 105       4.887  56.822  64.891  1.00  0.00           C
ATOM   3199 1C21 POPEN 105       6.297  56.342  65.131  1.00  0.00           C
ATOM   3202 2C21 POPEN 105       6.737  55.162  64.241  1.00  0.00           C
ATOM   3205 3C21 POPEN 105       6.647  55.462  62.731  1.00  0.00           C
ATOM   3208 4C21 POPEN 105       7.217  54.352  61.831  1.00  0.00           C
ATOM   3211 5C21 POPEN 105       8.757  54.352  61.751  1.00  0.00           C
ATOM   3214 6C21 POPEN 105       9.307  53.322  60.751  1.00  0.00           C
ATOM   3217 7C21 POPEN 105      10.837  53.232  60.761  1.00  0.00           C
ATOM   3220 8C21 POPEN 105      11.367  51.932  60.141  1.00  0.00           C
ATOM   3224  C33 POPEN 105       2.387  54.732  73.461  1.00  0.00           C
ATOM   3227  C34 POPEN 105       1.323  55.352  72.531  1.00  0.00           C
ATOM   3230  C35 POPEN 105       1.897  56.042  71.281  1.00  0.00           C
ATOM   3233  C36 POPEN 105       0.863  56.512  70.241  1.00  0.00           C
ATOM   3236  C37 POPEN 105       0.643  55.482  69.111  1.00  0.00           C
ATOM   3239  C38 POPEN 105      -0.117  56.062  67.901  1.00  0.00           C
ATOM   3242  C39 POPEN 105       0.073  55.252  66.601  1.00  0.00           C
ATOM   3245 0C31 POPEN 105      -0.877  54.052  66.451  1.00  0.00           C
ATOM   3248 1C31 POPEN 105      -0.267  52.912  65.621  1.00  0.00           C
ATOM   3251 2C31 POPEN 105      -1.117  51.632  65.581  1.00  0.00           C
ATOM   3254 3C31 POPEN 105      -0.377  50.492  64.861  1.00  0.00           C
ATOM   3257 4C31 POPEN 105      -1.047  49.122  65.011  1.00  0.00           C
ATOM   3260 5C31 POPEN 105      -0.177  47.982  64.451  1.00  0.00           C
ATOM   3263 6C31 POPEN 105      -0.697  46.582  64.781  1.00  0.00           C
ATOM   3267  NH3 POPEO 106      37.667 124.432  75.451  1.00  0.00           N
ATOM   3271  C12 POPEO 106      38.557 125.602  75.191  1.00  0.00           C
ATOM   3274  C11 POPEO 106      38.137 126.762  76.081  1.00  0.00           C
ATOM   3277  P   POPEO 106      38.797 129.136  76.711  1.00  0.00           P
ATOM   3278  O13 POPEO 106      37.417 129.156  77.241  1.00  0.00           O
ATOM   3279  O14 POPEO 106      39.867 129.266  77.721  1.00  0.00           O
ATOM   3280  O11 POPEO 106      39.037 130.306  75.661  1.00  0.00           O
ATOM   3281  O12 POPEO 106      39.027 127.842  75.831  1.00  0.00           O
ATOM   3282  C1  POPEO 106      38.637 130.196  74.291  1.00  0.00           C
ATOM   3285  C2  POPEO 106      39.777 129.866  73.261  1.00  0.00           C
ATOM   3287  O21 POPEO 106      39.417 128.716  72.471  1.00  0.00           O
ATOM   3288  C21 POPEO 106      38.567 128.756  71.421  1.00  0.00           C
ATOM   3289  O22 POPEO 106      38.107 127.742  70.911  1.00  0.00           O
ATOM   3290  C22 POPEO 106      38.267 130.146  70.871  1.00  0.00           C
ATOM   3293  C3  POPEO 106      41.157 129.586  73.921  1.00  0.00           C
ATOM   3296  O31 POPEO 106      42.217 129.406  72.941  1.00  0.00           O
ATOM   3297  C31 POPEO 106      42.757 130.526  72.491  1.00  0.00           C
ATOM   3298  O32 POPEO 106      42.467 131.646  72.891  1.00  0.00           O
ATOM   3299  C32 POPEO 106      43.777 130.236  71.401  1.00  0.00           C
ATOM   3302  C23 POPEO 106      37.317 130.076  69.641  1.00  0.00           C
ATOM   3305  C24 POPEO 106      36.907 131.476  69.151  1.00  0.00           C
ATOM   3308  C25 POPEO 106      36.227 131.526  67.771  1.00  0.00           C
ATOM   3311  C26 POPEO 106      37.177 131.336  66.581  1.00  0.00           C
ATOM   3314  C27 POPEO 106      36.427 131.096  65.261  1.00  0.00           C
ATOM   3317  C28 POPEO 106      37.237 131.456  64.001  1.00  0.00           C
ATOM   3320  C29 POPEO 106      38.477 130.626  63.821  1.00  0.00           C
ATOM   3322 0C21 POPEO 106      38.537 129.406  63.251  1.00  0.00           C
ATOM   3324 1C21 POPEO 106      37.377 128.616  62.691  1.00  0.00           C
ATOM   3327 2C21 POPEO 106      37.177 127.252  63.401  1.00  0.00           C
ATOM   3330 3C21 POPEO 106      38.347 126.272  63.241  1.00  0.00           C
ATOM   3333 4C21 POPEO 106      38.057 124.902  63.901  1.00  0.00           C
ATOM   3336 5C21 POPEO 106      37.207 123.982  63.021  1.00  0.00           C
ATOM   3339 6C21 POPEO 106      36.647 122.772  63.771  1.00  0.00           C
ATOM   3342 7C21 POPEO 106      36.177 121.672  62.811  1.00  0.00           C
ATOM   3345 8C21 POPEO 106      35.507 120.492  63.511  1.00  0.00           C
ATOM   3349  C33 POPEO 106      43.137 129.516  70.191  1.00  0.00           C
ATOM   3352  C34 POPEO 106      44.057 129.476  68.961  1.00  0.00           C
ATOM   3355  C35 POPEO 106      43.267 129.536  67.651  1.00  0.00           C
ATOM   3358  C36 POPEO 106      44.137 129.556  66.401  1.00  0.00           C
ATOM   3361  C37 POPEO 106      43.297 129.496  65.121  1.00  0.00           C
ATOM   3364  C38 POPEO 106      43.707 128.336  64.201  1.00  0.00           C
ATOM   3367  C39 POPEO 106      42.637 127.912  63.191  1.00  0.00           C
ATOM   3370 0C31 POPEO 106      42.327 128.966  62.111  1.00  0.00           C
ATOM   3373 1C31 POPEO 106      41.467 128.396  60.981  1.00  0.00           C
ATOM   3376 2C31 POPEO 106      41.457 129.296  59.741  1.00  0.00           C
ATOM   3379 3C31 POPEO 106      40.817 128.626  58.511  1.00  0.00           C
ATOM   3382 4C31 POPEO 106      41.107 129.406  57.221  1.00  0.00           C
ATOM   3385 5C31 POPEO 106      40.377 128.836  56.001  1.00  0.00           C
ATOM   3388 6C31 POPEO 106      40.727 129.576  54.701  1.00  0.00           C
ATOM   3392  NH3 POPEP 107     110.967 109.002  31.051  1.00  0.00           N
ATOM   3396  C12 POPEP 107     109.507 109.332  30.841  1.00  0.00           C
ATOM   3399  C11 POPEP 107     109.307 110.572  29.941  1.00  0.00           C
ATOM   3402  P   POPEP 107     107.037 111.942  30.251  1.00  0.00           P
ATOM   3403  O13 POPEP 107     107.227 113.232  29.531  1.00  0.00           O
ATOM   3404  O14 POPEP 107     105.647 111.502  30.551  1.00  0.00           O
ATOM   3405  O11 POPEP 107     107.767 112.112  31.631  1.00  0.00           O
ATOM   3406  O12 POPEP 107     107.917 110.792  29.631  1.00  0.00           O
ATOM   3407  C1  POPEP 107     107.477 113.242  32.451  1.00  0.00           C
ATOM   3410  C2  POPEP 107     107.587 112.792  33.911  1.00  0.00           C
ATOM   3412  O21 POPEP 107     107.137 113.852  34.761  1.00  0.00           O
ATOM   3413  C21 POPEP 107     107.977 114.532  35.491  1.00  0.00           C
ATOM   3414  O22 POPEP 107     109.107 114.892  35.181  1.00  0.00           O
ATOM   3415  C22 POPEP 107     107.287 114.772  36.831  1.00  0.00           C
ATOM   3418  C3  POPEP 107     108.987 112.162  34.201  1.00  0.00           C
ATOM   3421  O31 POPEP 107     109.167 111.852  35.601  1.00  0.00           O
ATOM   3422  C31 POPEP 107     110.297 111.172  35.801  1.00  0.00           C
ATOM   3423  O32 POPEP 107     110.967 110.652  34.931  1.00  0.00           O
ATOM   3424  C32 POPEP 107     110.687 111.232  37.271  1.00  0.00           C
ATOM   3427  C23 POPEP 107     107.307 113.512  37.721  1.00  0.00           C
ATOM   3430  C24 POPEP 107     106.117 113.462  38.681  1.00  0.00           C
ATOM   3433  C25 POPEP 107     106.077 112.202  39.571  1.00  0.00           C
ATOM   3436  C26 POPEP 107     107.327 112.052  40.451  1.00  0.00           C
ATOM   3439  C27 POPEP 107     107.247 110.862  41.401  1.00  0.00           C
ATOM   3442  C28 POPEP 107     108.537 110.662  42.231  1.00  0.00           C
ATOM   3445  C29 POPEP 107     108.667 111.732  43.281  1.00  0.00           C
ATOM   3447 0C21 POPEP 107     108.517 111.572  44.611  1.00  0.00           C
ATOM   3449 1C21 POPEP 107     108.237 110.272  45.321  1.00  0.00           C
ATOM   3452 2C21 POPEP 107     108.687 110.372  46.791  1.00  0.00           C
ATOM   3455 3C21 POPEP 107     108.347 109.132  47.621  1.00  0.00           C
ATOM   3458 4C21 POPEP 107     108.927 109.242  49.031  1.00  0.00           C
ATOM   3461 5C21 POPEP 107     108.487 108.132  49.981  1.00  0.00           C
ATOM   3464 6C21 POPEP 107     109.347 108.142  51.251  1.00  0.00           C
ATOM   3467 7C21 POPEP 107     108.887 107.202  52.371  1.00  0.00           C
ATOM   3470 8C21 POPEP 107     109.877 107.142  53.531  1.00  0.00           C
ATOM   3474  C33 POPEP 107     112.027 111.982  37.431  1.00  0.00           C
ATOM   3477  C34 POPEP 107     112.337 112.432  38.861  1.00  0.00           C
ATOM   3480  C35 POPEP 107     111.247 113.332  39.461  1.00  0.00           C
ATOM   3483  C36 POPEP 107     111.657 114.032  40.751  1.00  0.00           C
ATOM   3486  C37 POPEP 107     110.477 114.782  41.381  1.00  0.00           C
ATOM   3489  C38 POPEP 107     110.817 115.512  42.681  1.00  0.00           C
ATOM   3492  C39 POPEP 107     111.397 114.602  43.771  1.00  0.00           C
ATOM   3495 0C31 POPEP 107     111.397 115.252  45.161  1.00  0.00           C
ATOM   3498 1C31 POPEP 107     112.267 114.492  46.151  1.00  0.00           C
ATOM   3501 2C31 POPEP 107     111.847 114.702  47.611  1.00  0.00           C
ATOM   3504 3C31 POPEP 107     112.747 113.962  48.621  1.00  0.00           C
ATOM   3507 4C31 POPEP 107     112.737 112.442  48.461  1.00  0.00           C
ATOM   3510 5C31 POPEP 107     113.477 111.712  49.581  1.00  0.00           C
ATOM   3513 6C31 POPEP 107     113.477 110.192  49.411  1.00  0.00           C
ATOM   3517  NH3 POPEQ 108      94.807  64.362  74.981  1.00  0.00           N
ATOM   3521  C12 POPEQ 108      94.067  64.662  76.251  1.00  0.00           C
ATOM   3524  C11 POPEQ 108      92.567  64.382  76.091  1.00  0.00           C
ATOM   3527  P   POPEQ 108      91.807  62.172  77.271  1.00  0.00           P
ATOM   3528  O13 POPEQ 108      92.877  61.222  77.621  1.00  0.00           O
ATOM   3529  O14 POPEQ 108      91.317  63.062  78.351  1.00  0.00           O
ATOM   3530  O11 POPEQ 108      90.547  61.402  76.721  1.00  0.00           O
ATOM   3531  O12 POPEQ 108      92.317  62.982  76.011  1.00  0.00           O
ATOM   3532  C1  POPEQ 108      90.467  61.052  75.341  1.00  0.00           C
ATOM   3535  C2  POPEQ 108      89.457  59.892  75.161  1.00  0.00           C
ATOM   3537  O21 POPEQ 108      89.277  59.602  73.761  1.00  0.00           O
ATOM   3538  C21 POPEQ 108      90.307  58.952  73.211  1.00  0.00           C
ATOM   3539  O22 POPEQ 108      91.357  58.692  73.771  1.00  0.00           O
ATOM   3540  C22 POPEQ 108      89.917  58.472  71.831  1.00  0.00           C
ATOM   3543  C3  POPEQ 108      88.067  60.262  75.771  1.00  0.00           C
ATOM   3546  O31 POPEQ 108      87.037  59.332  75.331  1.00  0.00           O
ATOM   3547  C31 POPEQ 108      86.857  58.272  76.121  1.00  0.00           C
ATOM   3548  O32 POPEQ 108      87.217  58.202  77.281  1.00  0.00           O
ATOM   3549  C32 POPEQ 108      86.237  57.152  75.281  1.00  0.00           C
ATOM   3552  C23 POPEQ 108      90.747  59.132  70.711  1.00  0.00           C
ATOM   3555  C24 POPEQ 108      90.477  58.442  69.371  1.00  0.00           C
ATOM   3558  C25 POPEQ 108      91.377  58.962  68.241  1.00  0.00           C
ATOM   3561  C26 POPEQ 108      91.167  60.432  67.871  1.00  0.00           C
ATOM   3564  C27 POPEQ 108      91.227  60.632  66.341  1.00  0.00           C
ATOM   3567  C28 POPEQ 108      90.697  61.982  65.831  1.00  0.00           C
ATOM   3570  C29 POPEQ 108      91.407  63.182  66.411  1.00  0.00           C
ATOM   3572 0C21 POPEQ 108      92.287  63.982  65.781  1.00  0.00           C
ATOM   3574 1C21 POPEQ 108      92.767  63.802  64.361  1.00  0.00           C
ATOM   3577 2C21 POPEQ 108      93.797  62.672  64.271  1.00  0.00           C
ATOM   3580 3C21 POPEQ 108      94.187  62.302  62.841  1.00  0.00           C
ATOM   3583 4C21 POPEQ 108      95.297  61.252  62.811  1.00  0.00           C
ATOM   3586 5C21 POPEQ 108      95.767  60.942  61.391  1.00  0.00           C
ATOM   3589 6C21 POPEQ 108      96.787  59.792  61.381  1.00  0.00           C
ATOM   3592 7C21 POPEQ 108      97.127  59.332  59.961  1.00  0.00           C
ATOM   3595 8C21 POPEQ 108      98.087  58.132  59.961  1.00  0.00           C
ATOM   3599  C33 POPEQ 108      87.087  56.762  74.041  1.00  0.00           C
ATOM   3602  C34 POPEQ 108      86.287  56.482  72.761  1.00  0.00           C
ATOM   3605  C35 POPEQ 108      85.857  57.762  72.021  1.00  0.00           C
ATOM   3608  C36 POPEQ 108      85.367  57.542  70.581  1.00  0.00           C
ATOM   3611  C37 POPEQ 108      85.307  58.892  69.861  1.00  0.00           C
ATOM   3614  C38 POPEQ 108      84.447  58.932  68.591  1.00  0.00           C
ATOM   3617  C39 POPEQ 108      85.167  58.452  67.331  1.00  0.00           C
ATOM   3620 0C31 POPEQ 108      84.857  59.322  66.101  1.00  0.00           C
ATOM   3623 1C31 POPEQ 108      85.707  58.932  64.891  1.00  0.00           C
ATOM   3626 2C31 POPEQ 108      85.777  60.012  63.811  1.00  0.00           C
ATOM   3629 3C31 POPEQ 108      86.797  59.632  62.741  1.00  0.00           C
ATOM   3632 4C31 POPEQ 108      86.257  58.592  61.751  1.00  0.00           C
ATOM   3635 5C31 POPEQ 108      87.317  57.572  61.341  1.00  0.00           C
ATOM   3638 6C31 POPEQ 108      86.867  56.622  60.231  1.00  0.00           C
ATOM   3642  NH3 POPER 109      98.927  -7.002  75.961  1.00  0.00           N
ATOM   3646  C12 POPER 109      98.287  -5.752  75.411  1.00  0.00           C
ATOM   3649  C11 POPER 109      98.057  -4.752  76.551  1.00  0.00           C
ATOM   3652  P   POPER 109      96.087  -3.162  75.941  1.00  0.00           P
ATOM   3653  O13 POPER 109      95.477  -4.072  74.941  1.00  0.00           O
ATOM   3654  O14 POPER 109      95.487  -3.142  77.301  1.00  0.00           O
ATOM   3655  O11 POPER 109      96.087  -1.682  75.361  1.00  0.00           O
ATOM   3656  O12 POPER 109      97.617  -3.492  76.051  1.00  0.00           O
ATOM   3657  C1  POPER 109      96.507  -1.552  73.981  1.00  0.00           C
ATOM   3660  C2  POPER 109      96.517  -0.078  73.511  1.00  0.00           C
ATOM   3662  O21 POPER 109      97.367   0.042  72.341  1.00  0.00           O
ATOM   3663  C21 POPER 109      97.067   1.052  71.551  1.00  0.00           C
ATOM   3664  O22 POPER 109      96.007   1.662  71.541  1.00  0.00           O
ATOM   3665  C22 POPER 109      98.267   1.392  70.651  1.00  0.00           C
ATOM   3668  C3  POPER 109      97.097   0.842  74.621  1.00  0.00           C
ATOM   3671  O31 POPER 109      97.087   2.232  74.251  1.00  0.00           O
ATOM   3672  C31 POPER 109      95.907   2.822  74.441  1.00  0.00           C
ATOM   3673  O32 POPER 109      94.927   2.282  74.921  1.00  0.00           O
ATOM   3674  C32 POPER 109      95.967   4.262  73.951  1.00  0.00           C
ATOM   3677  C23 POPER 109      97.897   1.552  69.161  1.00  0.00           C
ATOM   3680  C24 POPER 109      97.977   2.992  68.651  1.00  0.00           C
ATOM   3683  C25 POPER 109      97.457   3.082  67.211  1.00  0.00           C
ATOM   3686  C26 POPER 109      97.567   4.452  66.531  1.00  0.00           C
ATOM   3689  C27 POPER 109      96.937   4.412  65.121  1.00  0.00           C
ATOM   3692  C28 POPER 109      97.117   5.682  64.271  1.00  0.00           C
ATOM   3695  C29 POPER 109      96.467   6.902  64.871  1.00  0.00           C
ATOM   3697 0C21 POPER 109      95.357   7.542  64.461  1.00  0.00           C
ATOM   3699 1C21 POPER 109      94.457   7.162  63.311  1.00  0.00           C
ATOM   3702 2C21 POPER 109      94.697   7.972  62.021  1.00  0.00           C
ATOM   3705 3C21 POPER 109      96.097   7.752  61.431  1.00  0.00           C
ATOM   3708 4C21 POPER 109      96.267   8.292  60.001  1.00  0.00           C
ATOM   3711 5C21 POPER 109      97.697   8.022  59.501  1.00  0.00           C
ATOM   3714 6C21 POPER 109      97.887   8.252  58.001  1.00  0.00           C
ATOM   3717 7C21 POPER 109      99.227   7.682  57.511  1.00  0.00           C
ATOM   3720 8C21 POPER 109      99.447   7.812  56.011  1.00  0.00           C
ATOM   3724  C33 POPER 109      94.667   4.742  73.271  1.00  0.00           C
ATOM   3727  C34 POPER 109      94.737   6.232  72.871  1.00  0.00           C
ATOM   3730  C35 POPER 109      95.287   6.432  71.451  1.00  0.00           C
ATOM   3733  C36 POPER 109      95.337   7.902  71.001  1.00  0.00           C
ATOM   3736  C37 POPER 109      96.067   8.042  69.651  1.00  0.00           C
ATOM   3739  C38 POPER 109      96.227   9.482  69.141  1.00  0.00           C
ATOM   3742  C39 POPER 109      96.997   9.512  67.811  1.00  0.00           C
ATOM   3745 0C31 POPER 109      96.887  10.832  67.041  1.00  0.00           C
ATOM   3748 1C31 POPER 109      97.597  10.752  65.681  1.00  0.00           C
ATOM   3751 2C31 POPER 109      97.577  12.062  64.881  1.00  0.00           C
ATOM   3754 3C31 POPER 109      96.277  12.312  64.101  1.00  0.00           C
ATOM   3757 4C31 POPER 109      96.317  13.672  63.391  1.00  0.00           C
ATOM   3760 5C31 POPER 109      95.007  14.002  62.671  1.00  0.00           C
ATOM   3763 6C31 POPER 109      95.027  15.382  62.011  1.00  0.00           C
ATOM   3767  NH3 POPES 110      81.317  80.992  32.331  1.00  0.00           N
ATOM   3771  C12 POPES 110      81.807  79.612  32.671  1.00  0.00           C
ATOM   3774  C11 POPES 110      81.127  78.572  31.791  1.00  0.00           C
ATOM   3777  P   POPES 110      82.887  77.202  30.451  1.00  0.00           P
ATOM   3778  O13 POPES 110      82.087  75.952  30.361  1.00  0.00           O
ATOM   3779  O14 POPES 110      83.847  77.452  29.361  1.00  0.00           O
ATOM   3780  O11 POPES 110      83.637  77.232  31.851  1.00  0.00           O
ATOM   3781  O12 POPES 110      81.887  78.422  30.591  1.00  0.00           O
ATOM   3782  C1  POPES 110      84.417  76.112  32.291  1.00  0.00           C
ATOM   3785  C2  POPES 110      83.807  75.462  33.571  1.00  0.00           C
ATOM   3787  O21 POPES 110      84.787  74.562  34.121  1.00  0.00           O
ATOM   3788  C21 POPES 110      85.077  74.442  35.421  1.00  0.00           C
ATOM   3789  O22 POPES 110      86.007  73.772  35.841  1.00  0.00           O
ATOM   3790  C22 POPES 110      84.157  75.222  36.381  1.00  0.00           C
ATOM   3793  C3  POPES 110      82.487  74.692  33.261  1.00  0.00           C
ATOM   3796  O31 POPES 110      82.007  74.002  34.441  1.00  0.00           O
ATOM   3797  C31 POPES 110      81.677  72.722  34.301  1.00  0.00           C
ATOM   3798  O32 POPES 110      81.407  72.162  33.261  1.00  0.00           O
ATOM   3799  C32 POPES 110      81.807  72.022  35.671  1.00  0.00           C
ATOM   3802  C23 POPES 110      84.237  74.692  37.851  1.00  0.00           C
ATOM   3805  C24 POPES 110      83.627  75.692  38.851  1.00  0.00           C
ATOM   3808  C25 POPES 110      84.087  75.492  40.301  1.00  0.00           C
ATOM   3811  C26 POPES 110      83.677  74.182  40.991  1.00  0.00           C
ATOM   3814  C27 POPES 110      84.407  74.062  42.341  1.00  0.00           C
ATOM   3817  C28 POPES 110      84.117  72.772  43.131  1.00  0.00           C
ATOM   3820  C29 POPES 110      85.087  72.652  44.281  1.00  0.00           C
ATOM   3822 0C21 POPES 110      84.787  72.542  45.581  1.00  0.00           C
ATOM   3824 1C21 POPES 110      83.417  72.442  46.201  1.00  0.00           C
ATOM   3827 2C21 POPES 110      83.547  71.762  47.571  1.00  0.00           C
ATOM   3830 3C21 POPES 110      82.237  71.652  48.361  1.00  0.00           C
ATOM   3833 4C21 POPES 110      82.527  71.332  49.831  1.00  0.00           C
ATOM   3836 5C21 POPES 110      81.257  71.092  50.661  1.00  0.00           C
ATOM   3839 6C21 POPES 110      81.527  70.372  52.001  1.00  0.00           C
ATOM   3842 7C21 POPES 110      82.617  71.002  52.871  1.00  0.00           C
ATOM   3845 8C21 POPES 110      82.827  70.212  54.161  1.00  0.00           C
ATOM   3849  C33 POPES 110      80.577  72.142  36.611  1.00  0.00           C
ATOM   3852  C34 POPES 110      80.877  71.572  38.011  1.00  0.00           C
ATOM   3855  C35 POPES 110      79.627  71.122  38.811  1.00  0.00           C
ATOM   3858  C36 POPES 110      80.027  70.492  40.161  1.00  0.00           C
ATOM   3861  C37 POPES 110      78.907  69.802  40.951  1.00  0.00           C
ATOM   3864  C38 POPES 110      79.437  68.922  42.111  1.00  0.00           C
ATOM   3867  C39 POPES 110      80.147  69.682  43.261  1.00  0.00           C
ATOM   3870 0C31 POPES 110      79.197  70.532  44.121  1.00  0.00           C
ATOM   3873 1C31 POPES 110      79.877  71.152  45.351  1.00  0.00           C
ATOM   3876 2C31 POPES 110      78.947  71.302  46.571  1.00  0.00           C
ATOM   3879 3C31 POPES 110      78.717  69.972  47.311  1.00  0.00           C
ATOM   3882 4C31 POPES 110      77.997  70.122  48.661  1.00  0.00           C
ATOM   3885 5C31 POPES 110      77.967  68.822  49.481  1.00  0.00           C
ATOM   3888 6C31 POPES 110      77.257  68.992  50.831  1.00  0.00           C
ATOM   3892  NH3 POPET 111     119.747 120.192  70.991  1.00  0.00           N
ATOM   3896  C12 POPET 111     119.517 120.022  72.481  1.00  0.00           C
ATOM   3899  C11 POPET 111     118.787 118.712  72.871  1.00  0.00           C
ATOM   3902  P   POPET 111     116.257 119.262  73.261  1.00  0.00           P
ATOM   3903  O13 POPET 111     116.047 118.602  74.571  1.00  0.00           O
ATOM   3904  O14 POPET 111     116.447 120.722  73.241  1.00  0.00           O
ATOM   3905  O11 POPET 111     114.937 118.962  72.441  1.00  0.00           O
ATOM   3906  O12 POPET 111     117.437 118.622  72.401  1.00  0.00           O
ATOM   3907  C1  POPET 111     114.887 118.522  71.081  1.00  0.00           C
ATOM   3910  C2  POPET 111     114.717 119.712  70.101  1.00  0.00           C
ATOM   3912  O21 POPET 111     113.907 119.352  68.981  1.00  0.00           O
ATOM   3913  C21 POPET 111     114.417 118.532  68.101  1.00  0.00           C
ATOM   3914  O22 POPET 111     115.507 117.982  68.131  1.00  0.00           O
ATOM   3915  C22 POPET 111     113.367 118.312  67.011  1.00  0.00           C
ATOM   3918  C3  POPET 111     116.097 120.322  69.721  1.00  0.00           C
ATOM   3921  O31 POPET 111     116.087 121.212  68.571  1.00  0.00           O
ATOM   3922  C31 POPET 111     117.187 121.962  68.541  1.00  0.00           C
ATOM   3923  O32 POPET 111     118.007 121.982  69.451  1.00  0.00           O
ATOM   3924  C32 POPET 111     117.337 122.722  67.221  1.00  0.00           C
ATOM   3927  C23 POPET 111     113.897 117.452  65.851  1.00  0.00           C
ATOM   3930  C24 POPET 111     113.267 117.832  64.501  1.00  0.00           C
ATOM   3933  C25 POPET 111     111.817 117.392  64.251  1.00  0.00           C
ATOM   3936  C26 POPET 111     111.777 115.992  63.641  1.00  0.00           C
ATOM   3939  C27 POPET 111     110.427 115.652  63.001  1.00  0.00           C
ATOM   3942  C28 POPET 111     110.327 114.162  62.631  1.00  0.00           C
ATOM   3945  C29 POPET 111     111.337 113.732  61.601  1.00  0.00           C
ATOM   3947 0C21 POPET 111     111.117 113.482  60.291  1.00  0.00           C
ATOM   3949 1C21 POPET 111     109.817 113.622  59.541  1.00  0.00           C
ATOM   3952 2C21 POPET 111     109.907 114.722  58.451  1.00  0.00           C
ATOM   3955 3C21 POPET 111     110.917 114.372  57.351  1.00  0.00           C
ATOM   3958 4C21 POPET 111     111.087 115.482  56.301  1.00  0.00           C
ATOM   3961 5C21 POPET 111     112.287 115.172  55.391  1.00  0.00           C
ATOM   3964 6C21 POPET 111     112.337 115.992  54.101  1.00  0.00           C
ATOM   3967 7C21 POPET 111     113.197 115.292  53.031  1.00  0.00           C
ATOM   3970 8C21 POPET 111     113.337 116.072  51.731  1.00  0.00           C
ATOM   3974  C33 POPET 111     116.677 122.112  65.951  1.00  0.00           C
ATOM   3977  C34 POPET 111     117.387 120.882  65.381  1.00  0.00           C
ATOM   3980  C35 POPET 111     116.817 120.432  64.011  1.00  0.00           C
ATOM   3983  C36 POPET 111     117.107 121.402  62.841  1.00  0.00           C
ATOM   3986  C37 POPET 111     116.517 120.882  61.511  1.00  0.00           C
ATOM   3989  C38 POPET 111     116.827 121.712  60.261  1.00  0.00           C
ATOM   3992  C39 POPET 111     116.277 121.042  58.981  1.00  0.00           C
ATOM   3995 0C31 POPET 111     117.167 119.902  58.471  1.00  0.00           C
ATOM   3998 1C31 POPET 111     116.667 119.262  57.161  1.00  0.00           C
ATOM   4001 2C31 POPET 111     117.787 118.472  56.471  1.00  0.00           C
ATOM   4004 3C31 POPET 111     117.367 117.752  55.181  1.00  0.00           C
ATOM   4007 4C31 POPET 111     118.577 117.162  54.441  1.00  0.00           C
ATOM   4010 5C31 POPET 111     118.187 116.272  53.261  1.00  0.00           C
ATOM   4013 6C31 POPET 111     119.397 115.812  52.431  1.00  0.00           C
ATOM   4017  NH3 POPEU 112      97.077 124.352  33.051  1.00  0.00           N
ATOM   4021  C12 POPEU 112      95.907 125.272  33.181  1.00  0.00           C
ATOM   4024  C11 POPEU 112      95.437 125.762  31.791  1.00  0.00           C
ATOM   4027  P   POPEU 112      93.097 124.542  31.441  1.00  0.00           P
ATOM   4028  O13 POPEU 112      92.437 124.772  30.141  1.00  0.00           O
ATOM   4029  O14 POPEU 112      93.847 123.272  31.601  1.00  0.00           O
ATOM   4030  O11 POPEU 112      92.067 124.582  32.611  1.00  0.00           O
ATOM   4031  O12 POPEU 112      94.017 125.802  31.711  1.00  0.00           O
ATOM   4032  C1  POPEU 112      92.337 125.062  33.941  1.00  0.00           C
ATOM   4035  C2  POPEU 112      92.207 123.942  35.021  1.00  0.00           C
ATOM   4037  O21 POPEU 112      91.947 124.502  36.321  1.00  0.00           O
ATOM   4038  C21 POPEU 112      92.977 125.072  36.931  1.00  0.00           C
ATOM   4039  O22 POPEU 112      93.957 125.542  36.391  1.00  0.00           O
ATOM   4040  C22 POPEU 112      92.787 124.912  38.441  1.00  0.00           C
ATOM   4043  C3  POPEU 112      93.367 122.892  35.071  1.00  0.00           C
ATOM   4046  O31 POPEU 112      93.167 122.022  36.201  1.00  0.00           O
ATOM   4047  C31 POPEU 112      92.587 120.852  35.961  1.00  0.00           C
ATOM   4048  O32 POPEU 112      92.477 120.332  34.861  1.00  0.00           O
ATOM   4049  C32 POPEU 112      92.157 120.262  37.311  1.00  0.00           C
ATOM   4052  C23 POPEU 112      93.707 123.802  39.021  1.00  0.00           C
ATOM   4055  C24 POPEU 112      93.247 123.272  40.391  1.00  0.00           C
ATOM   4058  C25 POPEU 112      93.347 124.252  41.571  1.00  0.00           C
ATOM   4061  C26 POPEU 112      94.777 124.742  41.861  1.00  0.00           C
ATOM   4064  C27 POPEU 112      94.947 125.362  43.261  1.00  0.00           C
ATOM   4067  C28 POPEU 112      96.397 125.472  43.761  1.00  0.00           C
ATOM   4070  C29 POPEU 112      97.077 124.142  43.981  1.00  0.00           C
ATOM   4072 0C21 POPEU 112      97.287 123.512  45.151  1.00  0.00           C
ATOM   4074 1C21 POPEU 112      96.877 124.002  46.511  1.00  0.00           C
ATOM   4077 2C21 POPEU 112      96.327 122.892  47.411  1.00  0.00           C
ATOM   4080 3C21 POPEU 112      96.117 123.402  48.841  1.00  0.00           C
ATOM   4083 4C21 POPEU 112      95.817 122.292  49.841  1.00  0.00           C
ATOM   4086 5C21 POPEU 112      95.737 122.822  51.271  1.00  0.00           C
ATOM   4089 6C21 POPEU 112      95.777 121.702  52.311  1.00  0.00           C
ATOM   4092 7C21 POPEU 112      95.757 122.252  53.731  1.00  0.00           C
ATOM   4095 8C21 POPEU 112      95.997 121.202  54.811  1.00  0.00           C
ATOM   4099  C33 POPEU 112      90.817 119.502  37.321  1.00  0.00           C
ATOM   4102  C34 POPEU 112      89.797 120.082  38.311  1.00  0.00           C
ATOM   4105  C35 POPEU 112      90.187 119.852  39.771  1.00  0.00           C
ATOM   4108  C36 POPEU 112      89.127 120.342  40.771  1.00  0.00           C
ATOM   4111  C37 POPEU 112      89.457 119.922  42.211  1.00  0.00           C
ATOM   4114  C38 POPEU 112      90.537 120.792  42.861  1.00  0.00           C
ATOM   4117  C39 POPEU 112      91.427 120.032  43.861  1.00  0.00           C
ATOM   4120 0C31 POPEU 112      90.667 119.212  44.901  1.00  0.00           C
ATOM   4123 1C31 POPEU 112      91.627 118.622  45.931  1.00  0.00           C
ATOM   4126 2C31 POPEU 112      90.967 117.622  46.891  1.00  0.00           C
ATOM   4129 3C31 POPEU 112      91.867 117.342  48.101  1.00  0.00           C
ATOM   4132 4C31 POPEU 112      91.197 116.442  49.151  1.00  0.00           C
ATOM   4135 5C31 POPEU 112      92.007 116.432  50.451  1.00  0.00           C
ATOM   4138 6C31 POPEU 112      91.177 115.972  51.651  1.00  0.00           C
ATOM   4142  NH3 POPEV 113      46.667  75.912  73.211  1.00  0.00           N
ATOM   4146  C12 POPEV 113      45.217  75.662  73.541  1.00  0.00           C
ATOM   4149  C11 POPEV 113      44.327  76.512  72.601  1.00  0.00           C
ATOM   4152  P   POPEV 113      42.197  78.012  72.701  1.00  0.00           P
ATOM   4153  O13 POPEV 113      41.967  78.862  73.911  1.00  0.00           O
ATOM   4154  O14 POPEV 113      42.857  78.652  71.541  1.00  0.00           O
ATOM   4155  O11 POPEV 113      40.827  77.402  72.271  1.00  0.00           O
ATOM   4156  O12 POPEV 113      43.047  76.752  73.181  1.00  0.00           O
ATOM   4157  C1  POPEV 113      39.817  78.192  71.631  1.00  0.00           C
ATOM   4160  C2  POPEV 113      39.197  77.402  70.451  1.00  0.00           C
ATOM   4162  O21 POPEV 113      38.107  78.132  69.861  1.00  0.00           O
ATOM   4163  C21 POPEV 113      38.487  79.042  68.971  1.00  0.00           C
ATOM   4164  O22 POPEV 113      39.607  79.482  68.831  1.00  0.00           O
ATOM   4165  C22 POPEV 113      37.277  79.352  68.081  1.00  0.00           C
ATOM   4168  C3  POPEV 113      38.647  76.032  70.921  1.00  0.00           C
ATOM   4171  O31 POPEV 113      37.807  75.352  69.951  1.00  0.00           O
ATOM   4172  C31 POPEV 113      38.417  74.882  68.881  1.00  0.00           C
ATOM   4173  O32 POPEV 113      39.577  75.072  68.561  1.00  0.00           O
ATOM   4174  C32 POPEV 113      37.437  74.042  68.081  1.00  0.00           C
ATOM   4177  C23 POPEV 113      37.657  79.812  66.641  1.00  0.00           C
ATOM   4180  C24 POPEV 113      36.617  79.332  65.611  1.00  0.00           C
ATOM   4183  C25 POPEV 113      36.927  79.742  64.161  1.00  0.00           C
ATOM   4186  C26 POPEV 113      36.717  81.242  63.911  1.00  0.00           C
ATOM   4189  C27 POPEV 113      36.677  81.612  62.421  1.00  0.00           C
ATOM   4192  C28 POPEV 113      36.197  83.062  62.231  1.00  0.00           C
ATOM   4195  C29 POPEV 113      36.067  83.462  60.781  1.00  0.00           C
ATOM   4197 0C21 POPEV 113      35.037  83.142  59.971  1.00  0.00           C
ATOM   4199 1C21 POPEV 113      33.837  82.312  60.351  1.00  0.00           C
ATOM   4202 2C21 POPEV 113      32.487  83.022  60.101  1.00  0.00           C
ATOM   4205 3C21 POPEV 113      32.307  84.292  60.961  1.00  0.00           C
ATOM   4208 4C21 POPEV 113      30.907  84.902  60.861  1.00  0.00           C
ATOM   4211 5C21 POPEV 113      29.837  84.072  61.601  1.00  0.00           C
ATOM   4214 6C21 POPEV 113      28.467  84.752  61.621  1.00  0.00           C
ATOM   4217 7C21 POPEV 113      27.507  84.062  62.601  1.00  0.00           C
ATOM   4220 8C21 POPEV 113      26.157  84.772  62.731  1.00  0.00           C
ATOM   4224  C33 POPEV 113      36.557  74.922  67.171  1.00  0.00           C
ATOM   4227  C34 POPEV 113      35.927  74.182  65.981  1.00  0.00           C
ATOM   4230  C35 POPEV 113      36.927  73.492  65.031  1.00  0.00           C
ATOM   4233  C36 POPEV 113      38.147  74.372  64.691  1.00  0.00           C
ATOM   4236  C37 POPEV 113      39.047  73.792  63.581  1.00  0.00           C
ATOM   4239  C38 POPEV 113      40.217  74.732  63.261  1.00  0.00           C
ATOM   4242  C39 POPEV 113      41.137  74.252  62.141  1.00  0.00           C
ATOM   4245 0C31 POPEV 113      42.207  75.312  61.801  1.00  0.00           C
ATOM   4248 1C31 POPEV 113      43.117  74.902  60.621  1.00  0.00           C
ATOM   4251 2C31 POPEV 113      44.177  73.872  61.031  1.00  0.00           C
ATOM   4254 3C31 POPEV 113      44.687  72.992  59.881  1.00  0.00           C
ATOM   4257 4C31 POPEV 113      45.277  73.762  58.681  1.00  0.00           C
ATOM   4260 5C31 POPEV 113      46.307  72.922  57.921  1.00  0.00           C
ATOM   4263 6C31 POPEV 113      46.267  73.082  56.401  1.00  0.00           C
ATOM   4267  NH3 POPEW 114     133.381  51.312  76.571  1.00  0.00           N
ATOM   4271  C12 POPEW 114     131.931  51.092  76.211  1.00  0.00           C
ATOM   4274  C11 POPEW 114     131.061  50.702  77.421  1.00  0.00           C
ATOM   4277  P   POPEW 114     128.587  51.352  76.791  1.00  0.00           P
ATOM   4278  O13 POPEW 114     127.907  51.502  78.091  1.00  0.00           O
ATOM   4279  O14 POPEW 114     129.087  52.562  76.111  1.00  0.00           O
ATOM   4280  O11 POPEW 114     127.597  50.552  75.861  1.00  0.00           O
ATOM   4281  O12 POPEW 114     129.767  50.322  76.971  1.00  0.00           O
ATOM   4282  C1  POPEW 114     128.147  49.812  74.751  1.00  0.00           C
ATOM   4285  C2  POPEW 114     127.037  49.072  73.921  1.00  0.00           C
ATOM   4287  O21 POPEW 114     127.157  49.342  72.521  1.00  0.00           O
ATOM   4288  C21 POPEW 114     128.277  49.002  71.901  1.00  0.00           C
ATOM   4289  O22 POPEW 114     129.227  48.412  72.381  1.00  0.00           O
ATOM   4290  C22 POPEW 114     128.157  49.452  70.451  1.00  0.00           C
ATOM   4293  C3  POPEW 114     125.587  49.452  74.351  1.00  0.00           C
ATOM   4296  O31 POPEW 114     124.627  48.622  73.661  1.00  0.00           O
ATOM   4297  C31 POPEW 114     123.757  49.202  72.831  1.00  0.00           C
ATOM   4298  O32 POPEW 114     123.467  50.392  72.801  1.00  0.00           O
ATOM   4299  C32 POPEW 114     123.117  48.102  71.981  1.00  0.00           C
ATOM   4302  C23 POPEW 114     129.477  50.002  69.861  1.00  0.00           C
ATOM   4305  C24 POPEW 114     129.907  49.272  68.581  1.00  0.00           C
ATOM   4308  C25 POPEW 114     130.327  47.822  68.851  1.00  0.00           C
ATOM   4311  C26 POPEW 114     131.151  47.252  67.691  1.00  0.00           C
ATOM   4314  C27 POPEW 114     131.581  45.802  67.951  1.00  0.00           C
ATOM   4317  C28 POPEW 114     132.531  45.232  66.891  1.00  0.00           C
ATOM   4320  C29 POPEW 114     131.901  45.132  65.521  1.00  0.00           C
ATOM   4322 0C21 POPEW 114     132.521  45.272  64.341  1.00  0.00           C
ATOM   4324 1C21 POPEW 114     133.991  45.492  64.071  1.00  0.00           C
ATOM   4327 2C21 POPEW 114     134.581  44.422  63.131  1.00  0.00           C
ATOM   4330 3C21 POPEW 114     134.791  43.052  63.811  1.00  0.00           C
ATOM   4333 4C21 POPEW 114     134.721  41.872  62.831  1.00  0.00           C
ATOM   4336 5C21 POPEW 114     134.831  40.522  63.541  1.00  0.00           C
ATOM   4339 6C21 POPEW 114     136.281  40.072  63.761  1.00  0.00           C
ATOM   4342 7C21 POPEW 114     136.361  38.672  64.381  1.00  0.00           C
ATOM   4345 8C21 POPEW 114     137.771  38.092  64.471  1.00  0.00           C
ATOM   4349  C33 POPEW 114     123.277  48.222  70.441  1.00  0.00           C
ATOM   4352  C34 POPEW 114     123.057  46.852  69.771  1.00  0.00           C
ATOM   4355  C35 POPEW 114     122.927  46.822  68.241  1.00  0.00           C
ATOM   4358  C36 POPEW 114     123.857  47.792  67.501  1.00  0.00           C
ATOM   4361  C37 POPEW 114     123.557  47.932  65.991  1.00  0.00           C
ATOM   4364  C38 POPEW 114     124.207  46.852  65.121  1.00  0.00           C
ATOM   4367  C39 POPEW 114     124.197  47.212  63.631  1.00  0.00           C
ATOM   4370 0C31 POPEW 114     122.827  47.082  62.961  1.00  0.00           C
ATOM   4373 1C31 POPEW 114     122.877  47.542  61.501  1.00  0.00           C
ATOM   4376 2C31 POPEW 114     121.637  47.132  60.691  1.00  0.00           C
ATOM   4379 3C31 POPEW 114     121.647  47.642  59.241  1.00  0.00           C
ATOM   4382 4C31 POPEW 114     122.917  47.252  58.471  1.00  0.00           C
ATOM   4385 5C31 POPEW 114     122.887  47.712  57.011  1.00  0.00           C
ATOM   4388 6C31 POPEW 114     124.127  47.292  56.231  1.00  0.00           C
ATOM   4392  NH3 POPEX 115      74.777  20.922  75.241  1.00  0.00           N
ATOM   4396  C12 POPEX 115      75.447  22.242  75.441  1.00  0.00           C
ATOM   4399  C11 POPEX 115      74.357  23.292  75.731  1.00  0.00           C
ATOM   4402  P   POPEX 115      71.987  22.532  76.601  1.00  0.00           P
ATOM   4403  O13 POPEX 115      71.497  21.782  77.781  1.00  0.00           O
ATOM   4404  O14 POPEX 115      71.177  23.702  76.221  1.00  0.00           O
ATOM   4405  O11 POPEX 115      72.147  21.502  75.411  1.00  0.00           O
ATOM   4406  O12 POPEX 115      73.517  22.912  76.831  1.00  0.00           O
ATOM   4407  C1  POPEX 115      71.097  20.622  74.991  1.00  0.00           C
ATOM   4410  C2  POPEX 115      70.737  20.752  73.471  1.00  0.00           C
ATOM   4412  O21 POPEX 115      71.637  20.082  72.561  1.00  0.00           O
ATOM   4413  C21 POPEX 115      72.787  20.662  72.281  1.00  0.00           C
ATOM   4414  O22 POPEX 115      73.477  21.332  73.021  1.00  0.00           O
ATOM   4415  C22 POPEX 115      73.257  20.222  70.901  1.00  0.00           C
ATOM   4418  C3  POPEX 115      70.397  22.202  73.001  1.00  0.00           C
ATOM   4421  O31 POPEX 115      70.257  22.272  71.561  1.00  0.00           O
ATOM   4422  C31 POPEX 115      69.207  21.662  71.041  1.00  0.00           C
ATOM   4423  O32 POPEX 115      68.337  21.072  71.661  1.00  0.00           O
ATOM   4424  C32 POPEX 115      69.287  21.752  69.511  1.00  0.00           C
ATOM   4427  C23 POPEX 115      74.077  21.322  70.181  1.00  0.00           C
ATOM   4430  C24 POPEX 115      74.787  20.782  68.931  1.00  0.00           C
ATOM   4433  C25 POPEX 115      75.437  21.842  68.031  1.00  0.00           C
ATOM   4436  C26 POPEX 115      74.487  22.452  66.981  1.00  0.00           C
ATOM   4439  C27 POPEX 115      75.187  23.552  66.171  1.00  0.00           C
ATOM   4442  C28 POPEX 115      74.287  24.332  65.181  1.00  0.00           C
ATOM   4445  C29 POPEX 115      73.187  25.092  65.881  1.00  0.00           C
ATOM   4447 0C21 POPEX 115      72.097  25.602  65.291  1.00  0.00           C
ATOM   4449 1C21 POPEX 115      71.777  25.532  63.821  1.00  0.00           C
ATOM   4452 2C21 POPEX 115      72.307  26.802  63.121  1.00  0.00           C
ATOM   4455 3C21 POPEX 115      72.087  26.812  61.601  1.00  0.00           C
ATOM   4458 4C21 POPEX 115      72.327  28.202  61.001  1.00  0.00           C
ATOM   4461 5C21 POPEX 115      73.737  28.762  61.231  1.00  0.00           C
ATOM   4464 6C21 POPEX 115      73.857  30.242  60.851  1.00  0.00           C
ATOM   4467 7C21 POPEX 115      75.267  30.802  61.091  1.00  0.00           C
ATOM   4470 8C21 POPEX 115      75.417  32.292  60.771  1.00  0.00           C
ATOM   4474  C33 POPEX 115      68.347  20.762  68.771  1.00  0.00           C
ATOM   4477  C34 POPEX 115      67.787  21.342  67.451  1.00  0.00           C
ATOM   4480  C35 POPEX 115      68.807  21.452  66.311  1.00  0.00           C
ATOM   4483  C36 POPEX 115      69.107  20.122  65.601  1.00  0.00           C
ATOM   4486  C37 POPEX 115      68.947  20.172  64.071  1.00  0.00           C
ATOM   4489  C38 POPEX 115      69.247  18.832  63.371  1.00  0.00           C
ATOM   4492  C39 POPEX 115      68.017  17.922  63.181  1.00  0.00           C
ATOM   4495 0C31 POPEX 115      67.107  18.422  62.051  1.00  0.00           C
ATOM   4498 1C31 POPEX 115      65.927  17.512  61.691  1.00  0.00           C
ATOM   4501 2C31 POPEX 115      65.107  18.132  60.551  1.00  0.00           C
ATOM   4504 3C31 POPEX 115      64.357  17.132  59.671  1.00  0.00           C
ATOM   4507 4C31 POPEX 115      63.777  17.832  58.431  1.00  0.00           C
ATOM   4510 5C31 POPEX 115      63.147  16.872  57.411  1.00  0.00           C
ATOM   4513 6C31 POPEX 115      62.457  17.592  56.241  1.00  0.00           C
ATOM   4517  NH3 POPEY 116      12.937 130.266  36.251  1.00  0.00           N
ATOM   4521  C12 POPEY 116      13.707 130.056  34.971  1.00  0.00           C
ATOM   4524  C11 POPEY 116      13.687 128.586  34.441  1.00  0.00           C
ATOM   4527  P   POPEY 116      12.107 126.942  35.701  1.00  0.00           P
ATOM   4528  O13 POPEY 116      11.907 125.732  34.871  1.00  0.00           O
ATOM   4529  O14 POPEY 116      11.117 128.022  35.521  1.00  0.00           O
ATOM   4530  O11 POPEY 116      12.117 126.522  37.221  1.00  0.00           O
ATOM   4531  O12 POPEY 116      13.527 127.602  35.471  1.00  0.00           O
ATOM   4532  C1  POPEY 116      13.047 125.552  37.741  1.00  0.00           C
ATOM   4535  C2  POPEY 116      13.867 126.112  38.961  1.00  0.00           C
ATOM   4537  O21 POPEY 116      13.217 126.202  40.251  1.00  0.00           O
ATOM   4538  C21 POPEY 116      12.167 125.562  40.671  1.00  0.00           C
ATOM   4539  O22 POPEY 116      11.427 124.822  40.051  1.00  0.00           O
ATOM   4540  C22 POPEY 116      12.017 125.882  42.171  1.00  0.00           C
ATOM   4543  C3  POPEY 116      14.457 127.502  38.591  1.00  0.00           C
ATOM   4546  O31 POPEY 116      15.007 128.202  39.741  1.00  0.00           O
ATOM   4547  C31 POPEY 116      14.957 129.526  39.581  1.00  0.00           C
ATOM   4548  O32 POPEY 116      14.797 130.086  38.501  1.00  0.00           O
ATOM   4549  C32 POPEY 116      15.107 130.206  40.941  1.00  0.00           C
ATOM   4552  C23 POPEY 116      11.507 124.712  43.041  1.00  0.00           C
ATOM   4555  C24 POPEY 116      12.067 124.712  44.471  1.00  0.00           C
ATOM   4558  C25 POPEY 116      11.907 126.022  45.261  1.00  0.00           C
ATOM   4561  C26 POPEY 116      10.467 126.302  45.721  1.00  0.00           C
ATOM   4564  C27 POPEY 116      10.427 127.202  46.971  1.00  0.00           C
ATOM   4567  C28 POPEY 116       9.007 127.482  47.481  1.00  0.00           C
ATOM   4570  C29 POPEY 116       9.027 128.356  48.711  1.00  0.00           C
ATOM   4572 0C21 POPEY 116       8.847 127.952  49.991  1.00  0.00           C
ATOM   4574 1C21 POPEY 116       8.617 126.542  50.461  1.00  0.00           C
ATOM   4577 2C21 POPEY 116       9.497 126.182  51.671  1.00  0.00           C
ATOM   4580 3C21 POPEY 116       9.377 124.702  52.081  1.00  0.00           C
ATOM   4583 4C21 POPEY 116      10.197 124.342  53.331  1.00  0.00           C
ATOM   4586 5C21 POPEY 116       9.487 124.712  54.641  1.00  0.00           C
ATOM   4589 6C21 POPEY 116      10.327 124.422  55.891  1.00  0.00           C
ATOM   4592 7C21 POPEY 116       9.627 124.922  57.161  1.00  0.00           C
ATOM   4595 8C21 POPEY 116      10.307 124.482  58.471  1.00  0.00           C
ATOM   4599  C33 POPEY 116      14.257 129.586  42.091  1.00  0.00           C
ATOM   4602  C34 POPEY 116      14.327 130.476  43.341  1.00  0.00           C
ATOM   4605  C35 POPEY 116      13.417 130.036  44.501  1.00  0.00           C
ATOM   4608  C36 POPEY 116      13.357 131.096  45.621  1.00  0.00           C
ATOM   4611  C37 POPEY 116      12.317 130.756  46.701  1.00  0.00           C
ATOM   4614  C38 POPEY 116      11.657 131.976  47.391  1.00  0.00           C
ATOM   4617  C39 POPEY 116      12.387 132.546  48.621  1.00  0.00           C
ATOM   4620 0C31 POPEY 116      11.377 133.026  49.681  1.00  0.00           C
ATOM   4623 1C31 POPEY 116      11.997 133.546  50.991  1.00  0.00           C
ATOM   4626 2C31 POPEY 116      10.947 133.736  52.101  1.00  0.00           C
ATOM   4629 3C31 POPEY 116      11.587 134.056  53.451  1.00  0.00           C
ATOM   4632 4C31 POPEY 116      10.597 134.056  54.631  1.00  0.00           C
ATOM   4635 5C31 POPEY 116      11.307 134.236  55.971  1.00  0.00           C
ATOM   4638 6C31 POPEY 116      10.377 134.166  57.181  1.00  0.00           C
ATOM   4642  NH3 POPEZ 117      76.287   1.822  37.081  1.00  0.00           N
ATOM   4646  C12 POPEZ 117      75.347   0.782  36.501  1.00  0.00           C
ATOM   4649  C11 POPEZ 117      74.657   1.282  35.221  1.00  0.00           C
ATOM   4652  P   POPEZ 117      72.287   1.132  34.141  1.00  0.00           P
ATOM   4653  O13 POPEZ 117      72.657   1.652  32.811  1.00  0.00           O
ATOM   4654  O14 POPEZ 117      71.197   0.152  34.111  1.00  0.00           O
ATOM   4655  O11 POPEZ 117      71.857   2.232  35.211  1.00  0.00           O
ATOM   4656  O12 POPEZ 117      73.567   0.442  34.811  1.00  0.00           O
ATOM   4657  C1  POPEZ 117      71.247   1.712  36.421  1.00  0.00           C
ATOM   4660  C2  POPEZ 117      71.857   2.372  37.681  1.00  0.00           C
ATOM   4662  O21 POPEZ 117      72.087   1.352  38.671  1.00  0.00           O
ATOM   4663  C21 POPEZ 117      73.187   1.552  39.411  1.00  0.00           C
ATOM   4664  O22 POPEZ 117      74.117   2.272  39.091  1.00  0.00           O
ATOM   4665  C22 POPEZ 117      73.087   0.822  40.741  1.00  0.00           C
ATOM   4668  C3  POPEZ 117      70.907   3.472  38.251  1.00  0.00           C
ATOM   4671  O31 POPEZ 117      71.277   3.812  39.591  1.00  0.00           O
ATOM   4672  C31 POPEZ 117      70.417   4.592  40.231  1.00  0.00           C
ATOM   4673  O32 POPEZ 117      69.437   5.132  39.751  1.00  0.00           O
ATOM   4674  C32 POPEZ 117      70.847   4.682  41.671  1.00  0.00           C
ATOM   4677  C23 POPEZ 117      73.907   1.532  41.851  1.00  0.00           C
ATOM   4680  C24 POPEZ 117      73.877   0.782  43.191  1.00  0.00           C
ATOM   4683  C25 POPEZ 117      72.487   0.772  43.861  1.00  0.00           C
ATOM   4686  C26 POPEZ 117      72.437  -0.158  45.081  1.00  0.00           C
ATOM   4689  C27 POPEZ 117      71.047  -0.168  45.741  1.00  0.00           C
ATOM   4692  C28 POPEZ 117      70.917  -1.142  46.931  1.00  0.00           C
ATOM   4695  C29 POPEZ 117      71.717  -0.688  48.121  1.00  0.00           C
ATOM   4697 0C21 POPEZ 117      71.337  -0.758  49.411  1.00  0.00           C
ATOM   4699 1C21 POPEZ 117      70.067  -1.372  49.921  1.00  0.00           C
ATOM   4702 2C21 POPEZ 117      70.177  -1.842  51.381  1.00  0.00           C
ATOM   4705 3C21 POPEZ 117      71.177  -2.982  51.631  1.00  0.00           C
ATOM   4708 4C21 POPEZ 117      71.257  -3.302  53.131  1.00  0.00           C
ATOM   4711 5C21 POPEZ 117      72.117  -4.522  53.481  1.00  0.00           C
ATOM   4714 6C21 POPEZ 117      71.497  -5.862  53.061  1.00  0.00           C
ATOM   4717 7C21 POPEZ 117      72.237  -7.042  53.691  1.00  0.00           C
ATOM   4720 8C21 POPEZ 117      71.787  -8.412  53.201  1.00  0.00           C
ATOM   4724  C33 POPEZ 117      69.767   5.312  42.561  1.00  0.00           C
ATOM   4727  C34 POPEZ 117      70.127   5.082  44.021  1.00  0.00           C
ATOM   4730  C35 POPEZ 117      69.547   6.122  44.981  1.00  0.00           C
ATOM   4733  C36 POPEZ 117      70.087   5.852  46.381  1.00  0.00           C
ATOM   4736  C37 POPEZ 117      69.607   6.862  47.421  1.00  0.00           C
ATOM   4739  C38 POPEZ 117      70.167   6.572  48.821  1.00  0.00           C
ATOM   4742  C39 POPEZ 117      69.927   5.122  49.271  1.00  0.00           C
ATOM   4745 0C31 POPEZ 117      70.197   4.902  50.761  1.00  0.00           C
ATOM   4748 1C31 POPEZ 117      69.847   3.482  51.221  1.00  0.00           C
ATOM   4751 2C31 POPEZ 117      69.237   3.422  52.641  1.00  0.00           C
ATOM   4754 3C31 POPEZ 117      67.917   4.202  52.821  1.00  0.00           C
ATOM   4757 4C31 POPEZ 117      66.797   3.772  51.861  1.00  0.00           C
ATOM   4760 5C31 POPEZ 117      65.547   4.662  52.001  1.00  0.00           C
ATOM   4763 6C31 POPEZ 117      64.407   4.252  51.071  1.00  0.00           C
ATOM   4767  NH3 POPEa 118      25.057  36.742  78.931  1.00  0.00           N
ATOM   4771  C12 POPEa 118      26.397  36.252  78.491  1.00  0.00           C
ATOM   4774  C11 POPEa 118      26.657  34.812  78.981  1.00  0.00           C
ATOM   4777  P   POPEa 118      28.767  33.922  77.731  1.00  0.00           P
ATOM   4778  O13 POPEa 118      28.577  32.462  77.671  1.00  0.00           O
ATOM   4779  O14 POPEa 118      30.147  34.442  77.761  1.00  0.00           O
ATOM   4780  O11 POPEa 118      27.937  34.632  76.561  1.00  0.00           O
ATOM   4781  O12 POPEa 118      28.047  34.502  79.001  1.00  0.00           O
ATOM   4782  C1  POPEa 118      28.557  34.972  75.311  1.00  0.00           C
ATOM   4785  C2  POPEa 118      27.567  35.032  74.091  1.00  0.00           C
ATOM   4787  O21 POPEa 118      26.787  36.232  74.091  1.00  0.00           O
ATOM   4788  C21 POPEa 118      27.037  37.332  73.371  1.00  0.00           C
ATOM   4789  O22 POPEa 118      26.157  38.162  73.131  1.00  0.00           O
ATOM   4790  C22 POPEa 118      28.467  37.502  72.841  1.00  0.00           C
ATOM   4793  C3  POPEa 118      26.587  33.822  74.031  1.00  0.00           C
ATOM   4796  O31 POPEa 118      26.647  33.132  72.771  1.00  0.00           O
ATOM   4797  C31 POPEa 118      25.787  33.292  71.741  1.00  0.00           C
ATOM   4798  O32 POPEa 118      25.727  32.532  70.791  1.00  0.00           O
ATOM   4799  C32 POPEa 118      24.917  34.552  71.831  1.00  0.00           C
ATOM   4802  C23 POPEa 118      29.137  38.872  73.161  1.00  0.00           C
ATOM   4805  C24 POPEa 118      30.177  39.272  72.101  1.00  0.00           C
ATOM   4808  C25 POPEa 118      29.577  39.972  70.871  1.00  0.00           C
ATOM   4811  C26 POPEa 118      30.007  39.372  69.521  1.00  0.00           C
ATOM   4814  C27 POPEa 118      30.967  40.252  68.711  1.00  0.00           C
ATOM   4817  C28 POPEa 118      30.997  39.842  67.221  1.00  0.00           C
ATOM   4820  C29 POPEa 118      31.887  40.712  66.371  1.00  0.00           C
ATOM   4822 0C21 POPEa 118      31.507  41.642  65.471  1.00  0.00           C
ATOM   4824 1C21 POPEa 118      30.087  42.052  65.161  1.00  0.00           C
ATOM   4827 2C21 POPEa 118      29.957  43.542  64.771  1.00  0.00           C
ATOM   4830 3C21 POPEa 118      30.447  43.862  63.351  1.00  0.00           C
ATOM   4833 4C21 POPEa 118      29.797  45.122  62.741  1.00  0.00           C
ATOM   4836 5C21 POPEa 118      30.297  46.472  63.281  1.00  0.00           C
ATOM   4839 6C21 POPEa 118      31.647  46.912  62.701  1.00  0.00           C
ATOM   4842 7C21 POPEa 118      32.837  46.682  63.641  1.00  0.00           C
ATOM   4845 8C21 POPEa 118      34.197  46.752  62.941  1.00  0.00           C
ATOM   4849  C33 POPEa 118      24.337  34.922  70.441  1.00  0.00           C
ATOM   4852  C34 POPEa 118      23.707  36.322  70.411  1.00  0.00           C
ATOM   4855  C35 POPEa 118      23.067  36.692  69.061  1.00  0.00           C
ATOM   4858  C36 POPEa 118      22.847  38.212  68.971  1.00  0.00           C
ATOM   4861  C37 POPEa 118      22.167  38.762  67.711  1.00  0.00           C
ATOM   4864  C38 POPEa 118      22.347  40.292  67.631  1.00  0.00           C
ATOM   4867  C39 POPEa 118      21.567  40.982  66.511  1.00  0.00           C
ATOM   4870 0C31 POPEa 118      21.877  40.462  65.101  1.00  0.00           C
ATOM   4873 1C31 POPEa 118      20.887  41.012  64.061  1.00  0.00           C
ATOM   4876 2C31 POPEa 118      21.227  40.602  62.621  1.00  0.00           C
ATOM   4879 3C31 POPEa 118      20.087  40.922  61.631  1.00  0.00           C
ATOM   4882 4C31 POPEa 118      19.807  42.422  61.471  1.00  0.00           C
ATOM   4885 5C31 POPEa 118      18.367  42.712  61.011  1.00  0.00           C
ATOM   4888 6C31 POPEa 118      18.047  44.202  60.961  1.00  0.00           C
ATOM   4892  NH3 POPEb 119       5.587  30.682  80.181  1.00  0.00           N
ATOM   4896  C12 POPEb 119       5.067  32.062  80.411  1.00  0.00           C
ATOM   4899  C11 POPEb 119       5.607  33.032  79.351  1.00  0.00           C
ATOM   4902  P   POPEb 119       7.647  32.252  77.891  1.00  0.00           P
ATOM   4903  O13 POPEb 119       9.087  32.532  77.961  1.00  0.00           O
ATOM   4904  O14 POPEb 119       7.207  30.842  77.871  1.00  0.00           O
ATOM   4905  O11 POPEb 119       6.897  33.082  76.801  1.00  0.00           O
ATOM   4906  O12 POPEb 119       7.017  32.872  79.201  1.00  0.00           O
ATOM   4907  C1  POPEb 119       6.587  32.572  75.511  1.00  0.00           C
ATOM   4910  C2  POPEb 119       6.807  33.722  74.511  1.00  0.00           C
ATOM   4912  O21 POPEb 119       6.697  33.282  73.151  1.00  0.00           O
ATOM   4913  C21 POPEb 119       5.447  33.132  72.721  1.00  0.00           C
ATOM   4914  O22 POPEb 119       4.437  33.232  73.381  1.00  0.00           O
ATOM   4915  C22 POPEb 119       5.497  32.822  71.231  1.00  0.00           C
ATOM   4918  C3  POPEb 119       8.217  34.362  74.741  1.00  0.00           C
ATOM   4921  O31 POPEb 119       8.687  35.082  73.581  1.00  0.00           O
ATOM   4922  C31 POPEb 119       8.087  36.252  73.401  1.00  0.00           C
ATOM   4923  O32 POPEb 119       7.287  36.762  74.171  1.00  0.00           O
ATOM   4924  C32 POPEb 119       8.527  36.842  72.051  1.00  0.00           C
ATOM   4927  C23 POPEb 119       4.277  33.322  70.421  1.00  0.00           C
ATOM   4930  C24 POPEb 119       4.457  33.062  68.921  1.00  0.00           C
ATOM   4933  C25 POPEb 119       3.257  32.362  68.281  1.00  0.00           C
ATOM   4936  C26 POPEb 119       3.517  31.872  66.851  1.00  0.00           C
ATOM   4939  C27 POPEb 119       2.327  31.052  66.321  1.00  0.00           C
ATOM   4942  C28 POPEb 119       2.577  30.442  64.931  1.00  0.00           C
ATOM   4945  C29 POPEb 119       1.463  29.502  64.551  1.00  0.00           C
ATOM   4947 0C21 POPEb 119       1.473  28.682  63.481  1.00  0.00           C
ATOM   4949 1C21 POPEb 119       2.567  28.582  62.451  1.00  0.00           C
ATOM   4952 2C21 POPEb 119       2.077  28.822  61.011  1.00  0.00           C
ATOM   4955 3C21 POPEb 119       1.103  27.742  60.521  1.00  0.00           C
ATOM   4958 4C21 POPEb 119       0.653  27.972  59.071  1.00  0.00           C
ATOM   4961 5C21 POPEb 119      -0.427  27.002  58.601  1.00  0.00           C
ATOM   4964 6C21 POPEb 119      -1.797  27.342  59.191  1.00  0.00           C
ATOM   4967 7C21 POPEb 119      -2.937  26.582  58.501  1.00  0.00           C
ATOM   4970 8C21 POPEb 119      -4.287  26.972  59.071  1.00  0.00           C
ATOM   4974  C33 POPEb 119       7.587  36.412  70.891  1.00  0.00           C
ATOM   4977  C34 POPEb 119       7.797  37.212  69.591  1.00  0.00           C
ATOM   4980  C35 POPEb 119       7.237  38.642  69.651  1.00  0.00           C
ATOM   4983  C36 POPEb 119       7.337  39.402  68.321  1.00  0.00           C
ATOM   4986  C37 POPEb 119       6.937  40.882  68.471  1.00  0.00           C
ATOM   4989  C38 POPEb 119       7.067  41.692  67.171  1.00  0.00           C
ATOM   4992  C39 POPEb 119       6.657  43.172  67.311  1.00  0.00           C
ATOM   4995 0C31 POPEb 119       7.417  43.902  68.421  1.00  0.00           C
ATOM   4998 1C31 POPEb 119       7.207  45.422  68.481  1.00  0.00           C
ATOM   5001 2C31 POPEb 119       8.097  46.052  69.561  1.00  0.00           C
ATOM   5004 3C31 POPEb 119       8.097  47.582  69.551  1.00  0.00           C
ATOM   5007 4C31 POPEb 119       8.877  48.162  70.741  1.00  0.00           C
ATOM   5010 5C31 POPEb 119       8.967  49.692  70.741  1.00  0.00           C
ATOM   5013 6C31 POPEb 119       9.627  50.252  72.001  1.00  0.00           C
ATOM   5017  NH3 POPEc 120     102.337  56.032  35.401  1.00  0.00           N
ATOM   5021  C12 POPEc 120     101.177  56.942  35.011  1.00  0.00           C
ATOM   5024  C11 POPEc 120     100.587  57.832  36.151  1.00  0.00           C
ATOM   5027  P   POPEc 120      98.227  58.502  37.161  1.00  0.00           P
ATOM   5028  O13 POPEc 120      98.017  59.962  37.151  1.00  0.00           O
ATOM   5029  O14 POPEc 120      96.997  57.672  37.231  1.00  0.00           O
ATOM   5030  O11 POPEc 120      99.107  58.172  38.431  1.00  0.00           O
ATOM   5031  O12 POPEc 120      99.177  58.052  35.951  1.00  0.00           O
ATOM   5032  C1  POPEc 120      98.577  58.162  39.761  1.00  0.00           C
ATOM   5035  C2  POPEc 120      99.577  58.772  40.781  1.00  0.00           C
ATOM   5037  O21 POPEc 120      99.007  58.682  42.101  1.00  0.00           O
ATOM   5038  C21 POPEc 120      99.727  58.052  43.031  1.00  0.00           C
ATOM   5039  O22 POPEc 120     100.767  57.442  42.821  1.00  0.00           O
ATOM   5040  C22 POPEc 120      99.077  58.172  44.421  1.00  0.00           C
ATOM   5043  C3  POPEc 120      99.887  60.262  40.451  1.00  0.00           C
ATOM   5046  O31 POPEc 120     100.537  60.852  41.581  1.00  0.00           O
ATOM   5047  C31 POPEc 120     101.047  62.052  41.511  1.00  0.00           C
ATOM   5048  O32 POPEc 120     101.117  62.762  40.521  1.00  0.00           O
ATOM   5049  C32 POPEc 120     101.627  62.312  42.911  1.00  0.00           C
ATOM   5052  C23 POPEc 120      99.987  58.962  45.401  1.00  0.00           C
ATOM   5055  C24 POPEc 120      99.727  58.752  46.901  1.00  0.00           C
ATOM   5058  C25 POPEc 120     100.697  59.552  47.791  1.00  0.00           C
ATOM   5061  C26 POPEc 120     100.867  58.942  49.191  1.00  0.00           C
ATOM   5064  C27 POPEc 120     102.037  59.512  50.021  1.00  0.00           C
ATOM   5067  C28 POPEc 120     102.317  58.612  51.241  1.00  0.00           C
ATOM   5070  C29 POPEc 120     103.497  59.042  52.081  1.00  0.00           C
ATOM   5072 0C21 POPEc 120     103.547  59.122  53.421  1.00  0.00           C
ATOM   5074 1C21 POPEc 120     102.427  58.822  54.381  1.00  0.00           C
ATOM   5077 2C21 POPEc 120     102.517  57.412  55.001  1.00  0.00           C
ATOM   5080 3C21 POPEc 120     103.677  57.252  55.981  1.00  0.00           C
ATOM   5083 4C21 POPEc 120     103.627  55.952  56.811  1.00  0.00           C
ATOM   5086 5C21 POPEc 120     104.577  56.002  58.021  1.00  0.00           C
ATOM   5089 6C21 POPEc 120     104.437  54.792  58.941  1.00  0.00           C
ATOM   5092 7C21 POPEc 120     105.247  54.952  60.241  1.00  0.00           C
ATOM   5095 8C21 POPEc 120     105.167  53.722  61.151  1.00  0.00           C
ATOM   5099  C33 POPEc 120     101.767  63.752  43.431  1.00  0.00           C
ATOM   5102  C34 POPEc 120     102.257  63.702  44.891  1.00  0.00           C
ATOM   5105  C35 POPEc 120     101.127  63.572  45.931  1.00  0.00           C
ATOM   5108  C36 POPEc 120     101.657  63.512  47.371  1.00  0.00           C
ATOM   5111  C37 POPEc 120     100.557  63.792  48.411  1.00  0.00           C
ATOM   5114  C38 POPEc 120     100.957  63.352  49.831  1.00  0.00           C
ATOM   5117  C39 POPEc 120     100.887  64.442  50.921  1.00  0.00           C
ATOM   5120 0C31 POPEc 120     101.897  65.592  50.731  1.00  0.00           C
ATOM   5123 1C31 POPEc 120     101.977  66.502  51.971  1.00  0.00           C
ATOM   5126 2C31 POPEc 120     103.047  67.592  51.851  1.00  0.00           C
ATOM   5129 3C31 POPEc 120     103.147  68.512  53.081  1.00  0.00           C
ATOM   5132 4C31 POPEc 120     104.147  69.662  52.871  1.00  0.00           C
ATOM   5135 5C31 POPEc 120     104.327  70.572  54.091  1.00  0.00           C
ATOM   5138 6C31 POPEc 120     105.547  71.492  53.971  1.00  0.00           C
ATOM   5142  NH3 POPEd 121       8.997 125.372  34.411  1.00  0.00           N
ATOM   5146  C12 POPEd 121       8.747 126.332  33.271  1.00  0.00           C
ATOM   5149  C11 POPEd 121       7.847 127.482  33.741  1.00  0.00           C
ATOM   5152  P   POPEd 121       5.307 127.682  33.261  1.00  0.00           P
ATOM   5153  O13 POPEd 121       5.637 129.096  33.031  1.00  0.00           O
ATOM   5154  O14 POPEd 121       4.937 126.862  32.081  1.00  0.00           O
ATOM   5155  O11 POPEd 121       4.147 127.672  34.341  1.00  0.00           O
ATOM   5156  O12 POPEd 121       6.527 126.992  34.011  1.00  0.00           O
ATOM   5157  C1  POPEd 121       4.557 127.702  35.711  1.00  0.00           C
ATOM   5160  C2  POPEd 121       3.317 127.682  36.641  1.00  0.00           C
ATOM   5162  O21 POPEd 121       3.547 126.872  37.801  1.00  0.00           O
ATOM   5163  C21 POPEd 121       3.657 125.562  37.641  1.00  0.00           C
ATOM   5164  O22 POPEd 121       3.697 124.952  36.581  1.00  0.00           O
ATOM   5165  C22 POPEd 121       3.667 124.922  39.031  1.00  0.00           C
ATOM   5168  C3  POPEd 121       2.027 127.282  35.871  1.00  0.00           C
ATOM   5171  O31 POPEd 121       0.933 126.952  36.741  1.00  0.00           O
ATOM   5172  C31 POPEd 121       0.263 127.972  37.251  1.00  0.00           C
ATOM   5173  O32 POPEd 121       0.603 129.136  37.211  1.00  0.00           O
ATOM   5174  C32 POPEd 121      -1.037 127.412  37.851  1.00  0.00           C
ATOM   5177  C23 POPEd 121       3.647 123.382  39.001  1.00  0.00           C
ATOM   5180  C24 POPEd 121       3.397 122.802  40.401  1.00  0.00           C
ATOM   5183  C25 POPEd 121       2.717 121.432  40.371  1.00  0.00           C
ATOM   5186  C26 POPEd 121       2.427 120.912  41.781  1.00  0.00           C
ATOM   5189  C27 POPEd 121       1.473 119.702  41.791  1.00  0.00           C
ATOM   5192  C28 POPEd 121       0.363 119.862  42.841  1.00  0.00           C
ATOM   5195  C29 POPEd 121       0.853 119.782  44.271  1.00  0.00           C
ATOM   5197 0C21 POPEd 121       0.803 118.692  45.061  1.00  0.00           C
ATOM   5199 1C21 POPEd 121       0.303 117.322  44.681  1.00  0.00           C
ATOM   5202 2C21 POPEd 121       1.303 116.192  45.011  1.00  0.00           C
ATOM   5205 3C21 POPEd 121       1.543 116.002  46.511  1.00  0.00           C
ATOM   5208 4C21 POPEd 121       2.357 114.742  46.821  1.00  0.00           C
ATOM   5211 5C21 POPEd 121       2.867 114.672  48.271  1.00  0.00           C
ATOM   5214 6C21 POPEd 121       1.757 114.742  49.331  1.00  0.00           C
ATOM   5217 7C21 POPEd 121       2.297 114.642  50.771  1.00  0.00           C
ATOM   5220 8C21 POPEd 121       2.347 113.212  51.311  1.00  0.00           C
ATOM   5224  C33 POPEd 121      -1.697 128.296  38.941  1.00  0.00           C
ATOM   5227  C34 POPEd 121      -0.897 128.296  40.241  1.00  0.00           C
ATOM   5230  C35 POPEd 121      -1.657 128.846  41.461  1.00  0.00           C
ATOM   5233  C36 POPEd 121      -0.757 128.886  42.711  1.00  0.00           C
ATOM   5236  C37 POPEd 121      -1.257 129.786  43.851  1.00  0.00           C
ATOM   5239  C38 POPEd 121      -1.997 129.076  44.981  1.00  0.00           C
ATOM   5242  C39 POPEd 121      -2.067 129.966  46.241  1.00  0.00           C
ATOM   5245 0C31 POPEd 121      -2.677 129.276  47.461  1.00  0.00           C
ATOM   5248 1C31 POPEd 121      -1.657 128.526  48.321  1.00  0.00           C
ATOM   5251 2C31 POPEd 121      -2.257 127.962  49.631  1.00  0.00           C
ATOM   5254 3C31 POPEd 121      -2.607 129.046  50.661  1.00  0.00           C
ATOM   5257 4C31 POPEd 121      -3.497 128.546  51.801  1.00  0.00           C
ATOM   5260 5C31 POPEd 121      -3.877 129.686  52.751  1.00  0.00           C
ATOM   5263 6C31 POPEd 121      -4.957 129.336  53.781  1.00  0.00           C
ATOM   5267  NH3 POPEe 122      46.897  54.182  37.701  1.00  0.00           N
ATOM   5271  C12 POPEe 122      46.147  53.032  37.101  1.00  0.00           C
ATOM   5274  C11 POPEe 122      46.957  51.712  37.071  1.00  0.00           C
ATOM   5277  P   POPEe 122      48.827  51.612  38.881  1.00  0.00           P
ATOM   5278  O13 POPEe 122      49.837  50.672  38.341  1.00  0.00           O
ATOM   5279  O14 POPEe 122      49.017  53.052  38.651  1.00  0.00           O
ATOM   5280  O11 POPEe 122      48.637  51.382  40.431  1.00  0.00           O
ATOM   5281  O12 POPEe 122      47.367  51.262  38.361  1.00  0.00           O
ATOM   5282  C1  POPEe 122      48.127  50.132  40.901  1.00  0.00           C
ATOM   5285  C2  POPEe 122      47.297  50.322  42.201  1.00  0.00           C
ATOM   5287  O21 POPEe 122      48.127  50.762  43.281  1.00  0.00           O
ATOM   5288  C21 POPEe 122      48.867  49.872  43.911  1.00  0.00           C
ATOM   5289  O22 POPEe 122      49.057  48.732  43.551  1.00  0.00           O
ATOM   5290  C22 POPEe 122      49.327  50.512  45.231  1.00  0.00           C
ATOM   5293  C3  POPEe 122      46.427  49.052  42.501  1.00  0.00           C
ATOM   5296  O31 POPEe 122      46.237  48.772  43.901  1.00  0.00           O
ATOM   5297  C31 POPEe 122      45.487  49.612  44.581  1.00  0.00           C
ATOM   5298  O32 POPEe 122      44.807  50.522  44.131  1.00  0.00           O
ATOM   5299  C32 POPEe 122      45.637  49.292  46.071  1.00  0.00           C
ATOM   5302  C23 POPEe 122      50.177  49.612  46.161  1.00  0.00           C
ATOM   5305  C24 POPEe 122      50.477  50.342  47.481  1.00  0.00           C
ATOM   5308  C25 POPEe 122      51.567  49.722  48.361  1.00  0.00           C
ATOM   5311  C26 POPEe 122      51.047  49.032  49.631  1.00  0.00           C
ATOM   5314  C27 POPEe 122      52.157  48.832  50.671  1.00  0.00           C
ATOM   5317  C28 POPEe 122      51.727  47.992  51.891  1.00  0.00           C
ATOM   5320  C29 POPEe 122      52.857  47.102  52.371  1.00  0.00           C
ATOM   5322 0C21 POPEe 122      53.027  46.562  53.591  1.00  0.00           C
ATOM   5324 1C21 POPEe 122      52.127  46.712  54.801  1.00  0.00           C
ATOM   5327 2C21 POPEe 122      51.367  45.392  55.061  1.00  0.00           C
ATOM   5330 3C21 POPEe 122      50.787  45.302  56.481  1.00  0.00           C
ATOM   5333 4C21 POPEe 122      50.107  43.952  56.761  1.00  0.00           C
ATOM   5336 5C21 POPEe 122      49.847  43.712  58.251  1.00  0.00           C
ATOM   5339 6C21 POPEe 122      49.057  42.422  58.521  1.00  0.00           C
ATOM   5342 7C21 POPEe 122      48.817  42.142  60.011  1.00  0.00           C
ATOM   5345 8C21 POPEe 122      50.007  41.532  60.761  1.00  0.00           C
ATOM   5349  C33 POPEe 122      44.677  50.092  46.981  1.00  0.00           C
ATOM   5352  C34 POPEe 122      45.017  49.932  48.471  1.00  0.00           C
ATOM   5355  C35 POPEe 122      43.987  50.632  49.361  1.00  0.00           C
ATOM   5358  C36 POPEe 122      44.427  50.722  50.821  1.00  0.00           C
ATOM   5361  C37 POPEe 122      43.367  51.372  51.721  1.00  0.00           C
ATOM   5364  C38 POPEe 122      43.787  51.402  53.191  1.00  0.00           C
ATOM   5367  C39 POPEe 122      42.627  51.752  54.131  1.00  0.00           C
ATOM   5370 0C31 POPEe 122      43.017  51.622  55.611  1.00  0.00           C
ATOM   5373 1C31 POPEe 122      41.877  51.992  56.571  1.00  0.00           C
ATOM   5376 2C31 POPEe 122      42.057  51.392  57.971  1.00  0.00           C
ATOM   5379 3C31 POPEe 122      41.687  49.892  57.991  1.00  0.00           C
ATOM   5382 4C31 POPEe 122      41.807  49.252  59.381  1.00  0.00           C
ATOM   5385 5C31 POPEe 122      41.127  47.872  59.411  1.00  0.00           C
ATOM   5388 6C31 POPEe 122      41.157  47.202  60.781  1.00  0.00           C
ATOM   5392  NH3 POPEf 123     107.447  63.462  37.071  1.00  0.00           N
ATOM   5396  C12 POPEf 123     107.477  63.202  35.591  1.00  0.00           C
ATOM   5399  C11 POPEf 123     106.277  63.802  34.831  1.00  0.00           C
ATOM   5402  P   POPEf 123     104.077  63.412  36.251  1.00  0.00           P
ATOM   5403  O13 POPEf 123     104.377  64.772  36.721  1.00  0.00           O
ATOM   5404  O14 POPEf 123     102.667  63.102  35.971  1.00  0.00           O
ATOM   5405  O11 POPEf 123     104.667  62.392  37.321  1.00  0.00           O
ATOM   5406  O12 POPEf 123     105.037  63.102  35.021  1.00  0.00           O
ATOM   5407  C1  POPEf 123     104.647  60.972  37.041  1.00  0.00           C
ATOM   5410  C2  POPEf 123     104.397  60.092  38.321  1.00  0.00           C
ATOM   5412  O21 POPEf 123     105.597  59.342  38.561  1.00  0.00           O
ATOM   5413  C21 POPEf 123     106.167  59.122  39.751  1.00  0.00           C
ATOM   5414  O22 POPEf 123     107.197  58.462  39.871  1.00  0.00           O
ATOM   5415  C22 POPEf 123     105.497  59.822  40.941  1.00  0.00           C
ATOM   5418  C3  POPEf 123     103.177  59.132  38.141  1.00  0.00           C
ATOM   5421  O31 POPEf 123     102.967  58.232  39.261  1.00  0.00           O
ATOM   5422  C31 POPEf 123     102.897  56.922  38.971  1.00  0.00           C
ATOM   5423  O32 POPEf 123     103.107  56.432  37.881  1.00  0.00           O
ATOM   5424  C32 POPEf 123     102.397  56.112  40.171  1.00  0.00           C
ATOM   5427  C23 POPEf 123     106.307  59.732  42.271  1.00  0.00           C
ATOM   5430  C24 POPEf 123     105.637  60.522  43.411  1.00  0.00           C
ATOM   5433  C25 POPEf 123     106.317  60.352  44.781  1.00  0.00           C
ATOM   5436  C26 POPEf 123     105.797  61.322  45.861  1.00  0.00           C
ATOM   5439  C27 POPEf 123     105.927  60.752  47.281  1.00  0.00           C
ATOM   5442  C28 POPEf 123     105.547  61.752  48.401  1.00  0.00           C
ATOM   5445  C29 POPEf 123     106.047  61.302  49.751  1.00  0.00           C
ATOM   5447 0C21 POPEf 123     105.577  61.672  50.951  1.00  0.00           C
ATOM   5449 1C21 POPEf 123     104.457  62.642  51.221  1.00  0.00           C
ATOM   5452 2C21 POPEf 123     104.657  63.462  52.521  1.00  0.00           C
ATOM   5455 3C21 POPEf 123     104.447  62.642  53.801  1.00  0.00           C
ATOM   5458 4C21 POPEf 123     104.477  63.502  55.071  1.00  0.00           C
ATOM   5461 5C21 POPEf 123     103.997  62.742  56.321  1.00  0.00           C
ATOM   5464 6C21 POPEf 123     104.957  61.642  56.791  1.00  0.00           C
ATOM   5467 7C21 POPEf 123     104.407  60.852  57.991  1.00  0.00           C
ATOM   5470 8C21 POPEf 123     105.387  59.802  58.531  1.00  0.00           C
ATOM   5474  C33 POPEf 123     102.747  54.612  40.041  1.00  0.00           C
ATOM   5477  C34 POPEf 123     101.727  53.682  40.711  1.00  0.00           C
ATOM   5480  C35 POPEf 123     101.517  53.962  42.201  1.00  0.00           C
ATOM   5483  C36 POPEf 123     100.557  52.952  42.851  1.00  0.00           C
ATOM   5486  C37 POPEf 123     100.077  53.382  44.241  1.00  0.00           C
ATOM   5489  C38 POPEf 123      99.087  52.382  44.851  1.00  0.00           C
ATOM   5492  C39 POPEf 123      99.777  51.272  45.641  1.00  0.00           C
ATOM   5495 0C31 POPEf 123      98.827  50.112  45.971  1.00  0.00           C
ATOM   5498 1C31 POPEf 123      99.507  48.972  46.741  1.00  0.00           C
ATOM   5501 2C31 POPEf 123      98.627  47.712  46.801  1.00  0.00           C
ATOM   5504 3C31 POPEf 123      99.297  46.542  47.511  1.00  0.00           C
ATOM   5507 4C31 POPEf 123      99.317  46.702  49.041  1.00  0.00           C
ATOM   5510 5C31 POPEf 123      99.977  45.512  49.761  1.00  0.00           C
ATOM   5513 6C31 POPEf 123      99.567  45.402  51.231  1.00  0.00           C
ATOM   5517  NH3 POPEg 124      16.457   4.342  75.261  1.00  0.00           N
ATOM   5521  C12 POPEg 124      17.677   4.762  74.471  1.00  0.00           C
ATOM   5524  C11 POPEg 124      18.927   4.742  75.361  1.00  0.00           C
ATOM   5527  P   POPEg 124      21.547   4.812  75.071  1.00  0.00           P
ATOM   5528  O13 POPEg 124      22.497   5.532  74.211  1.00  0.00           O
ATOM   5529  O14 POPEg 124      21.697   5.002  76.531  1.00  0.00           O
ATOM   5530  O11 POPEg 124      21.707   3.252  74.851  1.00  0.00           O
ATOM   5531  O12 POPEg 124      20.067   5.102  74.591  1.00  0.00           O
ATOM   5532  C1  POPEg 124      22.497   2.642  73.831  1.00  0.00           C
ATOM   5535  C2  POPEg 124      21.607   2.332  72.601  1.00  0.00           C
ATOM   5537  O21 POPEg 124      21.847   1.022  72.051  1.00  0.00           O
ATOM   5538  C21 POPEg 124      22.947   0.832  71.321  1.00  0.00           C
ATOM   5539  O22 POPEg 124      23.767   1.672  71.031  1.00  0.00           O
ATOM   5540  C22 POPEg 124      22.957  -0.628  70.861  1.00  0.00           C
ATOM   5543  C3  POPEg 124      21.547   3.502  71.591  1.00  0.00           C
ATOM   5546  O31 POPEg 124      20.187   3.672  71.141  1.00  0.00           O
ATOM   5547  C31 POPEg 124      19.727   3.062  70.031  1.00  0.00           C
ATOM   5548  O32 POPEg 124      18.567   2.742  69.871  1.00  0.00           O
ATOM   5549  C32 POPEg 124      20.797   2.892  68.961  1.00  0.00           C
ATOM   5552  C23 POPEg 124      24.017  -0.932  69.771  1.00  0.00           C
ATOM   5555  C24 POPEg 124      23.627  -0.478  68.361  1.00  0.00           C
ATOM   5558  C25 POPEg 124      24.597  -1.002  67.291  1.00  0.00           C
ATOM   5561  C26 POPEg 124      24.167  -0.658  65.851  1.00  0.00           C
ATOM   5564  C27 POPEg 124      24.967  -1.472  64.801  1.00  0.00           C
ATOM   5567  C28 POPEg 124      24.717  -1.052  63.331  1.00  0.00           C
ATOM   5570  C29 POPEg 124      23.317  -1.312  62.861  1.00  0.00           C
ATOM   5572 0C21 POPEg 124      22.927  -1.672  61.621  1.00  0.00           C
ATOM   5574 1C21 POPEg 124      23.777  -1.862  60.391  1.00  0.00           C
ATOM   5577 2C21 POPEg 124      23.567  -3.262  59.761  1.00  0.00           C
ATOM   5580 3C21 POPEg 124      24.007  -3.342  58.291  1.00  0.00           C
ATOM   5583 4C21 POPEg 124      23.717  -4.702  57.641  1.00  0.00           C
ATOM   5586 5C21 POPEg 124      22.227  -5.012  57.421  1.00  0.00           C
ATOM   5589 6C21 POPEg 124      22.007  -6.442  56.911  1.00  0.00           C
ATOM   5592 7C21 POPEg 124      20.567  -6.702  56.461  1.00  0.00           C
ATOM   5595 8C21 POPEg 124      20.347  -8.112  55.921  1.00  0.00           C
ATOM   5599  C33 POPEg 124      20.177   2.732  67.561  1.00  0.00           C
ATOM   5602  C34 POPEg 124      21.287   2.742  66.511  1.00  0.00           C
ATOM   5605  C35 POPEg 124      20.777   2.562  65.081  1.00  0.00           C
ATOM   5608  C36 POPEg 124      21.937   2.702  64.101  1.00  0.00           C
ATOM   5611  C37 POPEg 124      21.597   2.302  62.671  1.00  0.00           C
ATOM   5614  C38 POPEg 124      22.847   2.332  61.781  1.00  0.00           C
ATOM   5617  C39 POPEg 124      22.587   1.852  60.351  1.00  0.00           C
ATOM   5620 0C31 POPEg 124      21.847   2.892  59.521  1.00  0.00           C
ATOM   5623 1C31 POPEg 124      21.477   2.382  58.121  1.00  0.00           C
ATOM   5626 2C31 POPEg 124      20.847   3.482  57.271  1.00  0.00           C
ATOM   5629 3C31 POPEg 124      19.877   2.972  56.191  1.00  0.00           C
ATOM   5632 4C31 POPEg 124      20.517   2.042  55.161  1.00  0.00           C
ATOM   5635 5C31 POPEg 124      19.507   1.632  54.081  1.00  0.00           C
ATOM   5638 6C31 POPEg 124      20.057   0.642  53.051  1.00  0.00           C
ATOM   5642  NH3 POPEh 125      66.887 104.982  73.951  1.00  0.00           N
ATOM   5646  C12 POPEh 125      68.137 105.332  74.691  1.00  0.00           C
ATOM   5649  C11 POPEh 125      69.227 104.262  74.461  1.00  0.00           C
ATOM   5652  P   POPEh 125      71.377 105.792  74.461  1.00  0.00           P
ATOM   5653  O13 POPEh 125      70.777 107.092  74.801  1.00  0.00           O
ATOM   5654  O14 POPEh 125      72.767 105.492  74.881  1.00  0.00           O
ATOM   5655  O11 POPEh 125      71.277 105.552  72.911  1.00  0.00           O
ATOM   5656  O12 POPEh 125      70.467 104.632  75.051  1.00  0.00           O
ATOM   5657  C1  POPEh 125      70.677 106.542  72.071  1.00  0.00           C
ATOM   5660  C2  POPEh 125      71.257 106.452  70.651  1.00  0.00           C
ATOM   5662  O21 POPEh 125      70.337 107.132  69.781  1.00  0.00           O
ATOM   5663  C21 POPEh 125      70.867 107.882  68.841  1.00  0.00           C
ATOM   5664  O22 POPEh 125      72.057 108.082  68.661  1.00  0.00           O
ATOM   5665  C22 POPEh 125      69.717 108.512  68.051  1.00  0.00           C
ATOM   5668  C3  POPEh 125      71.377 104.972  70.201  1.00  0.00           C
ATOM   5671  O31 POPEh 125      72.197 104.862  69.021  1.00  0.00           O
ATOM   5672  C31 POPEh 125      71.667 104.242  67.981  1.00  0.00           C
ATOM   5673  O32 POPEh 125      70.537 103.792  67.901  1.00  0.00           O
ATOM   5674  C32 POPEh 125      72.697 104.262  66.851  1.00  0.00           C
ATOM   5677  C23 POPEh 125      70.187 109.252  66.791  1.00  0.00           C
ATOM   5680  C24 POPEh 125      69.027 109.942  66.061  1.00  0.00           C
ATOM   5683  C25 POPEh 125      68.817 109.502  64.601  1.00  0.00           C
ATOM   5686  C26 POPEh 125      67.977 108.232  64.411  1.00  0.00           C
ATOM   5689  C27 POPEh 125      67.417 108.152  62.981  1.00  0.00           C
ATOM   5692  C28 POPEh 125      66.447 106.982  62.731  1.00  0.00           C
ATOM   5695  C29 POPEh 125      67.147 105.682  62.431  1.00  0.00           C
ATOM   5697 0C21 POPEh 125      66.927 104.912  61.351  1.00  0.00           C
ATOM   5699 1C21 POPEh 125      65.947 105.222  60.251  1.00  0.00           C
ATOM   5702 2C21 POPEh 125      65.637 104.062  59.291  1.00  0.00           C
ATOM   5705 3C21 POPEh 125      64.767 102.952  59.911  1.00  0.00           C
ATOM   5708 4C21 POPEh 125      64.107 102.022  58.881  1.00  0.00           C
ATOM   5711 5C21 POPEh 125      63.027 102.722  58.041  1.00  0.00           C
ATOM   5714 6C21 POPEh 125      62.207 101.762  57.161  1.00  0.00           C
ATOM   5717 7C21 POPEh 125      61.117 102.512  56.381  1.00  0.00           C
ATOM   5720 8C21 POPEh 125      60.297 101.632  55.431  1.00  0.00           C
ATOM   5724  C33 POPEh 125      72.557 103.092  65.851  1.00  0.00           C
ATOM   5727  C34 POPEh 125      73.037 103.442  64.431  1.00  0.00           C
ATOM   5730  C35 POPEh 125      72.117 104.472  63.761  1.00  0.00           C
ATOM   5733  C36 POPEh 125      72.447 104.712  62.291  1.00  0.00           C
ATOM   5736  C37 POPEh 125      71.377 105.572  61.611  1.00  0.00           C
ATOM   5739  C38 POPEh 125      71.687 105.802  60.131  1.00  0.00           C
ATOM   5742  C39 POPEh 125      70.447 106.202  59.321  1.00  0.00           C
ATOM   5745 0C31 POPEh 125      70.627 105.902  57.831  1.00  0.00           C
ATOM   5748 1C31 POPEh 125      69.387 106.232  57.001  1.00  0.00           C
ATOM   5751 2C31 POPEh 125      69.527 105.812  55.531  1.00  0.00           C
ATOM   5754 3C31 POPEh 125      69.547 104.292  55.281  1.00  0.00           C
ATOM   5757 4C31 POPEh 125      68.247 103.582  55.681  1.00  0.00           C
ATOM   5760 5C31 POPEh 125      68.157 102.152  55.141  1.00  0.00           C
ATOM   5763 6C31 POPEh 125      66.857 101.442  55.511  1.00  0.00           C
ATOM   5767  NH3 POPEi 126      53.907  34.382  37.311  1.00  0.00           N
ATOM   5771  C12 POPEi 126      54.907  35.512  37.211  1.00  0.00           C
ATOM   5774  C11 POPEi 126      54.247  36.882  37.451  1.00  0.00           C
ATOM   5777  P   POPEi 126      54.817  39.412  37.271  1.00  0.00           P
ATOM   5778  O13 POPEi 126      55.907  40.342  37.641  1.00  0.00           O
ATOM   5779  O14 POPEi 126      54.297  39.612  35.921  1.00  0.00           O
ATOM   5780  O11 POPEi 126      53.617  39.562  38.281  1.00  0.00           O
ATOM   5781  O12 POPEi 126      55.257  37.912  37.481  1.00  0.00           O
ATOM   5782  C1  POPEi 126      53.817  39.732  39.681  1.00  0.00           C
ATOM   5785  C2  POPEi 126      52.637  40.532  40.271  1.00  0.00           C
ATOM   5787  O21 POPEi 126      52.307  40.082  41.601  1.00  0.00           O
ATOM   5788  C21 POPEi 126      53.207  40.382  42.511  1.00  0.00           C
ATOM   5789  O22 POPEi 126      54.247  40.992  42.311  1.00  0.00           O
ATOM   5790  C22 POPEi 126      52.767  39.852  43.871  1.00  0.00           C
ATOM   5793  C3  POPEi 126      51.367  40.412  39.391  1.00  0.00           C
ATOM   5796  O31 POPEi 126      50.277  41.162  39.961  1.00  0.00           O
ATOM   5797  C31 POPEi 126      49.477  40.422  40.751  1.00  0.00           C
ATOM   5798  O32 POPEi 126      49.517  39.202  40.861  1.00  0.00           O
ATOM   5799  C32 POPEi 126      48.567  41.342  41.551  1.00  0.00           C
ATOM   5802  C23 POPEi 126      52.827  40.962  44.941  1.00  0.00           C
ATOM   5805  C24 POPEi 126      52.097  40.562  46.231  1.00  0.00           C
ATOM   5808  C25 POPEi 126      52.787  39.502  47.101  1.00  0.00           C
ATOM   5811  C26 POPEi 126      54.077  40.002  47.771  1.00  0.00           C
ATOM   5814  C27 POPEi 126      54.397  39.252  49.071  1.00  0.00           C
ATOM   5817  C28 POPEi 126      55.827  39.472  49.581  1.00  0.00           C
ATOM   5820  C29 POPEi 126      56.127  40.902  49.961  1.00  0.00           C
ATOM   5822 0C21 POPEi 126      56.507  41.352  51.171  1.00  0.00           C
ATOM   5824 1C21 POPEi 126      56.667  40.522  52.421  1.00  0.00           C
ATOM   5827 2C21 POPEi 126      56.487  41.332  53.721  1.00  0.00           C
ATOM   5830 3C21 POPEi 126      55.097  41.982  53.861  1.00  0.00           C
ATOM   5833 4C21 POPEi 126      54.797  42.452  55.291  1.00  0.00           C
ATOM   5836 5C21 POPEi 126      55.587  43.702  55.721  1.00  0.00           C
ATOM   5839 6C21 POPEi 126      55.337  44.092  57.181  1.00  0.00           C
ATOM   5842 7C21 POPEi 126      55.977  45.432  57.571  1.00  0.00           C
ATOM   5845 8C21 POPEi 126      55.767  45.792  59.041  1.00  0.00           C
ATOM   5849  C33 POPEi 126      47.757  40.592  42.631  1.00  0.00           C
ATOM   5852  C34 POPEi 126      48.627  39.992  43.741  1.00  0.00           C
ATOM   5855  C35 POPEi 126      47.837  39.122  44.741  1.00  0.00           C
ATOM   5858  C36 POPEi 126      48.747  38.692  45.891  1.00  0.00           C
ATOM   5861  C37 POPEi 126      48.097  37.812  46.961  1.00  0.00           C
ATOM   5864  C38 POPEi 126      48.887  37.882  48.271  1.00  0.00           C
ATOM   5867  C39 POPEi 126      48.767  36.622  49.141  1.00  0.00           C
ATOM   5870 0C31 POPEi 126      47.327  36.262  49.511  1.00  0.00           C
ATOM   5873 1C31 POPEi 126      47.277  35.022  50.421  1.00  0.00           C
ATOM   5876 2C31 POPEi 126      45.857  34.552  50.711  1.00  0.00           C
ATOM   5879 3C31 POPEi 126      45.847  33.292  51.581  1.00  0.00           C
ATOM   5882 4C31 POPEi 126      44.437  32.952  52.071  1.00  0.00           C
ATOM   5885 5C31 POPEi 126      44.427  31.822  53.111  1.00  0.00           C
ATOM   5888 6C31 POPEi 126      43.037  31.562  53.681  1.00  0.00           C
ATOM   5892  NH3 POPEj 127     124.517 122.072  31.341  1.00  0.00           N
ATOM   5896  C12 POPEj 127     123.947 120.992  30.471  1.00  0.00           C
ATOM   5899  C11 POPEj 127     124.407 119.652  31.041  1.00  0.00           C
ATOM   5902  P   POPEj 127     126.697 118.832  30.071  1.00  0.00           P
ATOM   5903  O13 POPEj 127     126.227 119.132  28.701  1.00  0.00           O
ATOM   5904  O14 POPEj 127     128.117 119.072  30.381  1.00  0.00           O
ATOM   5905  O11 POPEj 127     126.317 117.332  30.411  1.00  0.00           O
ATOM   5906  O12 POPEj 127     125.837 119.652  31.101  1.00  0.00           O
ATOM   5907  C1  POPEj 127     126.417 116.832  31.741  1.00  0.00           C
ATOM   5910  C2  POPEj 127     125.177 115.992  32.141  1.00  0.00           C
ATOM   5912  O21 POPEj 127     125.307 115.682  33.541  1.00  0.00           O
ATOM   5913  C21 POPEj 127     124.457 116.252  34.371  1.00  0.00           C
ATOM   5914  O22 POPEj 127     123.637 117.112  34.101  1.00  0.00           O
ATOM   5915  C22 POPEj 127     124.737 115.682  35.761  1.00  0.00           C
ATOM   5918  C3  POPEj 127     125.117 114.652  31.361  1.00  0.00           C
ATOM   5921  O31 POPEj 127     123.797 114.052  31.361  1.00  0.00           O
ATOM   5922  C31 POPEj 127     123.387 113.472  32.501  1.00  0.00           C
ATOM   5923  O32 POPEj 127     124.047 113.312  33.501  1.00  0.00           O
ATOM   5924  C32 POPEj 127     121.937 113.022  32.341  1.00  0.00           C
ATOM   5927  C23 POPEj 127     123.637 116.012  36.791  1.00  0.00           C
ATOM   5930  C24 POPEj 127     122.667 114.852  37.041  1.00  0.00           C
ATOM   5933  C25 POPEj 127     121.497 115.292  37.931  1.00  0.00           C
ATOM   5936  C26 POPEj 127     120.757 114.152  38.641  1.00  0.00           C
ATOM   5939  C27 POPEj 127     119.967 114.672  39.851  1.00  0.00           C
ATOM   5942  C28 POPEj 127     118.967 113.642  40.421  1.00  0.00           C
ATOM   5945  C29 POPEj 127     117.737 113.532  39.551  1.00  0.00           C
ATOM   5947 0C21 POPEj 127     116.457 113.732  39.921  1.00  0.00           C
ATOM   5949 1C21 POPEj 127     115.987 114.112  41.301  1.00  0.00           C
ATOM   5952 2C21 POPEj 127     115.637 112.862  42.131  1.00  0.00           C
ATOM   5955 3C21 POPEj 127     115.747 113.122  43.641  1.00  0.00           C
ATOM   5958 4C21 POPEj 127     115.217 111.942  44.471  1.00  0.00           C
ATOM   5961 5C21 POPEj 127     115.747 111.952  45.911  1.00  0.00           C
ATOM   5964 6C21 POPEj 127     117.177 111.412  46.021  1.00  0.00           C
ATOM   5967 7C21 POPEj 127     117.187 109.892  46.261  1.00  0.00           C
ATOM   5970 8C21 POPEj 127     118.587 109.272  46.311  1.00  0.00           C
ATOM   5974  C33 POPEj 127     121.757 111.512  32.661  1.00  0.00           C
ATOM   5977  C34 POPEj 127     121.017 111.252  33.981  1.00  0.00           C
ATOM   5980  C35 POPEj 127     121.867 111.112  35.241  1.00  0.00           C
ATOM   5983  C36 POPEj 127     120.957 110.802  36.421  1.00  0.00           C
ATOM   5986  C37 POPEj 127     121.667 110.322  37.691  1.00  0.00           C
ATOM   5989  C38 POPEj 127     120.637 109.982  38.771  1.00  0.00           C
ATOM   5992  C39 POPEj 127     121.237 109.532  40.111  1.00  0.00           C
ATOM   5995 0C31 POPEj 127     121.967 110.652  40.861  1.00  0.00           C
ATOM   5998 1C31 POPEj 127     121.437 110.852  42.291  1.00  0.00           C
ATOM   6001 2C31 POPEj 127     122.267 111.892  43.061  1.00  0.00           C
ATOM   6004 3C31 POPEj 127     121.707 112.172  44.471  1.00  0.00           C
ATOM   6007 4C31 POPEj 127     122.657 113.022  45.321  1.00  0.00           C
ATOM   6010 5C31 POPEj 127     122.147 113.212  46.761  1.00  0.00           C
ATOM   6013 6C31 POPEj 127     123.177 113.862  47.691  1.00  0.00           C
ATOM   6017  NH3 POPEk 128      57.607  35.292  78.691  1.00  0.00           N
ATOM   6021  C12 POPEk 128      56.817  34.052  79.021  1.00  0.00           C
ATOM   6024  C11 POPEk 128      55.597  34.322  79.931  1.00  0.00           C
ATOM   6027  P   POPEk 128      53.607  32.962  78.901  1.00  0.00           P
ATOM   6028  O13 POPEk 128      53.727  31.642  78.241  1.00  0.00           O
ATOM   6029  O14 POPEk 128      52.277  33.252  79.471  1.00  0.00           O
ATOM   6030  O11 POPEk 128      53.967  34.062  77.821  1.00  0.00           O
ATOM   6031  O12 POPEk 128      54.747  33.172  79.991  1.00  0.00           O
ATOM   6032  C1  POPEk 128      53.697  33.722  76.461  1.00  0.00           C
ATOM   6035  C2  POPEk 128      53.967  34.922  75.541  1.00  0.00           C
ATOM   6037  O21 POPEk 128      53.257  34.652  74.311  1.00  0.00           O
ATOM   6038  C21 POPEk 128      53.277  35.652  73.451  1.00  0.00           C
ATOM   6039  O22 POPEk 128      53.547  36.812  73.721  1.00  0.00           O
ATOM   6040  C22 POPEk 128      52.847  35.132  72.081  1.00  0.00           C
ATOM   6043  C3  POPEk 128      55.477  35.192  75.341  1.00  0.00           C
ATOM   6046  O31 POPEk 128      56.037  34.402  74.271  1.00  0.00           O
ATOM   6047  C31 POPEk 128      56.657  33.282  74.601  1.00  0.00           C
ATOM   6048  O32 POPEk 128      56.727  32.822  75.721  1.00  0.00           O
ATOM   6049  C32 POPEk 128      57.437  32.802  73.361  1.00  0.00           C
ATOM   6052  C23 POPEk 128      52.787  36.262  71.031  1.00  0.00           C
ATOM   6055  C24 POPEk 128      52.257  35.782  69.671  1.00  0.00           C
ATOM   6058  C25 POPEk 128      52.097  36.952  68.691  1.00  0.00           C
ATOM   6061  C26 POPEk 128      51.407  36.572  67.381  1.00  0.00           C
ATOM   6064  C27 POPEk 128      51.557  37.672  66.321  1.00  0.00           C
ATOM   6067  C28 POPEk 128      50.937  37.312  64.951  1.00  0.00           C
ATOM   6070  C29 POPEk 128      49.447  37.562  64.881  1.00  0.00           C
ATOM   6072 0C21 POPEk 128      48.637  37.152  63.881  1.00  0.00           C
ATOM   6074 1C21 POPEk 128      49.047  36.352  62.671  1.00  0.00           C
ATOM   6077 2C21 POPEk 128      48.897  37.152  61.371  1.00  0.00           C
ATOM   6080 3C21 POPEk 128      49.337  36.362  60.121  1.00  0.00           C
ATOM   6083 4C21 POPEk 128      48.397  35.222  59.731  1.00  0.00           C
ATOM   6086 5C21 POPEk 128      48.877  34.502  58.461  1.00  0.00           C
ATOM   6089 6C21 POPEk 128      47.907  33.452  57.921  1.00  0.00           C
ATOM   6092 7C21 POPEk 128      48.457  32.752  56.661  1.00  0.00           C
ATOM   6095 8C21 POPEk 128      47.437  31.872  55.961  1.00  0.00           C
ATOM   6099  C33 POPEk 128      56.577  32.112  72.271  1.00  0.00           C
ATOM   6102  C34 POPEk 128      57.307  32.012  70.921  1.00  0.00           C
ATOM   6105  C35 POPEk 128      58.287  30.842  70.801  1.00  0.00           C
ATOM   6108  C36 POPEk 128      57.597  29.482  70.571  1.00  0.00           C
ATOM   6111  C37 POPEk 128      58.487  28.452  69.851  1.00  0.00           C
ATOM   6114  C38 POPEk 128      58.637  28.692  68.331  1.00  0.00           C
ATOM   6117  C39 POPEk 128      57.397  28.382  67.471  1.00  0.00           C
ATOM   6120 0C31 POPEk 128      56.867  26.952  67.631  1.00  0.00           C
ATOM   6123 1C31 POPEk 128      55.997  26.482  66.461  1.00  0.00           C
ATOM   6126 2C31 POPEk 128      55.437  25.072  66.721  1.00  0.00           C
ATOM   6129 3C31 POPEk 128      54.577  24.552  65.561  1.00  0.00           C
ATOM   6132 4C31 POPEk 128      53.957  23.192  65.871  1.00  0.00           C
ATOM   6135 5C31 POPEk 128      52.937  22.752  64.821  1.00  0.00           C
ATOM   6138 6C31 POPEk 128      52.217  21.452  65.181  1.00  0.00           C
ATOM   6142  NH3 POPEl 129      50.447  43.362  37.921  1.00  0.00           N
ATOM   6146  C12 POPEl 129      50.227  43.092  36.471  1.00  0.00           C
ATOM   6149  C11 POPEl 129      48.997  42.192  36.301  1.00  0.00           C
ATOM   6152  P   POPEl 129      46.967  41.432  37.731  1.00  0.00           P
ATOM   6153  O13 POPEl 129      45.977  41.092  36.681  1.00  0.00           O
ATOM   6154  O14 POPEl 129      47.757  40.312  38.261  1.00  0.00           O
ATOM   6155  O11 POPEl 129      46.227  42.122  38.961  1.00  0.00           O
ATOM   6156  O12 POPEl 129      47.977  42.562  37.241  1.00  0.00           O
ATOM   6157  C1  POPEl 129      44.877  41.692  39.211  1.00  0.00           C
ATOM   6160  C2  POPEl 129      44.647  41.432  40.711  1.00  0.00           C
ATOM   6162  O21 POPEl 129      43.397  40.732  40.861  1.00  0.00           O
ATOM   6163  C21 POPEl 129      43.147  40.142  42.021  1.00  0.00           C
ATOM   6164  O22 POPEl 129      43.747  40.322  43.061  1.00  0.00           O
ATOM   6165  C22 POPEl 129      42.097  39.052  41.801  1.00  0.00           C
ATOM   6168  C3  POPEl 129      44.667  42.812  41.421  1.00  0.00           C
ATOM   6171  O31 POPEl 129      45.087  42.732  42.791  1.00  0.00           O
ATOM   6172  C31 POPEl 129      44.237  43.182  43.691  1.00  0.00           C
ATOM   6173  O32 POPEl 129      43.157  43.712  43.451  1.00  0.00           O
ATOM   6174  C32 POPEl 129      44.857  42.972  45.071  1.00  0.00           C
ATOM   6177  C23 POPEl 129      41.527  38.472  43.121  1.00  0.00           C
ATOM   6180  C24 POPEl 129      40.317  39.232  43.671  1.00  0.00           C
ATOM   6183  C25 POPEl 129      40.617  40.222  44.811  1.00  0.00           C
ATOM   6186  C26 POPEl 129      40.927  39.562  46.161  1.00  0.00           C
ATOM   6189  C27 POPEl 129      40.717  40.522  47.361  1.00  0.00           C
ATOM   6192  C28 POPEl 129      39.817  39.942  48.471  1.00  0.00           C
ATOM   6195  C29 POPEl 129      38.397  39.682  48.011  1.00  0.00           C
ATOM   6197 0C21 POPEl 129      37.327  39.452  48.791  1.00  0.00           C
ATOM   6199 1C21 POPEl 129      37.267  39.392  50.301  1.00  0.00           C
ATOM   6202 2C21 POPEl 129      36.577  38.102  50.791  1.00  0.00           C
ATOM   6205 3C21 POPEl 129      36.177  38.132  52.281  1.00  0.00           C
ATOM   6208 4C21 POPEl 129      35.417  36.862  52.681  1.00  0.00           C
ATOM   6211 5C21 POPEl 129      34.327  37.032  53.761  1.00  0.00           C
ATOM   6214 6C21 POPEl 129      34.827  37.132  55.211  1.00  0.00           C
ATOM   6217 7C21 POPEl 129      33.967  36.292  56.181  1.00  0.00           C
ATOM   6220 8C21 POPEl 129      33.787  36.912  57.571  1.00  0.00           C
ATOM   6224  C33 POPEl 129      44.417  41.652  45.721  1.00  0.00           C
ATOM   6227  C34 POPEl 129      44.827  41.522  47.191  1.00  0.00           C
ATOM   6230  C35 POPEl 129      44.157  42.572  48.091  1.00  0.00           C
ATOM   6233  C36 POPEl 129      44.157  42.192  49.581  1.00  0.00           C
ATOM   6236  C37 POPEl 129      43.627  43.322  50.471  1.00  0.00           C
ATOM   6239  C38 POPEl 129      42.927  42.842  51.751  1.00  0.00           C
ATOM   6242  C39 POPEl 129      43.837  42.042  52.691  1.00  0.00           C
ATOM   6245 0C31 POPEl 129      43.167  41.772  54.051  1.00  0.00           C
ATOM   6248 1C31 POPEl 129      44.107  41.132  55.081  1.00  0.00           C
ATOM   6251 2C31 POPEl 129      43.477  40.972  56.471  1.00  0.00           C
ATOM   6254 3C31 POPEl 129      42.197  40.132  56.471  1.00  0.00           C
ATOM   6257 4C31 POPEl 129      41.787  39.632  57.871  1.00  0.00           C
ATOM   6260 5C31 POPEl 129      40.507  38.792  57.831  1.00  0.00           C
ATOM   6263 6C31 POPEl 129      40.207  38.092  59.161  1.00  0.00           C
ATOM   6267  NH3 POPEm 130      98.907  30.362  77.791  1.00  0.00           N
ATOM   6271  C12 POPEm 130      98.657  31.722  77.201  1.00  0.00           C
ATOM   6274  C11 POPEm 130      98.517  32.762  78.331  1.00  0.00           C
ATOM   6277  P   POPEm 130      99.877  34.722  77.341  1.00  0.00           P
ATOM   6278  O13 POPEm 130     100.257  35.812  78.261  1.00  0.00           O
ATOM   6279  O14 POPEm 130     100.857  33.652  77.071  1.00  0.00           O
ATOM   6280  O11 POPEm 130      99.377  35.322  75.971  1.00  0.00           O
ATOM   6281  O12 POPEm 130      98.477  34.072  77.781  1.00  0.00           O
ATOM   6282  C1  POPEm 130      99.737  34.592  74.801  1.00  0.00           C
ATOM   6285  C2  POPEm 130      99.437  35.442  73.561  1.00  0.00           C
ATOM   6287  O21 POPEm 130     100.147  34.842  72.491  1.00  0.00           O
ATOM   6288  C21 POPEm 130      99.627  34.792  71.261  1.00  0.00           C
ATOM   6289  O22 POPEm 130     100.317  34.892  70.261  1.00  0.00           O
ATOM   6290  C22 POPEm 130      98.107  34.532  71.201  1.00  0.00           C
ATOM   6293  C3  POPEm 130      99.857  36.932  73.751  1.00  0.00           C
ATOM   6296  O31 POPEm 130      99.817  37.722  72.541  1.00  0.00           O
ATOM   6297  C31 POPEm 130      98.617  37.982  72.041  1.00  0.00           C
ATOM   6298  O32 POPEm 130      97.557  37.502  72.411  1.00  0.00           O
ATOM   6299  C32 POPEm 130      98.797  38.882  70.821  1.00  0.00           C
ATOM   6302  C23 POPEm 130      97.627  33.752  69.951  1.00  0.00           C
ATOM   6305  C24 POPEm 130      96.747  34.572  69.001  1.00  0.00           C
ATOM   6308  C25 POPEm 130      96.317  33.772  67.761  1.00  0.00           C
ATOM   6311  C26 POPEm 130      95.357  34.562  66.861  1.00  0.00           C
ATOM   6314  C27 POPEm 130      95.067  33.902  65.511  1.00  0.00           C
ATOM   6317  C28 POPEm 130      94.077  34.712  64.641  1.00  0.00           C
ATOM   6320  C29 POPEm 130      94.547  36.122  64.431  1.00  0.00           C
ATOM   6322 0C21 POPEm 130      95.177  36.612  63.351  1.00  0.00           C
ATOM   6324 1C21 POPEm 130      95.557  35.832  62.121  1.00  0.00           C
ATOM   6327 2C21 POPEm 130      96.707  36.482  61.341  1.00  0.00           C
ATOM   6330 3C21 POPEm 130      96.337  37.872  60.781  1.00  0.00           C
ATOM   6333 4C21 POPEm 130      97.317  38.392  59.731  1.00  0.00           C
ATOM   6336 5C21 POPEm 130      97.257  37.612  58.411  1.00  0.00           C
ATOM   6339 6C21 POPEm 130      98.157  38.222  57.331  1.00  0.00           C
ATOM   6342 7C21 POPEm 130      98.007  37.532  55.971  1.00  0.00           C
ATOM   6345 8C21 POPEm 130      99.097  37.922  54.971  1.00  0.00           C
ATOM   6349  C33 POPEm 130      98.597  38.082  69.511  1.00  0.00           C
ATOM   6352  C34 POPEm 130      99.237  38.732  68.271  1.00  0.00           C
ATOM   6355  C35 POPEm 130      98.787  38.072  66.971  1.00  0.00           C
ATOM   6358  C36 POPEm 130      99.877  37.792  65.921  1.00  0.00           C
ATOM   6361  C37 POPEm 130      99.377  36.762  64.911  1.00  0.00           C
ATOM   6364  C38 POPEm 130     100.327  36.502  63.741  1.00  0.00           C
ATOM   6367  C39 POPEm 130     100.457  37.712  62.811  1.00  0.00           C
ATOM   6370 0C31 POPEm 130     101.117  37.342  61.481  1.00  0.00           C
ATOM   6373 1C31 POPEm 130     101.307  38.552  60.551  1.00  0.00           C
ATOM   6376 2C31 POPEm 130     101.757  38.152  59.141  1.00  0.00           C
ATOM   6379 3C31 POPEm 130     103.017  37.282  59.121  1.00  0.00           C
ATOM   6382 4C31 POPEm 130     104.047  37.732  58.071  1.00  0.00           C
ATOM   6385 5C31 POPEm 130     105.147  36.692  57.891  1.00  0.00           C
ATOM   6388 6C31 POPEm 130     106.297  37.182  57.001  1.00  0.00           C
ATOM   6392  NH3 POPEn 131      87.597  88.492  31.301  1.00  0.00           N
ATOM   6396  C12 POPEn 131      86.607  89.302  32.081  1.00  0.00           C
ATOM   6399  C11 POPEn 131      85.337  88.542  32.361  1.00  0.00           C
ATOM   6402  P   POPEn 131      83.257  88.982  33.881  1.00  0.00           P
ATOM   6403  O13 POPEn 131      82.257  88.902  32.791  1.00  0.00           O
ATOM   6404  O14 POPEn 131      83.367  87.762  34.711  1.00  0.00           O
ATOM   6405  O11 POPEn 131      83.007  90.222  34.871  1.00  0.00           O
ATOM   6406  O12 POPEn 131      84.677  89.302  33.341  1.00  0.00           O
ATOM   6407  C1  POPEn 131      84.137  90.472  35.751  1.00  0.00           C
ATOM   6410  C2  POPEn 131      83.937  91.672  36.721  1.00  0.00           C
ATOM   6412  O21 POPEn 131      85.197  91.942  37.341  1.00  0.00           O
ATOM   6413  C21 POPEn 131      85.597  91.242  38.391  1.00  0.00           C
ATOM   6414  O22 POPEn 131      85.107  90.212  38.821  1.00  0.00           O
ATOM   6415  C22 POPEn 131      86.867  91.902  38.931  1.00  0.00           C
ATOM   6418  C3  POPEn 131      82.767  91.542  37.741  1.00  0.00           C
ATOM   6421  O31 POPEn 131      82.887  92.492  38.801  1.00  0.00           O
ATOM   6422  C31 POPEn 131      82.117  93.552  38.791  1.00  0.00           C
ATOM   6423  O32 POPEn 131      81.217  93.802  38.001  1.00  0.00           O
ATOM   6424  C32 POPEn 131      82.627  94.452  39.921  1.00  0.00           C
ATOM   6427  C23 POPEn 131      87.367  91.372  40.301  1.00  0.00           C
ATOM   6430  C24 POPEn 131      86.887  92.162  41.531  1.00  0.00           C
ATOM   6433  C25 POPEn 131      87.797  91.862  42.731  1.00  0.00           C
ATOM   6436  C26 POPEn 131      87.327  92.432  44.081  1.00  0.00           C
ATOM   6439  C27 POPEn 131      88.267  91.982  45.221  1.00  0.00           C
ATOM   6442  C28 POPEn 131      88.017  92.682  46.571  1.00  0.00           C
ATOM   6445  C29 POPEn 131      89.317  92.862  47.331  1.00  0.00           C
ATOM   6447 0C21 POPEn 131      89.657  92.432  48.561  1.00  0.00           C
ATOM   6449 1C21 POPEn 131      88.837  91.612  49.531  1.00  0.00           C
ATOM   6452 2C21 POPEn 131      89.677  90.442  50.091  1.00  0.00           C
ATOM   6455 3C21 POPEn 131      88.987  89.722  51.251  1.00  0.00           C
ATOM   6458 4C21 POPEn 131      89.637  88.382  51.631  1.00  0.00           C
ATOM   6461 5C21 POPEn 131      91.127  88.412  52.011  1.00  0.00           C
ATOM   6464 6C21 POPEn 131      91.457  89.232  53.261  1.00  0.00           C
ATOM   6467 7C21 POPEn 131      92.907  89.002  53.731  1.00  0.00           C
ATOM   6470 8C21 POPEn 131      93.337  89.852  54.931  1.00  0.00           C
ATOM   6474  C33 POPEn 131      82.547  93.782  41.311  1.00  0.00           C
ATOM   6477  C34 POPEn 131      83.337  94.572  42.361  1.00  0.00           C
ATOM   6480  C35 POPEn 131      83.017  94.162  43.801  1.00  0.00           C
ATOM   6483  C36 POPEn 131      83.847  94.962  44.821  1.00  0.00           C
ATOM   6486  C37 POPEn 131      83.417  94.652  46.271  1.00  0.00           C
ATOM   6489  C38 POPEn 131      84.377  95.222  47.331  1.00  0.00           C
ATOM   6492  C39 POPEn 131      83.647  96.062  48.391  1.00  0.00           C
ATOM   6495 0C31 POPEn 131      83.257  97.452  47.851  1.00  0.00           C
ATOM   6498 1C31 POPEn 131      82.377  98.272  48.811  1.00  0.00           C
ATOM   6501 2C31 POPEn 131      82.137  99.672  48.231  1.00  0.00           C
ATOM   6504 3C31 POPEn 131      81.177 100.542  49.061  1.00  0.00           C
ATOM   6507 4C31 POPEn 131      80.807 101.822  48.301  1.00  0.00           C
ATOM   6510 5C31 POPEn 131      79.947 102.792  49.111  1.00  0.00           C
ATOM   6513 6C31 POPEn 131      79.447 103.992  48.291  1.00  0.00           C
ATOM   6517  NH3 POPEo 132     120.087  60.762  36.191  1.00  0.00           N
ATOM   6521  C12 POPEo 132     121.307  60.342  35.421  1.00  0.00           C
ATOM   6524  C11 POPEo 132     122.587  60.612  36.201  1.00  0.00           C
ATOM   6527  P   POPEo 132     125.137  60.592  35.381  1.00  0.00           P
ATOM   6528  O13 POPEo 132     125.987  59.472  34.961  1.00  0.00           O
ATOM   6529  O14 POPEo 132     125.177  61.802  34.521  1.00  0.00           O
ATOM   6530  O11 POPEo 132     125.557  60.962  36.871  1.00  0.00           O
ATOM   6531  O12 POPEo 132     123.677  60.042  35.501  1.00  0.00           O
ATOM   6532  C1  POPEo 132     125.427  62.322  37.351  1.00  0.00           C
ATOM   6535  C2  POPEo 132     124.907  62.412  38.821  1.00  0.00           C
ATOM   6537  O21 POPEo 132     125.977  62.492  39.771  1.00  0.00           O
ATOM   6538  C21 POPEo 132     126.237  61.492  40.571  1.00  0.00           C
ATOM   6539  O22 POPEo 132     126.107  60.302  40.331  1.00  0.00           O
ATOM   6540  C22 POPEo 132     126.777  62.072  41.891  1.00  0.00           C
ATOM   6543  C3  POPEo 132     123.787  61.372  39.091  1.00  0.00           C
ATOM   6546  O31 POPEo 132     123.317  61.312  40.461  1.00  0.00           O
ATOM   6547  C31 POPEo 132     122.177  60.622  40.511  1.00  0.00           C
ATOM   6548  O32 POPEo 132     121.487  60.322  39.541  1.00  0.00           O
ATOM   6549  C32 POPEo 132     121.937  60.122  41.931  1.00  0.00           C
ATOM   6552  C23 POPEo 132     127.147  61.002  42.951  1.00  0.00           C
ATOM   6555  C24 POPEo 132     127.777  61.642  44.211  1.00  0.00           C
ATOM   6558  C25 POPEo 132     126.757  62.212  45.221  1.00  0.00           C
ATOM   6561  C26 POPEo 132     126.367  61.202  46.311  1.00  0.00           C
ATOM   6564  C27 POPEo 132     125.267  61.712  47.251  1.00  0.00           C
ATOM   6567  C28 POPEo 132     125.017  60.742  48.421  1.00  0.00           C
ATOM   6570  C29 POPEo 132     123.677  60.972  49.091  1.00  0.00           C
ATOM   6572 0C21 POPEo 132     123.427  61.792  50.131  1.00  0.00           C
ATOM   6574 1C21 POPEo 132     124.427  62.672  50.851  1.00  0.00           C
ATOM   6577 2C21 POPEo 132     124.587  62.342  52.351  1.00  0.00           C
ATOM   6580 3C21 POPEo 132     123.387  62.772  53.211  1.00  0.00           C
ATOM   6583 4C21 POPEo 132     123.597  62.632  54.731  1.00  0.00           C
ATOM   6586 5C21 POPEo 132     124.867  63.332  55.241  1.00  0.00           C
ATOM   6589 6C21 POPEo 132     124.887  63.492  56.771  1.00  0.00           C
ATOM   6592 7C21 POPEo 132     126.247  63.932  57.301  1.00  0.00           C
ATOM   6595 8C21 POPEo 132     126.277  64.132  58.821  1.00  0.00           C
ATOM   6599  C33 POPEo 132     122.677  58.792  42.201  1.00  0.00           C
ATOM   6602  C34 POPEo 132     123.307  58.712  43.591  1.00  0.00           C
ATOM   6605  C35 POPEo 132     122.337  58.342  44.721  1.00  0.00           C
ATOM   6608  C36 POPEo 132     123.107  57.952  45.991  1.00  0.00           C
ATOM   6611  C37 POPEo 132     122.207  57.482  47.131  1.00  0.00           C
ATOM   6614  C38 POPEo 132     123.017  57.022  48.351  1.00  0.00           C
ATOM   6617  C39 POPEo 132     122.187  56.712  49.601  1.00  0.00           C
ATOM   6620 0C31 POPEo 132     121.467  57.942  50.171  1.00  0.00           C
ATOM   6623 1C31 POPEo 132     120.687  57.652  51.451  1.00  0.00           C
ATOM   6626 2C31 POPEo 132     119.937  58.902  51.931  1.00  0.00           C
ATOM   6629 3C31 POPEo 132     119.047  58.672  53.161  1.00  0.00           C
ATOM   6632 4C31 POPEo 132     119.847  58.312  54.421  1.00  0.00           C
ATOM   6635 5C31 POPEo 132     119.027  58.452  55.701  1.00  0.00           C
ATOM   6638 6C31 POPEo 132     119.797  58.062  56.971  1.00  0.00           C
ATOM   6642  NH3 POPEp 133      94.877  59.162  35.871  1.00  0.00           N
ATOM   6646  C12 POPEp 133      95.167  60.142  34.741  1.00  0.00           C
ATOM   6649  C11 POPEp 133      95.327  61.612  35.231  1.00  0.00           C
ATOM   6652  P   POPEp 133      95.557  64.032  34.231  1.00  0.00           P
ATOM   6653  O13 POPEp 133      96.677  63.992  33.271  1.00  0.00           O
ATOM   6654  O14 POPEp 133      94.597  65.142  34.061  1.00  0.00           O
ATOM   6655  O11 POPEp 133      96.187  64.192  35.661  1.00  0.00           O
ATOM   6656  O12 POPEp 133      94.847  62.592  34.281  1.00  0.00           O
ATOM   6657  C1  POPEp 133      95.327  64.572  36.741  1.00  0.00           C
ATOM   6660  C2  POPEp 133      95.857  63.992  38.081  1.00  0.00           C
ATOM   6662  O21 POPEp 133      94.817  63.712  39.041  1.00  0.00           O
ATOM   6663  C21 POPEp 133      93.707  64.442  39.221  1.00  0.00           C
ATOM   6664  O22 POPEp 133      92.627  63.962  39.541  1.00  0.00           O
ATOM   6665  C22 POPEp 133      93.937  65.952  39.161  1.00  0.00           C
ATOM   6668  C3  POPEp 133      97.087  64.722  38.691  1.00  0.00           C
ATOM   6671  O31 POPEp 133      97.667  63.942  39.751  1.00  0.00           O
ATOM   6672  C31 POPEp 133      97.017  63.972  40.911  1.00  0.00           C
ATOM   6673  O32 POPEp 133      96.207  64.822  41.261  1.00  0.00           O
ATOM   6674  C32 POPEp 133      97.337  62.682  41.651  1.00  0.00           C
ATOM   6677  C23 POPEp 133      92.937  66.762  40.021  1.00  0.00           C
ATOM   6680  C24 POPEp 133      93.597  68.022  40.611  1.00  0.00           C
ATOM   6683  C25 POPEp 133      94.267  67.782  41.971  1.00  0.00           C
ATOM   6686  C26 POPEp 133      93.267  67.732  43.121  1.00  0.00           C
ATOM   6689  C27 POPEp 133      93.937  67.532  44.481  1.00  0.00           C
ATOM   6692  C28 POPEp 133      92.897  67.602  45.611  1.00  0.00           C
ATOM   6695  C29 POPEp 133      93.447  67.252  46.971  1.00  0.00           C
ATOM   6697 0C21 POPEp 133      93.887  68.122  47.881  1.00  0.00           C
ATOM   6699 1C21 POPEp 133      93.997  69.612  47.701  1.00  0.00           C
ATOM   6702 2C21 POPEp 133      95.117  70.182  48.591  1.00  0.00           C
ATOM   6705 3C21 POPEp 133      95.207  71.702  48.491  1.00  0.00           C
ATOM   6708 4C21 POPEp 133      96.397  72.312  49.261  1.00  0.00           C
ATOM   6711 5C21 POPEp 133      96.397  72.032  50.771  1.00  0.00           C
ATOM   6714 6C21 POPEp 133      95.217  72.652  51.541  1.00  0.00           C
ATOM   6717 7C21 POPEp 133      95.367  72.492  53.061  1.00  0.00           C
ATOM   6720 8C21 POPEp 133      94.167  73.042  53.851  1.00  0.00           C
ATOM   6724  C33 POPEp 133      96.797  62.602  43.091  1.00  0.00           C
ATOM   6727  C34 POPEp 133      97.647  63.372  44.111  1.00  0.00           C
ATOM   6730  C35 POPEp 133      96.867  64.482  44.811  1.00  0.00           C
ATOM   6733  C36 POPEp 133      97.657  65.032  45.991  1.00  0.00           C
ATOM   6736  C37 POPEp 133      96.897  66.122  46.751  1.00  0.00           C
ATOM   6739  C38 POPEp 133      97.787  66.812  47.791  1.00  0.00           C
ATOM   6742  C39 POPEp 133      97.777  66.112  49.151  1.00  0.00           C
ATOM   6745 0C31 POPEp 133      96.547  66.512  49.971  1.00  0.00           C
ATOM   6748 1C31 POPEp 133      96.567  65.892  51.371  1.00  0.00           C
ATOM   6751 2C31 POPEp 133      95.857  66.752  52.411  1.00  0.00           C
ATOM   6754 3C31 POPEp 133      96.517  66.642  53.781  1.00  0.00           C
ATOM   6757 4C31 POPEp 133      95.987  67.672  54.781  1.00  0.00           C
ATOM   6760 5C31 POPEp 133      96.787  67.702  56.081  1.00  0.00           C
ATOM   6763 6C31 POPEp 133      96.357  68.842  57.001  1.00  0.00           C
ATOM   6767  NH3 POPEq 134      64.957 125.452  33.821  1.00  0.00           N
ATOM   6771  C12 POPEq 134      64.137 124.212  34.071  1.00  0.00           C
ATOM   6774  C11 POPEq 134      63.177 123.942  32.911  1.00  0.00           C
ATOM   6777  P   POPEq 134      61.857 121.762  32.181  1.00  0.00           P
ATOM   6778  O13 POPEq 134      61.827 122.362  30.831  1.00  0.00           O
ATOM   6779  O14 POPEq 134      60.587 121.172  32.661  1.00  0.00           O
ATOM   6780  O11 POPEq 134      62.977 120.642  32.261  1.00  0.00           O
ATOM   6781  O12 POPEq 134      62.337 122.842  33.241  1.00  0.00           O
ATOM   6782  C1  POPEq 134      63.787 120.452  33.431  1.00  0.00           C
ATOM   6785  C2  POPEq 134      62.987 120.152  34.741  1.00  0.00           C
ATOM   6787  O21 POPEq 134      63.867 120.162  35.871  1.00  0.00           O
ATOM   6788  C21 POPEq 134      64.657 119.112  36.071  1.00  0.00           C
ATOM   6789  O22 POPEq 134      64.837 118.192  35.311  1.00  0.00           O
ATOM   6790  C22 POPEq 134      65.327 119.242  37.431  1.00  0.00           C
ATOM   6793  C3  POPEq 134      62.107 118.872  34.601  1.00  0.00           C
ATOM   6796  O31 POPEq 134      61.707 118.332  35.881  1.00  0.00           O
ATOM   6797  C31 POPEq 134      61.157 117.122  35.721  1.00  0.00           C
ATOM   6798  O32 POPEq 134      60.777 116.672  34.661  1.00  0.00           O
ATOM   6799  C32 POPEq 134      61.267 116.302  37.001  1.00  0.00           C
ATOM   6802  C23 POPEq 134      64.767 118.242  38.471  1.00  0.00           C
ATOM   6805  C24 POPEq 134      65.107 118.702  39.891  1.00  0.00           C
ATOM   6808  C25 POPEq 134      64.837 117.702  41.011  1.00  0.00           C
ATOM   6811  C26 POPEq 134      65.107 118.292  42.411  1.00  0.00           C
ATOM   6814  C27 POPEq 134      65.847 117.352  43.361  1.00  0.00           C
ATOM   6817  C28 POPEq 134      65.857 117.822  44.831  1.00  0.00           C
ATOM   6820  C29 POPEq 134      66.597 119.122  45.051  1.00  0.00           C
ATOM   6822 0C21 POPEq 134      67.647 119.332  45.871  1.00  0.00           C
ATOM   6824 1C21 POPEq 134      68.337 118.292  46.721  1.00  0.00           C
ATOM   6827 2C21 POPEq 134      69.847 118.542  46.941  1.00  0.00           C
ATOM   6830 3C21 POPEq 134      70.137 119.682  47.921  1.00  0.00           C
ATOM   6833 4C21 POPEq 134      71.627 119.752  48.291  1.00  0.00           C
ATOM   6836 5C21 POPEq 134      71.997 121.032  49.061  1.00  0.00           C
ATOM   6839 6C21 POPEq 134      73.507 121.142  49.281  1.00  0.00           C
ATOM   6842 7C21 POPEq 134      73.897 122.432  50.011  1.00  0.00           C
ATOM   6845 8C21 POPEq 134      75.397 122.712  49.981  1.00  0.00           C
ATOM   6849  C33 POPEq 134      62.477 115.352  36.861  1.00  0.00           C
ATOM   6852  C34 POPEq 134      62.607 114.322  37.981  1.00  0.00           C
ATOM   6855  C35 POPEq 134      62.717 114.952  39.371  1.00  0.00           C
ATOM   6858  C36 POPEq 134      63.307 113.972  40.391  1.00  0.00           C
ATOM   6861  C37 POPEq 134      63.157 114.412  41.851  1.00  0.00           C
ATOM   6864  C38 POPEq 134      64.197 113.712  42.721  1.00  0.00           C
ATOM   6867  C39 POPEq 134      64.027 113.942  44.221  1.00  0.00           C
ATOM   6870 0C31 POPEq 134      65.247 113.412  44.991  1.00  0.00           C
ATOM   6873 1C31 POPEq 134      65.217 113.782  46.481  1.00  0.00           C
ATOM   6876 2C31 POPEq 134      66.587 113.602  47.171  1.00  0.00           C
ATOM   6879 3C31 POPEq 134      66.917 112.142  47.521  1.00  0.00           C
ATOM   6882 4C31 POPEq 134      68.277 112.012  48.221  1.00  0.00           C
ATOM   6885 5C31 POPEq 134      68.357 110.782  49.141  1.00  0.00           C
ATOM   6888 6C31 POPEq 134      69.607 110.742  50.021  1.00  0.00           C
ATOM   6892  NH3 POPEr 135      93.227  74.792  30.961  1.00  0.00           N
ATOM   6896  C12 POPEr 135      93.237  75.962  30.001  1.00  0.00           C
ATOM   6899  C11 POPEr 135      93.597  77.282  30.701  1.00  0.00           C
ATOM   6902  P   POPEr 135      91.437  78.622  31.381  1.00  0.00           P
ATOM   6903  O13 POPEr 135      90.537  77.962  30.411  1.00  0.00           O
ATOM   6904  O14 POPEr 135      91.987  79.932  31.021  1.00  0.00           O
ATOM   6905  O11 POPEr 135      90.677  78.702  32.771  1.00  0.00           O
ATOM   6906  O12 POPEr 135      92.637  77.622  31.711  1.00  0.00           O
ATOM   6907  C1  POPEr 135      91.347  79.022  33.991  1.00  0.00           C
ATOM   6910  C2  POPEr 135      91.927  77.762  34.701  1.00  0.00           C
ATOM   6912  O21 POPEr 135      91.337  77.472  35.981  1.00  0.00           O
ATOM   6913  C21 POPEr 135      90.037  77.242  36.021  1.00  0.00           C
ATOM   6914  O22 POPEr 135      89.257  77.302  35.091  1.00  0.00           O
ATOM   6915  C22 POPEr 135      89.667  76.802  37.431  1.00  0.00           C
ATOM   6918  C3  POPEr 135      93.467  77.872  34.891  1.00  0.00           C
ATOM   6921  O31 POPEr 135      93.807  78.942  35.801  1.00  0.00           O
ATOM   6922  C31 POPEr 135      93.847  78.572  37.091  1.00  0.00           C
ATOM   6923  O32 POPEr 135      93.987  77.432  37.491  1.00  0.00           O
ATOM   6924  C32 POPEr 135      93.517  79.792  37.981  1.00  0.00           C
ATOM   6927  C23 POPEr 135      88.237  76.222  37.531  1.00  0.00           C
ATOM   6930  C24 POPEr 135      87.907  75.682  38.931  1.00  0.00           C
ATOM   6933  C25 POPEr 135      88.507  74.302  39.211  1.00  0.00           C
ATOM   6936  C26 POPEr 135      88.077  73.722  40.561  1.00  0.00           C
ATOM   6939  C27 POPEr 135      88.977  72.562  41.031  1.00  0.00           C
ATOM   6942  C28 POPEr 135      89.157  72.452  42.551  1.00  0.00           C
ATOM   6945  C29 POPEr 135      89.797  73.692  43.121  1.00  0.00           C
ATOM   6947 0C21 POPEr 135      89.807  74.082  44.411  1.00  0.00           C
ATOM   6949 1C21 POPEr 135      89.217  73.342  45.571  1.00  0.00           C
ATOM   6952 2C21 POPEr 135      88.297  74.252  46.401  1.00  0.00           C
ATOM   6955 3C21 POPEr 135      87.927  73.592  47.731  1.00  0.00           C
ATOM   6958 4C21 POPEr 135      86.997  74.432  48.611  1.00  0.00           C
ATOM   6961 5C21 POPEr 135      86.427  73.602  49.781  1.00  0.00           C
ATOM   6964 6C21 POPEr 135      87.477  73.092  50.771  1.00  0.00           C
ATOM   6967 7C21 POPEr 135      87.127  71.682  51.291  1.00  0.00           C
ATOM   6970 8C21 POPEr 135      87.987  71.242  52.471  1.00  0.00           C
ATOM   6974  C33 POPEr 135      94.387  80.002  39.261  1.00  0.00           C
ATOM   6977  C34 POPEr 135      93.747  79.572  40.601  1.00  0.00           C
ATOM   6980  C35 POPEr 135      93.767  78.052  40.781  1.00  0.00           C
ATOM   6983  C36 POPEr 135      93.467  77.562  42.211  1.00  0.00           C
ATOM   6986  C37 POPEr 135      93.477  76.032  42.281  1.00  0.00           C
ATOM   6989  C38 POPEr 135      92.937  75.482  43.601  1.00  0.00           C
ATOM   6992  C39 POPEr 135      93.887  75.642  44.791  1.00  0.00           C
ATOM   6995 0C31 POPEr 135      93.197  75.262  46.101  1.00  0.00           C
ATOM   6998 1C31 POPEr 135      94.157  75.142  47.281  1.00  0.00           C
ATOM   7001 2C31 POPEr 135      93.437  74.682  48.561  1.00  0.00           C
ATOM   7004 3C31 POPEr 135      92.607  75.782  49.221  1.00  0.00           C
ATOM   7007 4C31 POPEr 135      91.727  75.222  50.351  1.00  0.00           C
ATOM   7010 5C31 POPEr 135      91.067  76.342  51.141  1.00  0.00           C
ATOM   7013 6C31 POPEr 135      90.047  75.842  52.161  1.00  0.00           C
ATOM   7017  NH3 POPEs 136     124.727  23.582  79.171  1.00  0.00           N
ATOM   7021  C12 POPEs 136     123.427  24.252  78.861  1.00  0.00           C
ATOM   7024  C11 POPEs 136     122.277  23.462  79.491  1.00  0.00           C
ATOM   7027  P   POPEs 136     121.207  21.052  79.401  1.00  0.00           P
ATOM   7028  O13 POPEs 136     121.637  19.892  80.221  1.00  0.00           O
ATOM   7029  O14 POPEs 136     119.977  21.742  79.811  1.00  0.00           O
ATOM   7030  O11 POPEs 136     120.947  20.482  77.951  1.00  0.00           O
ATOM   7031  O12 POPEs 136     122.397  22.072  79.181  1.00  0.00           O
ATOM   7032  C1  POPEs 136     120.697  21.362  76.851  1.00  0.00           C
ATOM   7035  C2  POPEs 136     121.687  21.152  75.671  1.00  0.00           C
ATOM   7037  O21 POPEs 136     120.957  20.832  74.471  1.00  0.00           O
ATOM   7038  C21 POPEs 136     120.287  21.852  73.981  1.00  0.00           C
ATOM   7039  O22 POPEs 136     120.337  23.002  74.371  1.00  0.00           O
ATOM   7040  C22 POPEs 136     119.397  21.382  72.841  1.00  0.00           C
ATOM   7043  C3  POPEs 136     122.767  20.062  75.941  1.00  0.00           C
ATOM   7046  O31 POPEs 136     123.287  19.502  74.721  1.00  0.00           O
ATOM   7047  C31 POPEs 136     122.707  18.362  74.321  1.00  0.00           C
ATOM   7048  O32 POPEs 136     121.807  17.782  74.901  1.00  0.00           O
ATOM   7049  C32 POPEs 136     123.307  17.952  72.981  1.00  0.00           C
ATOM   7052  C23 POPEs 136     119.667  22.192  71.571  1.00  0.00           C
ATOM   7055  C24 POPEs 136     118.547  22.022  70.551  1.00  0.00           C
ATOM   7058  C25 POPEs 136     118.727  22.912  69.321  1.00  0.00           C
ATOM   7061  C26 POPEs 136     117.807  22.482  68.171  1.00  0.00           C
ATOM   7064  C27 POPEs 136     117.987  23.372  66.941  1.00  0.00           C
ATOM   7067  C28 POPEs 136     117.077  22.932  65.781  1.00  0.00           C
ATOM   7070  C29 POPEs 136     117.397  23.762  64.551  1.00  0.00           C
ATOM   7072 0C21 POPEs 136     116.557  24.072  63.551  1.00  0.00           C
ATOM   7074 1C21 POPEs 136     115.117  23.642  63.441  1.00  0.00           C
ATOM   7077 2C21 POPEs 136     114.217  24.702  62.771  1.00  0.00           C
ATOM   7080 3C21 POPEs 136     114.627  25.022  61.321  1.00  0.00           C
ATOM   7083 4C21 POPEs 136     113.557  25.812  60.551  1.00  0.00           C
ATOM   7086 5C21 POPEs 136     113.177  27.142  61.211  1.00  0.00           C
ATOM   7089 6C21 POPEs 136     112.457  28.102  60.261  1.00  0.00           C
ATOM   7092 7C21 POPEs 136     112.247  29.522  60.801  1.00  0.00           C
ATOM   7095 8C21 POPEs 136     112.237  30.572  59.681  1.00  0.00           C
ATOM   7099  C33 POPEs 136     124.727  17.352  73.151  1.00  0.00           C
ATOM   7102  C34 POPEs 136     125.517  17.262  71.841  1.00  0.00           C
ATOM   7105  C35 POPEs 136     125.967  18.652  71.361  1.00  0.00           C
ATOM   7108  C36 POPEs 136     127.017  18.672  70.241  1.00  0.00           C
ATOM   7111  C37 POPEs 136     127.527  20.102  70.001  1.00  0.00           C
ATOM   7114  C38 POPEs 136     128.717  20.212  69.041  1.00  0.00           C
ATOM   7117  C39 POPEs 136     129.017  21.662  68.611  1.00  0.00           C
ATOM   7120 0C31 POPEs 136     127.887  22.322  67.811  1.00  0.00           C
ATOM   7123 1C31 POPEs 136     128.327  23.552  67.001  1.00  0.00           C
ATOM   7126 2C31 POPEs 136     127.157  24.232  66.271  1.00  0.00           C
ATOM   7129 3C31 POPEs 136     127.607  25.392  65.371  1.00  0.00           C
ATOM   7132 4C31 POPEs 136     126.447  26.222  64.791  1.00  0.00           C
ATOM   7135 5C31 POPEs 136     126.947  27.452  64.031  1.00  0.00           C
ATOM   7138 6C31 POPEs 136     125.827  28.392  63.571  1.00  0.00           C
ATOM   7142  NH3 POPEt 137       3.817   9.922  33.261  1.00  0.00           N
ATOM   7146  C12 POPEt 137       2.317   9.792  33.241  1.00  0.00           C
ATOM   7149  C11 POPEt 137       1.847   8.402  32.811  1.00  0.00           C
ATOM   7152  P   POPEt 137      -0.387   7.032  33.131  1.00  0.00           P
ATOM   7153  O13 POPEt 137      -1.327   6.832  32.011  1.00  0.00           O
ATOM   7154  O14 POPEt 137       0.573   5.952  33.421  1.00  0.00           O
ATOM   7155  O11 POPEt 137      -1.267   7.332  34.421  1.00  0.00           O
ATOM   7156  O12 POPEt 137       0.423   8.372  32.891  1.00  0.00           O
ATOM   7157  C1  POPEt 137      -0.837   8.192  35.481  1.00  0.00           C
ATOM   7160  C2  POPEt 137      -0.777   7.452  36.851  1.00  0.00           C
ATOM   7162  O21 POPEt 137       0.213   8.082  37.711  1.00  0.00           O
ATOM   7163  C21 POPEt 137      -0.247   8.512  38.891  1.00  0.00           C
ATOM   7164  O22 POPEt 137      -1.417   8.642  39.181  1.00  0.00           O
ATOM   7165  C22 POPEt 137       0.923   8.882  39.811  1.00  0.00           C
ATOM   7168  C3  POPEt 137      -0.357   5.972  36.641  1.00  0.00           C
ATOM   7171  O31 POPEt 137      -0.067   5.352  37.891  1.00  0.00           O
ATOM   7172  C31 POPEt 137      -0.927   4.492  38.401  1.00  0.00           C
ATOM   7173  O32 POPEt 137      -2.007   4.192  37.921  1.00  0.00           O
ATOM   7174  C32 POPEt 137      -0.337   3.932  39.681  1.00  0.00           C
ATOM   7177  C23 POPEt 137       1.433   7.712  40.691  1.00  0.00           C
ATOM   7180  C24 POPEt 137       2.537   8.112  41.701  1.00  0.00           C
ATOM   7183  C25 POPEt 137       2.067   9.122  42.761  1.00  0.00           C
ATOM   7186  C26 POPEt 137       3.037   9.292  43.941  1.00  0.00           C
ATOM   7189  C27 POPEt 137       2.687  10.502  44.841  1.00  0.00           C
ATOM   7192  C28 POPEt 137       3.467  10.562  46.171  1.00  0.00           C
ATOM   7195  C29 POPEt 137       2.767   9.842  47.301  1.00  0.00           C
ATOM   7197 0C21 POPEt 137       2.757  10.182  48.611  1.00  0.00           C
ATOM   7199 1C21 POPEt 137       3.467  11.342  49.261  1.00  0.00           C
ATOM   7202 2C21 POPEt 137       2.737  11.972  50.471  1.00  0.00           C
ATOM   7205 3C21 POPEt 137       2.617  11.072  51.711  1.00  0.00           C
ATOM   7208 4C21 POPEt 137       2.527  11.872  53.011  1.00  0.00           C
ATOM   7211 5C21 POPEt 137       2.257  11.022  54.261  1.00  0.00           C
ATOM   7214 6C21 POPEt 137       2.127  11.882  55.531  1.00  0.00           C
ATOM   7217 7C21 POPEt 137       1.997  11.062  56.821  1.00  0.00           C
ATOM   7220 8C21 POPEt 137       1.837  11.942  58.071  1.00  0.00           C
ATOM   7224  C33 POPEt 137      -1.127   4.332  40.941  1.00  0.00           C
ATOM   7227  C34 POPEt 137      -0.507   3.712  42.201  1.00  0.00           C
ATOM   7230  C35 POPEt 137       0.883   4.272  42.511  1.00  0.00           C
ATOM   7233  C36 POPEt 137       1.453   3.722  43.831  1.00  0.00           C
ATOM   7236  C37 POPEt 137       2.827   4.332  44.141  1.00  0.00           C
ATOM   7239  C38 POPEt 137       3.197   4.312  45.631  1.00  0.00           C
ATOM   7242  C39 POPEt 137       2.297   5.192  46.501  1.00  0.00           C
ATOM   7245 0C31 POPEt 137       2.887   5.402  47.901  1.00  0.00           C
ATOM   7248 1C31 POPEt 137       1.927   6.132  48.851  1.00  0.00           C
ATOM   7251 2C31 POPEt 137       2.487   6.202  50.281  1.00  0.00           C
ATOM   7254 3C31 POPEt 137       3.577   7.262  50.461  1.00  0.00           C
ATOM   7257 4C31 POPEt 137       4.667   6.822  51.441  1.00  0.00           C
ATOM   7260 5C31 POPEt 137       5.557   7.982  51.881  1.00  0.00           C
ATOM   7263 6C31 POPEt 137       6.717   7.532  52.781  1.00  0.00           C
ATOM   7267  NH3 POPEu 138      91.207  22.272  32.181  1.00  0.00           N
ATOM   7271  C12 POPEu 138      91.257  21.102  31.231  1.00  0.00           C
ATOM   7274  C11 POPEu 138      91.607  19.802  31.991  1.00  0.00           C
ATOM   7277  P   POPEu 138      93.807  18.462  32.631  1.00  0.00           P
ATOM   7278  O13 POPEu 138      94.147  17.322  31.761  1.00  0.00           O
ATOM   7279  O14 POPEu 138      94.937  19.152  33.281  1.00  0.00           O
ATOM   7280  O11 POPEu 138      92.837  18.002  33.801  1.00  0.00           O
ATOM   7281  O12 POPEu 138      92.987  19.512  31.791  1.00  0.00           O
ATOM   7282  C1  POPEu 138      91.857  16.982  33.631  1.00  0.00           C
ATOM   7285  C2  POPEu 138      91.177  16.672  34.991  1.00  0.00           C
ATOM   7287  O21 POPEu 138      91.267  15.282  35.371  1.00  0.00           O
ATOM   7288  C21 POPEu 138      92.427  14.952  35.861  1.00  0.00           C
ATOM   7289  O22 POPEu 138      93.507  14.982  35.281  1.00  0.00           O
ATOM   7290  C22 POPEu 138      92.267  14.652  37.361  1.00  0.00           C
ATOM   7293  C3  POPEu 138      89.677  17.042  35.071  1.00  0.00           C
ATOM   7296  O31 POPEu 138      89.247  16.822  36.431  1.00  0.00           O
ATOM   7297  C31 POPEu 138      88.717  17.852  37.051  1.00  0.00           C
ATOM   7298  O32 POPEu 138      88.437  18.932  36.561  1.00  0.00           O
ATOM   7299  C32 POPEu 138      88.617  17.552  38.561  1.00  0.00           C
ATOM   7302  C23 POPEu 138      93.327  13.682  37.891  1.00  0.00           C
ATOM   7305  C24 POPEu 138      93.887  14.032  39.281  1.00  0.00           C
ATOM   7308  C25 POPEu 138      92.817  14.362  40.331  1.00  0.00           C
ATOM   7311  C26 POPEu 138      93.367  14.212  41.751  1.00  0.00           C
ATOM   7314  C27 POPEu 138      92.347  14.582  42.841  1.00  0.00           C
ATOM   7317  C28 POPEu 138      92.627  13.892  44.191  1.00  0.00           C
ATOM   7320  C29 POPEu 138      94.057  14.002  44.651  1.00  0.00           C
ATOM   7322 0C21 POPEu 138      94.517  14.682  45.711  1.00  0.00           C
ATOM   7324 1C21 POPEu 138      93.677  15.532  46.641  1.00  0.00           C
ATOM   7327 2C21 POPEu 138      93.247  14.782  47.911  1.00  0.00           C
ATOM   7330 3C21 POPEu 138      92.377  15.662  48.811  1.00  0.00           C
ATOM   7333 4C21 POPEu 138      91.777  14.932  50.011  1.00  0.00           C
ATOM   7336 5C21 POPEu 138      91.097  15.882  51.011  1.00  0.00           C
ATOM   7339 6C21 POPEu 138      89.977  16.742  50.411  1.00  0.00           C
ATOM   7342 7C21 POPEu 138      89.207  17.542  51.471  1.00  0.00           C
ATOM   7345 8C21 POPEu 138      88.147  18.472  50.881  1.00  0.00           C
ATOM   7349  C33 POPEu 138      87.587  18.432  39.301  1.00  0.00           C
ATOM   7352  C34 POPEu 138      87.717  18.412  40.841  1.00  0.00           C
ATOM   7355  C35 POPEu 138      87.887  17.002  41.411  1.00  0.00           C
ATOM   7358  C36 POPEu 138      87.997  16.982  42.941  1.00  0.00           C
ATOM   7361  C37 POPEu 138      88.197  15.542  43.431  1.00  0.00           C
ATOM   7364  C38 POPEu 138      88.557  15.402  44.911  1.00  0.00           C
ATOM   7367  C39 POPEu 138      88.737  13.912  45.241  1.00  0.00           C
ATOM   7370 0C31 POPEu 138      88.847  13.622  46.741  1.00  0.00           C
ATOM   7373 1C31 POPEu 138      88.717  12.112  46.991  1.00  0.00           C
ATOM   7376 2C31 POPEu 138      88.507  11.712  48.461  1.00  0.00           C
ATOM   7379 3C31 POPEu 138      87.027  11.672  48.901  1.00  0.00           C
ATOM   7382 4C31 POPEu 138      86.347  13.042  48.901  1.00  0.00           C
ATOM   7385 5C31 POPEu 138      85.027  13.082  49.681  1.00  0.00           C
ATOM   7388 6C31 POPEu 138      84.497  14.512  49.841  1.00  0.00           C
ATOM   7392  NH3 POPEv 139     110.907 126.512  74.921  1.00  0.00           N
ATOM   7396  C12 POPEv 139     110.047 127.662  75.331  1.00  0.00           C
ATOM   7399  C11 POPEv 139     110.107 128.796  74.301  1.00  0.00           C
ATOM   7402  P   POPEv 139     107.757 129.906  74.741  1.00  0.00           P
ATOM   7403  O13 POPEv 139     107.277 129.596  76.091  1.00  0.00           O
ATOM   7404  O14 POPEv 139     107.307 131.176  74.151  1.00  0.00           O
ATOM   7405  O11 POPEv 139     107.367 128.726  73.771  1.00  0.00           O
ATOM   7406  O12 POPEv 139     109.327 129.906  74.721  1.00  0.00           O
ATOM   7407  C1  POPEv 139     107.117 129.036  72.401  1.00  0.00           C
ATOM   7410  C2  POPEv 139     107.317 127.772  71.541  1.00  0.00           C
ATOM   7412  O21 POPEv 139     107.597 128.162  70.191  1.00  0.00           O
ATOM   7413  C21 POPEv 139     106.627 128.766  69.521  1.00  0.00           C
ATOM   7414  O22 POPEv 139     105.467 128.906  69.871  1.00  0.00           O
ATOM   7415  C22 POPEv 139     107.227 129.446  68.301  1.00  0.00           C
ATOM   7418  C3  POPEv 139     106.147 126.752  71.691  1.00  0.00           C
ATOM   7421  O31 POPEv 139     106.097 125.912  70.531  1.00  0.00           O
ATOM   7422  C31 POPEv 139     106.257 124.622  70.681  1.00  0.00           C
ATOM   7423  O32 POPEv 139     106.407 124.022  71.731  1.00  0.00           O
ATOM   7424  C32 POPEv 139     106.227 123.972  69.291  1.00  0.00           C
ATOM   7427  C23 POPEv 139     106.297 129.376  67.071  1.00  0.00           C
ATOM   7430  C24 POPEv 139     106.997 129.886  65.801  1.00  0.00           C
ATOM   7433  C25 POPEv 139     108.117 128.946  65.321  1.00  0.00           C
ATOM   7436  C26 POPEv 139     109.147 129.596  64.391  1.00  0.00           C
ATOM   7439  C27 POPEv 139     110.567 129.136  64.751  1.00  0.00           C
ATOM   7442  C28 POPEv 139     111.627 129.546  63.721  1.00  0.00           C
ATOM   7445  C29 POPEv 139     111.707 128.526  62.601  1.00  0.00           C
ATOM   7447 0C21 POPEv 139     112.847 128.012  62.091  1.00  0.00           C
ATOM   7449 1C21 POPEv 139     114.247 128.426  62.461  1.00  0.00           C
ATOM   7452 2C21 POPEv 139     115.147 128.636  61.231  1.00  0.00           C
ATOM   7455 3C21 POPEv 139     116.327 129.566  61.531  1.00  0.00           C
ATOM   7458 4C21 POPEv 139     117.427 129.476  60.471  1.00  0.00           C
ATOM   7461 5C21 POPEv 139     118.397 130.666  60.471  1.00  0.00           C
ATOM   7464 6C21 POPEv 139     117.787 131.996  60.001  1.00  0.00           C
ATOM   7467 7C21 POPEv 139     117.157 131.946  58.601  1.00  0.00           C
ATOM   7470 8C21 POPEv 139     116.767 133.326  58.061  1.00  0.00           C
ATOM   7474  C33 POPEv 139     107.207 124.612  68.281  1.00  0.00           C
ATOM   7477  C34 POPEv 139     106.747 124.402  66.831  1.00  0.00           C
ATOM   7480  C35 POPEv 139     107.757 124.912  65.781  1.00  0.00           C
ATOM   7483  C36 POPEv 139     107.087 125.312  64.451  1.00  0.00           C
ATOM   7486  C37 POPEv 139     106.417 124.152  63.701  1.00  0.00           C
ATOM   7489  C38 POPEv 139     105.467 124.642  62.601  1.00  0.00           C
ATOM   7492  C39 POPEv 139     104.817 123.492  61.821  1.00  0.00           C
ATOM   7495 0C31 POPEv 139     105.617 123.112  60.561  1.00  0.00           C
ATOM   7498 1C31 POPEv 139     105.157 123.912  59.341  1.00  0.00           C
ATOM   7501 2C31 POPEv 139     106.057 123.702  58.121  1.00  0.00           C
ATOM   7504 3C31 POPEv 139     105.437 124.242  56.821  1.00  0.00           C
ATOM   7507 4C31 POPEv 139     106.397 124.152  55.631  1.00  0.00           C
ATOM   7510 5C31 POPEv 139     105.797 124.702  54.331  1.00  0.00           C
ATOM   7513 6C31 POPEv 139     106.837 124.962  53.241  1.00  0.00           C
ATOM   7517  NH3 POPEw 140     112.837  17.092  76.151  1.00  0.00           N
ATOM   7521  C12 POPEw 140     113.067  15.752  76.811  1.00  0.00           C
ATOM   7524  C11 POPEw 140     114.537  15.282  76.661  1.00  0.00           C
ATOM   7527  P   POPEw 140     114.117  12.702  76.951  1.00  0.00           P
ATOM   7528  O13 POPEw 140     112.827  12.612  77.661  1.00  0.00           O
ATOM   7529  O14 POPEw 140     114.117  12.572  75.481  1.00  0.00           O
ATOM   7530  O11 POPEw 140     115.087  11.622  77.581  1.00  0.00           O
ATOM   7531  O12 POPEw 140     114.797  14.072  77.361  1.00  0.00           O
ATOM   7532  C1  POPEw 140     116.487  11.622  77.291  1.00  0.00           C
ATOM   7535  C2  POPEw 140     116.907  10.552  76.231  1.00  0.00           C
ATOM   7537  O21 POPEw 140     117.177  11.192  74.951  1.00  0.00           O
ATOM   7538  C21 POPEw 140     118.327  10.882  74.381  1.00  0.00           C
ATOM   7539  O22 POPEw 140     119.267  10.322  74.921  1.00  0.00           O
ATOM   7540  C22 POPEw 140     118.287  11.282  72.901  1.00  0.00           C
ATOM   7543  C3  POPEw 140     115.857   9.452  75.991  1.00  0.00           C
ATOM   7546  O31 POPEw 140     116.347   8.562  74.971  1.00  0.00           O
ATOM   7547  C31 POPEw 140     115.547   7.562  74.671  1.00  0.00           C
ATOM   7548  O32 POPEw 140     114.457   7.342  75.191  1.00  0.00           O
ATOM   7549  C32 POPEw 140     116.177   6.772  73.531  1.00  0.00           C
ATOM   7552  C23 POPEw 140     119.527  10.682  72.211  1.00  0.00           C
ATOM   7555  C24 POPEw 140     119.607  10.792  70.681  1.00  0.00           C
ATOM   7558  C25 POPEw 140     120.777   9.892  70.241  1.00  0.00           C
ATOM   7561  C26 POPEw 140     121.287   9.992  68.801  1.00  0.00           C
ATOM   7564  C27 POPEw 140     122.607   9.212  68.701  1.00  0.00           C
ATOM   7567  C28 POPEw 140     123.497   9.562  67.501  1.00  0.00           C
ATOM   7570  C29 POPEw 140     122.867   9.162  66.191  1.00  0.00           C
ATOM   7572 0C21 POPEw 140     122.617   9.972  65.141  1.00  0.00           C
ATOM   7574 1C21 POPEw 140     122.947  11.442  65.011  1.00  0.00           C
ATOM   7577 2C21 POPEw 140     123.477  11.802  63.611  1.00  0.00           C
ATOM   7580 3C21 POPEw 140     122.427  11.652  62.501  1.00  0.00           C
ATOM   7583 4C21 POPEw 140     123.017  11.702  61.081  1.00  0.00           C
ATOM   7586 5C21 POPEw 140     122.957  13.102  60.461  1.00  0.00           C
ATOM   7589 6C21 POPEw 140     123.527  13.112  59.041  1.00  0.00           C
ATOM   7592 7C21 POPEw 140     123.107  14.332  58.231  1.00  0.00           C
ATOM   7595 8C21 POPEw 140     123.637  14.362  56.801  1.00  0.00           C
ATOM   7599  C33 POPEw 140     116.167   7.562  72.201  1.00  0.00           C
ATOM   7602  C34 POPEw 140     117.157   7.002  71.161  1.00  0.00           C
ATOM   7605  C35 POPEw 140     116.507   6.632  69.821  1.00  0.00           C
ATOM   7608  C36 POPEw 140     116.027   7.812  68.971  1.00  0.00           C
ATOM   7611  C37 POPEw 140     115.727   7.372  67.531  1.00  0.00           C
ATOM   7614  C38 POPEw 140     115.187   8.522  66.651  1.00  0.00           C
ATOM   7617  C39 POPEw 140     115.057   8.102  65.181  1.00  0.00           C
ATOM   7620 0C31 POPEw 140     114.347   9.152  64.331  1.00  0.00           C
ATOM   7623 1C31 POPEw 140     114.267   8.742  62.851  1.00  0.00           C
ATOM   7626 2C31 POPEw 140     113.747   9.892  61.981  1.00  0.00           C
ATOM   7629 3C31 POPEw 140     113.697   9.562  60.481  1.00  0.00           C
ATOM   7632 4C31 POPEw 140     112.457   8.762  60.061  1.00  0.00           C
ATOM   7635 5C31 POPEw 140     112.297   8.682  58.541  1.00  0.00           C
ATOM   7638 6C31 POPEw 140     110.877   8.312  58.091  1.00  0.00           C
ATOM   7642  NH3 POPEx 141      40.207   2.842  77.701  1.00  0.00           N
ATOM   7646  C12 POPEx 141      41.567   3.312  78.061  1.00  0.00           C
ATOM   7649  C11 POPEx 141      42.627   2.762  77.131  1.00  0.00           C
ATOM   7652  P   POPEx 141      45.107   3.282  76.621  1.00  0.00           P
ATOM   7653  O13 POPEx 141      46.207   3.962  77.351  1.00  0.00           O
ATOM   7654  O14 POPEx 141      45.247   1.852  76.291  1.00  0.00           O
ATOM   7655  O11 POPEx 141      44.927   4.092  75.261  1.00  0.00           O
ATOM   7656  O12 POPEx 141      43.767   3.572  77.381  1.00  0.00           O
ATOM   7657  C1  POPEx 141      45.677   3.722  74.101  1.00  0.00           C
ATOM   7660  C2  POPEx 141      45.857   4.932  73.131  1.00  0.00           C
ATOM   7662  O21 POPEx 141      45.287   4.682  71.841  1.00  0.00           O
ATOM   7663  C21 POPEx 141      45.977   3.942  70.991  1.00  0.00           C
ATOM   7664  O22 POPEx 141      46.887   3.192  71.281  1.00  0.00           O
ATOM   7665  C22 POPEx 141      45.487   4.192  69.561  1.00  0.00           C
ATOM   7668  C3  POPEx 141      47.317   5.532  73.071  1.00  0.00           C
ATOM   7671  O31 POPEx 141      47.377   6.932  73.421  1.00  0.00           O
ATOM   7672  C31 POPEx 141      46.777   7.812  72.601  1.00  0.00           C
ATOM   7673  O32 POPEx 141      45.717   8.352  72.851  1.00  0.00           O
ATOM   7674  C32 POPEx 141      47.657   8.122  71.371  1.00  0.00           C
ATOM   7677  C23 POPEx 141      46.477   3.612  68.521  1.00  0.00           C
ATOM   7680  C24 POPEx 141      46.177   4.082  67.091  1.00  0.00           C
ATOM   7683  C25 POPEx 141      47.157   3.462  66.081  1.00  0.00           C
ATOM   7686  C26 POPEx 141      46.797   3.782  64.631  1.00  0.00           C
ATOM   7689  C27 POPEx 141      47.287   2.702  63.661  1.00  0.00           C
ATOM   7692  C28 POPEx 141      46.567   2.742  62.291  1.00  0.00           C
ATOM   7695  C29 POPEx 141      47.017   3.892  61.431  1.00  0.00           C
ATOM   7697 0C21 POPEx 141      47.247   3.832  60.111  1.00  0.00           C
ATOM   7699 1C21 POPEx 141      47.107   2.602  59.241  1.00  0.00           C
ATOM   7702 2C21 POPEx 141      45.657   2.272  58.851  1.00  0.00           C
ATOM   7705 3C21 POPEx 141      44.987   3.372  58.001  1.00  0.00           C
ATOM   7708 4C21 POPEx 141      43.817   2.862  57.151  1.00  0.00           C
ATOM   7711 5C21 POPEx 141      43.437   3.842  56.031  1.00  0.00           C
ATOM   7714 6C21 POPEx 141      42.627   5.062  56.501  1.00  0.00           C
ATOM   7717 7C21 POPEx 141      42.467   6.122  55.411  1.00  0.00           C
ATOM   7720 8C21 POPEx 141      43.737   6.922  55.121  1.00  0.00           C
ATOM   7724  C33 POPEx 141      46.937   8.962  70.291  1.00  0.00           C
ATOM   7727  C34 POPEx 141      47.907   9.682  69.341  1.00  0.00           C
ATOM   7730  C35 POPEx 141      47.267  10.812  68.511  1.00  0.00           C
ATOM   7733  C36 POPEx 141      46.067  10.412  67.641  1.00  0.00           C
ATOM   7736  C37 POPEx 141      46.387   9.362  66.571  1.00  0.00           C
ATOM   7739  C38 POPEx 141      45.547   9.552  65.301  1.00  0.00           C
ATOM   7742  C39 POPEx 141      45.917   8.562  64.181  1.00  0.00           C
ATOM   7745 0C31 POPEx 141      45.017   8.692  62.941  1.00  0.00           C
ATOM   7748 1C31 POPEx 141      45.517   7.842  61.771  1.00  0.00           C
ATOM   7751 2C31 POPEx 141      44.647   7.962  60.511  1.00  0.00           C
ATOM   7754 3C31 POPEx 141      45.127   7.112  59.331  1.00  0.00           C
ATOM   7757 4C31 POPEx 141      46.487   7.542  58.771  1.00  0.00           C
ATOM   7760 5C31 POPEx 141      46.907   6.742  57.521  1.00  0.00           C
ATOM   7763 6C31 POPEx 141      48.267   7.182  56.961  1.00  0.00           C
ATOM   7767  NH3 POPEy 142     107.027 120.542  74.881  1.00  0.00           N
ATOM   7771  C12 POPEy 142     105.817 120.612  75.771  1.00  0.00           C
ATOM   7774  C11 POPEy 142     104.837 121.722  75.381  1.00  0.00           C
ATOM   7777  P   POPEy 142     102.197 121.862  75.651  1.00  0.00           P
ATOM   7778  O13 POPEy 142     101.447 120.602  75.481  1.00  0.00           O
ATOM   7779  O14 POPEy 142     101.517 122.822  76.541  1.00  0.00           O
ATOM   7780  O11 POPEy 142     102.367 122.502  74.201  1.00  0.00           O
ATOM   7781  O12 POPEy 142     103.647 121.532  76.151  1.00  0.00           O
ATOM   7782  C1  POPEy 142     102.037 121.662  73.081  1.00  0.00           C
ATOM   7785  C2  POPEy 142     102.447 122.352  71.761  1.00  0.00           C
ATOM   7787  O21 POPEy 142     101.447 122.102  70.751  1.00  0.00           O
ATOM   7788  C21 POPEy 142     101.657 122.762  69.611  1.00  0.00           C
ATOM   7789  O22 POPEy 142     102.507 123.612  69.411  1.00  0.00           O
ATOM   7790  C22 POPEy 142     100.607 122.302  68.601  1.00  0.00           C
ATOM   7793  C3  POPEy 142     103.887 121.972  71.331  1.00  0.00           C
ATOM   7796  O31 POPEy 142     103.907 120.832  70.441  1.00  0.00           O
ATOM   7797  C31 POPEy 142     105.087 120.252  70.411  1.00  0.00           C
ATOM   7798  O32 POPEy 142     105.937 120.312  71.281  1.00  0.00           O
ATOM   7799  C32 POPEy 142     105.257 119.472  69.101  1.00  0.00           C
ATOM   7802  C23 POPEy 142     101.077 122.632  67.171  1.00  0.00           C
ATOM   7805  C24 POPEy 142     100.107 122.122  66.111  1.00  0.00           C
ATOM   7808  C25 POPEy 142     100.607 122.432  64.691  1.00  0.00           C
ATOM   7811  C26 POPEy 142     100.397 123.902  64.311  1.00  0.00           C
ATOM   7814  C27 POPEy 142     101.277 124.322  63.131  1.00  0.00           C
ATOM   7817  C28 POPEy 142     101.267 125.842  62.911  1.00  0.00           C
ATOM   7820  C29 POPEy 142      99.947 126.272  62.341  1.00  0.00           C
ATOM   7822 0C21 POPEy 142      99.697 126.512  61.041  1.00  0.00           C
ATOM   7824 1C21 POPEy 142     100.677 126.472  59.901  1.00  0.00           C
ATOM   7827 2C21 POPEy 142     100.777 127.862  59.271  1.00  0.00           C
ATOM   7830 3C21 POPEy 142     101.797 127.942  58.131  1.00  0.00           C
ATOM   7833 4C21 POPEy 142     101.837 129.326  57.451  1.00  0.00           C
ATOM   7836 5C21 POPEy 142     100.477 129.736  56.861  1.00  0.00           C
ATOM   7839 6C21 POPEy 142     100.477 131.106  56.181  1.00  0.00           C
ATOM   7842 7C21 POPEy 142      99.077 131.446  55.651  1.00  0.00           C
ATOM   7845 8C21 POPEy 142      98.927 132.886  55.161  1.00  0.00           C
ATOM   7849  C33 POPEy 142     104.167 119.772  68.041  1.00  0.00           C
ATOM   7852  C34 POPEy 142     104.657 119.472  66.621  1.00  0.00           C
ATOM   7855  C35 POPEy 142     103.567 119.652  65.571  1.00  0.00           C
ATOM   7858  C36 POPEy 142     104.137 119.572  64.151  1.00  0.00           C
ATOM   7861  C37 POPEy 142     103.067 119.692  63.061  1.00  0.00           C
ATOM   7864  C38 POPEy 142     103.707 119.522  61.681  1.00  0.00           C
ATOM   7867  C39 POPEy 142     102.757 119.792  60.511  1.00  0.00           C
ATOM   7870 0C31 POPEy 142     103.517 119.712  59.171  1.00  0.00           C
ATOM   7873 1C31 POPEy 142     102.667 120.092  57.961  1.00  0.00           C
ATOM   7876 2C31 POPEy 142     103.527 120.282  56.701  1.00  0.00           C
ATOM   7879 3C31 POPEy 142     102.697 120.502  55.431  1.00  0.00           C
ATOM   7882 4C31 POPEy 142     102.297 119.192  54.751  1.00  0.00           C
ATOM   7885 5C31 POPEy 142     101.397 119.412  53.531  1.00  0.00           C
ATOM   7888 6C31 POPEy 142     101.047 118.132  52.781  1.00  0.00           C
ATOM   7892  NH3 POPEz 143     101.717  67.742  77.191  1.00  0.00           N
ATOM   7896  C12 POPEz 143     100.557  66.882  77.641  1.00  0.00           C
ATOM   7899  C11 POPEz 143     100.107  65.792  76.631  1.00  0.00           C
ATOM   7902  P   POPEz 143      98.347  63.792  76.681  1.00  0.00           P
ATOM   7903  O13 POPEz 143      97.967  62.762  77.671  1.00  0.00           O
ATOM   7904  O14 POPEz 143      97.207  64.492  76.041  1.00  0.00           O
ATOM   7905  O11 POPEz 143      99.227  63.132  75.541  1.00  0.00           O
ATOM   7906  O12 POPEz 143      99.307  64.852  77.341  1.00  0.00           O
ATOM   7907  C1  POPEz 143      98.557  62.282  74.601  1.00  0.00           C
ATOM   7910  C2  POPEz 143      99.507  62.032  73.411  1.00  0.00           C
ATOM   7912  O21 POPEz 143      98.897  61.302  72.331  1.00  0.00           O
ATOM   7913  C21 POPEz 143      98.327  60.132  72.531  1.00  0.00           C
ATOM   7914  O22 POPEz 143      98.277  59.512  73.571  1.00  0.00           O
ATOM   7915  C22 POPEz 143      97.757  59.662  71.191  1.00  0.00           C
ATOM   7918  C3  POPEz 143     100.847  61.422  73.921  1.00  0.00           C
ATOM   7921  O31 POPEz 143     101.667  60.822  72.901  1.00  0.00           O
ATOM   7922  C31 POPEz 143     102.097  61.592  71.921  1.00  0.00           C
ATOM   7923  O32 POPEz 143     101.987  62.812  71.861  1.00  0.00           O
ATOM   7924  C32 POPEz 143     102.697  60.662  70.891  1.00  0.00           C
ATOM   7927  C23 POPEz 143      96.207  59.612  71.161  1.00  0.00           C
ATOM   7930  C24 POPEz 143      95.637  59.672  69.741  1.00  0.00           C
ATOM   7933  C25 POPEz 143      96.157  58.572  68.791  1.00  0.00           C
ATOM   7936  C26 POPEz 143      95.347  58.542  67.481  1.00  0.00           C
ATOM   7939  C27 POPEz 143      95.737  57.412  66.531  1.00  0.00           C
ATOM   7942  C28 POPEz 143      94.687  57.162  65.421  1.00  0.00           C
ATOM   7945  C29 POPEz 143      93.417  56.542  65.961  1.00  0.00           C
ATOM   7947 0C21 POPEz 143      92.347  56.172  65.241  1.00  0.00           C
ATOM   7949 1C21 POPEz 143      92.177  56.282  63.751  1.00  0.00           C
ATOM   7952 2C21 POPEz 143      91.527  55.022  63.141  1.00  0.00           C
ATOM   7955 3C21 POPEz 143      91.147  55.212  61.661  1.00  0.00           C
ATOM   7958 4C21 POPEz 143      90.427  54.002  61.051  1.00  0.00           C
ATOM   7961 5C21 POPEz 143      91.327  52.782  60.801  1.00  0.00           C
ATOM   7964 6C21 POPEz 143      92.157  52.892  59.521  1.00  0.00           C
ATOM   7967 7C21 POPEz 143      92.907  51.592  59.211  1.00  0.00           C
ATOM   7970 8C21 POPEz 143      93.337  51.462  57.751  1.00  0.00           C
ATOM   7974  C33 POPEz 143     103.007  61.332  69.551  1.00  0.00           C
ATOM   7977  C34 POPEz 143     103.487  60.302  68.521  1.00  0.00           C
ATOM   7980  C35 POPEz 143     103.987  60.962  67.251  1.00  0.00           C
ATOM   7983  C36 POPEz 143     104.467  59.982  66.181  1.00  0.00           C
ATOM   7986  C37 POPEz 143     104.377  60.572  64.761  1.00  0.00           C
ATOM   7989  C38 POPEz 143     104.177  59.492  63.681  1.00  0.00           C
ATOM   7992  C39 POPEz 143     105.347  58.502  63.571  1.00  0.00           C
ATOM   7995 0C31 POPEz 143     106.627  59.182  63.051  1.00  0.00           C
ATOM   7998 1C31 POPEz 143     107.627  58.182  62.471  1.00  0.00           C
ATOM   8001 2C31 POPEz 143     108.557  58.862  61.451  1.00  0.00           C
ATOM   8004 3C31 POPEz 143     109.357  57.872  60.611  1.00  0.00           C
ATOM   8007 4C31 POPEz 143     110.137  58.592  59.511  1.00  0.00           C
ATOM   8010 5C31 POPEz 143     111.027  57.662  58.691  1.00  0.00           C
ATOM   8013 6C31 POPEz 143     111.827  58.422  57.621  1.00  0.00           C
ATOM   8017  NH3 POPE0 144     115.377 123.762  30.641  1.00  0.00           N
ATOM   8021  C12 POPE0 144     115.227 122.422  29.981  1.00  0.00           C
ATOM   8024  C11 POPE0 144     113.757 121.982  29.911  1.00  0.00           C
ATOM   8027  P   POPE0 144     113.707 119.372  30.361  1.00  0.00           P
ATOM   8028  O13 POPE0 144     114.507 118.332  29.691  1.00  0.00           O
ATOM   8029  O14 POPE0 144     112.357 119.032  30.921  1.00  0.00           O
ATOM   8030  O11 POPE0 144     114.517 119.982  31.541  1.00  0.00           O
ATOM   8031  O12 POPE0 144     113.587 120.652  29.451  1.00  0.00           O
ATOM   8032  C1  POPE0 144     114.957 119.232  32.661  1.00  0.00           C
ATOM   8035  C2  POPE0 144     114.507 120.022  33.901  1.00  0.00           C
ATOM   8037  O21 POPE0 144     115.507 119.912  34.921  1.00  0.00           O
ATOM   8038  C21 POPE0 144     115.767 121.072  35.501  1.00  0.00           C
ATOM   8039  O22 POPE0 144     115.207 122.122  35.241  1.00  0.00           O
ATOM   8040  C22 POPE0 144     116.757 120.922  36.651  1.00  0.00           C
ATOM   8043  C3  POPE0 144     113.107 119.572  34.401  1.00  0.00           C
ATOM   8046  O31 POPE0 144     112.427 120.622  35.131  1.00  0.00           O
ATOM   8047  C31 POPE0 144     112.777 120.672  36.421  1.00  0.00           C
ATOM   8048  O32 POPE0 144     113.277 119.742  37.031  1.00  0.00           O
ATOM   8049  C32 POPE0 144     112.507 122.062  36.991  1.00  0.00           C
ATOM   8052  C23 POPE0 144     117.067 122.312  37.241  1.00  0.00           C
ATOM   8055  C24 POPE0 144     117.857 122.362  38.551  1.00  0.00           C
ATOM   8058  C25 POPE0 144     117.117 121.892  39.811  1.00  0.00           C
ATOM   8061  C26 POPE0 144     117.717 122.532  41.071  1.00  0.00           C
ATOM   8064  C27 POPE0 144     116.937 122.232  42.361  1.00  0.00           C
ATOM   8067  C28 POPE0 144     117.097 123.312  43.451  1.00  0.00           C
ATOM   8070  C29 POPE0 144     118.527 123.512  43.921  1.00  0.00           C
ATOM   8072 0C21 POPE0 144     118.957 123.402  45.191  1.00  0.00           C
ATOM   8074 1C21 POPE0 144     118.077 123.082  46.381  1.00  0.00           C
ATOM   8077 2C21 POPE0 144     118.707 123.462  47.741  1.00  0.00           C
ATOM   8080 3C21 POPE0 144     119.817 122.492  48.181  1.00  0.00           C
ATOM   8083 4C21 POPE0 144     120.447 122.832  49.541  1.00  0.00           C
ATOM   8086 5C21 POPE0 144     119.447 122.872  50.711  1.00  0.00           C
ATOM   8089 6C21 POPE0 144     120.097 122.602  52.071  1.00  0.00           C
ATOM   8092 7C21 POPE0 144     119.127 122.782  53.251  1.00  0.00           C
ATOM   8095 8C21 POPE0 144     119.687 122.232  54.571  1.00  0.00           C
ATOM   8099  C33 POPE0 144     113.167 122.292  38.371  1.00  0.00           C
ATOM   8102  C34 POPE0 144     112.877 123.702  38.901  1.00  0.00           C
ATOM   8105  C35 POPE0 144     113.477 124.012  40.281  1.00  0.00           C
ATOM   8108  C36 POPE0 144     112.897 123.152  41.411  1.00  0.00           C
ATOM   8111  C37 POPE0 144     113.267 123.702  42.801  1.00  0.00           C
ATOM   8114  C38 POPE0 144     112.807 122.802  43.951  1.00  0.00           C
ATOM   8117  C39 POPE0 144     113.307 123.272  45.331  1.00  0.00           C
ATOM   8120 0C31 POPE0 144     112.567 124.492  45.881  1.00  0.00           C
ATOM   8123 1C31 POPE0 144     113.077 124.922  47.261  1.00  0.00           C
ATOM   8126 2C31 POPE0 144     112.397 126.212  47.771  1.00  0.00           C
ATOM   8129 3C31 POPE0 144     112.637 126.492  49.261  1.00  0.00           C
ATOM   8132 4C31 POPE0 144     111.627 125.782  50.181  1.00  0.00           C
ATOM   8135 5C31 POPE0 144     111.757 126.232  51.641  1.00  0.00           C
ATOM   8138 6C31 POPE0 144     110.677 125.652  52.561  1.00  0.00           C
ATOM   8142  NH3 POPE1 145      67.477  84.302  34.651  1.00  0.00           N
ATOM   8146  C12 POPE1 145      68.237  83.442  33.681  1.00  0.00           C
ATOM   8149  C11 POPE1 145      67.647  82.012  33.691  1.00  0.00           C
ATOM   8152  P   POPE1 145      67.537  80.222  35.631  1.00  0.00           P
ATOM   8153  O13 POPE1 145      66.537  79.192  35.271  1.00  0.00           O
ATOM   8154  O14 POPE1 145      68.977  79.922  35.431  1.00  0.00           O
ATOM   8155  O11 POPE1 145      67.367  80.552  37.151  1.00  0.00           O
ATOM   8156  O12 POPE1 145      67.207  81.632  35.001  1.00  0.00           O
ATOM   8157  C1  POPE1 145      67.917  81.722  37.741  1.00  0.00           C
ATOM   8160  C2  POPE1 145      68.207  81.442  39.241  1.00  0.00           C
ATOM   8162  O21 POPE1 145      68.207  82.712  39.921  1.00  0.00           O
ATOM   8163  C21 POPE1 145      68.057  82.592  41.231  1.00  0.00           C
ATOM   8164  O22 POPE1 145      67.817  81.552  41.821  1.00  0.00           O
ATOM   8165  C22 POPE1 145      68.287  83.932  41.941  1.00  0.00           C
ATOM   8168  C3  POPE1 145      69.557  80.682  39.401  1.00  0.00           C
ATOM   8171  O31 POPE1 145      69.637  79.882  40.601  1.00  0.00           O
ATOM   8172  C31 POPE1 145      70.517  80.232  41.541  1.00  0.00           C
ATOM   8173  O32 POPE1 145      71.287  81.172  41.471  1.00  0.00           O
ATOM   8174  C32 POPE1 145      70.477  79.162  42.641  1.00  0.00           C
ATOM   8177  C23 POPE1 145      69.397  83.832  43.011  1.00  0.00           C
ATOM   8180  C24 POPE1 145      69.397  85.052  43.931  1.00  0.00           C
ATOM   8183  C25 POPE1 145      70.297  84.902  45.161  1.00  0.00           C
ATOM   8186  C26 POPE1 145      69.837  83.782  46.091  1.00  0.00           C
ATOM   8189  C27 POPE1 145      70.287  83.952  47.541  1.00  0.00           C
ATOM   8192  C28 POPE1 145      69.477  85.042  48.281  1.00  0.00           C
ATOM   8195  C29 POPE1 145      68.417  84.492  49.201  1.00  0.00           C
ATOM   8197 0C21 POPE1 145      68.417  84.592  50.541  1.00  0.00           C
ATOM   8199 1C21 POPE1 145      69.487  85.282  51.361  1.00  0.00           C
ATOM   8202 2C21 POPE1 145      69.007  85.572  52.791  1.00  0.00           C
ATOM   8205 3C21 POPE1 145      70.157  86.032  53.711  1.00  0.00           C
ATOM   8208 4C21 POPE1 145      70.507  87.532  53.601  1.00  0.00           C
ATOM   8211 5C21 POPE1 145      71.807  87.902  54.331  1.00  0.00           C
ATOM   8214 6C21 POPE1 145      71.697  87.862  55.861  1.00  0.00           C
ATOM   8217 7C21 POPE1 145      73.057  88.032  56.551  1.00  0.00           C
ATOM   8220 8C21 POPE1 145      72.967  88.192  58.071  1.00  0.00           C
ATOM   8224  C33 POPE1 145      70.287  79.722  44.061  1.00  0.00           C
ATOM   8227  C34 POPE1 145      69.487  78.742  44.921  1.00  0.00           C
ATOM   8230  C35 POPE1 145      69.257  79.262  46.351  1.00  0.00           C
ATOM   8233  C36 POPE1 145      70.257  78.692  47.361  1.00  0.00           C
ATOM   8236  C37 POPE1 145      69.757  77.402  48.021  1.00  0.00           C
ATOM   8239  C38 POPE1 145      70.797  76.702  48.911  1.00  0.00           C
ATOM   8242  C39 POPE1 145      71.667  77.622  49.761  1.00  0.00           C
ATOM   8245 0C31 POPE1 145      72.647  76.842  50.631  1.00  0.00           C
ATOM   8248 1C31 POPE1 145      73.817  77.712  51.101  1.00  0.00           C
ATOM   8251 2C31 POPE1 145      74.737  76.992  52.091  1.00  0.00           C
ATOM   8254 3C31 POPE1 145      74.497  77.342  53.561  1.00  0.00           C
ATOM   8257 4C31 POPE1 145      74.967  78.762  53.911  1.00  0.00           C
ATOM   8260 5C31 POPE1 145      74.977  79.042  55.421  1.00  0.00           C
ATOM   8263 6C31 POPE1 145      75.417  80.462  55.761  1.00  0.00           C
ATOM   8267  NH3 POPE2 146      84.097  18.872  77.381  1.00  0.00           N
ATOM   8271  C12 POPE2 146      84.027  19.482  76.001  1.00  0.00           C
ATOM   8274  C11 POPE2 146      83.417  20.902  76.001  1.00  0.00           C
ATOM   8277  P   POPE2 146      81.107  20.652  77.281  1.00  0.00           P
ATOM   8278  O13 POPE2 146      81.017  19.762  78.461  1.00  0.00           O
ATOM   8279  O14 POPE2 146      80.287  21.872  77.241  1.00  0.00           O
ATOM   8280  O11 POPE2 146      80.827  19.832  75.921  1.00  0.00           O
ATOM   8281  O12 POPE2 146      82.597  21.132  77.131  1.00  0.00           O
ATOM   8282  C1  POPE2 146      79.487  19.262  75.951  1.00  0.00           C
ATOM   8285  C2  POPE2 146      79.017  18.622  74.601  1.00  0.00           C
ATOM   8287  O21 POPE2 146      78.977  19.452  73.431  1.00  0.00           O
ATOM   8288  C21 POPE2 146      79.037  20.762  73.401  1.00  0.00           C
ATOM   8289  O22 POPE2 146      78.857  21.562  74.311  1.00  0.00           O
ATOM   8290  C22 POPE2 146      79.477  21.172  71.991  1.00  0.00           C
ATOM   8293  C3  POPE2 146      77.647  17.942  74.811  1.00  0.00           C
ATOM   8296  O31 POPE2 146      77.147  17.332  73.601  1.00  0.00           O
ATOM   8297  C31 POPE2 146      75.867  17.582  73.301  1.00  0.00           C
ATOM   8298  O32 POPE2 146      75.137  18.342  73.911  1.00  0.00           O
ATOM   8299  C32 POPE2 146      75.417  16.712  72.141  1.00  0.00           C
ATOM   8302  C23 POPE2 146      78.307  21.232  70.991  1.00  0.00           C
ATOM   8305  C24 POPE2 146      78.797  21.522  69.561  1.00  0.00           C
ATOM   8308  C25 POPE2 146      79.127  20.242  68.771  1.00  0.00           C
ATOM   8311  C26 POPE2 146      79.317  20.482  67.261  1.00  0.00           C
ATOM   8314  C27 POPE2 146      78.567  19.412  66.441  1.00  0.00           C
ATOM   8317  C28 POPE2 146      78.717  19.502  64.911  1.00  0.00           C
ATOM   8320  C29 POPE2 146      79.997  18.882  64.411  1.00  0.00           C
ATOM   8322 0C21 POPE2 146      80.467  18.952  63.151  1.00  0.00           C
ATOM   8324 1C21 POPE2 146      79.827  19.662  61.991  1.00  0.00           C
ATOM   8327 2C21 POPE2 146      79.817  18.842  60.681  1.00  0.00           C
ATOM   8330 3C21 POPE2 146      80.077  19.722  59.461  1.00  0.00           C
ATOM   8333 4C21 POPE2 146      79.877  19.002  58.111  1.00  0.00           C
ATOM   8336 5C21 POPE2 146      80.257  19.902  56.931  1.00  0.00           C
ATOM   8339 6C21 POPE2 146      79.677  19.412  55.611  1.00  0.00           C
ATOM   8342 7C21 POPE2 146      80.097  20.232  54.391  1.00  0.00           C
ATOM   8345 8C21 POPE2 146      79.307  19.902  53.121  1.00  0.00           C
ATOM   8349  C33 POPE2 146      76.237  16.952  70.851  1.00  0.00           C
ATOM   8352  C34 POPE2 146      75.837  15.992  69.721  1.00  0.00           C
ATOM   8355  C35 POPE2 146      76.097  16.592  68.331  1.00  0.00           C
ATOM   8358  C36 POPE2 146      74.847  17.292  67.791  1.00  0.00           C
ATOM   8361  C37 POPE2 146      74.957  17.882  66.381  1.00  0.00           C
ATOM   8364  C38 POPE2 146      73.597  18.432  65.921  1.00  0.00           C
ATOM   8367  C39 POPE2 146      73.407  18.612  64.411  1.00  0.00           C
ATOM   8370 0C31 POPE2 146      73.047  17.282  63.721  1.00  0.00           C
ATOM   8373 1C31 POPE2 146      72.687  17.432  62.241  1.00  0.00           C
ATOM   8376 2C31 POPE2 146      72.147  16.112  61.671  1.00  0.00           C
ATOM   8379 3C31 POPE2 146      71.937  16.092  60.151  1.00  0.00           C
ATOM   8382 4C31 POPE2 146      70.827  17.032  59.651  1.00  0.00           C
ATOM   8385 5C31 POPE2 146      71.357  18.302  58.981  1.00  0.00           C
ATOM   8388 6C31 POPE2 146      70.247  19.122  58.301  1.00  0.00           C
ATOM   8392  NH3 POPE3 147      97.317  14.662  76.341  1.00  0.00           N
ATOM   8396  C12 POPE3 147      96.737  14.392  77.711  1.00  0.00           C
ATOM   8399  C11 POPE3 147      95.467  15.232  78.011  1.00  0.00           C
ATOM   8402  P   POPE3 147      94.457  17.642  78.201  1.00  0.00           P
ATOM   8403  O13 POPE3 147      93.257  16.942  78.761  1.00  0.00           O
ATOM   8404  O14 POPE3 147      94.967  18.792  78.971  1.00  0.00           O
ATOM   8405  O11 POPE3 147      94.027  18.182  76.791  1.00  0.00           O
ATOM   8406  O12 POPE3 147      95.657  16.652  77.831  1.00  0.00           O
ATOM   8407  C1  POPE3 147      93.827  17.362  75.631  1.00  0.00           C
ATOM   8410  C2  POPE3 147      93.497  18.312  74.451  1.00  0.00           C
ATOM   8412  O21 POPE3 147      92.637  17.772  73.421  1.00  0.00           O
ATOM   8413  C21 POPE3 147      93.177  16.782  72.701  1.00  0.00           C
ATOM   8414  O22 POPE3 147      94.317  16.382  72.811  1.00  0.00           O
ATOM   8415  C22 POPE3 147      92.197  16.382  71.621  1.00  0.00           C
ATOM   8418  C3  POPE3 147      94.737  19.082  73.901  1.00  0.00           C
ATOM   8421  O31 POPE3 147      94.487  19.612  72.571  1.00  0.00           O
ATOM   8422  C31 POPE3 147      95.657  20.062  72.031  1.00  0.00           C
ATOM   8423  O32 POPE3 147      96.637  20.372  72.691  1.00  0.00           O
ATOM   8424  C32 POPE3 147      95.627  19.852  70.531  1.00  0.00           C
ATOM   8427  C23 POPE3 147      92.477  17.112  70.281  1.00  0.00           C
ATOM   8430  C24 POPE3 147      91.217  17.252  69.421  1.00  0.00           C
ATOM   8433  C25 POPE3 147      91.497  17.762  67.991  1.00  0.00           C
ATOM   8436  C26 POPE3 147      92.137  19.152  67.921  1.00  0.00           C
ATOM   8439  C27 POPE3 147      92.077  19.822  66.531  1.00  0.00           C
ATOM   8442  C28 POPE3 147      93.067  19.292  65.471  1.00  0.00           C
ATOM   8445  C29 POPE3 147      92.647  17.992  64.821  1.00  0.00           C
ATOM   8447 0C21 POPE3 147      92.207  17.802  63.571  1.00  0.00           C
ATOM   8449 1C21 POPE3 147      92.007  18.842  62.491  1.00  0.00           C
ATOM   8452 2C21 POPE3 147      90.607  18.772  61.851  1.00  0.00           C
ATOM   8455 3C21 POPE3 147      90.507  19.712  60.641  1.00  0.00           C
ATOM   8458 4C21 POPE3 147      89.207  19.582  59.841  1.00  0.00           C
ATOM   8461 5C21 POPE3 147      89.107  20.582  58.671  1.00  0.00           C
ATOM   8464 6C21 POPE3 147      90.127  20.322  57.561  1.00  0.00           C
ATOM   8467 7C21 POPE3 147      89.977  21.272  56.361  1.00  0.00           C
ATOM   8470 8C21 POPE3 147      91.047  21.052  55.291  1.00  0.00           C
ATOM   8474  C33 POPE3 147      96.337  18.512  70.231  1.00  0.00           C
ATOM   8477  C34 POPE3 147      96.077  17.962  68.821  1.00  0.00           C
ATOM   8480  C35 POPE3 147      96.327  18.972  67.691  1.00  0.00           C
ATOM   8483  C36 POPE3 147      97.737  19.562  67.681  1.00  0.00           C
ATOM   8486  C37 POPE3 147      97.937  20.442  66.451  1.00  0.00           C
ATOM   8489  C38 POPE3 147      99.277  21.172  66.391  1.00  0.00           C
ATOM   8492  C39 POPE3 147      99.477  21.932  65.071  1.00  0.00           C
ATOM   8495 0C31 POPE3 147      98.397  22.992  64.791  1.00  0.00           C
ATOM   8498 1C31 POPE3 147      98.607  23.752  63.481  1.00  0.00           C
ATOM   8501 2C31 POPE3 147      98.257  22.922  62.231  1.00  0.00           C
ATOM   8504 3C31 POPE3 147      98.637  23.652  60.941  1.00  0.00           C
ATOM   8507 4C31 POPE3 147      98.637  22.722  59.721  1.00  0.00           C
ATOM   8510 5C31 POPE3 147      99.187  23.402  58.461  1.00  0.00           C
ATOM   8513 6C31 POPE3 147      99.337  22.452  57.271  1.00  0.00           C
ATOM   8517  NH3 POPE4 148      55.797 125.262  74.491  1.00  0.00           N
ATOM   8521  C12 POPE4 148      57.107 125.852  74.881  1.00  0.00           C
ATOM   8524  C11 POPE4 148      58.307 125.112  74.271  1.00  0.00           C
ATOM   8527  P   POPE4 148      60.047 127.122  74.431  1.00  0.00           P
ATOM   8528  O13 POPE4 148      59.617 128.022  75.521  1.00  0.00           O
ATOM   8529  O14 POPE4 148      61.497 127.032  74.141  1.00  0.00           O
ATOM   8530  O11 POPE4 148      59.237 127.572  73.141  1.00  0.00           O
ATOM   8531  O12 POPE4 148      59.517 125.672  74.741  1.00  0.00           O
ATOM   8532  C1  POPE4 148      59.787 127.202  71.881  1.00  0.00           C
ATOM   8535  C2  POPE4 148      58.827 127.562  70.741  1.00  0.00           C
ATOM   8537  O21 POPE4 148      59.287 126.812  69.601  1.00  0.00           O
ATOM   8538  C21 POPE4 148      58.377 126.662  68.661  1.00  0.00           C
ATOM   8539  O22 POPE4 148      57.187 126.892  68.771  1.00  0.00           O
ATOM   8540  C22 POPE4 148      59.017 126.052  67.431  1.00  0.00           C
ATOM   8543  C3  POPE4 148      58.767 129.096  70.451  1.00  0.00           C
ATOM   8546  O31 POPE4 148      58.997 129.356  69.051  1.00  0.00           O
ATOM   8547  C31 POPE4 148      59.347 130.586  68.731  1.00  0.00           C
ATOM   8548  O32 POPE4 148      58.997 131.596  69.321  1.00  0.00           O
ATOM   8549  C32 POPE4 148      60.187 130.526  67.461  1.00  0.00           C
ATOM   8552  C23 POPE4 148      58.067 125.012  66.781  1.00  0.00           C
ATOM   8555  C24 POPE4 148      58.557 124.522  65.421  1.00  0.00           C
ATOM   8558  C25 POPE4 148      58.567 125.622  64.351  1.00  0.00           C
ATOM   8561  C26 POPE4 148      58.487 125.022  62.951  1.00  0.00           C
ATOM   8564  C27 POPE4 148      58.477 126.072  61.831  1.00  0.00           C
ATOM   8567  C28 POPE4 148      58.057 125.422  60.511  1.00  0.00           C
ATOM   8570  C29 POPE4 148      58.337 126.252  59.281  1.00  0.00           C
ATOM   8572 0C21 POPE4 148      58.057 125.822  58.031  1.00  0.00           C
ATOM   8574 1C21 POPE4 148      57.407 124.482  57.741  1.00  0.00           C
ATOM   8577 2C21 POPE4 148      56.967 124.282  56.281  1.00  0.00           C
ATOM   8580 3C21 POPE4 148      58.067 123.752  55.331  1.00  0.00           C
ATOM   8583 4C21 POPE4 148      59.227 124.732  55.091  1.00  0.00           C
ATOM   8586 5C21 POPE4 148      60.197 124.232  54.001  1.00  0.00           C
ATOM   8589 6C21 POPE4 148      61.397 125.172  53.801  1.00  0.00           C
ATOM   8592 7C21 POPE4 148      62.347 124.692  52.691  1.00  0.00           C
ATOM   8595 8C21 POPE4 148      63.487 125.672  52.411  1.00  0.00           C
ATOM   8599  C33 POPE4 148      61.437 131.416  67.541  1.00  0.00           C
ATOM   8602  C34 POPE4 148      62.457 131.076  66.451  1.00  0.00           C
ATOM   8605  C35 POPE4 148      62.327 131.936  65.191  1.00  0.00           C
ATOM   8608  C36 POPE4 148      61.477 131.326  64.061  1.00  0.00           C
ATOM   8611  C37 POPE4 148      61.487 132.246  62.831  1.00  0.00           C
ATOM   8614  C38 POPE4 148      60.877 131.646  61.541  1.00  0.00           C
ATOM   8617  C39 POPE4 148      61.617 130.426  60.971  1.00  0.00           C
ATOM   8620 0C31 POPE4 148      61.317 130.236  59.471  1.00  0.00           C
ATOM   8623 1C31 POPE4 148      61.747 128.856  58.941  1.00  0.00           C
ATOM   8626 2C31 POPE4 148      61.547 128.616  57.431  1.00  0.00           C
ATOM   8629 3C31 POPE4 148      62.497 129.436  56.551  1.00  0.00           C
ATOM   8632 4C31 POPE4 148      62.207 129.276  55.051  1.00  0.00           C
ATOM   8635 5C31 POPE4 148      63.297 129.916  54.171  1.00  0.00           C
ATOM   8638 6C31 POPE4 148      62.957 129.896  52.681  1.00  0.00           C
ATOM   8642  NH3 POPE5 149      65.577  42.552  75.531  1.00  0.00           N
ATOM   8646  C12 POPE5 149      65.207  41.962  76.851  1.00  0.00           C
ATOM   8649  C11 POPE5 149      63.667  41.882  77.011  1.00  0.00           C
ATOM   8652  P   POPE5 149      62.807  40.762  74.771  1.00  0.00           P
ATOM   8653  O13 POPE5 149      64.097  40.902  74.081  1.00  0.00           O
ATOM   8654  O14 POPE5 149      61.937  39.602  74.461  1.00  0.00           O
ATOM   8655  O11 POPE5 149      61.987  42.082  74.651  1.00  0.00           O
ATOM   8656  O12 POPE5 149      63.057  40.772  76.331  1.00  0.00           O
ATOM   8657  C1  POPE5 149      60.887  42.212  73.751  1.00  0.00           C
ATOM   8660  C2  POPE5 149      60.547  43.712  73.601  1.00  0.00           C
ATOM   8662  O21 POPE5 149      61.647  44.572  73.191  1.00  0.00           O
ATOM   8663  C21 POPE5 149      62.487  44.172  72.271  1.00  0.00           C
ATOM   8664  O22 POPE5 149      62.397  43.192  71.561  1.00  0.00           O
ATOM   8665  C22 POPE5 149      63.587  45.232  72.081  1.00  0.00           C
ATOM   8668  C3  POPE5 149      60.057  44.222  74.991  1.00  0.00           C
ATOM   8671  O31 POPE5 149      60.117  45.662  75.161  1.00  0.00           O
ATOM   8672  C31 POPE5 149      59.187  46.272  74.431  1.00  0.00           C
ATOM   8673  O32 POPE5 149      58.377  45.712  73.721  1.00  0.00           O
ATOM   8674  C32 POPE5 149      59.317  47.792  74.551  1.00  0.00           C
ATOM   8677  C23 POPE5 149      63.727  45.652  70.601  1.00  0.00           C
ATOM   8680  C24 POPE5 149      64.837  46.682  70.371  1.00  0.00           C
ATOM   8683  C25 POPE5 149      65.367  46.682  68.921  1.00  0.00           C
ATOM   8686  C26 POPE5 149      64.497  47.452  67.911  1.00  0.00           C
ATOM   8689  C27 POPE5 149      64.887  47.132  66.451  1.00  0.00           C
ATOM   8692  C28 POPE5 149      64.347  48.162  65.431  1.00  0.00           C
ATOM   8695  C29 POPE5 149      64.067  47.542  64.081  1.00  0.00           C
ATOM   8697 0C21 POPE5 149      64.777  47.662  62.941  1.00  0.00           C
ATOM   8699 1C21 POPE5 149      66.057  48.422  62.681  1.00  0.00           C
ATOM   8702 2C21 POPE5 149      65.967  49.312  61.431  1.00  0.00           C
ATOM   8705 3C21 POPE5 149      65.587  50.772  61.741  1.00  0.00           C
ATOM   8708 4C21 POPE5 149      65.167  51.542  60.481  1.00  0.00           C
ATOM   8711 5C21 POPE5 149      65.127  53.062  60.651  1.00  0.00           C
ATOM   8714 6C21 POPE5 149      64.387  53.562  61.901  1.00  0.00           C
ATOM   8717 7C21 POPE5 149      64.177  55.082  61.861  1.00  0.00           C
ATOM   8720 8C21 POPE5 149      63.597  55.652  63.151  1.00  0.00           C
ATOM   8724  C33 POPE5 149      57.927  48.422  74.721  1.00  0.00           C
ATOM   8727  C34 POPE5 149      57.787  49.922  74.461  1.00  0.00           C
ATOM   8730  C35 POPE5 149      56.307  50.322  74.461  1.00  0.00           C
ATOM   8733  C36 POPE5 149      56.027  51.732  73.941  1.00  0.00           C
ATOM   8736  C37 POPE5 149      54.627  51.822  73.321  1.00  0.00           C
ATOM   8739  C38 POPE5 149      54.447  53.152  72.581  1.00  0.00           C
ATOM   8742  C39 POPE5 149      53.257  53.182  71.631  1.00  0.00           C
ATOM   8745 0C31 POPE5 149      53.307  52.142  70.501  1.00  0.00           C
ATOM   8748 1C31 POPE5 149      52.537  52.632  69.271  1.00  0.00           C
ATOM   8751 2C31 POPE5 149      52.347  51.572  68.171  1.00  0.00           C
ATOM   8754 3C31 POPE5 149      51.417  52.112  67.081  1.00  0.00           C
ATOM   8757 4C31 POPE5 149      50.957  51.062  66.061  1.00  0.00           C
ATOM   8760 5C31 POPE5 149      50.077  51.682  64.961  1.00  0.00           C
ATOM   8763 6C31 POPE5 149      49.567  50.662  63.941  1.00  0.00           C
ATOM   8767  NH3 POPE6 150      99.597  23.592  33.031  1.00  0.00           N
ATOM   8771  C12 POPE6 150      98.237  24.042  32.581  1.00  0.00           C
ATOM   8774  C11 POPE6 150      97.087  23.132  33.041  1.00  0.00           C
ATOM   8777  P   POPE6 150      94.547  23.822  33.271  1.00  0.00           P
ATOM   8778  O13 POPE6 150      94.657  25.122  33.951  1.00  0.00           O
ATOM   8779  O14 POPE6 150      93.387  23.642  32.361  1.00  0.00           O
ATOM   8780  O11 POPE6 150      94.607  22.652  34.341  1.00  0.00           O
ATOM   8781  O12 POPE6 150      95.887  23.612  32.451  1.00  0.00           O
ATOM   8782  C1  POPE6 150      94.457  23.022  35.721  1.00  0.00           C
ATOM   8785  C2  POPE6 150      94.617  21.832  36.721  1.00  0.00           C
ATOM   8787  O21 POPE6 150      95.667  22.072  37.671  1.00  0.00           O
ATOM   8788  C21 POPE6 150      96.937  22.032  37.291  1.00  0.00           C
ATOM   8789  O22 POPE6 150      97.367  21.762  36.191  1.00  0.00           O
ATOM   8790  C22 POPE6 150      97.777  22.552  38.451  1.00  0.00           C
ATOM   8793  C3  POPE6 150      94.647  20.432  36.051  1.00  0.00           C
ATOM   8796  O31 POPE6 150      94.067  19.442  36.921  1.00  0.00           O
ATOM   8797  C31 POPE6 150      94.907  18.892  37.791  1.00  0.00           C
ATOM   8798  O32 POPE6 150      96.117  19.052  37.811  1.00  0.00           O
ATOM   8799  C32 POPE6 150      94.117  18.002  38.741  1.00  0.00           C
ATOM   8802  C23 POPE6 150      98.117  21.452  39.481  1.00  0.00           C
ATOM   8805  C24 POPE6 150      99.267  21.862  40.421  1.00  0.00           C
ATOM   8808  C25 POPE6 150      98.917  22.912  41.481  1.00  0.00           C
ATOM   8811  C26 POPE6 150      98.357  22.312  42.781  1.00  0.00           C
ATOM   8814  C27 POPE6 150      98.627  23.222  43.981  1.00  0.00           C
ATOM   8817  C28 POPE6 150      98.167  22.582  45.301  1.00  0.00           C
ATOM   8820  C29 POPE6 150      98.537  23.442  46.481  1.00  0.00           C
ATOM   8822 0C21 POPE6 150      98.687  23.012  47.751  1.00  0.00           C
ATOM   8824 1C21 POPE6 150      98.437  21.622  48.261  1.00  0.00           C
ATOM   8827 2C21 POPE6 150      97.527  21.662  49.491  1.00  0.00           C
ATOM   8830 3C21 POPE6 150      97.507  20.332  50.261  1.00  0.00           C
ATOM   8833 4C21 POPE6 150      96.697  20.452  51.561  1.00  0.00           C
ATOM   8836 5C21 POPE6 150      96.827  19.262  52.531  1.00  0.00           C
ATOM   8839 6C21 POPE6 150      98.257  19.022  53.031  1.00  0.00           C
ATOM   8842 7C21 POPE6 150      98.347  17.992  54.161  1.00  0.00           C
ATOM   8845 8C21 POPE6 150      99.777  17.802  54.681  1.00  0.00           C
ATOM   8849  C33 POPE6 150      94.817  17.762  40.101  1.00  0.00           C
ATOM   8852  C34 POPE6 150      93.887  18.042  41.281  1.00  0.00           C
ATOM   8855  C35 POPE6 150      93.707  19.552  41.531  1.00  0.00           C
ATOM   8858  C36 POPE6 150      92.267  19.942  41.851  1.00  0.00           C
ATOM   8861  C37 POPE6 150      92.147  21.422  42.231  1.00  0.00           C
ATOM   8864  C38 POPE6 150      90.747  21.732  42.741  1.00  0.00           C
ATOM   8867  C39 POPE6 150      90.567  23.162  43.271  1.00  0.00           C
ATOM   8870 0C31 POPE6 150      91.197  23.382  44.651  1.00  0.00           C
ATOM   8873 1C31 POPE6 150      90.807  24.752  45.241  1.00  0.00           C
ATOM   8876 2C31 POPE6 150      91.317  24.982  46.681  1.00  0.00           C
ATOM   8879 3C31 POPE6 150      90.657  24.122  47.771  1.00  0.00           C
ATOM   8882 4C31 POPE6 150      89.137  24.312  47.891  1.00  0.00           C
ATOM   8885 5C31 POPE6 150      88.537  23.622  49.121  1.00  0.00           C
ATOM   8888 6C31 POPE6 150      87.017  23.742  49.191  1.00  0.00           C
ATOM   8892  NH3 POPE7 151      83.087  97.822  74.321  1.00  0.00           N
ATOM   8896  C12 POPE7 151      84.477  97.342  74.671  1.00  0.00           C
ATOM   8899  C11 POPE7 151      84.987  98.002  75.981  1.00  0.00           C
ATOM   8902  P   POPE7 151      87.577  97.352  75.491  1.00  0.00           P
ATOM   8903  O13 POPE7 151      88.547  96.552  76.291  1.00  0.00           O
ATOM   8904  O14 POPE7 151      87.177  96.712  74.221  1.00  0.00           O
ATOM   8905  O11 POPE7 151      88.207  98.762  75.171  1.00  0.00           O
ATOM   8906  O12 POPE7 151      86.317  97.702  76.351  1.00  0.00           O
ATOM   8907  C1  POPE7 151      89.237  98.912  74.201  1.00  0.00           C
ATOM   8910  C2  POPE7 151      88.627  99.322  72.831  1.00  0.00           C
ATOM   8912  O21 POPE7 151      89.297  98.692  71.731  1.00  0.00           O
ATOM   8913  C21 POPE7 151      90.527  99.112  71.491  1.00  0.00           C
ATOM   8914  O22 POPE7 151      91.237  99.762  72.231  1.00  0.00           O
ATOM   8915  C22 POPE7 151      90.977  98.592  70.131  1.00  0.00           C
ATOM   8918  C3  POPE7 151      88.447 100.872  72.671  1.00  0.00           C
ATOM   8921  O31 POPE7 151      87.217 101.202  71.991  1.00  0.00           O
ATOM   8922  C31 POPE7 151      87.287 101.172  70.661  1.00  0.00           C
ATOM   8923  O32 POPE7 151      88.307 100.962  70.021  1.00  0.00           O
ATOM   8924  C32 POPE7 151      85.937 101.452  70.021  1.00  0.00           C
ATOM   8927  C23 POPE7 151      91.657  99.672  69.261  1.00  0.00           C
ATOM   8930  C24 POPE7 151      92.137  99.102  67.921  1.00  0.00           C
ATOM   8933  C25 POPE7 151      90.997  98.702  66.961  1.00  0.00           C
ATOM   8936  C26 POPE7 151      90.577  99.852  66.031  1.00  0.00           C
ATOM   8939  C27 POPE7 151      89.427  99.472  65.081  1.00  0.00           C
ATOM   8942  C28 POPE7 151      89.067 100.632  64.131  1.00  0.00           C
ATOM   8945  C29 POPE7 151      87.797 100.372  63.361  1.00  0.00           C
ATOM   8947 0C21 POPE7 151      87.587 100.572  62.041  1.00  0.00           C
ATOM   8949 1C21 POPE7 151      88.577 101.112  61.051  1.00  0.00           C
ATOM   8952 2C21 POPE7 151      89.257  99.982  60.251  1.00  0.00           C
ATOM   8955 3C21 POPE7 151      88.297  99.212  59.321  1.00  0.00           C
ATOM   8958 4C21 POPE7 151      88.977  98.002  58.641  1.00  0.00           C
ATOM   8961 5C21 POPE7 151      88.047  97.292  57.651  1.00  0.00           C
ATOM   8964 6C21 POPE7 151      88.597  95.932  57.191  1.00  0.00           C
ATOM   8967 7C21 POPE7 151      87.707  95.282  56.121  1.00  0.00           C
ATOM   8970 8C21 POPE7 151      88.167  93.872  55.721  1.00  0.00           C
ATOM   8974  C33 POPE7 151      86.027 102.662  69.061  1.00  0.00           C
ATOM   8977  C34 POPE7 151      85.137 102.472  67.821  1.00  0.00           C
ATOM   8980  C35 POPE7 151      85.247 103.622  66.811  1.00  0.00           C
ATOM   8983  C36 POPE7 151      86.637 103.752  66.181  1.00  0.00           C
ATOM   8986  C37 POPE7 151      86.707 104.812  65.071  1.00  0.00           C
ATOM   8989  C38 POPE7 151      86.797 104.202  63.671  1.00  0.00           C
ATOM   8992  C39 POPE7 151      86.637 105.272  62.581  1.00  0.00           C
ATOM   8995 0C31 POPE7 151      87.007 104.772  61.181  1.00  0.00           C
ATOM   8998 1C31 POPE7 151      86.517 105.742  60.091  1.00  0.00           C
ATOM   9001 2C31 POPE7 151      86.867 105.312  58.671  1.00  0.00           C
ATOM   9004 3C31 POPE7 151      85.917 105.942  57.641  1.00  0.00           C
ATOM   9007 4C31 POPE7 151      86.407 105.812  56.191  1.00  0.00           C
ATOM   9010 5C31 POPE7 151      85.367 106.312  55.181  1.00  0.00           C
ATOM   9013 6C31 POPE7 151      85.897 106.382  53.751  1.00  0.00           C
ATOM   9017  NH3 POPE8 152     113.527  67.252  37.551  1.00  0.00           N
ATOM   9021  C12 POPE8 152     114.377  66.022  37.621  1.00  0.00           C
ATOM   9024  C11 POPE8 152     113.707  64.832  36.911  1.00  0.00           C
ATOM   9027  P   POPE8 152     113.977  62.222  36.821  1.00  0.00           P
ATOM   9028  O13 POPE8 152     112.527  62.062  36.601  1.00  0.00           O
ATOM   9029  O14 POPE8 152     114.897  61.892  35.701  1.00  0.00           O
ATOM   9030  O11 POPE8 152     114.377  61.332  38.071  1.00  0.00           O
ATOM   9031  O12 POPE8 152     114.337  63.652  37.381  1.00  0.00           O
ATOM   9032  C1  POPE8 152     115.727  60.912  38.251  1.00  0.00           C
ATOM   9035  C2  POPE8 152     115.917  60.072  39.551  1.00  0.00           C
ATOM   9037  O21 POPE8 152     116.417  60.902  40.621  1.00  0.00           O
ATOM   9038  C21 POPE8 152     115.587  61.122  41.621  1.00  0.00           C
ATOM   9039  O22 POPE8 152     114.387  60.892  41.631  1.00  0.00           O
ATOM   9040  C22 POPE8 152     116.397  61.432  42.891  1.00  0.00           C
ATOM   9043  C3  POPE8 152     116.937  58.912  39.291  1.00  0.00           C
ATOM   9046  O31 POPE8 152     117.637  58.502  40.491  1.00  0.00           O
ATOM   9047  C31 POPE8 152     117.317  57.302  40.991  1.00  0.00           C
ATOM   9048  O32 POPE8 152     116.707  56.442  40.391  1.00  0.00           O
ATOM   9049  C32 POPE8 152     117.927  57.172  42.391  1.00  0.00           C
ATOM   9052  C23 POPE8 152     115.497  61.432  44.141  1.00  0.00           C
ATOM   9055  C24 POPE8 152     116.247  61.582  45.481  1.00  0.00           C
ATOM   9058  C25 POPE8 152     115.257  61.592  46.651  1.00  0.00           C
ATOM   9061  C26 POPE8 152     115.907  61.822  48.031  1.00  0.00           C
ATOM   9064  C27 POPE8 152     114.837  61.902  49.131  1.00  0.00           C
ATOM   9067  C28 POPE8 152     115.407  62.342  50.501  1.00  0.00           C
ATOM   9070  C29 POPE8 152     114.817  63.642  50.971  1.00  0.00           C
ATOM   9072 0C21 POPE8 152     113.837  63.832  51.871  1.00  0.00           C
ATOM   9074 1C21 POPE8 152     113.117  62.782  52.681  1.00  0.00           C
ATOM   9077 2C21 POPE8 152     113.277  63.032  54.191  1.00  0.00           C
ATOM   9080 3C21 POPE8 152     112.577  64.312  54.671  1.00  0.00           C
ATOM   9083 4C21 POPE8 152     112.647  64.522  56.191  1.00  0.00           C
ATOM   9086 5C21 POPE8 152     111.867  65.772  56.621  1.00  0.00           C
ATOM   9089 6C21 POPE8 152     111.947  66.032  58.131  1.00  0.00           C
ATOM   9092 7C21 POPE8 152     111.207  67.302  58.571  1.00  0.00           C
ATOM   9095 8C21 POPE8 152     111.407  67.642  60.051  1.00  0.00           C
ATOM   9099  C33 POPE8 152     119.067  56.122  42.481  1.00  0.00           C
ATOM   9102  C34 POPE8 152     119.357  55.712  43.941  1.00  0.00           C
ATOM   9105  C35 POPE8 152     118.277  54.772  44.501  1.00  0.00           C
ATOM   9108  C36 POPE8 152     118.427  54.422  45.981  1.00  0.00           C
ATOM   9111  C37 POPE8 152     117.197  53.662  46.481  1.00  0.00           C
ATOM   9114  C38 POPE8 152     117.407  52.892  47.781  1.00  0.00           C
ATOM   9117  C39 POPE8 152     118.207  51.592  47.611  1.00  0.00           C
ATOM   9120 0C31 POPE8 152     118.087  50.662  48.831  1.00  0.00           C
ATOM   9123 1C31 POPE8 152     119.077  49.492  48.811  1.00  0.00           C
ATOM   9126 2C31 POPE8 152     119.017  48.672  50.101  1.00  0.00           C
ATOM   9129 3C31 POPE8 152     120.157  47.662  50.261  1.00  0.00           C
ATOM   9132 4C31 POPE8 152     119.927  46.372  49.461  1.00  0.00           C
ATOM   9135 5C31 POPE8 152     121.057  45.352  49.641  1.00  0.00           C
ATOM   9138 6C31 POPE8 152     120.927  44.142  48.711  1.00  0.00           C
ATOM   9142  NH3 POPE9 153      47.297  51.452  79.131  1.00  0.00           N
ATOM   9146  C12 POPE9 153      48.277  51.272  80.261  1.00  0.00           C
ATOM   9149  C11 POPE9 153      49.257  50.122  80.031  1.00  0.00           C
ATOM   9152  P   POPE9 153      51.457  49.272  81.131  1.00  0.00           P
ATOM   9153  O13 POPE9 153      52.337  49.552  79.981  1.00  0.00           O
ATOM   9154  O14 POPE9 153      52.047  49.422  82.471  1.00  0.00           O
ATOM   9155  O11 POPE9 153      50.787  47.852  81.011  1.00  0.00           O
ATOM   9156  O12 POPE9 153      50.227  50.242  81.061  1.00  0.00           O
ATOM   9157  C1  POPE9 153      51.567  46.652  80.971  1.00  0.00           C
ATOM   9160  C2  POPE9 153      51.857  46.272  79.501  1.00  0.00           C
ATOM   9162  O21 POPE9 153      51.467  44.922  79.171  1.00  0.00           O
ATOM   9163  C21 POPE9 153      50.147  44.792  78.941  1.00  0.00           C
ATOM   9164  O22 POPE9 153      49.287  44.932  79.791  1.00  0.00           O
ATOM   9165  C22 POPE9 153      49.937  44.662  77.421  1.00  0.00           C
ATOM   9168  C3  POPE9 153      53.337  46.532  79.061  1.00  0.00           C
ATOM   9171  O31 POPE9 153      53.727  45.752  77.921  1.00  0.00           O
ATOM   9172  C31 POPE9 153      53.277  46.002  76.681  1.00  0.00           C
ATOM   9173  O32 POPE9 153      53.437  45.232  75.741  1.00  0.00           O
ATOM   9174  C32 POPE9 153      52.487  47.332  76.551  1.00  0.00           C
ATOM   9177  C23 POPE9 153      49.677  43.242  76.861  1.00  0.00           C
ATOM   9180  C24 POPE9 153      50.037  43.082  75.371  1.00  0.00           C
ATOM   9183  C25 POPE9 153      49.287  44.082  74.471  1.00  0.00           C
ATOM   9186  C26 POPE9 153      48.817  43.502  73.131  1.00  0.00           C
ATOM   9189  C27 POPE9 153      47.897  44.482  72.391  1.00  0.00           C
ATOM   9192  C28 POPE9 153      46.897  43.822  71.411  1.00  0.00           C
ATOM   9195  C29 POPE9 153      45.967  42.882  72.131  1.00  0.00           C
ATOM   9197 0C21 POPE9 153      45.227  41.922  71.571  1.00  0.00           C
ATOM   9199 1C21 POPE9 153      45.127  41.662  70.091  1.00  0.00           C
ATOM   9202 2C21 POPE9 153      43.877  42.412  69.601  1.00  0.00           C
ATOM   9205 3C21 POPE9 153      43.727  42.432  68.081  1.00  0.00           C
ATOM   9208 4C21 POPE9 153      42.447  43.182  67.711  1.00  0.00           C
ATOM   9211 5C21 POPE9 153      42.187  43.272  66.201  1.00  0.00           C
ATOM   9214 6C21 POPE9 153      40.967  44.162  65.921  1.00  0.00           C
ATOM   9217 7C21 POPE9 153      40.707  44.372  64.431  1.00  0.00           C
ATOM   9220 8C21 POPE9 153      39.637  45.432  64.161  1.00  0.00           C
ATOM   9224  C33 POPE9 153      52.117  47.812  75.121  1.00  0.00           C
ATOM   9227  C34 POPE9 153      50.997  48.872  75.181  1.00  0.00           C
ATOM   9230  C35 POPE9 153      49.917  48.652  74.111  1.00  0.00           C
ATOM   9233  C36 POPE9 153      50.077  49.562  72.891  1.00  0.00           C
ATOM   9236  C37 POPE9 153      49.207  49.072  71.741  1.00  0.00           C
ATOM   9239  C38 POPE9 153      49.957  48.952  70.401  1.00  0.00           C
ATOM   9242  C39 POPE9 153      51.027  47.852  70.471  1.00  0.00           C
ATOM   9245 0C31 POPE9 153      51.497  47.362  69.101  1.00  0.00           C
ATOM   9248 1C31 POPE9 153      51.797  45.862  69.141  1.00  0.00           C
ATOM   9251 2C31 POPE9 153      52.257  45.302  67.801  1.00  0.00           C
ATOM   9254 3C31 POPE9 153      52.407  43.782  67.871  1.00  0.00           C
ATOM   9257 4C31 POPE9 153      52.737  43.132  66.521  1.00  0.00           C
ATOM   9260 5C31 POPE9 153      52.937  41.622  66.631  1.00  0.00           C
ATOM   9263 6C31 POPE9 153      53.197  40.932  65.291  1.00  0.00           C
ATOM   9267  NH3 POPE  154     100.787  74.982  76.561  1.00  0.00           N
ATOM   9271  C12 POPE  154      99.407  74.422  76.621  1.00  0.00           C
ATOM   9274  C11 POPE  154      99.417  72.892  76.631  1.00  0.00           C
ATOM   9277  P   POPE  154     101.077  71.322  75.311  1.00  0.00           P
ATOM   9278  O13 POPE  154     102.387  71.992  75.461  1.00  0.00           O
ATOM   9279  O14 POPE  154     100.767  70.162  76.201  1.00  0.00           O
ATOM   9280  O11 POPE  154     100.927  70.882  73.801  1.00  0.00           O
ATOM   9281  O12 POPE  154      99.947  72.412  75.401  1.00  0.00           O
ATOM   9282  C1  POPE  154     101.187  71.822  72.741  1.00  0.00           C
ATOM   9285  C2  POPE  154      99.927  72.152  71.871  1.00  0.00           C
ATOM   9287  O21 POPE  154      99.667  73.572  71.871  1.00  0.00           O
ATOM   9288  C21 POPE  154      99.377  74.082  70.671  1.00  0.00           C
ATOM   9289  O22 POPE  154      99.497  73.492  69.601  1.00  0.00           O
ATOM   9290  C22 POPE  154      98.847  75.502  70.781  1.00  0.00           C
ATOM   9293  C3  POPE  154      98.667  71.372  72.361  1.00  0.00           C
ATOM   9296  O31 POPE  154      97.437  71.672  71.661  1.00  0.00           O
ATOM   9297  C31 POPE  154      97.027  70.912  70.621  1.00  0.00           C
ATOM   9298  O32 POPE  154      95.857  70.732  70.361  1.00  0.00           O
ATOM   9299  C32 POPE  154      98.147  70.342  69.771  1.00  0.00           C
ATOM   9302  C23 POPE  154      98.167  75.882  69.451  1.00  0.00           C
ATOM   9305  C24 POPE  154      97.337  77.162  69.561  1.00  0.00           C
ATOM   9308  C25 POPE  154      96.657  77.552  68.231  1.00  0.00           C
ATOM   9311  C26 POPE  154      95.537  76.602  67.791  1.00  0.00           C
ATOM   9314  C27 POPE  154      95.087  76.842  66.341  1.00  0.00           C
ATOM   9317  C28 POPE  154      94.067  75.792  65.851  1.00  0.00           C
ATOM   9320  C29 POPE  154      93.997  75.752  64.351  1.00  0.00           C
ATOM   9322 0C21 POPE  154      93.007  76.212  63.561  1.00  0.00           C
ATOM   9324 1C21 POPE  154      91.737  76.892  64.001  1.00  0.00           C
ATOM   9327 2C21 POPE  154      90.487  76.012  63.791  1.00  0.00           C
ATOM   9330 3C21 POPE  154      90.217  75.612  62.331  1.00  0.00           C
ATOM   9333 4C21 POPE  154      88.997  74.692  62.181  1.00  0.00           C
ATOM   9336 5C21 POPE  154      88.647  74.342  60.721  1.00  0.00           C
ATOM   9339 6C21 POPE  154      87.377  75.052  60.241  1.00  0.00           C
ATOM   9342 7C21 POPE  154      86.907  74.602  58.851  1.00  0.00           C
ATOM   9345 8C21 POPE  154      85.557  75.232  58.451  1.00  0.00           C
ATOM   9349  C33 POPE  154      97.637  69.752  68.441  1.00  0.00           C
ATOM   9352  C34 POPE  154      98.807  69.422  67.521  1.00  0.00           C
ATOM   9355  C35 POPE  154      98.457  69.352  66.031  1.00  0.00           C
ATOM   9358  C36 POPE  154      99.737  69.462  65.191  1.00  0.00           C
ATOM   9361  C37 POPE  154      99.527  69.302  63.681  1.00  0.00           C
ATOM   9364  C38 POPE  154     100.797  69.632  62.871  1.00  0.00           C
ATOM   9367  C39 POPE  154     102.057  68.912  63.391  1.00  0.00           C
ATOM   9370 0C31 POPE  154     103.267  69.042  62.441  1.00  0.00           C
ATOM   9373 1C31 POPE  154     104.447  68.152  62.861  1.00  0.00           C
ATOM   9376 2C31 POPE  154     104.477  66.762  62.181  1.00  0.00           C
ATOM   9379 3C31 POPE  154     103.177  65.962  62.291  1.00  0.00           C
ATOM   9382 4C31 POPE  154     103.217  64.622  61.551  1.00  0.00           C
ATOM   9385 5C31 POPE  154     101.847  63.932  61.531  1.00  0.00           C
ATOM   9388 6C31 POPE  154     101.827  62.632  60.721  1.00  0.00           C
ATOM   9392  NH3 POPE  155     114.937  34.352  36.941  1.00  0.00           N
ATOM   9396  C12 POPE  155     113.957  33.232  36.761  1.00  0.00           C
ATOM   9399  C11 POPE  155     113.807  32.902  35.281  1.00  0.00           C
ATOM   9402  P   POPE  155     113.327  30.482  34.401  1.00  0.00           P
ATOM   9403  O13 POPE  155     112.147  29.582  34.301  1.00  0.00           O
ATOM   9404  O14 POPE  155     113.977  30.832  33.131  1.00  0.00           O
ATOM   9405  O11 POPE  155     114.417  29.862  35.391  1.00  0.00           O
ATOM   9406  O12 POPE  155     112.897  31.822  35.151  1.00  0.00           O
ATOM   9407  C1  POPE  155     114.017  29.422  36.691  1.00  0.00           C
ATOM   9410  C2  POPE  155     115.097  28.532  37.361  1.00  0.00           C
ATOM   9412  O21 POPE  155     114.517  27.862  38.491  1.00  0.00           O
ATOM   9413  C21 POPE  155     114.227  28.572  39.571  1.00  0.00           C
ATOM   9414  O22 POPE  155     114.567  29.722  39.811  1.00  0.00           O
ATOM   9415  C22 POPE  155     113.327  27.732  40.461  1.00  0.00           C
ATOM   9418  C3  POPE  155     116.447  29.252  37.661  1.00  0.00           C
ATOM   9421  O31 POPE  155     117.257  28.592  38.651  1.00  0.00           O
ATOM   9422  C31 POPE  155     117.807  27.432  38.261  1.00  0.00           C
ATOM   9423  O32 POPE  155     117.707  26.942  37.161  1.00  0.00           O
ATOM   9424  C32 POPE  155     118.557  26.802  39.441  1.00  0.00           C
ATOM   9427  C23 POPE  155     114.087  26.842  41.471  1.00  0.00           C
ATOM   9430  C24 POPE  155     113.277  26.622  42.751  1.00  0.00           C
ATOM   9433  C25 POPE  155     113.337  27.852  43.661  1.00  0.00           C
ATOM   9436  C26 POPE  155     112.267  27.892  44.761  1.00  0.00           C
ATOM   9439  C27 POPE  155     112.347  29.222  45.511  1.00  0.00           C
ATOM   9442  C28 POPE  155     111.357  29.352  46.671  1.00  0.00           C
ATOM   9445  C29 POPE  155     111.627  30.612  47.441  1.00  0.00           C
ATOM   9447 0C21 POPE  155     111.037  30.972  48.601  1.00  0.00           C
ATOM   9449 1C21 POPE  155     109.967  30.182  49.311  1.00  0.00           C
ATOM   9452 2C21 POPE  155     110.527  29.422  50.541  1.00  0.00           C
ATOM   9455 3C21 POPE  155     111.037  30.332  51.661  1.00  0.00           C
ATOM   9458 4C21 POPE  155     111.337  29.582  52.971  1.00  0.00           C
ATOM   9461 5C21 POPE  155     110.057  29.092  53.651  1.00  0.00           C
ATOM   9464 6C21 POPE  155     110.277  28.372  54.991  1.00  0.00           C
ATOM   9467 7C21 POPE  155     108.927  27.992  55.611  1.00  0.00           C
ATOM   9470 8C21 POPE  155     108.997  27.332  56.991  1.00  0.00           C
ATOM   9474  C33 POPE  155     117.577  26.302  40.521  1.00  0.00           C
ATOM   9477  C34 POPE  155     118.287  25.652  41.721  1.00  0.00           C
ATOM   9480  C35 POPE  155     117.327  25.322  42.871  1.00  0.00           C
ATOM   9483  C36 POPE  155     118.067  24.892  44.141  1.00  0.00           C
ATOM   9486  C37 POPE  155     117.217  24.962  45.421  1.00  0.00           C
ATOM   9489  C38 POPE  155     118.097  24.762  46.661  1.00  0.00           C
ATOM   9492  C39 POPE  155     117.347  24.332  47.931  1.00  0.00           C
ATOM   9495 0C31 POPE  155     116.267  25.312  48.411  1.00  0.00           C
ATOM   9498 1C31 POPE  155     115.767  24.892  49.801  1.00  0.00           C
ATOM   9501 2C31 POPE  155     114.567  25.662  50.381  1.00  0.00           C
ATOM   9504 3C31 POPE  155     113.307  25.552  49.511  1.00  0.00           C
ATOM   9507 4C31 POPE  155     112.007  25.692  50.311  1.00  0.00           C
ATOM   9510 5C31 POPE  155     110.777  25.682  49.391  1.00  0.00           C
ATOM   9513 6C31 POPE  155     109.447  25.522  50.121  1.00  0.00           C
ATOM   9517  NH3 POPE  156      -2.297  57.702  36.701  1.00  0.00           N
ATOM   9521  C12 POPE  156      -1.057  57.052  36.161  1.00  0.00           C
ATOM   9524  C11 POPE  156      -0.257  56.452  37.301  1.00  0.00           C
ATOM   9527  P   POPE  156       1.767  54.932  37.691  1.00  0.00           P
ATOM   9528  O13 POPE  156       3.077  54.752  37.041  1.00  0.00           O
ATOM   9529  O14 POPE  156       1.807  55.582  39.011  1.00  0.00           O
ATOM   9530  O11 POPE  156       0.933  53.592  37.781  1.00  0.00           O
ATOM   9531  O12 POPE  156       0.873  55.812  36.731  1.00  0.00           O
ATOM   9532  C1  POPE  156       1.513  52.392  38.331  1.00  0.00           C
ATOM   9535  C2  POPE  156       1.123  52.122  39.821  1.00  0.00           C
ATOM   9537  O21 POPE  156       1.737  53.132  40.651  1.00  0.00           O
ATOM   9538  C21 POPE  156       1.023  53.512  41.701  1.00  0.00           C
ATOM   9539  O22 POPE  156      -0.127  53.202  41.941  1.00  0.00           O
ATOM   9540  C22 POPE  156       1.897  54.382  42.601  1.00  0.00           C
ATOM   9543  C3  POPE  156       1.603  50.712  40.291  1.00  0.00           C
ATOM   9546  O31 POPE  156       1.747  50.662  41.741  1.00  0.00           O
ATOM   9547  C31 POPE  156       2.887  50.142  42.181  1.00  0.00           C
ATOM   9548  O32 POPE  156       3.667  49.482  41.521  1.00  0.00           O
ATOM   9549  C32 POPE  156       3.127  50.542  43.631  1.00  0.00           C
ATOM   9552  C23 POPE  156       1.723  54.072  44.121  1.00  0.00           C
ATOM   9555  C24 POPE  156       2.617  54.952  44.991  1.00  0.00           C
ATOM   9558  C25 POPE  156       2.187  55.072  46.461  1.00  0.00           C
ATOM   9561  C26 POPE  156       2.647  53.942  47.401  1.00  0.00           C
ATOM   9564  C27 POPE  156       2.547  54.392  48.871  1.00  0.00           C
ATOM   9567  C28 POPE  156       2.847  53.292  49.911  1.00  0.00           C
ATOM   9570  C29 POPE  156       2.677  53.832  51.311  1.00  0.00           C
ATOM   9572 0C21 POPE  156       3.617  53.962  52.271  1.00  0.00           C
ATOM   9574 1C21 POPE  156       5.087  53.582  52.191  1.00  0.00           C
ATOM   9577 2C21 POPE  156       6.217  54.692  52.421  1.00  0.00           C
ATOM   9580 3C21 POPE  156       6.227  56.242  52.801  1.00  0.00           C
ATOM   9583 4C21 POPE  156       4.977  56.852  53.451  1.00  0.00           C
ATOM   9586 5C21 POPE  156       4.787  56.482  54.941  1.00  0.00           C
ATOM   9589 6C21 POPE  156       4.397  57.682  55.811  1.00  0.00           C
ATOM   9592 7C21 POPE  156       4.387  57.352  57.311  1.00  0.00           C
ATOM   9595 8C21 POPE  156       4.227  58.572  58.221  1.00  0.00           C
ATOM   9599  C33 POPE  156       3.857  49.402  44.381  1.00  0.00           C
ATOM   9602  C34 POPE  156       4.027  49.642  45.891  1.00  0.00           C
ATOM   9605  C35 POPE  156       4.767  48.482  46.561  1.00  0.00           C
ATOM   9608  C36 POPE  156       5.147  48.752  48.021  1.00  0.00           C
ATOM   9611  C37 POPE  156       5.887  47.572  48.661  1.00  0.00           C
ATOM   9614  C38 POPE  156       6.457  47.882  50.061  1.00  0.00           C
ATOM   9617  C39 POPE  156       5.387  48.222  51.101  1.00  0.00           C
ATOM   9620 0C31 POPE  156       5.957  48.312  52.521  1.00  0.00           C
ATOM   9623 1C31 POPE  156       4.877  48.562  53.581  1.00  0.00           C
ATOM   9626 2C31 POPE  156       5.407  48.382  55.011  1.00  0.00           C
ATOM   9629 3C31 POPE  156       4.347  48.682  56.081  1.00  0.00           C
ATOM   9632 4C31 POPE  156       4.837  48.432  57.511  1.00  0.00           C
ATOM   9635 5C31 POPE  156       3.717  48.602  58.541  1.00  0.00           C
ATOM   9638 6C31 POPE  156       4.207  48.442  59.991  1.00  0.00           C
ATOM   9642  NH3 POPE  157      93.917 128.162  77.601  1.00  0.00           N
ATOM   9646  C12 POPE  157      94.837 129.136  78.261  1.00  0.00           C
ATOM   9649  C11 POPE  157      94.037 130.256  78.961  1.00  0.00           C
ATOM   9652  P   POPE  157      91.427 130.146  78.791  1.00  0.00           P
ATOM   9653  O13 POPE  157      90.607 131.306  79.191  1.00  0.00           O
ATOM   9654  O14 POPE  157      91.607 129.026  79.751  1.00  0.00           O
ATOM   9655  O11 POPE  157      90.887 129.446  77.481  1.00  0.00           O
ATOM   9656  O12 POPE  157      92.847 130.616  78.281  1.00  0.00           O
ATOM   9657  C1  POPE  157      91.127 129.926  76.161  1.00  0.00           C
ATOM   9660  C2  POPE  157      90.957 128.716  75.211  1.00  0.00           C
ATOM   9662  O21 POPE  157      91.627 128.826  73.931  1.00  0.00           O
ATOM   9663  C21 POPE  157      91.257 129.856  73.181  1.00  0.00           C
ATOM   9664  O22 POPE  157      90.447 130.716  73.511  1.00  0.00           O
ATOM   9665  C22 POPE  157      91.867 129.756  71.781  1.00  0.00           C
ATOM   9668  C3  POPE  157      89.467 128.282  75.131  1.00  0.00           C
ATOM   9671  O31 POPE  157      89.327 126.942  74.601  1.00  0.00           O
ATOM   9672  C31 POPE  157      89.107 126.882  73.291  1.00  0.00           C
ATOM   9673  O32 POPE  157      88.877 127.822  72.561  1.00  0.00           O
ATOM   9674  C32 POPE  157      89.237 125.422  72.851  1.00  0.00           C
ATOM   9677  C23 POPE  157      90.767 129.966  70.711  1.00  0.00           C
ATOM   9680  C24 POPE  157      91.217 129.526  69.311  1.00  0.00           C
ATOM   9683  C25 POPE  157      90.057 129.456  68.301  1.00  0.00           C
ATOM   9686  C26 POPE  157      90.457 128.826  66.961  1.00  0.00           C
ATOM   9689  C27 POPE  157      89.247 128.506  66.071  1.00  0.00           C
ATOM   9692  C28 POPE  157      89.607 128.052  64.641  1.00  0.00           C
ATOM   9695  C29 POPE  157      90.207 126.672  64.571  1.00  0.00           C
ATOM   9697 0C21 POPE  157      91.097 126.242  63.651  1.00  0.00           C
ATOM   9699 1C21 POPE  157      91.667 127.052  62.511  1.00  0.00           C
ATOM   9702 2C21 POPE  157      90.697 127.232  61.331  1.00  0.00           C
ATOM   9705 3C21 POPE  157      90.317 125.932  60.601  1.00  0.00           C
ATOM   9708 4C21 POPE  157      89.287 126.202  59.491  1.00  0.00           C
ATOM   9711 5C21 POPE  157      88.517 124.962  58.991  1.00  0.00           C
ATOM   9714 6C21 POPE  157      89.367 123.892  58.301  1.00  0.00           C
ATOM   9717 7C21 POPE  157      88.487 122.912  57.501  1.00  0.00           C
ATOM   9720 8C21 POPE  157      89.257 121.812  56.771  1.00  0.00           C
ATOM   9724  C33 POPE  157      87.887 124.672  72.931  1.00  0.00           C
ATOM   9727  C34 POPE  157      87.687 123.702  71.761  1.00  0.00           C
ATOM   9730  C35 POPE  157      87.477 124.452  70.441  1.00  0.00           C
ATOM   9733  C36 POPE  157      87.377 123.512  69.241  1.00  0.00           C
ATOM   9736  C37 POPE  157      88.407 123.832  68.151  1.00  0.00           C
ATOM   9739  C38 POPE  157      88.347 122.752  67.071  1.00  0.00           C
ATOM   9742  C39 POPE  157      89.417 122.782  65.971  1.00  0.00           C
ATOM   9745 0C31 POPE  157      90.847 122.952  66.501  1.00  0.00           C
ATOM   9748 1C31 POPE  157      91.917 122.682  65.421  1.00  0.00           C
ATOM   9751 2C31 POPE  157      93.337 123.002  65.891  1.00  0.00           C
ATOM   9754 3C31 POPE  157      93.537 124.472  66.311  1.00  0.00           C
ATOM   9757 4C31 POPE  157      94.987 124.842  66.671  1.00  0.00           C
ATOM   9760 5C31 POPE  157      95.557 124.142  67.921  1.00  0.00           C
ATOM   9763 6C31 POPE  157      96.887 124.752  68.371  1.00  0.00           C
ATOM   9767  NH3 POPE  158      53.427  85.502  73.951  1.00  0.00           N
ATOM   9771  C12 POPE  158      53.897  84.602  75.081  1.00  0.00           C
ATOM   9774  C11 POPE  158      53.007  84.702  76.331  1.00  0.00           C
ATOM   9777  P   POPE  158      51.337  82.702  76.101  1.00  0.00           P
ATOM   9778  O13 POPE  158      51.867  81.652  75.191  1.00  0.00           O
ATOM   9779  O14 POPE  158      50.367  82.252  77.111  1.00  0.00           O
ATOM   9780  O11 POPE  158      50.737  83.882  75.251  1.00  0.00           O
ATOM   9781  O12 POPE  158      52.547  83.432  76.801  1.00  0.00           O
ATOM   9782  C1  POPE  158      49.367  84.232  75.281  1.00  0.00           C
ATOM   9785  C2  POPE  158      48.927  84.632  73.851  1.00  0.00           C
ATOM   9787  O21 POPE  158      48.817  86.062  73.731  1.00  0.00           O
ATOM   9788  C21 POPE  158      49.877  86.662  73.211  1.00  0.00           C
ATOM   9789  O22 POPE  158      50.987  86.182  73.051  1.00  0.00           O
ATOM   9790  C22 POPE  158      49.437  88.102  72.871  1.00  0.00           C
ATOM   9793  C3  POPE  158      47.547  83.982  73.511  1.00  0.00           C
ATOM   9796  O31 POPE  158      46.957  84.302  72.241  1.00  0.00           O
ATOM   9797  C31 POPE  158      47.637  84.572  71.161  1.00  0.00           C
ATOM   9798  O32 POPE  158      48.807  84.872  71.051  1.00  0.00           O
ATOM   9799  C32 POPE  158      46.737  84.372  69.961  1.00  0.00           C
ATOM   9802  C23 POPE  158      50.167  88.762  71.671  1.00  0.00           C
ATOM   9805  C24 POPE  158      49.307  88.922  70.401  1.00  0.00           C
ATOM   9808  C25 POPE  158      49.317  87.702  69.451  1.00  0.00           C
ATOM   9811  C26 POPE  158      49.247  88.112  67.971  1.00  0.00           C
ATOM   9814  C27 POPE  158      48.557  87.092  67.041  1.00  0.00           C
ATOM   9817  C28 POPE  158      48.737  87.382  65.531  1.00  0.00           C
ATOM   9820  C29 POPE  158      48.557  88.832  65.151  1.00  0.00           C
ATOM   9822 0C21 POPE  158      49.247  89.522  64.221  1.00  0.00           C
ATOM   9824 1C21 POPE  158      50.307  88.982  63.311  1.00  0.00           C
ATOM   9827 2C21 POPE  158      50.517  89.822  62.031  1.00  0.00           C
ATOM   9830 3C21 POPE  158      51.217  91.162  62.311  1.00  0.00           C
ATOM   9833 4C21 POPE  158      51.667  91.942  61.071  1.00  0.00           C
ATOM   9836 5C21 POPE  158      52.457  93.212  61.441  1.00  0.00           C
ATOM   9839 6C21 POPE  158      53.257  93.772  60.261  1.00  0.00           C
ATOM   9842 7C21 POPE  158      54.017  95.052  60.621  1.00  0.00           C
ATOM   9845 8C21 POPE  158      54.837  95.642  59.471  1.00  0.00           C
ATOM   9849  C33 POPE  158      47.487  83.462  68.971  1.00  0.00           C
ATOM   9852  C34 POPE  158      46.557  82.762  68.001  1.00  0.00           C
ATOM   9855  C35 POPE  158      46.387  83.462  66.661  1.00  0.00           C
ATOM   9858  C36 POPE  158      47.417  83.042  65.611  1.00  0.00           C
ATOM   9861  C37 POPE  158      47.037  83.592  64.241  1.00  0.00           C
ATOM   9864  C38 POPE  158      48.027  83.252  63.141  1.00  0.00           C
ATOM   9867  C39 POPE  158      47.757  84.092  61.891  1.00  0.00           C
ATOM   9870 0C31 POPE  158      48.647  83.732  60.711  1.00  0.00           C
ATOM   9873 1C31 POPE  158      48.437  84.692  59.541  1.00  0.00           C
ATOM   9876 2C31 POPE  158      49.147  84.222  58.261  1.00  0.00           C
ATOM   9879 3C31 POPE  158      49.017  85.212  57.101  1.00  0.00           C
ATOM   9882 4C31 POPE  158      47.587  85.342  56.551  1.00  0.00           C
ATOM   9885 5C31 POPE  158      47.487  86.442  55.481  1.00  0.00           C
ATOM   9888 6C31 POPE  158      46.067  86.692  55.011  1.00  0.00           C
ATOM   9892  NH3 POPE  159     122.017  48.832  37.971  1.00  0.00           N
ATOM   9896  C12 POPE  159     120.717  48.092  38.061  1.00  0.00           C
ATOM   9899  C11 POPE  159     119.957  48.182  36.741  1.00  0.00           C
ATOM   9902  P   POPE  159     120.247  50.492  35.501  1.00  0.00           P
ATOM   9903  O13 POPE  159     121.127  49.752  34.571  1.00  0.00           O
ATOM   9904  O14 POPE  159     119.307  51.522  35.011  1.00  0.00           O
ATOM   9905  O11 POPE  159     121.177  51.142  36.611  1.00  0.00           O
ATOM   9906  O12 POPE  159     119.487  49.502  36.481  1.00  0.00           O
ATOM   9907  C1  POPE  159     120.517  51.792  37.701  1.00  0.00           C
ATOM   9910  C2  POPE  159     121.597  52.342  38.681  1.00  0.00           C
ATOM   9912  O21 POPE  159     121.067  52.532  40.001  1.00  0.00           O
ATOM   9913  C21 POPE  159     120.827  51.412  40.681  1.00  0.00           C
ATOM   9914  O22 POPE  159     120.987  50.292  40.251  1.00  0.00           O
ATOM   9915  C22 POPE  159     120.327  51.722  42.091  1.00  0.00           C
ATOM   9918  C3  POPE  159     122.187  53.662  38.111  1.00  0.00           C
ATOM   9921  O31 POPE  159     123.337  54.092  38.871  1.00  0.00           O
ATOM   9922  C31 POPE  159     123.067  54.772  39.981  1.00  0.00           C
ATOM   9923  O32 POPE  159     122.027  55.372  40.211  1.00  0.00           O
ATOM   9924  C32 POPE  159     124.247  54.572  40.931  1.00  0.00           C
ATOM   9927  C23 POPE  159     121.087  50.892  43.151  1.00  0.00           C
ATOM   9930  C24 POPE  159     122.157  51.712  43.891  1.00  0.00           C
ATOM   9933  C25 POPE  159     121.647  52.332  45.201  1.00  0.00           C
ATOM   9936  C26 POPE  159     122.777  52.682  46.171  1.00  0.00           C
ATOM   9939  C27 POPE  159     122.297  53.022  47.601  1.00  0.00           C
ATOM   9942  C28 POPE  159     123.377  52.702  48.651  1.00  0.00           C
ATOM   9945  C29 POPE  159     123.177  53.342  50.001  1.00  0.00           C
ATOM   9947 0C21 POPE  159     122.277  52.992  50.951  1.00  0.00           C
ATOM   9949 1C21 POPE  159     121.247  51.902  50.861  1.00  0.00           C
ATOM   9952 2C21 POPE  159     120.837  51.342  52.241  1.00  0.00           C
ATOM   9955 3C21 POPE  159     121.677  50.142  52.731  1.00  0.00           C
ATOM   9958 4C21 POPE  159     120.907  49.232  53.701  1.00  0.00           C
ATOM   9961 5C21 POPE  159     120.577  49.862  55.051  1.00  0.00           C
ATOM   9964 6C21 POPE  159     119.527  49.062  55.831  1.00  0.00           C
ATOM   9967 7C21 POPE  159     119.167  49.672  57.191  1.00  0.00           C
ATOM   9970 8C21 POPE  159     118.077  48.892  57.931  1.00  0.00           C
ATOM   9974  C33 POPE  159     123.987  55.102  42.351  1.00  0.00           C
ATOM   9977  C34 POPE  159     125.187  54.872  43.291  1.00  0.00           C
ATOM   9980  C35 POPE  159     125.497  53.392  43.551  1.00  0.00           C
ATOM   9983  C36 POPE  159     126.727  53.142  44.421  1.00  0.00           C
ATOM   9986  C37 POPE  159     126.937  51.642  44.681  1.00  0.00           C
ATOM   9989  C38 POPE  159     128.397  51.202  44.601  1.00  0.00           C
ATOM   9992  C39 POPE  159     128.617  49.762  45.081  1.00  0.00           C
ATOM   9995 0C31 POPE  159     128.537  49.622  46.611  1.00  0.00           C
ATOM   9998 1C31 POPE  159     129.127  48.302  47.121  1.00  0.00           C
ATOM  10001 2C31 POPE  159     129.497  48.392  48.601  1.00  0.00           C
ATOM  10004 3C31 POPE  159     130.377  47.232  49.081  1.00  0.00           C
ATOM  10007 4C31 POPE  159     129.617  45.912  49.251  1.00  0.00           C
ATOM  10010 5C31 POPE  159     130.517  44.832  49.851  1.00  0.00           C
ATOM  10013 6C31 POPE  159     129.817  43.492  50.091  1.00  0.00           C
ATOM  10017  NH3 POPE  160     123.597  65.432  80.991  1.00  0.00           N
ATOM  10021  C12 POPE  160     123.627  64.532  82.201  1.00  0.00           C
ATOM  10024  C11 POPE  160     123.377  63.052  81.841  1.00  0.00           C
ATOM  10027  P   POPE  160     125.207  61.182  82.211  1.00  0.00           P
ATOM  10028  O13 POPE  160     126.357  61.202  83.141  1.00  0.00           O
ATOM  10029  O14 POPE  160     124.557  59.892  81.911  1.00  0.00           O
ATOM  10030  O11 POPE  160     125.727  61.802  80.821  1.00  0.00           O
ATOM  10031  O12 POPE  160     124.107  62.202  82.721  1.00  0.00           O
ATOM  10032  C1  POPE  160     127.137  61.672  80.521  1.00  0.00           C
ATOM  10035  C2  POPE  160     127.517  61.742  79.001  1.00  0.00           C
ATOM  10037  O21 POPE  160     126.447  62.222  78.171  1.00  0.00           O
ATOM  10038  C21 POPE  160     125.477  61.382  77.911  1.00  0.00           C
ATOM  10039  O22 POPE  160     125.317  60.262  78.361  1.00  0.00           O
ATOM  10040  C22 POPE  160     124.597  62.002  76.821  1.00  0.00           C
ATOM  10043  C3  POPE  160     128.177  60.432  78.431  1.00  0.00           C
ATOM  10046  O31 POPE  160     128.217  60.382  76.981  1.00  0.00           O
ATOM  10047  C31 POPE  160     129.177  61.132  76.441  1.00  0.00           C
ATOM  10048  O32 POPE  160     129.947  61.842  77.071  1.00  0.00           O
ATOM  10049  C32 POPE  160     129.127  61.102  74.911  1.00  0.00           C
ATOM  10052  C23 POPE  160     124.997  61.482  75.421  1.00  0.00           C
ATOM  10055  C24 POPE  160     124.397  62.322  74.291  1.00  0.00           C
ATOM  10058  C25 POPE  160     124.757  61.782  72.911  1.00  0.00           C
ATOM  10061  C26 POPE  160     124.437  62.722  71.741  1.00  0.00           C
ATOM  10064  C27 POPE  160     124.487  62.082  70.341  1.00  0.00           C
ATOM  10067  C28 POPE  160     124.247  63.112  69.211  1.00  0.00           C
ATOM  10070  C29 POPE  160     124.147  62.482  67.841  1.00  0.00           C
ATOM  10072 0C21 POPE  160     124.887  62.782  66.761  1.00  0.00           C
ATOM  10074 1C21 POPE  160     125.997  63.802  66.701  1.00  0.00           C
ATOM  10077 2C21 POPE  160     126.567  63.952  65.271  1.00  0.00           C
ATOM  10080 3C21 POPE  160     127.937  64.632  65.241  1.00  0.00           C
ATOM  10083 4C21 POPE  160     128.607  64.622  63.851  1.00  0.00           C
ATOM  10086 5C21 POPE  160     129.177  63.252  63.471  1.00  0.00           C
ATOM  10089 6C21 POPE  160     129.737  63.172  62.041  1.00  0.00           C
ATOM  10092 7C21 POPE  160     130.237  61.772  61.691  1.00  0.00           C
ATOM  10095 8C21 POPE  160     130.667  61.632  60.221  1.00  0.00           C
ATOM  10099  C33 POPE  160     129.137  59.712  74.241  1.00  0.00           C
ATOM  10102  C34 POPE  160     129.737  59.722  72.811  1.00  0.00           C
ATOM  10105  C35 POPE  160     129.067  60.702  71.841  1.00  0.00           C
ATOM  10108  C36 POPE  160     129.427  60.472  70.361  1.00  0.00           C
ATOM  10111  C37 POPE  160     128.637  61.412  69.431  1.00  0.00           C
ATOM  10114  C38 POPE  160     128.897  61.182  67.931  1.00  0.00           C
ATOM  10117  C39 POPE  160     128.167  59.952  67.371  1.00  0.00           C
ATOM  10120 0C31 POPE  160     128.127  59.972  65.841  1.00  0.00           C
ATOM  10123 1C31 POPE  160     127.417  58.762  65.211  1.00  0.00           C
ATOM  10126 2C31 POPE  160     126.477  59.182  64.061  1.00  0.00           C
ATOM  10129 3C31 POPE  160     126.157  58.052  63.061  1.00  0.00           C
ATOM  10132 4C31 POPE  160     125.337  56.902  63.651  1.00  0.00           C
ATOM  10135 5C31 POPE  160     125.077  55.802  62.611  1.00  0.00           C
ATOM  10138 6C31 POPE  160     124.227  54.642  63.121  1.00  0.00           C
ATOM  10142  NH3 POPE  161       9.947  -0.588  76.571  1.00  0.00           N
ATOM  10146  C12 POPE  161       8.457  -0.638  76.551  1.00  0.00           C
ATOM  10149  C11 POPE  161       7.777  -1.272  77.771  1.00  0.00           C
ATOM  10152  P   POPE  161       5.247  -1.282  77.041  1.00  0.00           P
ATOM  10153  O13 POPE  161       4.907  -2.632  77.581  1.00  0.00           O
ATOM  10154  O14 POPE  161       4.157  -0.278  76.961  1.00  0.00           O
ATOM  10155  O11 POPE  161       5.897  -1.432  75.601  1.00  0.00           O
ATOM  10156  O12 POPE  161       6.457  -0.728  77.891  1.00  0.00           O
ATOM  10157  C1  POPE  161       5.097  -1.392  74.421  1.00  0.00           C
ATOM  10160  C2  POPE  161       5.647  -0.478  73.281  1.00  0.00           C
ATOM  10162  O21 POPE  161       6.297  -1.292  72.271  1.00  0.00           O
ATOM  10163  C21 POPE  161       6.047  -0.852  71.041  1.00  0.00           C
ATOM  10164  O22 POPE  161       5.297   0.052  70.741  1.00  0.00           O
ATOM  10165  C22 POPE  161       6.767  -1.682  69.981  1.00  0.00           C
ATOM  10168  C3  POPE  161       6.577   0.702  73.761  1.00  0.00           C
ATOM  10171  O31 POPE  161       7.537   1.132  72.761  1.00  0.00           O
ATOM  10172  C31 POPE  161       8.837   1.032  73.031  1.00  0.00           C
ATOM  10173  O32 POPE  161       9.337   0.532  74.031  1.00  0.00           O
ATOM  10174  C32 POPE  161       9.617   1.642  71.861  1.00  0.00           C
ATOM  10177  C23 POPE  161       7.377  -0.758  68.901  1.00  0.00           C
ATOM  10180  C24 POPE  161       8.217  -1.522  67.871  1.00  0.00           C
ATOM  10183  C25 POPE  161       8.307  -0.882  66.471  1.00  0.00           C
ATOM  10186  C26 POPE  161       9.007   0.492  66.401  1.00  0.00           C
ATOM  10189  C27 POPE  161       9.227   0.902  64.931  1.00  0.00           C
ATOM  10192  C28 POPE  161       9.917   2.272  64.721  1.00  0.00           C
ATOM  10195  C29 POPE  161      11.327   2.362  65.241  1.00  0.00           C
ATOM  10197 0C21 POPE  161      12.117   3.452  65.131  1.00  0.00           C
ATOM  10199 1C21 POPE  161      11.737   4.742  64.451  1.00  0.00           C
ATOM  10202 2C21 POPE  161      12.917   5.462  63.771  1.00  0.00           C
ATOM  10205 3C21 POPE  161      13.927   6.092  64.751  1.00  0.00           C
ATOM  10208 4C21 POPE  161      15.307   5.402  64.761  1.00  0.00           C
ATOM  10211 5C21 POPE  161      16.207   5.762  63.561  1.00  0.00           C
ATOM  10214 6C21 POPE  161      16.937   7.112  63.711  1.00  0.00           C
ATOM  10217 7C21 POPE  161      18.027   7.312  62.651  1.00  0.00           C
ATOM  10220 8C21 POPE  161      18.927   8.532  62.871  1.00  0.00           C
ATOM  10224  C33 POPE  161      10.947   0.912  71.551  1.00  0.00           C
ATOM  10227  C34 POPE  161      11.287   0.892  70.051  1.00  0.00           C
ATOM  10230  C35 POPE  161      11.517   2.282  69.441  1.00  0.00           C
ATOM  10233  C36 POPE  161      12.467   3.142  70.281  1.00  0.00           C
ATOM  10236  C37 POPE  161      12.897   4.452  69.611  1.00  0.00           C
ATOM  10239  C38 POPE  161      14.137   4.342  68.711  1.00  0.00           C
ATOM  10242  C39 POPE  161      15.427   3.872  69.411  1.00  0.00           C
ATOM  10245 0C31 POPE  161      15.937   4.742  70.571  1.00  0.00           C
ATOM  10248 1C31 POPE  161      16.617   6.042  70.111  1.00  0.00           C
ATOM  10251 2C31 POPE  161      17.637   6.602  71.131  1.00  0.00           C
ATOM  10254 3C31 POPE  161      18.457   7.772  70.561  1.00  0.00           C
ATOM  10257 4C31 POPE  161      18.197   9.122  71.231  1.00  0.00           C
ATOM  10260 5C31 POPE  161      19.017  10.232  70.571  1.00  0.00           C
ATOM  10263 6C31 POPE  161      18.697  11.622  71.121  1.00  0.00           C
ATOM  10267  NH3 POPE  162     110.917  88.492  33.921  1.00  0.00           N
ATOM  10271  C12 POPE  162     111.937  87.492  34.381  1.00  0.00           C
ATOM  10274  C11 POPE  162     112.187  87.552  35.921  1.00  0.00           C
ATOM  10277  P   POPE  162     114.727  87.292  36.371  1.00  0.00           P
ATOM  10278  O13 POPE  162     114.927  87.892  35.041  1.00  0.00           O
ATOM  10279  O14 POPE  162     114.827  88.132  37.571  1.00  0.00           O
ATOM  10280  O11 POPE  162     115.687  86.022  36.401  1.00  0.00           O
ATOM  10281  O12 POPE  162     113.257  86.672  36.351  1.00  0.00           O
ATOM  10282  C1  POPE  162     115.667  85.012  37.401  1.00  0.00           C
ATOM  10285  C2  POPE  162     116.397  85.432  38.711  1.00  0.00           C
ATOM  10287  O21 POPE  162     115.427  86.062  39.561  1.00  0.00           O
ATOM  10288  C21 POPE  162     115.647  85.982  40.851  1.00  0.00           C
ATOM  10289  O22 POPE  162     116.397  85.202  41.411  1.00  0.00           O
ATOM  10290  C22 POPE  162     114.767  87.032  41.531  1.00  0.00           C
ATOM  10293  C3  POPE  162     117.617  86.372  38.431  1.00  0.00           C
ATOM  10296  O31 POPE  162     118.197  86.882  39.651  1.00  0.00           O
ATOM  10297  C31 POPE  162     119.457  86.632  39.901  1.00  0.00           C
ATOM  10298  O32 POPE  162     120.227  85.952  39.241  1.00  0.00           O
ATOM  10299  C32 POPE  162     119.827  87.382  41.181  1.00  0.00           C
ATOM  10302  C23 POPE  162     115.177  87.432  42.961  1.00  0.00           C
ATOM  10305  C24 POPE  162     114.317  86.792  44.061  1.00  0.00           C
ATOM  10308  C25 POPE  162     114.657  87.272  45.481  1.00  0.00           C
ATOM  10311  C26 POPE  162     114.347  88.752  45.751  1.00  0.00           C
ATOM  10314  C27 POPE  162     114.927  89.222  47.101  1.00  0.00           C
ATOM  10317  C28 POPE  162     114.907  90.762  47.261  1.00  0.00           C
ATOM  10320  C29 POPE  162     113.557  91.342  47.561  1.00  0.00           C
ATOM  10322 0C21 POPE  162     113.107  92.562  47.201  1.00  0.00           C
ATOM  10324 1C21 POPE  162     113.837  93.612  46.391  1.00  0.00           C
ATOM  10327 2C21 POPE  162     112.877  94.342  45.431  1.00  0.00           C
ATOM  10330 3C21 POPE  162     113.537  95.422  44.561  1.00  0.00           C
ATOM  10333 4C21 POPE  162     112.737  95.772  43.301  1.00  0.00           C
ATOM  10336 5C21 POPE  162     111.247  96.052  43.561  1.00  0.00           C
ATOM  10339 6C21 POPE  162     110.477  96.482  42.311  1.00  0.00           C
ATOM  10342 7C21 POPE  162     109.007  96.802  42.641  1.00  0.00           C
ATOM  10345 8C21 POPE  162     108.147  97.162  41.431  1.00  0.00           C
ATOM  10349  C33 POPE  162     120.797  86.572  42.071  1.00  0.00           C
ATOM  10352  C34 POPE  162     121.187  87.302  43.361  1.00  0.00           C
ATOM  10355  C35 POPE  162     120.087  87.322  44.431  1.00  0.00           C
ATOM  10358  C36 POPE  162     119.847  85.952  45.111  1.00  0.00           C
ATOM  10361  C37 POPE  162     118.777  86.032  46.211  1.00  0.00           C
ATOM  10364  C38 POPE  162     118.387  84.672  46.811  1.00  0.00           C
ATOM  10367  C39 POPE  162     117.727  83.702  45.811  1.00  0.00           C
ATOM  10370 0C31 POPE  162     118.637  82.522  45.431  1.00  0.00           C
ATOM  10373 1C31 POPE  162     118.417  81.232  46.241  1.00  0.00           C
ATOM  10376 2C31 POPE  162     118.427  81.402  47.771  1.00  0.00           C
ATOM  10379 3C31 POPE  162     118.287  80.072  48.531  1.00  0.00           C
ATOM  10382 4C31 POPE  162     117.827  80.272  49.981  1.00  0.00           C
ATOM  10385 5C31 POPE  162     117.457  78.952  50.681  1.00  0.00           C
ATOM  10388 6C31 POPE  162     117.027  79.152  52.141  1.00  0.00           C
ATOM  10392  NH3 POPE  163      94.337  97.342  32.861  1.00  0.00           N
ATOM  10396  C12 POPE  163      93.667  96.402  31.891  1.00  0.00           C
ATOM  10399  C11 POPE  163      92.927  97.072  30.721  1.00  0.00           C
ATOM  10402  P   POPE  163      92.007  99.422  30.181  1.00  0.00           P
ATOM  10403  O13 POPE  163      92.557 100.792  30.191  1.00  0.00           O
ATOM  10404  O14 POPE  163      91.447  98.972  28.901  1.00  0.00           O
ATOM  10405  O11 POPE  163      90.907  99.372  31.301  1.00  0.00           O
ATOM  10406  O12 POPE  163      93.147  98.482  30.701  1.00  0.00           O
ATOM  10407  C1  POPE  163      91.247  99.312  32.691  1.00  0.00           C
ATOM  10410  C2  POPE  163      90.017  99.542  33.621  1.00  0.00           C
ATOM  10412  O21 POPE  163      90.197  98.712  34.801  1.00  0.00           O
ATOM  10413  C21 POPE  163      90.067  99.312  35.971  1.00  0.00           C
ATOM  10414  O22 POPE  163      89.707 100.462  36.151  1.00  0.00           O
ATOM  10415  C22 POPE  163      90.417  98.332  37.081  1.00  0.00           C
ATOM  10418  C3  POPE  163      88.647  99.192  32.951  1.00  0.00           C
ATOM  10421  O31 POPE  163      87.617 100.092  33.391  1.00  0.00           O
ATOM  10422  C31 POPE  163      87.127 100.002  34.631  1.00  0.00           C
ATOM  10423  O32 POPE  163      86.757 100.972  35.271  1.00  0.00           O
ATOM  10424  C32 POPE  163      86.947  98.572  35.141  1.00  0.00           C
ATOM  10427  C23 POPE  163      91.727  98.812  37.731  1.00  0.00           C
ATOM  10430  C24 POPE  163      92.097  98.042  39.001  1.00  0.00           C
ATOM  10433  C25 POPE  163      93.077  98.862  39.841  1.00  0.00           C
ATOM  10436  C26 POPE  163      92.867  98.722  41.361  1.00  0.00           C
ATOM  10439  C27 POPE  163      93.197 100.032  42.101  1.00  0.00           C
ATOM  10442  C28 POPE  163      92.967  99.972  43.621  1.00  0.00           C
ATOM  10445  C29 POPE  163      93.757  98.882  44.301  1.00  0.00           C
ATOM  10447 0C21 POPE  163      94.097  98.842  45.601  1.00  0.00           C
ATOM  10449 1C21 POPE  163      93.757  99.882  46.641  1.00  0.00           C
ATOM  10452 2C21 POPE  163      92.757  99.372  47.691  1.00  0.00           C
ATOM  10455 3C21 POPE  163      93.237  98.122  48.441  1.00  0.00           C
ATOM  10458 4C21 POPE  163      92.557  97.952  49.811  1.00  0.00           C
ATOM  10461 5C21 POPE  163      93.027  96.672  50.531  1.00  0.00           C
ATOM  10464 6C21 POPE  163      92.587  96.622  52.001  1.00  0.00           C
ATOM  10467 7C21 POPE  163      93.067  95.352  52.711  1.00  0.00           C
ATOM  10470 8C21 POPE  163      92.657  95.292  54.181  1.00  0.00           C
ATOM  10474  C33 POPE  163      86.317  98.582  36.551  1.00  0.00           C
ATOM  10477  C34 POPE  163      86.127  97.162  37.121  1.00  0.00           C
ATOM  10480  C35 POPE  163      85.337  97.132  38.441  1.00  0.00           C
ATOM  10483  C36 POPE  163      83.847  97.482  38.261  1.00  0.00           C
ATOM  10486  C37 POPE  163      83.217  98.112  39.511  1.00  0.00           C
ATOM  10489  C38 POPE  163      81.837  98.742  39.261  1.00  0.00           C
ATOM  10492  C39 POPE  163      80.747  97.722  38.911  1.00  0.00           C
ATOM  10495 0C31 POPE  163      79.347  98.352  38.781  1.00  0.00           C
ATOM  10498 1C31 POPE  163      78.307  97.292  38.401  1.00  0.00           C
ATOM  10501 2C31 POPE  163      76.837  97.652  38.661  1.00  0.00           C
ATOM  10504 3C31 POPE  163      76.507  97.982  40.121  1.00  0.00           C
ATOM  10507 4C31 POPE  163      76.887  96.902  41.151  1.00  0.00           C
ATOM  10510 5C31 POPE  163      76.517  97.312  42.581  1.00  0.00           C
ATOM  10513 6C31 POPE  163      76.937  96.322  43.661  1.00  0.00           C
ATOM  10517  NH3 POPE  164      65.507  76.982  34.221  1.00  0.00           N
ATOM  10521  C12 POPE  164      65.137  76.792  32.771  1.00  0.00           C
ATOM  10524  C11 POPE  164      64.957  75.282  32.471  1.00  0.00           C
ATOM  10527  P   POPE  164      64.327  73.162  33.931  1.00  0.00           P
ATOM  10528  O13 POPE  164      63.577  72.192  33.091  1.00  0.00           O
ATOM  10529  O14 POPE  164      65.767  72.932  34.111  1.00  0.00           O
ATOM  10530  O11 POPE  164      63.657  73.252  35.371  1.00  0.00           O
ATOM  10531  O12 POPE  164      64.107  74.642  33.431  1.00  0.00           O
ATOM  10532  C1  POPE  164      63.887  74.442  36.161  1.00  0.00           C
ATOM  10535  C2  POPE  164      63.937  74.122  37.671  1.00  0.00           C
ATOM  10537  O21 POPE  164      64.227  75.342  38.361  1.00  0.00           O
ATOM  10538  C21 POPE  164      63.257  75.892  39.041  1.00  0.00           C
ATOM  10539  O22 POPE  164      62.097  75.512  39.101  1.00  0.00           O
ATOM  10540  C22 POPE  164      63.827  77.102  39.781  1.00  0.00           C
ATOM  10543  C3  POPE  164      65.067  73.122  37.981  1.00  0.00           C
ATOM  10546  O31 POPE  164      65.087  72.752  39.371  1.00  0.00           O
ATOM  10547  C31 POPE  164      65.877  73.462  40.161  1.00  0.00           C
ATOM  10548  O32 POPE  164      66.447  74.492  39.871  1.00  0.00           O
ATOM  10549  C32 POPE  164      65.927  72.852  41.551  1.00  0.00           C
ATOM  10552  C23 POPE  164      62.807  77.832  40.681  1.00  0.00           C
ATOM  10555  C24 POPE  164      63.317  79.202  41.131  1.00  0.00           C
ATOM  10558  C25 POPE  164      64.447  79.152  42.181  1.00  0.00           C
ATOM  10561  C26 POPE  164      64.757  80.552  42.741  1.00  0.00           C
ATOM  10564  C27 POPE  164      65.707  80.512  43.931  1.00  0.00           C
ATOM  10567  C28 POPE  164      65.897  81.902  44.571  1.00  0.00           C
ATOM  10570  C29 POPE  164      66.777  81.792  45.791  1.00  0.00           C
ATOM  10572 0C21 POPE  164      66.377  81.642  47.061  1.00  0.00           C
ATOM  10574 1C21 POPE  164      64.947  81.572  47.551  1.00  0.00           C
ATOM  10577 2C21 POPE  164      64.677  82.502  48.751  1.00  0.00           C
ATOM  10580 3C21 POPE  164      65.307  82.012  50.061  1.00  0.00           C
ATOM  10583 4C21 POPE  164      64.647  82.582  51.321  1.00  0.00           C
ATOM  10586 5C21 POPE  164      64.547  84.112  51.361  1.00  0.00           C
ATOM  10589 6C21 POPE  164      64.347  84.632  52.791  1.00  0.00           C
ATOM  10592 7C21 POPE  164      64.087  86.142  52.861  1.00  0.00           C
ATOM  10595 8C21 POPE  164      63.937  86.652  54.291  1.00  0.00           C
ATOM  10599  C33 POPE  164      67.077  73.482  42.371  1.00  0.00           C
ATOM  10602  C34 POPE  164      67.107  72.992  43.821  1.00  0.00           C
ATOM  10605  C35 POPE  164      68.517  73.062  44.411  1.00  0.00           C
ATOM  10608  C36 POPE  164      68.547  72.672  45.891  1.00  0.00           C
ATOM  10611  C37 POPE  164      69.977  72.552  46.431  1.00  0.00           C
ATOM  10614  C38 POPE  164      70.007  72.122  47.901  1.00  0.00           C
ATOM  10617  C39 POPE  164      69.397  73.172  48.831  1.00  0.00           C
ATOM  10620 0C31 POPE  164      69.507  72.782  50.311  1.00  0.00           C
ATOM  10623 1C31 POPE  164      69.027  73.892  51.261  1.00  0.00           C
ATOM  10626 2C31 POPE  164      68.607  73.372  52.641  1.00  0.00           C
ATOM  10629 3C31 POPE  164      67.217  72.712  52.621  1.00  0.00           C
ATOM  10632 4C31 POPE  164      66.627  72.482  54.021  1.00  0.00           C
ATOM  10635 5C31 POPE  164      65.117  72.252  53.981  1.00  0.00           C
ATOM  10638 6C31 POPE  164      64.507  71.862  55.331  1.00  0.00           C
ATOM  10642  NH3 POPE  165      19.937 102.502  35.531  1.00  0.00           N
ATOM  10646  C12 POPE  165      20.157 101.292  34.691  1.00  0.00           C
ATOM  10649  C11 POPE  165      19.857 100.052  35.541  1.00  0.00           C
ATOM  10652  P   POPE  165      19.267  97.512  35.111  1.00  0.00           P
ATOM  10653  O13 POPE  165      20.287  96.472  34.901  1.00  0.00           O
ATOM  10654  O14 POPE  165      18.027  97.392  34.311  1.00  0.00           O
ATOM  10655  O11 POPE  165      18.927  97.672  36.651  1.00  0.00           O
ATOM  10656  O12 POPE  165      19.947  98.892  34.741  1.00  0.00           O
ATOM  10657  C1  POPE  165      19.987  97.572  37.611  1.00  0.00           C
ATOM  10660  C2  POPE  165      19.377  97.572  39.031  1.00  0.00           C
ATOM  10662  O21 POPE  165      20.417  97.632  40.031  1.00  0.00           O
ATOM  10663  C21 POPE  165      20.877  98.852  40.251  1.00  0.00           C
ATOM  10664  O22 POPE  165      20.637  99.842  39.591  1.00  0.00           O
ATOM  10665  C22 POPE  165      21.617  98.862  41.601  1.00  0.00           C
ATOM  10668  C3  POPE  165      18.527  96.312  39.261  1.00  0.00           C
ATOM  10671  O31 POPE  165      18.127  96.192  40.641  1.00  0.00           O
ATOM  10672  C31 POPE  165      18.807  95.292  41.331  1.00  0.00           C
ATOM  10673  O32 POPE  165      19.527  94.422  40.871  1.00  0.00           O
ATOM  10674  C32 POPE  165      18.577  95.532  42.821  1.00  0.00           C
ATOM  10677  C23 POPE  165      20.657  99.252  42.751  1.00  0.00           C
ATOM  10680  C24 POPE  165      21.327  99.472  44.111  1.00  0.00           C
ATOM  10683  C25 POPE  165      20.267  99.862  45.161  1.00  0.00           C
ATOM  10686  C26 POPE  165      20.837 100.182  46.551  1.00  0.00           C
ATOM  10689  C27 POPE  165      19.727 100.522  47.551  1.00  0.00           C
ATOM  10692  C28 POPE  165      20.227 100.872  48.961  1.00  0.00           C
ATOM  10695  C29 POPE  165      20.967 102.182  49.041  1.00  0.00           C
ATOM  10697 0C21 POPE  165      20.397 103.402  49.051  1.00  0.00           C
ATOM  10699 1C21 POPE  165      18.917 103.692  48.971  1.00  0.00           C
ATOM  10702 2C21 POPE  165      18.367 104.472  50.181  1.00  0.00           C
ATOM  10705 3C21 POPE  165      18.407 103.702  51.511  1.00  0.00           C
ATOM  10708 4C21 POPE  165      17.787 104.502  52.671  1.00  0.00           C
ATOM  10711 5C21 POPE  165      16.437 103.942  53.151  1.00  0.00           C
ATOM  10714 6C21 POPE  165      15.767 104.872  54.181  1.00  0.00           C
ATOM  10717 7C21 POPE  165      14.557 104.232  54.861  1.00  0.00           C
ATOM  10720 8C21 POPE  165      13.807 105.212  55.781  1.00  0.00           C
ATOM  10724  C33 POPE  165      19.697  94.962  43.731  1.00  0.00           C
ATOM  10727  C34 POPE  165      20.017  95.872  44.931  1.00  0.00           C
ATOM  10730  C35 POPE  165      18.887  96.042  45.961  1.00  0.00           C
ATOM  10733  C36 POPE  165      18.687  94.812  46.861  1.00  0.00           C
ATOM  10736  C37 POPE  165      17.837  95.152  48.101  1.00  0.00           C
ATOM  10739  C38 POPE  165      17.117  93.952  48.751  1.00  0.00           C
ATOM  10742  C39 POPE  165      15.767  93.632  48.081  1.00  0.00           C
ATOM  10745 0C31 POPE  165      15.767  92.372  47.221  1.00  0.00           C
ATOM  10748 1C31 POPE  165      14.427  92.182  46.501  1.00  0.00           C
ATOM  10751 2C31 POPE  165      14.437  91.022  45.491  1.00  0.00           C
ATOM  10754 3C31 POPE  165      13.027  90.592  45.041  1.00  0.00           C
ATOM  10757 4C31 POPE  165      12.167  90.032  46.201  1.00  0.00           C
ATOM  10760 5C31 POPE  165      11.037  90.972  46.641  1.00  0.00           C
ATOM  10763 6C31 POPE  165      10.297  90.482  47.891  1.00  0.00           C
ATOM  10767  NH3 POPE  166     127.377  21.162  37.381  1.00  0.00           N
ATOM  10771  C12 POPE  166     126.317  21.802  36.521  1.00  0.00           C
ATOM  10774  C11 POPE  166     126.847  22.872  35.541  1.00  0.00           C
ATOM  10777  P   POPE  166     126.977  25.512  35.711  1.00  0.00           P
ATOM  10778  O13 POPE  166     128.007  25.432  34.651  1.00  0.00           O
ATOM  10779  O14 POPE  166     125.937  26.562  35.621  1.00  0.00           O
ATOM  10780  O11 POPE  166     127.667  25.672  37.111  1.00  0.00           O
ATOM  10781  O12 POPE  166     126.217  24.132  35.811  1.00  0.00           O
ATOM  10782  C1  POPE  166     127.447  24.812  38.231  1.00  0.00           C
ATOM  10785  C2  POPE  166     126.207  25.222  39.081  1.00  0.00           C
ATOM  10787  O21 POPE  166     126.317  24.722  40.401  1.00  0.00           O
ATOM  10788  C21 POPE  166     126.157  23.442  40.601  1.00  0.00           C
ATOM  10789  O22 POPE  166     126.237  22.542  39.771  1.00  0.00           O
ATOM  10790  C22 POPE  166     125.757  23.302  42.061  1.00  0.00           C
ATOM  10793  C3  POPE  166     124.777  25.022  38.481  1.00  0.00           C
ATOM  10796  O31 POPE  166     123.657  25.162  39.401  1.00  0.00           O
ATOM  10797  C31 POPE  166     123.487  26.342  39.981  1.00  0.00           C
ATOM  10798  O32 POPE  166     124.257  27.282  39.931  1.00  0.00           O
ATOM  10799  C32 POPE  166     122.107  26.412  40.631  1.00  0.00           C
ATOM  10802  C23 POPE  166     126.287  22.042  42.781  1.00  0.00           C
ATOM  10805  C24 POPE  166     125.287  21.592  43.851  1.00  0.00           C
ATOM  10808  C25 POPE  166     125.067  22.642  44.941  1.00  0.00           C
ATOM  10811  C26 POPE  166     123.977  22.242  45.941  1.00  0.00           C
ATOM  10814  C27 POPE  166     123.807  23.292  47.041  1.00  0.00           C
ATOM  10817  C28 POPE  166     122.687  22.962  48.041  1.00  0.00           C
ATOM  10820  C29 POPE  166     123.067  21.842  48.971  1.00  0.00           C
ATOM  10822 0C21 POPE  166     122.797  21.822  50.281  1.00  0.00           C
ATOM  10824 1C21 POPE  166     121.997  22.882  51.001  1.00  0.00           C
ATOM  10827 2C21 POPE  166     121.627  22.452  52.421  1.00  0.00           C
ATOM  10830 3C21 POPE  166     120.727  23.462  53.151  1.00  0.00           C
ATOM  10833 4C21 POPE  166     119.957  22.772  54.281  1.00  0.00           C
ATOM  10836 5C21 POPE  166     119.297  23.692  55.321  1.00  0.00           C
ATOM  10839 6C21 POPE  166     118.097  24.492  54.811  1.00  0.00           C
ATOM  10842 7C21 POPE  166     117.207  24.962  55.971  1.00  0.00           C
ATOM  10845 8C21 POPE  166     115.937  25.712  55.541  1.00  0.00           C
ATOM  10849  C33 POPE  166     122.037  27.372  41.841  1.00  0.00           C
ATOM  10852  C34 POPE  166     122.537  26.742  43.151  1.00  0.00           C
ATOM  10855  C35 POPE  166     122.307  27.672  44.351  1.00  0.00           C
ATOM  10858  C36 POPE  166     122.437  26.962  45.711  1.00  0.00           C
ATOM  10861  C37 POPE  166     121.897  27.832  46.851  1.00  0.00           C
ATOM  10864  C38 POPE  166     121.897  27.112  48.211  1.00  0.00           C
ATOM  10867  C39 POPE  166     121.097  27.882  49.261  1.00  0.00           C
ATOM  10870 0C31 POPE  166     121.167  27.222  50.641  1.00  0.00           C
ATOM  10873 1C31 POPE  166     120.297  27.922  51.681  1.00  0.00           C
ATOM  10876 2C31 POPE  166     120.507  27.362  53.091  1.00  0.00           C
ATOM  10879 3C31 POPE  166     119.637  28.062  54.141  1.00  0.00           C
ATOM  10882 4C31 POPE  166     120.067  27.762  55.581  1.00  0.00           C
ATOM  10885 5C31 POPE  166     119.237  28.542  56.601  1.00  0.00           C
ATOM  10888 6C31 POPE  166     119.827  28.462  58.011  1.00  0.00           C
ATOM  10892  NH3 POPE  167      98.397  42.712  76.831  1.00  0.00           N
ATOM  10896  C12 POPE  167      98.517  43.162  78.251  1.00  0.00           C
ATOM  10899  C11 POPE  167      97.977  44.602  78.331  1.00  0.00           C
ATOM  10902  P   POPE  167      95.777  45.922  77.831  1.00  0.00           P
ATOM  10903  O13 POPE  167      94.637  45.502  78.701  1.00  0.00           O
ATOM  10904  O14 POPE  167      96.627  47.042  78.271  1.00  0.00           O
ATOM  10905  O11 POPE  167      95.287  46.162  76.351  1.00  0.00           O
ATOM  10906  O12 POPE  167      96.717  44.672  77.651  1.00  0.00           O
ATOM  10907  C1  POPE  167      96.147  46.642  75.321  1.00  0.00           C
ATOM  10910  C2  POPE  167      95.587  47.982  74.771  1.00  0.00           C
ATOM  10912  O21 POPE  167      94.367  47.752  74.021  1.00  0.00           O
ATOM  10913  C21 POPE  167      94.467  47.242  72.821  1.00  0.00           C
ATOM  10914  O22 POPE  167      95.487  46.932  72.221  1.00  0.00           O
ATOM  10915  C22 POPE  167      93.077  47.072  72.211  1.00  0.00           C
ATOM  10918  C3  POPE  167      96.637  48.872  74.031  1.00  0.00           C
ATOM  10921  O31 POPE  167      96.017  50.092  73.561  1.00  0.00           O
ATOM  10922  C31 POPE  167      95.957  51.052  74.471  1.00  0.00           C
ATOM  10923  O32 POPE  167      96.647  51.112  75.481  1.00  0.00           O
ATOM  10924  C32 POPE  167      94.827  52.042  74.181  1.00  0.00           C
ATOM  10927  C23 POPE  167      92.687  48.342  71.411  1.00  0.00           C
ATOM  10930  C24 POPE  167      91.987  48.022  70.091  1.00  0.00           C
ATOM  10933  C25 POPE  167      91.647  49.302  69.311  1.00  0.00           C
ATOM  10936  C26 POPE  167      91.337  49.052  67.841  1.00  0.00           C
ATOM  10939  C27 POPE  167      91.187  50.352  67.041  1.00  0.00           C
ATOM  10942  C28 POPE  167      90.907  50.112  65.551  1.00  0.00           C
ATOM  10945  C29 POPE  167      89.507  49.592  65.331  1.00  0.00           C
ATOM  10947 0C21 POPE  167      88.867  49.502  64.151  1.00  0.00           C
ATOM  10949 1C21 POPE  167      89.447  49.862  62.811  1.00  0.00           C
ATOM  10952 2C21 POPE  167      89.647  48.592  61.971  1.00  0.00           C
ATOM  10955 3C21 POPE  167      90.467  48.872  60.711  1.00  0.00           C
ATOM  10958 4C21 POPE  167      90.887  47.602  59.961  1.00  0.00           C
ATOM  10961 5C21 POPE  167      91.797  47.952  58.791  1.00  0.00           C
ATOM  10964 6C21 POPE  167      92.477  46.732  58.161  1.00  0.00           C
ATOM  10967 7C21 POPE  167      93.387  47.172  57.011  1.00  0.00           C
ATOM  10970 8C21 POPE  167      94.117  46.012  56.341  1.00  0.00           C
ATOM  10974  C33 POPE  167      94.157  52.032  72.781  1.00  0.00           C
ATOM  10977  C34 POPE  167      95.067  52.502  71.651  1.00  0.00           C
ATOM  10980  C35 POPE  167      94.327  52.952  70.381  1.00  0.00           C
ATOM  10983  C36 POPE  167      95.087  52.552  69.111  1.00  0.00           C
ATOM  10986  C37 POPE  167      94.837  53.432  67.871  1.00  0.00           C
ATOM  10989  C38 POPE  167      95.407  52.722  66.641  1.00  0.00           C
ATOM  10992  C39 POPE  167      95.347  53.482  65.301  1.00  0.00           C
ATOM  10995 0C31 POPE  167      95.317  52.492  64.121  1.00  0.00           C
ATOM  10998 1C31 POPE  167      95.927  53.052  62.831  1.00  0.00           C
ATOM  11001 2C31 POPE  167      95.167  54.242  62.241  1.00  0.00           C
ATOM  11004 3C31 POPE  167      95.947  54.902  61.091  1.00  0.00           C
ATOM  11007 4C31 POPE  167      95.107  55.922  60.311  1.00  0.00           C
ATOM  11010 5C31 POPE  167      95.347  55.862  58.801  1.00  0.00           C
ATOM  11013 6C31 POPE  167      94.377  56.752  58.011  1.00  0.00           C
ATOM  11017  NH3 POPE  168       8.397  78.762  75.471  1.00  0.00           N
ATOM  11021  C12 POPE  168       8.347  77.902  76.691  1.00  0.00           C
ATOM  11024  C11 POPE  168       7.217  78.372  77.591  1.00  0.00           C
ATOM  11027  P   POPE  168       6.067  77.612  79.771  1.00  0.00           P
ATOM  11028  O13 POPE  168       6.437  77.152  81.121  1.00  0.00           O
ATOM  11029  O14 POPE  168       5.337  78.892  79.661  1.00  0.00           O
ATOM  11030  O11 POPE  168       5.127  76.542  79.141  1.00  0.00           O
ATOM  11031  O12 POPE  168       7.327  77.672  78.821  1.00  0.00           O
ATOM  11032  C1  POPE  168       5.507  75.182  79.001  1.00  0.00           C
ATOM  11035  C2  POPE  168       4.897  74.642  77.701  1.00  0.00           C
ATOM  11037  O21 POPE  168       5.777  73.622  77.201  1.00  0.00           O
ATOM  11038  C21 POPE  168       5.227  72.672  76.471  1.00  0.00           C
ATOM  11039  O22 POPE  168       4.017  72.532  76.291  1.00  0.00           O
ATOM  11040  C22 POPE  168       6.307  71.772  75.901  1.00  0.00           C
ATOM  11043  C3  POPE  168       4.827  75.822  76.701  1.00  0.00           C
ATOM  11046  O31 POPE  168       4.307  75.462  75.421  1.00  0.00           O
ATOM  11047  C31 POPE  168       4.887  76.102  74.411  1.00  0.00           C
ATOM  11048  O32 POPE  168       5.837  76.862  74.491  1.00  0.00           O
ATOM  11049  C32 POPE  168       4.177  75.722  73.131  1.00  0.00           C
ATOM  11052  C23 POPE  168       6.217  71.632  74.381  1.00  0.00           C
ATOM  11055  C24 POPE  168       7.417  70.832  73.861  1.00  0.00           C
ATOM  11058  C25 POPE  168       7.717  71.122  72.391  1.00  0.00           C
ATOM  11061  C26 POPE  168       7.037  70.122  71.471  1.00  0.00           C
ATOM  11064  C27 POPE  168       7.547  70.262  70.041  1.00  0.00           C
ATOM  11067  C28 POPE  168       7.367  69.002  69.201  1.00  0.00           C
ATOM  11070  C29 POPE  168       5.977  68.852  68.631  1.00  0.00           C
ATOM  11072 0C21 POPE  168       5.617  69.122  67.371  1.00  0.00           C
ATOM  11074 1C21 POPE  168       6.517  69.642  66.261  1.00  0.00           C
ATOM  11077 2C21 POPE  168       5.997  70.962  65.671  1.00  0.00           C
ATOM  11080 3C21 POPE  168       5.997  72.112  66.691  1.00  0.00           C
ATOM  11083 4C21 POPE  168       5.957  73.502  66.021  1.00  0.00           C
ATOM  11086 5C21 POPE  168       4.707  73.782  65.181  1.00  0.00           C
ATOM  11089 6C21 POPE  168       3.427  73.752  66.011  1.00  0.00           C
ATOM  11092 7C21 POPE  168       2.177  74.152  65.231  1.00  0.00           C
ATOM  11095 8C21 POPE  168       0.943  74.202  66.121  1.00  0.00           C
ATOM  11099  C33 POPE  168       4.447  74.302  72.591  1.00  0.00           C
ATOM  11102  C34 POPE  168       3.867  74.152  71.181  1.00  0.00           C
ATOM  11105  C35 POPE  168       4.027  72.752  70.571  1.00  0.00           C
ATOM  11108  C36 POPE  168       2.897  71.802  70.991  1.00  0.00           C
ATOM  11111  C37 POPE  168       2.887  70.502  70.191  1.00  0.00           C
ATOM  11114  C38 POPE  168       1.663  69.612  70.501  1.00  0.00           C
ATOM  11117  C39 POPE  168       1.133  68.852  69.281  1.00  0.00           C
ATOM  11120 0C31 POPE  168       2.087  67.792  68.701  1.00  0.00           C
ATOM  11123 1C31 POPE  168       1.653  67.372  67.291  1.00  0.00           C
ATOM  11126 2C31 POPE  168       2.657  66.482  66.551  1.00  0.00           C
ATOM  11129 3C31 POPE  168       2.517  64.982  66.851  1.00  0.00           C
ATOM  11132 4C31 POPE  168       3.337  64.122  65.881  1.00  0.00           C
ATOM  11135 5C31 POPE  168       3.257  62.622  66.181  1.00  0.00           C
ATOM  11138 6C31 POPE  168       4.257  61.792  65.381  1.00  0.00           C
ATOM  11142  NH3 POPE  169      93.077 112.572  74.651  1.00  0.00           N
ATOM  11146  C12 POPE  169      92.037 111.532  74.991  1.00  0.00           C
ATOM  11149  C11 POPE  169      92.697 110.392  75.771  1.00  0.00           C
ATOM  11152  P   POPE  169      92.357 107.852  76.101  1.00  0.00           P
ATOM  11153  O13 POPE  169      93.527 107.862  77.001  1.00  0.00           O
ATOM  11154  O14 POPE  169      91.287 106.882  76.411  1.00  0.00           O
ATOM  11155  O11 POPE  169      92.847 107.632  74.611  1.00  0.00           O
ATOM  11156  O12 POPE  169      91.767 109.332  76.051  1.00  0.00           O
ATOM  11157  C1  POPE  169      93.667 106.522  74.281  1.00  0.00           C
ATOM  11160  C2  POPE  169      93.227 105.862  72.951  1.00  0.00           C
ATOM  11162  O21 POPE  169      93.877 106.312  71.761  1.00  0.00           O
ATOM  11163  C21 POPE  169      94.567 107.402  71.591  1.00  0.00           C
ATOM  11164  O22 POPE  169      94.637 108.392  72.301  1.00  0.00           O
ATOM  11165  C22 POPE  169      95.317 107.212  70.271  1.00  0.00           C
ATOM  11168  C3  POPE  169      91.687 105.822  72.741  1.00  0.00           C
ATOM  11171  O31 POPE  169      91.397 105.322  71.411  1.00  0.00           O
ATOM  11172  C31 POPE  169      90.307 105.892  70.891  1.00  0.00           C
ATOM  11173  O32 POPE  169      89.357 106.292  71.541  1.00  0.00           O
ATOM  11174  C32 POPE  169      90.547 106.122  69.401  1.00  0.00           C
ATOM  11177  C23 POPE  169      95.677 108.552  69.591  1.00  0.00           C
ATOM  11180  C24 POPE  169      95.727 108.432  68.061  1.00  0.00           C
ATOM  11183  C25 POPE  169      94.347 108.252  67.411  1.00  0.00           C
ATOM  11186  C26 POPE  169      94.437 108.222  65.881  1.00  0.00           C
ATOM  11189  C27 POPE  169      93.107 107.872  65.211  1.00  0.00           C
ATOM  11192  C28 POPE  169      93.257 107.572  63.701  1.00  0.00           C
ATOM  11195  C29 POPE  169      91.937 107.162  63.121  1.00  0.00           C
ATOM  11197 0C21 POPE  169      91.597 107.192  61.821  1.00  0.00           C
ATOM  11199 1C21 POPE  169      92.487 107.572  60.671  1.00  0.00           C
ATOM  11202 2C21 POPE  169      92.257 106.592  59.501  1.00  0.00           C
ATOM  11205 3C21 POPE  169      92.857 107.082  58.171  1.00  0.00           C
ATOM  11208 4C21 POPE  169      91.977 106.672  56.991  1.00  0.00           C
ATOM  11211 5C21 POPE  169      92.277 107.432  55.691  1.00  0.00           C
ATOM  11214 6C21 POPE  169      93.597 107.032  55.021  1.00  0.00           C
ATOM  11217 7C21 POPE  169      93.777 107.752  53.681  1.00  0.00           C
ATOM  11220 8C21 POPE  169      95.007 107.282  52.921  1.00  0.00           C
ATOM  11224  C33 POPE  169      90.047 104.992  68.471  1.00  0.00           C
ATOM  11227  C34 POPE  169      90.827 104.952  67.141  1.00  0.00           C
ATOM  11230  C35 POPE  169      90.507 103.722  66.291  1.00  0.00           C
ATOM  11233  C36 POPE  169      91.287 103.652  64.971  1.00  0.00           C
ATOM  11236  C37 POPE  169      92.697 103.052  65.111  1.00  0.00           C
ATOM  11239  C38 POPE  169      93.597 103.332  63.891  1.00  0.00           C
ATOM  11242  C39 POPE  169      93.187 102.522  62.661  1.00  0.00           C
ATOM  11245 0C31 POPE  169      93.887 102.952  61.361  1.00  0.00           C
ATOM  11248 1C31 POPE  169      93.317 102.202  60.151  1.00  0.00           C
ATOM  11251 2C31 POPE  169      93.817 102.732  58.791  1.00  0.00           C
ATOM  11254 3C31 POPE  169      93.047 102.152  57.601  1.00  0.00           C
ATOM  11257 4C31 POPE  169      93.247 100.642  57.411  1.00  0.00           C
ATOM  11260 5C31 POPE  169      92.417 100.062  56.251  1.00  0.00           C
ATOM  11263 6C31 POPE  169      92.497  98.542  56.151  1.00  0.00           C
ATOM  11267  NH3 POPE  170      15.677  97.782  33.181  1.00  0.00           N
ATOM  11271  C12 POPE  170      15.297  99.232  33.351  1.00  0.00           C
ATOM  11274  C11 POPE  170      16.537 100.152  33.231  1.00  0.00           C
ATOM  11277  P   POPE  170      15.957 102.472  34.401  1.00  0.00           P
ATOM  11278  O13 POPE  170      17.157 102.402  35.261  1.00  0.00           O
ATOM  11279  O14 POPE  170      15.527 103.822  33.951  1.00  0.00           O
ATOM  11280  O11 POPE  170      14.777 101.792  35.181  1.00  0.00           O
ATOM  11281  O12 POPE  170      16.167 101.532  33.161  1.00  0.00           O
ATOM  11282  C1  POPE  170      14.637 101.922  36.601  1.00  0.00           C
ATOM  11285  C2  POPE  170      14.377 100.532  37.231  1.00  0.00           C
ATOM  11287  O21 POPE  170      14.107 100.722  38.631  1.00  0.00           O
ATOM  11288  C21 POPE  170      13.127 100.002  39.141  1.00  0.00           C
ATOM  11289  O22 POPE  170      12.277  99.392  38.511  1.00  0.00           O
ATOM  11290  C22 POPE  170      13.197 100.052  40.671  1.00  0.00           C
ATOM  11293  C3  POPE  170      15.617  99.612  37.051  1.00  0.00           C
ATOM  11296  O31 POPE  170      15.247  98.212  37.051  1.00  0.00           O
ATOM  11297  C31 POPE  170      15.237  97.682  38.271  1.00  0.00           C
ATOM  11298  O32 POPE  170      15.537  98.252  39.291  1.00  0.00           O
ATOM  11299  C32 POPE  170      14.847  96.202  38.191  1.00  0.00           C
ATOM  11302  C23 POPE  170      11.847  99.722  41.341  1.00  0.00           C
ATOM  11305  C24 POPE  170      11.997  99.572  42.861  1.00  0.00           C
ATOM  11308  C25 POPE  170      10.687  99.312  43.601  1.00  0.00           C
ATOM  11311  C26 POPE  170      10.877  99.282  45.131  1.00  0.00           C
ATOM  11314  C27 POPE  170      10.777 100.672  45.771  1.00  0.00           C
ATOM  11317  C28 POPE  170      11.287 100.752  47.231  1.00  0.00           C
ATOM  11320  C29 POPE  170      10.897  99.582  48.101  1.00  0.00           C
ATOM  11322 0C21 POPE  170       9.737  99.392  48.761  1.00  0.00           C
ATOM  11324 1C21 POPE  170       8.547 100.312  48.751  1.00  0.00           C
ATOM  11327 2C21 POPE  170       7.527  99.972  47.641  1.00  0.00           C
ATOM  11330 3C21 POPE  170       6.717  98.682  47.851  1.00  0.00           C
ATOM  11333 4C21 POPE  170       7.447  97.392  47.481  1.00  0.00           C
ATOM  11336 5C21 POPE  170       6.507  96.172  47.431  1.00  0.00           C
ATOM  11339 6C21 POPE  170       7.217  94.922  46.901  1.00  0.00           C
ATOM  11342 7C21 POPE  170       6.247  93.822  46.481  1.00  0.00           C
ATOM  11345 8C21 POPE  170       6.957  92.532  46.051  1.00  0.00           C
ATOM  11349  C33 POPE  170      14.707  95.612  39.611  1.00  0.00           C
ATOM  11352  C34 POPE  170      13.337  95.902  40.221  1.00  0.00           C
ATOM  11355  C35 POPE  170      13.287  95.532  41.711  1.00  0.00           C
ATOM  11358  C36 POPE  170      11.927  95.752  42.361  1.00  0.00           C
ATOM  11361  C37 POPE  170      11.977  95.372  43.841  1.00  0.00           C
ATOM  11364  C38 POPE  170      10.627  95.242  44.541  1.00  0.00           C
ATOM  11367  C39 POPE  170      10.807  94.672  45.951  1.00  0.00           C
ATOM  11370 0C31 POPE  170      11.247  95.722  46.991  1.00  0.00           C
ATOM  11373 1C31 POPE  170      11.967  95.082  48.191  1.00  0.00           C
ATOM  11376 2C31 POPE  170      12.117  96.052  49.371  1.00  0.00           C
ATOM  11379 3C31 POPE  170      13.147  95.582  50.411  1.00  0.00           C
ATOM  11382 4C31 POPE  170      12.797  94.242  51.081  1.00  0.00           C
ATOM  11385 5C31 POPE  170      13.767  93.922  52.221  1.00  0.00           C
ATOM  11388 6C31 POPE  170      13.417  92.642  52.981  1.00  0.00           C
ATOM  11392  NH3 POPE  171      89.877  75.672  76.951  1.00  0.00           N
ATOM  11396  C12 POPE  171      91.027  74.942  77.561  1.00  0.00           C
ATOM  11399  C11 POPE  171      91.507  75.612  78.871  1.00  0.00           C
ATOM  11402  P   POPE  171      91.207  78.232  78.741  1.00  0.00           P
ATOM  11403  O13 POPE  171      90.287  79.242  79.311  1.00  0.00           O
ATOM  11404  O14 POPE  171      92.647  78.452  78.971  1.00  0.00           O
ATOM  11405  O11 POPE  171      90.967  78.062  77.191  1.00  0.00           O
ATOM  11406  O12 POPE  171      90.787  76.792  79.241  1.00  0.00           O
ATOM  11407  C1  POPE  171      90.217  78.972  76.381  1.00  0.00           C
ATOM  11410  C2  POPE  171      90.947  79.242  75.031  1.00  0.00           C
ATOM  11412  O21 POPE  171      90.327  78.642  73.871  1.00  0.00           O
ATOM  11413  C21 POPE  171      90.357  77.322  73.741  1.00  0.00           C
ATOM  11414  O22 POPE  171      90.657  76.522  74.601  1.00  0.00           O
ATOM  11415  C22 POPE  171      90.137  76.932  72.291  1.00  0.00           C
ATOM  11418  C3  POPE  171      92.457  78.962  75.111  1.00  0.00           C
ATOM  11421  O31 POPE  171      93.107  79.622  74.011  1.00  0.00           O
ATOM  11422  C31 POPE  171      93.817  78.872  73.191  1.00  0.00           C
ATOM  11423  O32 POPE  171      93.837  77.652  73.171  1.00  0.00           O
ATOM  11424  C32 POPE  171      94.627  79.802  72.291  1.00  0.00           C
ATOM  11427  C23 POPE  171      90.527  75.452  72.041  1.00  0.00           C
ATOM  11430  C24 POPE  171      90.527  75.172  70.541  1.00  0.00           C
ATOM  11433  C25 POPE  171      90.897  73.742  70.141  1.00  0.00           C
ATOM  11436  C26 POPE  171      91.297  73.602  68.661  1.00  0.00           C
ATOM  11439  C27 POPE  171      90.987  72.212  68.061  1.00  0.00           C
ATOM  11442  C28 POPE  171      91.937  71.742  66.941  1.00  0.00           C
ATOM  11445  C29 POPE  171      91.857  72.472  65.621  1.00  0.00           C
ATOM  11447 0C21 POPE  171      90.957  72.272  64.641  1.00  0.00           C
ATOM  11449 1C21 POPE  171      89.767  71.342  64.701  1.00  0.00           C
ATOM  11452 2C21 POPE  171      90.057  69.872  64.301  1.00  0.00           C
ATOM  11455 3C21 POPE  171      88.857  68.952  64.571  1.00  0.00           C
ATOM  11458 4C21 POPE  171      89.287  67.622  65.231  1.00  0.00           C
ATOM  11461 5C21 POPE  171      88.097  66.722  65.581  1.00  0.00           C
ATOM  11464 6C21 POPE  171      88.457  65.612  66.581  1.00  0.00           C
ATOM  11467 7C21 POPE  171      87.337  64.582  66.761  1.00  0.00           C
ATOM  11470 8C21 POPE  171      87.627  63.582  67.881  1.00  0.00           C
ATOM  11474  C33 POPE  171      94.797  79.232  70.871  1.00  0.00           C
ATOM  11477  C34 POPE  171      93.587  79.402  69.951  1.00  0.00           C
ATOM  11480  C35 POPE  171      93.187  80.852  69.631  1.00  0.00           C
ATOM  11483  C36 POPE  171      92.477  80.982  68.271  1.00  0.00           C
ATOM  11486  C37 POPE  171      93.487  81.072  67.121  1.00  0.00           C
ATOM  11489  C38 POPE  171      92.857  81.082  65.721  1.00  0.00           C
ATOM  11492  C39 POPE  171      93.907  81.392  64.641  1.00  0.00           C
ATOM  11495 0C31 POPE  171      93.347  81.442  63.211  1.00  0.00           C
ATOM  11498 1C31 POPE  171      94.257  82.242  62.281  1.00  0.00           C
ATOM  11501 2C31 POPE  171      93.677  82.502  60.881  1.00  0.00           C
ATOM  11504 3C31 POPE  171      93.877  81.342  59.891  1.00  0.00           C
ATOM  11507 4C31 POPE  171      93.697  81.802  58.441  1.00  0.00           C
ATOM  11510 5C31 POPE  171      93.977  80.702  57.411  1.00  0.00           C
ATOM  11513 6C31 POPE  171      94.047  81.222  55.981  1.00  0.00           C
ATOM  11517  NH3 POPE  172      27.447 129.686  33.101  1.00  0.00           N
ATOM  11521  C12 POPE  172      26.777 128.516  32.411  1.00  0.00           C
ATOM  11524  C11 POPE  172      26.797 127.202  33.231  1.00  0.00           C
ATOM  11527  P   POPE  172      26.487 125.002  31.741  1.00  0.00           P
ATOM  11528  O13 POPE  172      25.747 123.752  32.041  1.00  0.00           O
ATOM  11529  O14 POPE  172      26.577 125.382  30.321  1.00  0.00           O
ATOM  11530  O11 POPE  172      27.997 124.822  32.251  1.00  0.00           O
ATOM  11531  O12 POPE  172      25.977 126.202  32.611  1.00  0.00           O
ATOM  11532  C1  POPE  172      28.487 123.672  32.961  1.00  0.00           C
ATOM  11535  C2  POPE  172      28.287 123.722  34.491  1.00  0.00           C
ATOM  11537  O21 POPE  172      29.217 122.852  35.161  1.00  0.00           O
ATOM  11538  C21 POPE  172      30.427 123.372  35.341  1.00  0.00           C
ATOM  11539  O22 POPE  172      30.807 124.432  34.871  1.00  0.00           O
ATOM  11540  C22 POPE  172      31.207 122.432  36.271  1.00  0.00           C
ATOM  11543  C3  POPE  172      26.837 123.272  34.851  1.00  0.00           C
ATOM  11546  O31 POPE  172      26.657 122.912  36.231  1.00  0.00           O
ATOM  11547  C31 POPE  172      26.547 123.932  37.051  1.00  0.00           C
ATOM  11548  O32 POPE  172      26.807 125.102  36.791  1.00  0.00           O
ATOM  11549  C32 POPE  172      25.897 123.452  38.341  1.00  0.00           C
ATOM  11552  C23 POPE  172      31.087 122.842  37.771  1.00  0.00           C
ATOM  11555  C24 POPE  172      30.837 121.692  38.761  1.00  0.00           C
ATOM  11558  C25 POPE  172      30.707 122.172  40.221  1.00  0.00           C
ATOM  11561  C26 POPE  172      31.997 122.742  40.831  1.00  0.00           C
ATOM  11564  C27 POPE  172      31.837 123.172  42.301  1.00  0.00           C
ATOM  11567  C28 POPE  172      32.877 124.202  42.811  1.00  0.00           C
ATOM  11570  C29 POPE  172      32.807 124.312  44.321  1.00  0.00           C
ATOM  11572 0C21 POPE  172      33.077 125.372  45.101  1.00  0.00           C
ATOM  11574 1C21 POPE  172      33.617 126.712  44.671  1.00  0.00           C
ATOM  11577 2C21 POPE  172      34.147 127.512  45.881  1.00  0.00           C
ATOM  11580 3C21 POPE  172      33.017 128.122  46.731  1.00  0.00           C
ATOM  11583 4C21 POPE  172      33.497 128.986  47.911  1.00  0.00           C
ATOM  11586 5C21 POPE  172      33.817 128.192  49.181  1.00  0.00           C
ATOM  11589 6C21 POPE  172      34.157 129.106  50.361  1.00  0.00           C
ATOM  11592 7C21 POPE  172      34.487 128.336  51.641  1.00  0.00           C
ATOM  11595 8C21 POPE  172      34.847 129.226  52.831  1.00  0.00           C
ATOM  11599  C33 POPE  172      26.487 122.132  38.871  1.00  0.00           C
ATOM  11602  C34 POPE  172      25.547 121.522  39.911  1.00  0.00           C
ATOM  11605  C35 POPE  172      26.257 120.552  40.851  1.00  0.00           C
ATOM  11608  C36 POPE  172      26.977 121.232  42.011  1.00  0.00           C
ATOM  11611  C37 POPE  172      27.727 120.232  42.901  1.00  0.00           C
ATOM  11614  C38 POPE  172      28.147 120.792  44.271  1.00  0.00           C
ATOM  11617  C39 POPE  172      29.207 121.902  44.201  1.00  0.00           C
ATOM  11620 0C31 POPE  172      29.807 122.262  45.571  1.00  0.00           C
ATOM  11623 1C31 POPE  172      30.887 121.282  46.041  1.00  0.00           C
ATOM  11626 2C31 POPE  172      31.367 121.522  47.481  1.00  0.00           C
ATOM  11629 3C31 POPE  172      31.927 122.922  47.751  1.00  0.00           C
ATOM  11632 4C31 POPE  172      32.557 123.052  49.141  1.00  0.00           C
ATOM  11635 5C31 POPE  172      33.197 124.422  49.371  1.00  0.00           C
ATOM  11638 6C31 POPE  172      33.847 124.572  50.751  1.00  0.00           C
ATOM  11642  NH3 POPE  173       7.147 109.562  76.071  1.00  0.00           N
ATOM  11646  C12 POPE  173       6.767 110.612  75.071  1.00  0.00           C
ATOM  11649  C11 POPE  173       7.447 111.952  75.361  1.00  0.00           C
ATOM  11652  P   POPE  173       7.397 114.412  74.561  1.00  0.00           P
ATOM  11653  O13 POPE  173       6.267 115.372  74.511  1.00  0.00           O
ATOM  11654  O14 POPE  173       8.357 114.572  75.681  1.00  0.00           O
ATOM  11655  O11 POPE  173       8.217 114.452  73.221  1.00  0.00           O
ATOM  11656  O12 POPE  173       6.797 112.952  74.561  1.00  0.00           O
ATOM  11657  C1  POPE  173       8.087 115.572  72.341  1.00  0.00           C
ATOM  11660  C2  POPE  173       8.177 115.052  70.891  1.00  0.00           C
ATOM  11662  O21 POPE  173       7.697 116.042  69.981  1.00  0.00           O
ATOM  11663  C21 POPE  173       8.137 117.292  69.951  1.00  0.00           C
ATOM  11664  O22 POPE  173       7.427 118.232  69.611  1.00  0.00           O
ATOM  11665  C22 POPE  173       9.657 117.442  70.121  1.00  0.00           C
ATOM  11668  C3  POPE  173       7.337 113.752  70.731  1.00  0.00           C
ATOM  11671  O31 POPE  173       7.217 113.352  69.361  1.00  0.00           O
ATOM  11672  C31 POPE  173       6.127 113.772  68.721  1.00  0.00           C
ATOM  11673  O32 POPE  173       5.237 114.462  69.191  1.00  0.00           O
ATOM  11674  C32 POPE  173       6.197 113.262  67.281  1.00  0.00           C
ATOM  11677  C23 POPE  173      10.007 118.772  70.811  1.00  0.00           C
ATOM  11680  C24 POPE  173      11.427 119.272  70.521  1.00  0.00           C
ATOM  11683  C25 POPE  173      11.587 119.782  69.081  1.00  0.00           C
ATOM  11686  C26 POPE  173      12.677 120.862  68.941  1.00  0.00           C
ATOM  11689  C27 POPE  173      12.677 121.462  67.521  1.00  0.00           C
ATOM  11692  C28 POPE  173      13.657 122.632  67.331  1.00  0.00           C
ATOM  11695  C29 POPE  173      13.167 123.932  67.951  1.00  0.00           C
ATOM  11697 0C21 POPE  173      12.627 124.962  67.271  1.00  0.00           C
ATOM  11699 1C21 POPE  173      12.487 124.962  65.771  1.00  0.00           C
ATOM  11702 2C21 POPE  173      11.817 126.172  65.101  1.00  0.00           C
ATOM  11705 3C21 POPE  173      12.147 126.142  63.601  1.00  0.00           C
ATOM  11708 4C21 POPE  173      11.457 127.212  62.771  1.00  0.00           C
ATOM  11711 5C21 POPE  173      11.737 127.012  61.271  1.00  0.00           C
ATOM  11714 6C21 POPE  173      13.167 127.392  60.861  1.00  0.00           C
ATOM  11717 7C21 POPE  173      13.447 127.052  59.391  1.00  0.00           C
ATOM  11720 8C21 POPE  173      14.617 127.832  58.791  1.00  0.00           C
ATOM  11724  C33 POPE  173       5.007 113.642  66.351  1.00  0.00           C
ATOM  11727  C34 POPE  173       4.037 112.492  66.031  1.00  0.00           C
ATOM  11730  C35 POPE  173       4.557 111.482  64.991  1.00  0.00           C
ATOM  11733  C36 POPE  173       4.607 112.012  63.541  1.00  0.00           C
ATOM  11736  C37 POPE  173       4.927 110.892  62.531  1.00  0.00           C
ATOM  11739  C38 POPE  173       5.257 111.362  61.101  1.00  0.00           C
ATOM  11742  C39 POPE  173       4.157 112.192  60.401  1.00  0.00           C
ATOM  11745 0C31 POPE  173       2.847 111.432  60.181  1.00  0.00           C
ATOM  11748 1C31 POPE  173       1.817 112.232  59.361  1.00  0.00           C
ATOM  11751 2C31 POPE  173       0.503 111.462  59.181  1.00  0.00           C
ATOM  11754 3C31 POPE  173      -0.547 112.182  58.331  1.00  0.00           C
ATOM  11757 4C31 POPE  173      -1.807 111.332  58.161  1.00  0.00           C
ATOM  11760 5C31 POPE  173      -2.857 111.942  57.221  1.00  0.00           C
ATOM  11763 6C31 POPE  173      -4.087 111.042  57.021  1.00  0.00           C
ATOM  11767  NH3 POPE  174      85.797  42.122  76.341  1.00  0.00           N
ATOM  11771  C12 POPE  174      84.467  42.802  76.161  1.00  0.00           C
ATOM  11774  C11 POPE  174      84.447  44.202  76.791  1.00  0.00           C
ATOM  11777  P   POPE  174      81.937  44.502  77.561  1.00  0.00           P
ATOM  11778  O13 POPE  174      81.447  43.142  77.231  1.00  0.00           O
ATOM  11779  O14 POPE  174      82.257  44.712  78.981  1.00  0.00           O
ATOM  11780  O11 POPE  174      80.857  45.562  77.111  1.00  0.00           O
ATOM  11781  O12 POPE  174      83.167  44.792  76.621  1.00  0.00           O
ATOM  11782  C1  POPE  174      80.807  46.042  75.771  1.00  0.00           C
ATOM  11785  C2  POPE  174      79.857  45.162  74.941  1.00  0.00           C
ATOM  11787  O21 POPE  174      80.357  45.012  73.601  1.00  0.00           O
ATOM  11788  C21 POPE  174      81.147  43.982  73.381  1.00  0.00           C
ATOM  11789  O22 POPE  174      81.357  43.062  74.171  1.00  0.00           O
ATOM  11790  C22 POPE  174      81.747  44.132  71.991  1.00  0.00           C
ATOM  11793  C3  POPE  174      78.427  45.742  74.901  1.00  0.00           C
ATOM  11796  O31 POPE  174      77.537  44.752  74.351  1.00  0.00           O
ATOM  11797  C31 POPE  174      76.597  45.212  73.551  1.00  0.00           C
ATOM  11798  O32 POPE  174      76.387  46.392  73.311  1.00  0.00           O
ATOM  11799  C32 POPE  174      75.837  44.042  72.941  1.00  0.00           C
ATOM  11802  C23 POPE  174      82.437  42.862  71.451  1.00  0.00           C
ATOM  11805  C24 POPE  174      81.497  41.942  70.661  1.00  0.00           C
ATOM  11808  C25 POPE  174      80.647  41.002  71.531  1.00  0.00           C
ATOM  11811  C26 POPE  174      79.567  40.272  70.741  1.00  0.00           C
ATOM  11814  C27 POPE  174      80.127  39.292  69.691  1.00  0.00           C
ATOM  11817  C28 POPE  174      79.027  38.562  68.901  1.00  0.00           C
ATOM  11820  C29 POPE  174      78.437  39.412  67.801  1.00  0.00           C
ATOM  11822 0C21 POPE  174      78.177  38.992  66.551  1.00  0.00           C
ATOM  11824 1C21 POPE  174      78.347  37.582  66.031  1.00  0.00           C
ATOM  11827 2C21 POPE  174      77.377  37.272  64.871  1.00  0.00           C
ATOM  11830 3C21 POPE  174      77.747  37.992  63.571  1.00  0.00           C
ATOM  11833 4C21 POPE  174      76.547  38.242  62.651  1.00  0.00           C
ATOM  11836 5C21 POPE  174      76.557  39.652  62.031  1.00  0.00           C
ATOM  11839 6C21 POPE  174      76.257  40.762  63.061  1.00  0.00           C
ATOM  11842 7C21 POPE  174      76.377  42.172  62.481  1.00  0.00           C
ATOM  11845 8C21 POPE  174      76.177  43.272  63.531  1.00  0.00           C
ATOM  11849  C33 POPE  174      75.787  44.042  71.391  1.00  0.00           C
ATOM  11852  C34 POPE  174      75.667  42.612  70.841  1.00  0.00           C
ATOM  11855  C35 POPE  174      75.367  42.562  69.341  1.00  0.00           C
ATOM  11858  C36 POPE  174      73.887  42.852  69.041  1.00  0.00           C
ATOM  11861  C37 POPE  174      73.467  42.492  67.601  1.00  0.00           C
ATOM  11864  C38 POPE  174      71.947  42.502  67.441  1.00  0.00           C
ATOM  11867  C39 POPE  174      71.447  41.982  66.091  1.00  0.00           C
ATOM  11870 0C31 POPE  174      71.987  42.772  64.881  1.00  0.00           C
ATOM  11873 1C31 POPE  174      71.077  42.652  63.651  1.00  0.00           C
ATOM  11876 2C31 POPE  174      71.627  43.402  62.421  1.00  0.00           C
ATOM  11879 3C31 POPE  174      70.577  43.652  61.321  1.00  0.00           C
ATOM  11882 4C31 POPE  174      69.867  42.372  60.831  1.00  0.00           C
ATOM  11885 5C31 POPE  174      68.797  42.662  59.771  1.00  0.00           C
ATOM  11888 6C31 POPE  174      67.877  41.472  59.481  1.00  0.00           C
ATOM  11892  NH3 POPE  175      60.757 115.322  32.321  1.00  0.00           N
ATOM  11896  C12 POPE  175      61.097 116.012  31.041  1.00  0.00           C
ATOM  11899  C11 POPE  175      61.757 115.022  30.061  1.00  0.00           C
ATOM  11902  P   POPE  175      63.657 113.182  30.461  1.00  0.00           P
ATOM  11903  O13 POPE  175      63.347 112.002  29.631  1.00  0.00           O
ATOM  11904  O14 POPE  175      64.727 114.112  30.011  1.00  0.00           O
ATOM  11905  O11 POPE  175      64.037 112.682  31.911  1.00  0.00           O
ATOM  11906  O12 POPE  175      62.327 113.942  30.771  1.00  0.00           O
ATOM  11907  C1  POPE  175      63.277 113.102  33.041  1.00  0.00           C
ATOM  11910  C2  POPE  175      63.777 112.462  34.361  1.00  0.00           C
ATOM  11912  O21 POPE  175      64.697 113.362  35.001  1.00  0.00           O
ATOM  11913  C21 POPE  175      65.627 112.972  35.831  1.00  0.00           C
ATOM  11914  O22 POPE  175      65.937 111.842  36.151  1.00  0.00           O
ATOM  11915  C22 POPE  175      66.287 114.212  36.431  1.00  0.00           C
ATOM  11918  C3  POPE  175      64.207 110.982  34.151  1.00  0.00           C
ATOM  11921  O31 POPE  175      63.807 110.222  35.311  1.00  0.00           O
ATOM  11922  C31 POPE  175      62.877 109.312  35.131  1.00  0.00           C
ATOM  11923  O32 POPE  175      62.367 109.012  34.071  1.00  0.00           O
ATOM  11924  C32 POPE  175      62.417 108.802  36.491  1.00  0.00           C
ATOM  11927  C23 POPE  175      67.047 113.812  37.711  1.00  0.00           C
ATOM  11930  C24 POPE  175      67.477 115.012  38.551  1.00  0.00           C
ATOM  11933  C25 POPE  175      68.527 114.612  39.581  1.00  0.00           C
ATOM  11936  C26 POPE  175      68.707 115.652  40.691  1.00  0.00           C
ATOM  11939  C27 POPE  175      70.037 115.432  41.431  1.00  0.00           C
ATOM  11942  C28 POPE  175      70.237 116.382  42.621  1.00  0.00           C
ATOM  11945  C29 POPE  175      69.497 115.912  43.851  1.00  0.00           C
ATOM  11947 0C21 POPE  175      70.017 115.142  44.821  1.00  0.00           C
ATOM  11949 1C21 POPE  175      71.427 114.602  44.821  1.00  0.00           C
ATOM  11952 2C21 POPE  175      71.697 113.642  45.991  1.00  0.00           C
ATOM  11955 3C21 POPE  175      71.557 114.312  47.371  1.00  0.00           C
ATOM  11958 4C21 POPE  175      72.047 113.392  48.511  1.00  0.00           C
ATOM  11961 5C21 POPE  175      71.747 113.952  49.911  1.00  0.00           C
ATOM  11964 6C21 POPE  175      72.297 115.362  50.151  1.00  0.00           C
ATOM  11967 7C21 POPE  175      72.267 115.752  51.641  1.00  0.00           C
ATOM  11970 8C21 POPE  175      72.527 117.242  51.891  1.00  0.00           C
ATOM  11974  C33 POPE  175      62.497 109.852  37.621  1.00  0.00           C
ATOM  11977  C34 POPE  175      61.807 109.322  38.881  1.00  0.00           C
ATOM  11980  C35 POPE  175      61.987 110.202  40.111  1.00  0.00           C
ATOM  11983  C36 POPE  175      61.437 109.562  41.391  1.00  0.00           C
ATOM  11986  C37 POPE  175      61.417 110.562  42.551  1.00  0.00           C
ATOM  11989  C38 POPE  175      60.767 110.002  43.831  1.00  0.00           C
ATOM  11992  C39 POPE  175      60.637 111.102  44.891  1.00  0.00           C
ATOM  11995 0C31 POPE  175      61.517 110.892  46.131  1.00  0.00           C
ATOM  11998 1C31 POPE  175      61.567 112.182  46.961  1.00  0.00           C
ATOM  12001 2C31 POPE  175      62.247 112.022  48.321  1.00  0.00           C
ATOM  12004 3C31 POPE  175      61.247 111.652  49.421  1.00  0.00           C
ATOM  12007 4C31 POPE  175      61.867 111.702  50.821  1.00  0.00           C
ATOM  12010 5C31 POPE  175      60.867 111.342  51.921  1.00  0.00           C
ATOM  12013 6C31 POPE  175      61.477 111.382  53.321  1.00  0.00           C
ATOM  12017  NH3 POPE  176       7.997  41.562  35.681  1.00  0.00           N
ATOM  12021  C12 POPE  176       9.037  41.042  36.641  1.00  0.00           C
ATOM  12024  C11 POPE  176      10.057  40.102  35.961  1.00  0.00           C
ATOM  12027  P   POPE  176      11.687  41.802  34.791  1.00  0.00           P
ATOM  12028  O13 POPE  176      11.017  43.102  34.891  1.00  0.00           O
ATOM  12029  O14 POPE  176      12.617  41.662  33.651  1.00  0.00           O
ATOM  12030  O11 POPE  176      12.477  41.552  36.141  1.00  0.00           O
ATOM  12031  O12 POPE  176      10.607  40.662  34.761  1.00  0.00           O
ATOM  12032  C1  POPE  176      13.597  40.662  36.211  1.00  0.00           C
ATOM  12035  C2  POPE  176      14.547  41.092  37.371  1.00  0.00           C
ATOM  12037  O21 POPE  176      13.847  40.992  38.621  1.00  0.00           O
ATOM  12038  C21 POPE  176      13.737  39.752  39.061  1.00  0.00           C
ATOM  12039  O22 POPE  176      14.287  38.772  38.591  1.00  0.00           O
ATOM  12040  C22 POPE  176      12.867  39.752  40.321  1.00  0.00           C
ATOM  12043  C3  POPE  176      14.967  42.572  37.151  1.00  0.00           C
ATOM  12046  O31 POPE  176      16.047  43.042  37.971  1.00  0.00           O
ATOM  12047  C31 POPE  176      15.897  43.712  39.131  1.00  0.00           C
ATOM  12048  O32 POPE  176      16.847  44.262  39.691  1.00  0.00           O
ATOM  12049  C32 POPE  176      14.487  43.812  39.671  1.00  0.00           C
ATOM  12052  C23 POPE  176      13.567  39.042  41.511  1.00  0.00           C
ATOM  12055  C24 POPE  176      13.007  39.462  42.871  1.00  0.00           C
ATOM  12058  C25 POPE  176      13.537  40.822  43.351  1.00  0.00           C
ATOM  12061  C26 POPE  176      13.037  41.192  44.751  1.00  0.00           C
ATOM  12064  C27 POPE  176      13.037  42.712  45.001  1.00  0.00           C
ATOM  12067  C28 POPE  176      12.527  43.042  46.421  1.00  0.00           C
ATOM  12070  C29 POPE  176      12.347  44.522  46.661  1.00  0.00           C
ATOM  12072 0C21 POPE  176      11.667  45.062  47.681  1.00  0.00           C
ATOM  12074 1C21 POPE  176      11.047  44.292  48.821  1.00  0.00           C
ATOM  12077 2C21 POPE  176      12.077  44.182  49.951  1.00  0.00           C
ATOM  12080 3C21 POPE  176      11.577  43.372  51.151  1.00  0.00           C
ATOM  12083 4C21 POPE  176      12.747  43.002  52.071  1.00  0.00           C
ATOM  12086 5C21 POPE  176      12.317  42.582  53.481  1.00  0.00           C
ATOM  12089 6C21 POPE  176      11.537  41.262  53.561  1.00  0.00           C
ATOM  12092 7C21 POPE  176      11.387  40.802  55.021  1.00  0.00           C
ATOM  12095 8C21 POPE  176      10.377  39.672  55.241  1.00  0.00           C
ATOM  12099  C33 POPE  176      14.467  44.782  40.871  1.00  0.00           C
ATOM  12102  C34 POPE  176      13.087  44.862  41.511  1.00  0.00           C
ATOM  12105  C35 POPE  176      12.847  46.132  42.331  1.00  0.00           C
ATOM  12108  C36 POPE  176      13.857  46.362  43.461  1.00  0.00           C
ATOM  12111  C37 POPE  176      13.577  47.672  44.201  1.00  0.00           C
ATOM  12114  C38 POPE  176      14.657  48.042  45.241  1.00  0.00           C
ATOM  12117  C39 POPE  176      14.637  47.112  46.451  1.00  0.00           C
ATOM  12120 0C31 POPE  176      15.487  47.572  47.641  1.00  0.00           C
ATOM  12123 1C31 POPE  176      15.307  46.622  48.841  1.00  0.00           C
ATOM  12126 2C31 POPE  176      15.667  47.272  50.181  1.00  0.00           C
ATOM  12129 3C31 POPE  176      15.437  46.312  51.361  1.00  0.00           C
ATOM  12132 4C31 POPE  176      15.887  46.902  52.691  1.00  0.00           C
ATOM  12135 5C31 POPE  176      15.647  45.962  53.881  1.00  0.00           C
ATOM  12138 6C31 POPE  176      16.127  46.562  55.201  1.00  0.00           C
ATOM  12142  NH3 POPE  177      82.007  14.982  33.731  1.00  0.00           N
ATOM  12146  C12 POPE  177      81.127  15.502  32.631  1.00  0.00           C
ATOM  12149  C11 POPE  177      79.827  16.082  33.231  1.00  0.00           C
ATOM  12152  P   POPE  177      78.027  14.172  33.251  1.00  0.00           P
ATOM  12153  O13 POPE  177      77.217  14.992  32.311  1.00  0.00           O
ATOM  12154  O14 POPE  177      78.737  13.002  32.701  1.00  0.00           O
ATOM  12155  O11 POPE  177      77.077  13.782  34.441  1.00  0.00           O
ATOM  12156  O12 POPE  177      79.077  15.112  33.961  1.00  0.00           O
ATOM  12157  C1  POPE  177      77.477  13.012  35.571  1.00  0.00           C
ATOM  12160  C2  POPE  177      76.657  13.462  36.811  1.00  0.00           C
ATOM  12162  O21 POPE  177      76.597  12.402  37.781  1.00  0.00           O
ATOM  12163  C21 POPE  177      77.487  12.462  38.751  1.00  0.00           C
ATOM  12164  O22 POPE  177      78.487  13.152  38.771  1.00  0.00           O
ATOM  12165  C22 POPE  177      76.927  11.642  39.911  1.00  0.00           C
ATOM  12168  C3  POPE  177      75.187  13.822  36.431  1.00  0.00           C
ATOM  12171  O31 POPE  177      74.277  13.832  37.561  1.00  0.00           O
ATOM  12172  C31 POPE  177      74.447  14.782  38.461  1.00  0.00           C
ATOM  12173  O32 POPE  177      75.337  15.632  38.451  1.00  0.00           O
ATOM  12174  C32 POPE  177      73.367  14.652  39.551  1.00  0.00           C
ATOM  12177  C23 POPE  177      77.917  11.312  41.061  1.00  0.00           C
ATOM  12180  C24 POPE  177      77.307  11.672  42.421  1.00  0.00           C
ATOM  12183  C25 POPE  177      78.137  11.142  43.591  1.00  0.00           C
ATOM  12186  C26 POPE  177      77.587  11.572  44.961  1.00  0.00           C
ATOM  12189  C27 POPE  177      78.457  11.052  46.111  1.00  0.00           C
ATOM  12192  C28 POPE  177      78.037  11.582  47.491  1.00  0.00           C
ATOM  12195  C29 POPE  177      79.077  11.222  48.521  1.00  0.00           C
ATOM  12197 0C21 POPE  177      78.897  11.022  49.831  1.00  0.00           C
ATOM  12199 1C21 POPE  177      77.617  11.202  50.601  1.00  0.00           C
ATOM  12202 2C21 POPE  177      77.747  12.462  51.471  1.00  0.00           C
ATOM  12205 3C21 POPE  177      76.527  12.732  52.351  1.00  0.00           C
ATOM  12208 4C21 POPE  177      76.727  13.942  53.281  1.00  0.00           C
ATOM  12211 5C21 POPE  177      76.917  15.282  52.541  1.00  0.00           C
ATOM  12214 6C21 POPE  177      75.617  15.852  51.971  1.00  0.00           C
ATOM  12217 7C21 POPE  177      75.787  17.312  51.511  1.00  0.00           C
ATOM  12220 8C21 POPE  177      74.567  17.862  50.781  1.00  0.00           C
ATOM  12224  C33 POPE  177      73.907  14.812  40.991  1.00  0.00           C
ATOM  12227  C34 POPE  177      72.777  15.142  41.991  1.00  0.00           C
ATOM  12230  C35 POPE  177      73.277  15.462  43.401  1.00  0.00           C
ATOM  12233  C36 POPE  177      73.677  14.222  44.211  1.00  0.00           C
ATOM  12236  C37 POPE  177      72.617  13.762  45.221  1.00  0.00           C
ATOM  12239  C38 POPE  177      73.107  12.532  46.001  1.00  0.00           C
ATOM  12242  C39 POPE  177      72.377  12.322  47.331  1.00  0.00           C
ATOM  12245 0C31 POPE  177      73.077  11.232  48.171  1.00  0.00           C
ATOM  12248 1C31 POPE  177      72.477  11.062  49.571  1.00  0.00           C
ATOM  12251 2C31 POPE  177      73.447  10.352  50.521  1.00  0.00           C
ATOM  12254 3C31 POPE  177      72.857  10.132  51.911  1.00  0.00           C
ATOM  12257 4C31 POPE  177      73.877   9.562  52.901  1.00  0.00           C
ATOM  12260 5C31 POPE  177      73.327   9.542  54.331  1.00  0.00           C
ATOM  12263 6C31 POPE  177      74.317   9.002  55.371  1.00  0.00           C
ATOM  12267  NH3 POPE  178      13.107  88.082  35.401  1.00  0.00           N
ATOM  12271  C12 POPE  178      12.097  87.252  36.151  1.00  0.00           C
ATOM  12274  C11 POPE  178      11.347  86.312  35.201  1.00  0.00           C
ATOM  12277  P   POPE  178       8.787  85.942  35.461  1.00  0.00           P
ATOM  12278  O13 POPE  178       8.677  87.412  35.351  1.00  0.00           O
ATOM  12279  O14 POPE  178       8.497  85.072  34.301  1.00  0.00           O
ATOM  12280  O11 POPE  178       7.927  85.442  36.701  1.00  0.00           O
ATOM  12281  O12 POPE  178      10.307  85.592  35.881  1.00  0.00           O
ATOM  12282  C1  POPE  178       8.497  84.622  37.721  1.00  0.00           C
ATOM  12285  C2  POPE  178       7.517  84.522  38.921  1.00  0.00           C
ATOM  12287  O21 POPE  178       7.737  83.322  39.671  1.00  0.00           O
ATOM  12288  C21 POPE  178       8.857  83.332  40.411  1.00  0.00           C
ATOM  12289  O22 POPE  178       9.757  84.132  40.321  1.00  0.00           O
ATOM  12290  C22 POPE  178       8.687  82.252  41.471  1.00  0.00           C
ATOM  12293  C3  POPE  178       6.047  84.542  38.441  1.00  0.00           C
ATOM  12296  O31 POPE  178       5.117  84.452  39.541  1.00  0.00           O
ATOM  12297  C31 POPE  178       4.057  83.652  39.401  1.00  0.00           C
ATOM  12298  O32 POPE  178       3.827  82.952  38.431  1.00  0.00           O
ATOM  12299  C32 POPE  178       3.227  83.722  40.671  1.00  0.00           C
ATOM  12302  C23 POPE  178       9.547  82.452  42.751  1.00  0.00           C
ATOM  12305  C24 POPE  178       8.807  81.932  43.981  1.00  0.00           C
ATOM  12308  C25 POPE  178       9.717  81.522  45.151  1.00  0.00           C
ATOM  12311  C26 POPE  178      10.707  82.592  45.601  1.00  0.00           C
ATOM  12314  C27 POPE  178      11.417  82.142  46.881  1.00  0.00           C
ATOM  12317  C28 POPE  178      12.537  83.092  47.321  1.00  0.00           C
ATOM  12320  C29 POPE  178      13.247  82.542  48.531  1.00  0.00           C
ATOM  12322 0C21 POPE  178      14.577  82.362  48.681  1.00  0.00           C
ATOM  12324 1C21 POPE  178      15.657  82.762  47.711  1.00  0.00           C
ATOM  12327 2C21 POPE  178      16.897  83.272  48.461  1.00  0.00           C
ATOM  12330 3C21 POPE  178      17.737  82.142  49.061  1.00  0.00           C
ATOM  12333 4C21 POPE  178      18.427  82.512  50.381  1.00  0.00           C
ATOM  12336 5C21 POPE  178      17.447  82.592  51.571  1.00  0.00           C
ATOM  12339 6C21 POPE  178      18.197  82.562  52.911  1.00  0.00           C
ATOM  12342 7C21 POPE  178      17.267  82.642  54.131  1.00  0.00           C
ATOM  12345 8C21 POPE  178      18.027  82.442  55.451  1.00  0.00           C
ATOM  12349  C33 POPE  178       3.997  83.132  41.891  1.00  0.00           C
ATOM  12352  C34 POPE  178       3.627  83.802  43.221  1.00  0.00           C
ATOM  12355  C35 POPE  178       2.117  83.862  43.481  1.00  0.00           C
ATOM  12358  C36 POPE  178       1.777  84.142  44.951  1.00  0.00           C
ATOM  12361  C37 POPE  178       0.263  84.142  45.221  1.00  0.00           C
ATOM  12364  C38 POPE  178      -0.157  83.352  46.471  1.00  0.00           C
ATOM  12367  C39 POPE  178       0.053  81.842  46.281  1.00  0.00           C
ATOM  12370 0C31 POPE  178      -0.617  80.962  47.341  1.00  0.00           C
ATOM  12373 1C31 POPE  178      -0.797  79.522  46.851  1.00  0.00           C
ATOM  12376 2C31 POPE  178      -1.857  78.732  47.631  1.00  0.00           C
ATOM  12379 3C31 POPE  178      -1.407  78.382  49.051  1.00  0.00           C
ATOM  12382 4C31 POPE  178      -2.357  77.402  49.751  1.00  0.00           C
ATOM  12385 5C31 POPE  178      -1.857  76.972  51.131  1.00  0.00           C
ATOM  12388 6C31 POPE  178      -2.667  75.822  51.741  1.00  0.00           C
ATOM  12392  NH3 POPE  179     128.367  42.162  79.121  1.00  0.00           N
ATOM  12396  C12 POPE  179     128.287  41.642  80.521  1.00  0.00           C
ATOM  12399  C11 POPE  179     127.967  42.772  81.511  1.00  0.00           C
ATOM  12402  P   POPE  179     126.297  44.642  82.071  1.00  0.00           P
ATOM  12403  O13 POPE  179     125.837  44.182  83.391  1.00  0.00           O
ATOM  12404  O14 POPE  179     127.377  45.662  82.091  1.00  0.00           O
ATOM  12405  O11 POPE  179     125.017  45.242  81.341  1.00  0.00           O
ATOM  12406  O12 POPE  179     126.727  43.412  81.171  1.00  0.00           O
ATOM  12407  C1  POPE  179     124.007  44.422  80.741  1.00  0.00           C
ATOM  12410  C2  POPE  179     123.937  44.722  79.231  1.00  0.00           C
ATOM  12412  O21 POPE  179     122.777  44.052  78.701  1.00  0.00           O
ATOM  12413  C21 POPE  179     122.047  44.762  77.861  1.00  0.00           C
ATOM  12414  O22 POPE  179     122.237  45.932  77.551  1.00  0.00           O
ATOM  12415  C22 POPE  179     120.927  43.892  77.281  1.00  0.00           C
ATOM  12418  C3  POPE  179     125.217  44.222  78.531  1.00  0.00           C
ATOM  12421  O31 POPE  179     125.237  44.492  77.121  1.00  0.00           O
ATOM  12422  C31 POPE  179     126.097  43.762  76.431  1.00  0.00           C
ATOM  12423  O32 POPE  179     126.797  42.862  76.881  1.00  0.00           O
ATOM  12424  C32 POPE  179     126.067  44.202  74.971  1.00  0.00           C
ATOM  12427  C23 POPE  179     119.527  44.522  77.351  1.00  0.00           C
ATOM  12430  C24 POPE  179     118.687  44.332  76.071  1.00  0.00           C
ATOM  12433  C25 POPE  179     119.227  45.102  74.861  1.00  0.00           C
ATOM  12436  C26 POPE  179     118.117  45.502  73.871  1.00  0.00           C
ATOM  12439  C27 POPE  179     118.667  45.872  72.481  1.00  0.00           C
ATOM  12442  C28 POPE  179     117.597  46.272  71.431  1.00  0.00           C
ATOM  12445  C29 POPE  179     116.917  47.582  71.751  1.00  0.00           C
ATOM  12447 0C21 POPE  179     116.687  48.592  70.891  1.00  0.00           C
ATOM  12449 1C21 POPE  179     116.987  48.602  69.411  1.00  0.00           C
ATOM  12452 2C21 POPE  179     116.057  49.582  68.661  1.00  0.00           C
ATOM  12455 3C21 POPE  179     116.107  49.442  67.131  1.00  0.00           C
ATOM  12458 4C21 POPE  179     114.957  50.222  66.451  1.00  0.00           C
ATOM  12461 5C21 POPE  179     114.757  49.902  64.961  1.00  0.00           C
ATOM  12464 6C21 POPE  179     115.727  50.632  64.021  1.00  0.00           C
ATOM  12467 7C21 POPE  179     115.427  50.302  62.551  1.00  0.00           C
ATOM  12470 8C21 POPE  179     116.467  50.872  61.581  1.00  0.00           C
ATOM  12474  C33 POPE  179     124.717  43.922  74.261  1.00  0.00           C
ATOM  12477  C34 POPE  179     124.607  42.492  73.711  1.00  0.00           C
[truncated: 1,698,038 more chars]
