# Supplementary material for: Characterizing Membrane Association and Periplasmic Transfer of Bacterial Lipoproteins through Molecular Dynamics Simulations
Source: Structure. 2020 Apr 7;28(4):475–487.e3. doi: 10.1016/j.str.2020.01.012 (PMC7139219; doi:10.1016/j.str.2020.01.012)
Supplement: Data S3. Final Coordinates from Simulations (M–X), Related to Figure 3 [file mmc5.zip › M-X/MLIC-5-atomistic.pdb]

TITLE     Protein
REMARK    THIS IS A SIMULATION BOX
CRYST1  129.026  129.026  132.563  90.00  90.00  90.00 P 1           1
MODEL        1
ATOM      1  N   CYSTA   1      57.568  58.898  77.752  1.00  0.00           N
ATOM      3  CA  CYSTA   1      58.528  59.078  78.831  1.00  0.00           C
ATOM      5  C   CYSTA   1      58.098  60.148  79.800  1.00  0.00           C
ATOM      6  O   CYSTA   1      58.758  61.138  80.112  1.00  0.00           O
ATOM      7  CB  CYSTA   1      60.068  59.038  78.582  1.00  0.00           C
ATOM     10  SG  CYSTA   1      60.768  57.348  78.602  1.00  0.00           S
ATOM     11  C1  CYSTA   1      60.018  56.678  77.092  1.00  0.00           C
ATOM     14  CA1 CYSTA   1      57.568  59.498  76.552  1.00  0.00           C
ATOM     15  OA1 CYSTA   1      58.608  59.858  76.022  1.00  0.00           O
ATOM     16  CA2 CYSTA   1      56.298  59.708  75.801  1.00  0.00           C
ATOM     19  C11 CYSTA   1      60.938  56.468  75.882  1.00  0.00           C
ATOM     21  O11 CYSTA   1      62.028  55.628  76.271  1.00  0.00           O
ATOM     22  CX1 CYSTA   1      61.958  54.428  75.771  1.00  0.00           C
ATOM     23  OX1 CYSTA   1      61.028  53.648  75.862  1.00  0.00           O
ATOM     24  CX2 CYSTA   1      63.098  54.308  74.772  1.00  0.00           C
ATOM     27  C12 CYSTA   1      61.518  57.768  75.242  1.00  0.00           C
ATOM     30  O12 CYSTA   1      62.118  58.658  76.172  1.00  0.00           O
ATOM     31  CD1 CYSTA   1      63.358  58.488  76.510  1.00  0.00           C
ATOM     32  OD1 CYSTA   1      64.088  57.548  76.212  1.00  0.00           O
ATOM     33  CD2 CYSTA   1      63.818  59.728  77.261  1.00  0.00           C
ATOM     36  CA3 CYSTA   1      56.308  61.098  75.141  1.00  0.00           C
ATOM     39  CA4 CYSTA   1      54.958  61.468  74.531  1.00  0.00           C
ATOM     42  CA5 CYSTA   1      54.868  62.958  74.151  1.00  0.00           C
ATOM     45  CA6 CYSTA   1      56.078  63.468  73.351  1.00  0.00           C
ATOM     48  CA7 CYSTA   1      56.308  62.728  72.031  1.00  0.00           C
ATOM     51  CA8 CYSTA   1      57.648  63.098  71.382  1.00  0.00           C
ATOM     54  CA9 CYSTA   1      57.758  62.588  69.932  1.00  0.00           C
ATOM     57 0CA1 CYSTA   1      59.208  62.518  69.422  1.00  0.00           C
ATOM     60 1CA1 CYSTA   1      59.968  63.848  69.452  1.00  0.00           C
ATOM     63 2CA1 CYSTA   1      61.468  63.618  69.201  1.00  0.00           C
ATOM     66 3CA1 CYSTA   1      62.288  64.918  69.212  1.00  0.00           C
ATOM     69 4CA1 CYSTA   1      62.168  65.778  67.941  1.00  0.00           C
ATOM     72 5CA1 CYSTA   1      62.748  65.118  66.691  1.00  0.00           C
ATOM     75 6CA1 CYSTA   1      62.738  66.018  65.451  1.00  0.00           C
ATOM     79  CD3 CYSTA   1      63.208  61.038  76.692  1.00  0.00           C
ATOM     82  CD4 CYSTA   1      63.608  61.348  75.242  1.00  0.00           C
ATOM     85  CD5 CYSTA   1      62.568  62.208  74.531  1.00  0.00           C
ATOM     88  CD6 CYSTA   1      61.338  61.438  74.021  1.00  0.00           C
ATOM     91  CD7 CYSTA   1      61.648  60.548  72.812  1.00  0.00           C
ATOM     94  CD8 CYSTA   1      60.398  59.918  72.182  1.00  0.00           C
ATOM     97  CD9 CYSTA   1      60.728  59.158  70.882  1.00  0.00           C
ATOM    100 0CD1 CYSTA   1      59.478  58.858  70.042  1.00  0.00           C
ATOM    103 1CD1 CYSTA   1      59.818  58.798  68.551  1.00  0.00           C
ATOM    106 2CD1 CYSTA   1      58.598  58.898  67.642  1.00  0.00           C
ATOM    109 3CD1 CYSTA   1      59.038  59.048  66.182  1.00  0.00           C
ATOM    112 4CD1 CYSTA   1      57.898  59.078  65.172  1.00  0.00           C
ATOM    115 5CD1 CYSTA   1      56.958  60.268  65.402  1.00  0.00           C
ATOM    118 6CD1 CYSTA   1      55.978  60.448  64.260  1.00  0.00           C
ATOM    122  CX3 CYSTA   1      62.588  53.588  73.502  1.00  0.00           C
ATOM    125  CX4 CYSTA   1      63.598  53.648  72.361  1.00  0.00           C
ATOM    128  CX5 CYSTA   1      63.648  55.018  71.701  1.00  0.00           C
ATOM    131  CX6 CYSTA   1      64.508  55.008  70.432  1.00  0.00           C
ATOM    134  CX7 CYSTA   1      64.448  56.338  69.691  1.00  0.00           C
ATOM    137  CX8 CYSTA   1      65.388  56.378  68.480  1.00  0.00           C
ATOM    140  CX9 CYSTA   1      65.238  57.668  67.730  1.00  0.00           C
ATOM    142 0CX1 CYSTA   1      64.898  57.808  66.432  1.00  0.00           C
ATOM    144 1CX1 CYSTA   1      64.598  56.688  65.462  1.00  0.00           C
ATOM    147 2CX1 CYSTA   1      65.818  56.398  64.581  1.00  0.00           C
ATOM    150 3CX1 CYSTA   1      65.488  55.458  63.412  1.00  0.00           C
ATOM    153 4CX1 CYSTA   1      66.728  55.138  62.562  1.00  0.00           C
ATOM    156 5CX1 CYSTA   1      66.388  54.298  61.322  1.00  0.00           C
ATOM    159 6CX1 CYSTA   1      67.598  54.088  60.411  1.00  0.00           C
ATOM    162 7CX1 CYSTA   1      67.218  53.518  59.042  1.00  0.00           C
ATOM    165 8CX1 CYSTA   1      68.428  53.198  58.162  1.00  0.00           C
ATOM    169  N   SER A   2      56.968  59.828  80.442  1.00  0.00           N
ATOM    171  CA  SER A   2      56.958  59.468  81.852  1.00  0.00           C
ATOM    173  CB  SER A   2      58.098  59.978  82.761  1.00  0.00           C
ATOM    176  OG  SER A   2      57.918  61.378  82.952  1.00  0.00           O
ATOM    178  C   SER A   2      56.858  57.978  81.902  1.00  0.00           C
ATOM    179  O   SER A   2      57.848  57.268  82.080  1.00  0.00           O
ATOM    180  N   ALA A   3      55.648  57.448  81.632  1.00  0.00           N
ATOM    182  CA  ALA A   3      55.538  56.108  81.132  1.00  0.00           C
ATOM    184  CB  ALA A   3      54.088  55.598  81.282  1.00  0.00           C
ATOM    188  C   ALA A   3      56.028  55.998  79.671  1.00  0.00           C
ATOM    189  O   ALA A   3      55.708  56.828  78.821  1.00  0.00           O
ATOM    190  N   PHE A   4      56.878  55.018  79.312  1.00  0.00           N
ATOM    192  CA  PHE A   4      57.338  53.838  80.032  1.00  0.00           C
ATOM    194  CB  PHE A   4      56.918  52.508  79.341  1.00  0.00           C
ATOM    197  CG  PHE A   4      56.808  52.598  77.830  1.00  0.00           C
ATOM    198  CD1 PHE A   4      57.908  52.898  77.001  1.00  0.00           C
ATOM    200  CE1 PHE A   4      57.768  52.918  75.611  1.00  0.00           C
ATOM    202  CZ  PHE A   4      56.528  52.648  75.021  1.00  0.00           C
ATOM    204  CD2 PHE A   4      55.568  52.318  77.212  1.00  0.00           C
ATOM    206  CE2 PHE A   4      55.428  52.358  75.822  1.00  0.00           C
ATOM    208  C   PHE A   4      58.838  53.868  80.302  1.00  0.00           C
ATOM    209  O   PHE A   4      59.638  54.308  79.481  1.00  0.00           O
ATOM    210  N   ASN A   5      59.268  53.478  81.521  1.00  0.00           N
ATOM    212  CA  ASN A   5      60.498  54.028  82.102  1.00  0.00           C
ATOM    214  CB  ASN A   5      60.298  54.148  83.652  1.00  0.00           C
ATOM    217  CG  ASN A   5      60.538  52.848  84.452  1.00  0.00           C
ATOM    218  OD1 ASN A   5      61.128  52.878  85.532  1.00  0.00           O
ATOM    219  ND2 ASN A   5      60.188  51.678  83.862  1.00  0.00           N
ATOM    222  C   ASN A   5      61.818  53.278  81.902  1.00  0.00           C
ATOM    223  O   ASN A   5      62.848  53.728  82.372  1.00  0.00           O
ATOM    224  N   GLN A   6      61.818  52.068  81.352  1.00  0.00           N
ATOM    226  CA  GLN A   6      62.378  51.828  80.071  1.00  0.00           C
ATOM    228  CB  GLN A   6      63.718  52.578  79.702  1.00  0.00           C
ATOM    231  CG  GLN A   6      65.128  51.968  80.012  1.00  0.00           C
ATOM    234  CD  GLN A   6      65.368  51.198  81.312  1.00  0.00           C
ATOM    235  OE1 GLN A   6      65.958  50.118  81.321  1.00  0.00           O
ATOM    236  NE2 GLN A   6      64.928  51.758  82.451  1.00  0.00           N
ATOM    239  C   GLN A   6      62.588  50.328  80.141  1.00  0.00           C
ATOM    240  O   GLN A   6      62.798  49.768  81.222  1.00  0.00           O
ATOM    241  N   LEU A   7      62.468  49.618  79.031  1.00  0.00           N
ATOM    243  CA  LEU A   7      61.688  50.068  77.901  1.00  0.00           C
ATOM    245  CB  LEU A   7      62.108  49.288  76.671  1.00  0.00           C
ATOM    248  CG  LEU A   7      63.278  49.908  75.901  1.00  0.00           C
ATOM    250  CD1 LEU A   7      62.818  50.028  74.461  1.00  0.00           C
ATOM    254  CD2 LEU A   7      63.828  51.268  76.370  1.00  0.00           C
ATOM    258  C   LEU A   7      60.228  49.948  78.172  1.00  0.00           C
ATOM    259  O   LEU A   7      59.578  50.888  78.602  1.00  0.00           O
ATOM    260  N   VAL A   8      59.678  48.758  77.962  1.00  0.00           N
ATOM    262  CA  VAL A   8      58.358  48.398  78.401  1.00  0.00           C
ATOM    264  CB  VAL A   8      57.598  47.748  77.252  1.00  0.00           C
ATOM    266  CG1 VAL A   8      56.188  47.348  77.682  1.00  0.00           C
ATOM    270  CG2 VAL A   8      57.558  48.758  76.092  1.00  0.00           C
ATOM    274  C   VAL A   8      58.638  47.448  79.551  1.00  0.00           C
ATOM    275  O   VAL A   8      59.388  46.488  79.382  1.00  0.00           O
ATOM    276  N   GLU A   9      58.208  47.778  80.781  1.00  0.00           N
ATOM    278  CA  GLU A   9      56.818  47.888  81.180  1.00  0.00           C
ATOM    280  CB  GLU A   9      56.538  46.788  82.252  1.00  0.00           C
ATOM    283  CG  GLU A   9      57.118  47.048  83.672  1.00  0.00           C
ATOM    286  CD  GLU A   9      58.608  47.378  83.691  1.00  0.00           C
ATOM    287  OE1 GLU A   9      58.988  48.468  84.161  1.00  0.00           O
ATOM    288  OE2 GLU A   9      59.368  46.558  83.102  1.00  0.00           O
ATOM    289  C   GLU A   9      56.418  49.248  81.742  1.00  0.00           C
ATOM    290  O   GLU A   9      57.188  50.198  81.822  1.00  0.00           O
ATOM    291  N   ARG A  10      55.118  49.358  82.142  1.00  0.00           N
ATOM    293  CA  ARG A  10      54.668  50.398  83.041  1.00  0.00           C
ATOM    295  CB  ARG A  10      53.388  51.178  82.571  1.00  0.00           C
ATOM    298  CG  ARG A  10      53.348  51.728  81.122  1.00  0.00           C
ATOM    301  CD  ARG A  10      52.108  52.618  80.830  1.00  0.00           C
ATOM    304  NE  ARG A  10      51.988  52.938  79.361  1.00  0.00           N
ATOM    306  CZ  ARG A  10      50.868  53.378  78.792  1.00  0.00           C
ATOM    307  NH1 ARG A  10      50.798  53.488  77.480  1.00  0.00           N
ATOM    310  NH2 ARG A  10      49.788  53.718  79.472  1.00  0.00           N
ATOM    313  C   ARG A  10      54.338  49.758  84.412  1.00  0.00           C
ATOM    314  O   ARG A  10      53.368  49.008  84.492  1.00  0.00           O
ATOM    315  N   MET A  11      55.078  50.078  85.512  1.00  0.00           N
ATOM    317  CA  MET A  11      54.468  50.138  86.842  1.00  0.00           C
ATOM    319  CB  MET A  11      54.348  48.698  87.462  1.00  0.00           C
ATOM    322  CG  MET A  11      55.518  48.078  88.271  1.00  0.00           C
ATOM    325  SD  MET A  11      57.098  47.868  87.411  1.00  0.00           S
ATOM    326  CE  MET A  11      58.098  47.878  88.932  1.00  0.00           C
ATOM    330  C   MET A  11      55.088  51.138  87.841  1.00  0.00           C
ATOM    331  O   MET A  11      55.128  50.888  89.042  1.00  0.00           O
ATOM    332  N   GLN A  12      55.638  52.318  87.462  1.00  0.00           N
ATOM    334  CA  GLN A  12      55.338  53.258  86.382  1.00  0.00           C
ATOM    336  CB  GLN A  12      55.878  52.968  84.972  1.00  0.00           C
ATOM    339  CG  GLN A  12      57.328  52.458  84.832  1.00  0.00           C
ATOM    342  CD  GLN A  12      58.028  51.778  86.032  1.00  0.00           C
ATOM    343  OE1 GLN A  12      58.388  52.428  87.010  1.00  0.00           O
ATOM    344  NE2 GLN A  12      58.308  50.468  85.941  1.00  0.00           N
ATOM    347  C   GLN A  12      55.778  54.658  86.692  1.00  0.00           C
ATOM    348  O   GLN A  12      56.548  55.298  85.982  1.00  0.00           O
ATOM    349  N   THR A  13      55.238  55.208  87.761  1.00  0.00           N
ATOM    351  CA  THR A  13      55.428  56.598  88.050  1.00  0.00           C
ATOM    353  CB  THR A  13      54.128  57.368  87.921  1.00  0.00           C
ATOM    355  OG1 THR A  13      53.078  56.768  88.652  1.00  0.00           O
ATOM    357  CG2 THR A  13      53.678  57.298  86.471  1.00  0.00           C
ATOM    361  C   THR A  13      55.918  56.658  89.452  1.00  0.00           C
ATOM    362  O   THR A  13      55.298  56.098  90.361  1.00  0.00           O
ATOM    363  N   ASP A  14      57.018  57.358  89.661  1.00  0.00           N
ATOM    365  CA  ASP A  14      57.448  57.698  90.982  1.00  0.00           C
ATOM    367  CB  ASP A  14      58.908  57.278  91.222  1.00  0.00           C
ATOM    370  CG  ASP A  14      59.048  55.788  91.391  1.00  0.00           C
ATOM    371  OD1 ASP A  14      60.228  55.328  91.382  1.00  0.00           O
ATOM    372  OD2 ASP A  14      58.058  55.088  91.661  1.00  0.00           O
ATOM    373  C   ASP A  14      57.368  59.198  91.061  1.00  0.00           C
ATOM    374  O   ASP A  14      57.808  59.908  90.162  1.00  0.00           O
ATOM    375  N   THR A  15      56.788  59.678  92.150  1.00  0.00           N
ATOM    377  CA  THR A  15      56.648  61.088  92.422  1.00  0.00           C
ATOM    379  CB  THR A  15      55.208  61.588  92.402  1.00  0.00           C
ATOM    381  OG1 THR A  15      54.428  60.808  91.521  1.00  0.00           O
ATOM    383  CG2 THR A  15      55.118  63.028  91.870  1.00  0.00           C
ATOM    387  C   THR A  15      57.228  61.278  93.792  1.00  0.00           C
ATOM    388  O   THR A  15      57.128  60.398  94.642  1.00  0.00           O
ATOM    389  N   LEU A  16      57.878  62.438  94.021  1.00  0.00           N
ATOM    391  CA  LEU A  16      58.198  62.948  95.331  1.00  0.00           C
ATOM    393  CB  LEU A  16      59.198  64.148  95.182  1.00  0.00           C
ATOM    396  CG  LEU A  16      60.638  63.788  94.761  1.00  0.00           C
ATOM    398  CD1 LEU A  16      60.828  63.928  93.251  1.00  0.00           C
ATOM    402  CD2 LEU A  16      61.658  64.728  95.432  1.00  0.00           C
ATOM    406  C   LEU A  16      56.928  63.328  96.142  1.00  0.00           C
ATOM    407  O   LEU A  16      55.808  62.898  95.871  1.00  0.00           O
ATOM    408  N   GLU A  17      57.068  64.248  97.121  1.00  0.00           N
ATOM    410  CA  GLU A  17      55.998  65.048  97.652  1.00  0.00           C
ATOM    412  CB  GLU A  17      56.398  65.678  99.002  1.00  0.00           C
ATOM    415  CG  GLU A  17      55.308  66.568  99.642  1.00  0.00           C
ATOM    418  CD  GLU A  17      55.768  67.228 100.951  1.00  0.00           C
ATOM    419  OE1 GLU A  17      56.948  66.998 101.321  1.00  0.00           O
ATOM    420  OE2 GLU A  17      54.938  67.888 101.632  1.00  0.00           O
ATOM    421  C   GLU A  17      55.568  66.088  96.651  1.00  0.00           C
ATOM    422  O   GLU A  17      56.278  67.038  96.352  1.00  0.00           O
ATOM    423  N   TYR A  18      54.398  65.908  96.011  1.00  0.00           N
ATOM    425  CA  TYR A  18      53.968  66.738  94.892  1.00  0.00           C
ATOM    427  CB  TYR A  18      53.228  65.898  93.821  1.00  0.00           C
ATOM    430  CG  TYR A  18      52.198  65.028  94.481  1.00  0.00           C
ATOM    431  CD1 TYR A  18      50.978  65.588  94.892  1.00  0.00           C
ATOM    433  CE1 TYR A  18      50.068  64.848  95.632  1.00  0.00           C
ATOM    435  CZ  TYR A  18      50.328  63.508  95.911  1.00  0.00           C
ATOM    436  OH  TYR A  18      49.368  62.758  96.601  1.00  0.00           O
ATOM    438  CD2 TYR A  18      52.458  63.678  94.771  1.00  0.00           C
ATOM    440  CE2 TYR A  18      51.528  62.918  95.480  1.00  0.00           C
ATOM    442  C   TYR A  18      53.108  67.898  95.351  1.00  0.00           C
ATOM    443  O   TYR A  18      52.518  68.628  94.551  1.00  0.00           O
ATOM    444  N   GLN A  19      53.028  68.098  96.661  1.00  0.00           N
ATOM    446  CA  GLN A  19      52.408  69.248  97.271  1.00  0.00           C
ATOM    448  CB  GLN A  19      51.088  68.878  98.001  1.00  0.00           C
ATOM    451  CG  GLN A  19      51.158  67.628  98.922  1.00  0.00           C
ATOM    454  CD  GLN A  19      49.848  67.418  99.691  1.00  0.00           C
ATOM    455  OE1 GLN A  19      48.818  68.068  99.492  1.00  0.00           O
ATOM    456  NE2 GLN A  19      49.878  66.438 100.632  1.00  0.00           N
ATOM    459  C   GLN A  19      53.408  69.918  98.172  1.00  0.00           C
ATOM    460  O   GLN A  19      53.728  69.408  99.230  1.00  0.00           O
ATOM    461  N   CYS A  20      53.938  71.088  97.761  1.00  0.00           N
ATOM    463  CA  CYS A  20      54.828  71.838  98.611  1.00  0.00           C
ATOM    465  CB  CYS A  20      56.308  71.788  98.152  1.00  0.00           C
ATOM    468  SG  CYS A  20      56.908  70.078  97.942  1.00  0.00           S
ATOM    470  C   CYS A  20      54.318  73.258  98.681  1.00  0.00           C
ATOM    471  O   CYS A  20      53.508  73.688  97.851  1.00  0.00           O
ATOM    472  N   ASP A  21      54.748  74.028  99.701  1.00  0.00           N
ATOM    474  CA  ASP A  21      54.168  75.278 100.141  1.00  0.00           C
ATOM    476  CB  ASP A  21      54.908  75.768 101.432  1.00  0.00           C
ATOM    479  CG  ASP A  21      56.368  76.168 101.190  1.00  0.00           C
ATOM    480  OD1 ASP A  21      57.118  75.348 100.611  1.00  0.00           O
ATOM    481  OD2 ASP A  21      56.758  77.308 101.562  1.00  0.00           O
ATOM    482  C   ASP A  21      54.168  76.328  99.042  1.00  0.00           C
ATOM    483  O   ASP A  21      53.178  77.018  98.812  1.00  0.00           O
ATOM    484  N   GLU A  22      55.278  76.438  98.301  1.00  0.00           N
ATOM    486  CA  GLU A  22      55.388  77.288  97.151  1.00  0.00           C
ATOM    488  CB  GLU A  22      56.888  77.618  96.882  1.00  0.00           C
ATOM    491  CG  GLU A  22      57.698  78.188  98.082  1.00  0.00           C
ATOM    494  CD  GLU A  22      58.938  78.958  97.632  1.00  0.00           C
ATOM    495  OE1 GLU A  22      59.728  78.448  96.800  1.00  0.00           O
ATOM    496  OE2 GLU A  22      59.098  80.118  98.092  1.00  0.00           O
ATOM    497  C   GLU A  22      54.718  76.668  95.921  1.00  0.00           C
ATOM    498  O   GLU A  22      53.838  77.278  95.312  1.00  0.00           O
ATOM    499  N   LYS A  23      55.088  75.438  95.492  1.00  0.00           N
ATOM    501  CA  LYS A  23      54.758  74.938  94.151  1.00  0.00           C
ATOM    503  CB  LYS A  23      55.818  75.258  93.050  1.00  0.00           C
ATOM    506  CG  LYS A  23      56.018  76.718  92.571  1.00  0.00           C
ATOM    509  CD  LYS A  23      56.858  77.588  93.511  1.00  0.00           C
ATOM    512  CE  LYS A  23      57.388  78.908  92.932  1.00  0.00           C
ATOM    515  NZ  LYS A  23      58.298  79.508  93.932  1.00  0.00           N
ATOM    519  C   LYS A  23      54.578  73.408  94.151  1.00  0.00           C
ATOM    520  O   LYS A  23      55.198  72.728  94.981  1.00  0.00           O
ATOM    521  N   PRO A  24      53.778  72.798  93.281  1.00  0.00           N
ATOM    522  CD  PRO A  24      52.918  73.468  92.300  1.00  0.00           C
ATOM    525  CA  PRO A  24      53.758  71.348  93.102  1.00  0.00           C
ATOM    527  CB  PRO A  24      52.598  71.098  92.121  1.00  0.00           C
ATOM    530  CG  PRO A  24      52.528  72.378  91.292  1.00  0.00           C
ATOM    533  C   PRO A  24      55.068  70.758  92.581  1.00  0.00           C
ATOM    534  O   PRO A  24      55.468  70.998  91.441  1.00  0.00           O
ATOM    535  N   LEU A  25      55.718  69.878  93.362  1.00  0.00           N
ATOM    537  CA  LEU A  25      56.988  69.288  92.980  1.00  0.00           C
ATOM    539  CB  LEU A  25      57.788  68.948  94.282  1.00  0.00           C
ATOM    542  CG  LEU A  25      59.338  68.928  94.230  1.00  0.00           C
ATOM    544  CD1 LEU A  25      59.978  67.618  93.782  1.00  0.00           C
ATOM    548  CD2 LEU A  25      59.878  70.058  93.382  1.00  0.00           C
ATOM    552  C   LEU A  25      56.788  68.048  92.112  1.00  0.00           C
ATOM    553  O   LEU A  25      57.518  67.078  92.232  1.00  0.00           O
ATOM    554  N   THR A  26      55.758  67.998  91.231  1.00  0.00           N
ATOM    556  CA  THR A  26      55.278  66.768  90.582  1.00  0.00           C
ATOM    558  CB  THR A  26      53.808  66.818  90.141  1.00  0.00           C
ATOM    560  OG1 THR A  26      53.368  65.668  89.412  1.00  0.00           O
ATOM    562  CG2 THR A  26      53.578  68.048  89.272  1.00  0.00           C
ATOM    566  C   THR A  26      56.208  66.218  89.501  1.00  0.00           C
ATOM    567  O   THR A  26      55.998  66.298  88.292  1.00  0.00           O
ATOM    568  N   VAL A  27      57.308  65.628  89.981  1.00  0.00           N
ATOM    570  CA  VAL A  27      58.338  64.968  89.242  1.00  0.00           C
ATOM    572  CB  VAL A  27      59.608  64.878  90.071  1.00  0.00           C
ATOM    574  CG1 VAL A  27      60.668  64.058  89.332  1.00  0.00           C
ATOM    578  CG2 VAL A  27      60.208  66.258  90.292  1.00  0.00           C
ATOM    582  C   VAL A  27      57.928  63.568  88.941  1.00  0.00           C
ATOM    583  O   VAL A  27      57.478  62.848  89.811  1.00  0.00           O
ATOM    584  N   LYS A  28      58.098  63.138  87.691  1.00  0.00           N
ATOM    586  CA  LYS A  28      57.948  61.768  87.332  1.00  0.00           C
ATOM    588  CB  LYS A  28      57.288  61.658  85.951  1.00  0.00           C
ATOM    591  CG  LYS A  28      55.828  62.138  85.862  1.00  0.00           C
ATOM    594  CD  LYS A  28      55.538  63.588  86.321  1.00  0.00           C
ATOM    597  CE  LYS A  28      54.128  64.038  85.982  1.00  0.00           C
ATOM    600  NZ  LYS A  28      53.928  65.488  86.222  1.00  0.00           N
ATOM    604  C   LYS A  28      59.348  61.218  87.300  1.00  0.00           C
ATOM    605  O   LYS A  28      60.088  61.378  86.331  1.00  0.00           O
ATOM    606  N   LEU A  29      59.768  60.578  88.400  1.00  0.00           N
ATOM    608  CA  LEU A  29      61.028  59.878  88.432  1.00  0.00           C
ATOM    610  CB  LEU A  29      61.608  59.598  89.852  1.00  0.00           C
ATOM    613  CG  LEU A  29      61.668  60.788  90.830  1.00  0.00           C
ATOM    615  CD1 LEU A  29      60.388  60.868  91.671  1.00  0.00           C
ATOM    619  CD2 LEU A  29      62.878  60.718  91.782  1.00  0.00           C
ATOM    623  C   LEU A  29      60.858  58.558  87.701  1.00  0.00           C
ATOM    624  O   LEU A  29      59.978  57.758  87.971  1.00  0.00           O
ATOM    625  N   ASN A  30      61.778  58.288  86.772  1.00  0.00           N
ATOM    627  CA  ASN A  30      62.128  56.978  86.301  1.00  0.00           C
ATOM    629  CB  ASN A  30      63.378  57.288  85.442  1.00  0.00           C
ATOM    632  CG  ASN A  30      63.698  56.208  84.431  1.00  0.00           C
ATOM    633  OD1 ASN A  30      64.558  55.368  84.691  1.00  0.00           O
ATOM    634  ND2 ASN A  30      63.028  56.298  83.260  1.00  0.00           N
ATOM    637  C   ASN A  30      62.488  56.048  87.472  1.00  0.00           C
ATOM    638  O   ASN A  30      63.178  56.498  88.382  1.00  0.00           O
ATOM    639  N   ASN A  31      62.068  54.768  87.571  1.00  0.00           N
ATOM    641  CA  ASN A  31      62.388  53.908  88.722  1.00  0.00           C
ATOM    643  CB  ASN A  31      61.488  52.628  88.762  1.00  0.00           C
ATOM    646  CG  ASN A  31      61.898  51.618  89.811  1.00  0.00           C
ATOM    647  OD1 ASN A  31      62.348  50.518  89.510  1.00  0.00           O
ATOM    648  ND2 ASN A  31      61.838  52.018  91.110  1.00  0.00           N
ATOM    651  C   ASN A  31      63.908  53.638  88.951  1.00  0.00           C
ATOM    652  O   ASN A  31      64.408  53.698  90.081  1.00  0.00           O
ATOM    653  N   PRO A  32      64.678  53.388  87.892  1.00  0.00           N
ATOM    654  CD  PRO A  32      64.178  52.598  86.751  1.00  0.00           C
ATOM    657  CA  PRO A  32      66.128  53.378  87.942  1.00  0.00           C
ATOM    659  CB  PRO A  32      66.568  52.968  86.531  1.00  0.00           C
ATOM    662  CG  PRO A  32      65.418  52.098  86.032  1.00  0.00           C
ATOM    665  C   PRO A  32      66.728  54.718  88.251  1.00  0.00           C
ATOM    666  O   PRO A  32      67.898  54.808  88.610  1.00  0.00           O
ATOM    667  N   ARG A  33      65.958  55.778  88.001  1.00  0.00           N
ATOM    669  CA  ARG A  33      66.248  57.148  88.342  1.00  0.00           C
ATOM    671  CB  ARG A  33      66.618  57.388  89.832  1.00  0.00           C
ATOM    674  CG  ARG A  33      65.708  56.778  90.900  1.00  0.00           C
ATOM    677  CD  ARG A  33      64.348  57.418  91.191  1.00  0.00           C
ATOM    680  NE  ARG A  33      63.838  56.488  92.220  1.00  0.00           N
ATOM    682  CZ  ARG A  33      62.918  56.728  93.132  1.00  0.00           C
ATOM    683  NH1 ARG A  33      61.878  57.498  92.932  1.00  0.00           N
ATOM    686  NH2 ARG A  33      63.048  56.038  94.242  1.00  0.00           N
ATOM    689  C   ARG A  33      67.288  57.778  87.441  1.00  0.00           C
ATOM    690  O   ARG A  33      68.088  58.598  87.882  1.00  0.00           O
ATOM    691  N   GLN A  34      67.288  57.438  86.132  1.00  0.00           N
ATOM    693  CA  GLN A  34      68.208  58.048  85.172  1.00  0.00           C
ATOM    695  CB  GLN A  34      68.188  57.248  83.852  1.00  0.00           C
ATOM    698  CG  GLN A  34      68.548  55.768  84.052  1.00  0.00           C
ATOM    701  CD  GLN A  34      68.418  55.018  82.732  1.00  0.00           C
ATOM    702  OE1 GLN A  34      69.028  55.368  81.721  1.00  0.00           O
ATOM    703  NE2 GLN A  34      67.578  53.968  82.732  1.00  0.00           N
ATOM    706  C   GLN A  34      67.778  59.448  84.800  1.00  0.00           C
ATOM    707  O   GLN A  34      68.548  60.308  84.422  1.00  0.00           O
ATOM    708  N   GLU A  35      66.468  59.648  84.922  1.00  0.00           N
ATOM    710  CA  GLU A  35      65.778  60.768  84.352  1.00  0.00           C
ATOM    712  CB  GLU A  35      65.268  60.368  82.962  1.00  0.00           C
ATOM    715  CG  GLU A  35      64.528  61.448  82.142  1.00  0.00           C
ATOM    718  CD  GLU A  35      64.138  60.848  80.801  1.00  0.00           C
ATOM    719  OE1 GLU A  35      63.358  59.858  80.822  1.00  0.00           O
ATOM    720  OE2 GLU A  35      64.598  61.358  79.752  1.00  0.00           O
ATOM    721  C   GLU A  35      64.648  61.098  85.271  1.00  0.00           C
ATOM    722  O   GLU A  35      64.008  60.228  85.871  1.00  0.00           O
ATOM    723  N   VAL A  36      64.358  62.378  85.411  1.00  0.00           N
ATOM    725  CA  VAL A  36      63.158  62.878  86.011  1.00  0.00           C
ATOM    727  CB  VAL A  36      63.398  63.768  87.220  1.00  0.00           C
ATOM    729  CG1 VAL A  36      63.928  62.898  88.382  1.00  0.00           C
ATOM    733  CG2 VAL A  36      64.338  64.948  86.940  1.00  0.00           C
ATOM    737  C   VAL A  36      62.458  63.678  84.951  1.00  0.00           C
ATOM    738  O   VAL A  36      63.098  64.348  84.142  1.00  0.00           O
ATOM    739  N   SER A  37      61.118  63.658  84.930  1.00  0.00           N
ATOM    741  CA  SER A  37      60.398  64.658  84.161  1.00  0.00           C
ATOM    743  CB  SER A  37      59.388  64.098  83.152  1.00  0.00           C
ATOM    746  OG  SER A  37      59.998  63.048  82.392  1.00  0.00           O
ATOM    748  C   SER A  37      59.728  65.568  85.152  1.00  0.00           C
ATOM    749  O   SER A  37      58.918  65.138  85.982  1.00  0.00           O
ATOM    750  N   PHE A  38      60.108  66.848  85.132  1.00  0.00           N
ATOM    752  CA  PHE A  38      59.838  67.818  86.172  1.00  0.00           C
ATOM    754  CB  PHE A  38      61.168  68.358  86.791  1.00  0.00           C
ATOM    757  CG  PHE A  38      60.978  69.548  87.691  1.00  0.00           C
ATOM    758  CD1 PHE A  38      60.108  69.478  88.792  1.00  0.00           C
ATOM    760  CE1 PHE A  38      59.748  70.628  89.501  1.00  0.00           C
ATOM    762  CZ  PHE A  38      60.278  71.868  89.122  1.00  0.00           C
ATOM    764  CD2 PHE A  38      61.548  70.788  87.360  1.00  0.00           C
ATOM    766  CE2 PHE A  38      61.188  71.948  88.062  1.00  0.00           C
ATOM    768  C   PHE A  38      58.958  68.918  85.602  1.00  0.00           C
ATOM    769  O   PHE A  38      58.978  69.188  84.402  1.00  0.00           O
ATOM    770  N   VAL A  39      58.118  69.528  86.461  1.00  0.00           N
ATOM    772  CA  VAL A  39      57.148  70.518  86.050  1.00  0.00           C
ATOM    774  CB  VAL A  39      55.818  70.288  86.772  1.00  0.00           C
ATOM    776  CG1 VAL A  39      54.808  71.408  86.492  1.00  0.00           C
ATOM    780  CG2 VAL A  39      55.258  68.958  86.242  1.00  0.00           C
ATOM    784  C   VAL A  39      57.638  71.958  86.152  1.00  0.00           C
ATOM    785  O   VAL A  39      57.938  72.488  87.220  1.00  0.00           O
ATOM    786  N   TYR A  40      57.668  72.668  85.000  1.00  0.00           N
ATOM    788  CA  TYR A  40      57.698  74.118  84.930  1.00  0.00           C
ATOM    790  CB  TYR A  40      58.488  74.578  83.642  1.00  0.00           C
ATOM    793  CG  TYR A  40      58.818  76.058  83.502  1.00  0.00           C
ATOM    794  CD1 TYR A  40      57.938  77.098  83.840  1.00  0.00           C
ATOM    796  CE1 TYR A  40      58.338  78.438  83.792  1.00  0.00           C
ATOM    798  CZ  TYR A  40      59.628  78.778  83.400  1.00  0.00           C
ATOM    799  OH  TYR A  40      60.038  80.108  83.610  1.00  0.00           O
ATOM    801  CD2 TYR A  40      60.088  76.428  82.992  1.00  0.00           C
ATOM    803  CE2 TYR A  40      60.508  77.768  82.971  1.00  0.00           C
ATOM    805  C   TYR A  40      56.248  74.618  84.911  1.00  0.00           C
ATOM    806  O   TYR A  40      55.668  74.768  83.840  1.00  0.00           O
ATOM    807  N   ASP A  41      55.648  74.878  86.102  1.00  0.00           N
ATOM    809  CA  ASP A  41      54.308  75.448  86.271  1.00  0.00           C
ATOM    811  CB  ASP A  41      54.108  76.728  85.411  1.00  0.00           C
ATOM    814  CG  ASP A  41      52.788  77.478  85.592  1.00  0.00           C
ATOM    815  OD1 ASP A  41      52.008  77.178  86.521  1.00  0.00           O
ATOM    816  OD2 ASP A  41      52.578  78.398  84.761  1.00  0.00           O
ATOM    817  C   ASP A  41      53.248  74.398  86.050  1.00  0.00           C
ATOM    818  O   ASP A  41      52.738  73.758  86.972  1.00  0.00           O
ATOM    819  N   ASN A  42      52.948  74.138  84.771  1.00  0.00           N
ATOM    821  CA  ASN A  42      52.188  72.988  84.391  1.00  0.00           C
ATOM    823  CB  ASN A  42      50.688  73.398  84.251  1.00  0.00           C
ATOM    826  CG  ASN A  42      49.748  72.248  84.592  1.00  0.00           C
ATOM    827  OD1 ASN A  42      50.148  71.128  84.892  1.00  0.00           O
ATOM    828  ND2 ASN A  42      48.418  72.528  84.580  1.00  0.00           N
ATOM    831  C   ASN A  42      52.768  72.408  83.102  1.00  0.00           C
ATOM    832  O   ASN A  42      52.218  71.478  82.542  1.00  0.00           O
ATOM    833  N   GLN A  43      53.938  72.898  82.612  1.00  0.00           N
ATOM    835  CA  GLN A  43      54.708  72.328  81.511  1.00  0.00           C
ATOM    837  CB  GLN A  43      55.438  73.468  80.751  1.00  0.00           C
ATOM    840  CG  GLN A  43      56.488  73.068  79.682  1.00  0.00           C
ATOM    843  CD  GLN A  43      56.958  74.298  78.882  1.00  0.00           C
ATOM    844  OE1 GLN A  43      57.098  74.288  77.662  1.00  0.00           O
ATOM    845  NE2 GLN A  43      57.228  75.408  79.612  1.00  0.00           N
ATOM    848  C   GLN A  43      55.638  71.218  81.992  1.00  0.00           C
ATOM    849  O   GLN A  43      56.048  71.208  83.141  1.00  0.00           O
ATOM    850  N   LEU A  44      55.938  70.178  81.180  1.00  0.00           N
ATOM    852  CA  LEU A  44      56.748  69.048  81.601  1.00  0.00           C
ATOM    854  CB  LEU A  44      55.948  67.718  81.531  1.00  0.00           C
ATOM    857  CG  LEU A  44      56.538  66.558  82.360  1.00  0.00           C
ATOM    859  CD1 LEU A  44      56.468  66.808  83.871  1.00  0.00           C
ATOM    863  CD2 LEU A  44      55.798  65.248  82.072  1.00  0.00           C
ATOM    867  C   LEU A  44      58.018  68.988  80.760  1.00  0.00           C
ATOM    868  O   LEU A  44      58.038  69.358  79.592  1.00  0.00           O
ATOM    869  N   LEU A  45      59.148  68.618  81.391  1.00  0.00           N
ATOM    871  CA  LEU A  45      60.448  68.698  80.760  1.00  0.00           C
ATOM    873  CB  LEU A  45      61.188  70.028  81.072  1.00  0.00           C
ATOM    876  CG  LEU A  45      60.448  71.358  80.781  1.00  0.00           C
ATOM    878  CD1 LEU A  45      59.468  71.818  81.870  1.00  0.00           C
ATOM    882  CD2 LEU A  45      61.468  72.478  80.620  1.00  0.00           C
ATOM    886  C   LEU A  45      61.288  67.558  81.321  1.00  0.00           C
ATOM    887  O   LEU A  45      61.158  67.228  82.500  1.00  0.00           O
ATOM    888  N   HIS A  46      62.178  66.938  80.512  1.00  0.00           N
ATOM    890  CA  HIS A  46      63.018  65.828  80.962  1.00  0.00           C
ATOM    892  CB  HIS A  46      63.108  64.668  79.941  1.00  0.00           C
ATOM    895  ND1 HIS A  46      64.728  65.088  78.051  1.00  0.00           N
ATOM    896  CG  HIS A  46      63.438  65.098  78.551  1.00  0.00           C
ATOM    897  CE1 HIS A  46      64.638  65.638  76.861  1.00  0.00           C
ATOM    899  NE2 HIS A  46      63.368  65.948  76.552  1.00  0.00           N
ATOM    901  CD2 HIS A  46      62.588  65.588  77.620  1.00  0.00           C
ATOM    903  C   HIS A  46      64.428  66.238  81.362  1.00  0.00           C
ATOM    904  O   HIS A  46      65.228  66.758  80.592  1.00  0.00           O
ATOM    905  N   LEU A  47      64.798  65.958  82.621  1.00  0.00           N
ATOM    907  CA  LEU A  47      66.098  66.258  83.172  1.00  0.00           C
ATOM    909  CB  LEU A  47      66.008  67.068  84.492  1.00  0.00           C
ATOM    912  CG  LEU A  47      65.368  68.468  84.462  1.00  0.00           C
ATOM    914  CD1 LEU A  47      63.858  68.458  84.221  1.00  0.00           C
ATOM    918  CD2 LEU A  47      65.648  69.198  85.792  1.00  0.00           C
ATOM    922  C   LEU A  47      66.758  64.918  83.492  1.00  0.00           C
ATOM    923  O   LEU A  47      66.118  64.028  84.052  1.00  0.00           O
ATOM    924  N   LYS A  48      68.048  64.718  83.172  1.00  0.00           N
ATOM    926  CA  LYS A  48      68.728  63.448  83.400  1.00  0.00           C
ATOM    928  CB  LYS A  48      69.338  62.798  82.132  1.00  0.00           C
ATOM    931  CG  LYS A  48      68.338  62.428  81.021  1.00  0.00           C
ATOM    934  CD  LYS A  48      67.998  63.618  80.112  1.00  0.00           C
ATOM    937  CE  LYS A  48      67.048  63.328  78.951  1.00  0.00           C
ATOM    940  NZ  LYS A  48      67.358  62.068  78.261  1.00  0.00           N
ATOM    944  C   LYS A  48      69.818  63.598  84.422  1.00  0.00           C
ATOM    945  O   LYS A  48      70.448  64.648  84.531  1.00  0.00           O
ATOM    946  N   GLN A  49      70.038  62.538  85.242  1.00  0.00           N
ATOM    948  CA  GLN A  49      71.078  62.508  86.250  1.00  0.00           C
ATOM    950  CB  GLN A  49      70.818  61.518  87.422  1.00  0.00           C
ATOM    953  CG  GLN A  49      70.968  59.998  87.132  1.00  0.00           C
ATOM    956  CD  GLN A  49      72.418  59.518  87.242  1.00  0.00           C
ATOM    957  OE1 GLN A  49      73.278  60.188  87.812  1.00  0.00           O
ATOM    958  NE2 GLN A  49      72.728  58.328  86.682  1.00  0.00           N
ATOM    961  C   GLN A  49      72.458  62.298  85.641  1.00  0.00           C
ATOM    962  O   GLN A  49      72.648  61.458  84.752  1.00  0.00           O
ATOM    963  N   GLY A  50      73.438  63.098  86.110  1.00  0.00           N
ATOM    965  CA  GLY A  50      74.798  63.118  85.602  1.00  0.00           C
ATOM    968  C   GLY A  50      75.878  62.778  86.601  1.00  0.00           C
ATOM    969  O   GLY A  50      75.788  61.828  87.382  1.00  0.00           O
ATOM    970  N   ILE A  51      76.968  63.558  86.611  1.00  0.00           N
ATOM    972  CA  ILE A  51      78.008  63.398  87.602  1.00  0.00           C
ATOM    974  CB  ILE A  51      79.418  63.578  87.072  1.00  0.00           C
ATOM    976  CG2 ILE A  51      80.448  63.498  88.222  1.00  0.00           C
ATOM    980  CG1 ILE A  51      79.728  62.538  85.962  1.00  0.00           C
ATOM    983  CD  ILE A  51      79.578  61.068  86.352  1.00  0.00           C
ATOM    987  C   ILE A  51      77.708  64.288  88.792  1.00  0.00           C
ATOM    988  O   ILE A  51      77.798  65.518  88.762  1.00  0.00           O
ATOM    989  N   SER A  52      77.288  63.628  89.882  1.00  0.00           N
ATOM    991  CA  SER A  52      76.508  64.208  90.951  1.00  0.00           C
ATOM    993  CB  SER A  52      75.298  63.288  91.292  1.00  0.00           C
ATOM    996  OG  SER A  52      74.288  63.278  90.271  1.00  0.00           O
ATOM    998  C   SER A  52      77.368  64.368  92.182  1.00  0.00           C
ATOM    999  O   SER A  52      77.718  63.398  92.861  1.00  0.00           O
ATOM   1000  N   ALA A  53      77.768  65.598  92.512  1.00  0.00           N
ATOM   1002  CA  ALA A  53      78.768  65.808  93.540  1.00  0.00           C
ATOM   1004  CB  ALA A  53      79.728  66.918  93.082  1.00  0.00           C
ATOM   1008  C   ALA A  53      78.138  66.158  94.892  1.00  0.00           C
ATOM   1009  O   ALA A  53      78.648  65.778  95.941  1.00  0.00           O
ATOM   1010  N   SER A  54      77.008  66.878  94.892  1.00  0.00           N
ATOM   1012  CA  SER A  54      76.468  67.488  96.122  1.00  0.00           C
ATOM   1014  CB  SER A  54      76.038  68.958  95.892  1.00  0.00           C
ATOM   1017  OG  SER A  54      77.178  69.768  95.620  1.00  0.00           O
ATOM   1019  C   SER A  54      75.248  66.758  96.622  1.00  0.00           C
ATOM   1020  O   SER A  54      74.618  67.118  97.621  1.00  0.00           O
ATOM   1021  N   GLY A  55      74.888  65.698  95.882  1.00  0.00           N
ATOM   1023  CA  GLY A  55      73.628  64.998  95.882  1.00  0.00           C
ATOM   1026  C   GLY A  55      73.308  64.808  94.431  1.00  0.00           C
ATOM   1027  O   GLY A  55      73.978  65.398  93.582  1.00  0.00           O
ATOM   1028  N   ALA A  56      72.308  63.968  94.101  1.00  0.00           N
ATOM   1030  CA  ALA A  56      71.888  63.678  92.752  1.00  0.00           C
ATOM   1032  CB  ALA A  56      70.768  62.648  92.742  1.00  0.00           C
ATOM   1036  C   ALA A  56      71.448  64.878  91.931  1.00  0.00           C
ATOM   1037  O   ALA A  56      70.628  65.718  92.300  1.00  0.00           O
ATOM   1038  N   ARG A  57      72.018  64.968  90.731  1.00  0.00           N
ATOM   1040  CA  ARG A  57      71.958  66.148  89.930  1.00  0.00           C
ATOM   1042  CB  ARG A  57      73.398  66.658  89.720  1.00  0.00           C
ATOM   1045  CG  ARG A  57      73.968  67.308  90.992  1.00  0.00           C
ATOM   1048  CD  ARG A  57      74.208  68.818  90.921  1.00  0.00           C
ATOM   1051  NE  ARG A  57      72.908  69.458  90.541  1.00  0.00           N
ATOM   1053  CZ  ARG A  57      72.548  69.768  89.300  1.00  0.00           C
ATOM   1054  NH1 ARG A  57      73.398  69.908  88.312  1.00  0.00           N
ATOM   1057  NH2 ARG A  57      71.268  69.798  89.002  1.00  0.00           N
ATOM   1060  C   ARG A  57      71.318  65.828  88.622  1.00  0.00           C
ATOM   1061  O   ARG A  57      71.968  65.328  87.711  1.00  0.00           O
ATOM   1062  N   TYR A  58      70.028  66.168  88.492  1.00  0.00           N
ATOM   1064  CA  TYR A  58      69.288  66.068  87.252  1.00  0.00           C
ATOM   1066  CB  TYR A  58      67.808  65.608  87.441  1.00  0.00           C
ATOM   1069  CG  TYR A  58      67.698  64.348  88.260  1.00  0.00           C
ATOM   1070  CD1 TYR A  58      67.638  64.418  89.671  1.00  0.00           C
ATOM   1072  CE1 TYR A  58      67.448  63.258  90.432  1.00  0.00           C
ATOM   1074  CZ  TYR A  58      67.308  62.028  89.800  1.00  0.00           C
ATOM   1075  OH  TYR A  58      67.118  60.868  90.562  1.00  0.00           O
ATOM   1077  CD2 TYR A  58      67.518  63.098  87.641  1.00  0.00           C
ATOM   1079  CE2 TYR A  58      67.338  61.938  88.400  1.00  0.00           C
ATOM   1081  C   TYR A  58      69.328  67.438  86.581  1.00  0.00           C
ATOM   1082  O   TYR A  58      69.218  68.468  87.252  1.00  0.00           O
ATOM   1083  N   THR A  59      69.538  67.518  85.261  1.00  0.00           N
ATOM   1085  CA  THR A  59      69.588  68.828  84.612  1.00  0.00           C
ATOM   1087  CB  THR A  59      70.998  69.438  84.562  1.00  0.00           C
ATOM   1089  OG1 THR A  59      71.608  69.478  85.862  1.00  0.00           O
ATOM   1091  CG2 THR A  59      70.988  70.868  84.011  1.00  0.00           C
ATOM   1095  C   THR A  59      69.038  68.648  83.212  1.00  0.00           C
ATOM   1096  O   THR A  59      69.298  67.628  82.581  1.00  0.00           O
ATOM   1097  N   ASP A  60      68.248  69.618  82.691  1.00  0.00           N
ATOM   1099  CA  ASP A  60      67.978  69.798  81.271  1.00  0.00           C
ATOM   1101  CB  ASP A  60      66.438  69.918  80.992  1.00  0.00           C
ATOM   1104  CG  ASP A  60      65.668  70.898  81.861  1.00  0.00           C
ATOM   1105  OD1 ASP A  60      64.418  70.988  81.742  1.00  0.00           O
ATOM   1106  OD2 ASP A  60      66.328  71.628  82.652  1.00  0.00           O
ATOM   1107  C   ASP A  60      68.708  71.038  80.760  1.00  0.00           C
ATOM   1108  O   ASP A  60      69.158  71.118  79.621  1.00  0.00           O
ATOM   1109  N   GLY A  61      68.838  72.048  81.642  1.00  0.00           N
ATOM   1111  CA  GLY A  61      69.488  73.318  81.402  1.00  0.00           C
ATOM   1114  C   GLY A  61      68.458  74.398  81.482  1.00  0.00           C
ATOM   1115  O   GLY A  61      68.748  75.558  81.791  1.00  0.00           O
ATOM   1116  N   ILE A  62      67.178  74.048  81.271  1.00  0.00           N
ATOM   1118  CA  ILE A  62      66.038  74.898  81.591  1.00  0.00           C
ATOM   1120  CB  ILE A  62      64.708  74.338  81.132  1.00  0.00           C
ATOM   1122  CG2 ILE A  62      63.558  75.298  81.542  1.00  0.00           C
ATOM   1126  CG1 ILE A  62      64.718  74.048  79.612  1.00  0.00           C
ATOM   1129  CD  ILE A  62      64.998  75.268  78.730  1.00  0.00           C
ATOM   1133  C   ILE A  62      65.988  75.128  83.082  1.00  0.00           C
ATOM   1134  O   ILE A  62      65.818  76.258  83.540  1.00  0.00           O
ATOM   1135  N   TYR A  63      66.228  74.048  83.840  1.00  0.00           N
ATOM   1137  CA  TYR A  63      66.378  74.038  85.261  1.00  0.00           C
ATOM   1139  CB  TYR A  63      65.008  73.718  85.921  1.00  0.00           C
ATOM   1142  CG  TYR A  63      64.108  74.948  85.962  1.00  0.00           C
ATOM   1143  CD1 TYR A  63      64.588  76.218  86.362  1.00  0.00           C
ATOM   1145  CE1 TYR A  63      63.748  77.328  86.382  1.00  0.00           C
ATOM   1147  CZ  TYR A  63      62.418  77.218  86.002  1.00  0.00           C
ATOM   1148  OH  TYR A  63      61.598  78.368  86.032  1.00  0.00           O
ATOM   1150  CD2 TYR A  63      62.758  74.838  85.611  1.00  0.00           C
ATOM   1152  CE2 TYR A  63      61.918  75.958  85.632  1.00  0.00           C
ATOM   1154  C   TYR A  63      67.468  73.068  85.681  1.00  0.00           C
ATOM   1155  O   TYR A  63      67.598  71.938  85.211  1.00  0.00           O
ATOM   1156  N   VAL A  64      68.328  73.488  86.632  1.00  0.00           N
ATOM   1158  CA  VAL A  64      69.158  72.558  87.382  1.00  0.00           C
ATOM   1160  CB  VAL A  64      70.428  73.268  87.861  1.00  0.00           C
ATOM   1162  CG1 VAL A  64      70.688  73.208  89.391  1.00  0.00           C
ATOM   1166  CG2 VAL A  64      71.628  72.758  87.051  1.00  0.00           C
ATOM   1170  C   VAL A  64      68.298  71.978  88.492  1.00  0.00           C
ATOM   1171  O   VAL A  64      67.718  72.698  89.291  1.00  0.00           O
ATOM   1172  N   PHE A  65      68.138  70.638  88.572  1.00  0.00           N
ATOM   1174  CA  PHE A  65      67.428  70.008  89.671  1.00  0.00           C
ATOM   1176  CB  PHE A  65      66.318  69.038  89.151  1.00  0.00           C
ATOM   1179  CG  PHE A  65      65.418  68.368  90.182  1.00  0.00           C
ATOM   1180  CD1 PHE A  65      65.888  67.558  91.242  1.00  0.00           C
ATOM   1182  CE1 PHE A  65      64.998  67.018  92.171  1.00  0.00           C
ATOM   1184  CZ  PHE A  65      63.628  67.228  92.051  1.00  0.00           C
ATOM   1186  CD2 PHE A  65      64.028  68.528  90.042  1.00  0.00           C
ATOM   1188  CE2 PHE A  65      63.138  67.998  90.982  1.00  0.00           C
ATOM   1190  C   PHE A  65      68.448  69.328  90.550  1.00  0.00           C
ATOM   1191  O   PHE A  65      69.228  68.468  90.141  1.00  0.00           O
ATOM   1192  N   TRP A  66      68.518  69.708  91.822  1.00  0.00           N
ATOM   1194  CA  TRP A  66      69.358  69.048  92.781  1.00  0.00           C
ATOM   1196  CB  TRP A  66      70.308  70.078  93.432  1.00  0.00           C
ATOM   1199  CG  TRP A  66      71.248  69.568  94.481  1.00  0.00           C
ATOM   1200  CD1 TRP A  66      71.768  68.308  94.671  1.00  0.00           C
ATOM   1202  NE1 TRP A  66      72.468  68.288  95.852  1.00  0.00           N
ATOM   1204  CE2 TRP A  66      72.428  69.498  96.441  1.00  0.00           C
ATOM   1205  CD2 TRP A  66      71.698  70.358  95.592  1.00  0.00           C
ATOM   1206  CE3 TRP A  66      71.508  71.698  95.951  1.00  0.00           C
ATOM   1208  CZ3 TRP A  66      71.998  72.118  97.191  1.00  0.00           C
ATOM   1210  CZ2 TRP A  66      72.908  69.918  97.672  1.00  0.00           C
ATOM   1212  CH2 TRP A  66      72.648  71.238  98.050  1.00  0.00           C
ATOM   1214  C   TRP A  66      68.458  68.308  93.771  1.00  0.00           C
ATOM   1215  O   TRP A  66      67.618  68.898  94.452  1.00  0.00           O
ATOM   1216  N   SER A  67      68.628  66.978  93.852  1.00  0.00           N
ATOM   1218  CA  SER A  67      68.058  66.158  94.882  1.00  0.00           C
ATOM   1220  CB  SER A  67      67.518  64.788  94.361  1.00  0.00           C
ATOM   1223  OG  SER A  67      66.708  64.108  95.341  1.00  0.00           O
ATOM   1225  C   SER A  67      69.198  65.918  95.831  1.00  0.00           C
ATOM   1226  O   SER A  67      70.318  65.598  95.432  1.00  0.00           O
ATOM   1227  N   LYS A  68      68.938  66.078  97.121  1.00  0.00           N
ATOM   1229  CA  LYS A  68      69.868  65.758  98.172  1.00  0.00           C
ATOM   1231  CB  LYS A  68      69.728  66.878  99.221  1.00  0.00           C
ATOM   1234  CG  LYS A  68      70.788  66.838 100.312  1.00  0.00           C
ATOM   1237  CD  LYS A  68      70.778  68.088 101.201  1.00  0.00           C
ATOM   1240  CE  LYS A  68      71.838  68.028 102.300  1.00  0.00           C
ATOM   1243  NZ  LYS A  68      71.818  69.268 103.092  1.00  0.00           N
ATOM   1247  C   LYS A  68      69.498  64.388  98.731  1.00  0.00           C
ATOM   1248  O   LYS A  68      70.138  63.838  99.642  1.00  0.00           O
ATOM   1249  N   GLY A  69      68.458  63.768  98.141  1.00  0.00           N
ATOM   1251  CA  GLY A  69      67.898  62.478  98.502  1.00  0.00           C
ATOM   1254  C   GLY A  69      66.778  62.558  99.492  1.00  0.00           C
ATOM   1255  O   GLY A  69      65.958  61.648  99.551  1.00  0.00           O
ATOM   1256  N   ASP A  70      66.698  63.668 100.232  1.00  0.00           N
ATOM   1258  CA  ASP A  70      65.618  63.978 101.142  1.00  0.00           C
ATOM   1260  CB  ASP A  70      66.178  63.788 102.571  1.00  0.00           C
ATOM   1263  CG  ASP A  70      67.188  64.828 103.001  1.00  0.00           C
ATOM   1264  OD1 ASP A  70      68.278  64.958 102.372  1.00  0.00           O
ATOM   1265  OD2 ASP A  70      66.928  65.488 104.042  1.00  0.00           O
ATOM   1266  C   ASP A  70      65.078  65.398 100.932  1.00  0.00           C
ATOM   1267  O   ASP A  70      63.988  65.738 101.402  1.00  0.00           O
ATOM   1268  N   GLU A  71      65.818  66.238 100.182  1.00  0.00           N
ATOM   1270  CA  GLU A  71      65.468  67.618  99.911  1.00  0.00           C
ATOM   1272  CB  GLU A  71      66.418  68.588 100.681  1.00  0.00           C
ATOM   1275  CG  GLU A  71      65.968  70.078 100.702  1.00  0.00           C
ATOM   1278  CD  GLU A  71      66.758  70.928 101.692  1.00  0.00           C
ATOM   1279  OE1 GLU A  71      67.918  71.288 101.391  1.00  0.00           O
ATOM   1280  OE2 GLU A  71      66.198  71.288 102.771  1.00  0.00           O
ATOM   1281  C   GLU A  71      65.558  67.788  98.401  1.00  0.00           C
ATOM   1282  O   GLU A  71      66.438  67.218  97.752  1.00  0.00           O
ATOM   1283  N   ALA A  72      64.608  68.528  97.812  1.00  0.00           N
ATOM   1285  CA  ALA A  72      64.568  68.798  96.391  1.00  0.00           C
ATOM   1287  CB  ALA A  72      63.348  68.138  95.712  1.00  0.00           C
ATOM   1291  C   ALA A  72      64.558  70.298  96.201  1.00  0.00           C
ATOM   1292  O   ALA A  72      63.748  71.048  96.751  1.00  0.00           O
ATOM   1293  N   THR A  73      65.518  70.778  95.392  1.00  0.00           N
ATOM   1295  CA  THR A  73      65.668  72.198  95.121  1.00  0.00           C
ATOM   1297  CB  THR A  73      66.668  72.918  96.011  1.00  0.00           C
ATOM   1299  OG1 THR A  73      66.728  74.318  95.751  1.00  0.00           O
ATOM   1301  CG2 THR A  73      68.088  72.368  95.822  1.00  0.00           C
ATOM   1305  C   THR A  73      66.058  72.348  93.680  1.00  0.00           C
ATOM   1306  O   THR A  73      66.788  71.528  93.111  1.00  0.00           O
ATOM   1307  N   VAL A  74      65.518  73.378  93.001  1.00  0.00           N
ATOM   1309  CA  VAL A  74      65.788  73.548  91.591  1.00  0.00           C
ATOM   1311  CB  VAL A  74      64.668  73.058  90.662  1.00  0.00           C
ATOM   1313  CG1 VAL A  74      64.248  71.628  90.992  1.00  0.00           C
ATOM   1317  CG2 VAL A  74      63.428  73.928  90.771  1.00  0.00           C
ATOM   1321  C   VAL A  74      66.178  74.998  91.371  1.00  0.00           C
ATOM   1322  O   VAL A  74      65.428  75.948  91.572  1.00  0.00           O
ATOM   1323  N   TYR A  75      67.448  75.178  90.970  1.00  0.00           N
ATOM   1325  CA  TYR A  75      68.058  76.468  90.760  1.00  0.00           C
ATOM   1327  CB  TYR A  75      69.168  76.588  91.861  1.00  0.00           C
ATOM   1330  CG  TYR A  75      70.258  77.558  91.552  1.00  0.00           C
ATOM   1331  CD1 TYR A  75      70.048  78.928  91.762  1.00  0.00           C
ATOM   1333  CE1 TYR A  75      71.008  79.848  91.352  1.00  0.00           C
ATOM   1335  CZ  TYR A  75      72.178  79.398  90.751  1.00  0.00           C
ATOM   1336  OH  TYR A  75      73.148  80.318  90.341  1.00  0.00           O
ATOM   1338  CD2 TYR A  75      71.478  77.108  91.032  1.00  0.00           C
ATOM   1340  CE2 TYR A  75      72.438  78.038  90.620  1.00  0.00           C
ATOM   1342  C   TYR A  75      68.558  76.638  89.312  1.00  0.00           C
ATOM   1343  O   TYR A  75      69.558  76.068  88.912  1.00  0.00           O
ATOM   1344  N   LYS A  76      67.908  77.478  88.470  1.00  0.00           N
ATOM   1346  CA  LYS A  76      68.598  78.058  87.332  1.00  0.00           C
ATOM   1348  CB  LYS A  76      67.718  78.388  86.082  1.00  0.00           C
ATOM   1351  CG  LYS A  76      68.418  79.148  84.930  1.00  0.00           C
ATOM   1354  CD  LYS A  76      67.478  79.448  83.742  1.00  0.00           C
ATOM   1357  CE  LYS A  76      67.638  78.458  82.571  1.00  0.00           C
ATOM   1360  NZ  LYS A  76      66.408  78.408  81.751  1.00  0.00           N
ATOM   1364  C   LYS A  76      69.238  79.308  87.861  1.00  0.00           C
ATOM   1365  O   LYS A  76      68.638  80.038  88.642  1.00  0.00           O
ATOM   1366  N   ARG A  77      70.468  79.628  87.441  1.00  0.00           N
ATOM   1368  CA  ARG A  77      71.188  80.828  87.822  1.00  0.00           C
ATOM   1370  CB  ARG A  77      72.678  80.798  87.372  1.00  0.00           C
ATOM   1373  CG  ARG A  77      72.918  80.608  85.871  1.00  0.00           C
ATOM   1376  CD  ARG A  77      72.848  79.148  85.411  1.00  0.00           C
ATOM   1379  NE  ARG A  77      73.288  79.188  84.002  1.00  0.00           N
ATOM   1381  CZ  ARG A  77      73.268  78.138  83.202  1.00  0.00           C
ATOM   1382  NH1 ARG A  77      73.158  76.898  83.602  1.00  0.00           N
ATOM   1385  NH2 ARG A  77      73.408  78.428  81.922  1.00  0.00           N
ATOM   1388  C   ARG A  77      70.568  82.168  87.451  1.00  0.00           C
ATOM   1389  O   ARG A  77      71.158  83.208  87.761  1.00  0.00           O
ATOM   1390  N   ASP A  78      69.338  82.188  86.902  1.00  0.00           N
ATOM   1392  CA  ASP A  78      68.428  83.318  86.940  1.00  0.00           C
ATOM   1394  CB  ASP A  78      68.108  83.828  85.501  1.00  0.00           C
ATOM   1397  CG  ASP A  78      67.258  85.098  85.480  1.00  0.00           C
ATOM   1398  OD1 ASP A  78      67.348  85.918  86.441  1.00  0.00           O
ATOM   1399  OD2 ASP A  78      66.538  85.298  84.472  1.00  0.00           O
ATOM   1400  C   ASP A  78      67.138  82.938  87.682  1.00  0.00           C
ATOM   1401  O   ASP A  78      66.708  83.628  88.610  1.00  0.00           O
ATOM   1402  N   ARG A  79      66.458  81.828  87.322  1.00  0.00           N
ATOM   1404  CA  ARG A  79      65.178  81.478  87.911  1.00  0.00           C
ATOM   1406  CB  ARG A  79      64.118  81.208  86.812  1.00  0.00           C
ATOM   1409  CG  ARG A  79      63.268  82.458  86.441  1.00  0.00           C
ATOM   1412  CD  ARG A  79      61.998  82.648  87.300  1.00  0.00           C
ATOM   1415  NE  ARG A  79      62.368  83.128  88.672  1.00  0.00           N
ATOM   1417  CZ  ARG A  79      62.428  84.398  89.052  1.00  0.00           C
ATOM   1418  NH1 ARG A  79      62.218  85.388  88.231  1.00  0.00           N
ATOM   1421  NH2 ARG A  79      62.668  84.678  90.312  1.00  0.00           N
ATOM   1424  C   ARG A  79      65.228  80.298  88.871  1.00  0.00           C
ATOM   1425  O   ARG A  79      65.628  79.198  88.521  1.00  0.00           O
ATOM   1426  N   ILE A  80      64.758  80.498  90.102  1.00  0.00           N
ATOM   1428  CA  ILE A  80      64.618  79.438  91.082  1.00  0.00           C
ATOM   1430  CB  ILE A  80      65.208  79.858  92.430  1.00  0.00           C
ATOM   1432  CG2 ILE A  80      64.988  78.738  93.482  1.00  0.00           C
ATOM   1436  CG1 ILE A  80      66.718  80.128  92.290  1.00  0.00           C
ATOM   1439  CD  ILE A  80      67.148  81.548  91.870  1.00  0.00           C
ATOM   1443  C   ILE A  80      63.138  79.128  91.222  1.00  0.00           C
ATOM   1444  O   ILE A  80      62.378  79.948  91.730  1.00  0.00           O
ATOM   1445  N   VAL A  81      62.678  77.958  90.742  1.00  0.00           N
ATOM   1447  CA  VAL A  81      61.258  77.628  90.801  1.00  0.00           C
ATOM   1449  CB  VAL A  81      60.708  77.038  89.492  1.00  0.00           C
ATOM   1451  CG1 VAL A  81      61.448  75.788  89.021  1.00  0.00           C
ATOM   1455  CG2 VAL A  81      59.218  76.688  89.612  1.00  0.00           C
ATOM   1459  C   VAL A  81      60.908  76.858  92.080  1.00  0.00           C
ATOM   1460  O   VAL A  81      59.788  76.948  92.571  1.00  0.00           O
ATOM   1461  N   LEU A  82      61.888  76.198  92.742  1.00  0.00           N
ATOM   1463  CA  LEU A  82      61.728  75.678  94.091  1.00  0.00           C
ATOM   1465  CB  LEU A  82      61.628  74.138  94.230  1.00  0.00           C
ATOM   1468  CG  LEU A  82      60.378  73.428  93.691  1.00  0.00           C
ATOM   1470  CD1 LEU A  82      59.078  74.028  94.221  1.00  0.00           C
ATOM   1474  CD2 LEU A  82      60.348  73.238  92.182  1.00  0.00           C
ATOM   1478  C   LEU A  82      62.978  75.978  94.882  1.00  0.00           C
ATOM   1479  O   LEU A  82      64.078  75.868  94.352  1.00  0.00           O
ATOM   1480  N   ASN A  83      62.838  76.288  96.190  1.00  0.00           N
ATOM   1482  CA  ASN A  83      63.998  76.318  97.072  1.00  0.00           C
ATOM   1484  CB  ASN A  83      64.248  77.808  97.481  1.00  0.00           C
ATOM   1487  CG  ASN A  83      65.638  78.048  98.041  1.00  0.00           C
ATOM   1488  OD1 ASN A  83      65.878  78.678  99.081  1.00  0.00           O
ATOM   1489  ND2 ASN A  83      66.658  77.538  97.322  1.00  0.00           N
ATOM   1492  C   ASN A  83      63.858  75.448  98.322  1.00  0.00           C
ATOM   1493  O   ASN A  83      64.848  75.098  98.961  1.00  0.00           O
ATOM   1494  N   ASN A  84      62.628  75.058  98.701  1.00  0.00           N
ATOM   1496  CA  ASN A  84      62.388  74.368  99.951  1.00  0.00           C
ATOM   1498  CB  ASN A  84      61.978  75.388 101.072  1.00  0.00           C
ATOM   1501  CG  ASN A  84      61.728  74.778 102.451  1.00  0.00           C
ATOM   1502  OD1 ASN A  84      62.568  74.778 103.352  1.00  0.00           O
ATOM   1503  ND2 ASN A  84      60.488  74.308 102.720  1.00  0.00           N
ATOM   1506  C   ASN A  84      61.328  73.298  99.712  1.00  0.00           C
ATOM   1507  O   ASN A  84      60.138  73.508  99.922  1.00  0.00           O
ATOM   1508  N   CYS A  85      61.738  72.108  99.242  1.00  0.00           N
ATOM   1510  CA  CYS A  85      60.868  70.948  99.251  1.00  0.00           C
ATOM   1512  CB  CYS A  85      60.558  70.418  97.822  1.00  0.00           C
ATOM   1515  SG  CYS A  85      59.798  71.708  96.791  1.00  0.00           S
ATOM   1517  C   CYS A  85      61.578  69.858 100.012  1.00  0.00           C
ATOM   1518  O   CYS A  85      62.678  69.448  99.642  1.00  0.00           O
ATOM   1519  N   GLN A  86      60.958  69.318 101.072  1.00  0.00           N
ATOM   1521  CA  GLN A  86      61.548  68.198 101.800  1.00  0.00           C
ATOM   1523  CB  GLN A  86      61.928  68.548 103.251  1.00  0.00           C
ATOM   1526  CG  GLN A  86      63.138  69.508 103.352  1.00  0.00           C
ATOM   1529  CD  GLN A  86      63.588  69.698 104.800  1.00  0.00           C
ATOM   1530  OE1 GLN A  86      63.028  69.118 105.731  1.00  0.00           O
ATOM   1531  NE2 GLN A  86      64.638  70.528 105.012  1.00  0.00           N
ATOM   1534  C   GLN A  86      60.668  66.968 101.762  1.00  0.00           C
ATOM   1535  O   GLN A  86      59.578  66.908 102.322  1.00  0.00           O
ATOM   1536  N   LEU A  87      61.168  65.938 101.061  1.00  0.00           N
ATOM   1538  CA  LEU A  87      60.448  64.788 100.582  1.00  0.00           C
ATOM   1540  CB  LEU A  87      61.418  64.028  99.642  1.00  0.00           C
ATOM   1543  CG  LEU A  87      60.948  62.678  99.072  1.00  0.00           C
ATOM   1545  CD1 LEU A  87      59.568  62.788  98.441  1.00  0.00           C
ATOM   1549  CD2 LEU A  87      61.968  62.198  98.032  1.00  0.00           C
ATOM   1553  C   LEU A  87      59.918  63.838 101.651  1.00  0.00           C
ATOM   1554  O   LEU A  87      60.678  63.198 102.372  1.00  0.00           O
ATOM   1555  N   GLN A  88      58.578  63.688 101.751  1.00  0.00           N
ATOM   1557  CA  GLN A  88      57.938  62.768 102.682  1.00  0.00           C
ATOM   1559  CB  GLN A  88      56.408  62.848 102.562  1.00  0.00           C
ATOM   1562  CG  GLN A  88      55.828  64.248 102.872  1.00  0.00           C
ATOM   1565  CD  GLN A  88      56.378  64.888 104.151  1.00  0.00           C
ATOM   1566  OE1 GLN A  88      56.428  64.278 105.232  1.00  0.00           O
ATOM   1567  NE2 GLN A  88      56.818  66.158 104.031  1.00  0.00           N
ATOM   1570  C   GLN A  88      58.308  61.288 102.532  1.00  0.00           C
ATOM   1571  O   GLN A  88      58.418  60.568 103.521  1.00  0.00           O
ATOM   1572  N   ASN A  89      58.468  60.848 101.272  1.00  0.00           N
ATOM   1574  CA  ASN A  89      58.888  59.528 100.822  1.00  0.00           C
ATOM   1576  CB  ASN A  89      58.198  58.308 101.531  1.00  0.00           C
ATOM   1579  CG  ASN A  89      58.698  56.918 101.091  1.00  0.00           C
ATOM   1580  OD1 ASN A  89      57.928  56.068 100.652  1.00  0.00           O
ATOM   1581  ND2 ASN A  89      60.028  56.668 101.152  1.00  0.00           N
ATOM   1584  C   ASN A  89      58.498  59.538  99.352  1.00  0.00           C
ATOM   1585  O   ASN A  89      57.418  60.068  99.062  1.00  0.00           O
ATOM   1586  N   PRO A  90      59.258  59.058  98.382  1.00  0.00           N
ATOM   1587  CD  PRO A  90      60.698  58.828  98.492  1.00  0.00           C
ATOM   1590  CA  PRO A  90      58.738  58.718  97.062  1.00  0.00           C
ATOM   1592  CB  PRO A  90      59.978  58.198  96.312  1.00  0.00           C
ATOM   1595  CG  PRO A  90      61.208  58.698  97.072  1.00  0.00           C
ATOM   1598  C   PRO A  90      57.608  57.668  97.072  1.00  0.00           C
ATOM   1599  O   PRO A  90      57.088  57.278  98.120  1.00  0.00           O
ATOM   1600  N   GLN A  91      57.218  57.168  95.892  1.00  0.00           N
ATOM   1602  CA  GLN A  91      56.428  55.958  95.731  1.00  0.00           C
ATOM   1604  CB  GLN A  91      55.958  55.908  94.251  1.00  0.00           C
ATOM   1607  CG  GLN A  91      55.308  54.598  93.750  1.00  0.00           C
ATOM   1610  CD  GLN A  91      53.898  54.378  94.282  1.00  0.00           C
ATOM   1611  OE1 GLN A  91      53.198  55.278  94.752  1.00  0.00           O
ATOM   1612  NE2 GLN A  91      53.418  53.128  94.122  1.00  0.00           N
ATOM   1615  C   GLN A  91      57.188  54.668  96.122  1.00  0.00           C
ATOM   1616  O   GLN A  91      56.598  53.688  96.591  1.00  0.00           O
ATOM   1617  N   ARG A  92      58.518  54.708  95.951  1.00  0.00           N
ATOM   1619  CA  ARG A  92      59.558  53.928  96.601  1.00  0.00           C
ATOM   1621  CB  ARG A  92      59.308  52.418  96.702  1.00  0.00           C
ATOM   1624  CG  ARG A  92      59.168  51.658  95.351  1.00  0.00           C
ATOM   1627  CD  ARG A  92      60.288  50.688  94.941  1.00  0.00           C
ATOM   1630  NE  ARG A  92      60.958  50.088  96.142  1.00  0.00           N
ATOM   1632  CZ  ARG A  92      60.318  49.388  97.072  1.00  0.00           C
ATOM   1633  NH1 ARG A  92      59.058  49.008  96.972  1.00  0.00           N
ATOM   1636  NH2 ARG A  92      60.968  48.998  98.162  1.00  0.00           N
ATOM   1639  C   ARG A  92      60.948  54.198  95.962  1.00  0.00           C
ATOM   1640  OT1 ARG A  92      61.288  53.638  94.882  1.00  0.00           O
ATOM   1641  OT2 ARG A  92      61.708  55.028  96.511  1.00  0.00           O
ATOM   1642  NH3 POPEB  93     117.998   4.568  79.702  1.00  0.00           N
ATOM   1646  C12 POPEB  93     118.458   3.758  80.862  1.00  0.00           C
ATOM   1649  C11 POPEB  93     117.608   2.508  81.021  1.00  0.00           C
ATOM   1652  P   POPEB  93     119.228   0.482  81.622  1.00  0.00           P
ATOM   1653  O13 POPEB  93     120.588   0.782  82.132  1.00  0.00           O
ATOM   1654  O14 POPEB  93     118.578  -0.738  82.142  1.00  0.00           O
ATOM   1655  O11 POPEB  93     119.248   0.332  80.021  1.00  0.00           O
ATOM   1656  O12 POPEB  93     118.248   1.668  81.952  1.00  0.00           O
ATOM   1657  C1  POPEB  93     120.368   0.732  79.221  1.00  0.00           C
ATOM   1660  C2  POPEB  93     120.168   0.372  77.701  1.00  0.00           C
ATOM   1662  O21 POPEB  93     121.248   0.942  76.931  1.00  0.00           O
ATOM   1663  C21 POPEB  93     121.828   0.312  75.871  1.00  0.00           C
ATOM   1664  O22 POPEB  93     122.938   0.622  75.451  1.00  0.00           O
ATOM   1665  C22 POPEB  93     120.948  -0.738  75.182  1.00  0.00           C
ATOM   1668  C3  POPEB  93     118.738   0.802  77.202  1.00  0.00           C
ATOM   1671  O31 POPEB  93     118.688   1.858  76.201  1.00  0.00           O
ATOM   1672  C31 POPEB  93     117.768   1.708  75.252  1.00  0.00           C
ATOM   1673  O32 POPEB  93     117.188   0.672  74.992  1.00  0.00           O
ATOM   1674  C32 POPEB  93     117.458   3.058  74.581  1.00  0.00           C
ATOM   1677  C23 POPEB  93     121.708  -1.548  74.101  1.00  0.00           C
ATOM   1680  C24 POPEB  93     120.838  -2.668  73.502  1.00  0.00           C
ATOM   1683  C25 POPEB  93     119.828  -2.198  72.441  1.00  0.00           C
ATOM   1686  C26 POPEB  93     120.458  -1.968  71.051  1.00  0.00           C
ATOM   1689  C27 POPEB  93     119.648  -2.618  69.912  1.00  0.00           C
ATOM   1692  C28 POPEB  93     120.438  -2.668  68.592  1.00  0.00           C
ATOM   1695  C29 POPEB  93     119.798  -3.578  67.572  1.00  0.00           C
ATOM   1697 0C21 POPEB  93     119.928  -3.508  66.241  1.00  0.00           C
ATOM   1699 1C21 POPEB  93     120.708  -2.478  65.472  1.00  0.00           C
ATOM   1702 2C21 POPEB  93     120.218  -2.298  64.021  1.00  0.00           C
ATOM   1705 3C21 POPEB  93     118.758  -1.818  63.932  1.00  0.00           C
ATOM   1708 4C21 POPEB  93     118.308  -1.458  62.502  1.00  0.00           C
ATOM   1711 5C21 POPEB  93     119.028  -0.238  61.891  1.00  0.00           C
ATOM   1714 6C21 POPEB  93     118.938   1.032  62.762  1.00  0.00           C
ATOM   1717 7C21 POPEB  93     119.598   2.258  62.112  1.00  0.00           C
ATOM   1720 8C21 POPEB  93     119.428   3.528  62.941  1.00  0.00           C
ATOM   1724  C33 POPEB  93     116.928   2.918  73.121  1.00  0.00           C
ATOM   1727  C34 POPEB  93     118.068   2.898  72.102  1.00  0.00           C
ATOM   1730  C35 POPEB  93     117.668   2.528  70.661  1.00  0.00           C
ATOM   1733  C36 POPEB  93     118.828   2.708  69.651  1.00  0.00           C
ATOM   1736  C37 POPEB  93     118.438   2.238  68.242  1.00  0.00           C
ATOM   1739  C38 POPEB  93     119.488   2.528  67.141  1.00  0.00           C
ATOM   1742  C39 POPEB  93     120.698   1.578  67.141  1.00  0.00           C
ATOM   1745 0C31 POPEB  93     121.658   1.868  65.971  1.00  0.00           C
ATOM   1748 1C31 POPEB  93     122.858   0.912  65.911  1.00  0.00           C
ATOM   1751 2C31 POPEB  93     123.798   1.238  64.742  1.00  0.00           C
ATOM   1754 3C31 POPEB  93     125.088   0.392  64.721  1.00  0.00           C
ATOM   1757 4C31 POPEB  93     126.188   1.038  63.882  1.00  0.00           C
ATOM   1760 5C31 POPEB  93     127.448   0.172  63.762  1.00  0.00           C
ATOM   1763 6C31 POPEB  93     128.634   0.922  63.141  1.00  0.00           C
ATOM   1767  NH3 POPEC  94      67.128  97.728  35.072  1.00  0.00           N
ATOM   1771  C12 POPEC  94      65.648  97.708  34.851  1.00  0.00           C
ATOM   1774  C11 POPEC  94      64.968  97.458  36.192  1.00  0.00           C
ATOM   1777  P   POPEC  94      62.898  96.208  37.062  1.00  0.00           P
ATOM   1778  O13 POPEC  94      61.418  96.348  37.022  1.00  0.00           O
ATOM   1779  O14 POPEC  94      63.478  94.848  37.042  1.00  0.00           O
ATOM   1780  O11 POPEC  94      63.388  96.918  38.391  1.00  0.00           O
ATOM   1781  O12 POPEC  94      63.608  97.078  35.952  1.00  0.00           O
ATOM   1782  C1  POPEC  94      64.298  96.298  39.302  1.00  0.00           C
ATOM   1785  C2  POPEC  94      65.118  97.378  40.051  1.00  0.00           C
ATOM   1787  O21 POPEC  94      66.478  96.968  40.242  1.00  0.00           O
ATOM   1788  C21 POPEC  94      66.748  95.968  41.052  1.00  0.00           C
ATOM   1789  O22 POPEC  94      65.938  95.318  41.691  1.00  0.00           O
ATOM   1790  C22 POPEC  94      68.268  95.848  41.152  1.00  0.00           C
ATOM   1793  C3  POPEC  94      64.408  97.858  41.342  1.00  0.00           C
ATOM   1796  O31 POPEC  94      64.798  99.198  41.661  1.00  0.00           O
ATOM   1797  C31 POPEC  94      65.318  99.628  42.822  1.00  0.00           C
ATOM   1798  O32 POPEC  94      65.688 100.788  42.972  1.00  0.00           O
ATOM   1799  C32 POPEC  94      65.488  98.558  43.892  1.00  0.00           C
ATOM   1802  C23 POPEC  94      68.788  95.138  42.432  1.00  0.00           C
ATOM   1805  C24 POPEC  94      68.598  95.928  43.741  1.00  0.00           C
ATOM   1808  C25 POPEC  94      69.698  95.578  44.762  1.00  0.00           C
ATOM   1811  C26 POPEC  94      69.448  95.978  46.222  1.00  0.00           C
ATOM   1814  C27 POPEC  94      70.428  95.228  47.141  1.00  0.00           C
ATOM   1817  C28 POPEC  94      70.268  95.528  48.642  1.00  0.00           C
ATOM   1820  C29 POPEC  94      71.378  94.828  49.382  1.00  0.00           C
ATOM   1822 0C21 POPEC  94      71.278  93.778  50.212  1.00  0.00           C
ATOM   1824 1C21 POPEC  94      70.008  93.088  50.632  1.00  0.00           C
ATOM   1827 2C21 POPEC  94      70.138  92.388  52.002  1.00  0.00           C
ATOM   1830 3C21 POPEC  94      70.818  91.008  51.932  1.00  0.00           C
ATOM   1833 4C21 POPEC  94      70.608  90.198  53.211  1.00  0.00           C
ATOM   1836 5C21 POPEC  94      71.188  88.778  53.172  1.00  0.00           C
ATOM   1839 6C21 POPEC  94      70.628  87.928  54.312  1.00  0.00           C
ATOM   1842 7C21 POPEC  94      71.278  86.538  54.432  1.00  0.00           C
ATOM   1845 8C21 POPEC  94      72.368  86.468  55.502  1.00  0.00           C
ATOM   1849  C33 POPEC  94      65.788  99.138  45.301  1.00  0.00           C
ATOM   1852  C34 POPEC  94      66.538  98.138  46.182  1.00  0.00           C
ATOM   1855  C35 POPEC  94      66.408  98.418  47.682  1.00  0.00           C
ATOM   1858  C36 POPEC  94      65.068  97.948  48.252  1.00  0.00           C
ATOM   1861  C37 POPEC  94      65.008  97.958  49.781  1.00  0.00           C
ATOM   1864  C38 POPEC  94      63.668  97.418  50.301  1.00  0.00           C
ATOM   1867  C39 POPEC  94      63.468  97.478  51.822  1.00  0.00           C
ATOM   1870 0C31 POPEC  94      64.508  96.658  52.602  1.00  0.00           C
ATOM   1873 1C31 POPEC  94      64.318  96.638  54.121  1.00  0.00           C
ATOM   1876 2C31 POPEC  94      65.358  95.738  54.802  1.00  0.00           C
ATOM   1879 3C31 POPEC  94      65.278  95.688  56.332  1.00  0.00           C
ATOM   1882 4C31 POPEC  94      66.368  94.788  56.922  1.00  0.00           C
ATOM   1885 5C31 POPEC  94      66.318  94.688  58.452  1.00  0.00           C
ATOM   1888 6C31 POPEC  94      67.338  93.708  59.042  1.00  0.00           C
ATOM   1892  NH3 POPED  95     132.794  72.748  37.892  1.00  0.00           N
ATOM   1896  C12 POPED  95     133.714  73.898  37.602  1.00  0.00           C
ATOM   1899  C11 POPED  95     132.994  75.258  37.532  1.00  0.00           C
ATOM   1902  P   POPED  95     130.904  75.048  35.971  1.00  0.00           P
ATOM   1903  O13 POPED  95     130.544  75.458  34.592  1.00  0.00           O
ATOM   1904  O14 POPED  95     130.804  73.618  36.342  1.00  0.00           O
ATOM   1905  O11 POPED  95     130.154  75.978  37.012  1.00  0.00           O
ATOM   1906  O12 POPED  95     132.414  75.458  36.241  1.00  0.00           O
ATOM   1907  C1  POPED  95     130.284  77.398  36.862  1.00  0.00           C
ATOM   1910  C2  POPED  95     128.924  78.108  37.082  1.00  0.00           C
ATOM   1912  O21 POPED  95     128.754  78.488  38.461  1.00  0.00           O
ATOM   1913  C21 POPED  95     129.014  79.768  38.692  1.00  0.00           C
ATOM   1914  O22 POPED  95     129.524  80.548  37.912  1.00  0.00           O
ATOM   1915  C22 POPED  95     128.458  80.128  40.082  1.00  0.00           C
ATOM   1918  C3  POPED  95     127.718  77.238  36.691  1.00  0.00           C
ATOM   1921  O31 POPED  95     126.538  78.068  36.742  1.00  0.00           O
ATOM   1922  C31 POPED  95     125.628  77.798  37.652  1.00  0.00           C
ATOM   1923  O32 POPED  95     125.648  76.878  38.452  1.00  0.00           O
ATOM   1924  C32 POPED  95     124.548  78.888  37.542  1.00  0.00           C
ATOM   1927  C23 POPED  95     127.998  81.598  40.212  1.00  0.00           C
ATOM   1930  C24 POPED  95     126.998  81.738  41.371  1.00  0.00           C
ATOM   1933  C25 POPED  95     126.658  83.188  41.742  1.00  0.00           C
ATOM   1936  C26 POPED  95     125.378  83.728  41.082  1.00  0.00           C
ATOM   1939  C27 POPED  95     125.008  85.108  41.642  1.00  0.00           C
ATOM   1942  C28 POPED  95     123.728  85.698  41.031  1.00  0.00           C
ATOM   1945  C29 POPED  95     123.378  87.028  41.661  1.00  0.00           C
ATOM   1947 0C21 POPED  95     122.138  87.518  41.842  1.00  0.00           C
ATOM   1949 1C21 POPED  95     120.858  86.878  41.352  1.00  0.00           C
ATOM   1952 2C21 POPED  95     120.188  85.918  42.351  1.00  0.00           C
ATOM   1955 3C21 POPED  95     119.778  86.538  43.692  1.00  0.00           C
ATOM   1958 4C21 POPED  95     118.668  85.718  44.362  1.00  0.00           C
ATOM   1961 5C21 POPED  95     118.558  85.908  45.882  1.00  0.00           C
ATOM   1964 6C21 POPED  95     118.148  87.318  46.332  1.00  0.00           C
ATOM   1967 7C21 POPED  95     117.848  87.348  47.841  1.00  0.00           C
ATOM   1970 8C21 POPED  95     117.378  88.708  48.342  1.00  0.00           C
ATOM   1974  C33 POPED  95     123.318  78.638  38.442  1.00  0.00           C
ATOM   1977  C34 POPED  95     123.588  78.868  39.932  1.00  0.00           C
ATOM   1980  C35 POPED  95     122.478  78.258  40.792  1.00  0.00           C
ATOM   1983  C36 POPED  95     122.898  77.978  42.230  1.00  0.00           C
ATOM   1986  C37 POPED  95     121.788  77.228  42.972  1.00  0.00           C
ATOM   1989  C38 POPED  95     122.148  76.848  44.412  1.00  0.00           C
ATOM   1992  C39 POPED  95     120.978  77.118  45.361  1.00  0.00           C
ATOM   1995 0C31 POPED  95     121.098  76.418  46.712  1.00  0.00           C
ATOM   1998 1C31 POPED  95     120.058  76.968  47.691  1.00  0.00           C
ATOM   2001 2C31 POPED  95     119.998  76.208  49.012  1.00  0.00           C
ATOM   2004 3C31 POPED  95     118.898  76.768  49.921  1.00  0.00           C
ATOM   2007 4C31 POPED  95     118.908  76.128  51.312  1.00  0.00           C
ATOM   2010 5C31 POPED  95     117.698  76.558  52.151  1.00  0.00           C
ATOM   2013 6C31 POPED  95     117.728  75.998  53.572  1.00  0.00           C
ATOM   2017  NH3 POPEE  96     123.258 119.758  41.101  1.00  0.00           N
ATOM   2021  C12 POPEE  96     123.568 120.868  40.152  1.00  0.00           C
ATOM   2024  C11 POPEE  96     124.588 121.858  40.732  1.00  0.00           C
ATOM   2027  P   POPEE  96     123.458 124.228  40.822  1.00  0.00           P
ATOM   2028  O13 POPEE  96     123.798 125.538  40.252  1.00  0.00           O
ATOM   2029  O14 POPEE  96     122.048 123.758  40.802  1.00  0.00           O
ATOM   2030  O11 POPEE  96     123.968 124.168  42.322  1.00  0.00           O
ATOM   2031  O12 POPEE  96     124.378 123.138  40.132  1.00  0.00           O
ATOM   2032  C1  POPEE  96     123.568 125.238  43.182  1.00  0.00           C
ATOM   2035  C2  POPEE  96     124.498 125.318  44.432  1.00  0.00           C
ATOM   2037  O21 POPEE  96     123.788 124.988  45.641  1.00  0.00           O
ATOM   2038  C21 POPEE  96     122.738 125.658  46.021  1.00  0.00           C
ATOM   2039  O22 POPEE  96     122.218 126.618  45.481  1.00  0.00           O
ATOM   2040  C22 POPEE  96     122.178 125.018  47.302  1.00  0.00           C
ATOM   2043  C3  POPEE  96     125.298 126.648  44.531  1.00  0.00           C
ATOM   2046  O31 POPEE  96     125.418 127.098  45.891  1.00  0.00           O
ATOM   2047  C31 POPEE  96     126.488 126.808  46.572  1.00  0.00           C
ATOM   2048  O32 POPEE  96     127.508 126.258  46.192  1.00  0.00           O
ATOM   2049  C32 POPEE  96     126.218 127.308  47.992  1.00  0.00           C
ATOM   2052  C23 POPEE  96     122.038 126.048  48.451  1.00  0.00           C
ATOM   2055  C24 POPEE  96     121.208 125.538  49.641  1.00  0.00           C
ATOM   2058  C25 POPEE  96     121.908 124.518  50.562  1.00  0.00           C
ATOM   2061  C26 POPEE  96     122.888 125.178  51.542  1.00  0.00           C
ATOM   2064  C27 POPEE  96     123.048 124.398  52.861  1.00  0.00           C
ATOM   2067  C28 POPEE  96     122.468 125.128  54.091  1.00  0.00           C
ATOM   2070  C29 POPEE  96     120.978 125.328  54.042  1.00  0.00           C
ATOM   2072 0C21 POPEE  96     120.158 125.558  55.092  1.00  0.00           C
ATOM   2074 1C21 POPEE  96     120.558 125.658  56.542  1.00  0.00           C
ATOM   2077 2C21 POPEE  96     119.958 124.498  57.372  1.00  0.00           C
ATOM   2080 3C21 POPEE  96     120.218 124.628  58.871  1.00  0.00           C
ATOM   2083 4C21 POPEE  96     120.138 123.268  59.592  1.00  0.00           C
ATOM   2086 5C21 POPEE  96     120.318 123.368  61.111  1.00  0.00           C
ATOM   2089 6C21 POPEE  96     120.668 122.018  61.742  1.00  0.00           C
ATOM   2092 7C21 POPEE  96     120.758 122.058  63.272  1.00  0.00           C
ATOM   2095 8C21 POPEE  96     121.218 120.728  63.882  1.00  0.00           C
ATOM   2099  C33 POPEE  96     127.178 126.818  49.091  1.00  0.00           C
ATOM   2102  C34 POPEE  96     126.818 127.578  50.371  1.00  0.00           C
ATOM   2105  C35 POPEE  96     127.608 127.238  51.642  1.00  0.00           C
ATOM   2108  C36 POPEE  96     127.108 128.098  52.812  1.00  0.00           C
ATOM   2111  C37 POPEE  96     127.178 127.418  54.172  1.00  0.00           C
ATOM   2114  C38 POPEE  96     126.238 128.068  55.191  1.00  0.00           C
ATOM   2117  C39 POPEE  96     126.118 127.268  56.492  1.00  0.00           C
ATOM   2120 0C31 POPEE  96     125.098 127.868  57.462  1.00  0.00           C
ATOM   2123 1C31 POPEE  96     124.788 126.928  58.642  1.00  0.00           C
ATOM   2126 2C31 POPEE  96     123.668 127.448  59.542  1.00  0.00           C
ATOM   2129 3C31 POPEE  96     123.208 126.408  60.572  1.00  0.00           C
ATOM   2132 4C31 POPEE  96     124.158 126.248  61.761  1.00  0.00           C
ATOM   2135 5C31 POPEE  96     123.678 125.178  62.752  1.00  0.00           C
ATOM   2138 6C31 POPEE  96     124.478 125.148  64.062  1.00  0.00           C
ATOM   2142  NH3 POPEF  97     119.578 122.698  41.551  1.00  0.00           N
ATOM   2146  C12 POPEF  97     118.288 123.158  42.221  1.00  0.00           C
ATOM   2149  C11 POPEF  97     117.218 123.748  41.272  1.00  0.00           C
ATOM   2152  P   POPEF  97     114.898 123.808  42.562  1.00  0.00           P
ATOM   2153  O13 POPEF  97     113.998 123.578  41.412  1.00  0.00           O
ATOM   2154  O14 POPEF  97     115.288 122.638  43.372  1.00  0.00           O
ATOM   2155  O11 POPEF  97     114.288 124.898  43.552  1.00  0.00           O
ATOM   2156  O12 POPEF  97     116.228 124.478  42.022  1.00  0.00           O
ATOM   2157  C1  POPEF  97     113.858 124.518  44.872  1.00  0.00           C
ATOM   2160  C2  POPEF  97     113.508 125.778  45.722  1.00  0.00           C
ATOM   2162  O21 POPEF  97     113.678 125.638  47.141  1.00  0.00           O
ATOM   2163  C21 POPEF  97     113.168 124.638  47.841  1.00  0.00           C
ATOM   2164  O22 POPEF  97     112.588 123.668  47.402  1.00  0.00           O
ATOM   2165  C22 POPEF  97     113.488 124.938  49.322  1.00  0.00           C
ATOM   2168  C3  POPEF  97     112.138 126.418  45.301  1.00  0.00           C
ATOM   2171  O31 POPEF  97     111.258 126.698  46.402  1.00  0.00           O
ATOM   2172  C31 POPEF  97     111.598 127.738  47.141  1.00  0.00           C
ATOM   2173  O32 POPEF  97     112.438 128.568  46.862  1.00  0.00           O
ATOM   2174  C32 POPEF  97     110.788 127.668  48.442  1.00  0.00           C
ATOM   2177  C23 POPEF  97     113.648 123.708  50.262  1.00  0.00           C
ATOM   2180  C24 POPEF  97     114.388 124.078  51.562  1.00  0.00           C
ATOM   2183  C25 POPEF  97     114.378 122.998  52.662  1.00  0.00           C
ATOM   2186  C26 POPEF  97     114.758 121.588  52.182  1.00  0.00           C
ATOM   2189  C27 POPEF  97     115.158 120.638  53.322  1.00  0.00           C
ATOM   2192  C28 POPEF  97     115.188 119.148  52.911  1.00  0.00           C
ATOM   2195  C29 POPEF  97     115.478 118.248  54.082  1.00  0.00           C
ATOM   2197 0C21 POPEF  97     114.578 117.858  55.002  1.00  0.00           C
ATOM   2199 1C21 POPEF  97     113.108 118.228  55.022  1.00  0.00           C
ATOM   2202 2C21 POPEF  97     112.188 117.028  55.301  1.00  0.00           C
ATOM   2205 3C21 POPEF  97     112.358 116.398  56.691  1.00  0.00           C
ATOM   2208 4C21 POPEF  97     112.058 117.348  57.862  1.00  0.00           C
ATOM   2211 5C21 POPEF  97     110.578 117.728  57.941  1.00  0.00           C
ATOM   2214 6C21 POPEF  97     110.248 118.558  59.182  1.00  0.00           C
ATOM   2217 7C21 POPEF  97     108.748 118.548  59.511  1.00  0.00           C
ATOM   2220 8C21 POPEF  97     108.418 119.318  60.781  1.00  0.00           C
ATOM   2224  C33 POPEF  97     111.418 128.518  49.562  1.00  0.00           C
ATOM   2227  C34 POPEF  97     110.898 128.158  50.961  1.00  0.00           C
ATOM   2230  C35 POPEF  97     109.418 128.508  51.142  1.00  0.00           C
ATOM   2233  C36 POPEF  97     109.008 128.548  52.621  1.00  0.00           C
ATOM   2236  C37 POPEF  97     107.558 129.008  52.771  1.00  0.00           C
ATOM   2239  C38 POPEF  97     107.018 128.998  54.202  1.00  0.00           C
ATOM   2242  C39 POPEF  97     106.478 127.618  54.612  1.00  0.00           C
ATOM   2245 0C31 POPEF  97     105.758 127.648  55.961  1.00  0.00           C
ATOM   2248 1C31 POPEF  97     105.088 126.308  56.312  1.00  0.00           C
ATOM   2251 2C31 POPEF  97     104.308 126.318  57.642  1.00  0.00           C
ATOM   2254 3C31 POPEF  97     103.238 127.418  57.691  1.00  0.00           C
ATOM   2257 4C31 POPEF  97     102.238 127.268  58.842  1.00  0.00           C
ATOM   2260 5C31 POPEF  97     101.228 128.418  58.882  1.00  0.00           C
ATOM   2263 6C31 POPEF  97     100.168 128.268  59.981  1.00  0.00           C
ATOM   2267  NH3 POPEG  98      86.238  93.418  32.452  1.00  0.00           N
ATOM   2271  C12 POPEG  98      86.188  94.518  31.432  1.00  0.00           C
ATOM   2274  C11 POPEG  98      84.958  94.348  30.532  1.00  0.00           C
ATOM   2277  P   POPEG  98      83.378  95.738  29.002  1.00  0.00           P
ATOM   2278  O13 POPEG  98      83.818  96.118  27.641  1.00  0.00           O
ATOM   2279  O14 POPEG  98      82.478  94.558  29.102  1.00  0.00           O
ATOM   2280  O11 POPEG  98      82.628  96.968  29.682  1.00  0.00           O
ATOM   2281  O12 POPEG  98      84.658  95.598  29.912  1.00  0.00           O
ATOM   2282  C1  POPEG  98      81.918  96.768  30.922  1.00  0.00           C
ATOM   2285  C2  POPEG  98      82.858  96.768  32.162  1.00  0.00           C
ATOM   2287  O21 POPEG  98      82.218  96.148  33.292  1.00  0.00           O
ATOM   2288  C21 POPEG  98      81.628  96.948  34.131  1.00  0.00           C
ATOM   2289  O22 POPEG  98      81.048  97.988  33.882  1.00  0.00           O
ATOM   2290  C22 POPEG  98      81.828  96.388  35.542  1.00  0.00           C
ATOM   2293  C3  POPEG  98      83.528  98.148  32.452  1.00  0.00           C
ATOM   2296  O31 POPEG  98      84.348  98.068  33.632  1.00  0.00           O
ATOM   2297  C31 POPEG  98      84.368  99.108  34.472  1.00  0.00           C
ATOM   2298  O32 POPEG  98      83.918 100.208  34.232  1.00  0.00           O
ATOM   2299  C32 POPEG  98      85.068  98.658  35.752  1.00  0.00           C
ATOM   2302  C23 POPEG  98      81.178  97.318  36.582  1.00  0.00           C
ATOM   2305  C24 POPEG  98      81.318  96.828  38.032  1.00  0.00           C
ATOM   2308  C25 POPEG  98      82.688  97.078  38.652  1.00  0.00           C
ATOM   2311  C26 POPEG  98      82.698  96.528  40.082  1.00  0.00           C
ATOM   2314  C27 POPEG  98      84.108  96.328  40.651  1.00  0.00           C
ATOM   2317  C28 POPEG  98      84.058  95.638  42.031  1.00  0.00           C
ATOM   2320  C29 POPEG  98      85.378  94.998  42.382  1.00  0.00           C
ATOM   2322 0C21 POPEG  98      85.888  94.828  43.611  1.00  0.00           C
ATOM   2324 1C21 POPEG  98      85.268  95.248  44.912  1.00  0.00           C
ATOM   2327 2C21 POPEG  98      85.028  94.058  45.872  1.00  0.00           C
ATOM   2330 3C21 POPEG  98      84.468  94.538  47.221  1.00  0.00           C
ATOM   2333 4C21 POPEG  98      84.268  93.398  48.232  1.00  0.00           C
ATOM   2336 5C21 POPEG  98      83.778  93.918  49.592  1.00  0.00           C
ATOM   2339 6C21 POPEG  98      83.658  92.798  50.621  1.00  0.00           C
ATOM   2342 7C21 POPEG  98      83.208  93.308  52.002  1.00  0.00           C
ATOM   2345 8C21 POPEG  98      83.198  92.208  53.062  1.00  0.00           C
ATOM   2349  C33 POPEG  98      85.738  99.788  36.572  1.00  0.00           C
ATOM   2352  C34 POPEG  98      85.458  99.628  38.072  1.00  0.00           C
ATOM   2355  C35 POPEG  98      86.408 100.448  38.941  1.00  0.00           C
ATOM   2358  C36 POPEG  98      85.838 100.728  40.341  1.00  0.00           C
ATOM   2361  C37 POPEG  98      86.788 101.568  41.192  1.00  0.00           C
ATOM   2364  C38 POPEG  98      86.098 102.488  42.221  1.00  0.00           C
ATOM   2367  C39 POPEG  98      86.028 101.938  43.652  1.00  0.00           C
ATOM   2370 0C31 POPEG  98      85.048 100.768  43.862  1.00  0.00           C
ATOM   2373 1C31 POPEG  98      85.358 100.058  45.182  1.00  0.00           C
ATOM   2376 2C31 POPEG  98      84.388  98.938  45.581  1.00  0.00           C
ATOM   2379 3C31 POPEG  98      84.778  98.208  46.882  1.00  0.00           C
ATOM   2382 4C31 POPEG  98      84.878  99.128  48.112  1.00  0.00           C
ATOM   2385 5C31 POPEG  98      85.138  98.358  49.412  1.00  0.00           C
ATOM   2388 6C31 POPEG  98      85.218  99.268  50.641  1.00  0.00           C
ATOM   2392  NH3 POPEH  99      45.718  93.038  40.162  1.00  0.00           N
ATOM   2396  C12 POPEH  99      47.008  92.268  40.172  1.00  0.00           C
ATOM   2399  C11 POPEH  99      46.928  90.968  40.971  1.00  0.00           C
ATOM   2402  P   POPEH  99      47.868  88.528  40.662  1.00  0.00           P
ATOM   2403  O13 POPEH  99      46.788  88.118  41.591  1.00  0.00           O
ATOM   2404  O14 POPEH  99      48.128  87.628  39.512  1.00  0.00           O
ATOM   2405  O11 POPEH  99      49.148  88.668  41.582  1.00  0.00           O
ATOM   2406  O12 POPEH  99      47.618  89.988  40.191  1.00  0.00           O
ATOM   2407  C1  POPEH  99      50.408  88.078  41.252  1.00  0.00           C
ATOM   2410  C2  POPEH  99      50.728  86.898  42.192  1.00  0.00           C
ATOM   2412  O21 POPEH  99      51.978  86.328  41.742  1.00  0.00           O
ATOM   2413  C21 POPEH  99      52.288  85.118  42.162  1.00  0.00           C
ATOM   2414  O22 POPEH  99      52.378  84.128  41.451  1.00  0.00           O
ATOM   2415  C22 POPEH  99      52.628  85.148  43.671  1.00  0.00           C
ATOM   2418  C3  POPEH  99      49.528  85.888  42.221  1.00  0.00           C
ATOM   2421  O31 POPEH  99      49.678  84.828  43.182  1.00  0.00           O
ATOM   2422  C31 POPEH  99      49.188  84.858  44.441  1.00  0.00           C
ATOM   2423  O32 POPEH  99      49.498  84.038  45.282  1.00  0.00           O
ATOM   2424  C32 POPEH  99      48.258  86.038  44.762  1.00  0.00           C
ATOM   2427  C23 POPEH  99      53.158  83.808  44.231  1.00  0.00           C
ATOM   2430  C24 POPEH  99      53.038  83.678  45.761  1.00  0.00           C
ATOM   2433  C25 POPEH  99      53.548  84.878  46.561  1.00  0.00           C
ATOM   2436  C26 POPEH  99      53.658  84.598  48.072  1.00  0.00           C
ATOM   2439  C27 POPEH  99      53.958  85.858  48.902  1.00  0.00           C
ATOM   2442  C28 POPEH  99      54.378  85.588  50.361  1.00  0.00           C
ATOM   2445  C29 POPEH  99      53.228  85.118  51.222  1.00  0.00           C
ATOM   2447 0C21 POPEH  99      53.208  85.098  52.572  1.00  0.00           C
ATOM   2449 1C21 POPEH  99      54.328  85.528  53.492  1.00  0.00           C
ATOM   2452 2C21 POPEH  99      55.108  84.328  54.062  1.00  0.00           C
ATOM   2455 3C21 POPEH  99      54.288  83.408  54.981  1.00  0.00           C
ATOM   2458 4C21 POPEH  99      55.158  82.378  55.711  1.00  0.00           C
ATOM   2461 5C21 POPEH  99      55.678  81.258  54.802  1.00  0.00           C
ATOM   2464 6C21 POPEH  99      56.638  80.308  55.522  1.00  0.00           C
ATOM   2467 7C21 POPEH  99      56.988  79.058  54.711  1.00  0.00           C
ATOM   2470 8C21 POPEH  99      58.088  78.208  55.362  1.00  0.00           C
ATOM   2474  C33 POPEH  99      47.958  86.118  46.272  1.00  0.00           C
ATOM   2477  C34 POPEH  99      46.878  87.108  46.712  1.00  0.00           C
ATOM   2480  C35 POPEH  99      46.848  87.338  48.242  1.00  0.00           C
ATOM   2483  C36 POPEH  99      46.618  86.068  49.091  1.00  0.00           C
ATOM   2486  C37 POPEH  99      47.898  85.318  49.502  1.00  0.00           C
ATOM   2489  C38 POPEH  99      47.708  84.418  50.732  1.00  0.00           C
ATOM   2492  C39 POPEH  99      47.528  85.158  52.062  1.00  0.00           C
ATOM   2495 0C31 POPEH  99      48.778  85.918  52.522  1.00  0.00           C
ATOM   2498 1C31 POPEH  99      48.578  86.728  53.812  1.00  0.00           C
ATOM   2501 2C31 POPEH  99      48.028  85.888  54.972  1.00  0.00           C
ATOM   2504 3C31 POPEH  99      48.018  86.598  56.332  1.00  0.00           C
ATOM   2507 4C31 POPEH  99      49.388  87.138  56.761  1.00  0.00           C
ATOM   2510 5C31 POPEH  99      49.378  87.758  58.162  1.00  0.00           C
ATOM   2513 6C31 POPEH  99      50.668  88.538  58.461  1.00  0.00           C
ATOM   2517  NH3 POPEI 100      23.898  27.658  41.402  1.00  0.00           N
ATOM   2521  C12 POPEI 100      22.968  28.358  40.462  1.00  0.00           C
ATOM   2524  C11 POPEI 100      23.558  29.718  40.032  1.00  0.00           C
ATOM   2527  P   POPEI 100      24.548  31.618  41.642  1.00  0.00           P
ATOM   2528  O13 POPEI 100      24.938  31.058  42.962  1.00  0.00           O
ATOM   2529  O14 POPEI 100      25.688  31.748  40.711  1.00  0.00           O
ATOM   2530  O11 POPEI 100      23.868  33.018  41.912  1.00  0.00           O
ATOM   2531  O12 POPEI 100      23.408  30.698  41.052  1.00  0.00           O
ATOM   2532  C1  POPEI 100      23.778  33.538  43.252  1.00  0.00           C
ATOM   2535  C2  POPEI 100      22.628  34.578  43.382  1.00  0.00           C
ATOM   2537  O21 POPEI 100      21.418  34.208  44.051  1.00  0.00           O
ATOM   2538  C21 POPEI 100      21.018  32.988  44.322  1.00  0.00           C
ATOM   2539  O22 POPEI 100      21.608  31.938  44.142  1.00  0.00           O
ATOM   2540  C22 POPEI 100      19.658  33.058  45.022  1.00  0.00           C
ATOM   2543  C3  POPEI 100      22.318  35.218  41.992  1.00  0.00           C
ATOM   2546  O31 POPEI 100      21.538  36.418  42.141  1.00  0.00           O
ATOM   2547  C31 POPEI 100      20.228  36.208  42.221  1.00  0.00           C
ATOM   2548  O32 POPEI 100      19.658  35.148  42.022  1.00  0.00           O
ATOM   2549  C32 POPEI 100      19.568  37.448  42.822  1.00  0.00           C
ATOM   2552  C23 POPEI 100      19.688  34.048  46.192  1.00  0.00           C
ATOM   2555  C24 POPEI 100      18.598  33.788  47.230  1.00  0.00           C
ATOM   2558  C25 POPEI 100      18.918  34.558  48.512  1.00  0.00           C
ATOM   2561  C26 POPEI 100      18.228  34.018  49.771  1.00  0.00           C
ATOM   2564  C27 POPEI 100      18.868  34.638  51.021  1.00  0.00           C
ATOM   2567  C28 POPEI 100      18.308  34.078  52.332  1.00  0.00           C
ATOM   2570  C29 POPEI 100      19.308  34.308  53.432  1.00  0.00           C
ATOM   2572 0C21 POPEI 100      19.058  34.438  54.742  1.00  0.00           C
ATOM   2574 1C21 POPEI 100      17.708  34.368  55.422  1.00  0.00           C
ATOM   2577 2C21 POPEI 100      17.318  35.758  55.932  1.00  0.00           C
ATOM   2580 3C21 POPEI 100      16.208  35.708  56.982  1.00  0.00           C
ATOM   2583 4C21 POPEI 100      15.928  37.108  57.551  1.00  0.00           C
ATOM   2586 5C21 POPEI 100      14.968  37.128  58.752  1.00  0.00           C
ATOM   2589 6C21 POPEI 100      15.118  38.418  59.562  1.00  0.00           C
ATOM   2592 7C21 POPEI 100      14.228  38.488  60.812  1.00  0.00           C
ATOM   2595 8C21 POPEI 100      12.738  38.678  60.511  1.00  0.00           C
ATOM   2599  C33 POPEI 100      20.388  38.098  43.972  1.00  0.00           C
ATOM   2602  C34 POPEI 100      19.518  38.888  44.962  1.00  0.00           C
ATOM   2605  C35 POPEI 100      20.338  39.588  46.062  1.00  0.00           C
ATOM   2608  C36 POPEI 100      21.098  38.598  46.961  1.00  0.00           C
ATOM   2611  C37 POPEI 100      20.918  38.878  48.461  1.00  0.00           C
ATOM   2614  C38 POPEI 100      21.278  37.648  49.322  1.00  0.00           C
ATOM   2617  C39 POPEI 100      21.088  37.878  50.831  1.00  0.00           C
ATOM   2620 0C31 POPEI 100      22.228  38.678  51.441  1.00  0.00           C
ATOM   2623 1C31 POPEI 100      22.028  38.998  52.931  1.00  0.00           C
ATOM   2626 2C31 POPEI 100      23.278  39.658  53.531  1.00  0.00           C
ATOM   2629 3C31 POPEI 100      23.118  40.138  54.972  1.00  0.00           C
ATOM   2632 4C31 POPEI 100      24.408  40.808  55.472  1.00  0.00           C
ATOM   2635 5C31 POPEI 100      24.268  41.508  56.831  1.00  0.00           C
ATOM   2638 6C31 POPEI 100      25.548  42.218  57.262  1.00  0.00           C
ATOM   2642  NH3 POPEJ 101      35.648  -2.078  77.992  1.00  0.00           N
ATOM   2646  C12 POPEJ 101      36.048  -0.618  78.152  1.00  0.00           C
ATOM   2649  C11 POPEJ 101      37.528  -0.258  77.792  1.00  0.00           C
ATOM   2652  P   POPEJ 101      39.228   1.788  77.672  1.00  0.00           P
ATOM   2653  O13 POPEJ 101      39.368   3.168  78.181  1.00  0.00           O
ATOM   2654  O14 POPEJ 101      40.358   0.882  77.882  1.00  0.00           O
ATOM   2655  O11 POPEJ 101      39.068   1.918  76.122  1.00  0.00           O
ATOM   2656  O12 POPEJ 101      37.838   1.108  78.121  1.00  0.00           O
ATOM   2657  C1  POPEJ 101      37.948   2.578  75.541  1.00  0.00           C
ATOM   2660  C2  POPEJ 101      37.438   1.668  74.422  1.00  0.00           C
ATOM   2662  O21 POPEJ 101      37.848   2.108  73.121  1.00  0.00           O
ATOM   2663  C21 POPEJ 101      39.118   2.248  72.822  1.00  0.00           C
ATOM   2664  O22 POPEJ 101      40.088   2.098  73.541  1.00  0.00           O
ATOM   2665  C22 POPEJ 101      39.158   2.688  71.352  1.00  0.00           C
ATOM   2668  C3  POPEJ 101      35.898   1.528  74.461  1.00  0.00           C
ATOM   2671  O31 POPEJ 101      35.518   0.572  73.471  1.00  0.00           O
ATOM   2672  C31 POPEJ 101      35.248   1.038  72.272  1.00  0.00           C
ATOM   2673  O32 POPEJ 101      35.158   2.218  71.972  1.00  0.00           O
ATOM   2674  C32 POPEJ 101      35.108  -0.148  71.312  1.00  0.00           C
ATOM   2677  C23 POPEJ 101      40.458   2.238  70.650  1.00  0.00           C
ATOM   2680  C24 POPEJ 101      40.588   2.718  69.142  1.00  0.00           C
ATOM   2683  C25 POPEJ 101      39.648   3.708  68.331  1.00  0.00           C
ATOM   2686  C26 POPEJ 101      40.418   4.868  67.682  1.00  0.00           C
ATOM   2689  C27 POPEJ 101      39.498   5.798  66.871  1.00  0.00           C
ATOM   2692  C28 POPEJ 101      40.258   6.918  66.132  1.00  0.00           C
ATOM   2695  C29 POPEJ 101      40.978   7.858  67.072  1.00  0.00           C
ATOM   2697 0C21 POPEJ 101      42.288   8.198  67.031  1.00  0.00           C
ATOM   2699 1C21 POPEJ 101      43.318   7.768  66.012  1.00  0.00           C
ATOM   2702 2C21 POPEJ 101      44.268   8.918  65.621  1.00  0.00           C
ATOM   2705 3C21 POPEJ 101      45.398   8.438  64.702  1.00  0.00           C
ATOM   2708 4C21 POPEJ 101      46.238   9.578  64.120  1.00  0.00           C
ATOM   2711 5C21 POPEJ 101      47.308   9.098  63.132  1.00  0.00           C
ATOM   2714 6C21 POPEJ 101      48.488   8.388  63.822  1.00  0.00           C
ATOM   2717 7C21 POPEJ 101      49.508   7.818  62.832  1.00  0.00           C
ATOM   2720 8C21 POPEJ 101      50.748   7.238  63.512  1.00  0.00           C
ATOM   2724  C33 POPEJ 101      34.418   0.222  69.980  1.00  0.00           C
ATOM   2727  C34 POPEJ 101      34.238  -0.978  69.032  1.00  0.00           C
ATOM   2730  C35 POPEJ 101      33.448  -0.598  67.771  1.00  0.00           C
ATOM   2733  C36 POPEJ 101      33.638  -1.578  66.591  1.00  0.00           C
ATOM   2736  C37 POPEJ 101      34.628  -1.068  65.542  1.00  0.00           C
ATOM   2739  C38 POPEJ 101      34.788  -2.038  64.362  1.00  0.00           C
ATOM   2742  C39 POPEJ 101      35.668  -1.478  63.232  1.00  0.00           C
ATOM   2745 0C31 POPEJ 101      36.038  -2.508  62.162  1.00  0.00           C
ATOM   2748 1C31 POPEJ 101      36.968  -1.928  61.082  1.00  0.00           C
ATOM   2751 2C31 POPEJ 101      37.558  -2.978  60.121  1.00  0.00           C
ATOM   2754 3C31 POPEJ 101      36.558  -3.508  59.082  1.00  0.00           C
ATOM   2757 4C31 POPEJ 101      36.408  -2.618  57.841  1.00  0.00           C
ATOM   2760 5C31 POPEJ 101      35.448  -3.218  56.812  1.00  0.00           C
ATOM   2763 6C31 POPEJ 101      35.278  -2.368  55.542  1.00  0.00           C
ATOM   2767  NH3 POPEK 102      39.308   7.948  40.411  1.00  0.00           N
ATOM   2771  C12 POPEK 102      39.408   7.348  39.032  1.00  0.00           C
ATOM   2774  C11 POPEK 102      39.128   5.828  39.012  1.00  0.00           C
ATOM   2777  P   POPEK 102      41.268   4.358  39.362  1.00  0.00           P
ATOM   2778  O13 POPEK 102      42.408   3.918  38.531  1.00  0.00           O
ATOM   2779  O14 POPEK 102      41.538   5.178  40.562  1.00  0.00           O
ATOM   2780  O11 POPEK 102      40.408   3.118  39.812  1.00  0.00           O
ATOM   2781  O12 POPEK 102      40.258   5.158  38.442  1.00  0.00           O
ATOM   2782  C1  POPEK 102      40.768   2.348  40.951  1.00  0.00           C
ATOM   2785  C2  POPEK 102      39.548   2.268  41.912  1.00  0.00           C
ATOM   2787  O21 POPEK 102      39.908   1.908  43.261  1.00  0.00           O
ATOM   2788  C21 POPEK 102      40.538   0.772  43.422  1.00  0.00           C
ATOM   2789  O22 POPEK 102      40.898   0.002  42.551  1.00  0.00           O
ATOM   2790  C22 POPEK 102      40.728   0.532  44.921  1.00  0.00           C
ATOM   2793  C3  POPEK 102      38.408   1.368  41.362  1.00  0.00           C
ATOM   2796  O31 POPEK 102      37.238   1.498  42.201  1.00  0.00           O
ATOM   2797  C31 POPEK 102      36.628   0.392  42.572  1.00  0.00           C
ATOM   2798  O32 POPEK 102      36.868  -0.738  42.182  1.00  0.00           O
ATOM   2799  C32 POPEK 102      35.668   0.732  43.712  1.00  0.00           C
ATOM   2802  C23 POPEK 102      41.548  -0.748  45.212  1.00  0.00           C
ATOM   2805  C24 POPEK 102      41.478  -1.188  46.681  1.00  0.00           C
ATOM   2808  C25 POPEK 102      41.998  -0.138  47.672  1.00  0.00           C
ATOM   2811  C26 POPEK 102      42.078  -0.708  49.091  1.00  0.00           C
ATOM   2814  C27 POPEK 102      42.468   0.352  50.132  1.00  0.00           C
ATOM   2817  C28 POPEK 102      42.698  -0.258  51.532  1.00  0.00           C
ATOM   2820  C29 POPEK 102      42.538   0.772  52.621  1.00  0.00           C
ATOM   2822 0C21 POPEK 102      41.758   0.622  53.712  1.00  0.00           C
ATOM   2824 1C21 POPEK 102      40.968  -0.618  54.042  1.00  0.00           C
ATOM   2827 2C21 POPEK 102      40.448  -0.618  55.492  1.00  0.00           C
ATOM   2830 3C21 POPEK 102      39.248   0.312  55.722  1.00  0.00           C
ATOM   2833 4C21 POPEK 102      38.948   0.532  57.202  1.00  0.00           C
ATOM   2836 5C21 POPEK 102      37.668   1.348  57.421  1.00  0.00           C
ATOM   2839 6C21 POPEK 102      37.418   1.648  58.902  1.00  0.00           C
ATOM   2842 7C21 POPEK 102      36.108   2.398  59.142  1.00  0.00           C
ATOM   2845 8C21 POPEK 102      35.758   2.548  60.621  1.00  0.00           C
ATOM   2849  C33 POPEK 102      34.478   1.618  43.272  1.00  0.00           C
ATOM   2852  C34 POPEK 102      33.838   2.388  44.432  1.00  0.00           C
ATOM   2855  C35 POPEK 102      34.618   3.648  44.812  1.00  0.00           C
ATOM   2858  C36 POPEK 102      33.938   4.438  45.932  1.00  0.00           C
ATOM   2861  C37 POPEK 102      34.568   5.818  46.122  1.00  0.00           C
ATOM   2864  C38 POPEK 102      33.748   6.748  47.022  1.00  0.00           C
ATOM   2867  C39 POPEK 102      34.548   7.998  47.412  1.00  0.00           C
ATOM   2870 0C31 POPEK 102      35.458   7.718  48.611  1.00  0.00           C
ATOM   2873 1C31 POPEK 102      36.738   8.558  48.662  1.00  0.00           C
ATOM   2876 2C31 POPEK 102      37.508   8.408  49.991  1.00  0.00           C
ATOM   2879 3C31 POPEK 102      37.778   6.938  50.361  1.00  0.00           C
ATOM   2882 4C31 POPEK 102      38.508   6.758  51.691  1.00  0.00           C
ATOM   2885 5C31 POPEK 102      38.328   5.328  52.221  1.00  0.00           C
ATOM   2888 6C31 POPEK 102      39.078   5.048  53.531  1.00  0.00           C
ATOM   2892  NH3 POPEL 103      58.338  10.028  36.542  1.00  0.00           N
ATOM   2896  C12 POPEL 103      59.018   9.048  35.622  1.00  0.00           C
ATOM   2899  C11 POPEL 103      58.688   7.598  35.992  1.00  0.00           C
ATOM   2902  P   POPEL 103      60.378   6.278  34.412  1.00  0.00           P
ATOM   2903  O13 POPEL 103      60.208   5.048  33.611  1.00  0.00           O
ATOM   2904  O14 POPEL 103      61.108   7.418  33.792  1.00  0.00           O
ATOM   2905  O11 POPEL 103      61.078   5.878  35.781  1.00  0.00           O
ATOM   2906  O12 POPEL 103      58.938   6.738  34.882  1.00  0.00           O
ATOM   2907  C1  POPEL 103      60.888   4.538  36.272  1.00  0.00           C
ATOM   2910  C2  POPEL 103      61.108   4.478  37.801  1.00  0.00           C
ATOM   2912  O21 POPEL 103      62.508   4.608  38.062  1.00  0.00           O
ATOM   2913  C21 POPEL 103      62.808   5.418  39.051  1.00  0.00           C
ATOM   2914  O22 POPEL 103      62.018   5.958  39.812  1.00  0.00           O
ATOM   2915  C22 POPEL 103      64.318   5.658  39.032  1.00  0.00           C
ATOM   2918  C3  POPEL 103      60.588   3.158  38.442  1.00  0.00           C
ATOM   2921  O31 POPEL 103      59.308   3.428  39.051  1.00  0.00           O
ATOM   2922  C31 POPEL 103      59.078   2.948  40.262  1.00  0.00           C
ATOM   2923  O32 POPEL 103      59.688   2.068  40.822  1.00  0.00           O
ATOM   2924  C32 POPEL 103      57.968   3.818  40.872  1.00  0.00           C
ATOM   2927  C23 POPEL 103      64.738   6.908  39.842  1.00  0.00           C
ATOM   2930  C24 POPEL 103      65.368   6.588  41.202  1.00  0.00           C
ATOM   2933  C25 POPEL 103      64.418   5.938  42.221  1.00  0.00           C
ATOM   2936  C26 POPEL 103      64.958   6.148  43.642  1.00  0.00           C
ATOM   2939  C27 POPEL 103      64.088   5.578  44.762  1.00  0.00           C
ATOM   2942  C28 POPEL 103      64.688   5.888  46.142  1.00  0.00           C
ATOM   2945  C29 POPEL 103      63.718   5.728  47.271  1.00  0.00           C
ATOM   2947 0C21 POPEL 103      64.018   5.838  48.582  1.00  0.00           C
ATOM   2949 1C21 POPEL 103      65.388   6.108  49.161  1.00  0.00           C
ATOM   2952 2C21 POPEL 103      65.978   4.888  49.892  1.00  0.00           C
ATOM   2955 3C21 POPEL 103      65.088   4.368  51.031  1.00  0.00           C
ATOM   2958 4C21 POPEL 103      65.798   3.298  51.882  1.00  0.00           C
ATOM   2961 5C21 POPEL 103      64.808   2.498  52.752  1.00  0.00           C
ATOM   2964 6C21 POPEL 103      65.518   1.578  53.752  1.00  0.00           C
ATOM   2967 7C21 POPEL 103      64.538   0.692  54.522  1.00  0.00           C
ATOM   2970 8C21 POPEL 103      65.218  -0.188  55.572  1.00  0.00           C
ATOM   2974  C33 POPEL 103      57.978   3.838  42.421  1.00  0.00           C
ATOM   2977  C34 POPEL 103      57.258   2.628  43.032  1.00  0.00           C
ATOM   2980  C35 POPEL 103      57.018   2.798  44.542  1.00  0.00           C
ATOM   2983  C36 POPEL 103      55.858   1.928  45.062  1.00  0.00           C
ATOM   2986  C37 POPEL 103      55.418   2.348  46.472  1.00  0.00           C
ATOM   2989  C38 POPEL 103      54.058   1.778  46.901  1.00  0.00           C
ATOM   2992  C39 POPEL 103      53.358   2.618  47.981  1.00  0.00           C
ATOM   2995 0C31 POPEL 103      54.258   2.948  49.181  1.00  0.00           C
ATOM   2998 1C31 POPEL 103      53.598   3.818  50.252  1.00  0.00           C
ATOM   3001 2C31 POPEL 103      54.608   4.168  51.342  1.00  0.00           C
ATOM   3004 3C31 POPEL 103      54.128   5.188  52.392  1.00  0.00           C
ATOM   3007 4C31 POPEL 103      55.258   5.478  53.391  1.00  0.00           C
ATOM   3010 5C31 POPEL 103      54.848   6.408  54.542  1.00  0.00           C
ATOM   3013 6C31 POPEL 103      55.988   6.708  55.502  1.00  0.00           C
ATOM   3017  NH3 POPEM 104      61.388 109.518  36.862  1.00  0.00           N
ATOM   3021  C12 POPEM 104      60.748 108.678  37.932  1.00  0.00           C
ATOM   3024  C11 POPEM 104      59.248 108.508  37.612  1.00  0.00           C
ATOM   3027  P   POPEM 104      58.908 105.998  38.141  1.00  0.00           P
ATOM   3028  O13 POPEM 104      57.628 105.258  38.222  1.00  0.00           O
ATOM   3029  O14 POPEM 104      59.688 105.878  36.901  1.00  0.00           O
ATOM   3030  O11 POPEM 104      59.768 105.638  39.432  1.00  0.00           O
ATOM   3031  O12 POPEM 104      58.608 107.518  38.422  1.00  0.00           O
ATOM   3032  C1  POPEM 104      59.028 105.638  40.672  1.00  0.00           C
ATOM   3035  C2  POPEM 104      59.868 106.138  41.862  1.00  0.00           C
ATOM   3037  O21 POPEM 104      58.938 106.388  42.941  1.00  0.00           O
ATOM   3038  C21 POPEM 104      59.318 106.488  44.212  1.00  0.00           C
ATOM   3039  O22 POPEM 104      58.658 107.078  45.051  1.00  0.00           O
ATOM   3040  C22 POPEM 104      60.588 105.708  44.562  1.00  0.00           C
ATOM   3043  C3  POPEM 104      60.648 107.428  41.492  1.00  0.00           C
ATOM   3046  O31 POPEM 104      61.358 107.958  42.632  1.00  0.00           O
ATOM   3047  C31 POPEM 104      61.198 109.248  42.892  1.00  0.00           C
ATOM   3048  O32 POPEM 104      60.568 110.038  42.211  1.00  0.00           O
ATOM   3049  C32 POPEM 104      61.868 109.588  44.222  1.00  0.00           C
ATOM   3052  C23 POPEM 104      60.918 105.738  46.072  1.00  0.00           C
ATOM   3055  C24 POPEM 104      62.428 105.768  46.322  1.00  0.00           C
ATOM   3058  C25 POPEM 104      62.808 105.578  47.801  1.00  0.00           C
ATOM   3061  C26 POPEM 104      62.508 106.808  48.671  1.00  0.00           C
ATOM   3064  C27 POPEM 104      62.818 106.558  50.162  1.00  0.00           C
ATOM   3067  C28 POPEM 104      63.448 107.758  50.882  1.00  0.00           C
ATOM   3070  C29 POPEM 104      64.878 107.988  50.452  1.00  0.00           C
ATOM   3072 0C21 POPEM 104      65.988 107.818  51.171  1.00  0.00           C
ATOM   3074 1C21 POPEM 104      66.108 107.388  52.621  1.00  0.00           C
ATOM   3077 2C21 POPEM 104      66.548 108.598  53.451  1.00  0.00           C
ATOM   3080 3C21 POPEM 104      66.668 108.338  54.962  1.00  0.00           C
ATOM   3083 4C21 POPEM 104      67.108 109.608  55.691  1.00  0.00           C
ATOM   3086 5C21 POPEM 104      66.858 109.608  57.211  1.00  0.00           C
ATOM   3089 6C21 POPEM 104      67.708 108.578  57.981  1.00  0.00           C
ATOM   3092 7C21 POPEM 104      67.718 108.868  59.492  1.00  0.00           C
ATOM   3095 8C21 POPEM 104      68.518 107.838  60.292  1.00  0.00           C
ATOM   3099  C33 POPEM 104      62.918 110.708  44.042  1.00  0.00           C
ATOM   3102  C34 POPEM 104      63.418 111.318  45.361  1.00  0.00           C
ATOM   3105  C35 POPEM 104      64.058 110.328  46.352  1.00  0.00           C
ATOM   3108  C36 POPEM 104      65.148 109.448  45.711  1.00  0.00           C
ATOM   3111  C37 POPEM 104      66.148 108.838  46.712  1.00  0.00           C
ATOM   3114  C38 POPEM 104      67.278 108.078  45.992  1.00  0.00           C
ATOM   3117  C39 POPEM 104      68.508 107.768  46.852  1.00  0.00           C
ATOM   3120 0C31 POPEM 104      68.208 106.908  48.072  1.00  0.00           C
ATOM   3123 1C31 POPEM 104      69.478 106.558  48.852  1.00  0.00           C
ATOM   3126 2C31 POPEM 104      69.228 105.628  50.042  1.00  0.00           C
ATOM   3129 3C31 POPEM 104      70.468 105.458  50.922  1.00  0.00           C
ATOM   3132 4C31 POPEM 104      70.278 104.418  52.022  1.00  0.00           C
ATOM   3135 5C31 POPEM 104      71.528 104.278  52.902  1.00  0.00           C
ATOM   3138 6C31 POPEM 104      71.418 103.108  53.882  1.00  0.00           C
ATOM   3142  NH3 POPEN 105     117.048  23.778  79.242  1.00  0.00           N
ATOM   3146  C12 POPEN 105     115.578  23.648  78.870  1.00  0.00           C
ATOM   3149  C11 POPEN 105     114.838  24.998  78.982  1.00  0.00           C
ATOM   3152  P   POPEN 105     112.448  25.848  78.231  1.00  0.00           P
ATOM   3153  O13 POPEN 105     113.168  26.458  77.101  1.00  0.00           O
ATOM   3154  O14 POPEN 105     111.928  26.768  79.262  1.00  0.00           O
ATOM   3155  O11 POPEN 105     111.318  24.858  77.742  1.00  0.00           O
ATOM   3156  O12 POPEN 105     113.408  24.828  78.972  1.00  0.00           O
ATOM   3157  C1  POPEN 105     111.268  24.548  76.340  1.00  0.00           C
ATOM   3160  C2  POPEN 105     110.588  23.168  76.082  1.00  0.00           C
ATOM   3162  O21 POPEN 105     111.118  22.548  74.902  1.00  0.00           O
ATOM   3163  C21 POPEN 105     110.828  23.148  73.751  1.00  0.00           C
ATOM   3164  O22 POPEN 105     110.308  24.238  73.622  1.00  0.00           O
ATOM   3165  C22 POPEN 105     111.308  22.268  72.612  1.00  0.00           C
ATOM   3168  C3  POPEN 105     109.028  23.218  76.092  1.00  0.00           C
ATOM   3171  O31 POPEN 105     108.438  21.948  75.742  1.00  0.00           O
ATOM   3172  C31 POPEN 105     107.678  21.948  74.651  1.00  0.00           C
ATOM   3173  O32 POPEN 105     107.588  22.858  73.840  1.00  0.00           O
ATOM   3174  C32 POPEN 105     107.018  20.568  74.542  1.00  0.00           C
ATOM   3177  C23 POPEN 105     110.478  22.528  71.352  1.00  0.00           C
ATOM   3180  C24 POPEN 105     110.768  21.548  70.212  1.00  0.00           C
ATOM   3183  C25 POPEN 105     112.098  21.858  69.502  1.00  0.00           C
ATOM   3186  C26 POPEN 105     112.348  20.938  68.292  1.00  0.00           C
ATOM   3189  C27 POPEN 105     113.748  21.138  67.722  1.00  0.00           C
ATOM   3192  C28 POPEN 105     114.058  20.208  66.532  1.00  0.00           C
ATOM   3195  C29 POPEN 105     115.478  20.438  66.072  1.00  0.00           C
ATOM   3197 0C21 POPEN 105     116.028  20.048  64.902  1.00  0.00           C
ATOM   3199 1C21 POPEN 105     115.358  19.238  63.822  1.00  0.00           C
ATOM   3202 2C21 POPEN 105     116.268  18.068  63.362  1.00  0.00           C
ATOM   3205 3C21 POPEN 105     116.468  17.008  64.452  1.00  0.00           C
ATOM   3208 4C21 POPEN 105     117.498  15.928  64.102  1.00  0.00           C
ATOM   3211 5C21 POPEN 105     117.968  15.148  65.341  1.00  0.00           C
ATOM   3214 6C21 POPEN 105     116.828  14.458  66.111  1.00  0.00           C
ATOM   3217 7C21 POPEN 105     117.288  13.898  67.462  1.00  0.00           C
ATOM   3220 8C21 POPEN 105     116.128  13.708  68.441  1.00  0.00           C
ATOM   3224  C33 POPEN 105     106.168  20.358  73.261  1.00  0.00           C
ATOM   3227  C34 POPEN 105     107.008  20.168  71.992  1.00  0.00           C
ATOM   3230  C35 POPEN 105     106.368  20.758  70.731  1.00  0.00           C
ATOM   3233  C36 POPEN 105     105.288  19.858  70.132  1.00  0.00           C
ATOM   3236  C37 POPEN 105     104.698  20.468  68.852  1.00  0.00           C
ATOM   3239  C38 POPEN 105     103.868  19.488  68.010  1.00  0.00           C
ATOM   3242  C39 POPEN 105     102.488  19.178  68.611  1.00  0.00           C
ATOM   3245 0C31 POPEN 105     101.798  18.038  67.852  1.00  0.00           C
ATOM   3248 1C31 POPEN 105     100.408  17.688  68.391  1.00  0.00           C
ATOM   3251 2C31 POPEN 105      99.778  16.458  67.712  1.00  0.00           C
ATOM   3254 3C31 POPEN 105      98.788  16.788  66.582  1.00  0.00           C
ATOM   3257 4C31 POPEN 105      99.428  17.328  65.301  1.00  0.00           C
ATOM   3260 5C31 POPEN 105      98.388  17.788  64.271  1.00  0.00           C
ATOM   3263 6C31 POPEN 105      98.998  18.518  63.072  1.00  0.00           C
ATOM   3267  NH3 POPEO 106      72.638 107.018  77.932  1.00  0.00           N
ATOM   3271  C12 POPEO 106      71.768 106.378  78.992  1.00  0.00           C
ATOM   3274  C11 POPEO 106      70.298 106.378  78.551  1.00  0.00           C
ATOM   3277  P   POPEO 106      67.998 105.308  78.730  1.00  0.00           P
ATOM   3278  O13 POPEO 106      67.318 104.258  79.501  1.00  0.00           O
ATOM   3279  O14 POPEO 106      67.318 106.608  78.551  1.00  0.00           O
ATOM   3280  O11 POPEO 106      68.438 104.768  77.332  1.00  0.00           O
ATOM   3281  O12 POPEO 106      69.438 105.558  79.361  1.00  0.00           O
ATOM   3282  C1  POPEO 106      67.708 104.948  76.131  1.00  0.00           C
ATOM   3285  C2  POPEO 106      68.368 104.058  75.062  1.00  0.00           C
ATOM   3287  O21 POPEO 106      67.418 103.798  74.010  1.00  0.00           O
ATOM   3288  C21 POPEO 106      67.818 104.088  72.782  1.00  0.00           C
ATOM   3289  O22 POPEO 106      68.638 104.928  72.491  1.00  0.00           O
ATOM   3290  C22 POPEO 106      67.188 103.098  71.812  1.00  0.00           C
ATOM   3293  C3  POPEO 106      68.728 102.698  75.742  1.00  0.00           C
ATOM   3296  O31 POPEO 106      69.018 101.668  74.772  1.00  0.00           O
ATOM   3297  C31 POPEO 106      70.288 101.278  74.732  1.00  0.00           C
ATOM   3298  O32 POPEO 106      71.188 101.688  75.442  1.00  0.00           O
ATOM   3299  C32 POPEO 106      70.468 100.238  73.622  1.00  0.00           C
ATOM   3302  C23 POPEO 106      67.838 103.068  70.402  1.00  0.00           C
ATOM   3305  C24 POPEO 106      67.328 101.848  69.612  1.00  0.00           C
ATOM   3308  C25 POPEO 106      67.958 101.648  68.222  1.00  0.00           C
ATOM   3311  C26 POPEO 106      67.678 102.808  67.262  1.00  0.00           C
ATOM   3314  C27 POPEO 106      67.878 102.438  65.792  1.00  0.00           C
ATOM   3317  C28 POPEO 106      67.518 103.598  64.842  1.00  0.00           C
ATOM   3320  C29 POPEO 106      67.858 103.298  63.401  1.00  0.00           C
ATOM   3322 0C21 POPEO 106      67.208 103.758  62.322  1.00  0.00           C
ATOM   3324 1C21 POPEO 106      66.038 104.708  62.322  1.00  0.00           C
ATOM   3327 2C21 POPEO 106      64.718 104.048  61.861  1.00  0.00           C
ATOM   3330 3C21 POPEO 106      63.578 105.068  61.812  1.00  0.00           C
ATOM   3333 4C21 POPEO 106      62.258 104.518  61.241  1.00  0.00           C
ATOM   3336 5C21 POPEO 106      61.238 105.638  60.980  1.00  0.00           C
ATOM   3339 6C21 POPEO 106      59.998 105.148  60.231  1.00  0.00           C
ATOM   3342 7C21 POPEO 106      59.108 106.308  59.752  1.00  0.00           C
ATOM   3345 8C21 POPEO 106      57.878 105.848  58.972  1.00  0.00           C
ATOM   3349  C33 POPEO 106      69.628  98.978  73.932  1.00  0.00           C
ATOM   3352  C34 POPEO 106      69.958  97.788  73.021  1.00  0.00           C
ATOM   3355  C35 POPEO 106      68.988  96.628  73.292  1.00  0.00           C
ATOM   3358  C36 POPEO 106      67.818  96.608  72.312  1.00  0.00           C
ATOM   3361  C37 POPEO 106      66.758  95.558  72.690  1.00  0.00           C
ATOM   3364  C38 POPEO 106      65.888  95.118  71.502  1.00  0.00           C
ATOM   3367  C39 POPEO 106      66.658  94.218  70.521  1.00  0.00           C
ATOM   3370 0C31 POPEO 106      65.808  93.748  69.331  1.00  0.00           C
ATOM   3373 1C31 POPEO 106      66.498  92.648  68.502  1.00  0.00           C
ATOM   3376 2C31 POPEO 106      65.588  91.448  68.202  1.00  0.00           C
ATOM   3379 3C31 POPEO 106      64.318  91.798  67.412  1.00  0.00           C
ATOM   3382 4C31 POPEO 106      64.458  91.448  65.922  1.00  0.00           C
ATOM   3385 5C31 POPEO 106      63.158  91.638  65.142  1.00  0.00           C
ATOM   3388 6C31 POPEO 106      63.268  91.178  63.682  1.00  0.00           C
ATOM   3392  NH3 POPEP 107      48.468  51.608  37.592  1.00  0.00           N
ATOM   3396  C12 POPEP 107      46.978  51.538  37.332  1.00  0.00           C
ATOM   3399  C11 POPEP 107      46.268  50.678  38.402  1.00  0.00           C
ATOM   3402  P   POPEP 107      46.588  48.098  38.032  1.00  0.00           P
ATOM   3403  O13 POPEP 107      46.778  48.168  36.572  1.00  0.00           O
ATOM   3404  O14 POPEP 107      45.268  47.678  38.522  1.00  0.00           O
ATOM   3405  O11 POPEP 107      47.708  47.138  38.611  1.00  0.00           O
ATOM   3406  O12 POPEP 107      46.978  49.478  38.682  1.00  0.00           O
ATOM   3407  C1  POPEP 107      49.078  47.578  38.541  1.00  0.00           C
ATOM   3410  C2  POPEP 107      49.618  48.108  39.902  1.00  0.00           C
ATOM   3412  O21 POPEP 107      49.308  49.508  40.022  1.00  0.00           O
ATOM   3413  C21 POPEP 107      48.988  50.148  41.162  1.00  0.00           C
ATOM   3414  O22 POPEP 107      48.598  51.308  41.171  1.00  0.00           O
ATOM   3415  C22 POPEP 107      49.198  49.318  42.432  1.00  0.00           C
ATOM   3418  C3  POPEP 107      51.158  47.898  39.972  1.00  0.00           C
ATOM   3421  O31 POPEP 107      51.548  47.558  41.312  1.00  0.00           O
ATOM   3422  C31 POPEP 107      52.818  47.678  41.611  1.00  0.00           C
ATOM   3423  O32 POPEP 107      53.698  48.068  40.862  1.00  0.00           O
ATOM   3424  C32 POPEP 107      53.028  47.328  43.092  1.00  0.00           C
ATOM   3427  C23 POPEP 107      49.068  50.118  43.741  1.00  0.00           C
ATOM   3430  C24 POPEP 107      49.118  49.198  44.981  1.00  0.00           C
ATOM   3433  C25 POPEP 107      49.008  49.988  46.292  1.00  0.00           C
ATOM   3436  C26 POPEP 107      48.668  49.088  47.491  1.00  0.00           C
ATOM   3439  C27 POPEP 107      48.498  49.888  48.801  1.00  0.00           C
ATOM   3442  C28 POPEP 107      49.808  50.428  49.401  1.00  0.00           C
ATOM   3445  C29 POPEP 107      50.708  49.328  49.902  1.00  0.00           C
ATOM   3447 0C21 POPEP 107      50.928  48.988  51.182  1.00  0.00           C
ATOM   3449 1C21 POPEP 107      50.328  49.648  52.402  1.00  0.00           C
ATOM   3452 2C21 POPEP 107      50.138  48.678  53.582  1.00  0.00           C
ATOM   3455 3C21 POPEP 107      48.798  47.908  53.572  1.00  0.00           C
ATOM   3458 4C21 POPEP 107      47.578  48.748  54.021  1.00  0.00           C
ATOM   3461 5C21 POPEP 107      47.588  49.068  55.522  1.00  0.00           C
ATOM   3464 6C21 POPEP 107      46.478  50.038  55.961  1.00  0.00           C
ATOM   3467 7C21 POPEP 107      46.598  50.388  57.462  1.00  0.00           C
ATOM   3470 8C21 POPEP 107      45.478  51.288  57.992  1.00  0.00           C
ATOM   3474  C33 POPEP 107      53.208  48.578  43.992  1.00  0.00           C
ATOM   3477  C34 POPEP 107      53.598  48.208  45.431  1.00  0.00           C
ATOM   3480  C35 POPEP 107      54.078  49.388  46.292  1.00  0.00           C
ATOM   3483  C36 POPEP 107      52.998  50.408  46.691  1.00  0.00           C
ATOM   3486  C37 POPEP 107      53.628  51.718  47.172  1.00  0.00           C
ATOM   3489  C38 POPEP 107      52.608  52.758  47.662  1.00  0.00           C
ATOM   3492  C39 POPEP 107      53.128  54.198  47.502  1.00  0.00           C
ATOM   3495 0C31 POPEP 107      52.278  55.238  48.232  1.00  0.00           C
ATOM   3498 1C31 POPEP 107      52.828  56.678  48.151  1.00  0.00           C
ATOM   3501 2C31 POPEP 107      52.128  57.558  47.112  1.00  0.00           C
ATOM   3504 3C31 POPEP 107      52.468  57.178  45.662  1.00  0.00           C
ATOM   3507 4C31 POPEP 107      51.878  58.158  44.652  1.00  0.00           C
ATOM   3510 5C31 POPEP 107      52.258  57.828  43.211  1.00  0.00           C
ATOM   3513 6C31 POPEP 107      51.568  58.748  42.211  1.00  0.00           C
ATOM   3517  NH3 POPEQ 108      73.038  68.108  77.802  1.00  0.00           N
ATOM   3521  C12 POPEQ 108      72.148  68.878  78.751  1.00  0.00           C
ATOM   3524  C11 POPEQ 108      72.968  69.538  79.872  1.00  0.00           C
ATOM   3527  P   POPEQ 108      74.838  71.298  79.282  1.00  0.00           P
ATOM   3528  O13 POPEQ 108      75.278  72.148  80.411  1.00  0.00           O
ATOM   3529  O14 POPEQ 108      75.668  70.138  78.922  1.00  0.00           O
ATOM   3530  O11 POPEQ 108      74.768  72.218  78.012  1.00  0.00           O
ATOM   3531  O12 POPEQ 108      73.348  70.848  79.481  1.00  0.00           O
ATOM   3532  C1  POPEQ 108      74.738  71.668  76.692  1.00  0.00           C
ATOM   3535  C2  POPEQ 108      73.478  72.178  75.971  1.00  0.00           C
ATOM   3537  O21 POPEQ 108      73.418  71.668  74.621  1.00  0.00           O
ATOM   3538  C21 POPEQ 108      72.868  70.468  74.501  1.00  0.00           C
ATOM   3539  O22 POPEQ 108      72.558  69.728  75.421  1.00  0.00           O
ATOM   3540  C22 POPEQ 108      72.668  70.188  73.021  1.00  0.00           C
ATOM   3543  C3  POPEQ 108      73.458  73.738  75.962  1.00  0.00           C
ATOM   3546  O31 POPEQ 108      73.758  74.318  74.671  1.00  0.00           O
ATOM   3547  C31 POPEQ 108      72.728  74.818  74.002  1.00  0.00           C
ATOM   3548  O32 POPEQ 108      71.588  74.958  74.422  1.00  0.00           O
ATOM   3549  C32 POPEQ 108      73.188  75.158  72.581  1.00  0.00           C
ATOM   3552  C23 POPEQ 108      73.968  69.748  72.312  1.00  0.00           C
ATOM   3555  C24 POPEQ 108      73.698  69.058  70.971  1.00  0.00           C
ATOM   3558  C25 POPEQ 108      73.078  69.958  69.902  1.00  0.00           C
ATOM   3561  C26 POPEQ 108      72.558  69.138  68.712  1.00  0.00           C
ATOM   3564  C27 POPEQ 108      72.048  69.998  67.542  1.00  0.00           C
ATOM   3567  C28 POPEQ 108      71.378  69.198  66.402  1.00  0.00           C
ATOM   3570  C29 POPEQ 108      72.338  68.268  65.711  1.00  0.00           C
ATOM   3572 0C21 POPEQ 108      72.048  67.418  64.711  1.00  0.00           C
ATOM   3574 1C21 POPEQ 108      70.708  67.278  64.042  1.00  0.00           C
ATOM   3577 2C21 POPEQ 108      70.768  67.938  62.652  1.00  0.00           C
ATOM   3580 3C21 POPEQ 108      69.398  67.958  61.972  1.00  0.00           C
ATOM   3583 4C21 POPEQ 108      69.418  68.688  60.621  1.00  0.00           C
ATOM   3586 5C21 POPEQ 108      69.798  67.788  59.432  1.00  0.00           C
ATOM   3589 6C21 POPEQ 108      68.828  66.608  59.242  1.00  0.00           C
ATOM   3592 7C21 POPEQ 108      68.928  65.968  57.862  1.00  0.00           C
ATOM   3595 8C21 POPEQ 108      68.008  64.758  57.701  1.00  0.00           C
ATOM   3599  C33 POPEQ 108      72.068  75.088  71.512  1.00  0.00           C
ATOM   3602  C34 POPEQ 108      72.588  75.508  70.132  1.00  0.00           C
ATOM   3605  C35 POPEQ 108      71.488  75.658  69.062  1.00  0.00           C
ATOM   3608  C36 POPEQ 108      70.778  74.348  68.701  1.00  0.00           C
ATOM   3611  C37 POPEQ 108      69.928  74.488  67.432  1.00  0.00           C
ATOM   3614  C38 POPEQ 108      68.558  73.798  67.532  1.00  0.00           C
ATOM   3617  C39 POPEQ 108      67.838  73.638  66.191  1.00  0.00           C
ATOM   3620 0C31 POPEQ 108      68.248  72.348  65.472  1.00  0.00           C
ATOM   3623 1C31 POPEQ 108      67.568  72.188  64.102  1.00  0.00           C
ATOM   3626 2C31 POPEQ 108      67.768  70.778  63.552  1.00  0.00           C
ATOM   3629 3C31 POPEQ 108      66.718  69.778  64.062  1.00  0.00           C
ATOM   3632 4C31 POPEQ 108      65.718  69.378  62.972  1.00  0.00           C
ATOM   3635 5C31 POPEQ 108      64.598  68.458  63.480  1.00  0.00           C
ATOM   3638 6C31 POPEQ 108      63.548  68.148  62.421  1.00  0.00           C
ATOM   3642  NH3 POPER 109     105.408  38.298  81.591  1.00  0.00           N
ATOM   3646  C12 POPER 109     105.078  38.658  80.172  1.00  0.00           C
ATOM   3649  C11 POPER 109     103.588  38.448  79.772  1.00  0.00           C
ATOM   3652  P   POPER 109     102.388  39.948  81.622  1.00  0.00           P
ATOM   3653  O13 POPER 109     103.648  40.108  82.382  1.00  0.00           O
ATOM   3654  O14 POPER 109     101.158  39.748  82.411  1.00  0.00           O
ATOM   3655  O11 POPER 109     102.218  41.068  80.492  1.00  0.00           O
ATOM   3656  O12 POPER 109     102.648  38.628  80.830  1.00  0.00           O
ATOM   3657  C1  POPER 109     100.918  41.208  79.892  1.00  0.00           C
ATOM   3660  C2  POPER 109     100.938  41.858  78.462  1.00  0.00           C
ATOM   3662  O21 POPER 109     101.428  40.888  77.532  1.00  0.00           O
ATOM   3663  C21 POPER 109     100.498  40.348  76.762  1.00  0.00           C
ATOM   3664  O22 POPER 109      99.328  40.698  76.712  1.00  0.00           O
ATOM   3665  C22 POPER 109     101.148  39.178  76.011  1.00  0.00           C
ATOM   3668  C3  POPER 109     101.798  43.148  78.362  1.00  0.00           C
ATOM   3671  O31 POPER 109     101.298  44.068  77.372  1.00  0.00           O
ATOM   3672  C31 POPER 109     101.758  43.908  76.131  1.00  0.00           C
ATOM   3673  O32 POPER 109     102.378  42.948  75.711  1.00  0.00           O
ATOM   3674  C32 POPER 109     101.468  45.158  75.302  1.00  0.00           C
ATOM   3677  C23 POPER 109     100.298  38.588  74.861  1.00  0.00           C
ATOM   3680  C24 POPER 109     100.868  37.278  74.301  1.00  0.00           C
ATOM   3683  C25 POPER 109     101.908  37.478  73.191  1.00  0.00           C
ATOM   3686  C26 POPER 109     101.438  36.948  71.822  1.00  0.00           C
ATOM   3689  C27 POPER 109     102.428  37.348  70.711  1.00  0.00           C
ATOM   3692  C28 POPER 109     102.198  36.638  69.371  1.00  0.00           C
ATOM   3695  C29 POPER 109     103.438  36.788  68.531  1.00  0.00           C
ATOM   3697 0C21 POPER 109     103.548  37.218  67.252  1.00  0.00           C
ATOM   3699 1C21 POPER 109     102.448  37.618  66.300  1.00  0.00           C
ATOM   3702 2C21 POPER 109     102.688  39.038  65.761  1.00  0.00           C
ATOM   3705 3C21 POPER 109     102.478  40.128  66.822  1.00  0.00           C
ATOM   3708 4C21 POPER 109     102.748  41.558  66.312  1.00  0.00           C
ATOM   3711 5C21 POPER 109     101.808  41.998  65.190  1.00  0.00           C
ATOM   3714 6C21 POPER 109     101.868  43.508  64.941  1.00  0.00           C
ATOM   3717 7C21 POPER 109     100.828  43.958  63.902  1.00  0.00           C
ATOM   3720 8C21 POPER 109     100.648  45.478  63.842  1.00  0.00           C
ATOM   3724  C33 POPER 109     101.628  44.948  73.782  1.00  0.00           C
ATOM   3727  C34 POPER 109     101.358  46.228  72.971  1.00  0.00           C
ATOM   3730  C35 POPER 109     101.458  46.018  71.451  1.00  0.00           C
ATOM   3733  C36 POPER 109     102.498  46.908  70.761  1.00  0.00           C
ATOM   3736  C37 POPER 109     102.658  46.588  69.260  1.00  0.00           C
ATOM   3739  C38 POPER 109     103.358  47.708  68.480  1.00  0.00           C
ATOM   3742  C39 POPER 109     102.428  48.868  68.091  1.00  0.00           C
ATOM   3745 0C31 POPER 109     101.588  48.628  66.831  1.00  0.00           C
ATOM   3748 1C31 POPER 109     100.758  49.878  66.472  1.00  0.00           C
ATOM   3751 2C31 POPER 109      99.718  49.628  65.370  1.00  0.00           C
ATOM   3754 3C31 POPER 109     100.328  49.438  63.981  1.00  0.00           C
ATOM   3757 4C31 POPER 109      99.268  49.058  62.932  1.00  0.00           C
ATOM   3760 5C31 POPER 109      99.808  49.148  61.492  1.00  0.00           C
ATOM   3763 6C31 POPER 109      98.808  48.648  60.441  1.00  0.00           C
ATOM   3767  NH3 POPES 110      78.128  79.108  35.472  1.00  0.00           N
ATOM   3771  C12 POPES 110      77.868  79.248  33.992  1.00  0.00           C
ATOM   3774  C11 POPES 110      78.248  77.958  33.252  1.00  0.00           C
ATOM   3777  P   POPES 110      76.418  76.148  32.641  1.00  0.00           P
ATOM   3778  O13 POPES 110      76.108  76.998  31.472  1.00  0.00           O
ATOM   3779  O14 POPES 110      77.028  74.828  32.362  1.00  0.00           O
ATOM   3780  O11 POPES 110      75.128  75.928  33.552  1.00  0.00           O
ATOM   3781  O12 POPES 110      77.378  76.898  33.642  1.00  0.00           O
ATOM   3782  C1  POPES 110      75.188  75.118  34.730  1.00  0.00           C
ATOM   3785  C2  POPES 110      75.238  75.938  36.062  1.00  0.00           C
ATOM   3787  O21 POPES 110      75.698  75.018  37.072  1.00  0.00           O
ATOM   3788  C21 POPES 110      76.508  75.548  37.982  1.00  0.00           C
ATOM   3789  O22 POPES 110      76.908  76.698  37.951  1.00  0.00           O
ATOM   3790  C22 POPES 110      76.888  74.548  39.092  1.00  0.00           C
ATOM   3793  C3  POPES 110      73.838  76.558  36.432  1.00  0.00           C
ATOM   3796  O31 POPES 110      73.848  77.888  37.042  1.00  0.00           O
ATOM   3797  C31 POPES 110      73.608  77.958  38.372  1.00  0.00           C
ATOM   3798  O32 POPES 110      73.618  77.008  39.121  1.00  0.00           O
ATOM   3799  C32 POPES 110      73.268  79.398  38.792  1.00  0.00           C
ATOM   3802  C23 POPES 110      76.658  74.998  40.572  1.00  0.00           C
ATOM   3805  C24 POPES 110      75.218  74.818  41.091  1.00  0.00           C
ATOM   3808  C25 POPES 110      74.798  75.728  42.262  1.00  0.00           C
ATOM   3811  C26 POPES 110      75.428  75.448  43.642  1.00  0.00           C
ATOM   3814  C27 POPES 110      74.988  76.468  44.721  1.00  0.00           C
ATOM   3817  C28 POPES 110      75.458  76.158  46.162  1.00  0.00           C
ATOM   3820  C29 POPES 110      75.068  77.268  47.112  1.00  0.00           C
ATOM   3822 0C21 POPES 110      75.638  77.588  48.292  1.00  0.00           C
ATOM   3824 1C21 POPES 110      76.738  76.838  49.002  1.00  0.00           C
ATOM   3827 2C21 POPES 110      76.608  76.958  50.532  1.00  0.00           C
ATOM   3830 3C21 POPES 110      77.278  78.228  51.101  1.00  0.00           C
ATOM   3833 4C21 POPES 110      78.768  77.998  51.432  1.00  0.00           C
ATOM   3836 5C21 POPES 110      78.988  77.558  52.882  1.00  0.00           C
ATOM   3839 6C21 POPES 110      80.468  77.348  53.252  1.00  0.00           C
ATOM   3842 7C21 POPES 110      80.648  77.018  54.730  1.00  0.00           C
ATOM   3845 8C21 POPES 110      82.068  76.598  55.132  1.00  0.00           C
ATOM   3849  C33 POPES 110      73.978  79.818  40.112  1.00  0.00           C
ATOM   3852  C34 POPES 110      73.458  81.048  40.852  1.00  0.00           C
ATOM   3855  C35 POPES 110      74.378  81.408  42.042  1.00  0.00           C
ATOM   3858  C36 POPES 110      73.928  80.858  43.402  1.00  0.00           C
ATOM   3861  C37 POPES 110      74.758  81.448  44.562  1.00  0.00           C
ATOM   3864  C38 POPES 110      74.128  81.138  45.932  1.00  0.00           C
ATOM   3867  C39 POPES 110      74.608  82.028  47.082  1.00  0.00           C
ATOM   3870 0C31 POPES 110      76.008  81.708  47.612  1.00  0.00           C
ATOM   3873 1C31 POPES 110      76.238  82.378  48.972  1.00  0.00           C
ATOM   3876 2C31 POPES 110      77.588  82.048  49.612  1.00  0.00           C
ATOM   3879 3C31 POPES 110      77.678  82.578  51.052  1.00  0.00           C
ATOM   3882 4C31 POPES 110      78.848  81.988  51.831  1.00  0.00           C
ATOM   3885 5C31 POPES 110      78.928  82.518  53.261  1.00  0.00           C
ATOM   3888 6C31 POPES 110      80.098  81.938  54.062  1.00  0.00           C
ATOM   3892  NH3 POPET 111      60.338  20.188  78.141  1.00  0.00           N
ATOM   3896  C12 POPET 111      61.218  21.388  77.981  1.00  0.00           C
ATOM   3899  C11 POPET 111      61.218  22.168  79.301  1.00  0.00           C
ATOM   3902  P   POPET 111      61.978  24.628  78.771  1.00  0.00           P
ATOM   3903  O13 POPET 111      63.308  25.268  78.762  1.00  0.00           O
ATOM   3904  O14 POPET 111      60.968  25.358  79.572  1.00  0.00           O
ATOM   3905  O11 POPET 111      61.498  24.328  77.311  1.00  0.00           O
ATOM   3906  O12 POPET 111      62.208  23.178  79.332  1.00  0.00           O
ATOM   3907  C1  POPET 111      62.258  24.708  76.162  1.00  0.00           C
ATOM   3910  C2  POPET 111      61.898  23.748  75.001  1.00  0.00           C
ATOM   3912  O21 POPET 111      62.558  24.078  73.762  1.00  0.00           O
ATOM   3913  C21 POPET 111      62.138  25.138  73.072  1.00  0.00           C
ATOM   3914  O22 POPET 111      61.318  25.948  73.462  1.00  0.00           O
ATOM   3915  C22 POPET 111      62.738  25.118  71.661  1.00  0.00           C
ATOM   3918  C3  POPET 111      60.348  23.568  74.881  1.00  0.00           C
ATOM   3921  O31 POPET 111      60.048  22.328  74.252  1.00  0.00           O
ATOM   3922  C31 POPET 111      59.568  22.138  73.012  1.00  0.00           C
ATOM   3923  O32 POPET 111      59.308  21.038  72.602  1.00  0.00           O
ATOM   3924  C32 POPET 111      59.428  23.378  72.102  1.00  0.00           C
ATOM   3927  C23 POPET 111      62.328  26.388  70.862  1.00  0.00           C
ATOM   3930  C24 POPET 111      62.878  26.468  69.422  1.00  0.00           C
ATOM   3933  C25 POPET 111      62.288  25.428  68.452  1.00  0.00           C
ATOM   3936  C26 POPET 111      60.878  25.748  67.932  1.00  0.00           C
ATOM   3939  C27 POPET 111      60.238  24.528  67.242  1.00  0.00           C
ATOM   3942  C28 POPET 111      58.818  24.798  66.682  1.00  0.00           C
ATOM   3945  C29 POPET 111      58.048  23.518  66.492  1.00  0.00           C
ATOM   3947 0C21 POPET 111      57.328  23.138  65.422  1.00  0.00           C
ATOM   3949 1C21 POPET 111      57.088  23.928  64.152  1.00  0.00           C
ATOM   3952 2C21 POPET 111      56.018  23.288  63.232  1.00  0.00           C
ATOM   3955 3C21 POPET 111      56.518  22.118  62.351  1.00  0.00           C
ATOM   3958 4C21 POPET 111      56.528  20.718  62.992  1.00  0.00           C
ATOM   3961 5C21 POPET 111      55.168  20.208  63.502  1.00  0.00           C
ATOM   3964 6C21 POPET 111      54.108  20.068  62.402  1.00  0.00           C
ATOM   3967 7C21 POPET 111      52.728  19.678  62.941  1.00  0.00           C
ATOM   3970 8C21 POPET 111      51.618  19.838  61.891  1.00  0.00           C
ATOM   3974  C33 POPET 111      58.068  23.388  71.342  1.00  0.00           C
ATOM   3977  C34 POPET 111      57.838  24.708  70.591  1.00  0.00           C
ATOM   3980  C35 POPET 111      56.358  25.018  70.322  1.00  0.00           C
ATOM   3983  C36 POPET 111      55.668  24.078  69.322  1.00  0.00           C
ATOM   3986  C37 POPET 111      54.138  24.238  69.331  1.00  0.00           C
ATOM   3989  C38 POPET 111      53.408  23.398  68.271  1.00  0.00           C
ATOM   3992  C39 POPET 111      53.568  23.938  66.852  1.00  0.00           C
ATOM   3995 0C31 POPET 111      52.548  23.338  65.862  1.00  0.00           C
ATOM   3998 1C31 POPET 111      52.358  24.218  64.621  1.00  0.00           C
ATOM   4001 2C31 POPET 111      51.218  23.728  63.712  1.00  0.00           C
ATOM   4004 3C31 POPET 111      51.068  24.588  62.451  1.00  0.00           C
ATOM   4007 4C31 POPET 111      51.998  24.168  61.312  1.00  0.00           C
ATOM   4010 5C31 POPET 111      52.078  25.218  60.191  1.00  0.00           C
ATOM   4013 6C31 POPET 111      52.868  24.738  58.972  1.00  0.00           C
ATOM   4017  NH3 POPEU 112      17.088  62.658  37.572  1.00  0.00           N
ATOM   4021  C12 POPEU 112      16.548  63.778  36.732  1.00  0.00           C
ATOM   4024  C11 POPEU 112      17.188  65.108  37.152  1.00  0.00           C
ATOM   4027  P   POPEU 112      16.548  65.588  39.672  1.00  0.00           P
ATOM   4028  O13 POPEU 112      17.568  66.528  40.182  1.00  0.00           O
ATOM   4029  O14 POPEU 112      15.238  65.658  40.332  1.00  0.00           O
ATOM   4030  O11 POPEU 112      17.108  64.108  39.812  1.00  0.00           O
ATOM   4031  O12 POPEU 112      16.368  65.758  38.112  1.00  0.00           O
ATOM   4032  C1  POPEU 112      16.658  63.238  40.872  1.00  0.00           C
ATOM   4035  C2  POPEU 112      17.638  63.138  42.102  1.00  0.00           C
ATOM   4037  O21 POPEU 112      17.198  63.748  43.342  1.00  0.00           O
ATOM   4038  C21 POPEU 112      16.078  63.318  43.922  1.00  0.00           C
ATOM   4039  O22 POPEU 112      15.088  62.908  43.362  1.00  0.00           O
ATOM   4040  C22 POPEU 112      16.178  63.478  45.451  1.00  0.00           C
ATOM   4043  C3  POPEU 112      19.078  63.658  41.752  1.00  0.00           C
ATOM   4046  O31 POPEU 112      19.948  63.768  42.902  1.00  0.00           O
ATOM   4047  C31 POPEU 112      20.398  62.608  43.391  1.00  0.00           C
ATOM   4048  O32 POPEU 112      20.028  61.498  43.042  1.00  0.00           O
ATOM   4049  C32 POPEU 112      21.448  62.888  44.461  1.00  0.00           C
ATOM   4052  C23 POPEU 112      15.558  62.348  46.322  1.00  0.00           C
ATOM   4055  C24 POPEU 112      16.608  61.408  46.952  1.00  0.00           C
ATOM   4058  C25 POPEU 112      16.038  60.388  47.952  1.00  0.00           C
ATOM   4061  C26 POPEU 112      15.778  60.958  49.362  1.00  0.00           C
ATOM   4064  C27 POPEU 112      15.708  59.848  50.431  1.00  0.00           C
ATOM   4067  C28 POPEU 112      15.258  60.328  51.822  1.00  0.00           C
ATOM   4070  C29 POPEU 112      16.148  61.368  52.462  1.00  0.00           C
ATOM   4072 0C21 POPEU 112      16.908  61.228  53.572  1.00  0.00           C
ATOM   4074 1C21 POPEU 112      17.078  59.988  54.422  1.00  0.00           C
ATOM   4077 2C21 POPEU 112      16.578  60.168  55.872  1.00  0.00           C
ATOM   4080 3C21 POPEU 112      15.058  60.358  55.980  1.00  0.00           C
ATOM   4083 4C21 POPEU 112      14.498  60.058  57.372  1.00  0.00           C
ATOM   4086 5C21 POPEU 112      14.578  61.238  58.352  1.00  0.00           C
ATOM   4089 6C21 POPEU 112      13.858  60.958  59.682  1.00  0.00           C
ATOM   4092 7C21 POPEU 112      13.618  62.218  60.511  1.00  0.00           C
ATOM   4095 8C21 POPEU 112      12.718  61.978  61.731  1.00  0.00           C
ATOM   4099  C33 POPEU 112      21.768  61.618  45.282  1.00  0.00           C
ATOM   4102  C34 POPEU 112      23.208  61.578  45.792  1.00  0.00           C
ATOM   4105  C35 POPEU 112      23.558  60.218  46.412  1.00  0.00           C
ATOM   4108  C36 POPEU 112      25.028  60.028  46.782  1.00  0.00           C
ATOM   4111  C37 POPEU 112      25.438  58.548  46.712  1.00  0.00           C
ATOM   4114  C38 POPEU 112      26.908  58.288  47.082  1.00  0.00           C
ATOM   4117  C39 POPEU 112      27.178  58.388  48.591  1.00  0.00           C
ATOM   4120 0C31 POPEU 112      28.348  57.488  49.021  1.00  0.00           C
ATOM   4123 1C31 POPEU 112      28.668  57.618  50.511  1.00  0.00           C
ATOM   4126 2C31 POPEU 112      29.878  56.768  50.912  1.00  0.00           C
ATOM   4129 3C31 POPEU 112      30.148  56.768  52.421  1.00  0.00           C
ATOM   4132 4C31 POPEU 112      30.108  58.168  53.032  1.00  0.00           C
ATOM   4135 5C31 POPEU 112      30.588  58.208  54.472  1.00  0.00           C
ATOM   4138 6C31 POPEU 112      30.418  59.588  55.082  1.00  0.00           C
ATOM   4142  NH3 POPEV 113     121.598  27.468  80.232  1.00  0.00           N
ATOM   4146  C12 POPEV 113     122.218  26.638  81.321  1.00  0.00           C
ATOM   4149  C11 POPEV 113     121.948  27.268  82.701  1.00  0.00           C
ATOM   4152  P   POPEV 113     122.168  29.898  82.542  1.00  0.00           P
ATOM   4153  O13 POPEV 113     120.698  29.928  82.632  1.00  0.00           O
ATOM   4154  O14 POPEV 113     122.938  30.878  83.322  1.00  0.00           O
ATOM   4155  O11 POPEV 113     122.578  29.938  81.002  1.00  0.00           O
ATOM   4156  O12 POPEV 113     122.688  28.468  82.882  1.00  0.00           O
ATOM   4157  C1  POPEV 113     122.898  31.198  80.411  1.00  0.00           C
ATOM   4160  C2  POPEV 113     122.458  31.248  78.932  1.00  0.00           C
ATOM   4162  O21 POPEV 113     123.078  30.228  78.121  1.00  0.00           O
ATOM   4163  C21 POPEV 113     124.358  30.308  77.822  1.00  0.00           C
ATOM   4164  O22 POPEV 113     125.168  31.098  78.271  1.00  0.00           O
ATOM   4165  C22 POPEV 113     124.678  29.158  76.871  1.00  0.00           C
ATOM   4168  C3  POPEV 113     122.598  32.658  78.312  1.00  0.00           C
ATOM   4171  O31 POPEV 113     122.048  32.638  76.981  1.00  0.00           O
ATOM   4172  C31 POPEV 113     122.938  32.698  75.991  1.00  0.00           C
ATOM   4173  O32 POPEV 113     124.048  33.188  76.051  1.00  0.00           O
ATOM   4174  C32 POPEV 113     122.328  32.008  74.782  1.00  0.00           C
ATOM   4177  C23 POPEV 113     126.168  29.068  76.451  1.00  0.00           C
ATOM   4180  C24 POPEV 113     126.548  30.098  75.392  1.00  0.00           C
ATOM   4183  C25 POPEV 113     127.988  29.908  74.912  1.00  0.00           C
ATOM   4186  C26 POPEV 113     128.338  30.638  73.611  1.00  0.00           C
ATOM   4189  C27 POPEV 113     129.854  30.618  73.392  1.00  0.00           C
ATOM   4192  C28 POPEV 113     130.294  30.988  71.972  1.00  0.00           C
ATOM   4195  C29 POPEV 113     130.244  29.808  71.031  1.00  0.00           C
ATOM   4197 0C21 POPEV 113     130.444  29.878  69.702  1.00  0.00           C
ATOM   4199 1C21 POPEV 113     130.674  31.148  68.922  1.00  0.00           C
ATOM   4202 2C21 POPEV 113     132.134  31.638  68.892  1.00  0.00           C
ATOM   4205 3C21 POPEV 113     132.244  32.968  68.132  1.00  0.00           C
ATOM   4208 4C21 POPEV 113     133.674  33.458  67.870  1.00  0.00           C
ATOM   4211 5C21 POPEV 113     134.434  33.908  69.132  1.00  0.00           C
ATOM   4214 6C21 POPEV 113     135.774  34.608  68.792  1.00  0.00           C
ATOM   4217 7C21 POPEV 113     136.494  35.308  69.962  1.00  0.00           C
ATOM   4220 8C21 POPEV 113     137.904  35.798  69.632  1.00  0.00           C
ATOM   4224  C33 POPEV 113     123.378  31.768  73.681  1.00  0.00           C
ATOM   4227  C34 POPEV 113     122.818  30.908  72.550  1.00  0.00           C
ATOM   4230  C35 POPEV 113     121.598  31.498  71.841  1.00  0.00           C
ATOM   4233  C36 POPEV 113     121.878  32.858  71.191  1.00  0.00           C
ATOM   4236  C37 POPEV 113     121.588  34.098  72.042  1.00  0.00           C
ATOM   4239  C38 POPEV 113     121.738  35.388  71.222  1.00  0.00           C
ATOM   4242  C39 POPEV 113     120.578  35.598  70.242  1.00  0.00           C
ATOM   4245 0C31 POPEV 113     120.518  37.028  69.672  1.00  0.00           C
ATOM   4248 1C31 POPEV 113     119.088  37.488  69.371  1.00  0.00           C
ATOM   4251 2C31 POPEV 113     118.818  37.768  67.892  1.00  0.00           C
ATOM   4254 3C31 POPEV 113     118.788  36.508  67.021  1.00  0.00           C
ATOM   4257 4C31 POPEV 113     118.948  36.848  65.532  1.00  0.00           C
ATOM   4260 5C31 POPEV 113     118.828  35.618  64.632  1.00  0.00           C
ATOM   4263 6C31 POPEV 113     119.238  35.908  63.182  1.00  0.00           C
ATOM   4267  NH3 POPEW 114      12.838  97.198  80.292  1.00  0.00           N
ATOM   4271  C12 POPEW 114      12.668  97.088  78.800  1.00  0.00           C
ATOM   4274  C11 POPEW 114      11.188  96.898  78.471  1.00  0.00           C
ATOM   4277  P   POPEW 114       9.198  95.488  79.441  1.00  0.00           P
ATOM   4278  O13 POPEW 114       9.068  94.748  80.712  1.00  0.00           O
ATOM   4279  O14 POPEW 114       8.398  96.728  79.291  1.00  0.00           O
ATOM   4280  O11 POPEW 114       8.788  94.468  78.312  1.00  0.00           O
ATOM   4281  O12 POPEW 114      10.718  95.778  79.212  1.00  0.00           O
ATOM   4282  C1  POPEW 114       9.718  93.898  77.381  1.00  0.00           C
ATOM   4285  C2  POPEW 114       9.508  94.358  75.901  1.00  0.00           C
ATOM   4287  O21 POPEW 114      10.778  94.808  75.392  1.00  0.00           O
ATOM   4288  C21 POPEW 114      11.028  94.548  74.132  1.00  0.00           C
ATOM   4289  O22 POPEW 114      10.258  94.048  73.322  1.00  0.00           O
ATOM   4290  C22 POPEW 114      12.458  95.028  73.812  1.00  0.00           C
ATOM   4293  C3  POPEW 114       8.458  95.498  75.812  1.00  0.00           C
ATOM   4296  O31 POPEW 114       8.098  95.838  74.472  1.00  0.00           O
ATOM   4297  C31 POPEW 114       7.218  95.028  73.891  1.00  0.00           C
ATOM   4298  O32 POPEW 114       6.838  93.958  74.322  1.00  0.00           O
ATOM   4299  C32 POPEW 114       6.618  95.778  72.712  1.00  0.00           C
ATOM   4302  C23 POPEW 114      13.278  94.038  72.962  1.00  0.00           C
ATOM   4305  C24 POPEW 114      14.468  94.678  72.252  1.00  0.00           C
ATOM   4308  C25 POPEW 114      15.238  93.738  71.300  1.00  0.00           C
ATOM   4311  C26 POPEW 114      16.108  92.688  72.002  1.00  0.00           C
ATOM   4314  C27 POPEW 114      15.388  91.328  72.121  1.00  0.00           C
ATOM   4317  C28 POPEW 114      15.628  90.408  70.911  1.00  0.00           C
ATOM   4320  C29 POPEW 114      14.778  89.158  71.022  1.00  0.00           C
ATOM   4322 0C21 POPEW 114      14.038  88.578  70.050  1.00  0.00           C
ATOM   4324 1C21 POPEW 114      13.848  89.038  68.632  1.00  0.00           C
ATOM   4327 2C21 POPEW 114      12.408  88.768  68.141  1.00  0.00           C
ATOM   4330 3C21 POPEW 114      12.088  87.278  67.902  1.00  0.00           C
ATOM   4333 4C21 POPEW 114      10.578  86.988  67.941  1.00  0.00           C
ATOM   4336 5C21 POPEW 114      10.128  86.068  66.812  1.00  0.00           C
ATOM   4339 6C21 POPEW 114       8.688  85.568  66.981  1.00  0.00           C
ATOM   4342 7C21 POPEW 114       8.118  85.018  65.672  1.00  0.00           C
ATOM   4345 8C21 POPEW 114       6.898  84.108  65.871  1.00  0.00           C
ATOM   4349  C33 POPEW 114       5.408  96.618  73.202  1.00  0.00           C
ATOM   4352  C34 POPEW 114       5.128  97.868  72.382  1.00  0.00           C
ATOM   4355  C35 POPEW 114       4.938  97.598  70.891  1.00  0.00           C
ATOM   4358  C36 POPEW 114       4.658  98.898  70.152  1.00  0.00           C
ATOM   4361  C37 POPEW 114       4.698  98.778  68.632  1.00  0.00           C
ATOM   4364  C38 POPEW 114       4.338 100.108  67.972  1.00  0.00           C
ATOM   4367  C39 POPEW 114       4.218  99.988  66.451  1.00  0.00           C
ATOM   4370 0C31 POPEW 114       5.578  99.898  65.761  1.00  0.00           C
ATOM   4373 1C31 POPEW 114       5.438  99.618  64.260  1.00  0.00           C
ATOM   4376 2C31 POPEW 114       6.778  99.598  63.502  1.00  0.00           C
ATOM   4379 3C31 POPEW 114       7.618 100.878  63.662  1.00  0.00           C
ATOM   4382 4C31 POPEW 114       6.918 102.168  63.202  1.00  0.00           C
ATOM   4385 5C31 POPEW 114       7.738 103.428  63.512  1.00  0.00           C
ATOM   4388 6C31 POPEW 114       7.178 104.688  62.871  1.00  0.00           C
ATOM   4392  NH3 POPEX 115     124.598  56.598  77.412  1.00  0.00           N
ATOM   4396  C12 POPEX 115     125.938  56.988  77.971  1.00  0.00           C
ATOM   4399  C11 POPEX 115     125.778  58.228  78.882  1.00  0.00           C
ATOM   4402  P   POPEX 115     123.798  57.728  80.550  1.00  0.00           P
ATOM   4403  O13 POPEX 115     123.218  56.668  79.691  1.00  0.00           O
ATOM   4404  O14 POPEX 115     123.588  57.658  82.010  1.00  0.00           O
ATOM   4405  O11 POPEX 115     123.238  59.098  80.000  1.00  0.00           O
ATOM   4406  O12 POPEX 115     125.328  57.878  80.201  1.00  0.00           O
ATOM   4407  C1  POPEX 115     121.818  59.228  79.832  1.00  0.00           C
ATOM   4410  C2  POPEX 115     121.318  58.788  78.421  1.00  0.00           C
ATOM   4412  O21 POPEX 115     121.568  59.858  77.512  1.00  0.00           O
ATOM   4413  C21 POPEX 115     122.368  59.678  76.492  1.00  0.00           C
ATOM   4414  O22 POPEX 115     123.058  58.688  76.271  1.00  0.00           O
ATOM   4415  C22 POPEX 115     122.408  61.008  75.711  1.00  0.00           C
ATOM   4418  C3  POPEX 115     119.788  58.538  78.441  1.00  0.00           C
ATOM   4421  O31 POPEX 115     119.388  57.578  77.462  1.00  0.00           O
ATOM   4422  C31 POPEX 115     118.988  58.038  76.282  1.00  0.00           C
ATOM   4423  O32 POPEX 115     118.998  59.208  75.941  1.00  0.00           O
ATOM   4424  C32 POPEX 115     118.548  56.858  75.442  1.00  0.00           C
ATOM   4427  C23 POPEX 115     121.708  60.898  74.341  1.00  0.00           C
ATOM   4430  C24 POPEX 115     121.798  62.168  73.471  1.00  0.00           C
ATOM   4433  C25 POPEX 115     121.268  61.958  72.042  1.00  0.00           C
ATOM   4436  C26 POPEX 115     121.558  63.088  71.031  1.00  0.00           C
ATOM   4439  C27 POPEX 115     121.178  62.648  69.602  1.00  0.00           C
ATOM   4442  C28 POPEX 115     121.348  63.738  68.522  1.00  0.00           C
ATOM   4445  C29 POPEX 115     120.778  63.288  67.202  1.00  0.00           C
ATOM   4447 0C21 POPEX 115     121.058  63.738  65.971  1.00  0.00           C
ATOM   4449 1C21 POPEX 115     122.018  64.808  65.542  1.00  0.00           C
ATOM   4452 2C21 POPEX 115     122.888  64.278  64.382  1.00  0.00           C
ATOM   4455 3C21 POPEX 115     123.608  65.378  63.601  1.00  0.00           C
ATOM   4458 4C21 POPEX 115     124.488  64.778  62.491  1.00  0.00           C
ATOM   4461 5C21 POPEX 115     125.228  65.828  61.642  1.00  0.00           C
ATOM   4464 6C21 POPEX 115     124.338  66.508  60.602  1.00  0.00           C
ATOM   4467 7C21 POPEX 115     125.128  67.418  59.662  1.00  0.00           C
ATOM   4470 8C21 POPEX 115     124.288  67.918  58.480  1.00  0.00           C
ATOM   4474  C33 POPEX 115     118.818  57.058  73.951  1.00  0.00           C
ATOM   4477  C34 POPEX 115     118.588  55.788  73.121  1.00  0.00           C
ATOM   4480  C35 POPEX 115     118.418  56.138  71.642  1.00  0.00           C
ATOM   4483  C36 POPEX 115     118.378  54.928  70.702  1.00  0.00           C
ATOM   4486  C37 POPEX 115     117.818  55.348  69.331  1.00  0.00           C
ATOM   4489  C38 POPEX 115     117.958  54.318  68.211  1.00  0.00           C
ATOM   4492  C39 POPEX 115     117.358  54.898  66.922  1.00  0.00           C
ATOM   4495 0C31 POPEX 115     117.498  54.028  65.672  1.00  0.00           C
ATOM   4498 1C31 POPEX 115     117.318  54.888  64.411  1.00  0.00           C
ATOM   4501 2C31 POPEX 115     117.108  54.098  63.121  1.00  0.00           C
ATOM   4504 3C31 POPEX 115     116.998  55.018  61.891  1.00  0.00           C
ATOM   4507 4C31 POPEX 115     116.888  54.228  60.572  1.00  0.00           C
ATOM   4510 5C31 POPEX 115     116.828  55.128  59.342  1.00  0.00           C
ATOM   4513 6C31 POPEX 115     116.668  54.368  58.022  1.00  0.00           C
ATOM   4517  NH3 POPEY 116      52.148 123.388  36.262  1.00  0.00           N
ATOM   4521  C12 POPEY 116      53.438 123.278  35.502  1.00  0.00           C
ATOM   4524  C11 POPEY 116      53.568 124.378  34.422  1.00  0.00           C
ATOM   4527  P   POPEY 116      55.718 123.378  33.262  1.00  0.00           P
ATOM   4528  O13 POPEY 116      54.698 122.498  32.622  1.00  0.00           O
ATOM   4529  O14 POPEY 116      56.688 124.068  32.392  1.00  0.00           O
ATOM   4530  O11 POPEY 116      56.408 122.618  34.442  1.00  0.00           O
ATOM   4531  O12 POPEY 116      54.928 124.528  34.002  1.00  0.00           O
ATOM   4532  C1  POPEY 116      57.398 123.228  35.282  1.00  0.00           C
ATOM   4535  C2  POPEY 116      58.318 122.128  35.902  1.00  0.00           C
ATOM   4537  O21 POPEY 116      58.068 121.778  37.272  1.00  0.00           O
ATOM   4538  C21 POPEY 116      56.868 121.508  37.672  1.00  0.00           C
ATOM   4539  O22 POPEY 116      55.808 121.888  37.202  1.00  0.00           O
ATOM   4540  C22 POPEY 116      56.918 120.618  38.922  1.00  0.00           C
ATOM   4543  C3  POPEY 116      59.828 122.498  35.781  1.00  0.00           C
ATOM   4546  O31 POPEY 116      60.718 121.548  36.412  1.00  0.00           O
ATOM   4547  C31 POPEY 116      60.888 120.388  35.781  1.00  0.00           C
ATOM   4548  O32 POPEY 116      60.238 119.988  34.832  1.00  0.00           O
ATOM   4549  C32 POPEY 116      62.188 119.738  36.282  1.00  0.00           C
ATOM   4552  C23 POPEY 116      58.028 120.948  39.962  1.00  0.00           C
ATOM   4555  C24 POPEY 116      58.608 119.648  40.542  1.00  0.00           C
ATOM   4558  C25 POPEY 116      59.458 119.838  41.801  1.00  0.00           C
ATOM   4561  C26 POPEY 116      58.638 120.158  43.051  1.00  0.00           C
ATOM   4564  C27 POPEY 116      59.428 119.958  44.352  1.00  0.00           C
ATOM   4567  C28 POPEY 116      58.608 120.218  45.632  1.00  0.00           C
ATOM   4570  C29 POPEY 116      58.358 121.688  45.842  1.00  0.00           C
ATOM   4572 0C21 POPEY 116      58.278 122.328  47.022  1.00  0.00           C
ATOM   4574 1C21 POPEY 116      58.348 121.668  48.372  1.00  0.00           C
ATOM   4577 2C21 POPEY 116      57.548 122.408  49.461  1.00  0.00           C
ATOM   4580 3C21 POPEY 116      57.718 121.728  50.831  1.00  0.00           C
ATOM   4583 4C21 POPEY 116      57.138 122.498  52.031  1.00  0.00           C
ATOM   4586 5C21 POPEY 116      57.688 123.928  52.182  1.00  0.00           C
ATOM   4589 6C21 POPEY 116      57.308 124.548  53.541  1.00  0.00           C
ATOM   4592 7C21 POPEY 116      57.738 126.018  53.642  1.00  0.00           C
ATOM   4595 8C21 POPEY 116      57.448 126.638  55.012  1.00  0.00           C
ATOM   4599  C33 POPEY 116      62.048 118.338  36.942  1.00  0.00           C
ATOM   4602  C34 POPEY 116      61.858 118.358  38.461  1.00  0.00           C
ATOM   4605  C35 POPEY 116      63.118 118.768  39.242  1.00  0.00           C
ATOM   4608  C36 POPEY 116      62.918 118.658  40.761  1.00  0.00           C
ATOM   4611  C37 POPEY 116      64.038 119.268  41.621  1.00  0.00           C
ATOM   4614  C38 POPEY 116      63.748 119.208  43.121  1.00  0.00           C
ATOM   4617  C39 POPEY 116      64.618 120.158  43.941  1.00  0.00           C
ATOM   4620 0C31 POPEY 116      64.428 119.968  45.462  1.00  0.00           C
ATOM   4623 1C31 POPEY 116      65.228 120.988  46.282  1.00  0.00           C
ATOM   4626 2C31 POPEY 116      65.108 120.768  47.792  1.00  0.00           C
ATOM   4629 3C31 POPEY 116      65.938 121.778  48.601  1.00  0.00           C
ATOM   4632 4C31 POPEY 116      65.838 121.568  50.112  1.00  0.00           C
ATOM   4635 5C31 POPEY 116      66.688 122.588  50.901  1.00  0.00           C
ATOM   4638 6C31 POPEY 116      66.448 122.538  52.412  1.00  0.00           C
ATOM   4642  NH3 POPEZ 117     120.458  28.358  36.691  1.00  0.00           N
ATOM   4646  C12 POPEZ 117     121.818  28.848  36.252  1.00  0.00           C
ATOM   4649  C11 POPEZ 117     122.918  27.838  36.621  1.00  0.00           C
ATOM   4652  P   POPEZ 117     122.078  25.368  36.852  1.00  0.00           P
ATOM   4653  O13 POPEZ 117     120.668  25.708  37.141  1.00  0.00           O
ATOM   4654  O14 POPEZ 117     122.348  24.088  36.152  1.00  0.00           O
ATOM   4655  O11 POPEZ 117     122.918  25.398  38.182  1.00  0.00           O
ATOM   4656  O12 POPEZ 117     122.658  26.568  36.012  1.00  0.00           O
ATOM   4657  C1  POPEZ 117     122.528  24.658  39.352  1.00  0.00           C
ATOM   4660  C2  POPEZ 117     123.458  25.088  40.521  1.00  0.00           C
ATOM   4662  O21 POPEZ 117     123.208  24.368  41.742  1.00  0.00           O
ATOM   4663  C21 POPEZ 117     122.058  24.498  42.372  1.00  0.00           C
ATOM   4664  O22 POPEZ 117     121.018  24.928  41.901  1.00  0.00           O
ATOM   4665  C22 POPEZ 117     122.228  24.048  43.822  1.00  0.00           C
ATOM   4668  C3  POPEZ 117     123.418  26.638  40.711  1.00  0.00           C
ATOM   4671  O31 POPEZ 117     124.208  27.078  41.842  1.00  0.00           O
ATOM   4672  C31 POPEZ 117     124.048  28.378  42.072  1.00  0.00           C
ATOM   4673  O32 POPEZ 117     123.378  29.128  41.412  1.00  0.00           O
ATOM   4674  C32 POPEZ 117     124.958  28.778  43.232  1.00  0.00           C
ATOM   4677  C23 POPEZ 117     123.228  22.878  44.002  1.00  0.00           C
ATOM   4680  C24 POPEZ 117     123.278  22.318  45.431  1.00  0.00           C
ATOM   4683  C25 POPEZ 117     121.898  22.158  46.072  1.00  0.00           C
ATOM   4686  C26 POPEZ 117     121.878  21.148  47.221  1.00  0.00           C
ATOM   4689  C27 POPEZ 117     120.578  21.248  48.042  1.00  0.00           C
ATOM   4692  C28 POPEZ 117     120.468  20.208  49.161  1.00  0.00           C
ATOM   4695  C29 POPEZ 117     121.578  20.328  50.162  1.00  0.00           C
ATOM   4697 0C21 POPEZ 117     121.528  20.908  51.371  1.00  0.00           C
ATOM   4699 1C21 POPEZ 117     120.358  21.628  51.992  1.00  0.00           C
ATOM   4702 2C21 POPEZ 117     120.798  22.838  52.841  1.00  0.00           C
ATOM   4705 3C21 POPEZ 117     121.558  22.428  54.111  1.00  0.00           C
ATOM   4708 4C21 POPEZ 117     122.088  23.628  54.921  1.00  0.00           C
ATOM   4711 5C21 POPEZ 117     122.658  23.188  56.282  1.00  0.00           C
ATOM   4714 6C21 POPEZ 117     123.368  24.318  57.052  1.00  0.00           C
ATOM   4717 7C21 POPEZ 117     123.518  23.978  58.541  1.00  0.00           C
ATOM   4720 8C21 POPEZ 117     124.328  25.018  59.331  1.00  0.00           C
ATOM   4724  C33 POPEZ 117     124.158  28.878  44.552  1.00  0.00           C
ATOM   4727  C34 POPEZ 117     124.988  29.358  45.742  1.00  0.00           C
ATOM   4730  C35 POPEZ 117     126.048  28.358  46.212  1.00  0.00           C
ATOM   4733  C36 POPEZ 117     126.538  28.658  47.632  1.00  0.00           C
ATOM   4736  C37 POPEZ 117     127.528  27.598  48.141  1.00  0.00           C
ATOM   4739  C38 POPEZ 117     127.778  27.678  49.662  1.00  0.00           C
ATOM   4742  C39 POPEZ 117     128.428  28.978  50.132  1.00  0.00           C
ATOM   4745 0C31 POPEZ 117     128.894  28.908  51.591  1.00  0.00           C
ATOM   4748 1C31 POPEZ 117     129.374  30.268  52.112  1.00  0.00           C
ATOM   4751 2C31 POPEZ 117     129.844  30.248  53.572  1.00  0.00           C
ATOM   4754 3C31 POPEZ 117     130.034  31.668  54.132  1.00  0.00           C
ATOM   4757 4C31 POPEZ 117     130.714  31.708  55.511  1.00  0.00           C
ATOM   4760 5C31 POPEZ 117     130.204  32.868  56.382  1.00  0.00           C
ATOM   4763 6C31 POPEZ 117     130.834  32.908  57.771  1.00  0.00           C
ATOM   4767  NH3 POPEa 118     110.978  67.388  77.381  1.00  0.00           N
ATOM   4771  C12 POPEa 118     112.158  67.018  78.251  1.00  0.00           C
ATOM   4774  C11 POPEa 118     112.838  65.758  77.701  1.00  0.00           C
ATOM   4777  P   POPEa 118     114.148  63.628  78.331  1.00  0.00           P
ATOM   4778  O13 POPEa 118     113.828  62.728  79.441  1.00  0.00           O
ATOM   4779  O14 POPEa 118     113.608  63.268  76.992  1.00  0.00           O
ATOM   4780  O11 POPEa 118     115.708  63.798  78.231  1.00  0.00           O
ATOM   4781  O12 POPEa 118     113.658  65.108  78.681  1.00  0.00           O
ATOM   4782  C1  POPEa 118     116.508  62.778  77.620  1.00  0.00           C
ATOM   4785  C2  POPEa 118     116.828  63.158  76.152  1.00  0.00           C
ATOM   4787  O21 POPEa 118     116.908  61.938  75.382  1.00  0.00           O
ATOM   4788  C21 POPEa 118     117.358  61.928  74.151  1.00  0.00           C
ATOM   4789  O22 POPEa 118     118.168  62.708  73.672  1.00  0.00           O
ATOM   4790  C22 POPEa 118     116.638  60.828  73.371  1.00  0.00           C
ATOM   4793  C3  POPEa 118     118.028  64.158  76.092  1.00  0.00           C
ATOM   4796  O31 POPEa 118     117.848  65.148  75.042  1.00  0.00           O
ATOM   4797  C31 POPEa 118     117.348  66.318  75.392  1.00  0.00           C
ATOM   4798  O32 POPEa 118     117.218  66.718  76.531  1.00  0.00           O
ATOM   4799  C32 POPEa 118     117.038  67.168  74.171  1.00  0.00           C
ATOM   4802  C23 POPEa 118     117.258  60.508  71.992  1.00  0.00           C
ATOM   4805  C24 POPEa 118     116.348  59.568  71.182  1.00  0.00           C
ATOM   4808  C25 POPEa 118     117.028  58.928  69.972  1.00  0.00           C
ATOM   4811  C26 POPEa 118     117.168  59.818  68.722  1.00  0.00           C
ATOM   4814  C27 POPEa 118     115.818  60.148  68.072  1.00  0.00           C
ATOM   4817  C28 POPEa 118     115.868  60.248  66.521  1.00  0.00           C
ATOM   4820  C29 POPEa 118     115.868  58.868  65.901  1.00  0.00           C
ATOM   4822 0C21 POPEa 118     115.098  58.448  64.882  1.00  0.00           C
ATOM   4824 1C21 POPEa 118     114.118  59.258  64.082  1.00  0.00           C
ATOM   4827 2C21 POPEa 118     114.218  58.978  62.562  1.00  0.00           C
ATOM   4830 3C21 POPEa 118     115.558  59.398  61.941  1.00  0.00           C
ATOM   4833 4C21 POPEa 118     115.568  59.198  60.411  1.00  0.00           C
ATOM   4836 5C21 POPEa 118     116.878  59.628  59.742  1.00  0.00           C
ATOM   4839 6C21 POPEa 118     118.088  58.778  60.182  1.00  0.00           C
ATOM   4842 7C21 POPEa 118     119.378  59.148  59.441  1.00  0.00           C
ATOM   4845 8C21 POPEa 118     120.568  58.268  59.851  1.00  0.00           C
ATOM   4849  C33 POPEa 118     116.648  66.368  72.901  1.00  0.00           C
ATOM   4852  C34 POPEa 118     117.868  65.938  72.072  1.00  0.00           C
ATOM   4855  C35 POPEa 118     117.498  65.458  70.650  1.00  0.00           C
ATOM   4858  C36 POPEa 118     116.598  64.218  70.661  1.00  0.00           C
ATOM   4861  C37 POPEa 118     116.488  63.428  69.282  1.00  0.00           C
ATOM   4864  C38 POPEa 118     116.948  63.738  67.792  1.00  0.00           C
ATOM   4867  C39 POPEa 118     117.078  65.208  67.382  1.00  0.00           C
ATOM   4870 0C31 POPEa 118     117.638  65.358  65.961  1.00  0.00           C
ATOM   4873 1C31 POPEa 118     117.568  66.798  65.411  1.00  0.00           C
ATOM   4876 2C31 POPEa 118     116.168  67.208  64.932  1.00  0.00           C
ATOM   4879 3C31 POPEa 118     115.688  66.418  63.701  1.00  0.00           C
ATOM   4882 4C31 POPEa 118     114.318  66.878  63.182  1.00  0.00           C
ATOM   4885 5C31 POPEa 118     113.858  66.038  61.982  1.00  0.00           C
ATOM   4888 6C31 POPEa 118     112.508  66.478  61.422  1.00  0.00           C
ATOM   4892  NH3 POPEb 119      37.188  93.038  83.012  1.00  0.00           N
ATOM   4896  C12 POPEb 119      37.728  94.338  83.561  1.00  0.00           C
ATOM   4899  C11 POPEb 119      37.938  95.448  82.521  1.00  0.00           C
ATOM   4902  P   POPEb 119      39.318  97.228  83.971  1.00  0.00           P
ATOM   4903  O13 POPEb 119      40.318  96.128  84.042  1.00  0.00           O
ATOM   4904  O14 POPEb 119      38.918  97.918  85.211  1.00  0.00           O
ATOM   4905  O11 POPEb 119      39.948  98.278  83.001  1.00  0.00           O
ATOM   4906  O12 POPEb 119      38.058  96.718  83.162  1.00  0.00           O
ATOM   4907  C1  POPEb 119      39.308  98.888  81.882  1.00  0.00           C
ATOM   4910  C2  POPEb 119      40.268  98.748  80.681  1.00  0.00           C
ATOM   4912  O21 POPEb 119      40.058  99.738  79.661  1.00  0.00           O
ATOM   4913  C21 POPEb 119      38.868  99.858  79.112  1.00  0.00           C
ATOM   4914  O22 POPEb 119      37.898  99.158  79.332  1.00  0.00           O
ATOM   4915  C22 POPEb 119      38.888 101.038  78.121  1.00  0.00           C
ATOM   4918  C3  POPEb 119      40.328  97.288  80.141  1.00  0.00           C
ATOM   4921  O31 POPEb 119      41.598  97.038  79.492  1.00  0.00           O
ATOM   4922  C31 POPEb 119      41.738  97.408  78.211  1.00  0.00           C
ATOM   4923  O32 POPEb 119      42.748  97.928  77.771  1.00  0.00           O
ATOM   4924  C32 POPEb 119      40.628  96.868  77.322  1.00  0.00           C
ATOM   4927  C23 POPEb 119      40.168 101.148  77.261  1.00  0.00           C
ATOM   4930  C24 POPEb 119      40.418 102.568  76.731  1.00  0.00           C
ATOM   4933  C25 POPEb 119      39.448 103.048  75.652  1.00  0.00           C
ATOM   4936  C26 POPEb 119      39.558 102.258  74.352  1.00  0.00           C
ATOM   4939  C27 POPEb 119      38.568 102.758  73.292  1.00  0.00           C
ATOM   4942  C28 POPEb 119      38.478 101.838  72.072  1.00  0.00           C
ATOM   4945  C29 POPEb 119      39.728 101.908  71.222  1.00  0.00           C
ATOM   4947 0C21 POPEb 119      39.758 102.038  69.882  1.00  0.00           C
ATOM   4949 1C21 POPEb 119      38.558 102.088  68.972  1.00  0.00           C
ATOM   4952 2C21 POPEb 119      38.098 103.538  68.722  1.00  0.00           C
ATOM   4955 3C21 POPEb 119      36.748 103.598  67.981  1.00  0.00           C
ATOM   4958 4C21 POPEb 119      36.218 105.038  67.870  1.00  0.00           C
ATOM   4961 5C21 POPEb 119      34.758 105.108  67.412  1.00  0.00           C
ATOM   4964 6C21 POPEb 119      34.188 106.528  67.480  1.00  0.00           C
ATOM   4967 7C21 POPEb 119      32.658 106.588  67.392  1.00  0.00           C
ATOM   4970 8C21 POPEb 119      32.138 108.028  67.532  1.00  0.00           C
ATOM   4974  C33 POPEb 119      40.988  97.008  75.822  1.00  0.00           C
ATOM   4977  C34 POPEb 119      40.228  96.008  74.962  1.00  0.00           C
ATOM   4980  C35 POPEb 119      40.508  96.158  73.462  1.00  0.00           C
ATOM   4983  C36 POPEb 119      39.978  94.968  72.662  1.00  0.00           C
ATOM   4986  C37 POPEb 119      40.128  95.118  71.142  1.00  0.00           C
ATOM   4989  C38 POPEb 119      39.758  93.838  70.392  1.00  0.00           C
ATOM   4992  C39 POPEb 119      39.888  93.928  68.870  1.00  0.00           C
ATOM   4995 0C31 POPEb 119      38.848  94.828  68.191  1.00  0.00           C
ATOM   4998 1C31 POPEb 119      39.088  94.898  66.682  1.00  0.00           C
ATOM   5001 2C31 POPEb 119      38.198  95.898  65.941  1.00  0.00           C
ATOM   5004 3C31 POPEb 119      36.768  95.398  65.661  1.00  0.00           C
ATOM   5007 4C31 POPEb 119      35.958  96.408  64.832  1.00  0.00           C
ATOM   5010 5C31 POPEb 119      34.558  95.908  64.452  1.00  0.00           C
ATOM   5013 6C31 POPEb 119      33.768  96.918  63.611  1.00  0.00           C
ATOM   5017  NH3 POPEc 120      44.528  84.048  40.361  1.00  0.00           N
ATOM   5021  C12 POPEc 120      43.308  84.888  40.191  1.00  0.00           C
ATOM   5024  C11 POPEc 120      42.188  84.318  41.082  1.00  0.00           C
ATOM   5027  P   POPEc 120      40.968  82.068  41.631  1.00  0.00           P
ATOM   5028  O13 POPEc 120      39.598  82.608  41.481  1.00  0.00           O
ATOM   5029  O14 POPEc 120      41.108  80.658  41.231  1.00  0.00           O
ATOM   5030  O11 POPEc 120      41.498  82.338  43.102  1.00  0.00           O
ATOM   5031  O12 POPEc 120      41.938  82.948  40.742  1.00  0.00           O
ATOM   5032  C1  POPEc 120      40.588  82.918  44.042  1.00  0.00           C
ATOM   5035  C2  POPEc 120      41.188  83.078  45.451  1.00  0.00           C
ATOM   5037  O21 POPEc 120      41.578  81.788  45.932  1.00  0.00           O
ATOM   5038  C21 POPEc 120      42.268  81.808  47.042  1.00  0.00           C
ATOM   5039  O22 POPEc 120      42.808  82.778  47.542  1.00  0.00           O
ATOM   5040  C22 POPEc 120      42.208  80.438  47.672  1.00  0.00           C
ATOM   5043  C3  POPEc 120      40.208  83.748  46.472  1.00  0.00           C
ATOM   5046  O31 POPEc 120      39.298  82.788  47.062  1.00  0.00           O
ATOM   5047  C31 POPEc 120      38.118  82.698  46.462  1.00  0.00           C
ATOM   5048  O32 POPEc 120      37.728  83.388  45.532  1.00  0.00           O
ATOM   5049  C32 POPEc 120      37.318  81.578  47.092  1.00  0.00           C
ATOM   5052  C23 POPEc 120      42.048  80.588  49.191  1.00  0.00           C
ATOM   5055  C24 POPEc 120      41.818  79.238  49.861  1.00  0.00           C
ATOM   5058  C25 POPEc 120      40.378  78.738  49.730  1.00  0.00           C
ATOM   5061  C26 POPEc 120      40.258  77.318  50.282  1.00  0.00           C
ATOM   5064  C27 POPEc 120      38.838  76.958  50.742  1.00  0.00           C
ATOM   5067  C28 POPEc 120      38.788  75.648  51.551  1.00  0.00           C
ATOM   5070  C29 POPEc 120      39.558  75.698  52.841  1.00  0.00           C
ATOM   5072 0C21 POPEc 120      39.968  74.638  53.552  1.00  0.00           C
ATOM   5074 1C21 POPEc 120      39.608  73.208  53.242  1.00  0.00           C
ATOM   5077 2C21 POPEc 120      39.548  72.358  54.522  1.00  0.00           C
ATOM   5080 3C21 POPEc 120      38.538  72.878  55.562  1.00  0.00           C
ATOM   5083 4C21 POPEc 120      38.138  71.828  56.602  1.00  0.00           C
ATOM   5086 5C21 POPEc 120      39.288  71.368  57.502  1.00  0.00           C
ATOM   5089 6C21 POPEc 120      38.868  70.218  58.422  1.00  0.00           C
ATOM   5092 7C21 POPEc 120      39.948  69.848  59.452  1.00  0.00           C
ATOM   5095 8C21 POPEc 120      39.588  68.628  60.301  1.00  0.00           C
ATOM   5099  C33 POPEc 120      36.118  82.108  47.902  1.00  0.00           C
ATOM   5102  C34 POPEc 120      35.378  81.028  48.692  1.00  0.00           C
ATOM   5105  C35 POPEc 120      36.068  80.638  50.012  1.00  0.00           C
ATOM   5108  C36 POPEc 120      35.418  79.428  50.702  1.00  0.00           C
ATOM   5111  C37 POPEc 120      35.768  79.398  52.192  1.00  0.00           C
ATOM   5114  C38 POPEc 120      35.398  78.078  52.871  1.00  0.00           C
ATOM   5117  C39 POPEc 120      35.598  78.168  54.382  1.00  0.00           C
ATOM   5120 0C31 POPEc 120      36.078  76.848  55.012  1.00  0.00           C
ATOM   5123 1C31 POPEc 120      36.428  77.038  56.492  1.00  0.00           C
ATOM   5126 2C31 POPEc 120      37.228  75.858  57.062  1.00  0.00           C
ATOM   5129 3C31 POPEc 120      37.498  76.008  58.562  1.00  0.00           C
ATOM   5132 4C31 POPEc 120      36.248  75.688  59.401  1.00  0.00           C
ATOM   5135 5C31 POPEc 120      36.478  75.908  60.891  1.00  0.00           C
ATOM   5138 6C31 POPEc 120      35.278  75.468  61.722  1.00  0.00           C
ATOM   5142  NH3 POPEd 121       8.718  69.738  38.471  1.00  0.00           N
ATOM   5146  C12 POPEd 121       7.338  69.658  37.862  1.00  0.00           C
ATOM   5149  C11 POPEd 121       6.248  70.098  38.871  1.00  0.00           C
ATOM   5152  P   POPEd 121       4.118  68.978  37.862  1.00  0.00           P
ATOM   5153  O13 POPEd 121       3.418  69.238  36.592  1.00  0.00           O
ATOM   5154  O14 POPEd 121       4.958  67.768  37.902  1.00  0.00           O
ATOM   5155  O11 POPEd 121       3.018  68.928  38.972  1.00  0.00           O
ATOM   5156  O12 POPEd 121       4.978  70.268  38.242  1.00  0.00           O
ATOM   5157  C1  POPEd 121       3.248  68.838  40.361  1.00  0.00           C
ATOM   5160  C2  POPEd 121       3.068  70.238  41.002  1.00  0.00           C
ATOM   5162  O21 POPEd 121       3.408  70.258  42.402  1.00  0.00           O
ATOM   5163  C21 POPEd 121       2.488  69.798  43.232  1.00  0.00           C
ATOM   5164  O22 POPEd 121       1.658  68.958  42.972  1.00  0.00           O
ATOM   5165  C22 POPEd 121       2.588  70.558  44.552  1.00  0.00           C
ATOM   5168  C3  POPEd 121       1.648  70.818  40.691  1.00  0.00           C
ATOM   5171  O31 POPEd 121       1.298  71.928  41.542  1.00  0.00           O
ATOM   5172  C31 POPEd 121       1.858  73.078  41.212  1.00  0.00           C
ATOM   5173  O32 POPEd 121       2.658  73.238  40.301  1.00  0.00           O
ATOM   5174  C32 POPEd 121       1.318  74.208  42.092  1.00  0.00           C
ATOM   5177  C23 POPEd 121       1.178  70.888  45.102  1.00  0.00           C
ATOM   5180  C24 POPEd 121       1.158  72.038  46.111  1.00  0.00           C
ATOM   5183  C25 POPEd 121       2.088  71.898  47.322  1.00  0.00           C
ATOM   5186  C26 POPEd 121       1.948  70.568  48.081  1.00  0.00           C
ATOM   5189  C27 POPEd 121       2.318  70.708  49.562  1.00  0.00           C
ATOM   5192  C28 POPEd 121       2.688  69.378  50.242  1.00  0.00           C
ATOM   5195  C29 POPEd 121       2.848  69.608  51.722  1.00  0.00           C
ATOM   5197 0C21 POPEd 121       2.168  69.018  52.712  1.00  0.00           C
ATOM   5199 1C21 POPEd 121       1.148  67.918  52.572  1.00  0.00           C
ATOM   5202 2C21 POPEd 121       1.088  67.048  53.852  1.00  0.00           C
ATOM   5205 3C21 POPEd 121       2.398  66.298  54.142  1.00  0.00           C
ATOM   5208 4C21 POPEd 121       2.438  65.728  55.562  1.00  0.00           C
ATOM   5211 5C21 POPEd 121       3.808  65.158  55.922  1.00  0.00           C
ATOM   5214 6C21 POPEd 121       3.948  64.858  57.421  1.00  0.00           C
ATOM   5217 7C21 POPEd 121       5.318  64.248  57.762  1.00  0.00           C
ATOM   5220 8C21 POPEd 121       5.548  64.038  59.252  1.00  0.00           C
ATOM   5224  C33 POPEd 121       2.328  74.838  43.081  1.00  0.00           C
ATOM   5227  C34 POPEd 121       1.768  76.158  43.652  1.00  0.00           C
ATOM   5230  C35 POPEd 121       2.648  76.868  44.701  1.00  0.00           C
ATOM   5233  C36 POPEd 121       2.708  76.158  46.062  1.00  0.00           C
ATOM   5236  C37 POPEd 121       3.398  77.018  47.122  1.00  0.00           C
ATOM   5239  C38 POPEd 121       3.738  76.278  48.422  1.00  0.00           C
ATOM   5242  C39 POPEd 121       2.638  76.308  49.492  1.00  0.00           C
ATOM   5245 0C31 POPEd 121       3.148  75.698  50.812  1.00  0.00           C
ATOM   5248 1C31 POPEd 121       2.328  76.088  52.052  1.00  0.00           C
ATOM   5251 2C31 POPEd 121       3.058  75.758  53.372  1.00  0.00           C
ATOM   5254 3C31 POPEd 121       3.058  74.268  53.731  1.00  0.00           C
ATOM   5257 4C31 POPEd 121       1.728  73.788  54.312  1.00  0.00           C
ATOM   5260 5C31 POPEd 121       1.468  72.308  54.032  1.00  0.00           C
ATOM   5263 6C31 POPEd 121       0.128  71.828  54.581  1.00  0.00           C
ATOM   5267  NH3 POPEe 122      20.228 102.858  39.552  1.00  0.00           N
ATOM   5271  C12 POPEe 122      19.138 101.828  39.622  1.00  0.00           C
ATOM   5274  C11 POPEe 122      19.668 100.398  39.512  1.00  0.00           C
ATOM   5277  P   POPEe 122      18.698  97.968  39.492  1.00  0.00           P
ATOM   5278  O13 POPEe 122      17.358  97.338  39.512  1.00  0.00           O
ATOM   5279  O14 POPEe 122      19.598  97.618  38.372  1.00  0.00           O
ATOM   5280  O11 POPEe 122      19.458  97.688  40.842  1.00  0.00           O
ATOM   5281  O12 POPEe 122      18.528  99.548  39.512  1.00  0.00           O
ATOM   5282  C1  POPEe 122      18.758  97.298  42.022  1.00  0.00           C
ATOM   5285  C2  POPEe 122      19.258  98.118  43.242  1.00  0.00           C
ATOM   5287  O21 POPEe 122      19.108  97.258  44.382  1.00  0.00           O
ATOM   5288  C21 POPEe 122      19.848  97.538  45.451  1.00  0.00           C
ATOM   5289  O22 POPEe 122      20.548  98.518  45.602  1.00  0.00           O
ATOM   5290  C22 POPEe 122      19.758  96.328  46.392  1.00  0.00           C
ATOM   5293  C3  POPEe 122      18.488  99.478  43.272  1.00  0.00           C
ATOM   5296  O31 POPEe 122      18.758 100.338  44.391  1.00  0.00           O
ATOM   5297  C31 POPEe 122      18.008 100.108  45.462  1.00  0.00           C
ATOM   5298  O32 POPEe 122      17.228  99.178  45.592  1.00  0.00           O
ATOM   5299  C32 POPEe 122      18.178 101.218  46.492  1.00  0.00           C
ATOM   5302  C23 POPEe 122      20.248  96.588  47.832  1.00  0.00           C
ATOM   5305  C24 POPEe 122      19.108  96.938  48.792  1.00  0.00           C
ATOM   5308  C25 POPEe 122      19.578  97.068  50.242  1.00  0.00           C
ATOM   5311  C26 POPEe 122      20.548  98.238  50.472  1.00  0.00           C
ATOM   5314  C27 POPEe 122      21.078  98.248  51.912  1.00  0.00           C
ATOM   5317  C28 POPEe 122      22.128  99.338  52.162  1.00  0.00           C
ATOM   5320  C29 POPEe 122      21.458 100.628  52.551  1.00  0.00           C
ATOM   5322 0C21 POPEe 122      21.788 101.418  53.591  1.00  0.00           C
ATOM   5324 1C21 POPEe 122      22.948 101.198  54.522  1.00  0.00           C
ATOM   5327 2C21 POPEe 122      23.118 102.398  55.472  1.00  0.00           C
ATOM   5330 3C21 POPEe 122      22.068 102.468  56.591  1.00  0.00           C
ATOM   5333 4C21 POPEe 122      22.278 101.398  57.682  1.00  0.00           C
ATOM   5336 5C21 POPEe 122      23.628 101.508  58.442  1.00  0.00           C
ATOM   5339 6C21 POPEe 122      23.848 102.868  59.112  1.00  0.00           C
ATOM   5342 7C21 POPEe 122      24.928 102.828  60.201  1.00  0.00           C
ATOM   5345 8C21 POPEe 122      24.798 103.958  61.231  1.00  0.00           C
ATOM   5349  C33 POPEe 122      18.118 100.688  47.941  1.00  0.00           C
ATOM   5352  C34 POPEe 122      17.788 101.798  48.951  1.00  0.00           C
ATOM   5355  C35 POPEe 122      17.898 101.348  50.411  1.00  0.00           C
ATOM   5358  C36 POPEe 122      17.398 102.428  51.382  1.00  0.00           C
ATOM   5361  C37 POPEe 122      17.698 102.138  52.852  1.00  0.00           C
ATOM   5364  C38 POPEe 122      17.188 103.248  53.782  1.00  0.00           C
ATOM   5367  C39 POPEe 122      17.398 102.968  55.271  1.00  0.00           C
ATOM   5370 0C31 POPEe 122      16.428 101.928  55.842  1.00  0.00           C
ATOM   5373 1C31 POPEe 122      16.608 101.688  57.342  1.00  0.00           C
ATOM   5376 2C31 POPEe 122      15.528 100.758  57.922  1.00  0.00           C
ATOM   5379 3C31 POPEe 122      15.808 100.288  59.352  1.00  0.00           C
ATOM   5382 4C31 POPEe 122      15.818 101.408  60.402  1.00  0.00           C
ATOM   5385 5C31 POPEe 122      16.098 100.868  61.812  1.00  0.00           C
ATOM   5388 6C31 POPEe 122      16.158 101.958  62.882  1.00  0.00           C
ATOM   5392  NH3 POPEf 123     101.608  65.888  36.602  1.00  0.00           N
ATOM   5396  C12 POPEf 123     100.858  64.688  36.122  1.00  0.00           C
ATOM   5399  C11 POPEf 123      99.918  65.028  34.952  1.00  0.00           C
ATOM   5402  P   POPEf 123      97.878  66.258  35.912  1.00  0.00           P
ATOM   5403  O13 POPEf 123      96.788  66.418  34.942  1.00  0.00           O
ATOM   5404  O14 POPEf 123      97.988  67.288  36.961  1.00  0.00           O
ATOM   5405  O11 POPEf 123      97.888  64.808  36.542  1.00  0.00           O
ATOM   5406  O12 POPEf 123      99.228  66.268  35.121  1.00  0.00           O
ATOM   5407  C1  POPEf 123      97.188  64.438  37.712  1.00  0.00           C
ATOM   5410  C2  POPEf 123      98.198  64.218  38.862  1.00  0.00           C
ATOM   5412  O21 POPEf 123      97.478  63.628  39.952  1.00  0.00           O
ATOM   5413  C21 POPEf 123      98.278  63.068  40.862  1.00  0.00           C
ATOM   5414  O22 POPEf 123      99.398  62.648  40.672  1.00  0.00           O
ATOM   5415  C22 POPEf 123      97.548  63.168  42.201  1.00  0.00           C
ATOM   5418  C3  POPEf 123      98.878  65.558  39.292  1.00  0.00           C
ATOM   5421  O31 POPEf 123      99.788  65.388  40.402  1.00  0.00           O
ATOM   5422  C31 POPEf 123      99.888  66.438  41.212  1.00  0.00           C
ATOM   5423  O32 POPEf 123      99.258  67.478  41.122  1.00  0.00           O
ATOM   5424  C32 POPEf 123     100.828  66.108  42.361  1.00  0.00           C
ATOM   5427  C23 POPEf 123      98.468  63.158  43.432  1.00  0.00           C
ATOM   5430  C24 POPEf 123      97.678  63.508  44.701  1.00  0.00           C
ATOM   5433  C25 POPEf 123      98.428  63.188  46.002  1.00  0.00           C
ATOM   5436  C26 POPEf 123      97.478  62.978  47.182  1.00  0.00           C
ATOM   5439  C27 POPEf 123      98.138  62.268  48.382  1.00  0.00           C
ATOM   5442  C28 POPEf 123      97.128  61.588  49.342  1.00  0.00           C
ATOM   5445  C29 POPEf 123      96.488  60.338  48.772  1.00  0.00           C
ATOM   5447 0C21 POPEf 123      96.398  59.128  49.362  1.00  0.00           C
ATOM   5449 1C21 POPEf 123      96.938  58.768  50.722  1.00  0.00           C
ATOM   5452 2C21 POPEf 123      96.128  59.368  51.882  1.00  0.00           C
ATOM   5455 3C21 POPEf 123      96.808  59.158  53.242  1.00  0.00           C
ATOM   5458 4C21 POPEf 123      96.078  59.868  54.391  1.00  0.00           C
ATOM   5461 5C21 POPEf 123      96.848  59.868  55.722  1.00  0.00           C
ATOM   5464 6C21 POPEf 123      98.228  60.528  55.632  1.00  0.00           C
ATOM   5467 7C21 POPEf 123      98.828  60.848  57.002  1.00  0.00           C
ATOM   5470 8C21 POPEf 123     100.198  61.538  56.922  1.00  0.00           C
ATOM   5474  C33 POPEf 123     102.188  66.838  42.252  1.00  0.00           C
ATOM   5477  C34 POPEf 123     102.888  66.988  43.611  1.00  0.00           C
ATOM   5480  C35 POPEf 123     102.178  67.918  44.612  1.00  0.00           C
ATOM   5483  C36 POPEf 123     101.928  69.338  44.072  1.00  0.00           C
ATOM   5486  C37 POPEf 123     101.178  70.278  45.032  1.00  0.00           C
ATOM   5489  C38 POPEf 123     101.918  70.608  46.332  1.00  0.00           C
ATOM   5492  C39 POPEf 123     101.558  69.678  47.502  1.00  0.00           C
ATOM   5495 0C31 POPEf 123     102.448  69.898  48.731  1.00  0.00           C
ATOM   5498 1C31 POPEf 123     102.178  68.858  49.812  1.00  0.00           C
ATOM   5501 2C31 POPEf 123     103.208  68.868  50.951  1.00  0.00           C
ATOM   5504 3C31 POPEf 123     103.058  67.668  51.891  1.00  0.00           C
ATOM   5507 4C31 POPEf 123     101.778  67.718  52.731  1.00  0.00           C
ATOM   5510 5C31 POPEf 123     101.628  66.488  53.642  1.00  0.00           C
ATOM   5513 6C31 POPEf 123     100.318  66.468  54.422  1.00  0.00           C
ATOM   5517  NH3 POPEg 124      51.738 105.028  82.841  1.00  0.00           N
ATOM   5521  C12 POPEg 124      50.618 104.838  83.821  1.00  0.00           C
ATOM   5524  C11 POPEg 124      49.628 106.018  83.801  1.00  0.00           C
ATOM   5527  P   POPEg 124      47.018 105.768  84.431  1.00  0.00           P
ATOM   5528  O13 POPEg 124      46.458 104.478  84.872  1.00  0.00           O
ATOM   5529  O14 POPEg 124      46.428 106.958  85.062  1.00  0.00           O
ATOM   5530  O11 POPEg 124      46.918 105.838  82.841  1.00  0.00           O
ATOM   5531  O12 POPEg 124      48.568 105.748  84.720  1.00  0.00           O
ATOM   5532  C1  POPEg 124      47.098 104.558  82.182  1.00  0.00           C
ATOM   5535  C2  POPEg 124      46.858 104.648  80.652  1.00  0.00           C
ATOM   5537  O21 POPEg 124      45.558 104.078  80.372  1.00  0.00           O
ATOM   5538  C21 POPEg 124      45.048 104.508  79.221  1.00  0.00           C
ATOM   5539  O22 POPEg 124      44.718 105.658  78.992  1.00  0.00           O
ATOM   5540  C22 POPEg 124      45.048 103.348  78.231  1.00  0.00           C
ATOM   5543  C3  POPEg 124      47.978 103.908  79.861  1.00  0.00           C
ATOM   5546  O31 POPEg 124      48.138 104.438  78.532  1.00  0.00           O
ATOM   5547  C31 POPEg 124      49.398 104.428  78.062  1.00  0.00           C
ATOM   5548  O32 POPEg 124      50.378 104.078  78.691  1.00  0.00           O
ATOM   5549  C32 POPEg 124      49.408 104.848  76.591  1.00  0.00           C
ATOM   5552  C23 POPEg 124      43.678 102.848  77.742  1.00  0.00           C
ATOM   5555  C24 POPEg 124      43.818 101.598  76.852  1.00  0.00           C
ATOM   5558  C25 POPEg 124      44.288 101.908  75.421  1.00  0.00           C
ATOM   5561  C26 POPEg 124      43.678 100.978  74.361  1.00  0.00           C
ATOM   5564  C27 POPEg 124      44.058 101.418  72.942  1.00  0.00           C
ATOM   5567  C28 POPEg 124      43.278 100.678  71.831  1.00  0.00           C
ATOM   5570  C29 POPEg 124      43.948  99.458  71.252  1.00  0.00           C
ATOM   5572 0C21 POPEg 124      43.298  98.508  70.562  1.00  0.00           C
ATOM   5574 1C21 POPEg 124      41.828  98.518  70.222  1.00  0.00           C
ATOM   5577 2C21 POPEg 124      41.508  97.918  68.831  1.00  0.00           C
ATOM   5580 3C21 POPEg 124      42.328  98.508  67.672  1.00  0.00           C
ATOM   5583 4C21 POPEg 124      41.938  97.908  66.312  1.00  0.00           C
ATOM   5586 5C21 POPEg 124      42.728  98.508  65.152  1.00  0.00           C
ATOM   5589 6C21 POPEg 124      42.118  98.198  63.782  1.00  0.00           C
ATOM   5592 7C21 POPEg 124      42.818  98.928  62.621  1.00  0.00           C
ATOM   5595 8C21 POPEg 124      42.288  98.508  61.241  1.00  0.00           C
ATOM   5599  C33 POPEg 124      49.198 106.378  76.412  1.00  0.00           C
ATOM   5602  C34 POPEg 124      48.668 106.758  75.021  1.00  0.00           C
ATOM   5605  C35 POPEg 124      49.598 106.368  73.862  1.00  0.00           C
ATOM   5608  C36 POPEg 124      48.968 106.618  72.491  1.00  0.00           C
ATOM   5611  C37 POPEg 124      49.778 106.008  71.342  1.00  0.00           C
ATOM   5614  C38 POPEg 124      49.098 106.178  69.980  1.00  0.00           C
ATOM   5617  C39 POPEg 124      49.808 105.398  68.862  1.00  0.00           C
ATOM   5620 0C31 POPEg 124      49.208 105.678  67.472  1.00  0.00           C
ATOM   5623 1C31 POPEg 124      50.008 105.038  66.331  1.00  0.00           C
ATOM   5626 2C31 POPEg 124      49.778 105.738  64.980  1.00  0.00           C
ATOM   5629 3C31 POPEg 124      50.508 105.048  63.832  1.00  0.00           C
ATOM   5632 4C31 POPEg 124      50.408 105.808  62.502  1.00  0.00           C
ATOM   5635 5C31 POPEg 124      51.238 105.158  61.392  1.00  0.00           C
ATOM   5638 6C31 POPEg 124      51.138 105.878  60.051  1.00  0.00           C
ATOM   5642  NH3 POPEh 125      32.838  17.738  82.632  1.00  0.00           N
ATOM   5646  C12 POPEh 125      33.258  17.478  84.062  1.00  0.00           C
ATOM   5649  C11 POPEh 125      34.768  17.628  84.251  1.00  0.00           C
ATOM   5652  P   POPEh 125      36.998  17.098  82.992  1.00  0.00           P
ATOM   5653  O13 POPEh 125      37.598  17.818  84.132  1.00  0.00           O
ATOM   5654  O14 POPEh 125      37.638  15.838  82.581  1.00  0.00           O
ATOM   5655  O11 POPEh 125      36.988  18.068  81.742  1.00  0.00           O
ATOM   5656  O12 POPEh 125      35.468  16.828  83.292  1.00  0.00           O
ATOM   5657  C1  POPEh 125      35.888  18.908  81.432  1.00  0.00           C
ATOM   5660  C2  POPEh 125      36.098  19.608  80.062  1.00  0.00           C
ATOM   5662  O21 POPEh 125      35.298  20.808  79.882  1.00  0.00           O
ATOM   5663  C21 POPEh 125      33.978  20.708  80.012  1.00  0.00           C
ATOM   5664  O22 POPEh 125      33.368  19.768  80.480  1.00  0.00           O
ATOM   5665  C22 POPEh 125      33.338  21.988  79.481  1.00  0.00           C
ATOM   5668  C3  POPEh 125      35.938  18.608  78.862  1.00  0.00           C
ATOM   5671  O31 POPEh 125      37.028  18.718  77.911  1.00  0.00           O
ATOM   5672  C31 POPEh 125      36.738  18.258  76.692  1.00  0.00           C
ATOM   5673  O32 POPEh 125      35.638  17.888  76.321  1.00  0.00           O
ATOM   5674  C32 POPEh 125      38.038  18.228  75.862  1.00  0.00           C
ATOM   5677  C23 POPEh 125      31.858  21.778  79.062  1.00  0.00           C
ATOM   5680  C24 POPEh 125      31.308  22.958  78.251  1.00  0.00           C
ATOM   5683  C25 POPEh 125      29.978  22.618  77.571  1.00  0.00           C
ATOM   5686  C26 POPEh 125      29.398  23.778  76.752  1.00  0.00           C
ATOM   5689  C27 POPEh 125      28.248  23.348  75.822  1.00  0.00           C
ATOM   5692  C28 POPEh 125      27.648  24.498  74.992  1.00  0.00           C
ATOM   5695  C29 POPEh 125      26.728  25.408  75.761  1.00  0.00           C
ATOM   5697 0C21 POPEh 125      25.378  25.328  75.812  1.00  0.00           C
ATOM   5699 1C21 POPEh 125      24.528  24.268  75.152  1.00  0.00           C
ATOM   5702 2C21 POPEh 125      23.678  23.518  76.191  1.00  0.00           C
ATOM   5705 3C21 POPEh 125      22.908  22.338  75.591  1.00  0.00           C
ATOM   5708 4C21 POPEh 125      22.138  21.568  76.661  1.00  0.00           C
ATOM   5711 5C21 POPEh 125      21.578  20.218  76.201  1.00  0.00           C
ATOM   5714 6C21 POPEh 125      20.628  20.318  74.992  1.00  0.00           C
ATOM   5717 7C21 POPEh 125      19.798  19.048  74.881  1.00  0.00           C
ATOM   5720 8C21 POPEh 125      18.848  18.998  73.691  1.00  0.00           C
ATOM   5724  C33 POPEh 125      38.078  19.268  74.702  1.00  0.00           C
ATOM   5727  C34 POPEh 125      37.238  18.878  73.482  1.00  0.00           C
ATOM   5730  C35 POPEh 125      38.028  18.078  72.421  1.00  0.00           C
ATOM   5733  C36 POPEh 125      38.518  18.928  71.230  1.00  0.00           C
ATOM   5736  C37 POPEh 125      38.978  18.078  70.032  1.00  0.00           C
ATOM   5739  C38 POPEh 125      38.578  18.718  68.691  1.00  0.00           C
ATOM   5742  C39 POPEh 125      38.938  17.888  67.441  1.00  0.00           C
ATOM   5745 0C31 POPEh 125      40.438  17.558  67.342  1.00  0.00           C
ATOM   5748 1C31 POPEh 125      40.888  17.058  65.961  1.00  0.00           C
ATOM   5751 2C31 POPEh 125      42.358  16.578  66.002  1.00  0.00           C
ATOM   5754 3C31 POPEh 125      43.008  16.328  64.632  1.00  0.00           C
ATOM   5757 4C31 POPEh 125      42.458  15.108  63.882  1.00  0.00           C
ATOM   5760 5C31 POPEh 125      43.348  14.708  62.691  1.00  0.00           C
ATOM   5763 6C31 POPEh 125      42.828  13.518  61.882  1.00  0.00           C
ATOM   5767  NH3 POPEi 126      88.178 125.178  34.641  1.00  0.00           N
ATOM   5771  C12 POPEi 126      87.388 123.998  34.131  1.00  0.00           C
ATOM   5774  C11 POPEi 126      87.348 122.878  35.191  1.00  0.00           C
ATOM   5777  P   POPEi 126      85.538 121.078  34.562  1.00  0.00           P
ATOM   5778  O13 POPEi 126      84.688 122.038  33.862  1.00  0.00           O
ATOM   5779  O14 POPEi 126      85.528 119.648  34.142  1.00  0.00           O
ATOM   5780  O11 POPEi 126      85.128 121.228  36.101  1.00  0.00           O
ATOM   5781  O12 POPEi 126      87.018 121.638  34.582  1.00  0.00           O
ATOM   5782  C1  POPEi 126      85.018 120.068  36.901  1.00  0.00           C
ATOM   5785  C2  POPEi 126      84.378 120.398  38.281  1.00  0.00           C
ATOM   5787  O21 POPEi 126      84.618 119.438  39.312  1.00  0.00           O
ATOM   5788  C21 POPEi 126      84.668 118.158  39.032  1.00  0.00           C
ATOM   5789  O22 POPEi 126      84.508 117.608  37.951  1.00  0.00           O
ATOM   5790  C22 POPEi 126      85.088 117.398  40.282  1.00  0.00           C
ATOM   5793  C3  POPEi 126      82.868 120.708  38.182  1.00  0.00           C
ATOM   5796  O31 POPEi 126      82.478 121.688  39.172  1.00  0.00           O
ATOM   5797  C31 POPEi 126      81.958 121.218  40.292  1.00  0.00           C
ATOM   5798  O32 POPEi 126      81.858 120.028  40.581  1.00  0.00           O
ATOM   5799  C32 POPEi 126      81.508 122.378  41.171  1.00  0.00           C
ATOM   5802  C23 POPEi 126      83.878 117.008  41.142  1.00  0.00           C
ATOM   5805  C24 POPEi 126      84.318 116.598  42.551  1.00  0.00           C
ATOM   5808  C25 POPEi 126      84.528 117.798  43.471  1.00  0.00           C
ATOM   5811  C26 POPEi 126      84.878 117.398  44.912  1.00  0.00           C
ATOM   5814  C27 POPEi 126      84.778 118.528  45.942  1.00  0.00           C
ATOM   5817  C28 POPEi 126      85.008 117.988  47.372  1.00  0.00           C
ATOM   5820  C29 POPEi 126      84.698 119.048  48.391  1.00  0.00           C
ATOM   5822 0C21 POPEi 126      84.388 118.848  49.692  1.00  0.00           C
ATOM   5824 1C21 POPEi 126      84.368 117.518  50.402  1.00  0.00           C
ATOM   5827 2C21 POPEi 126      85.228 117.578  51.672  1.00  0.00           C
ATOM   5830 3C21 POPEi 126      85.338 116.228  52.382  1.00  0.00           C
ATOM   5833 4C21 POPEi 126      86.268 116.278  53.611  1.00  0.00           C
ATOM   5836 5C21 POPEi 126      86.318 114.948  54.371  1.00  0.00           C
ATOM   5839 6C21 POPEi 126      87.168 115.028  55.651  1.00  0.00           C
ATOM   5842 7C21 POPEi 126      87.028 113.768  56.521  1.00  0.00           C
ATOM   5845 8C21 POPEi 126      87.898 113.798  57.782  1.00  0.00           C
ATOM   5849  C33 POPEi 126      80.478 121.908  42.221  1.00  0.00           C
ATOM   5852  C34 POPEi 126      79.538 123.038  42.652  1.00  0.00           C
ATOM   5855  C35 POPEi 126      80.088 123.918  43.792  1.00  0.00           C
ATOM   5858  C36 POPEi 126      80.158 123.178  45.132  1.00  0.00           C
ATOM   5861  C37 POPEi 126      81.578 123.108  45.702  1.00  0.00           C
ATOM   5864  C38 POPEi 126      81.718 122.168  46.901  1.00  0.00           C
ATOM   5867  C39 POPEi 126      80.938 122.608  48.151  1.00  0.00           C
ATOM   5870 0C31 POPEi 126      81.358 121.808  49.391  1.00  0.00           C
ATOM   5873 1C31 POPEi 126      80.538 122.158  50.651  1.00  0.00           C
ATOM   5876 2C31 POPEi 126      81.018 121.388  51.891  1.00  0.00           C
ATOM   5879 3C31 POPEi 126      80.118 121.548  53.121  1.00  0.00           C
ATOM   5882 4C31 POPEi 126      80.048 122.978  53.682  1.00  0.00           C
ATOM   5885 5C31 POPEi 126      79.148 123.088  54.912  1.00  0.00           C
ATOM   5888 6C31 POPEi 126      79.008 124.518  55.441  1.00  0.00           C
ATOM   5892  NH3 POPEj 127      78.558 110.328  34.502  1.00  0.00           N
ATOM   5896  C12 POPEj 127      77.888 111.618  34.131  1.00  0.00           C
ATOM   5899  C11 POPEj 127      76.978 112.178  35.252  1.00  0.00           C
ATOM   5902  P   POPEj 127      74.768 112.838  33.981  1.00  0.00           P
ATOM   5903  O13 POPEj 127      75.568 113.988  33.541  1.00  0.00           O
ATOM   5904  O14 POPEj 127      74.278 111.958  32.902  1.00  0.00           O
ATOM   5905  O11 POPEj 127      73.548 113.298  34.882  1.00  0.00           O
ATOM   5906  O12 POPEj 127      75.608 111.928  34.972  1.00  0.00           O
ATOM   5907  C1  POPEj 127      73.708 114.238  35.942  1.00  0.00           C
ATOM   5910  C2  POPEj 127      74.028 113.608  37.342  1.00  0.00           C
ATOM   5912  O21 POPEj 127      73.208 112.508  37.772  1.00  0.00           O
ATOM   5913  C21 POPEj 127      71.898 112.548  37.621  1.00  0.00           C
ATOM   5914  O22 POPEj 127      71.248 113.248  36.891  1.00  0.00           O
ATOM   5915  C22 POPEj 127      71.288 111.468  38.541  1.00  0.00           C
ATOM   5918  C3  POPEj 127      74.058 114.708  38.452  1.00  0.00           C
ATOM   5921  O31 POPEj 127      73.668 114.248  39.762  1.00  0.00           O
ATOM   5922  C31 POPEj 127      74.408 114.648  40.781  1.00  0.00           C
ATOM   5923  O32 POPEj 127      75.588 114.968  40.742  1.00  0.00           O
ATOM   5924  C32 POPEj 127      73.528 114.738  42.031  1.00  0.00           C
ATOM   5927  C23 POPEj 127      70.918 111.988  39.952  1.00  0.00           C
ATOM   5930  C24 POPEj 127      70.308 110.908  40.852  1.00  0.00           C
ATOM   5933  C25 POPEj 127      69.738 111.408  42.182  1.00  0.00           C
ATOM   5936  C26 POPEj 127      70.808 111.718  43.232  1.00  0.00           C
ATOM   5939  C27 POPEj 127      70.188 112.398  44.461  1.00  0.00           C
ATOM   5942  C28 POPEj 127      71.188 112.798  45.562  1.00  0.00           C
ATOM   5945  C29 POPEj 127      71.738 111.608  46.322  1.00  0.00           C
ATOM   5947 0C21 POPEj 127      71.238 111.128  47.481  1.00  0.00           C
ATOM   5949 1C21 POPEj 127      70.008 111.658  48.162  1.00  0.00           C
ATOM   5952 2C21 POPEj 127      69.528 110.828  49.362  1.00  0.00           C
ATOM   5955 3C21 POPEj 127      70.288 111.158  50.651  1.00  0.00           C
ATOM   5958 4C21 POPEj 127      69.558 110.648  51.901  1.00  0.00           C
ATOM   5961 5C21 POPEj 127      70.018 111.308  53.211  1.00  0.00           C
ATOM   5964 6C21 POPEj 127      69.798 112.828  53.252  1.00  0.00           C
ATOM   5967 7C21 POPEj 127      69.928 113.418  54.662  1.00  0.00           C
ATOM   5970 8C21 POPEj 127      69.818 114.948  54.682  1.00  0.00           C
ATOM   5974  C33 POPEj 127      72.488 115.868  41.862  1.00  0.00           C
ATOM   5977  C34 POPEj 127      71.658 116.268  43.092  1.00  0.00           C
ATOM   5980  C35 POPEj 127      72.358 117.278  44.012  1.00  0.00           C
ATOM   5983  C36 POPEj 127      73.408 116.628  44.902  1.00  0.00           C
ATOM   5986  C37 POPEj 127      73.808 117.518  46.091  1.00  0.00           C
ATOM   5989  C38 POPEj 127      74.848 116.798  46.961  1.00  0.00           C
ATOM   5992  C39 POPEj 127      74.648 117.028  48.461  1.00  0.00           C
ATOM   5995 0C31 POPEj 127      75.528 116.078  49.272  1.00  0.00           C
ATOM   5998 1C31 POPEj 127      75.148 116.008  50.752  1.00  0.00           C
ATOM   6001 2C31 POPEj 127      75.818 114.808  51.451  1.00  0.00           C
ATOM   6004 3C31 POPEj 127      75.248 114.518  52.852  1.00  0.00           C
ATOM   6007 4C31 POPEj 127      75.358 115.708  53.812  1.00  0.00           C
ATOM   6010 5C31 POPEj 127      74.928 115.358  55.242  1.00  0.00           C
ATOM   6013 6C31 POPEj 127      74.938 116.568  56.171  1.00  0.00           C
ATOM   6017  NH3 POPEk 128      97.668  18.428  76.162  1.00  0.00           N
ATOM   6021  C12 POPEk 128      96.948  17.098  76.142  1.00  0.00           C
ATOM   6024  C11 POPEk 128      97.708  15.998  76.911  1.00  0.00           C
ATOM   6027  P   POPEk 128      95.748  14.358  77.602  1.00  0.00           P
ATOM   6028  O13 POPEk 128      95.648  12.878  77.752  1.00  0.00           O
ATOM   6029  O14 POPEk 128      95.558  15.188  78.812  1.00  0.00           O
ATOM   6030  O11 POPEk 128      94.698  14.848  76.542  1.00  0.00           O
ATOM   6031  O12 POPEk 128      97.088  14.718  76.841  1.00  0.00           O
ATOM   6032  C1  POPEk 128      94.108  13.958  75.591  1.00  0.00           C
ATOM   6035  C2  POPEk 128      93.928  14.678  74.242  1.00  0.00           C
ATOM   6037  O21 POPEk 128      92.818  14.098  73.541  1.00  0.00           O
ATOM   6038  C21 POPEk 128      93.008  13.438  72.412  1.00  0.00           C
ATOM   6039  O22 POPEk 128      93.958  12.728  72.132  1.00  0.00           O
ATOM   6040  C22 POPEk 128      91.878  13.818  71.462  1.00  0.00           C
ATOM   6043  C3  POPEk 128      95.258  14.838  73.432  1.00  0.00           C
ATOM   6046  O31 POPEk 128      94.958  15.428  72.161  1.00  0.00           O
ATOM   6047  C31 POPEk 128      95.868  16.168  71.562  1.00  0.00           C
ATOM   6048  O32 POPEk 128      96.888  16.608  72.062  1.00  0.00           O
ATOM   6049  C32 POPEk 128      95.488  16.238  70.092  1.00  0.00           C
ATOM   6052  C23 POPEk 128      92.148  13.468  69.980  1.00  0.00           C
ATOM   6055  C24 POPEk 128      91.738  14.628  69.072  1.00  0.00           C
ATOM   6058  C25 POPEk 128      91.348  14.228  67.642  1.00  0.00           C
ATOM   6061  C26 POPEk 128      90.918  15.468  66.841  1.00  0.00           C
ATOM   6064  C27 POPEk 128      90.058  15.158  65.612  1.00  0.00           C
ATOM   6067  C28 POPEk 128      89.408  16.428  65.002  1.00  0.00           C
ATOM   6070  C29 POPEk 128      90.428  17.428  64.521  1.00  0.00           C
ATOM   6072 0C21 POPEk 128      90.828  17.618  63.252  1.00  0.00           C
ATOM   6074 1C21 POPEk 128      90.338  16.878  62.042  1.00  0.00           C
ATOM   6077 2C21 POPEk 128      90.498  17.688  60.742  1.00  0.00           C
ATOM   6080 3C21 POPEk 128      89.588  18.918  60.641  1.00  0.00           C
ATOM   6083 4C21 POPEk 128      89.908  19.788  59.422  1.00  0.00           C
ATOM   6086 5C21 POPEk 128      88.668  20.398  58.762  1.00  0.00           C
ATOM   6089 6C21 POPEk 128      89.018  21.288  57.562  1.00  0.00           C
ATOM   6092 7C21 POPEk 128      87.778  21.698  56.752  1.00  0.00           C
ATOM   6095 8C21 POPEk 128      88.118  22.588  55.551  1.00  0.00           C
ATOM   6099  C33 POPEk 128      96.028  14.958  69.441  1.00  0.00           C
ATOM   6102  C34 POPEk 128      95.748  14.848  67.951  1.00  0.00           C
ATOM   6105  C35 POPEk 128      96.428  13.568  67.451  1.00  0.00           C
ATOM   6108  C36 POPEk 128      96.438  13.388  65.941  1.00  0.00           C
ATOM   6111  C37 POPEk 128      97.408  12.268  65.551  1.00  0.00           C
ATOM   6114  C38 POPEk 128      98.508  12.738  64.581  1.00  0.00           C
ATOM   6117  C39 POPEk 128      97.978  13.088  63.182  1.00  0.00           C
ATOM   6120 0C31 POPEk 128      97.318  11.898  62.481  1.00  0.00           C
ATOM   6123 1C31 POPEk 128      96.938  12.178  61.022  1.00  0.00           C
ATOM   6126 2C31 POPEk 128      97.128  10.958  60.112  1.00  0.00           C
ATOM   6129 3C31 POPEk 128      98.618  10.708  59.842  1.00  0.00           C
ATOM   6132 4C31 POPEk 128      98.928   9.478  58.992  1.00  0.00           C
ATOM   6135 5C31 POPEk 128     100.448   9.358  58.782  1.00  0.00           C
ATOM   6138 6C31 POPEk 128     100.868   8.198  57.892  1.00  0.00           C
ATOM   6142  NH3 POPEl 129      27.138  64.548  36.322  1.00  0.00           N
ATOM   6146  C12 POPEl 129      26.838  65.768  37.162  1.00  0.00           C
ATOM   6149  C11 POPEl 129      27.508  67.048  36.612  1.00  0.00           C
ATOM   6152  P   POPEl 129      27.058  69.638  36.812  1.00  0.00           P
ATOM   6153  O13 POPEl 129      27.738  69.748  35.492  1.00  0.00           O
ATOM   6154  O14 POPEl 129      25.688  70.198  36.901  1.00  0.00           O
ATOM   6155  O11 POPEl 129      27.908  70.398  37.881  1.00  0.00           O
ATOM   6156  O12 POPEl 129      27.008  68.158  37.342  1.00  0.00           O
ATOM   6157  C1  POPEl 129      28.988  69.838  38.622  1.00  0.00           C
ATOM   6160  C2  POPEl 129      28.748  70.128  40.121  1.00  0.00           C
ATOM   6162  O21 POPEl 129      29.988  69.938  40.832  1.00  0.00           O
ATOM   6163  C21 POPEl 129      30.288  70.868  41.722  1.00  0.00           C
ATOM   6164  O22 POPEl 129      29.628  71.848  41.982  1.00  0.00           O
ATOM   6165  C22 POPEl 129      31.648  70.568  42.322  1.00  0.00           C
ATOM   6168  C3  POPEl 129      27.628  69.188  40.651  1.00  0.00           C
ATOM   6171  O31 POPEl 129      27.198  69.478  41.992  1.00  0.00           O
ATOM   6172  C31 POPEl 129      26.328  70.458  42.132  1.00  0.00           C
ATOM   6173  O32 POPEl 129      25.918  71.188  41.252  1.00  0.00           O
ATOM   6174  C32 POPEl 129      25.868  70.538  43.582  1.00  0.00           C
ATOM   6177  C23 POPEl 129      31.788  71.108  43.762  1.00  0.00           C
ATOM   6180  C24 POPEl 129      32.978  70.438  44.461  1.00  0.00           C
ATOM   6183  C25 POPEl 129      33.298  71.028  45.842  1.00  0.00           C
ATOM   6186  C26 POPEl 129      34.398  70.218  46.532  1.00  0.00           C
ATOM   6189  C27 POPEl 129      34.858  70.878  47.832  1.00  0.00           C
ATOM   6192  C28 POPEl 129      36.058  70.188  48.512  1.00  0.00           C
ATOM   6195  C29 POPEl 129      35.688  68.888  49.172  1.00  0.00           C
ATOM   6197 0C21 POPEl 129      36.428  68.228  50.092  1.00  0.00           C
ATOM   6199 1C21 POPEl 129      37.778  68.658  50.612  1.00  0.00           C
ATOM   6202 2C21 POPEl 129      37.758  69.048  52.102  1.00  0.00           C
ATOM   6205 3C21 POPEl 129      37.798  67.858  53.062  1.00  0.00           C
ATOM   6208 4C21 POPEl 129      37.848  68.308  54.531  1.00  0.00           C
ATOM   6211 5C21 POPEl 129      38.128  67.188  55.542  1.00  0.00           C
ATOM   6214 6C21 POPEl 129      39.518  66.558  55.382  1.00  0.00           C
ATOM   6217 7C21 POPEl 129      40.148  66.168  56.722  1.00  0.00           C
ATOM   6220 8C21 POPEl 129      41.478  65.428  56.582  1.00  0.00           C
ATOM   6224  C33 POPEl 129      27.008  70.268  44.592  1.00  0.00           C
ATOM   6227  C34 POPEl 129      26.548  70.488  46.041  1.00  0.00           C
ATOM   6230  C35 POPEl 129      27.718  70.458  47.022  1.00  0.00           C
ATOM   6233  C36 POPEl 129      27.298  70.698  48.471  1.00  0.00           C
ATOM   6236  C37 POPEl 129      28.508  70.838  49.391  1.00  0.00           C
ATOM   6239  C38 POPEl 129      28.188  70.778  50.891  1.00  0.00           C
ATOM   6242  C39 POPEl 129      27.248  71.878  51.402  1.00  0.00           C
ATOM   6245 0C31 POPEl 129      27.238  71.908  52.941  1.00  0.00           C
ATOM   6248 1C31 POPEl 129      26.398  73.048  53.521  1.00  0.00           C
ATOM   6251 2C31 POPEl 129      26.648  73.238  55.032  1.00  0.00           C
ATOM   6254 3C31 POPEl 129      26.088  74.568  55.551  1.00  0.00           C
ATOM   6257 4C31 POPEl 129      26.498  74.888  57.002  1.00  0.00           C
ATOM   6260 5C31 POPEl 129      25.428  74.518  58.032  1.00  0.00           C
ATOM   6263 6C31 POPEl 129      25.848  74.808  59.472  1.00  0.00           C
ATOM   6267  NH3 POPEm 130       8.508  71.658  82.952  1.00  0.00           N
ATOM   6271  C12 POPEm 130       9.588  71.488  83.982  1.00  0.00           C
ATOM   6274  C11 POPEm 130      10.768  72.468  83.771  1.00  0.00           C
ATOM   6277  P   POPEm 130      10.548  74.868  84.771  1.00  0.00           P
ATOM   6278  O13 POPEm 130       9.168  74.928  84.230  1.00  0.00           O
ATOM   6279  O14 POPEm 130      10.768  75.538  86.082  1.00  0.00           O
ATOM   6280  O11 POPEm 130      11.578  75.428  83.712  1.00  0.00           O
ATOM   6281  O12 POPEm 130      10.918  73.348  84.902  1.00  0.00           O
ATOM   6282  C1  POPEm 130      11.158  76.178  82.562  1.00  0.00           C
ATOM   6285  C2  POPEm 130      12.098  75.918  81.362  1.00  0.00           C
ATOM   6287  O21 POPEm 130      11.518  76.468  80.152  1.00  0.00           O
ATOM   6288  C21 POPEm 130      12.438  76.868  79.271  1.00  0.00           C
ATOM   6289  O22 POPEm 130      13.638  76.958  79.481  1.00  0.00           O
ATOM   6290  C22 POPEm 130      11.738  76.978  77.911  1.00  0.00           C
ATOM   6293  C3  POPEm 130      12.338  74.398  81.142  1.00  0.00           C
ATOM   6296  O31 POPEm 130      13.358  74.188  80.152  1.00  0.00           O
ATOM   6297  C31 POPEm 130      13.088  73.438  79.101  1.00  0.00           C
ATOM   6298  O32 POPEm 130      12.028  72.868  78.891  1.00  0.00           O
ATOM   6299  C32 POPEm 130      14.268  73.458  78.132  1.00  0.00           C
ATOM   6302  C23 POPEm 130      12.648  77.498  76.782  1.00  0.00           C
ATOM   6305  C24 POPEm 130      12.068  77.118  75.411  1.00  0.00           C
ATOM   6308  C25 POPEm 130      12.808  77.758  74.231  1.00  0.00           C
ATOM   6311  C26 POPEm 130      14.288  77.378  74.091  1.00  0.00           C
ATOM   6314  C27 POPEm 130      14.498  75.918  73.631  1.00  0.00           C
ATOM   6317  C28 POPEm 130      15.928  75.638  73.111  1.00  0.00           C
ATOM   6320  C29 POPEm 130      16.248  76.368  71.822  1.00  0.00           C
ATOM   6322 0C21 POPEm 130      16.718  75.828  70.682  1.00  0.00           C
ATOM   6324 1C21 POPEm 130      17.028  74.368  70.432  1.00  0.00           C
ATOM   6327 2C21 POPEm 130      16.928  74.028  68.940  1.00  0.00           C
ATOM   6330 3C21 POPEm 130      17.318  72.568  68.652  1.00  0.00           C
ATOM   6333 4C21 POPEm 130      17.168  72.188  67.172  1.00  0.00           C
ATOM   6336 5C21 POPEm 130      15.708  71.938  66.771  1.00  0.00           C
ATOM   6339 6C21 POPEm 130      15.578  71.468  65.322  1.00  0.00           C
ATOM   6342 7C21 POPEm 130      14.138  71.098  64.962  1.00  0.00           C
ATOM   6345 8C21 POPEm 130      13.978  70.728  63.480  1.00  0.00           C
ATOM   6349  C33 POPEm 130      14.578  72.068  77.550  1.00  0.00           C
ATOM   6352  C34 POPEm 130      15.408  72.158  76.271  1.00  0.00           C
ATOM   6355  C35 POPEm 130      16.018  70.808  75.842  1.00  0.00           C
ATOM   6358  C36 POPEm 130      15.028  69.638  75.842  1.00  0.00           C
ATOM   6361  C37 POPEm 130      15.598  68.348  75.242  1.00  0.00           C
ATOM   6364  C38 POPEm 130      15.088  67.108  76.002  1.00  0.00           C
ATOM   6367  C39 POPEm 130      15.548  65.768  75.411  1.00  0.00           C
ATOM   6370 0C31 POPEm 130      14.928  65.488  74.042  1.00  0.00           C
ATOM   6373 1C31 POPEm 130      15.048  64.018  73.631  1.00  0.00           C
ATOM   6376 2C31 POPEm 130      14.558  63.698  72.211  1.00  0.00           C
ATOM   6379 3C31 POPEm 130      14.978  62.308  71.701  1.00  0.00           C
ATOM   6382 4C31 POPEm 130      13.988  61.178  72.031  1.00  0.00           C
ATOM   6385 5C31 POPEm 130      14.538  59.798  71.642  1.00  0.00           C
ATOM   6388 6C31 POPEm 130      13.548  58.658  71.911  1.00  0.00           C
ATOM   6392  NH3 POPEn 131     117.068 129.708  38.182  1.00  0.00           N
ATOM   6396  C12 POPEn 131     118.208 130.644  38.452  1.00  0.00           C
ATOM   6399  C11 POPEn 131     119.528 130.084  37.902  1.00  0.00           C
ATOM   6402  P   POPEn 131     119.758 127.508  38.352  1.00  0.00           P
ATOM   6403  O13 POPEn 131     118.358 127.418  37.892  1.00  0.00           O
ATOM   6404  O14 POPEn 131     120.848 127.128  37.442  1.00  0.00           O
ATOM   6405  O11 POPEn 131     119.848 126.868  39.802  1.00  0.00           O
ATOM   6406  O12 POPEn 131     119.988 129.028  38.731  1.00  0.00           O
ATOM   6407  C1  POPEn 131     118.938 127.468  40.752  1.00  0.00           C
ATOM   6410  C2  POPEn 131     119.228 126.938  42.172  1.00  0.00           C
ATOM   6412  O21 POPEn 131     118.178 127.148  43.141  1.00  0.00           O
ATOM   6413  C21 POPEn 131     117.488 128.298  43.141  1.00  0.00           C
ATOM   6414  O22 POPEn 131     117.798 129.338  42.582  1.00  0.00           O
ATOM   6415  C22 POPEn 131     116.198 128.128  43.941  1.00  0.00           C
ATOM   6418  C3  POPEn 131     120.628 127.358  42.691  1.00  0.00           C
ATOM   6421  O31 POPEn 131     120.618 128.678  43.261  1.00  0.00           O
ATOM   6422  C31 POPEn 131     121.828 129.188  43.391  1.00  0.00           C
ATOM   6423  O32 POPEn 131     122.878 128.618  43.081  1.00  0.00           O
ATOM   6424  C32 POPEn 131     121.758 130.604  43.951  1.00  0.00           C
ATOM   6427  C23 POPEn 131     116.188 128.828  45.322  1.00  0.00           C
ATOM   6430  C24 POPEn 131     117.058 128.128  46.382  1.00  0.00           C
ATOM   6433  C25 POPEn 131     116.638 128.428  47.832  1.00  0.00           C
ATOM   6436  C26 POPEn 131     117.528 127.698  48.842  1.00  0.00           C
ATOM   6439  C27 POPEn 131     117.058 127.778  50.301  1.00  0.00           C
ATOM   6442  C28 POPEn 131     118.088 127.108  51.241  1.00  0.00           C
ATOM   6445  C29 POPEn 131     117.578 126.428  52.491  1.00  0.00           C
ATOM   6447 0C21 POPEn 131     116.838 126.948  53.480  1.00  0.00           C
ATOM   6449 1C21 POPEn 131     116.318 128.358  53.601  1.00  0.00           C
ATOM   6452 2C21 POPEn 131     115.478 128.548  54.892  1.00  0.00           C
ATOM   6455 3C21 POPEn 131     114.198 127.708  54.921  1.00  0.00           C
ATOM   6458 4C21 POPEn 131     113.348 127.878  56.182  1.00  0.00           C
ATOM   6461 5C21 POPEn 131     112.038 127.078  56.082  1.00  0.00           C
ATOM   6464 6C21 POPEn 131     111.088 127.278  57.272  1.00  0.00           C
ATOM   6467 7C21 POPEn 131     109.798 126.448  57.122  1.00  0.00           C
ATOM   6470 8C21 POPEn 131     108.788 126.678  58.242  1.00  0.00           C
ATOM   6474  C33 POPEn 131     123.008 130.914  44.802  1.00  0.00           C
ATOM   6477  C34 POPEn 131     123.078 129.998  46.031  1.00  0.00           C
ATOM   6480  C35 POPEn 131     123.648 130.694  47.271  1.00  0.00           C
ATOM   6483  C36 POPEn 131     123.428 129.878  48.541  1.00  0.00           C
ATOM   6486  C37 POPEn 131     123.928 130.604  49.791  1.00  0.00           C
ATOM   6489  C38 POPEn 131     123.718 129.818  51.091  1.00  0.00           C
ATOM   6492  C39 POPEn 131     122.318 129.218  51.241  1.00  0.00           C
ATOM   6495 0C31 POPEn 131     121.958 128.928  52.701  1.00  0.00           C
ATOM   6498 1C31 POPEn 131     121.238 130.124  53.342  1.00  0.00           C
ATOM   6501 2C31 POPEn 131     120.918 129.938  54.832  1.00  0.00           C
ATOM   6504 3C31 POPEn 131     122.088 130.314  55.752  1.00  0.00           C
ATOM   6507 4C31 POPEn 131     121.638 130.424  57.221  1.00  0.00           C
ATOM   6510 5C31 POPEn 131     122.718 130.994  58.141  1.00  0.00           C
ATOM   6513 6C31 POPEn 131     122.258 131.064  59.602  1.00  0.00           C
ATOM   6517  NH3 POPEo 132       8.708  97.658  34.812  1.00  0.00           N
ATOM   6521  C12 POPEo 132       8.358  99.118  35.002  1.00  0.00           C
ATOM   6524  C11 POPEo 132       9.588 100.008  34.742  1.00  0.00           C
ATOM   6527  P   POPEo 132      12.038 100.378  35.441  1.00  0.00           P
ATOM   6528  O13 POPEo 132      12.858  99.608  34.492  1.00  0.00           O
ATOM   6529  O14 POPEo 132      11.788 101.798  35.132  1.00  0.00           O
ATOM   6530  O11 POPEo 132      12.748 100.368  36.862  1.00  0.00           O
ATOM   6531  O12 POPEo 132      10.638  99.668  35.662  1.00  0.00           O
ATOM   6532  C1  POPEo 132      12.028 100.068  38.052  1.00  0.00           C
ATOM   6535  C2  POPEo 132      12.928  99.368  39.112  1.00  0.00           C
ATOM   6537  O21 POPEo 132      12.118  98.608  40.022  1.00  0.00           O
ATOM   6538  C21 POPEo 132      11.388  99.278  40.882  1.00  0.00           C
ATOM   6539  O22 POPEo 132      11.178 100.478  40.882  1.00  0.00           O
ATOM   6540  C22 POPEo 132      10.938  98.328  41.992  1.00  0.00           C
ATOM   6543  C3  POPEo 132      13.948 100.268  39.882  1.00  0.00           C
ATOM   6546  O31 POPEo 132      14.398  99.548  41.052  1.00  0.00           O
ATOM   6547  C31 POPEo 132      14.498 100.258  42.162  1.00  0.00           C
ATOM   6548  O32 POPEo 132      14.618 101.468  42.221  1.00  0.00           O
ATOM   6549  C32 POPEo 132      14.398  99.298  43.352  1.00  0.00           C
ATOM   6552  C23 POPEo 132      10.558  99.098  43.272  1.00  0.00           C
ATOM   6555  C24 POPEo 132      10.558  98.188  44.502  1.00  0.00           C
ATOM   6558  C25 POPEo 132      10.438  98.968  45.822  1.00  0.00           C
ATOM   6561  C26 POPEo 132       8.998  99.078  46.342  1.00  0.00           C
ATOM   6564  C27 POPEo 132       8.928  99.948  47.602  1.00  0.00           C
ATOM   6567  C28 POPEo 132       7.588  99.838  48.352  1.00  0.00           C
ATOM   6570  C29 POPEo 132       7.688  99.048  49.632  1.00  0.00           C
ATOM   6572 0C21 POPEo 132       8.138  99.508  50.812  1.00  0.00           C
ATOM   6574 1C21 POPEo 132       8.608 100.918  51.111  1.00  0.00           C
ATOM   6577 2C21 POPEo 132       8.028 101.458  52.432  1.00  0.00           C
ATOM   6580 3C21 POPEo 132       6.528 101.758  52.351  1.00  0.00           C
ATOM   6583 4C21 POPEo 132       5.828 101.888  53.712  1.00  0.00           C
ATOM   6586 5C21 POPEo 132       6.198 103.158  54.492  1.00  0.00           C
ATOM   6589 6C21 POPEo 132       5.388 103.288  55.781  1.00  0.00           C
ATOM   6592 7C21 POPEo 132       5.728 104.568  56.551  1.00  0.00           C
ATOM   6595 8C21 POPEo 132       4.718 104.898  57.652  1.00  0.00           C
ATOM   6599  C33 POPEo 132      14.128 100.028  44.692  1.00  0.00           C
ATOM   6602  C34 POPEo 132      14.058  99.048  45.872  1.00  0.00           C
ATOM   6605  C35 POPEo 132      13.968  99.748  47.230  1.00  0.00           C
ATOM   6608  C36 POPEo 132      14.278  98.808  48.401  1.00  0.00           C
ATOM   6611  C37 POPEo 132      14.408  99.498  49.762  1.00  0.00           C
ATOM   6614  C38 POPEo 132      13.098  99.508  50.572  1.00  0.00           C
ATOM   6617  C39 POPEo 132      13.288 100.108  51.972  1.00  0.00           C
ATOM   6620 0C31 POPEo 132      12.138  99.778  52.931  1.00  0.00           C
ATOM   6623 1C31 POPEo 132      12.178  98.318  53.412  1.00  0.00           C
ATOM   6626 2C31 POPEo 132      10.908  97.878  54.152  1.00  0.00           C
ATOM   6629 3C31 POPEo 132      11.088  96.478  54.752  1.00  0.00           C
ATOM   6632 4C31 POPEo 132       9.788  95.858  55.282  1.00  0.00           C
ATOM   6635 5C31 POPEo 132      10.038  94.518  55.971  1.00  0.00           C
ATOM   6638 6C31 POPEo 132       8.758  93.868  56.502  1.00  0.00           C
ATOM   6642  NH3 POPEp 133      73.738 100.628  31.742  1.00  0.00           N
ATOM   6646  C12 POPEp 133      73.288 101.738  32.652  1.00  0.00           C
ATOM   6649  C11 POPEp 133      72.308 102.768  32.012  1.00  0.00           C
ATOM   6652  P   POPEp 133      71.478 105.008  33.262  1.00  0.00           P
ATOM   6653  O13 POPEp 133      71.928 106.408  33.162  1.00  0.00           O
ATOM   6654  O14 POPEp 133      70.118 104.708  32.752  1.00  0.00           O
ATOM   6655  O11 POPEp 133      71.508 104.648  34.802  1.00  0.00           O
ATOM   6656  O12 POPEp 133      72.558 104.078  32.542  1.00  0.00           O
ATOM   6657  C1  POPEp 133      72.068 103.418  35.242  1.00  0.00           C
ATOM   6660  C2  POPEp 133      72.478 103.408  36.732  1.00  0.00           C
ATOM   6662  O21 POPEp 133      72.238 102.128  37.351  1.00  0.00           O
ATOM   6663  C21 POPEp 133      72.608 101.018  36.761  1.00  0.00           C
ATOM   6664  O22 POPEp 133      73.238 100.898  35.711  1.00  0.00           O
ATOM   6665  C22 POPEp 133      72.138  99.828  37.612  1.00  0.00           C
ATOM   6668  C3  POPEp 133      71.758 104.518  37.542  1.00  0.00           C
ATOM   6671  O31 POPEp 133      71.898 104.338  38.972  1.00  0.00           O
ATOM   6672  C31 POPEp 133      72.968 104.878  39.531  1.00  0.00           C
ATOM   6673  O32 POPEp 133      73.618 105.808  39.072  1.00  0.00           O
ATOM   6674  C32 POPEp 133      73.268 104.118  40.822  1.00  0.00           C
ATOM   6677  C23 POPEp 133      73.148  99.408  38.712  1.00  0.00           C
ATOM   6680  C24 POPEp 133      72.448  98.878  39.972  1.00  0.00           C
ATOM   6683  C25 POPEp 133      73.388  98.358  41.072  1.00  0.00           C
ATOM   6686  C26 POPEp 133      73.988  96.968  40.812  1.00  0.00           C
ATOM   6689  C27 POPEp 133      73.078  95.788  41.212  1.00  0.00           C
ATOM   6692  C28 POPEp 133      73.828  94.448  41.432  1.00  0.00           C
ATOM   6695  C29 POPEp 133      74.708  94.468  42.662  1.00  0.00           C
ATOM   6697 0C21 POPEp 133      74.988  93.448  43.492  1.00  0.00           C
ATOM   6699 1C21 POPEp 133      74.548  92.018  43.352  1.00  0.00           C
ATOM   6702 2C21 POPEp 133      75.458  91.048  44.131  1.00  0.00           C
ATOM   6705 3C21 POPEp 133      75.318  91.128  45.662  1.00  0.00           C
ATOM   6708 4C21 POPEp 133      74.078  90.418  46.231  1.00  0.00           C
ATOM   6711 5C21 POPEp 133      74.228  90.038  47.712  1.00  0.00           C
ATOM   6714 6C21 POPEp 133      74.268  91.238  48.682  1.00  0.00           C
ATOM   6717 7C21 POPEp 133      74.718  90.808  50.092  1.00  0.00           C
ATOM   6720 8C21 POPEp 133      74.898  91.978  51.062  1.00  0.00           C
ATOM   6724  C33 POPEp 133      74.668 104.398  41.422  1.00  0.00           C
ATOM   6727  C34 POPEp 133      74.768 103.888  42.861  1.00  0.00           C
ATOM   6730  C35 POPEp 133      76.138 104.068  43.531  1.00  0.00           C
ATOM   6733  C36 POPEp 133      76.088 103.428  44.921  1.00  0.00           C
ATOM   6736  C37 POPEp 133      77.398 103.488  45.722  1.00  0.00           C
ATOM   6739  C38 POPEp 133      77.318 102.658  47.011  1.00  0.00           C
ATOM   6742  C39 POPEp 133      76.118 102.978  47.902  1.00  0.00           C
ATOM   6745 0C31 POPEp 133      75.938 101.998  49.072  1.00  0.00           C
ATOM   6748 1C31 POPEp 133      74.578 102.188  49.742  1.00  0.00           C
ATOM   6751 2C31 POPEp 133      74.238 101.108  50.781  1.00  0.00           C
ATOM   6754 3C31 POPEp 133      72.738 101.088  51.101  1.00  0.00           C
ATOM   6757 4C31 POPEp 133      71.908 100.308  50.072  1.00  0.00           C
ATOM   6760 5C31 POPEp 133      70.398 100.578  50.201  1.00  0.00           C
ATOM   6763 6C31 POPEp 133      69.538  99.708  49.282  1.00  0.00           C
ATOM   6767  NH3 POPEq 134     110.068 104.778  36.212  1.00  0.00           N
ATOM   6771  C12 POPEq 134     111.048 105.308  37.231  1.00  0.00           C
ATOM   6774  C11 POPEq 134     112.218 106.078  36.592  1.00  0.00           C
ATOM   6777  P   POPEq 134     114.458 106.358  37.972  1.00  0.00           P
ATOM   6778  O13 POPEq 134     115.098 107.408  37.172  1.00  0.00           O
ATOM   6779  O14 POPEq 134     115.308 105.298  38.572  1.00  0.00           O
ATOM   6780  O11 POPEq 134     113.488 106.968  39.051  1.00  0.00           O
ATOM   6781  O12 POPEq 134     113.448 105.538  37.072  1.00  0.00           O
ATOM   6782  C1  POPEq 134     113.718 106.708  40.441  1.00  0.00           C
ATOM   6785  C2  POPEq 134     113.178 105.308  40.842  1.00  0.00           C
ATOM   6787  O21 POPEq 134     111.738 105.288  40.951  1.00  0.00           O
ATOM   6788  C21 POPEq 134     111.188 105.978  41.952  1.00  0.00           C
ATOM   6789  O22 POPEq 134     111.778 106.568  42.832  1.00  0.00           O
ATOM   6790  C22 POPEq 134     109.668 106.028  41.752  1.00  0.00           C
ATOM   6793  C3  POPEq 134     113.958 104.698  42.031  1.00  0.00           C
ATOM   6796  O31 POPEq 134     113.718 103.278  42.102  1.00  0.00           O
ATOM   6797  C31 POPEq 134     112.768 102.898  42.941  1.00  0.00           C
ATOM   6798  O32 POPEq 134     111.658 102.548  42.612  1.00  0.00           O
ATOM   6799  C32 POPEq 134     113.298 102.908  44.362  1.00  0.00           C
ATOM   6802  C23 POPEq 134     108.908 104.728  42.132  1.00  0.00           C
ATOM   6805  C24 POPEq 134     107.978 104.858  43.342  1.00  0.00           C
ATOM   6808  C25 POPEq 134     108.688 104.968  44.701  1.00  0.00           C
ATOM   6811  C26 POPEq 134     107.678 104.908  45.862  1.00  0.00           C
ATOM   6814  C27 POPEq 134     107.618 103.538  46.551  1.00  0.00           C
ATOM   6817  C28 POPEq 134     106.298 103.338  47.322  1.00  0.00           C
ATOM   6820  C29 POPEq 134     106.378 102.298  48.412  1.00  0.00           C
ATOM   6822 0C21 POPEq 134     106.798 102.538  49.672  1.00  0.00           C
ATOM   6824 1C21 POPEq 134     107.258 103.888  50.182  1.00  0.00           C
ATOM   6827 2C21 POPEq 134     107.378 103.958  51.722  1.00  0.00           C
ATOM   6830 3C21 POPEq 134     106.028 103.978  52.432  1.00  0.00           C
ATOM   6833 4C21 POPEq 134     106.158 104.078  53.962  1.00  0.00           C
ATOM   6836 5C21 POPEq 134     104.988 104.838  54.602  1.00  0.00           C
ATOM   6839 6C21 POPEq 134     105.198 105.088  56.101  1.00  0.00           C
ATOM   6842 7C21 POPEq 134     104.048 105.888  56.722  1.00  0.00           C
ATOM   6845 8C21 POPEq 134     104.328 106.288  58.172  1.00  0.00           C
ATOM   6849  C33 POPEq 134     112.428 103.768  45.292  1.00  0.00           C
ATOM   6852  C34 POPEq 134     113.138 104.018  46.611  1.00  0.00           C
ATOM   6855  C35 POPEq 134     112.388 105.028  47.481  1.00  0.00           C
ATOM   6858  C36 POPEq 134     113.308 105.678  48.512  1.00  0.00           C
ATOM   6861  C37 POPEq 134     112.568 106.688  49.391  1.00  0.00           C
ATOM   6864  C38 POPEq 134     112.948 106.528  50.872  1.00  0.00           C
ATOM   6867  C39 POPEq 134     112.328 105.288  51.532  1.00  0.00           C
ATOM   6870 0C31 POPEq 134     112.828 105.148  52.972  1.00  0.00           C
ATOM   6873 1C31 POPEq 134     112.018 104.168  53.822  1.00  0.00           C
ATOM   6876 2C31 POPEq 134     112.498 104.138  55.282  1.00  0.00           C
ATOM   6879 3C31 POPEq 134     111.338 104.148  56.282  1.00  0.00           C
ATOM   6882 4C31 POPEq 134     110.448 102.898  56.212  1.00  0.00           C
ATOM   6885 5C31 POPEq 134     109.228 103.028  57.122  1.00  0.00           C
ATOM   6888 6C31 POPEq 134     108.218 101.888  56.941  1.00  0.00           C
ATOM   6892  NH3 POPEr 135      97.198  69.358  34.322  1.00  0.00           N
ATOM   6896  C12 POPEr 135      95.728  69.008  34.271  1.00  0.00           C
ATOM   6899  C11 POPEr 135      94.888  69.988  33.432  1.00  0.00           C
ATOM   6902  P   POPEr 135      95.398  72.188  34.721  1.00  0.00           P
ATOM   6903  O13 POPEr 135      96.408  71.548  35.592  1.00  0.00           O
ATOM   6904  O14 POPEr 135      95.558  73.608  34.342  1.00  0.00           O
ATOM   6905  O11 POPEr 135      93.978  71.898  35.352  1.00  0.00           O
ATOM   6906  O12 POPEr 135      95.398  71.318  33.391  1.00  0.00           O
ATOM   6907  C1  POPEr 135      93.698  72.528  36.612  1.00  0.00           C
ATOM   6910  C2  POPEr 135      93.418  71.458  37.691  1.00  0.00           C
ATOM   6912  O21 POPEr 135      92.638  72.038  38.752  1.00  0.00           O
ATOM   6913  C21 POPEr 135      93.258  72.948  39.472  1.00  0.00           C
ATOM   6914  O22 POPEr 135      94.418  73.328  39.352  1.00  0.00           O
ATOM   6915  C22 POPEr 135      92.298  73.468  40.532  1.00  0.00           C
ATOM   6918  C3  POPEr 135      94.688  70.668  38.182  1.00  0.00           C
ATOM   6921  O31 POPEr 135      94.508  70.138  39.512  1.00  0.00           O
ATOM   6922  C31 POPEr 135      94.798  68.868  39.762  1.00  0.00           C
ATOM   6923  O32 POPEr 135      94.998  67.988  38.932  1.00  0.00           O
ATOM   6924  C32 POPEr 135      94.888  68.678  41.282  1.00  0.00           C
ATOM   6927  C23 POPEr 135      93.038  74.298  41.602  1.00  0.00           C
ATOM   6930  C24 POPEr 135      92.078  74.848  42.662  1.00  0.00           C
ATOM   6933  C25 POPEr 135      92.578  74.678  44.091  1.00  0.00           C
ATOM   6936  C26 POPEr 135      92.418  73.258  44.641  1.00  0.00           C
ATOM   6939  C27 POPEr 135      93.628  72.748  45.451  1.00  0.00           C
ATOM   6942  C28 POPEr 135      93.308  71.448  46.212  1.00  0.00           C
ATOM   6945  C29 POPEr 135      94.488  70.778  46.862  1.00  0.00           C
ATOM   6947 0C21 POPEr 135      94.988  71.058  48.081  1.00  0.00           C
ATOM   6949 1C21 POPEr 135      94.528  72.168  48.992  1.00  0.00           C
ATOM   6952 2C21 POPEr 135      93.388  71.768  49.952  1.00  0.00           C
ATOM   6955 3C21 POPEr 135      93.098  72.878  50.971  1.00  0.00           C
ATOM   6958 4C21 POPEr 135      91.948  72.548  51.922  1.00  0.00           C
ATOM   6961 5C21 POPEr 135      91.798  73.598  53.032  1.00  0.00           C
ATOM   6964 6C21 POPEr 135      90.688  73.268  54.032  1.00  0.00           C
ATOM   6967 7C21 POPEr 135      90.598  74.308  55.162  1.00  0.00           C
ATOM   6970 8C21 POPEr 135      89.518  73.988  56.201  1.00  0.00           C
ATOM   6974  C33 POPEr 135      95.938  67.658  41.771  1.00  0.00           C
ATOM   6977  C34 POPEr 135      96.678  68.098  43.051  1.00  0.00           C
ATOM   6980  C35 POPEr 135      96.088  67.568  44.371  1.00  0.00           C
ATOM   6983  C36 POPEr 135      97.078  67.798  45.521  1.00  0.00           C
ATOM   6986  C37 POPEr 135      96.658  67.188  46.862  1.00  0.00           C
ATOM   6989  C38 POPEr 135      97.858  66.928  47.782  1.00  0.00           C
ATOM   6992  C39 POPEr 135      97.448  66.678  49.242  1.00  0.00           C
ATOM   6995 0C31 POPEr 135      97.328  67.998  50.002  1.00  0.00           C
ATOM   6998 1C31 POPEr 135      96.438  67.968  51.252  1.00  0.00           C
ATOM   7001 2C31 POPEr 135      96.358  69.378  51.842  1.00  0.00           C
ATOM   7004 3C31 POPEr 135      95.438  69.558  53.051  1.00  0.00           C
ATOM   7007 4C31 POPEr 135      95.618  70.978  53.601  1.00  0.00           C
ATOM   7010 5C31 POPEr 135      94.898  71.298  54.912  1.00  0.00           C
ATOM   7013 6C31 POPEr 135      95.208  72.718  55.392  1.00  0.00           C
ATOM   7017  NH3 POPEs 136      95.008  10.318  77.962  1.00  0.00           N
ATOM   7021  C12 POPEs 136      93.538  10.198  78.251  1.00  0.00           C
ATOM   7024  C11 POPEs 136      92.708   9.908  76.992  1.00  0.00           C
ATOM   7027  P   POPEs 136      90.148   9.758  76.300  1.00  0.00           P
ATOM   7028  O13 POPEs 136      88.878   9.668  77.051  1.00  0.00           O
ATOM   7029  O14 POPEs 136      90.228  10.778  75.242  1.00  0.00           O
ATOM   7030  O11 POPEs 136      90.508   8.348  75.702  1.00  0.00           O
ATOM   7031  O12 POPEs 136      91.328  10.018  77.332  1.00  0.00           O
ATOM   7032  C1  POPEs 136      89.718   7.808  74.621  1.00  0.00           C
ATOM   7035  C2  POPEs 136      90.248   8.218  73.211  1.00  0.00           C
ATOM   7037  O21 POPEs 136      90.038   7.108  72.312  1.00  0.00           O
ATOM   7038  C21 POPEs 136      89.578   7.428  71.111  1.00  0.00           C
ATOM   7039  O22 POPEs 136      89.018   8.468  70.812  1.00  0.00           O
ATOM   7040  C22 POPEs 136      89.958   6.348  70.120  1.00  0.00           C
ATOM   7043  C3  POPEs 136      91.778   8.538  73.292  1.00  0.00           C
ATOM   7046  O31 POPEs 136      92.448   8.468  72.021  1.00  0.00           O
ATOM   7047  C31 POPEs 136      92.328   9.488  71.212  1.00  0.00           C
ATOM   7048  O32 POPEs 136      91.648  10.478  71.382  1.00  0.00           O
ATOM   7049  C32 POPEs 136      93.098   9.128  69.941  1.00  0.00           C
ATOM   7052  C23 POPEs 136      89.278   6.538  68.752  1.00  0.00           C
ATOM   7055  C24 POPEs 136      89.888   7.658  67.892  1.00  0.00           C
ATOM   7058  C25 POPEs 136      88.818   8.268  66.992  1.00  0.00           C
ATOM   7061  C26 POPEs 136      89.338   9.248  65.932  1.00  0.00           C
ATOM   7064  C27 POPEs 136      88.168   9.788  65.102  1.00  0.00           C
ATOM   7067  C28 POPEs 136      88.588  10.688  63.932  1.00  0.00           C
ATOM   7070  C29 POPEs 136      87.358  11.158  63.191  1.00  0.00           C
ATOM   7072 0C21 POPEs 136      86.668  10.438  62.291  1.00  0.00           C
ATOM   7074 1C21 POPEs 136      86.998   9.038  61.822  1.00  0.00           C
ATOM   7077 2C21 POPEs 136      87.698   9.038  60.452  1.00  0.00           C
ATOM   7080 3C21 POPEs 136      86.778   9.488  59.301  1.00  0.00           C
ATOM   7083 4C21 POPEs 136      87.558   9.978  58.081  1.00  0.00           C
ATOM   7086 5C21 POPEs 136      86.628  10.468  56.961  1.00  0.00           C
ATOM   7089 6C21 POPEs 136      86.138  11.908  57.151  1.00  0.00           C
ATOM   7092 7C21 POPEs 136      85.028  12.268  56.142  1.00  0.00           C
ATOM   7095 8C21 POPEs 136      84.538  13.708  56.222  1.00  0.00           C
ATOM   7099  C33 POPEs 136      93.028  10.208  68.842  1.00  0.00           C
ATOM   7102  C34 POPEs 136      93.628   9.748  67.502  1.00  0.00           C
ATOM   7105  C35 POPEs 136      93.268  10.718  66.362  1.00  0.00           C
ATOM   7108  C36 POPEs 136      93.728  10.238  64.980  1.00  0.00           C
ATOM   7111  C37 POPEs 136      92.868  10.858  63.871  1.00  0.00           C
ATOM   7114  C38 POPEs 136      93.288  10.458  62.451  1.00  0.00           C
ATOM   7117  C39 POPEs 136      92.148  10.648  61.432  1.00  0.00           C
ATOM   7120 0C31 POPEs 136      91.668  12.088  61.282  1.00  0.00           C
ATOM   7123 1C31 POPEs 136      90.328  12.178  60.542  1.00  0.00           C
ATOM   7126 2C31 POPEs 136      89.778  13.608  60.472  1.00  0.00           C
ATOM   7129 3C31 POPEs 136      88.408  13.688  59.781  1.00  0.00           C
ATOM   7132 4C31 POPEs 136      87.908  15.128  59.702  1.00  0.00           C
ATOM   7135 5C31 POPEs 136      86.618  15.298  58.892  1.00  0.00           C
ATOM   7138 6C31 POPEs 136      86.318  16.768  58.582  1.00  0.00           C
ATOM   7142  NH3 POPEt 137      24.348  71.578  38.832  1.00  0.00           N
ATOM   7146  C12 POPEt 137      23.128  70.698  38.712  1.00  0.00           C
ATOM   7149  C11 POPEt 137      23.238  69.428  39.572  1.00  0.00           C
ATOM   7152  P   POPEt 137      22.248  66.988  39.322  1.00  0.00           P
ATOM   7153  O13 POPEt 137      21.058  66.448  40.012  1.00  0.00           O
ATOM   7154  O14 POPEt 137      22.468  66.568  37.922  1.00  0.00           O
ATOM   7155  O11 POPEt 137      23.538  66.688  40.172  1.00  0.00           O
ATOM   7156  O12 POPEt 137      22.088  68.578  39.382  1.00  0.00           O
ATOM   7157  C1  POPEt 137      23.438  66.758  41.591  1.00  0.00           C
ATOM   7160  C2  POPEt 137      24.288  65.658  42.271  1.00  0.00           C
ATOM   7162  O21 POPEt 137      23.858  65.448  43.632  1.00  0.00           O
ATOM   7163  C21 POPEt 137      24.018  66.458  44.472  1.00  0.00           C
ATOM   7164  O22 POPEt 137      24.318  67.598  44.181  1.00  0.00           O
ATOM   7165  C22 POPEt 137      23.868  65.968  45.912  1.00  0.00           C
ATOM   7168  C3  POPEt 137      25.798  65.958  42.112  1.00  0.00           C
ATOM   7171  O31 POPEt 137      26.598  65.308  43.121  1.00  0.00           O
ATOM   7172  C31 POPEt 137      27.888  65.538  42.981  1.00  0.00           C
ATOM   7173  O32 POPEt 137      28.398  66.128  42.042  1.00  0.00           O
ATOM   7174  C32 POPEt 137      28.668  64.948  44.152  1.00  0.00           C
ATOM   7177  C23 POPEt 137      23.688  67.118  46.941  1.00  0.00           C
ATOM   7180  C24 POPEt 137      24.718  67.018  48.072  1.00  0.00           C
ATOM   7183  C25 POPEt 137      24.208  67.518  49.422  1.00  0.00           C
ATOM   7186  C26 POPEt 137      25.148  67.118  50.572  1.00  0.00           C
ATOM   7189  C27 POPEt 137      24.488  67.238  51.952  1.00  0.00           C
ATOM   7192  C28 POPEt 137      25.098  68.348  52.832  1.00  0.00           C
ATOM   7195  C29 POPEt 137      26.438  67.948  53.391  1.00  0.00           C
ATOM   7197 0C21 POPEt 137      26.698  67.608  54.662  1.00  0.00           C
ATOM   7199 1C21 POPEt 137      25.718  67.578  55.812  1.00  0.00           C
ATOM   7202 2C21 POPEt 137      25.968  68.718  56.801  1.00  0.00           C
ATOM   7205 3C21 POPEt 137      24.798  68.908  57.782  1.00  0.00           C
ATOM   7208 4C21 POPEt 137      25.088  69.978  58.842  1.00  0.00           C
ATOM   7211 5C21 POPEt 137      23.918  70.178  59.822  1.00  0.00           C
ATOM   7214 6C21 POPEt 137      24.128  71.398  60.722  1.00  0.00           C
ATOM   7217 7C21 POPEt 137      23.108  71.468  61.871  1.00  0.00           C
ATOM   7220 8C21 POPEt 137      23.278  72.728  62.742  1.00  0.00           C
ATOM   7224  C33 POPEt 137      29.798  65.898  44.612  1.00  0.00           C
ATOM   7227  C34 POPEt 137      30.868  65.198  45.462  1.00  0.00           C
ATOM   7230  C35 POPEt 137      30.528  65.038  46.952  1.00  0.00           C
ATOM   7233  C36 POPEt 137      30.548  66.368  47.731  1.00  0.00           C
ATOM   7236  C37 POPEt 137      30.688  66.128  49.252  1.00  0.00           C
ATOM   7239  C38 POPEt 137      30.558  67.418  50.072  1.00  0.00           C
ATOM   7242  C39 POPEt 137      30.748  67.198  51.582  1.00  0.00           C
ATOM   7245 0C31 POPEt 137      30.368  68.438  52.392  1.00  0.00           C
ATOM   7248 1C31 POPEt 137      30.478  68.258  53.902  1.00  0.00           C
ATOM   7251 2C31 POPEt 137      29.938  69.488  54.641  1.00  0.00           C
ATOM   7254 3C31 POPEt 137      29.958  69.358  56.171  1.00  0.00           C
ATOM   7257 4C31 POPEt 137      29.398  70.628  56.831  1.00  0.00           C
ATOM   7260 5C31 POPEt 137      29.358  70.558  58.362  1.00  0.00           C
ATOM   7263 6C31 POPEt 137      28.778  71.838  58.972  1.00  0.00           C
ATOM   7267  NH3 POPEu 138      28.928  39.988  37.722  1.00  0.00           N
ATOM   7271  C12 POPEu 138      30.138  39.478  36.982  1.00  0.00           C
ATOM   7274  C11 POPEu 138      31.178  40.578  36.652  1.00  0.00           C
ATOM   7277  P   POPEu 138      33.518  39.378  36.101  1.00  0.00           P
ATOM   7278  O13 POPEu 138      33.848  38.348  35.102  1.00  0.00           O
ATOM   7279  O14 POPEu 138      34.528  40.448  36.282  1.00  0.00           O
ATOM   7280  O11 POPEu 138      33.248  38.648  37.462  1.00  0.00           O
ATOM   7281  O12 POPEu 138      32.158  40.078  35.752  1.00  0.00           O
ATOM   7282  C1  POPEu 138      33.278  39.288  38.731  1.00  0.00           C
ATOM   7285  C2  POPEu 138      34.448  38.758  39.582  1.00  0.00           C
ATOM   7287  O21 POPEu 138      34.178  38.928  41.002  1.00  0.00           O
ATOM   7288  C21 POPEu 138      33.318  38.038  41.532  1.00  0.00           C
ATOM   7289  O22 POPEu 138      32.738  37.148  40.942  1.00  0.00           O
ATOM   7290  C22 POPEu 138      33.148  38.318  43.032  1.00  0.00           C
ATOM   7293  C3  POPEu 138      35.788  39.448  39.201  1.00  0.00           C
ATOM   7296  O31 POPEu 138      36.868  38.878  39.972  1.00  0.00           O
ATOM   7297  C31 POPEu 138      38.018  39.528  40.012  1.00  0.00           C
ATOM   7298  O32 POPEu 138      38.308  40.518  39.362  1.00  0.00           O
ATOM   7299  C32 POPEu 138      38.938  38.788  40.980  1.00  0.00           C
ATOM   7302  C23 POPEu 138      34.478  38.598  43.772  1.00  0.00           C
ATOM   7305  C24 POPEu 138      34.338  38.698  45.292  1.00  0.00           C
ATOM   7308  C25 POPEu 138      35.688  38.468  45.992  1.00  0.00           C
ATOM   7311  C26 POPEu 138      35.808  39.058  47.392  1.00  0.00           C
ATOM   7314  C27 POPEu 138      37.098  38.608  48.081  1.00  0.00           C
ATOM   7317  C28 POPEu 138      37.468  39.458  49.312  1.00  0.00           C
ATOM   7320  C29 POPEu 138      38.678  38.878  50.012  1.00  0.00           C
ATOM   7322 0C21 POPEu 138      39.098  39.198  51.252  1.00  0.00           C
ATOM   7324 1C21 POPEu 138      38.428  40.218  52.132  1.00  0.00           C
ATOM   7327 2C21 POPEu 138      38.898  40.138  53.601  1.00  0.00           C
ATOM   7330 3C21 POPEu 138      38.208  39.038  54.422  1.00  0.00           C
ATOM   7333 4C21 POPEu 138      36.888  39.508  55.062  1.00  0.00           C
ATOM   7336 5C21 POPEu 138      37.108  40.358  56.322  1.00  0.00           C
ATOM   7339 6C21 POPEu 138      36.068  41.478  56.512  1.00  0.00           C
ATOM   7342 7C21 POPEu 138      36.388  42.358  57.731  1.00  0.00           C
ATOM   7345 8C21 POPEu 138      35.568  43.638  57.812  1.00  0.00           C
ATOM   7349  C33 POPEu 138      39.548  39.728  42.042  1.00  0.00           C
ATOM   7352  C34 POPEu 138      38.498  40.458  42.902  1.00  0.00           C
ATOM   7355  C35 POPEu 138      38.768  40.378  44.412  1.00  0.00           C
ATOM   7358  C36 POPEu 138      40.188  40.808  44.822  1.00  0.00           C
ATOM   7361  C37 POPEu 138      40.388  40.758  46.342  1.00  0.00           C
ATOM   7364  C38 POPEu 138      41.818  40.388  46.731  1.00  0.00           C
ATOM   7367  C39 POPEu 138      42.038  40.398  48.252  1.00  0.00           C
ATOM   7370 0C31 POPEu 138      43.508  40.228  48.652  1.00  0.00           C
ATOM   7373 1C31 POPEu 138      43.738  40.648  50.112  1.00  0.00           C
ATOM   7376 2C31 POPEu 138      45.218  40.808  50.522  1.00  0.00           C
ATOM   7379 3C31 POPEu 138      46.058  39.538  50.411  1.00  0.00           C
ATOM   7382 4C31 POPEu 138      47.278  39.578  51.342  1.00  0.00           C
ATOM   7385 5C31 POPEu 138      48.248  38.408  51.162  1.00  0.00           C
ATOM   7388 6C31 POPEu 138      49.368  38.398  52.201  1.00  0.00           C
ATOM   7392  NH3 POPEv 139      40.608  32.238  78.762  1.00  0.00           N
ATOM   7396  C12 POPEv 139      40.898  30.778  78.840  1.00  0.00           C
ATOM   7399  C11 POPEv 139      40.588  30.208  80.242  1.00  0.00           C
ATOM   7402  P   POPEv 139      40.578  27.978  81.572  1.00  0.00           P
ATOM   7403  O13 POPEv 139      41.298  26.698  81.482  1.00  0.00           O
ATOM   7404  O14 POPEv 139      40.738  28.748  82.822  1.00  0.00           O
ATOM   7405  O11 POPEv 139      39.018  27.698  81.382  1.00  0.00           O
ATOM   7406  O12 POPEv 139      40.988  28.838  80.302  1.00  0.00           O
ATOM   7407  C1  POPEv 139      38.508  26.568  80.672  1.00  0.00           C
ATOM   7410  C2  POPEv 139      38.508  26.768  79.122  1.00  0.00           C
ATOM   7412  O21 POPEv 139      37.348  26.248  78.441  1.00  0.00           O
ATOM   7413  C21 POPEv 139      37.078  24.958  78.572  1.00  0.00           C
ATOM   7414  O22 POPEv 139      37.528  24.218  79.431  1.00  0.00           O
ATOM   7415  C22 POPEv 139      36.088  24.498  77.501  1.00  0.00           C
ATOM   7418  C3  POPEv 139      39.808  26.238  78.432  1.00  0.00           C
ATOM   7421  O31 POPEv 139      39.728  26.178  76.992  1.00  0.00           O
ATOM   7422  C31 POPEv 139      39.538  27.318  76.340  1.00  0.00           C
ATOM   7423  O32 POPEv 139      39.408  28.428  76.812  1.00  0.00           O
ATOM   7424  C32 POPEv 139      39.378  26.998  74.861  1.00  0.00           C
ATOM   7427  C23 POPEv 139      36.428  23.088  76.952  1.00  0.00           C
ATOM   7430  C24 POPEv 139      36.068  22.918  75.471  1.00  0.00           C
ATOM   7433  C25 POPEv 139      37.018  23.718  74.562  1.00  0.00           C
ATOM   7436  C26 POPEv 139      36.788  23.408  73.082  1.00  0.00           C
ATOM   7439  C27 POPEv 139      37.788  24.138  72.172  1.00  0.00           C
ATOM   7442  C28 POPEv 139      38.028  23.398  70.842  1.00  0.00           C
ATOM   7445  C29 POPEv 139      36.758  23.218  70.050  1.00  0.00           C
ATOM   7447 0C21 POPEv 139      36.698  22.758  68.782  1.00  0.00           C
ATOM   7449 1C21 POPEv 139      37.868  22.348  67.932  1.00  0.00           C
ATOM   7452 2C21 POPEv 139      37.978  23.248  66.682  1.00  0.00           C
ATOM   7455 3C21 POPEv 139      38.158  24.738  66.992  1.00  0.00           C
ATOM   7458 4C21 POPEv 139      38.528  25.538  65.742  1.00  0.00           C
ATOM   7461 5C21 POPEv 139      38.738  27.038  65.992  1.00  0.00           C
ATOM   7464 6C21 POPEv 139      39.108  27.778  64.702  1.00  0.00           C
ATOM   7467 7C21 POPEv 139      39.508  29.248  64.941  1.00  0.00           C
ATOM   7470 8C21 POPEv 139      39.718  30.018  63.642  1.00  0.00           C
ATOM   7474  C33 POPEv 139      39.348  28.258  73.972  1.00  0.00           C
ATOM   7477  C34 POPEv 139      39.178  27.938  72.491  1.00  0.00           C
ATOM   7480  C35 POPEv 139      40.378  27.148  71.972  1.00  0.00           C
ATOM   7483  C36 POPEv 139      40.428  26.978  70.451  1.00  0.00           C
ATOM   7486  C37 POPEv 139      41.558  25.998  70.102  1.00  0.00           C
ATOM   7489  C38 POPEv 139      41.788  25.848  68.601  1.00  0.00           C
ATOM   7492  C39 POPEv 139      42.598  27.008  68.010  1.00  0.00           C
ATOM   7495 0C31 POPEv 139      42.768  26.848  66.502  1.00  0.00           C
ATOM   7498 1C31 POPEv 139      43.668  27.928  65.891  1.00  0.00           C
ATOM   7501 2C31 POPEv 139      43.358  28.178  64.411  1.00  0.00           C
ATOM   7504 3C31 POPEv 139      43.488  26.928  63.531  1.00  0.00           C
ATOM   7507 4C31 POPEv 139      43.218  27.248  62.052  1.00  0.00           C
ATOM   7510 5C31 POPEv 139      43.318  26.018  61.152  1.00  0.00           C
ATOM   7513 6C31 POPEv 139      43.028  26.378  59.692  1.00  0.00           C
ATOM   7517  NH3 POPEw 140      23.488  11.958  81.702  1.00  0.00           N
ATOM   7521  C12 POPEw 140      22.838  11.078  82.752  1.00  0.00           C
ATOM   7524  C11 POPEw 140      22.498   9.648  82.261  1.00  0.00           C
ATOM   7527  P   POPEw 140      21.888   9.808  79.732  1.00  0.00           P
ATOM   7528  O13 POPEw 140      22.158  11.248  79.531  1.00  0.00           O
ATOM   7529  O14 POPEw 140      23.018   8.878  79.472  1.00  0.00           O
ATOM   7530  O11 POPEw 140      20.628   9.368  78.891  1.00  0.00           O
ATOM   7531  O12 POPEw 140      21.468   9.648  81.250  1.00  0.00           O
ATOM   7532  C1  POPEw 140      20.768   8.978  77.521  1.00  0.00           C
ATOM   7535  C2  POPEw 140      19.808   9.768  76.580  1.00  0.00           C
ATOM   7537  O21 POPEw 140      20.308   9.598  75.242  1.00  0.00           O
ATOM   7538  C21 POPEw 140      19.668  10.088  74.171  1.00  0.00           C
ATOM   7539  O22 POPEw 140      20.238  10.628  73.242  1.00  0.00           O
ATOM   7540  C22 POPEw 140      18.168   9.748  74.122  1.00  0.00           C
ATOM   7543  C3  POPEw 140      19.778  11.268  77.001  1.00  0.00           C
ATOM   7546  O31 POPEw 140      19.078  12.068  76.041  1.00  0.00           O
ATOM   7547  C31 POPEw 140      19.298  13.368  76.131  1.00  0.00           C
ATOM   7548  O32 POPEw 140      19.868  13.938  77.051  1.00  0.00           O
ATOM   7549  C32 POPEw 140      18.778  14.038  74.861  1.00  0.00           C
ATOM   7552  C23 POPEw 140      17.668   9.598  72.652  1.00  0.00           C
ATOM   7555  C24 POPEw 140      16.138   9.738  72.480  1.00  0.00           C
ATOM   7558  C25 POPEw 140      15.568   8.978  71.271  1.00  0.00           C
ATOM   7561  C26 POPEw 140      16.108   9.428  69.902  1.00  0.00           C
ATOM   7564  C27 POPEw 140      15.578   8.548  68.752  1.00  0.00           C
ATOM   7567  C28 POPEw 140      15.848   9.098  67.332  1.00  0.00           C
ATOM   7570  C29 POPEw 140      17.318   9.178  66.981  1.00  0.00           C
ATOM   7572 0C21 POPEw 140      17.918   8.658  65.891  1.00  0.00           C
ATOM   7574 1C21 POPEw 140      17.268   7.878  64.772  1.00  0.00           C
ATOM   7577 2C21 POPEw 140      18.318   7.148  63.902  1.00  0.00           C
ATOM   7580 3C21 POPEw 140      18.988   8.028  62.832  1.00  0.00           C
ATOM   7583 4C21 POPEw 140      20.178   7.338  62.151  1.00  0.00           C
ATOM   7586 5C21 POPEw 140      20.458   7.828  60.722  1.00  0.00           C
ATOM   7589 6C21 POPEw 140      20.858   9.308  60.611  1.00  0.00           C
ATOM   7592 7C21 POPEw 140      21.128   9.708  59.152  1.00  0.00           C
ATOM   7595 8C21 POPEw 140      21.558  11.168  58.962  1.00  0.00           C
ATOM   7599  C33 POPEw 140      19.858  14.908  74.171  1.00  0.00           C
ATOM   7602  C34 POPEw 140      20.228  14.358  72.792  1.00  0.00           C
ATOM   7605  C35 POPEw 140      19.138  14.638  71.742  1.00  0.00           C
ATOM   7608  C36 POPEw 140      19.438  13.998  70.382  1.00  0.00           C
ATOM   7611  C37 POPEw 140      18.488  14.508  69.292  1.00  0.00           C
ATOM   7614  C38 POPEw 140      18.788  13.928  67.902  1.00  0.00           C
ATOM   7617  C39 POPEw 140      18.388  14.888  66.771  1.00  0.00           C
ATOM   7620 0C31 POPEw 140      16.888  15.218  66.701  1.00  0.00           C
ATOM   7623 1C31 POPEw 140      16.648  16.468  65.842  1.00  0.00           C
ATOM   7626 2C31 POPEw 140      15.158  16.758  65.572  1.00  0.00           C
ATOM   7629 3C31 POPEw 140      14.998  17.988  64.672  1.00  0.00           C
ATOM   7632 4C31 POPEw 140      13.548  18.288  64.271  1.00  0.00           C
ATOM   7635 5C31 POPEw 140      13.468  19.468  63.302  1.00  0.00           C
ATOM   7638 6C31 POPEw 140      12.038  19.908  62.972  1.00  0.00           C
ATOM   7642  NH3 POPEx 141     106.598  50.628  80.512  1.00  0.00           N
ATOM   7646  C12 POPEx 141     107.608  49.758  79.822  1.00  0.00           C
ATOM   7649  C11 POPEx 141     108.268  50.458  78.622  1.00  0.00           C
ATOM   7652  P   POPEx 141     110.738  49.688  78.251  1.00  0.00           P
ATOM   7653  O13 POPEx 141     110.928  50.508  79.452  1.00  0.00           O
ATOM   7654  O14 POPEx 141     111.308  48.318  78.281  1.00  0.00           O
ATOM   7655  O11 POPEx 141     111.308  50.498  77.021  1.00  0.00           O
ATOM   7656  O12 POPEx 141     109.188  49.588  77.962  1.00  0.00           O
ATOM   7657  C1  POPEx 141     110.988  50.198  75.672  1.00  0.00           C
ATOM   7660  C2  POPEx 141     111.638  51.248  74.732  1.00  0.00           C
ATOM   7662  O21 POPEx 141     111.588  50.788  73.362  1.00  0.00           O
ATOM   7663  C21 POPEx 141     110.358  50.458  72.962  1.00  0.00           C
ATOM   7664  O22 POPEx 141     109.998  49.348  72.632  1.00  0.00           O
ATOM   7665  C22 POPEx 141     109.448  51.688  72.882  1.00  0.00           C
ATOM   7668  C3  POPEx 141     113.108  51.568  75.141  1.00  0.00           C
ATOM   7671  O31 POPEx 141     113.728  52.518  74.242  1.00  0.00           O
ATOM   7672  C31 POPEx 141     114.638  52.028  73.401  1.00  0.00           C
ATOM   7673  O32 POPEx 141     115.068  50.888  73.421  1.00  0.00           O
ATOM   7674  C32 POPEx 141     115.018  53.058  72.332  1.00  0.00           C
ATOM   7677  C23 POPEx 141     108.388  51.578  71.742  1.00  0.00           C
ATOM   7680  C24 POPEx 141     108.188  52.928  71.031  1.00  0.00           C
ATOM   7683  C25 POPEx 141     107.398  52.798  69.721  1.00  0.00           C
ATOM   7686  C26 POPEx 141     107.438  54.078  68.852  1.00  0.00           C
ATOM   7689  C27 POPEx 141     106.668  53.978  67.521  1.00  0.00           C
ATOM   7692  C28 POPEx 141     107.468  53.448  66.312  1.00  0.00           C
ATOM   7695  C29 POPEx 141     107.958  52.038  66.502  1.00  0.00           C
ATOM   7697 0C21 POPEx 141     107.358  50.908  66.101  1.00  0.00           C
ATOM   7699 1C21 POPEx 141     106.078  50.758  65.301  1.00  0.00           C
ATOM   7702 2C21 POPEx 141     106.288  49.678  64.222  1.00  0.00           C
ATOM   7705 3C21 POPEx 141     105.028  49.368  63.412  1.00  0.00           C
ATOM   7708 4C21 POPEx 141     105.308  48.278  62.372  1.00  0.00           C
ATOM   7711 5C21 POPEx 141     104.128  47.968  61.451  1.00  0.00           C
ATOM   7714 6C21 POPEx 141     104.518  46.948  60.371  1.00  0.00           C
ATOM   7717 7C21 POPEx 141     103.388  46.628  59.391  1.00  0.00           C
ATOM   7720 8C21 POPEx 141     103.818  45.648  58.302  1.00  0.00           C
ATOM   7724  C33 POPEx 141     115.178  52.468  70.901  1.00  0.00           C
ATOM   7727  C34 POPEx 141     113.908  52.638  70.062  1.00  0.00           C
ATOM   7730  C35 POPEx 141     113.808  51.738  68.822  1.00  0.00           C
ATOM   7733  C36 POPEx 141     114.978  51.808  67.832  1.00  0.00           C
ATOM   7736  C37 POPEx 141     114.628  51.118  66.502  1.00  0.00           C
ATOM   7739  C38 POPEx 141     115.468  49.858  66.201  1.00  0.00           C
ATOM   7742  C39 POPEx 141     114.948  49.028  65.012  1.00  0.00           C
ATOM   7745 0C31 POPEx 141     114.858  49.778  63.671  1.00  0.00           C
ATOM   7748 1C31 POPEx 141     116.228  50.248  63.172  1.00  0.00           C
ATOM   7751 2C31 POPEx 141     116.168  50.988  61.831  1.00  0.00           C
ATOM   7754 3C31 POPEx 141     115.828  50.098  60.621  1.00  0.00           C
ATOM   7757 4C31 POPEx 141     115.828  50.908  59.322  1.00  0.00           C
ATOM   7760 5C31 POPEx 141     115.528  50.048  58.081  1.00  0.00           C
ATOM   7763 6C31 POPEx 141     115.588  50.848  56.782  1.00  0.00           C
ATOM   7767  NH3 POPEy 142      38.388  77.258  80.822  1.00  0.00           N
ATOM   7771  C12 POPEy 142      39.818  77.658  80.992  1.00  0.00           C
ATOM   7774  C11 POPEy 142      40.428  76.938  82.201  1.00  0.00           C
ATOM   7777  P   POPEy 142      43.018  76.348  82.092  1.00  0.00           P
ATOM   7778  O13 POPEy 142      44.258  77.148  82.112  1.00  0.00           O
ATOM   7779  O14 POPEy 142      42.878  75.148  82.942  1.00  0.00           O
ATOM   7780  O11 POPEy 142      42.698  75.868  80.620  1.00  0.00           O
ATOM   7781  O12 POPEy 142      41.788  77.288  82.360  1.00  0.00           O
ATOM   7782  C1  POPEy 142      43.748  75.968  79.642  1.00  0.00           C
ATOM   7785  C2  POPEy 142      43.278  75.378  78.301  1.00  0.00           C
ATOM   7787  O21 POPEy 142      44.238  75.768  77.301  1.00  0.00           O
ATOM   7788  C21 POPEy 142      44.428  74.828  76.362  1.00  0.00           C
ATOM   7789  O22 POPEy 142      43.928  73.718  76.382  1.00  0.00           O
ATOM   7790  C22 POPEy 142      45.388  75.358  75.281  1.00  0.00           C
ATOM   7793  C3  POPEy 142      41.858  75.898  77.962  1.00  0.00           C
ATOM   7796  O31 POPEy 142      41.238  75.148  76.902  1.00  0.00           O
ATOM   7797  C31 POPEy 142      41.188  75.758  75.722  1.00  0.00           C
ATOM   7798  O32 POPEy 142      41.608  76.878  75.492  1.00  0.00           O
ATOM   7799  C32 POPEy 142      40.478  74.868  74.712  1.00  0.00           C
ATOM   7802  C23 POPEy 142      44.938  74.928  73.862  1.00  0.00           C
ATOM   7805  C24 POPEy 142      46.008  75.068  72.762  1.00  0.00           C
ATOM   7808  C25 POPEy 142      46.308  76.498  72.281  1.00  0.00           C
ATOM   7811  C26 POPEy 142      46.858  76.528  70.842  1.00  0.00           C
ATOM   7814  C27 POPEy 142      47.088  77.938  70.271  1.00  0.00           C
ATOM   7817  C28 POPEy 142      47.208  77.968  68.730  1.00  0.00           C
ATOM   7820  C29 POPEy 142      48.428  77.278  68.202  1.00  0.00           C
ATOM   7822 0C21 POPEy 142      48.858  77.268  66.922  1.00  0.00           C
ATOM   7824 1C21 POPEy 142      48.208  77.968  65.742  1.00  0.00           C
ATOM   7827 2C21 POPEy 142      49.238  78.738  64.882  1.00  0.00           C
ATOM   7830 3C21 POPEy 142      49.728  80.048  65.532  1.00  0.00           C
ATOM   7833 4C21 POPEy 142      50.848  80.738  64.730  1.00  0.00           C
ATOM   7836 5C21 POPEy 142      51.218  82.128  65.242  1.00  0.00           C
ATOM   7839 6C21 POPEy 142      51.648  82.128  66.712  1.00  0.00           C
ATOM   7842 7C21 POPEy 142      52.158  83.498  67.182  1.00  0.00           C
ATOM   7845 8C21 POPEy 142      52.478  83.508  68.682  1.00  0.00           C
ATOM   7849  C33 POPEy 142      39.848  75.738  73.602  1.00  0.00           C
ATOM   7852  C34 POPEy 142      38.878  74.998  72.682  1.00  0.00           C
ATOM   7855  C35 POPEy 142      38.188  75.928  71.672  1.00  0.00           C
ATOM   7858  C36 POPEy 142      37.198  76.918  72.312  1.00  0.00           C
ATOM   7861  C37 POPEy 142      36.308  77.648  71.292  1.00  0.00           C
ATOM   7864  C38 POPEy 142      35.288  78.608  71.922  1.00  0.00           C
ATOM   7867  C39 POPEy 142      34.078  78.958  71.031  1.00  0.00           C
ATOM   7870 0C31 POPEy 142      33.168  77.758  70.742  1.00  0.00           C
ATOM   7873 1C31 POPEy 142      31.758  78.178  70.312  1.00  0.00           C
ATOM   7876 2C31 POPEy 142      30.708  77.108  70.650  1.00  0.00           C
ATOM   7879 3C31 POPEy 142      29.268  77.588  70.402  1.00  0.00           C
ATOM   7882 4C31 POPEy 142      28.258  76.938  71.352  1.00  0.00           C
ATOM   7885 5C31 POPEy 142      26.838  77.448  71.122  1.00  0.00           C
ATOM   7888 6C31 POPEy 142      25.858  77.048  72.230  1.00  0.00           C
ATOM   7892  NH3 POPEz 143      43.458  24.638  80.742  1.00  0.00           N
ATOM   7896  C12 POPEz 143      44.578  23.608  80.751  1.00  0.00           C
ATOM   7899  C11 POPEz 143      45.978  24.238  80.801  1.00  0.00           C
ATOM   7902  P   POPEz 143      48.508  23.688  80.681  1.00  0.00           P
ATOM   7903  O13 POPEz 143      48.638  24.958  81.432  1.00  0.00           O
ATOM   7904  O14 POPEz 143      49.448  22.588  81.002  1.00  0.00           O
ATOM   7905  O11 POPEz 143      48.708  24.018  79.151  1.00  0.00           O
ATOM   7906  O12 POPEz 143      46.988  23.208  80.760  1.00  0.00           O
ATOM   7907  C1  POPEz 143      48.258  23.098  78.161  1.00  0.00           C
ATOM   7910  C2  POPEz 143      48.838  23.418  76.752  1.00  0.00           C
ATOM   7912  O21 POPEz 143      49.058  22.168  76.051  1.00  0.00           O
ATOM   7913  C21 POPEz 143      47.928  21.618  75.621  1.00  0.00           C
ATOM   7914  O22 POPEz 143      46.808  22.098  75.722  1.00  0.00           O
ATOM   7915  C22 POPEz 143      48.188  20.298  74.931  1.00  0.00           C
ATOM   7918  C3  POPEz 143      50.128  24.278  76.812  1.00  0.00           C
ATOM   7921  O31 POPEz 143      50.848  24.198  75.572  1.00  0.00           O
ATOM   7922  C31 POPEz 143      51.688  23.178  75.471  1.00  0.00           C
ATOM   7923  O32 POPEz 143      52.028  22.458  76.412  1.00  0.00           O
ATOM   7924  C32 POPEz 143      52.158  23.088  74.010  1.00  0.00           C
ATOM   7927  C23 POPEz 143      46.878  19.488  75.032  1.00  0.00           C
ATOM   7930  C24 POPEz 143      46.958  18.108  74.402  1.00  0.00           C
ATOM   7933  C25 POPEz 143      45.748  17.268  74.801  1.00  0.00           C
ATOM   7936  C26 POPEz 143      44.418  17.708  74.161  1.00  0.00           C
ATOM   7939  C27 POPEz 143      43.258  16.868  74.702  1.00  0.00           C
ATOM   7942  C28 POPEz 143      42.308  16.318  73.631  1.00  0.00           C
ATOM   7945  C29 POPEz 143      41.268  15.458  74.301  1.00  0.00           C
ATOM   7947 0C21 POPEz 143      40.228  14.888  73.681  1.00  0.00           C
ATOM   7949 1C21 POPEz 143      39.908  15.038  72.221  1.00  0.00           C
ATOM   7952 2C21 POPEz 143      40.378  13.818  71.422  1.00  0.00           C
ATOM   7955 3C21 POPEz 143      39.908  13.908  69.962  1.00  0.00           C
ATOM   7958 4C21 POPEz 143      40.338  12.708  69.120  1.00  0.00           C
ATOM   7961 5C21 POPEz 143      39.778  12.788  67.690  1.00  0.00           C
ATOM   7964 6C21 POPEz 143      40.428  11.788  66.731  1.00  0.00           C
ATOM   7967 7C21 POPEz 143      40.088  12.078  65.271  1.00  0.00           C
ATOM   7970 8C21 POPEz 143      40.858  11.208  64.282  1.00  0.00           C
ATOM   7974  C33 POPEz 143      51.138  22.318  73.141  1.00  0.00           C
ATOM   7977  C34 POPEz 143      51.628  22.108  71.691  1.00  0.00           C
ATOM   7980  C35 POPEz 143      50.908  20.948  70.992  1.00  0.00           C
ATOM   7983  C36 POPEz 143      49.388  21.158  70.831  1.00  0.00           C
ATOM   7986  C37 POPEz 143      48.558  19.888  71.051  1.00  0.00           C
ATOM   7989  C38 POPEz 143      48.048  19.288  69.742  1.00  0.00           C
ATOM   7992  C39 POPEz 143      46.858  20.098  69.201  1.00  0.00           C
ATOM   7995 0C31 POPEz 143      46.398  19.668  67.801  1.00  0.00           C
ATOM   7998 1C31 POPEz 143      45.308  20.598  67.291  1.00  0.00           C
ATOM   8001 2C31 POPEz 143      44.748  20.208  65.922  1.00  0.00           C
ATOM   8004 3C31 POPEz 143      43.638  21.178  65.492  1.00  0.00           C
ATOM   8007 4C31 POPEz 143      42.918  20.748  64.212  1.00  0.00           C
ATOM   8010 5C31 POPEz 143      41.758  21.688  63.871  1.00  0.00           C
ATOM   8013 6C31 POPEz 143      41.008  21.308  62.592  1.00  0.00           C
ATOM   8017  NH3 POPE0 144      59.908  40.948  36.862  1.00  0.00           N
ATOM   8021  C12 POPE0 144      58.698  40.968  35.961  1.00  0.00           C
ATOM   8024  C11 POPE0 144      58.118  39.558  35.762  1.00  0.00           C
ATOM   8027  P   POPE0 144      57.288  37.568  37.322  1.00  0.00           P
ATOM   8028  O13 POPE0 144      55.878  37.198  37.092  1.00  0.00           O
ATOM   8029  O14 POPE0 144      58.268  36.688  36.642  1.00  0.00           O
ATOM   8030  O11 POPE0 144      57.578  37.498  38.852  1.00  0.00           O
ATOM   8031  O12 POPE0 144      57.578  39.078  36.982  1.00  0.00           O
ATOM   8032  C1  POPE0 144      58.428  38.408  39.552  1.00  0.00           C
ATOM   8035  C2  POPE0 144      57.618  39.288  40.502  1.00  0.00           C
ATOM   8037  O21 POPE0 144      58.428  40.298  41.142  1.00  0.00           O
ATOM   8038  C21 POPE0 144      59.348  39.928  42.011  1.00  0.00           C
ATOM   8039  O22 POPE0 144      59.738  38.798  42.201  1.00  0.00           O
ATOM   8040  C22 POPE0 144      59.878  41.178  42.742  1.00  0.00           C
ATOM   8043  C3  POPE0 144      56.788  38.408  41.481  1.00  0.00           C
ATOM   8046  O31 POPE0 144      55.828  39.188  42.201  1.00  0.00           O
ATOM   8047  C31 POPE0 144      56.108  39.468  43.451  1.00  0.00           C
ATOM   8048  O32 POPE0 144      57.048  39.028  44.091  1.00  0.00           O
ATOM   8049  C32 POPE0 144      55.078  40.458  43.932  1.00  0.00           C
ATOM   8052  C23 POPE0 144      60.008  40.998  44.282  1.00  0.00           C
ATOM   8055  C24 POPE0 144      59.948  42.338  45.022  1.00  0.00           C
ATOM   8058  C25 POPE0 144      59.768  42.238  46.542  1.00  0.00           C
ATOM   8061  C26 POPE0 144      61.068  41.998  47.312  1.00  0.00           C
ATOM   8064  C27 POPE0 144      60.828  41.918  48.822  1.00  0.00           C
ATOM   8067  C28 POPE0 144      62.098  41.598  49.632  1.00  0.00           C
ATOM   8070  C29 POPE0 144      61.898  40.968  50.992  1.00  0.00           C
ATOM   8072 0C21 POPE0 144      60.948  41.228  51.912  1.00  0.00           C
ATOM   8074 1C21 POPE0 144      59.868  42.268  51.822  1.00  0.00           C
ATOM   8077 2C21 POPE0 144      59.058  42.448  53.121  1.00  0.00           C
ATOM   8080 3C21 POPE0 144      59.828  43.108  54.282  1.00  0.00           C
ATOM   8083 4C21 POPE0 144      58.858  43.578  55.371  1.00  0.00           C
ATOM   8086 5C21 POPE0 144      59.518  44.128  56.642  1.00  0.00           C
ATOM   8089 6C21 POPE0 144      58.458  44.558  57.662  1.00  0.00           C
ATOM   8092 7C21 POPE0 144      59.038  44.968  59.021  1.00  0.00           C
ATOM   8095 8C21 POPE0 144      57.958  45.458  59.991  1.00  0.00           C
ATOM   8099  C33 POPE0 144      55.548  41.068  45.252  1.00  0.00           C
ATOM   8102  C34 POPE0 144      54.668  42.238  45.682  1.00  0.00           C
ATOM   8105  C35 POPE0 144      55.138  42.778  47.031  1.00  0.00           C
ATOM   8108  C36 POPE0 144      54.728  44.228  47.281  1.00  0.00           C
ATOM   8111  C37 POPE0 144      55.168  44.648  48.682  1.00  0.00           C
ATOM   8114  C38 POPE0 144      54.858  46.118  49.002  1.00  0.00           C
ATOM   8117  C39 POPE0 144      55.288  46.508  50.422  1.00  0.00           C
ATOM   8120 0C31 POPE0 144      54.398  45.838  51.481  1.00  0.00           C
ATOM   8123 1C31 POPE0 144      54.828  46.078  52.931  1.00  0.00           C
ATOM   8126 2C31 POPE0 144      53.848  45.378  53.892  1.00  0.00           C
ATOM   8129 3C31 POPE0 144      54.328  45.268  55.341  1.00  0.00           C
ATOM   8132 4C31 POPE0 144      54.548  46.618  56.022  1.00  0.00           C
ATOM   8135 5C31 POPE0 144      54.758  46.468  57.542  1.00  0.00           C
ATOM   8138 6C31 POPE0 144      55.018  47.798  58.252  1.00  0.00           C
ATOM   8142  NH3 POPE1 145      78.748  93.328  32.722  1.00  0.00           N
ATOM   8146  C12 POPE1 145      80.248  93.318  32.801  1.00  0.00           C
ATOM   8149  C11 POPE1 145      80.848  91.918  32.712  1.00  0.00           C
ATOM   8152  P   POPE1 145      83.288  92.168  33.692  1.00  0.00           P
ATOM   8153  O13 POPE1 145      84.328  91.128  33.562  1.00  0.00           O
ATOM   8154  O14 POPE1 145      83.798  93.558  33.702  1.00  0.00           O
ATOM   8155  O11 POPE1 145      82.458  91.908  35.022  1.00  0.00           O
ATOM   8156  O12 POPE1 145      82.248  92.028  32.532  1.00  0.00           O
ATOM   8157  C1  POPE1 145      82.948  92.398  36.272  1.00  0.00           C
ATOM   8160  C2  POPE1 145      83.268  91.258  37.272  1.00  0.00           C
ATOM   8162  O21 POPE1 145      83.408  91.818  38.601  1.00  0.00           O
ATOM   8163  C21 POPE1 145      82.368  91.658  39.412  1.00  0.00           C
ATOM   8164  O22 POPE1 145      81.218  91.458  39.072  1.00  0.00           O
ATOM   8165  C22 POPE1 145      82.878  91.748  40.862  1.00  0.00           C
ATOM   8168  C3  POPE1 145      84.598  90.518  36.882  1.00  0.00           C
ATOM   8171  O31 POPE1 145      85.698  90.788  37.782  1.00  0.00           O
ATOM   8172  C31 POPE1 145      85.668  90.028  38.871  1.00  0.00           C
ATOM   8173  O32 POPE1 145      84.758  89.258  39.162  1.00  0.00           O
ATOM   8174  C32 POPE1 145      86.888  90.308  39.742  1.00  0.00           C
ATOM   8177  C23 POPE1 145      81.778  92.098  41.871  1.00  0.00           C
ATOM   8180  C24 POPE1 145      82.248  92.088  43.342  1.00  0.00           C
ATOM   8183  C25 POPE1 145      81.108  92.498  44.282  1.00  0.00           C
ATOM   8186  C26 POPE1 145      81.128  91.958  45.722  1.00  0.00           C
ATOM   8189  C27 POPE1 145      79.748  92.128  46.382  1.00  0.00           C
ATOM   8192  C28 POPE1 145      79.658  91.598  47.832  1.00  0.00           C
ATOM   8195  C29 POPE1 145      80.158  92.578  48.862  1.00  0.00           C
ATOM   8197 0C21 POPE1 145      79.688  92.698  50.121  1.00  0.00           C
ATOM   8199 1C21 POPE1 145      78.628  91.848  50.772  1.00  0.00           C
ATOM   8202 2C21 POPE1 145      79.278  90.758  51.621  1.00  0.00           C
ATOM   8205 3C21 POPE1 145      78.298  89.638  52.022  1.00  0.00           C
ATOM   8208 4C21 POPE1 145      78.948  88.598  52.952  1.00  0.00           C
ATOM   8211 5C21 POPE1 145      79.988  87.728  52.230  1.00  0.00           C
ATOM   8214 6C21 POPE1 145      80.798  86.818  53.172  1.00  0.00           C
ATOM   8217 7C21 POPE1 145      81.778  85.928  52.402  1.00  0.00           C
ATOM   8220 8C21 POPE1 145      82.958  85.398  53.232  1.00  0.00           C
ATOM   8224  C33 POPE1 145      86.958  89.448  41.031  1.00  0.00           C
ATOM   8227  C34 POPE1 145      86.098  89.918  42.221  1.00  0.00           C
ATOM   8230  C35 POPE1 145      86.318  89.058  43.471  1.00  0.00           C
ATOM   8233  C36 POPE1 145      85.638  87.688  43.422  1.00  0.00           C
ATOM   8236  C37 POPE1 145      86.128  86.748  44.522  1.00  0.00           C
ATOM   8239  C38 POPE1 145      85.398  85.398  44.502  1.00  0.00           C
ATOM   8242  C39 POPE1 145      85.808  84.488  45.662  1.00  0.00           C
ATOM   8245 0C31 POPE1 145      85.008  83.188  45.641  1.00  0.00           C
ATOM   8248 1C31 POPE1 145      85.228  82.308  46.882  1.00  0.00           C
ATOM   8251 2C31 POPE1 145      84.288  81.088  46.922  1.00  0.00           C
ATOM   8254 3C31 POPE1 145      82.808  81.478  46.912  1.00  0.00           C
ATOM   8257 4C31 POPE1 145      81.838  80.308  47.162  1.00  0.00           C
ATOM   8260 5C31 POPE1 145      80.378  80.738  46.912  1.00  0.00           C
ATOM   8263 6C31 POPE1 145      79.348  79.648  47.221  1.00  0.00           C
ATOM   8267  NH3 POPE2 146      42.708  12.508  76.922  1.00  0.00           N
ATOM   8271  C12 POPE2 146      41.338  12.978  77.301  1.00  0.00           C
ATOM   8274  C11 POPE2 146      40.238  12.128  76.671  1.00  0.00           C
ATOM   8277  P   POPE2 146      37.718  12.688  76.762  1.00  0.00           P
ATOM   8278  O13 POPE2 146      37.688  13.038  78.202  1.00  0.00           O
ATOM   8279  O14 POPE2 146      36.708  13.338  75.892  1.00  0.00           O
ATOM   8280  O11 POPE2 146      37.648  11.118  76.580  1.00  0.00           O
ATOM   8281  O12 POPE2 146      39.168  12.978  76.230  1.00  0.00           O
ATOM   8282  C1  POPE2 146      36.518  10.438  76.061  1.00  0.00           C
ATOM   8285  C2  POPE2 146      36.558  10.198  74.531  1.00  0.00           C
ATOM   8287  O21 POPE2 146      35.548   9.208  74.301  1.00  0.00           O
ATOM   8288  C21 POPE2 146      34.918   9.048  73.141  1.00  0.00           C
ATOM   8289  O22 POPE2 146      34.338   8.018  72.830  1.00  0.00           O
ATOM   8290  C22 POPE2 146      34.858  10.308  72.252  1.00  0.00           C
ATOM   8293  C3  POPE2 146      37.968   9.688  74.052  1.00  0.00           C
ATOM   8296  O31 POPE2 146      37.928   9.038  72.752  1.00  0.00           O
ATOM   8297  C31 POPE2 146      38.278   9.738  71.691  1.00  0.00           C
ATOM   8298  O32 POPE2 146      38.758  10.858  71.712  1.00  0.00           O
ATOM   8299  C32 POPE2 146      37.898   8.918  70.462  1.00  0.00           C
ATOM   8302  C23 POPE2 146      34.068  10.008  70.941  1.00  0.00           C
ATOM   8305  C24 POPE2 146      33.868  11.238  70.032  1.00  0.00           C
ATOM   8308  C25 POPE2 146      32.998  10.888  68.812  1.00  0.00           C
ATOM   8311  C26 POPE2 146      32.508  12.108  68.010  1.00  0.00           C
ATOM   8314  C27 POPE2 146      33.568  12.778  67.121  1.00  0.00           C
ATOM   8317  C28 POPE2 146      33.728  12.118  65.731  1.00  0.00           C
ATOM   8320  C29 POPE2 146      34.728  12.858  64.872  1.00  0.00           C
ATOM   8322 0C21 POPE2 146      34.458  13.858  64.012  1.00  0.00           C
ATOM   8324 1C21 POPE2 146      33.098  14.488  63.762  1.00  0.00           C
ATOM   8327 2C21 POPE2 146      32.528  14.168  62.372  1.00  0.00           C
ATOM   8330 3C21 POPE2 146      31.038  14.548  62.272  1.00  0.00           C
ATOM   8333 4C21 POPE2 146      30.348  14.108  60.971  1.00  0.00           C
ATOM   8336 5C21 POPE2 146      28.828  14.238  61.082  1.00  0.00           C
ATOM   8339 6C21 POPE2 146      28.048  13.838  59.822  1.00  0.00           C
ATOM   8342 7C21 POPE2 146      26.568  13.578  60.142  1.00  0.00           C
ATOM   8345 8C21 POPE2 146      25.658  13.368  58.922  1.00  0.00           C
ATOM   8349  C33 POPE2 146      37.888   9.688  69.120  1.00  0.00           C
ATOM   8352  C34 POPE2 146      37.068   8.938  68.081  1.00  0.00           C
ATOM   8355  C35 POPE2 146      37.258   9.448  66.642  1.00  0.00           C
ATOM   8358  C36 POPE2 146      36.328   8.708  65.672  1.00  0.00           C
ATOM   8361  C37 POPE2 146      36.668   8.918  64.191  1.00  0.00           C
ATOM   8364  C38 POPE2 146      35.638   8.228  63.272  1.00  0.00           C
ATOM   8367  C39 POPE2 146      36.188   7.038  62.472  1.00  0.00           C
ATOM   8370 0C31 POPE2 146      36.838   7.458  61.142  1.00  0.00           C
ATOM   8373 1C31 POPE2 146      37.188   6.258  60.252  1.00  0.00           C
ATOM   8376 2C31 POPE2 146      37.948   6.628  58.962  1.00  0.00           C
ATOM   8379 3C31 POPE2 146      37.178   7.528  57.981  1.00  0.00           C
ATOM   8382 4C31 POPE2 146      38.058   7.938  56.792  1.00  0.00           C
ATOM   8385 5C31 POPE2 146      37.328   8.778  55.732  1.00  0.00           C
ATOM   8388 6C31 POPE2 146      36.258   8.018  54.952  1.00  0.00           C
ATOM   8392  NH3 POPE3 147      49.448  67.828  80.000  1.00  0.00           N
ATOM   8396  C12 POPE3 147      50.838  68.228  80.361  1.00  0.00           C
ATOM   8399  C11 POPE3 147      51.638  67.168  81.152  1.00  0.00           C
ATOM   8402  P   POPE3 147      51.368  64.888  80.081  1.00  0.00           P
ATOM   8403  O13 POPE3 147      50.368  63.798  80.102  1.00  0.00           O
ATOM   8404  O14 POPE3 147      52.788  64.558  80.271  1.00  0.00           O
ATOM   8405  O11 POPE3 147      51.128  65.808  78.831  1.00  0.00           O
ATOM   8406  O12 POPE3 147      50.978  65.898  81.242  1.00  0.00           O
ATOM   8407  C1  POPE3 147      52.008  66.058  77.742  1.00  0.00           C
ATOM   8410  C2  POPE3 147      51.618  65.268  76.451  1.00  0.00           C
ATOM   8412  O21 POPE3 147      51.738  65.968  75.211  1.00  0.00           O
ATOM   8413  C21 POPE3 147      52.788  66.678  74.922  1.00  0.00           C
ATOM   8414  O22 POPE3 147      53.758  66.878  75.621  1.00  0.00           O
ATOM   8415  C22 POPE3 147      52.518  67.358  73.572  1.00  0.00           C
ATOM   8418  C3  POPE3 147      50.158  64.728  76.472  1.00  0.00           C
ATOM   8421  O31 POPE3 147      49.208  65.608  75.851  1.00  0.00           O
ATOM   8422  C31 POPE3 147      48.428  66.308  76.642  1.00  0.00           C
ATOM   8423  O32 POPE3 147      48.608  66.508  77.830  1.00  0.00           O
ATOM   8424  C32 POPE3 147      47.168  66.708  75.862  1.00  0.00           C
ATOM   8427  C23 POPE3 147      52.858  66.458  72.351  1.00  0.00           C
ATOM   8430  C24 POPE3 147      52.578  67.138  71.002  1.00  0.00           C
ATOM   8433  C25 POPE3 147      51.078  67.208  70.632  1.00  0.00           C
ATOM   8436  C26 POPE3 147      50.828  67.808  69.231  1.00  0.00           C
ATOM   8439  C27 POPE3 147      49.328  67.948  68.912  1.00  0.00           C
ATOM   8442  C28 POPE3 147      49.038  68.398  67.462  1.00  0.00           C
ATOM   8445  C29 POPE3 147      47.718  69.118  67.351  1.00  0.00           C
ATOM   8447 0C21 POPE3 147      46.558  68.688  66.822  1.00  0.00           C
ATOM   8449 1C21 POPE3 147      46.298  67.358  66.171  1.00  0.00           C
ATOM   8452 2C21 POPE3 147      45.208  67.448  65.081  1.00  0.00           C
ATOM   8455 3C21 POPE3 147      45.628  68.238  63.832  1.00  0.00           C
ATOM   8458 4C21 POPE3 147      44.518  68.308  62.771  1.00  0.00           C
ATOM   8461 5C21 POPE3 147      43.418  69.328  63.081  1.00  0.00           C
ATOM   8464 6C21 POPE3 147      43.818  70.768  62.691  1.00  0.00           C
ATOM   8467 7C21 POPE3 147      42.808  71.828  63.162  1.00  0.00           C
ATOM   8470 8C21 POPE3 147      43.228  73.258  62.801  1.00  0.00           C
ATOM   8474  C33 POPE3 147      47.408  67.688  74.691  1.00  0.00           C
ATOM   8477  C34 POPE3 147      48.178  67.088  73.491  1.00  0.00           C
ATOM   8480  C35 POPE3 147      47.378  67.048  72.182  1.00  0.00           C
ATOM   8483  C36 POPE3 147      46.628  65.728  71.972  1.00  0.00           C
ATOM   8486  C37 POPE3 147      45.988  65.648  70.581  1.00  0.00           C
ATOM   8489  C38 POPE3 147      45.618  64.228  70.152  1.00  0.00           C
ATOM   8492  C39 POPE3 147      45.268  64.168  68.652  1.00  0.00           C
ATOM   8495 0C31 POPE3 147      45.268  62.748  68.081  1.00  0.00           C
ATOM   8498 1C31 POPE3 147      45.248  62.738  66.542  1.00  0.00           C
ATOM   8501 2C31 POPE3 147      45.598  61.368  65.971  1.00  0.00           C
ATOM   8504 3C31 POPE3 147      46.148  61.418  64.542  1.00  0.00           C
ATOM   8507 4C31 POPE3 147      46.798  60.088  64.132  1.00  0.00           C
ATOM   8510 5C31 POPE3 147      47.318  60.108  62.691  1.00  0.00           C
ATOM   8513 6C31 POPE3 147      48.078  58.848  62.302  1.00  0.00           C
ATOM   8517  NH3 POPE4 148      63.878  16.308  78.312  1.00  0.00           N
ATOM   8521  C12 POPE4 148      64.838  17.368  77.841  1.00  0.00           C
ATOM   8524  C11 POPE4 148      64.388  17.958  76.492  1.00  0.00           C
ATOM   8527  P   POPE4 148      66.488  19.308  75.611  1.00  0.00           P
ATOM   8528  O13 POPE4 148      66.718  20.738  75.312  1.00  0.00           O
ATOM   8529  O14 POPE4 148      67.428  18.648  76.510  1.00  0.00           O
ATOM   8530  O11 POPE4 148      66.418  18.468  74.282  1.00  0.00           O
ATOM   8531  O12 POPE4 148      65.038  19.188  76.222  1.00  0.00           O
ATOM   8532  C1  POPE4 148      66.618  19.068  72.992  1.00  0.00           C
ATOM   8535  C2  POPE4 148      65.378  18.828  72.092  1.00  0.00           C
ATOM   8537  O21 POPE4 148      65.528  19.608  70.901  1.00  0.00           O
ATOM   8538  C21 POPE4 148      66.038  18.968  69.872  1.00  0.00           C
ATOM   8539  O22 POPE4 148      66.458  17.828  69.851  1.00  0.00           O
ATOM   8540  C22 POPE4 148      65.968  19.918  68.671  1.00  0.00           C
ATOM   8543  C3  POPE4 148      64.048  19.248  72.771  1.00  0.00           C
ATOM   8546  O31 POPE4 148      62.928  19.208  71.852  1.00  0.00           O
ATOM   8547  C31 POPE4 148      62.498  17.978  71.551  1.00  0.00           C
ATOM   8548  O32 POPE4 148      62.918  16.938  72.021  1.00  0.00           O
ATOM   8549  C32 POPE4 148      61.378  18.088  70.502  1.00  0.00           C
ATOM   8552  C23 POPE4 148      66.918  19.568  67.512  1.00  0.00           C
ATOM   8555  C24 POPE4 148      66.628  20.398  66.252  1.00  0.00           C
ATOM   8558  C25 POPE4 148      66.438  21.898  66.521  1.00  0.00           C
ATOM   8561  C26 POPE4 148      66.358  22.718  65.230  1.00  0.00           C
ATOM   8564  C27 POPE4 148      65.908  24.168  65.451  1.00  0.00           C
ATOM   8567  C28 POPE4 148      66.088  25.078  64.222  1.00  0.00           C
ATOM   8570  C29 POPE4 148      65.468  24.518  62.962  1.00  0.00           C
ATOM   8572 0C21 POPE4 148      64.448  25.028  62.252  1.00  0.00           C
ATOM   8574 1C21 POPE4 148      63.648  26.268  62.542  1.00  0.00           C
ATOM   8577 2C21 POPE4 148      64.388  27.588  62.252  1.00  0.00           C
ATOM   8580 3C21 POPE4 148      64.988  27.708  60.842  1.00  0.00           C
ATOM   8583 4C21 POPE4 148      65.588  29.098  60.621  1.00  0.00           C
ATOM   8586 5C21 POPE4 148      66.378  29.228  59.312  1.00  0.00           C
ATOM   8589 6C21 POPE4 148      67.748  28.528  59.352  1.00  0.00           C
ATOM   8592 7C21 POPE4 148      68.658  29.048  58.242  1.00  0.00           C
ATOM   8595 8C21 POPE4 148      69.918  28.218  58.002  1.00  0.00           C
ATOM   8599  C33 POPE4 148      61.578  17.178  69.271  1.00  0.00           C
ATOM   8602  C34 POPE4 148      62.648  17.698  68.301  1.00  0.00           C
ATOM   8605  C35 POPE4 148      62.708  16.948  66.961  1.00  0.00           C
ATOM   8608  C36 POPE4 148      63.678  17.638  65.992  1.00  0.00           C
ATOM   8611  C37 POPE4 148      63.628  17.098  64.551  1.00  0.00           C
ATOM   8614  C38 POPE4 148      64.778  17.668  63.701  1.00  0.00           C
ATOM   8617  C39 POPE4 148      64.868  17.038  62.302  1.00  0.00           C
ATOM   8620 0C31 POPE4 148      63.738  17.448  61.342  1.00  0.00           C
ATOM   8623 1C31 POPE4 148      64.008  16.938  59.921  1.00  0.00           C
ATOM   8626 2C31 POPE4 148      62.848  17.218  58.951  1.00  0.00           C
ATOM   8629 3C31 POPE4 148      63.278  17.108  57.472  1.00  0.00           C
ATOM   8632 4C31 POPE4 148      64.008  18.358  56.972  1.00  0.00           C
ATOM   8635 5C31 POPE4 148      64.558  18.198  55.551  1.00  0.00           C
ATOM   8638 6C31 POPE4 148      65.198  19.488  55.012  1.00  0.00           C
ATOM   8642  NH3 POPE5 149     112.698  60.628  77.841  1.00  0.00           N
ATOM   8646  C12 POPE5 149     111.468  61.168  78.541  1.00  0.00           C
ATOM   8649  C11 POPE5 149     110.128  60.948  77.812  1.00  0.00           C
ATOM   8652  P   POPE5 149     108.628  63.108  77.472  1.00  0.00           P
ATOM   8653  O13 POPE5 149     107.448  63.718  78.111  1.00  0.00           O
ATOM   8654  O14 POPE5 149     109.768  64.018  77.232  1.00  0.00           O
ATOM   8655  O11 POPE5 149     108.138  62.398  76.131  1.00  0.00           O
ATOM   8656  O12 POPE5 149     109.148  61.868  78.322  1.00  0.00           O
ATOM   8657  C1  POPE5 149     108.788  62.708  74.892  1.00  0.00           C
ATOM   8660  C2  POPE5 149     108.128  63.948  74.212  1.00  0.00           C
ATOM   8662  O21 POPE5 149     106.858  63.628  73.572  1.00  0.00           O
ATOM   8663  C21 POPE5 149     106.938  62.868  72.491  1.00  0.00           C
ATOM   8664  O22 POPE5 149     107.938  62.308  72.072  1.00  0.00           O
ATOM   8665  C22 POPE5 149     105.588  62.768  71.771  1.00  0.00           C
ATOM   8668  C3  POPE5 149     109.128  64.728  73.292  1.00  0.00           C
ATOM   8671  O31 POPE5 149     108.598  65.988  72.862  1.00  0.00           O
ATOM   8672  C31 POPE5 149     108.758  67.008  73.691  1.00  0.00           C
ATOM   8673  O32 POPE5 149     109.328  66.988  74.772  1.00  0.00           O
ATOM   8674  C32 POPE5 149     108.078  68.238  73.082  1.00  0.00           C
ATOM   8677  C23 POPE5 149     105.808  62.978  70.262  1.00  0.00           C
ATOM   8680  C24 POPE5 149     104.558  62.798  69.382  1.00  0.00           C
ATOM   8683  C25 POPE5 149     104.908  63.058  67.902  1.00  0.00           C
ATOM   8686  C26 POPE5 149     103.738  62.858  66.932  1.00  0.00           C
ATOM   8689  C27 POPE5 149     104.208  62.818  65.472  1.00  0.00           C
ATOM   8692  C28 POPE5 149     103.048  62.698  64.461  1.00  0.00           C
ATOM   8695  C29 POPE5 149     103.538  62.478  63.051  1.00  0.00           C
ATOM   8697 0C21 POPE5 149     103.708  63.398  62.081  1.00  0.00           C
ATOM   8699 1C21 POPE5 149     103.468  64.888  62.192  1.00  0.00           C
ATOM   8702 2C21 POPE5 149     102.508  65.478  61.142  1.00  0.00           C
ATOM   8705 3C21 POPE5 149     101.058  64.998  61.322  1.00  0.00           C
ATOM   8708 4C21 POPE5 149      99.998  66.108  61.231  1.00  0.00           C
ATOM   8711 5C21 POPE5 149      99.808  66.718  59.842  1.00  0.00           C
ATOM   8714 6C21 POPE5 149      99.138  65.768  58.842  1.00  0.00           C
ATOM   8717 7C21 POPE5 149      98.288  66.498  57.801  1.00  0.00           C
ATOM   8720 8C21 POPE5 149      97.468  65.568  56.901  1.00  0.00           C
ATOM   8724  C33 POPE5 149     107.288  69.098  74.101  1.00  0.00           C
ATOM   8727  C34 POPE5 149     107.108  70.548  73.631  1.00  0.00           C
ATOM   8730  C35 POPE5 149     106.438  70.718  72.252  1.00  0.00           C
ATOM   8733  C36 POPE5 149     104.918  70.498  72.301  1.00  0.00           C
ATOM   8736  C37 POPE5 149     104.208  70.658  70.952  1.00  0.00           C
ATOM   8739  C38 POPE5 149     103.458  71.988  70.742  1.00  0.00           C
ATOM   8742  C39 POPE5 149     102.338  72.268  71.760  1.00  0.00           C
ATOM   8745 0C31 POPE5 149     101.418  73.448  71.382  1.00  0.00           C
ATOM   8748 1C31 POPE5 149      99.978  73.278  71.891  1.00  0.00           C
ATOM   8751 2C31 POPE5 149      99.248  74.598  72.141  1.00  0.00           C
ATOM   8754 3C31 POPE5 149      97.868  74.438  72.802  1.00  0.00           C
ATOM   8757 4C31 POPE5 149      96.708  74.118  71.841  1.00  0.00           C
ATOM   8760 5C31 POPE5 149      95.418  73.858  72.642  1.00  0.00           C
ATOM   8763 6C31 POPE5 149      94.158  73.708  71.782  1.00  0.00           C
ATOM   8767  NH3 POPE6 150      40.758  42.158  38.432  1.00  0.00           N
ATOM   8771  C12 POPE6 150      40.828  42.358  36.942  1.00  0.00           C
ATOM   8774  C11 POPE6 150      41.708  43.578  36.612  1.00  0.00           C
ATOM   8777  P   POPE6 150      44.078  44.608  36.952  1.00  0.00           P
ATOM   8778  O13 POPE6 150      45.388  44.188  36.392  1.00  0.00           O
ATOM   8779  O14 POPE6 150      43.408  45.768  36.312  1.00  0.00           O
ATOM   8780  O11 POPE6 150      44.358  44.958  38.452  1.00  0.00           O
ATOM   8781  O12 POPE6 150      43.058  43.378  37.082  1.00  0.00           O
ATOM   8782  C1  POPE6 150      43.518  44.568  39.542  1.00  0.00           C
ATOM   8785  C2  POPE6 150      43.948  45.308  40.852  1.00  0.00           C
ATOM   8787  O21 POPE6 150      43.598  44.618  42.072  1.00  0.00           O
ATOM   8788  C21 POPE6 150      42.318  44.418  42.281  1.00  0.00           C
ATOM   8789  O22 POPE6 150      41.418  44.508  41.462  1.00  0.00           O
ATOM   8790  C22 POPE6 150      42.118  44.198  43.792  1.00  0.00           C
ATOM   8793  C3  POPE6 150      43.508  46.788  40.942  1.00  0.00           C
ATOM   8796  O31 POPE6 150      44.468  47.528  41.722  1.00  0.00           O
ATOM   8797  C31 POPE6 150      44.518  48.818  41.432  1.00  0.00           C
ATOM   8798  O32 POPE6 150      43.828  49.408  40.621  1.00  0.00           O
ATOM   8799  C32 POPE6 150      45.708  49.448  42.172  1.00  0.00           C
ATOM   8802  C23 POPE6 150      40.778  44.758  44.322  1.00  0.00           C
ATOM   8805  C24 POPE6 150      40.768  44.798  45.862  1.00  0.00           C
ATOM   8808  C25 POPE6 150      39.388  45.158  46.441  1.00  0.00           C
ATOM   8811  C26 POPE6 150      39.378  45.128  47.972  1.00  0.00           C
ATOM   8814  C27 POPE6 150      37.988  45.418  48.562  1.00  0.00           C
ATOM   8817  C28 POPE6 150      37.488  44.348  49.552  1.00  0.00           C
ATOM   8820  C29 POPE6 150      38.288  44.298  50.831  1.00  0.00           C
ATOM   8822 0C21 POPE6 150      37.848  43.818  52.011  1.00  0.00           C
ATOM   8824 1C21 POPE6 150      36.488  43.228  52.281  1.00  0.00           C
ATOM   8827 2C21 POPE6 150      35.678  44.138  53.202  1.00  0.00           C
ATOM   8830 3C21 POPE6 150      34.258  43.618  53.471  1.00  0.00           C
ATOM   8833 4C21 POPE6 150      33.578  44.478  54.542  1.00  0.00           C
ATOM   8836 5C21 POPE6 150      32.168  44.028  54.932  1.00  0.00           C
ATOM   8839 6C21 POPE6 150      31.678  44.828  56.142  1.00  0.00           C
ATOM   8842 7C21 POPE6 150      30.228  44.538  56.542  1.00  0.00           C
ATOM   8845 8C21 POPE6 150      29.768  45.448  57.691  1.00  0.00           C
ATOM   8849  C33 POPE6 150      45.338  50.588  43.151  1.00  0.00           C
ATOM   8852  C34 POPE6 150      45.218  50.118  44.612  1.00  0.00           C
ATOM   8855  C35 POPE6 150      44.948  51.298  45.562  1.00  0.00           C
ATOM   8858  C36 POPE6 150      44.938  50.898  47.042  1.00  0.00           C
ATOM   8861  C37 POPE6 150      44.508  52.058  47.952  1.00  0.00           C
ATOM   8864  C38 POPE6 150      44.818  51.848  49.441  1.00  0.00           C
ATOM   8867  C39 POPE6 150      44.278  53.008  50.282  1.00  0.00           C
ATOM   8870 0C31 POPE6 150      44.818  53.048  51.722  1.00  0.00           C
ATOM   8873 1C31 POPE6 150      44.138  54.168  52.522  1.00  0.00           C
ATOM   8876 2C31 POPE6 150      44.598  54.278  53.981  1.00  0.00           C
ATOM   8879 3C31 POPE6 150      43.738  55.278  54.752  1.00  0.00           C
ATOM   8882 4C31 POPE6 150      43.908  55.208  56.271  1.00  0.00           C
ATOM   8885 5C31 POPE6 150      42.808  55.988  56.992  1.00  0.00           C
ATOM   8888 6C31 POPE6 150      42.908  55.928  58.512  1.00  0.00           C
ATOM   8892  NH3 POPE7 151      37.708  64.198  82.080  1.00  0.00           N
ATOM   8896  C12 POPE7 151      37.648  64.988  83.362  1.00  0.00           C
ATOM   8899  C11 POPE7 151      36.358  64.658  84.132  1.00  0.00           C
ATOM   8902  P   POPE7 151      34.428  63.038  83.342  1.00  0.00           P
ATOM   8903  O13 POPE7 151      34.828  62.258  84.531  1.00  0.00           O
ATOM   8904  O14 POPE7 151      32.998  63.388  83.251  1.00  0.00           O
ATOM   8905  O11 POPE7 151      34.888  62.198  82.072  1.00  0.00           O
ATOM   8906  O12 POPE7 151      35.348  64.268  83.202  1.00  0.00           O
ATOM   8907  C1  POPE7 151      34.118  62.348  80.871  1.00  0.00           C
ATOM   8910  C2  POPE7 151      34.658  61.508  79.682  1.00  0.00           C
ATOM   8912  O21 POPE7 151      33.808  61.648  78.522  1.00  0.00           O
ATOM   8913  C21 POPE7 151      34.098  62.708  77.771  1.00  0.00           C
ATOM   8914  O22 POPE7 151      34.928  63.548  78.041  1.00  0.00           O
ATOM   8915  C22 POPE7 151      33.258  62.718  76.492  1.00  0.00           C
ATOM   8918  C3  POPE7 151      34.698  60.008  80.062  1.00  0.00           C
ATOM   8921  O31 POPE7 151      35.008  59.158  78.932  1.00  0.00           O
ATOM   8922  C31 POPE7 151      33.948  58.728  78.231  1.00  0.00           C
ATOM   8923  O32 POPE7 151      32.778  58.818  78.572  1.00  0.00           O
ATOM   8924  C32 POPE7 151      34.428  58.148  76.902  1.00  0.00           C
ATOM   8927  C23 POPE7 151      32.528  64.068  76.271  1.00  0.00           C
ATOM   8930  C24 POPE7 151      31.488  63.988  75.141  1.00  0.00           C
ATOM   8933  C25 POPE7 151      32.068  63.598  73.782  1.00  0.00           C
ATOM   8936  C26 POPE7 151      31.598  64.498  72.632  1.00  0.00           C
ATOM   8939  C27 POPE7 151      32.418  64.238  71.362  1.00  0.00           C
ATOM   8942  C28 POPE7 151      31.968  65.118  70.182  1.00  0.00           C
ATOM   8945  C29 POPE7 151      33.008  65.108  69.091  1.00  0.00           C
ATOM   8947 0C21 POPE7 151      33.968  66.038  68.892  1.00  0.00           C
ATOM   8949 1C21 POPE7 151      34.158  67.298  69.702  1.00  0.00           C
ATOM   8952 2C21 POPE7 151      33.748  68.528  68.870  1.00  0.00           C
ATOM   8955 3C21 POPE7 151      33.558  69.798  69.702  1.00  0.00           C
ATOM   8958 4C21 POPE7 151      32.508  70.758  69.120  1.00  0.00           C
ATOM   8961 5C21 POPE7 151      32.808  71.278  67.712  1.00  0.00           C
ATOM   8964 6C21 POPE7 151      31.788  72.358  67.281  1.00  0.00           C
ATOM   8967 7C21 POPE7 151      32.118  72.998  65.932  1.00  0.00           C
ATOM   8970 8C21 POPE7 151      31.098  74.058  65.510  1.00  0.00           C
ATOM   8974  C33 POPE7 151      33.248  57.648  76.041  1.00  0.00           C
ATOM   8977  C34 POPE7 151      33.628  57.278  74.592  1.00  0.00           C
ATOM   8980  C35 POPE7 151      32.388  57.038  73.722  1.00  0.00           C
ATOM   8983  C36 POPE7 151      32.678  56.828  72.230  1.00  0.00           C
ATOM   8986  C37 POPE7 151      31.398  56.828  71.370  1.00  0.00           C
ATOM   8989  C38 POPE7 151      31.668  56.948  69.861  1.00  0.00           C
ATOM   8992  C39 POPE7 151      30.398  57.348  69.091  1.00  0.00           C
ATOM   8995 0C31 POPE7 151      30.648  57.658  67.612  1.00  0.00           C
ATOM   8998 1C31 POPE7 151      29.408  58.258  66.932  1.00  0.00           C
ATOM   9001 2C31 POPE7 151      29.678  58.808  65.510  1.00  0.00           C
ATOM   9004 3C31 POPE7 151      29.888  57.718  64.441  1.00  0.00           C
ATOM   9007 4C31 POPE7 151      28.598  56.968  64.091  1.00  0.00           C
ATOM   9010 5C31 POPE7 151      28.778  55.928  62.972  1.00  0.00           C
ATOM   9013 6C31 POPE7 151      27.548  55.048  62.771  1.00  0.00           C
ATOM   9017  NH3 POPE8 152     119.308  37.318  35.732  1.00  0.00           N
ATOM   9021  C12 POPE8 152     120.628  36.648  35.482  1.00  0.00           C
ATOM   9024  C11 POPE8 152     121.468  37.348  34.391  1.00  0.00           C
ATOM   9027  P   POPE8 152     121.448  39.958  34.352  1.00  0.00           P
ATOM   9028  O13 POPE8 152     122.148  41.128  34.921  1.00  0.00           O
ATOM   9029  O14 POPE8 152     121.338  39.908  32.881  1.00  0.00           O
ATOM   9030  O11 POPE8 152     119.998  39.918  34.991  1.00  0.00           O
ATOM   9031  O12 POPE8 152     121.988  38.578  34.882  1.00  0.00           O
ATOM   9032  C1  POPE8 152     119.668  40.648  36.171  1.00  0.00           C
ATOM   9035  C2  POPE8 152     120.318  40.048  37.452  1.00  0.00           C
ATOM   9037  O21 POPE8 152     119.308  39.628  38.382  1.00  0.00           O
ATOM   9038  C21 POPE8 152     118.728  40.528  39.162  1.00  0.00           C
ATOM   9039  O22 POPE8 152     118.918  41.738  39.162  1.00  0.00           O
ATOM   9040  C22 POPE8 152     117.768  39.768  40.092  1.00  0.00           C
ATOM   9043  C3  POPE8 152     121.488  40.898  38.062  1.00  0.00           C
ATOM   9046  O31 POPE8 152     122.158  40.178  39.102  1.00  0.00           O
ATOM   9047  C31 POPE8 152     123.028  39.268  38.662  1.00  0.00           C
ATOM   9048  O32 POPE8 152     123.218  38.958  37.512  1.00  0.00           O
ATOM   9049  C32 POPE8 152     123.708  38.608  39.842  1.00  0.00           C
ATOM   9052  C23 POPE8 152     117.578  40.488  41.441  1.00  0.00           C
ATOM   9055  C24 POPE8 152     117.038  39.588  42.562  1.00  0.00           C
ATOM   9058  C25 POPE8 152     116.418  40.398  43.712  1.00  0.00           C
ATOM   9061  C26 POPE8 152     116.128  39.618  45.002  1.00  0.00           C
ATOM   9064  C27 POPE8 152     115.418  40.488  46.062  1.00  0.00           C
ATOM   9067  C28 POPE8 152     115.238  39.758  47.412  1.00  0.00           C
ATOM   9070  C29 POPE8 152     114.378  40.328  48.531  1.00  0.00           C
ATOM   9072 0C21 POPE8 152     113.878  41.558  48.712  1.00  0.00           C
ATOM   9074 1C21 POPE8 152     114.088  42.758  47.822  1.00  0.00           C
ATOM   9077 2C21 POPE8 152     113.628  44.088  48.451  1.00  0.00           C
ATOM   9080 3C21 POPE8 152     114.358  44.488  49.742  1.00  0.00           C
ATOM   9083 4C21 POPE8 152     114.348  46.008  49.962  1.00  0.00           C
ATOM   9086 5C21 POPE8 152     114.998  46.428  51.282  1.00  0.00           C
ATOM   9089 6C21 POPE8 152     115.348  47.928  51.312  1.00  0.00           C
ATOM   9092 7C21 POPE8 152     115.938  48.378  52.652  1.00  0.00           C
ATOM   9095 8C21 POPE8 152     116.468  49.808  52.621  1.00  0.00           C
ATOM   9099  C33 POPE8 152     122.728  37.838  40.742  1.00  0.00           C
ATOM   9102  C34 POPE8 152     123.208  37.878  42.192  1.00  0.00           C
ATOM   9105  C35 POPE8 152     122.278  37.128  43.141  1.00  0.00           C
ATOM   9108  C36 POPE8 152     122.758  37.278  44.582  1.00  0.00           C
ATOM   9111  C37 POPE8 152     121.828  36.598  45.592  1.00  0.00           C
ATOM   9114  C38 POPE8 152     122.408  36.618  47.002  1.00  0.00           C
ATOM   9117  C39 POPE8 152     121.498  35.918  48.022  1.00  0.00           C
ATOM   9120 0C31 POPE8 152     122.188  35.678  49.362  1.00  0.00           C
ATOM   9123 1C31 POPE8 152     121.248  35.048  50.382  1.00  0.00           C
ATOM   9126 2C31 POPE8 152     121.918  34.718  51.731  1.00  0.00           C
ATOM   9129 3C31 POPE8 152     122.458  35.958  52.452  1.00  0.00           C
ATOM   9132 4C31 POPE8 152     122.528  35.768  53.972  1.00  0.00           C
ATOM   9135 5C31 POPE8 152     122.928  37.048  54.711  1.00  0.00           C
ATOM   9138 6C31 POPE8 152     122.708  36.958  56.222  1.00  0.00           C
ATOM   9142  NH3 POPE9 153      30.588  79.128  82.971  1.00  0.00           N
ATOM   9146  C12 POPE9 153      29.118  79.468  82.952  1.00  0.00           C
ATOM   9149  C11 POPE9 153      28.858  80.958  82.672  1.00  0.00           C
ATOM   9152  P   POPE9 153      26.668  81.588  83.992  1.00  0.00           P
ATOM   9153  O13 POPE9 153      26.328  80.308  84.642  1.00  0.00           O
ATOM   9154  O14 POPE9 153      27.478  82.538  84.782  1.00  0.00           O
ATOM   9155  O11 POPE9 153      25.388  82.318  83.441  1.00  0.00           O
ATOM   9156  O12 POPE9 153      27.458  81.248  82.662  1.00  0.00           O
ATOM   9157  C1  POPE9 153      24.698  81.958  82.252  1.00  0.00           C
ATOM   9160  C2  POPE9 153      24.658  83.168  81.271  1.00  0.00           C
ATOM   9162  O21 POPE9 153      23.548  83.108  80.351  1.00  0.00           O
ATOM   9163  C21 POPE9 153      23.498  82.118  79.492  1.00  0.00           C
ATOM   9164  O22 POPE9 153      24.148  81.078  79.551  1.00  0.00           O
ATOM   9165  C22 POPE9 153      22.598  82.478  78.301  1.00  0.00           C
ATOM   9168  C3  POPE9 153      26.018  83.428  80.541  1.00  0.00           C
ATOM   9171  O31 POPE9 153      25.948  84.638  79.752  1.00  0.00           O
ATOM   9172  C31 POPE9 153      26.108  84.538  78.441  1.00  0.00           C
ATOM   9173  O32 POPE9 153      26.508  83.548  77.851  1.00  0.00           O
ATOM   9174  C32 POPE9 153      25.638  85.838  77.802  1.00  0.00           C
ATOM   9177  C23 POPE9 153      21.278  83.258  78.561  1.00  0.00           C
ATOM   9180  C24 POPE9 153      21.348  84.758  78.251  1.00  0.00           C
ATOM   9183  C25 POPE9 153      21.958  85.568  79.402  1.00  0.00           C
ATOM   9186  C26 POPE9 153      21.988  87.078  79.171  1.00  0.00           C
ATOM   9189  C27 POPE9 153      22.188  87.838  80.492  1.00  0.00           C
ATOM   9192  C28 POPE9 153      22.308  89.358  80.281  1.00  0.00           C
ATOM   9195  C29 POPE9 153      22.338  90.078  81.591  1.00  0.00           C
ATOM   9197 0C21 POPE9 153      21.758  91.258  81.861  1.00  0.00           C
ATOM   9199 1C21 POPE9 153      21.048  92.158  80.892  1.00  0.00           C
ATOM   9202 2C21 POPE9 153      22.118  93.088  80.322  1.00  0.00           C
ATOM   9205 3C21 POPE9 153      21.618  94.218  79.431  1.00  0.00           C
ATOM   9208 4C21 POPE9 153      22.818  94.858  78.742  1.00  0.00           C
ATOM   9211 5C21 POPE9 153      22.528  96.218  78.111  1.00  0.00           C
ATOM   9214 6C21 POPE9 153      23.768  96.738  77.361  1.00  0.00           C
ATOM   9217 7C21 POPE9 153      23.578  98.138  76.782  1.00  0.00           C
ATOM   9220 8C21 POPE9 153      24.868  98.698  76.191  1.00  0.00           C
ATOM   9224  C33 POPE9 153      25.408  85.758  76.271  1.00  0.00           C
ATOM   9227  C34 POPE9 153      24.588  86.968  75.792  1.00  0.00           C
ATOM   9230  C35 POPE9 153      24.758  87.318  74.312  1.00  0.00           C
ATOM   9233  C36 POPE9 153      23.878  86.528  73.322  1.00  0.00           C
ATOM   9236  C37 POPE9 153      23.858  87.238  71.961  1.00  0.00           C
ATOM   9239  C38 POPE9 153      23.048  86.528  70.871  1.00  0.00           C
ATOM   9242  C39 POPE9 153      22.938  87.388  69.602  1.00  0.00           C
ATOM   9245 0C31 POPE9 153      22.098  86.758  68.480  1.00  0.00           C
ATOM   9248 1C31 POPE9 153      22.848  85.668  67.701  1.00  0.00           C
ATOM   9251 2C31 POPE9 153      22.058  85.128  66.502  1.00  0.00           C
ATOM   9254 3C31 POPE9 153      21.828  86.128  65.352  1.00  0.00           C
ATOM   9257 4C31 POPE9 153      23.118  86.528  64.602  1.00  0.00           C
ATOM   9260 5C31 POPE9 153      22.858  87.598  63.522  1.00  0.00           C
ATOM   9263 6C31 POPE9 153      24.128  87.988  62.752  1.00  0.00           C
ATOM   9267  NH3 POPE  154      50.488  92.918  81.061  1.00  0.00           N
ATOM   9271  C12 POPE  154      49.388  92.118  81.721  1.00  0.00           C
ATOM   9274  C11 POPE  154      48.638  91.248  80.702  1.00  0.00           C
ATOM   9277  P   POPE  154      50.048  89.048  80.522  1.00  0.00           P
ATOM   9278  O13 POPE  154      51.208  88.658  79.691  1.00  0.00           O
ATOM   9279  O14 POPE  154      50.248  89.138  81.992  1.00  0.00           O
ATOM   9280  O11 POPE  154      48.818  88.098  80.221  1.00  0.00           O
ATOM   9281  O12 POPE  154      49.528  90.428  79.962  1.00  0.00           O
ATOM   9282  C1  POPE  154      48.868  87.108  79.182  1.00  0.00           C
ATOM   9285  C2  POPE  154      48.348  87.678  77.841  1.00  0.00           C
ATOM   9287  O21 POPE  154      47.968  86.588  76.981  1.00  0.00           O
ATOM   9288  C21 POPE  154      46.788  86.718  76.402  1.00  0.00           C
ATOM   9289  O22 POPE  154      45.868  87.418  76.782  1.00  0.00           O
ATOM   9290  C22 POPE  154      46.758  85.868  75.132  1.00  0.00           C
ATOM   9293  C3  POPE  154      49.398  88.518  77.081  1.00  0.00           C
ATOM   9296  O31 POPE  154      48.858  88.898  75.801  1.00  0.00           O
ATOM   9297  C31 POPE  154      49.088  90.128  75.392  1.00  0.00           C
ATOM   9298  O32 POPE  154      49.838  90.948  75.892  1.00  0.00           O
ATOM   9299  C32 POPE  154      48.138  90.338  74.221  1.00  0.00           C
ATOM   9302  C23 POPE  154      45.318  85.448  74.752  1.00  0.00           C
ATOM   9305  C24 POPE  154      45.218  84.868  73.331  1.00  0.00           C
ATOM   9308  C25 POPE  154      43.738  84.718  72.932  1.00  0.00           C
ATOM   9311  C26 POPE  154      43.528  84.068  71.562  1.00  0.00           C
ATOM   9314  C27 POPE  154      44.128  84.868  70.392  1.00  0.00           C
ATOM   9317  C28 POPE  154      43.468  84.518  69.051  1.00  0.00           C
ATOM   9320  C29 POPE  154      43.898  85.428  67.932  1.00  0.00           C
ATOM   9322 0C21 POPE  154      43.158  85.718  66.841  1.00  0.00           C
ATOM   9324 1C21 POPE  154      41.818  85.128  66.521  1.00  0.00           C
ATOM   9327 2C21 POPE  154      41.508  85.108  65.012  1.00  0.00           C
ATOM   9330 3C21 POPE  154      42.428  84.168  64.201  1.00  0.00           C
ATOM   9333 4C21 POPE  154      42.378  84.428  62.691  1.00  0.00           C
ATOM   9336 5C21 POPE  154      40.968  84.268  62.092  1.00  0.00           C
ATOM   9339 6C21 POPE  154      40.908  84.608  60.592  1.00  0.00           C
ATOM   9342 7C21 POPE  154      39.528  84.318  59.981  1.00  0.00           C
ATOM   9345 8C21 POPE  154      39.438  84.628  58.492  1.00  0.00           C
ATOM   9349  C33 POPE  154      48.588  91.468  73.292  1.00  0.00           C
ATOM   9352  C34 POPE  154      47.738  91.508  72.021  1.00  0.00           C
ATOM   9355  C35 POPE  154      48.128  92.638  71.062  1.00  0.00           C
ATOM   9358  C36 POPE  154      49.618  92.678  70.722  1.00  0.00           C
ATOM   9361  C37 POPE  154      49.928  93.838  69.762  1.00  0.00           C
ATOM   9364  C38 POPE  154      51.428  94.158  69.691  1.00  0.00           C
ATOM   9367  C39 POPE  154      52.168  93.318  68.662  1.00  0.00           C
ATOM   9370 0C31 POPE  154      53.678  93.548  68.712  1.00  0.00           C
ATOM   9373 1C31 POPE  154      54.388  93.008  67.462  1.00  0.00           C
ATOM   9376 2C31 POPE  154      55.848  92.618  67.712  1.00  0.00           C
ATOM   9379 3C31 POPE  154      56.648  92.498  66.412  1.00  0.00           C
ATOM   9382 4C31 POPE  154      56.138  91.428  65.441  1.00  0.00           C
ATOM   9385 5C31 POPE  154      56.558  91.708  64.002  1.00  0.00           C
ATOM   9388 6C31 POPE  154      56.078  90.638  63.011  1.00  0.00           C
ATOM   9392  NH3 POPE  155      77.138  15.508  32.572  1.00  0.00           N
ATOM   9396  C12 POPE  155      77.318  16.958  32.972  1.00  0.00           C
ATOM   9399  C11 POPE  155      78.388  17.178  34.051  1.00  0.00           C
ATOM   9402  P   POPE  155      79.718  19.048  35.271  1.00  0.00           P
ATOM   9403  O13 POPE  155      81.098  19.048  34.742  1.00  0.00           O
ATOM   9404  O14 POPE  155      79.248  20.248  35.981  1.00  0.00           O
ATOM   9405  O11 POPE  155      79.638  17.868  36.301  1.00  0.00           O
ATOM   9406  O12 POPE  155      78.648  18.588  34.182  1.00  0.00           O
ATOM   9407  C1  POPE  155      79.568  18.158  37.701  1.00  0.00           C
ATOM   9410  C2  POPE  155      80.218  16.968  38.452  1.00  0.00           C
ATOM   9412  O21 POPE  155      79.648  16.818  39.762  1.00  0.00           O
ATOM   9413  C21 POPE  155      79.608  17.938  40.481  1.00  0.00           C
ATOM   9414  O22 POPE  155      80.408  18.848  40.422  1.00  0.00           O
ATOM   9415  C22 POPE  155      78.358  17.958  41.352  1.00  0.00           C
ATOM   9418  C3  POPE  155      81.778  17.008  38.382  1.00  0.00           C
ATOM   9421  O31 POPE  155      82.348  15.688  38.391  1.00  0.00           O
ATOM   9422  C31 POPE  155      82.908  15.098  39.472  1.00  0.00           C
ATOM   9423  O32 POPE  155      83.348  13.968  39.452  1.00  0.00           O
ATOM   9424  C32 POPE  155      82.858  15.958  40.742  1.00  0.00           C
ATOM   9427  C23 POPE  155      78.688  17.908  42.861  1.00  0.00           C
ATOM   9430  C24 POPE  155      79.148  16.528  43.342  1.00  0.00           C
ATOM   9433  C25 POPE  155      77.988  15.518  43.362  1.00  0.00           C
ATOM   9436  C26 POPE  155      78.218  14.328  44.292  1.00  0.00           C
ATOM   9439  C27 POPE  155      76.908  13.578  44.522  1.00  0.00           C
ATOM   9442  C28 POPE  155      77.078  12.258  45.282  1.00  0.00           C
ATOM   9445  C29 POPE  155      75.728  11.778  45.772  1.00  0.00           C
ATOM   9447 0C21 POPE  155      75.238  12.078  46.992  1.00  0.00           C
ATOM   9449 1C21 POPE  155      75.988  12.898  48.002  1.00  0.00           C
ATOM   9452 2C21 POPE  155      75.158  13.448  49.172  1.00  0.00           C
ATOM   9455 3C21 POPE  155      76.038  13.748  50.392  1.00  0.00           C
ATOM   9458 4C21 POPE  155      76.398  12.458  51.142  1.00  0.00           C
ATOM   9461 5C21 POPE  155      77.348  12.648  52.322  1.00  0.00           C
ATOM   9464 6C21 POPE  155      77.698  11.288  52.941  1.00  0.00           C
ATOM   9467 7C21 POPE  155      78.618  11.418  54.161  1.00  0.00           C
ATOM   9470 8C21 POPE  155      78.938  10.068  54.812  1.00  0.00           C
ATOM   9474  C33 POPE  155      83.538  15.318  41.972  1.00  0.00           C
ATOM   9477  C34 POPE  155      83.148  16.038  43.261  1.00  0.00           C
ATOM   9480  C35 POPE  155      84.148  15.858  44.422  1.00  0.00           C
ATOM   9483  C36 POPE  155      83.738  14.838  45.492  1.00  0.00           C
ATOM   9486  C37 POPE  155      83.718  13.388  45.002  1.00  0.00           C
ATOM   9489  C38 POPE  155      83.368  12.378  46.111  1.00  0.00           C
ATOM   9492  C39 POPE  155      84.318  12.448  47.332  1.00  0.00           C
ATOM   9495 0C31 POPE  155      84.128  11.248  48.272  1.00  0.00           C
ATOM   9498 1C31 POPE  155      84.328  11.588  49.762  1.00  0.00           C
ATOM   9501 2C31 POPE  155      85.708  11.198  50.322  1.00  0.00           C
ATOM   9504 3C31 POPE  155      85.858   9.678  50.502  1.00  0.00           C
ATOM   9507 4C31 POPE  155      86.948   9.298  51.502  1.00  0.00           C
ATOM   9510 5C31 POPE  155      86.658   7.958  52.182  1.00  0.00           C
ATOM   9513 6C31 POPE  155      87.738   7.538  53.182  1.00  0.00           C
ATOM   9517  NH3 POPE  156       9.768  16.058  40.632  1.00  0.00           N
ATOM   9521  C12 POPE  156       8.738  17.148  40.612  1.00  0.00           C
ATOM   9524  C11 POPE  156       7.308  16.588  40.641  1.00  0.00           C
ATOM   9527  P   POPE  156       4.888  17.168  41.231  1.00  0.00           P
ATOM   9528  O13 POPE  156       4.018  17.758  40.191  1.00  0.00           O
ATOM   9529  O14 POPE  156       4.878  15.678  41.222  1.00  0.00           O
ATOM   9530  O11 POPE  156       4.418  17.718  42.642  1.00  0.00           O
ATOM   9531  O12 POPE  156       6.388  17.628  41.012  1.00  0.00           O
ATOM   9532  C1  POPE  156       3.708  16.918  43.601  1.00  0.00           C
ATOM   9535  C2  POPE  156       2.428  17.638  44.152  1.00  0.00           C
ATOM   9537  O21 POPE  156       1.728  16.858  45.112  1.00  0.00           O
ATOM   9538  C21 POPE  156       2.028  16.848  46.402  1.00  0.00           C
ATOM   9539  O22 POPE  156       3.038  17.308  46.901  1.00  0.00           O
ATOM   9540  C22 POPE  156       0.858  16.158  47.122  1.00  0.00           C
ATOM   9543  C3  POPE  156       1.378  17.838  43.021  1.00  0.00           C
ATOM   9546  O31 POPE  156       0.768  19.138  42.951  1.00  0.00           O
ATOM   9547  C31 POPE  156       0.068  19.538  44.012  1.00  0.00           C
ATOM   9548  O32 POPE  156      -0.192  18.888  45.002  1.00  0.00           O
ATOM   9549  C32 POPE  156      -0.232  21.028  43.842  1.00  0.00           C
ATOM   9552  C23 POPE  156       1.208  15.508  48.471  1.00  0.00           C
ATOM   9555  C24 POPE  156      -0.032  14.838  49.091  1.00  0.00           C
ATOM   9558  C25 POPE  156       0.318  13.748  50.112  1.00  0.00           C
ATOM   9561  C26 POPE  156      -0.828  13.488  51.101  1.00  0.00           C
ATOM   9564  C27 POPE  156      -0.888  14.578  52.182  1.00  0.00           C
ATOM   9567  C28 POPE  156      -2.308  14.788  52.731  1.00  0.00           C
ATOM   9570  C29 POPE  156      -2.348  15.988  53.642  1.00  0.00           C
ATOM   9572 0C21 POPE  156      -2.048  16.008  54.952  1.00  0.00           C
ATOM   9574 1C21 POPE  156      -1.638  14.828  55.792  1.00  0.00           C
ATOM   9577 2C21 POPE  156      -2.048  14.968  57.272  1.00  0.00           C
ATOM   9580 3C21 POPE  156      -1.418  16.188  57.972  1.00  0.00           C
ATOM   9583 4C21 POPE  156      -1.678  16.188  59.492  1.00  0.00           C
ATOM   9586 5C21 POPE  156      -1.178  17.438  60.222  1.00  0.00           C
ATOM   9589 6C21 POPE  156       0.288  17.798  59.932  1.00  0.00           C
ATOM   9592 7C21 POPE  156       0.808  18.948  60.802  1.00  0.00           C
ATOM   9595 8C21 POPE  156       2.198  19.458  60.371  1.00  0.00           C
ATOM   9599  C33 POPE  156      -0.202  21.788  45.182  1.00  0.00           C
ATOM   9602  C34 POPE  156      -0.488  23.288  44.991  1.00  0.00           C
ATOM   9605  C35 POPE  156      -0.588  24.058  46.322  1.00  0.00           C
ATOM   9608  C36 POPE  156       0.738  24.058  47.082  1.00  0.00           C
ATOM   9611  C37 POPE  156       0.688  24.828  48.412  1.00  0.00           C
ATOM   9614  C38 POPE  156       1.868  24.508  49.322  1.00  0.00           C
ATOM   9617  C39 POPE  156       1.808  25.218  50.682  1.00  0.00           C
ATOM   9620 0C31 POPE  156       0.658  24.738  51.572  1.00  0.00           C
ATOM   9623 1C31 POPE  156       0.848  25.088  53.051  1.00  0.00           C
ATOM   9626 2C31 POPE  156      -0.342  24.668  53.922  1.00  0.00           C
ATOM   9629 3C31 POPE  156      -0.122  24.958  55.411  1.00  0.00           C
ATOM   9632 4C31 POPE  156       0.898  24.028  56.072  1.00  0.00           C
ATOM   9635 5C31 POPE  156       1.158  24.378  57.542  1.00  0.00           C
ATOM   9638 6C31 POPE  156       2.168  23.438  58.202  1.00  0.00           C
ATOM   9642  NH3 POPE  157       0.788  98.738  79.182  1.00  0.00           N
ATOM   9646  C12 POPE  157       1.368 100.058  79.621  1.00  0.00           C
ATOM   9649  C11 POPE  157       2.798  99.948  80.182  1.00  0.00           C
ATOM   9652  P   POPE  157       4.518 101.968  80.071  1.00  0.00           P
ATOM   9653  O13 POPE  157       4.358 103.408  80.292  1.00  0.00           O
ATOM   9654  O14 POPE  157       5.678 101.378  80.742  1.00  0.00           O
ATOM   9655  O11 POPE  157       4.558 101.668  78.522  1.00  0.00           O
ATOM   9656  O12 POPE  157       3.218 101.238  80.602  1.00  0.00           O
ATOM   9657  C1  POPE  157       5.748 101.888  77.760  1.00  0.00           C
ATOM   9660  C2  POPE  157       5.648 103.158  76.861  1.00  0.00           C
ATOM   9662  O21 POPE  157       5.338 102.848  75.481  1.00  0.00           O
ATOM   9663  C21 POPE  157       6.208 102.138  74.791  1.00  0.00           C
ATOM   9664  O22 POPE  157       7.208 101.598  75.211  1.00  0.00           O
ATOM   9665  C22 POPE  157       5.728 102.058  73.342  1.00  0.00           C
ATOM   9668  C3  POPE  157       6.888 104.108  76.961  1.00  0.00           C
ATOM   9671  O31 POPE  157       6.698 105.228  76.082  1.00  0.00           O
ATOM   9672  C31 POPE  157       7.778 105.878  75.702  1.00  0.00           C
ATOM   9673  O32 POPE  157       8.898 105.758  76.181  1.00  0.00           O
ATOM   9674  C32 POPE  157       7.418 106.808  74.542  1.00  0.00           C
ATOM   9677  C23 POPE  157       6.848 102.048  72.281  1.00  0.00           C
ATOM   9680  C24 POPE  157       6.368 102.658  70.952  1.00  0.00           C
ATOM   9683  C25 POPE  157       7.168 102.238  69.702  1.00  0.00           C
ATOM   9686  C26 POPE  157       8.668 102.508  69.781  1.00  0.00           C
ATOM   9689  C27 POPE  157       9.238 102.908  68.411  1.00  0.00           C
ATOM   9692  C28 POPE  157      10.778 102.938  68.382  1.00  0.00           C
ATOM   9695  C29 POPE  157      11.348 101.548  68.352  1.00  0.00           C
ATOM   9697 0C21 POPE  157      11.808 100.898  67.262  1.00  0.00           C
ATOM   9699 1C21 POPE  157      11.818 101.408  65.842  1.00  0.00           C
ATOM   9702 2C21 POPE  157      10.948 100.518  64.932  1.00  0.00           C
ATOM   9705 3C21 POPE  157      11.568  99.148  64.661  1.00  0.00           C
ATOM   9708 4C21 POPE  157      10.618  98.198  63.922  1.00  0.00           C
ATOM   9711 5C21 POPE  157      11.238  96.808  63.731  1.00  0.00           C
ATOM   9714 6C21 POPE  157      10.338  95.838  62.962  1.00  0.00           C
ATOM   9717 7C21 POPE  157      11.128  94.678  62.342  1.00  0.00           C
ATOM   9720 8C21 POPE  157      10.238  93.618  61.702  1.00  0.00           C
ATOM   9724  C33 POPE  157       6.688 106.068  73.392  1.00  0.00           C
ATOM   9727  C34 POPE  157       6.048 106.988  72.351  1.00  0.00           C
ATOM   9730  C35 POPE  157       7.008 107.578  71.300  1.00  0.00           C
ATOM   9733  C36 POPE  157       7.578 108.948  71.682  1.00  0.00           C
ATOM   9736  C37 POPE  157       7.828 109.838  70.451  1.00  0.00           C
ATOM   9739  C38 POPE  157       8.188 111.288  70.812  1.00  0.00           C
ATOM   9742  C39 POPE  157       7.958 112.268  69.661  1.00  0.00           C
ATOM   9745 0C31 POPE  157       6.488 112.708  69.511  1.00  0.00           C
ATOM   9748 1C31 POPE  157       6.278 113.638  68.312  1.00  0.00           C
ATOM   9751 2C31 POPE  157       5.028 114.528  68.391  1.00  0.00           C
ATOM   9754 3C31 POPE  157       5.178 115.678  69.400  1.00  0.00           C
ATOM   9757 4C31 POPE  157       4.098 116.758  69.271  1.00  0.00           C
ATOM   9760 5C31 POPE  157       4.268 117.898  70.282  1.00  0.00           C
ATOM   9763 6C31 POPE  157       3.098 118.888  70.312  1.00  0.00           C
ATOM   9767  NH3 POPE  158     112.748 133.864  78.261  1.00  0.00           N
ATOM   9771  C12 POPE  158     113.848 132.914  78.681  1.00  0.00           C
ATOM   9774  C11 POPE  158     114.028 131.744  77.701  1.00  0.00           C
ATOM   9777  P   POPE  158     115.028 129.598  78.782  1.00  0.00           P
ATOM   9778  O13 POPE  158     116.318 128.878  78.812  1.00  0.00           O
ATOM   9779  O14 POPE  158     114.358 129.768  80.081  1.00  0.00           O
ATOM   9780  O11 POPE  158     114.028 128.818  77.841  1.00  0.00           O
ATOM   9781  O12 POPE  158     115.188 130.994  78.062  1.00  0.00           O
ATOM   9782  C1  POPE  158     114.568 127.958  76.822  1.00  0.00           C
ATOM   9785  C2  POPE  158     113.448 127.418  75.911  1.00  0.00           C
ATOM   9787  O21 POPE  158     114.048 126.588  74.892  1.00  0.00           O
ATOM   9788  C21 POPE  158     113.418 125.438  74.671  1.00  0.00           C
ATOM   9789  O22 POPE  158     112.348 125.128  75.162  1.00  0.00           O
ATOM   9790  C22 POPE  158     114.268 124.478  73.852  1.00  0.00           C
ATOM   9793  C3  POPE  158     112.608 128.578  75.292  1.00  0.00           C
ATOM   9796  O31 POPE  158     111.958 128.208  74.062  1.00  0.00           O
ATOM   9797  C31 POPE  158     112.558 128.338  72.862  1.00  0.00           C
ATOM   9798  O32 POPE  158     112.128 127.828  71.852  1.00  0.00           O
ATOM   9799  C32 POPE  158     113.818 129.208  72.862  1.00  0.00           C
ATOM   9802  C23 POPE  158     113.798 124.398  72.392  1.00  0.00           C
ATOM   9805  C24 POPE  158     114.618 125.308  71.472  1.00  0.00           C
ATOM   9808  C25 POPE  158     115.988 124.708  71.101  1.00  0.00           C
ATOM   9811  C26 POPE  158     115.868 123.468  70.212  1.00  0.00           C
ATOM   9814  C27 POPE  158     117.078 123.288  69.282  1.00  0.00           C
ATOM   9817  C28 POPE  158     117.058 121.938  68.551  1.00  0.00           C
ATOM   9820  C29 POPE  158     118.088 121.888  67.451  1.00  0.00           C
ATOM   9822 0C21 POPE  158     118.998 120.918  67.262  1.00  0.00           C
ATOM   9824 1C21 POPE  158     119.118 119.658  68.081  1.00  0.00           C
ATOM   9827 2C21 POPE  158     119.948 118.568  67.382  1.00  0.00           C
ATOM   9830 3C21 POPE  158     119.238 117.918  66.182  1.00  0.00           C
ATOM   9833 4C21 POPE  158     120.138 116.908  65.422  1.00  0.00           C
ATOM   9836 5C21 POPE  158     120.468 115.648  66.230  1.00  0.00           C
ATOM   9839 6C21 POPE  158     121.798 115.008  65.792  1.00  0.00           C
ATOM   9842 7C21 POPE  158     122.218 113.828  66.661  1.00  0.00           C
ATOM   9845 8C21 POPE  158     123.528 113.178  66.182  1.00  0.00           C
ATOM   9849  C33 POPE  158     114.328 129.468  71.422  1.00  0.00           C
ATOM   9852  C34 POPE  158     113.648 130.664  70.761  1.00  0.00           C
ATOM   9855  C35 POPE  158     113.438 130.474  69.252  1.00  0.00           C
ATOM   9858  C36 POPE  158     114.738 130.254  68.471  1.00  0.00           C
ATOM   9861  C37 POPE  158     114.488 129.948  66.992  1.00  0.00           C
ATOM   9864  C38 POPE  158     115.808 129.728  66.230  1.00  0.00           C
ATOM   9867  C39 POPE  158     115.608 129.338  64.762  1.00  0.00           C
ATOM   9870 0C31 POPE  158     114.948 130.434  63.941  1.00  0.00           C
ATOM   9873 1C31 POPE  158     114.948 130.134  62.432  1.00  0.00           C
ATOM   9876 2C31 POPE  158     114.088 131.134  61.642  1.00  0.00           C
ATOM   9879 3C31 POPE  158     114.498 132.614  61.761  1.00  0.00           C
ATOM   9882 4C31 POPE  158     115.858 132.954  61.142  1.00  0.00           C
ATOM   9885 5C31 POPE  158     116.268 134.404  61.412  1.00  0.00           C
ATOM   9888 6C31 POPE  158     117.548 134.834  60.691  1.00  0.00           C
ATOM   9892  NH3 POPE  159     118.388  24.608  38.632  1.00  0.00           N
ATOM   9896  C12 POPE  159     118.568  25.758  39.582  1.00  0.00           C
ATOM   9899  C11 POPE  159     117.698  26.938  39.152  1.00  0.00           C
ATOM   9902  P   POPE  159     117.348  28.578  37.152  1.00  0.00           P
ATOM   9903  O13 POPE  159     117.968  29.608  38.011  1.00  0.00           O
ATOM   9904  O14 POPE  159     117.808  28.638  35.742  1.00  0.00           O
ATOM   9905  O11 POPE  159     115.788  28.468  37.281  1.00  0.00           O
ATOM   9906  O12 POPE  159     117.848  27.178  37.742  1.00  0.00           O
ATOM   9907  C1  POPE  159     114.958  29.298  38.081  1.00  0.00           C
ATOM   9910  C2  POPE  159     114.258  28.508  39.232  1.00  0.00           C
ATOM   9912  O21 POPE  159     115.088  28.398  40.402  1.00  0.00           O
ATOM   9913  C21 POPE  159     115.238  29.478  41.122  1.00  0.00           C
ATOM   9914  O22 POPE  159     114.828  30.588  40.872  1.00  0.00           O
ATOM   9915  C22 POPE  159     115.878  29.038  42.442  1.00  0.00           C
ATOM   9918  C3  POPE  159     113.838  27.068  38.812  1.00  0.00           C
ATOM   9921  O31 POPE  159     113.608  26.258  39.991  1.00  0.00           O
ATOM   9922  C31 POPE  159     112.378  26.268  40.472  1.00  0.00           C
ATOM   9923  O32 POPE  159     111.368  26.528  39.832  1.00  0.00           O
ATOM   9924  C32 POPE  159     112.388  25.888  41.961  1.00  0.00           C
ATOM   9927  C23 POPE  159     115.948  30.198  43.451  1.00  0.00           C
ATOM   9930  C24 POPE  159     116.278  29.688  44.851  1.00  0.00           C
ATOM   9933  C25 POPE  159     116.668  30.828  45.792  1.00  0.00           C
ATOM   9936  C26 POPE  159     116.888  30.358  47.230  1.00  0.00           C
ATOM   9939  C27 POPE  159     117.488  31.488  48.062  1.00  0.00           C
ATOM   9942  C28 POPE  159     117.638  31.138  49.552  1.00  0.00           C
ATOM   9945  C29 POPE  159     118.238  32.318  50.262  1.00  0.00           C
ATOM   9947 0C21 POPE  159     117.908  32.768  51.492  1.00  0.00           C
ATOM   9949 1C21 POPE  159     116.938  32.118  52.442  1.00  0.00           C
ATOM   9952 2C21 POPE  159     117.518  32.018  53.871  1.00  0.00           C
ATOM   9955 3C21 POPE  159     117.638  33.378  54.581  1.00  0.00           C
ATOM   9958 4C21 POPE  159     118.298  33.278  55.961  1.00  0.00           C
ATOM   9961 5C21 POPE  159     118.388  34.638  56.642  1.00  0.00           C
ATOM   9964 6C21 POPE  159     119.278  34.638  57.892  1.00  0.00           C
ATOM   9967 7C21 POPE  159     119.358  36.028  58.541  1.00  0.00           C
ATOM   9970 8C21 POPE  159     120.488  36.138  59.562  1.00  0.00           C
ATOM   9974  C33 POPE  159     111.258  26.558  42.792  1.00  0.00           C
ATOM   9977  C34 POPE  159     110.178  25.598  43.312  1.00  0.00           C
ATOM   9980  C35 POPE  159     110.718  24.678  44.422  1.00  0.00           C
ATOM   9983  C36 POPE  159     109.668  23.758  45.051  1.00  0.00           C
ATOM   9986  C37 POPE  159     110.208  23.088  46.332  1.00  0.00           C
ATOM   9989  C38 POPE  159     109.258  22.098  47.011  1.00  0.00           C
ATOM   9992  C39 POPE  159     107.858  22.668  47.262  1.00  0.00           C
ATOM   9995 0C31 POPE  159     107.088  21.898  48.352  1.00  0.00           C
ATOM   9998 1C31 POPE  159     105.568  21.998  48.162  1.00  0.00           C
ATOM  10001 2C31 POPE  159     104.788  21.618  49.432  1.00  0.00           C
ATOM  10004 3C31 POPE  159     104.698  22.798  50.411  1.00  0.00           C
ATOM  10007 4C31 POPE  159     104.238  22.418  51.822  1.00  0.00           C
ATOM  10010 5C31 POPE  159     104.098  23.648  52.731  1.00  0.00           C
ATOM  10013 6C31 POPE  159     103.628  23.318  54.152  1.00  0.00           C
ATOM  10017  NH3 POPE  160      58.258 109.788  79.391  1.00  0.00           N
ATOM  10021  C12 POPE  160      57.108 109.598  80.351  1.00  0.00           C
ATOM  10024  C11 POPE  160      56.528 108.188  80.201  1.00  0.00           C
ATOM  10027  P   POPE  160      54.318 106.878  80.442  1.00  0.00           P
ATOM  10028  O13 POPE  160      55.118 105.688  80.081  1.00  0.00           O
ATOM  10029  O14 POPE  160      53.188 106.768  81.391  1.00  0.00           O
ATOM  10030  O11 POPE  160      53.748 107.538  79.142  1.00  0.00           O
ATOM  10031  O12 POPE  160      55.298 108.048  80.921  1.00  0.00           O
ATOM  10032  C1  POPE  160      53.508 106.758  77.971  1.00  0.00           C
ATOM  10035  C2  POPE  160      53.548 107.728  76.771  1.00  0.00           C
ATOM  10037  O21 POPE  160      53.278 107.048  75.532  1.00  0.00           O
ATOM  10038  C21 POPE  160      54.188 106.218  75.050  1.00  0.00           C
ATOM  10039  O22 POPE  160      55.278 105.968  75.521  1.00  0.00           O
ATOM  10040  C22 POPE  160      53.558 105.558  73.821  1.00  0.00           C
ATOM  10043  C3  POPE  160      54.858 108.568  76.801  1.00  0.00           C
ATOM  10046  O31 POPE  160      54.798 109.668  75.892  1.00  0.00           O
ATOM  10047  C31 POPE  160      55.738 110.578  76.102  1.00  0.00           C
ATOM  10048  O32 POPE  160      56.638 110.498  76.931  1.00  0.00           O
ATOM  10049  C32 POPE  160      55.488 111.728  75.120  1.00  0.00           C
ATOM  10052  C23 POPE  160      54.598 105.098  72.782  1.00  0.00           C
ATOM  10055  C24 POPE  160      53.918 104.698  71.462  1.00  0.00           C
ATOM  10058  C25 POPE  160      54.858 104.048  70.441  1.00  0.00           C
ATOM  10061  C26 POPE  160      56.118 104.868  70.132  1.00  0.00           C
ATOM  10064  C27 POPE  160      56.998 104.178  69.091  1.00  0.00           C
ATOM  10067  C28 POPE  160      58.328 104.898  68.862  1.00  0.00           C
ATOM  10070  C29 POPE  160      59.108 104.288  67.722  1.00  0.00           C
ATOM  10072 0C21 POPE  160      59.198 104.778  66.472  1.00  0.00           C
ATOM  10074 1C21 POPE  160      58.558 106.038  65.952  1.00  0.00           C
ATOM  10077 2C21 POPE  160      59.588 107.178  65.731  1.00  0.00           C
ATOM  10080 3C21 POPE  160      58.898 108.548  65.602  1.00  0.00           C
ATOM  10083 4C21 POPE  160      59.868 109.748  65.562  1.00  0.00           C
ATOM  10086 5C21 POPE  160      60.718 109.898  66.831  1.00  0.00           C
ATOM  10089 6C21 POPE  160      61.518 111.208  66.911  1.00  0.00           C
ATOM  10092 7C21 POPE  160      62.488 111.198  68.102  1.00  0.00           C
ATOM  10095 8C21 POPE  160      63.248 112.508  68.301  1.00  0.00           C
ATOM  10099  C33 POPE  160      55.618 113.118  75.771  1.00  0.00           C
ATOM  10102  C34 POPE  160      55.808 114.228  74.732  1.00  0.00           C
ATOM  10105  C35 POPE  160      57.148 114.088  74.002  1.00  0.00           C
ATOM  10108  C36 POPE  160      57.418 115.228  73.012  1.00  0.00           C
ATOM  10111  C37 POPE  160      58.578 114.888  72.072  1.00  0.00           C
ATOM  10114  C38 POPE  160      58.798 115.958  71.002  1.00  0.00           C
ATOM  10117  C39 POPE  160      60.018 115.638  70.132  1.00  0.00           C
ATOM  10120 0C31 POPE  160      61.248 116.198  70.831  1.00  0.00           C
ATOM  10123 1C31 POPE  160      62.578 115.898  70.152  1.00  0.00           C
ATOM  10126 2C31 POPE  160      63.688 116.658  70.891  1.00  0.00           C
ATOM  10129 3C31 POPE  160      65.078 116.398  70.332  1.00  0.00           C
ATOM  10132 4C31 POPE  160      65.628 114.998  70.621  1.00  0.00           C
ATOM  10135 5C31 POPE  160      67.068 114.828  70.102  1.00  0.00           C
ATOM  10138 6C31 POPE  160      67.608 113.418  70.312  1.00  0.00           C
ATOM  10142  NH3 POPE  161      15.328  34.038  81.432  1.00  0.00           N
ATOM  10146  C12 POPE  161      16.098  35.328  81.471  1.00  0.00           C
ATOM  10149  C11 POPE  161      15.218  36.558  81.702  1.00  0.00           C
ATOM  10152  P   POPE  161      15.128  38.978  80.751  1.00  0.00           P
ATOM  10153  O13 POPE  161      14.398  39.428  81.962  1.00  0.00           O
ATOM  10154  O14 POPE  161      16.008  39.978  80.090  1.00  0.00           O
ATOM  10155  O11 POPE  161      14.068  38.428  79.702  1.00  0.00           O
ATOM  10156  O12 POPE  161      15.948  37.708  81.222  1.00  0.00           O
ATOM  10157  C1  POPE  161      14.388  38.068  78.351  1.00  0.00           C
ATOM  10160  C2  POPE  161      13.788  39.068  77.311  1.00  0.00           C
ATOM  10162  O21 POPE  161      13.278  38.348  76.152  1.00  0.00           O
ATOM  10163  C21 POPE  161      13.928  38.318  75.001  1.00  0.00           C
ATOM  10164  O22 POPE  161      15.088  38.608  74.801  1.00  0.00           O
ATOM  10165  C22 POPE  161      12.988  37.768  73.922  1.00  0.00           C
ATOM  10168  C3  POPE  161      14.748  40.278  77.042  1.00  0.00           C
ATOM  10171  O31 POPE  161      14.238  41.118  75.991  1.00  0.00           O
ATOM  10172  C31 POPE  161      15.038  41.648  75.062  1.00  0.00           C
ATOM  10173  O32 POPE  161      14.718  41.798  73.891  1.00  0.00           O
ATOM  10174  C32 POPE  161      16.408  42.098  75.551  1.00  0.00           C
ATOM  10177  C23 POPE  161      13.438  38.158  72.502  1.00  0.00           C
ATOM  10180  C24 POPE  161      12.518  37.578  71.412  1.00  0.00           C
ATOM  10183  C25 POPE  161      11.848  38.638  70.521  1.00  0.00           C
ATOM  10186  C26 POPE  161      12.818  39.338  69.562  1.00  0.00           C
ATOM  10189  C27 POPE  161      12.088  40.378  68.701  1.00  0.00           C
ATOM  10192  C28 POPE  161      13.008  41.138  67.730  1.00  0.00           C
ATOM  10195  C29 POPE  161      12.188  42.058  66.862  1.00  0.00           C
ATOM  10197 0C21 POPE  161      11.998  41.968  65.532  1.00  0.00           C
ATOM  10199 1C21 POPE  161      12.598  40.948  64.592  1.00  0.00           C
ATOM  10202 2C21 POPE  161      13.658  41.568  63.671  1.00  0.00           C
ATOM  10205 3C21 POPE  161      13.078  42.638  62.731  1.00  0.00           C
ATOM  10208 4C21 POPE  161      14.068  43.198  61.712  1.00  0.00           C
ATOM  10211 5C21 POPE  161      15.348  43.788  62.312  1.00  0.00           C
ATOM  10214 6C21 POPE  161      16.178  44.588  61.282  1.00  0.00           C
ATOM  10217 7C21 POPE  161      17.468  45.158  61.882  1.00  0.00           C
ATOM  10220 8C21 POPE  161      18.248  46.058  60.912  1.00  0.00           C
ATOM  10224  C33 POPE  161      17.468  41.398  74.691  1.00  0.00           C
ATOM  10227  C34 POPE  161      18.898  41.888  74.941  1.00  0.00           C
ATOM  10230  C35 POPE  161      19.948  40.978  74.282  1.00  0.00           C
ATOM  10233  C36 POPE  161      19.918  39.568  74.872  1.00  0.00           C
ATOM  10236  C37 POPE  161      21.118  38.698  74.481  1.00  0.00           C
ATOM  10239  C38 POPE  161      21.048  37.338  75.182  1.00  0.00           C
ATOM  10242  C39 POPE  161      22.228  36.408  74.892  1.00  0.00           C
ATOM  10245 0C31 POPE  161      22.198  35.748  73.511  1.00  0.00           C
ATOM  10248 1C31 POPE  161      23.148  34.538  73.452  1.00  0.00           C
ATOM  10251 2C31 POPE  161      22.988  33.658  72.202  1.00  0.00           C
ATOM  10254 3C31 POPE  161      23.438  34.278  70.871  1.00  0.00           C
ATOM  10257 4C31 POPE  161      24.948  34.598  70.852  1.00  0.00           C
ATOM  10260 5C31 POPE  161      25.448  35.108  69.502  1.00  0.00           C
ATOM  10263 6C31 POPE  161      26.968  35.268  69.461  1.00  0.00           C
ATOM  10267  NH3 POPE  162      37.968 116.718  38.592  1.00  0.00           N
ATOM  10271  C12 POPE  162      38.148 117.448  37.272  1.00  0.00           C
ATOM  10274  C11 POPE  162      39.508 118.168  37.062  1.00  0.00           C
ATOM  10277  P   POPE  162      41.578 116.528  37.512  1.00  0.00           P
ATOM  10278  O13 POPE  162      41.768 115.148  37.012  1.00  0.00           O
ATOM  10279  O14 POPE  162      42.828 117.278  37.742  1.00  0.00           O
ATOM  10280  O11 POPE  162      40.798 116.418  38.882  1.00  0.00           O
ATOM  10281  O12 POPE  162      40.558 117.318  36.602  1.00  0.00           O
ATOM  10282  C1  POPE  162      41.058 117.318  39.962  1.00  0.00           C
ATOM  10285  C2  POPE  162      40.648 116.638  41.292  1.00  0.00           C
ATOM  10287  O21 POPE  162      40.588 117.468  42.472  1.00  0.00           O
ATOM  10288  C21 POPE  162      41.038 118.688  42.551  1.00  0.00           C
ATOM  10289  O22 POPE  162      41.498 119.398  41.672  1.00  0.00           O
ATOM  10290  C22 POPE  162      40.948 119.118  44.021  1.00  0.00           C
ATOM  10293  C3  POPE  162      41.558 115.408  41.572  1.00  0.00           C
ATOM  10296  O31 POPE  162      41.558 115.088  42.972  1.00  0.00           O
ATOM  10297  C31 POPE  162      40.788 114.108  43.372  1.00  0.00           C
ATOM  10298  O32 POPE  162      40.478 113.118  42.731  1.00  0.00           O
ATOM  10299  C32 POPE  162      40.408 114.378  44.812  1.00  0.00           C
ATOM  10302  C23 POPE  162      42.248 118.778  44.771  1.00  0.00           C
ATOM  10305  C24 POPE  162      42.228 119.198  46.252  1.00  0.00           C
ATOM  10308  C25 POPE  162      43.578 118.918  46.922  1.00  0.00           C
ATOM  10311  C26 POPE  162      43.648 119.408  48.382  1.00  0.00           C
ATOM  10314  C27 POPE  162      45.068 119.258  48.962  1.00  0.00           C
ATOM  10317  C28 POPE  162      45.148 119.558  50.472  1.00  0.00           C
ATOM  10320  C29 POPE  162      44.388 118.548  51.292  1.00  0.00           C
ATOM  10322 0C21 POPE  162      44.148 118.618  52.612  1.00  0.00           C
ATOM  10324 1C21 POPE  162      44.578 119.708  53.562  1.00  0.00           C
ATOM  10327 2C21 POPE  162      43.478 120.128  54.552  1.00  0.00           C
ATOM  10330 3C21 POPE  162      42.918 118.968  55.402  1.00  0.00           C
ATOM  10333 4C21 POPE  162      42.028 119.418  56.572  1.00  0.00           C
ATOM  10336 5C21 POPE  162      42.808 120.018  57.752  1.00  0.00           C
ATOM  10339 6C21 POPE  162      43.548 118.968  58.592  1.00  0.00           C
ATOM  10342 7C21 POPE  162      44.588 119.588  59.542  1.00  0.00           C
ATOM  10345 8C21 POPE  162      45.288 118.558  60.422  1.00  0.00           C
ATOM  10349  C33 POPE  162      41.668 114.398  45.691  1.00  0.00           C
ATOM  10352  C34 POPE  162      41.348 114.358  47.182  1.00  0.00           C
ATOM  10355  C35 POPE  162      40.748 115.678  47.662  1.00  0.00           C
ATOM  10358  C36 POPE  162      40.758 115.758  49.181  1.00  0.00           C
ATOM  10361  C37 POPE  162      40.398 117.148  49.672  1.00  0.00           C
ATOM  10364  C38 POPE  162      40.188 117.178  51.182  1.00  0.00           C
ATOM  10367  C39 POPE  162      39.928 118.598  51.652  1.00  0.00           C
ATOM  10370 0C31 POPE  162      39.548 118.668  53.132  1.00  0.00           C
ATOM  10373 1C31 POPE  162      39.538 120.128  53.591  1.00  0.00           C
ATOM  10376 2C31 POPE  162      38.368 120.468  54.522  1.00  0.00           C
ATOM  10379 3C31 POPE  162      38.278 121.978  54.791  1.00  0.00           C
ATOM  10382 4C31 POPE  162      37.858 122.818  53.572  1.00  0.00           C
ATOM  10385 5C31 POPE  162      38.188 124.298  53.752  1.00  0.00           C
ATOM  10388 6C31 POPE  162      37.918 125.138  52.502  1.00  0.00           C
ATOM  10392  NH3 POPE  163      79.458  73.818  33.162  1.00  0.00           N
ATOM  10396  C12 POPE  163      79.908  73.128  34.422  1.00  0.00           C
ATOM  10399  C11 POPE  163      81.108  73.898  34.991  1.00  0.00           C
ATOM  10402  P   POPE  163      80.248  75.788  36.572  1.00  0.00           P
ATOM  10403  O13 POPE  163      79.588  77.098  36.371  1.00  0.00           O
ATOM  10404  O14 POPE  163      79.498  74.688  37.192  1.00  0.00           O
ATOM  10405  O11 POPE  163      81.608  75.968  37.361  1.00  0.00           O
ATOM  10406  O12 POPE  163      80.758  75.268  35.162  1.00  0.00           O
ATOM  10407  C1  POPE  163      81.568  76.628  38.642  1.00  0.00           C
ATOM  10410  C2  POPE  163      82.408  77.928  38.582  1.00  0.00           C
ATOM  10412  O21 POPE  163      82.458  78.518  39.902  1.00  0.00           O
ATOM  10413  C21 POPE  163      83.428  78.008  40.651  1.00  0.00           C
ATOM  10414  O22 POPE  163      84.138  77.068  40.341  1.00  0.00           O
ATOM  10415  C22 POPE  163      83.508  78.808  41.952  1.00  0.00           C
ATOM  10418  C3  POPE  163      81.798  78.958  37.582  1.00  0.00           C
ATOM  10421  O31 POPE  163      82.468  80.228  37.672  1.00  0.00           O
ATOM  10422  C31 POPE  163      81.808  81.208  37.052  1.00  0.00           C
ATOM  10423  O32 POPE  163      80.888  81.038  36.272  1.00  0.00           O
ATOM  10424  C32 POPE  163      82.338  82.548  37.602  1.00  0.00           C
ATOM  10427  C23 POPE  163      84.618  78.388  42.941  1.00  0.00           C
ATOM  10430  C24 POPE  163      84.108  78.128  44.371  1.00  0.00           C
ATOM  10433  C25 POPE  163      83.808  76.658  44.672  1.00  0.00           C
ATOM  10436  C26 POPE  163      83.238  76.478  46.091  1.00  0.00           C
ATOM  10439  C27 POPE  163      83.148  75.028  46.591  1.00  0.00           C
ATOM  10442  C28 POPE  163      82.868  74.908  48.112  1.00  0.00           C
ATOM  10445  C29 POPE  163      81.768  75.848  48.552  1.00  0.00           C
ATOM  10447 0C21 POPE  163      81.858  76.818  49.482  1.00  0.00           C
ATOM  10449 1C21 POPE  163      83.038  77.158  50.352  1.00  0.00           C
ATOM  10452 2C21 POPE  163      83.468  78.628  50.231  1.00  0.00           C
ATOM  10455 3C21 POPE  163      84.658  78.958  51.152  1.00  0.00           C
ATOM  10458 4C21 POPE  163      84.998  80.458  51.192  1.00  0.00           C
ATOM  10461 5C21 POPE  163      84.228  81.268  52.242  1.00  0.00           C
ATOM  10464 6C21 POPE  163      84.738  81.028  53.682  1.00  0.00           C
ATOM  10467 7C21 POPE  163      84.238  82.098  54.662  1.00  0.00           C
ATOM  10470 8C21 POPE  163      84.648  81.838  56.122  1.00  0.00           C
ATOM  10474  C33 POPE  163      83.038  82.438  38.992  1.00  0.00           C
ATOM  10477  C34 POPE  163      83.528  83.778  39.562  1.00  0.00           C
ATOM  10480  C35 POPE  163      83.498  83.828  41.101  1.00  0.00           C
ATOM  10483  C36 POPE  163      82.078  84.008  41.642  1.00  0.00           C
ATOM  10486  C37 POPE  163      81.898  83.548  43.102  1.00  0.00           C
ATOM  10489  C38 POPE  163      80.558  84.028  43.682  1.00  0.00           C
ATOM  10492  C39 POPE  163      80.688  85.368  44.412  1.00  0.00           C
ATOM  10495 0C31 POPE  163      81.188  85.218  45.862  1.00  0.00           C
ATOM  10498 1C31 POPE  163      81.808  86.498  46.432  1.00  0.00           C
ATOM  10501 2C31 POPE  163      82.208  86.348  47.911  1.00  0.00           C
ATOM  10504 3C31 POPE  163      82.928  87.578  48.480  1.00  0.00           C
ATOM  10507 4C31 POPE  163      84.308  87.838  47.852  1.00  0.00           C
ATOM  10510 5C31 POPE  163      85.128  88.898  48.591  1.00  0.00           C
ATOM  10513 6C31 POPE  163      86.538  89.048  48.032  1.00  0.00           C
ATOM  10517  NH3 POPE  164     125.358   5.178  37.392  1.00  0.00           N
ATOM  10521  C12 POPE  164     124.278   4.438  36.691  1.00  0.00           C
ATOM  10524  C11 POPE  164     123.778   5.288  35.532  1.00  0.00           C
ATOM  10527  P   POPE  164     121.258   4.878  34.952  1.00  0.00           P
ATOM  10528  O13 POPE  164     121.018   6.218  34.362  1.00  0.00           O
ATOM  10529  O14 POPE  164     120.508   3.778  34.331  1.00  0.00           O
ATOM  10530  O11 POPE  164     120.928   4.958  36.502  1.00  0.00           O
ATOM  10531  O12 POPE  164     122.798   4.558  34.822  1.00  0.00           O
ATOM  10532  C1  POPE  164     119.548   5.308  36.792  1.00  0.00           C
ATOM  10535  C2  POPE  164     119.288   5.438  38.322  1.00  0.00           C
ATOM  10537  O21 POPE  164     118.598   6.698  38.582  1.00  0.00           O
ATOM  10538  C21 POPE  164     117.688   6.618  39.552  1.00  0.00           C
ATOM  10539  O22 POPE  164     117.338   5.608  40.142  1.00  0.00           O
ATOM  10540  C22 POPE  164     117.068   7.978  39.822  1.00  0.00           C
ATOM  10543  C3  POPE  164     120.618   5.348  39.131  1.00  0.00           C
ATOM  10546  O31 POPE  164     120.478   5.518  40.551  1.00  0.00           O
ATOM  10547  C31 POPE  164     119.858   4.518  41.171  1.00  0.00           C
ATOM  10548  O32 POPE  164     119.388   3.528  40.641  1.00  0.00           O
ATOM  10549  C32 POPE  164     119.738   4.838  42.662  1.00  0.00           C
ATOM  10552  C23 POPE  164     117.078   8.338  41.332  1.00  0.00           C
ATOM  10555  C24 POPE  164     116.628   9.778  41.631  1.00  0.00           C
ATOM  10558  C25 POPE  164     116.328  10.018  43.121  1.00  0.00           C
ATOM  10561  C26 POPE  164     114.948   9.498  43.541  1.00  0.00           C
ATOM  10564  C27 POPE  164     114.688   9.608  45.051  1.00  0.00           C
ATOM  10567  C28 POPE  164     113.288   9.078  45.441  1.00  0.00           C
ATOM  10570  C29 POPE  164     113.128   8.818  46.912  1.00  0.00           C
ATOM  10572 0C21 POPE  164     111.968   8.768  47.602  1.00  0.00           C
ATOM  10574 1C21 POPE  164     110.568   8.958  47.052  1.00  0.00           C
ATOM  10577 2C21 POPE  164     110.138   8.038  45.891  1.00  0.00           C
ATOM  10580 3C21 POPE  164     108.788   8.478  45.292  1.00  0.00           C
ATOM  10583 4C21 POPE  164     108.388   7.668  44.051  1.00  0.00           C
ATOM  10586 5C21 POPE  164     107.358   8.388  43.162  1.00  0.00           C
ATOM  10589 6C21 POPE  164     108.008   9.448  42.252  1.00  0.00           C
ATOM  10592 7C21 POPE  164     107.028  10.048  41.241  1.00  0.00           C
ATOM  10595 8C21 POPE  164     107.728  10.838  40.121  1.00  0.00           C
ATOM  10599  C33 POPE  164     118.498   4.138  43.281  1.00  0.00           C
ATOM  10602  C34 POPE  164     118.188   4.588  44.711  1.00  0.00           C
ATOM  10605  C35 POPE  164     118.948   3.798  45.792  1.00  0.00           C
ATOM  10608  C36 POPE  164     118.538   4.268  47.201  1.00  0.00           C
ATOM  10611  C37 POPE  164     118.978   3.328  48.322  1.00  0.00           C
ATOM  10614  C38 POPE  164     118.728   3.958  49.701  1.00  0.00           C
ATOM  10617  C39 POPE  164     119.288   3.128  50.862  1.00  0.00           C
ATOM  10620 0C31 POPE  164     119.208   3.898  52.192  1.00  0.00           C
ATOM  10623 1C31 POPE  164     117.928   3.638  52.992  1.00  0.00           C
ATOM  10626 2C31 POPE  164     117.788   4.628  54.161  1.00  0.00           C
ATOM  10629 3C31 POPE  164     116.998   4.108  55.362  1.00  0.00           C
ATOM  10632 4C31 POPE  164     117.748   3.018  56.162  1.00  0.00           C
ATOM  10635 5C31 POPE  164     117.138   2.778  57.542  1.00  0.00           C
ATOM  10638 6C31 POPE  164     117.788   1.618  58.312  1.00  0.00           C
ATOM  10642  NH3 POPE  165     121.738 114.538  40.301  1.00  0.00           N
ATOM  10646  C12 POPE  165     121.458 115.918  40.802  1.00  0.00           C
ATOM  10649  C11 POPE  165     121.608 116.928  39.641  1.00  0.00           C
ATOM  10652  P   POPE  165     119.858 118.828  40.102  1.00  0.00           P
ATOM  10653  O13 POPE  165     119.988 120.298  40.341  1.00  0.00           O
ATOM  10654  O14 POPE  165     119.068 118.368  38.962  1.00  0.00           O
ATOM  10655  O11 POPE  165     119.358 118.168  41.432  1.00  0.00           O
ATOM  10656  O12 POPE  165     121.338 118.268  40.042  1.00  0.00           O
ATOM  10657  C1  POPE  165     117.958 118.178  41.752  1.00  0.00           C
ATOM  10660  C2  POPE  165     117.798 117.718  43.211  1.00  0.00           C
ATOM  10662  O21 POPE  165     118.128 116.328  43.281  1.00  0.00           O
ATOM  10663  C21 POPE  165     119.138 116.008  44.042  1.00  0.00           C
ATOM  10664  O22 POPE  165     120.028 116.748  44.422  1.00  0.00           O
ATOM  10665  C22 POPE  165     118.908 114.558  44.461  1.00  0.00           C
ATOM  10668  C3  POPE  165     116.368 117.828  43.782  1.00  0.00           C
ATOM  10671  O31 POPE  165     116.418 118.258  45.162  1.00  0.00           O
ATOM  10672  C31 POPE  165     116.508 117.338  46.091  1.00  0.00           C
ATOM  10673  O32 POPE  165     116.528 116.128  45.922  1.00  0.00           O
ATOM  10674  C32 POPE  165     116.588 118.068  47.421  1.00  0.00           C
ATOM  10677  C23 POPE  165     119.728 114.168  45.702  1.00  0.00           C
ATOM  10680  C24 POPE  165     119.268 112.888  46.402  1.00  0.00           C
ATOM  10683  C25 POPE  165     119.968 112.558  47.722  1.00  0.00           C
ATOM  10686  C26 POPE  165     119.068 112.688  48.951  1.00  0.00           C
ATOM  10689  C27 POPE  165     119.888 112.458  50.212  1.00  0.00           C
ATOM  10692  C28 POPE  165     119.078 112.508  51.521  1.00  0.00           C
ATOM  10695  C29 POPE  165     118.748 111.148  52.081  1.00  0.00           C
ATOM  10697 0C21 POPE  165     119.248 110.598  53.211  1.00  0.00           C
ATOM  10699 1C21 POPE  165     120.228 111.238  54.161  1.00  0.00           C
ATOM  10702 2C21 POPE  165     119.738 111.318  55.621  1.00  0.00           C
ATOM  10705 3C21 POPE  165     118.378 112.028  55.792  1.00  0.00           C
ATOM  10708 4C21 POPE  165     118.098 112.438  57.242  1.00  0.00           C
ATOM  10711 5C21 POPE  165     118.388 113.928  57.512  1.00  0.00           C
ATOM  10714 6C21 POPE  165     118.328 114.278  59.002  1.00  0.00           C
ATOM  10717 7C21 POPE  165     118.058 115.768  59.261  1.00  0.00           C
ATOM  10720 8C21 POPE  165     117.868 116.088  60.752  1.00  0.00           C
ATOM  10724  C33 POPE  165     116.568 117.148  48.671  1.00  0.00           C
ATOM  10727  C34 POPE  165     117.968 116.788  49.181  1.00  0.00           C
ATOM  10730  C35 POPE  165     117.898 116.218  50.602  1.00  0.00           C
ATOM  10733  C36 POPE  165     119.278 116.048  51.262  1.00  0.00           C
ATOM  10736  C37 POPE  165     119.168 115.898  52.782  1.00  0.00           C
ATOM  10739  C38 POPE  165     120.508 115.648  53.480  1.00  0.00           C
ATOM  10742  C39 POPE  165     120.488 116.108  54.952  1.00  0.00           C
ATOM  10745 0C31 POPE  165     121.608 115.488  55.792  1.00  0.00           C
ATOM  10748 1C31 POPE  165     121.788 116.218  57.132  1.00  0.00           C
ATOM  10751 2C31 POPE  165     122.828 115.558  58.042  1.00  0.00           C
ATOM  10754 3C31 POPE  165     122.938 116.228  59.412  1.00  0.00           C
ATOM  10757 4C31 POPE  165     123.888 115.488  60.362  1.00  0.00           C
ATOM  10760 5C31 POPE  165     123.848 116.048  61.792  1.00  0.00           C
ATOM  10763 6C31 POPE  165     124.658 115.218  62.792  1.00  0.00           C
ATOM  10767  NH3 POPE  166      40.548  29.828  40.752  1.00  0.00           N
ATOM  10771  C12 POPE  166      40.858  30.518  39.461  1.00  0.00           C
ATOM  10774  C11 POPE  166      41.388  29.508  38.422  1.00  0.00           C
ATOM  10777  P   POPE  166      43.598  28.478  39.442  1.00  0.00           P
ATOM  10778  O13 POPE  166      44.138  27.118  39.672  1.00  0.00           O
ATOM  10779  O14 POPE  166      44.368  29.298  38.471  1.00  0.00           O
ATOM  10780  O11 POPE  166      43.498  29.228  40.832  1.00  0.00           O
ATOM  10781  O12 POPE  166      42.088  28.398  38.992  1.00  0.00           O
ATOM  10782  C1  POPE  166      44.048  30.518  41.111  1.00  0.00           C
ATOM  10785  C2  POPE  166      43.858  30.908  42.621  1.00  0.00           C
ATOM  10787  O21 POPE  166      42.548  30.458  43.042  1.00  0.00           O
ATOM  10788  C21 POPE  166      42.338  29.628  44.082  1.00  0.00           C
ATOM  10789  O22 POPE  166      41.248  29.158  44.342  1.00  0.00           O
ATOM  10790  C22 POPE  166      43.568  29.228  44.882  1.00  0.00           C
ATOM  10793  C3  POPE  166      43.998  32.438  42.892  1.00  0.00           C
ATOM  10796  O31 POPE  166      43.488  32.778  44.201  1.00  0.00           O
ATOM  10797  C31 POPE  166      44.358  32.758  45.191  1.00  0.00           C
ATOM  10798  O32 POPE  166      45.558  32.538  45.092  1.00  0.00           O
ATOM  10799  C32 POPE  166      43.608  32.978  46.512  1.00  0.00           C
ATOM  10802  C23 POPE  166      43.238  28.208  45.992  1.00  0.00           C
ATOM  10805  C24 POPE  166      44.508  27.758  46.731  1.00  0.00           C
ATOM  10808  C25 POPE  166      44.248  26.728  47.822  1.00  0.00           C
ATOM  10811  C26 POPE  166      43.768  27.368  49.132  1.00  0.00           C
ATOM  10814  C27 POPE  166      43.798  26.368  50.292  1.00  0.00           C
ATOM  10817  C28 POPE  166      43.398  27.018  51.621  1.00  0.00           C
ATOM  10820  C29 POPE  166      43.418  25.988  52.712  1.00  0.00           C
ATOM  10822 0C21 POPE  166      43.938  26.118  53.941  1.00  0.00           C
ATOM  10824 1C21 POPE  166      44.588  27.348  54.522  1.00  0.00           C
ATOM  10827 2C21 POPE  166      45.638  27.038  55.611  1.00  0.00           C
ATOM  10830 3C21 POPE  166      45.048  26.318  56.842  1.00  0.00           C
ATOM  10833 4C21 POPE  166      45.308  24.798  56.871  1.00  0.00           C
ATOM  10836 5C21 POPE  166      46.528  24.428  57.722  1.00  0.00           C
ATOM  10839 6C21 POPE  166      46.228  24.488  59.231  1.00  0.00           C
ATOM  10842 7C21 POPE  166      47.468  24.268  60.112  1.00  0.00           C
ATOM  10845 8C21 POPE  166      47.618  22.828  60.592  1.00  0.00           C
ATOM  10849  C33 POPE  166      43.958  31.958  47.621  1.00  0.00           C
ATOM  10852  C34 POPE  166      43.458  32.418  49.002  1.00  0.00           C
ATOM  10855  C35 POPE  166      43.148  31.258  49.972  1.00  0.00           C
ATOM  10858  C36 POPE  166      42.358  31.698  51.222  1.00  0.00           C
ATOM  10861  C37 POPE  166      43.228  31.998  52.452  1.00  0.00           C
ATOM  10864  C38 POPE  166      42.358  32.418  53.652  1.00  0.00           C
ATOM  10867  C39 POPE  166      43.068  32.448  55.002  1.00  0.00           C
ATOM  10870 0C31 POPE  166      44.258  33.418  55.051  1.00  0.00           C
ATOM  10873 1C31 POPE  166      44.318  34.268  56.342  1.00  0.00           C
ATOM  10876 2C31 POPE  166      45.508  35.228  56.332  1.00  0.00           C
ATOM  10879 3C31 POPE  166      45.608  36.148  57.551  1.00  0.00           C
ATOM  10882 4C31 POPE  166      45.778  35.418  58.892  1.00  0.00           C
ATOM  10885 5C31 POPE  166      46.518  36.288  59.932  1.00  0.00           C
ATOM  10888 6C31 POPE  166      46.558  35.698  61.342  1.00  0.00           C
ATOM  10892  NH3 POPE  167      88.978  13.888  76.981  1.00  0.00           N
ATOM  10896  C12 POPE  167      88.688  14.278  75.551  1.00  0.00           C
ATOM  10899  C11 POPE  167      87.188  14.548  75.372  1.00  0.00           C
ATOM  10902  P   POPE  167      86.778  17.128  75.471  1.00  0.00           P
ATOM  10903  O13 POPE  167      88.068  17.388  74.791  1.00  0.00           O
ATOM  10904  O14 POPE  167      86.298  18.108  76.482  1.00  0.00           O
ATOM  10905  O11 POPE  167      85.618  17.048  74.402  1.00  0.00           O
ATOM  10906  O12 POPE  167      86.778  15.688  76.131  1.00  0.00           O
ATOM  10907  C1  POPE  167      84.838  18.218  74.101  1.00  0.00           C
ATOM  10910  C2  POPE  167      85.528  19.288  73.191  1.00  0.00           C
ATOM  10912  O21 POPE  167      86.668  18.778  72.502  1.00  0.00           O
ATOM  10913  C21 POPE  167      86.368  17.828  71.632  1.00  0.00           C
ATOM  10914  O22 POPE  167      85.238  17.478  71.312  1.00  0.00           O
ATOM  10915  C22 POPE  167      87.638  17.378  70.922  1.00  0.00           C
ATOM  10918  C3  POPE  167      85.928  20.578  73.972  1.00  0.00           C
ATOM  10921  O31 POPE  167      86.118  21.718  73.091  1.00  0.00           O
ATOM  10922  C31 POPE  167      85.018  22.128  72.472  1.00  0.00           C
ATOM  10923  O32 POPE  167      83.878  21.868  72.812  1.00  0.00           O
ATOM  10924  C32 POPE  167      85.388  22.868  71.191  1.00  0.00           C
ATOM  10927  C23 POPE  167      87.448  17.128  69.400  1.00  0.00           C
ATOM  10930  C24 POPE  167      87.538  15.658  68.980  1.00  0.00           C
ATOM  10933  C25 POPE  167      86.438  14.768  69.572  1.00  0.00           C
ATOM  10936  C26 POPE  167      86.668  13.318  69.152  1.00  0.00           C
ATOM  10939  C27 POPE  167      85.578  12.348  69.621  1.00  0.00           C
ATOM  10942  C28 POPE  167      86.038  10.898  69.441  1.00  0.00           C
ATOM  10945  C29 POPE  167      84.948   9.878  69.672  1.00  0.00           C
ATOM  10947 0C21 POPE  167      84.618   8.858  68.862  1.00  0.00           C
ATOM  10949 1C21 POPE  167      85.248   8.528  67.521  1.00  0.00           C
ATOM  10952 2C21 POPE  167      84.218   8.108  66.462  1.00  0.00           C
ATOM  10955 3C21 POPE  167      84.788   8.148  65.042  1.00  0.00           C
ATOM  10958 4C21 POPE  167      83.728   7.878  63.962  1.00  0.00           C
ATOM  10961 5C21 POPE  167      83.528   6.398  63.611  1.00  0.00           C
ATOM  10964 6C21 POPE  167      84.748   5.818  62.882  1.00  0.00           C
ATOM  10967 7C21 POPE  167      84.468   4.498  62.151  1.00  0.00           C
ATOM  10970 8C21 POPE  167      85.708   3.968  61.422  1.00  0.00           C
ATOM  10974  C33 POPE  167      84.378  22.578  70.062  1.00  0.00           C
ATOM  10977  C34 POPE  167      84.818  23.138  68.701  1.00  0.00           C
ATOM  10980  C35 POPE  167      83.708  22.958  67.672  1.00  0.00           C
ATOM  10983  C36 POPE  167      84.038  23.518  66.282  1.00  0.00           C
ATOM  10986  C37 POPE  167      82.868  23.308  65.312  1.00  0.00           C
ATOM  10989  C38 POPE  167      83.138  23.878  63.922  1.00  0.00           C
ATOM  10992  C39 POPE  167      82.008  23.618  62.911  1.00  0.00           C
ATOM  10995 0C31 POPE  167      80.658  24.248  63.312  1.00  0.00           C
ATOM  10998 1C31 POPE  167      79.648  24.218  62.162  1.00  0.00           C
ATOM  11001 2C31 POPE  167      78.278  24.768  62.582  1.00  0.00           C
ATOM  11004 3C31 POPE  167      77.308  24.898  61.402  1.00  0.00           C
ATOM  11007 4C31 POPE  167      75.938  25.438  61.822  1.00  0.00           C
ATOM  11010 5C31 POPE  167      74.888  25.418  60.702  1.00  0.00           C
ATOM  11013 6C31 POPE  167      73.528  25.938  61.152  1.00  0.00           C
ATOM  11017  NH3 POPE  168     133.434  52.298  78.342  1.00  0.00           N
ATOM  11021  C12 POPE  168     132.334  52.798  79.221  1.00  0.00           C
ATOM  11024  C11 POPE  168     131.184  53.418  78.421  1.00  0.00           C
ATOM  11027  P   POPE  168     128.954  54.708  78.961  1.00  0.00           P
ATOM  11028  O13 POPE  168     128.198  54.868  80.221  1.00  0.00           O
ATOM  11029  O14 POPE  168     129.314  55.928  78.202  1.00  0.00           O
ATOM  11030  O11 POPE  168     128.138  53.628  78.132  1.00  0.00           O
ATOM  11031  O12 POPE  168     130.234  53.898  79.352  1.00  0.00           O
ATOM  11032  C1  POPE  168     128.038  53.628  76.721  1.00  0.00           C
ATOM  11035  C2  POPE  168     127.278  52.348  76.251  1.00  0.00           C
ATOM  11037  O21 POPE  168     127.618  51.968  74.912  1.00  0.00           O
ATOM  11038  C21 POPE  168     127.238  52.808  73.961  1.00  0.00           C
ATOM  11039  O22 POPE  168     126.668  53.868  74.122  1.00  0.00           O
ATOM  11040  C22 POPE  168     127.758  52.268  72.632  1.00  0.00           C
ATOM  11043  C3  POPE  168     125.738  52.368  76.482  1.00  0.00           C
ATOM  11046  O31 POPE  168     125.218  51.038  76.352  1.00  0.00           O
ATOM  11047  C31 POPE  168     124.568  50.728  75.242  1.00  0.00           C
ATOM  11048  O32 POPE  168     124.408  51.458  74.271  1.00  0.00           O
ATOM  11049  C32 POPE  168     124.138  49.268  75.362  1.00  0.00           C
ATOM  11052  C23 POPE  168     126.658  52.238  71.562  1.00  0.00           C
ATOM  11055  C24 POPE  168     127.198  51.898  70.162  1.00  0.00           C
ATOM  11058  C25 POPE  168     126.118  51.948  69.082  1.00  0.00           C
ATOM  11061  C26 POPE  168     125.558  53.358  68.822  1.00  0.00           C
ATOM  11064  C27 POPE  168     124.458  53.348  67.762  1.00  0.00           C
ATOM  11067  C28 POPE  168     123.788  54.728  67.562  1.00  0.00           C
ATOM  11070  C29 POPE  168     122.728  54.768  66.492  1.00  0.00           C
ATOM  11072 0C21 POPE  168     122.888  54.608  65.162  1.00  0.00           C
ATOM  11074 1C21 POPE  168     124.168  54.348  64.411  1.00  0.00           C
ATOM  11077 2C21 POPE  168     125.278  55.408  64.562  1.00  0.00           C
ATOM  11080 3C21 POPE  168     124.868  56.808  64.082  1.00  0.00           C
ATOM  11083 4C21 POPE  168     125.968  57.848  64.312  1.00  0.00           C
ATOM  11086 5C21 POPE  168     125.688  59.168  63.592  1.00  0.00           C
ATOM  11089 6C21 POPE  168     126.798  60.198  63.801  1.00  0.00           C
ATOM  11092 7C21 POPE  168     126.628  61.458  62.941  1.00  0.00           C
ATOM  11095 8C21 POPE  168     127.768  62.458  63.092  1.00  0.00           C
ATOM  11099  C33 POPE  168     123.548  48.708  74.052  1.00  0.00           C
ATOM  11102  C34 POPE  168     124.648  48.528  73.002  1.00  0.00           C
ATOM  11105  C35 POPE  168     124.358  47.438  71.961  1.00  0.00           C
ATOM  11108  C36 POPE  168     123.418  47.858  70.831  1.00  0.00           C
ATOM  11111  C37 POPE  168     123.448  46.838  69.682  1.00  0.00           C
ATOM  11114  C38 POPE  168     122.748  47.348  68.422  1.00  0.00           C
ATOM  11117  C39 POPE  168     123.048  46.488  67.191  1.00  0.00           C
ATOM  11120 0C31 POPE  168     122.498  47.168  65.941  1.00  0.00           C
ATOM  11123 1C31 POPE  168     123.008  46.548  64.632  1.00  0.00           C
ATOM  11126 2C31 POPE  168     122.648  47.468  63.461  1.00  0.00           C
ATOM  11129 3C31 POPE  168     123.378  47.108  62.162  1.00  0.00           C
ATOM  11132 4C31 POPE  168     122.688  45.978  61.392  1.00  0.00           C
ATOM  11135 5C31 POPE  168     123.198  45.888  59.962  1.00  0.00           C
ATOM  11138 6C31 POPE  168     122.638  44.678  59.242  1.00  0.00           C
ATOM  11142  NH3 POPE  169      15.588  64.448  80.042  1.00  0.00           N
ATOM  11146  C12 POPE  169      15.858  63.958  81.451  1.00  0.00           C
ATOM  11149  C11 POPE  169      15.208  64.798  82.562  1.00  0.00           C
ATOM  11152  P   POPE  169      12.918  65.878  83.082  1.00  0.00           P
ATOM  11153  O13 POPE  169      12.328  65.508  84.382  1.00  0.00           O
ATOM  11154  O14 POPE  169      13.648  67.138  82.882  1.00  0.00           O
ATOM  11155  O11 POPE  169      11.778  65.788  81.992  1.00  0.00           O
ATOM  11156  O12 POPE  169      13.788  64.638  82.590  1.00  0.00           O
ATOM  11157  C1  POPE  169      12.178  65.538  80.641  1.00  0.00           C
ATOM  11160  C2  POPE  169      11.398  66.428  79.621  1.00  0.00           C
ATOM  11162  O21 POPE  169      11.368  65.898  78.281  1.00  0.00           O
ATOM  11163  C21 POPE  169      12.358  65.158  77.802  1.00  0.00           C
ATOM  11164  O22 POPE  169      13.458  65.018  78.312  1.00  0.00           O
ATOM  11165  C22 POPE  169      11.888  64.458  76.531  1.00  0.00           C
ATOM  11168  C3  POPE  169      11.898  67.898  79.661  1.00  0.00           C
ATOM  11171  O31 POPE  169      10.958  68.778  78.992  1.00  0.00           O
ATOM  11172  C31 POPE  169      11.328  69.138  77.760  1.00  0.00           C
ATOM  11173  O32 POPE  169      12.388  68.848  77.232  1.00  0.00           O
ATOM  11174  C32 POPE  169      10.228  69.998  77.132  1.00  0.00           C
ATOM  11177  C23 POPE  169      11.508  62.968  76.771  1.00  0.00           C
ATOM  11180  C24 POPE  169      11.888  62.058  75.591  1.00  0.00           C
ATOM  11183  C25 POPE  169      11.218  62.458  74.262  1.00  0.00           C
ATOM  11186  C26 POPE  169       9.768  61.998  74.142  1.00  0.00           C
ATOM  11189  C27 POPE  169       9.088  62.508  72.862  1.00  0.00           C
ATOM  11192  C28 POPE  169       7.698  61.878  72.642  1.00  0.00           C
ATOM  11195  C29 POPE  169       6.968  62.518  71.480  1.00  0.00           C
ATOM  11197 0C21 POPE  169       6.608  61.938  70.322  1.00  0.00           C
ATOM  11199 1C21 POPE  169       6.848  60.508  69.882  1.00  0.00           C
ATOM  11202 2C21 POPE  169       5.548  59.758  69.562  1.00  0.00           C
ATOM  11205 3C21 POPE  169       4.778  59.328  70.812  1.00  0.00           C
ATOM  11208 4C21 POPE  169       3.438  58.658  70.472  1.00  0.00           C
ATOM  11211 5C21 POPE  169       2.718  58.098  71.701  1.00  0.00           C
ATOM  11214 6C21 POPE  169       1.388  57.448  71.331  1.00  0.00           C
ATOM  11217 7C21 POPE  169       0.688  56.758  72.512  1.00  0.00           C
ATOM  11220 8C21 POPE  169      -0.628  56.108  72.102  1.00  0.00           C
ATOM  11224  C33 POPE  169      10.498  70.448  75.681  1.00  0.00           C
ATOM  11227  C34 POPE  169      10.048  69.468  74.581  1.00  0.00           C
ATOM  11230  C35 POPE  169      11.088  68.388  74.252  1.00  0.00           C
ATOM  11233  C36 POPE  169      10.858  67.758  72.872  1.00  0.00           C
ATOM  11236  C37 POPE  169      12.018  66.828  72.472  1.00  0.00           C
ATOM  11239  C38 POPE  169      12.018  66.358  71.012  1.00  0.00           C
ATOM  11242  C39 POPE  169      10.778  65.528  70.641  1.00  0.00           C
ATOM  11245 0C31 POPE  169      11.008  64.598  69.441  1.00  0.00           C
ATOM  11248 1C31 POPE  169       9.738  63.808  69.112  1.00  0.00           C
ATOM  11251 2C31 POPE  169       9.988  62.458  68.411  1.00  0.00           C
ATOM  11254 3C31 POPE  169      10.358  62.568  66.932  1.00  0.00           C
ATOM  11257 4C31 POPE  169      10.498  61.188  66.282  1.00  0.00           C
ATOM  11260 5C31 POPE  169      10.718  61.248  64.772  1.00  0.00           C
ATOM  11263 6C31 POPE  169      11.018  59.888  64.142  1.00  0.00           C
ATOM  11267  NH3 POPE  170     109.728 122.228  37.832  1.00  0.00           N
ATOM  11271  C12 POPE  170     108.848 123.408  37.472  1.00  0.00           C
ATOM  11274  C11 POPE  170     109.678 124.598  36.972  1.00  0.00           C
ATOM  11277  P   POPE  170     108.788 126.878  37.902  1.00  0.00           P
ATOM  11278  O13 POPE  170     110.148 127.258  38.322  1.00  0.00           O
ATOM  11279  O14 POPE  170     107.908 127.998  37.502  1.00  0.00           O
ATOM  11280  O11 POPE  170     108.128 126.028  39.061  1.00  0.00           O
ATOM  11281  O12 POPE  170     108.868 125.758  36.782  1.00  0.00           O
ATOM  11282  C1  POPE  170     108.178 126.398  40.441  1.00  0.00           C
ATOM  11285  C2  POPE  170     108.628 125.198  41.312  1.00  0.00           C
ATOM  11287  O21 POPE  170     108.388 125.528  42.701  1.00  0.00           O
ATOM  11288  C21 POPE  170     107.828 124.578  43.451  1.00  0.00           C
ATOM  11289  O22 POPE  170     107.458 123.498  43.032  1.00  0.00           O
ATOM  11290  C22 POPE  170     107.718 125.058  44.892  1.00  0.00           C
ATOM  11293  C3  POPE  170     110.138 124.888  41.072  1.00  0.00           C
ATOM  11296  O31 POPE  170     110.438 123.478  41.192  1.00  0.00           O
ATOM  11297  C31 POPE  170     110.868 123.098  42.392  1.00  0.00           C
ATOM  11298  O32 POPE  170     111.008 123.828  43.352  1.00  0.00           O
ATOM  11299  C32 POPE  170     111.108 121.598  42.412  1.00  0.00           C
ATOM  11302  C23 POPE  170     108.288 124.058  45.912  1.00  0.00           C
ATOM  11305  C24 POPE  170     108.498 124.758  47.262  1.00  0.00           C
ATOM  11308  C25 POPE  170     108.778 123.788  48.412  1.00  0.00           C
ATOM  11311  C26 POPE  170     108.908 124.518  49.762  1.00  0.00           C
ATOM  11314  C27 POPE  170     108.698 123.578  50.961  1.00  0.00           C
ATOM  11317  C28 POPE  170     108.768 124.348  52.291  1.00  0.00           C
ATOM  11320  C29 POPE  170     108.408 123.488  53.480  1.00  0.00           C
ATOM  11322 0C21 POPE  170     109.228 122.648  54.121  1.00  0.00           C
ATOM  11324 1C21 POPE  170     110.678 122.428  53.762  1.00  0.00           C
ATOM  11327 2C21 POPE  170     111.488 121.738  54.882  1.00  0.00           C
ATOM  11330 3C21 POPE  170     111.758 122.618  56.111  1.00  0.00           C
ATOM  11333 4C21 POPE  170     113.078 122.218  56.792  1.00  0.00           C
ATOM  11336 5C21 POPE  170     113.258 122.758  58.232  1.00  0.00           C
ATOM  11339 6C21 POPE  170     113.498 124.268  58.322  1.00  0.00           C
ATOM  11342 7C21 POPE  170     113.918 124.708  59.730  1.00  0.00           C
ATOM  11345 8C21 POPE  170     114.538 126.108  59.812  1.00  0.00           C
ATOM  11349  C33 POPE  170     109.928 120.908  43.112  1.00  0.00           C
ATOM  11352  C34 POPE  170     110.338 119.608  43.801  1.00  0.00           C
ATOM  11355  C35 POPE  170     109.208 119.018  44.652  1.00  0.00           C
ATOM  11358  C36 POPE  170     108.918 119.818  45.932  1.00  0.00           C
ATOM  11361  C37 POPE  170     107.668 119.338  46.672  1.00  0.00           C
ATOM  11364  C38 POPE  170     107.648 119.778  48.141  1.00  0.00           C
ATOM  11367  C39 POPE  170     108.538 118.888  49.021  1.00  0.00           C
ATOM  11370 0C31 POPE  170     108.518 119.328  50.481  1.00  0.00           C
ATOM  11373 1C31 POPE  170     109.078 118.238  51.412  1.00  0.00           C
ATOM  11376 2C31 POPE  170     109.008 118.588  52.902  1.00  0.00           C
ATOM  11379 3C31 POPE  170     107.608 119.018  53.342  1.00  0.00           C
ATOM  11382 4C31 POPE  170     107.458 119.098  54.861  1.00  0.00           C
ATOM  11385 5C31 POPE  170     106.108 119.698  55.262  1.00  0.00           C
ATOM  11388 6C31 POPE  170     105.938 119.848  56.772  1.00  0.00           C
ATOM  11392  NH3 POPE  171      76.028  97.688  77.272  1.00  0.00           N
ATOM  11396  C12 POPE  171      75.868  98.938  76.461  1.00  0.00           C
ATOM  11399  C11 POPE  171      77.248  99.578  76.242  1.00  0.00           C
ATOM  11402  P   POPE  171      76.858 102.108  75.621  1.00  0.00           P
ATOM  11403  O13 POPE  171      76.268 102.138  76.981  1.00  0.00           O
ATOM  11404  O14 POPE  171      78.098 102.878  75.411  1.00  0.00           O
ATOM  11405  O11 POPE  171      75.788 102.518  74.542  1.00  0.00           O
ATOM  11406  O12 POPE  171      77.188 100.598  75.260  1.00  0.00           O
ATOM  11407  C1  POPE  171      74.388 102.208  74.621  1.00  0.00           C
ATOM  11410  C2  POPE  171      73.518 103.148  73.730  1.00  0.00           C
ATOM  11412  O21 POPE  171      73.808 102.938  72.342  1.00  0.00           O
ATOM  11413  C21 POPE  171      72.778 103.088  71.532  1.00  0.00           C
ATOM  11414  O22 POPE  171      71.608 102.948  71.831  1.00  0.00           O
ATOM  11415  C22 POPE  171      73.298 103.438  70.132  1.00  0.00           C
ATOM  11418  C3  POPE  171      73.798 104.638  74.091  1.00  0.00           C
ATOM  11421  O31 POPE  171      72.958 105.598  73.421  1.00  0.00           O
ATOM  11422  C31 POPE  171      72.128 106.268  74.212  1.00  0.00           C
ATOM  11423  O32 POPE  171      71.798 105.928  75.341  1.00  0.00           O
ATOM  11424  C32 POPE  171      71.748 107.608  73.572  1.00  0.00           C
ATOM  11427  C23 POPE  171      72.168 103.818  69.132  1.00  0.00           C
ATOM  11430  C24 POPE  171      72.748 104.328  67.812  1.00  0.00           C
ATOM  11433  C25 POPE  171      71.718 104.368  66.661  1.00  0.00           C
ATOM  11436  C26 POPE  171      70.648 105.478  66.742  1.00  0.00           C
ATOM  11439  C27 POPE  171      71.168 106.858  66.312  1.00  0.00           C
ATOM  11442  C28 POPE  171      70.058 107.838  65.842  1.00  0.00           C
ATOM  11445  C29 POPE  171      69.348 107.378  64.592  1.00  0.00           C
ATOM  11447 0C21 POPE  171      68.078 107.678  64.242  1.00  0.00           C
ATOM  11449 1C21 POPE  171      67.118 108.528  65.032  1.00  0.00           C
ATOM  11452 2C21 POPE  171      65.638 108.188  64.822  1.00  0.00           C
ATOM  11455 3C21 POPE  171      65.038 108.758  63.522  1.00  0.00           C
ATOM  11458 4C21 POPE  171      63.508 108.618  63.461  1.00  0.00           C
ATOM  11461 5C21 POPE  171      62.828 109.758  62.672  1.00  0.00           C
ATOM  11464 6C21 POPE  171      63.348 109.928  61.231  1.00  0.00           C
ATOM  11467 7C21 POPE  171      62.828 111.218  60.581  1.00  0.00           C
ATOM  11470 8C21 POPE  171      63.438 111.498  59.202  1.00  0.00           C
ATOM  11474  C33 POPE  171      70.658 107.538  72.472  1.00  0.00           C
ATOM  11477  C34 POPE  171      70.188 108.948  72.072  1.00  0.00           C
ATOM  11480  C35 POPE  171      69.378 109.008  70.761  1.00  0.00           C
ATOM  11483  C36 POPE  171      68.008 108.328  70.812  1.00  0.00           C
ATOM  11486  C37 POPE  171      67.668 107.608  69.502  1.00  0.00           C
ATOM  11489  C38 POPE  171      66.268 106.988  69.511  1.00  0.00           C
ATOM  11492  C39 POPE  171      65.998 106.108  68.281  1.00  0.00           C
ATOM  11495 0C31 POPE  171      64.698 105.288  68.391  1.00  0.00           C
ATOM  11498 1C31 POPE  171      64.238 104.748  67.031  1.00  0.00           C
ATOM  11501 2C31 POPE  171      62.898 103.998  67.092  1.00  0.00           C
ATOM  11504 3C31 POPE  171      62.558 103.238  65.801  1.00  0.00           C
ATOM  11507 4C31 POPE  171      63.418 101.978  65.591  1.00  0.00           C
ATOM  11510 5C31 POPE  171      62.928 101.108  64.432  1.00  0.00           C
ATOM  11513 6C31 POPE  171      63.628  99.758  64.352  1.00  0.00           C
ATOM  11517  NH3 POPE  172      13.768  32.088  39.902  1.00  0.00           N
ATOM  11521  C12 POPE  172      12.938  32.718  38.832  1.00  0.00           C
ATOM  11524  C11 POPE  172      11.648  31.918  38.592  1.00  0.00           C
ATOM  11527  P   POPE  172       9.788  33.568  37.632  1.00  0.00           P
ATOM  11528  O13 POPE  172       9.698  34.288  36.342  1.00  0.00           O
ATOM  11529  O14 POPE  172       8.528  32.948  38.092  1.00  0.00           O
ATOM  11530  O11 POPE  172      10.288  34.568  38.782  1.00  0.00           O
ATOM  11531  O12 POPE  172      10.898  32.458  37.512  1.00  0.00           O
ATOM  11532  C1  POPE  172       9.678  34.408  40.092  1.00  0.00           C
ATOM  11535  C2  POPE  172      10.498  35.068  41.262  1.00  0.00           C
ATOM  11537  O21 POPE  172      10.318  34.348  42.502  1.00  0.00           O
ATOM  11538  C21 POPE  172      10.888  33.168  42.691  1.00  0.00           C
ATOM  11539  O22 POPE  172      11.588  32.578  41.891  1.00  0.00           O
ATOM  11540  C22 POPE  172      10.628  32.748  44.152  1.00  0.00           C
ATOM  11543  C3  POPE  172      10.098  36.558  41.502  1.00  0.00           C
ATOM  11546  O31 POPE  172      10.778  37.158  42.632  1.00  0.00           O
ATOM  11547  C31 POPE  172      10.108  38.128  43.292  1.00  0.00           C
ATOM  11548  O32 POPE  172       8.988  38.518  42.992  1.00  0.00           O
ATOM  11549  C32 POPE  172      10.988  38.698  44.412  1.00  0.00           C
ATOM  11552  C23 POPE  172      10.368  31.238  44.391  1.00  0.00           C
ATOM  11555  C24 POPE  172       9.698  30.968  45.761  1.00  0.00           C
ATOM  11558  C25 POPE  172      10.548  31.358  46.992  1.00  0.00           C
ATOM  11561  C26 POPE  172       9.898  31.018  48.352  1.00  0.00           C
ATOM  11564  C27 POPE  172       8.848  32.038  48.832  1.00  0.00           C
ATOM  11567  C28 POPE  172       8.218  31.698  50.212  1.00  0.00           C
ATOM  11570  C29 POPE  172       9.148  31.918  51.382  1.00  0.00           C
ATOM  11572 0C21 POPE  172       8.858  32.468  52.582  1.00  0.00           C
ATOM  11574 1C21 POPE  172       7.528  33.008  53.032  1.00  0.00           C
ATOM  11577 2C21 POPE  172       7.648  34.178  54.042  1.00  0.00           C
ATOM  11580 3C21 POPE  172       8.038  33.728  55.462  1.00  0.00           C
ATOM  11583 4C21 POPE  172       8.088  34.888  56.472  1.00  0.00           C
ATOM  11586 5C21 POPE  172       8.548  34.468  57.871  1.00  0.00           C
ATOM  11589 6C21 POPE  172       7.558  33.578  58.642  1.00  0.00           C
ATOM  11592 7C21 POPE  172       8.138  33.088  59.972  1.00  0.00           C
ATOM  11595 8C21 POPE  172       7.198  32.158  60.732  1.00  0.00           C
ATOM  11599  C33 POPE  172      10.268  39.488  45.532  1.00  0.00           C
ATOM  11602  C34 POPE  172      11.278  40.228  46.441  1.00  0.00           C
ATOM  11605  C35 POPE  172      11.048  40.098  47.972  1.00  0.00           C
ATOM  11608  C36 POPE  172      12.028  40.978  48.762  1.00  0.00           C
ATOM  11611  C37 POPE  172      12.558  40.448  50.112  1.00  0.00           C
ATOM  11614  C38 POPE  172      14.098  40.588  50.262  1.00  0.00           C
ATOM  11617  C39 POPE  172      14.638  40.478  51.691  1.00  0.00           C
ATOM  11620 0C31 POPE  172      16.168  40.288  51.752  1.00  0.00           C
ATOM  11623 1C31 POPE  172      16.678  39.948  53.162  1.00  0.00           C
ATOM  11626 2C31 POPE  172      18.118  39.428  53.202  1.00  0.00           C
ATOM  11629 3C31 POPE  172      18.528  39.018  54.622  1.00  0.00           C
ATOM  11632 4C31 POPE  172      18.748  40.188  55.581  1.00  0.00           C
ATOM  11635 5C31 POPE  172      18.018  39.978  56.912  1.00  0.00           C
ATOM  11638 6C31 POPE  172      18.208  41.138  57.882  1.00  0.00           C
ATOM  11642  NH3 POPE  173     106.388  31.028  77.031  1.00  0.00           N
ATOM  11646  C12 POPE  173     105.608  29.818  76.622  1.00  0.00           C
ATOM  11649  C11 POPE  173     105.378  28.828  77.771  1.00  0.00           C
ATOM  11652  P   POPE  173     103.538  27.318  76.601  1.00  0.00           P
ATOM  11653  O13 POPE  173     102.918  26.148  77.252  1.00  0.00           O
ATOM  11654  O14 POPE  173     102.698  28.088  75.652  1.00  0.00           O
ATOM  11655  O11 POPE  173     104.868  26.928  75.862  1.00  0.00           O
ATOM  11656  O12 POPE  173     104.058  28.288  77.722  1.00  0.00           O
ATOM  11657  C1  POPE  173     104.898  26.188  74.642  1.00  0.00           C
ATOM  11660  C2  POPE  173     105.458  27.058  73.462  1.00  0.00           C
ATOM  11662  O21 POPE  173     104.838  26.768  72.182  1.00  0.00           O
ATOM  11663  C21 POPE  173     104.808  25.498  71.801  1.00  0.00           C
ATOM  11664  O22 POPE  173     105.338  24.558  72.351  1.00  0.00           O
ATOM  11665  C22 POPE  173     104.078  25.388  70.462  1.00  0.00           C
ATOM  11668  C3  POPE  173     107.018  27.088  73.401  1.00  0.00           C
ATOM  11671  O31 POPE  173     107.488  28.088  72.462  1.00  0.00           O
ATOM  11672  C31 POPE  173     107.898  27.818  71.212  1.00  0.00           C
ATOM  11673  O32 POPE  173     108.078  28.698  70.392  1.00  0.00           O
ATOM  11674  C32 POPE  173     108.158  26.358  70.911  1.00  0.00           C
ATOM  11677  C23 POPE  173     104.288  24.028  69.752  1.00  0.00           C
ATOM  11680  C24 POPE  173     103.808  24.068  68.292  1.00  0.00           C
ATOM  11683  C25 POPE  173     104.928  24.318  67.262  1.00  0.00           C
ATOM  11686  C26 POPE  173     104.338  24.338  65.842  1.00  0.00           C
ATOM  11689  C27 POPE  173     105.368  24.448  64.702  1.00  0.00           C
ATOM  11692  C28 POPE  173     104.648  24.488  63.342  1.00  0.00           C
ATOM  11695  C29 POPE  173     105.508  24.368  62.112  1.00  0.00           C
ATOM  11697 0C21 POPE  173     105.178  24.848  60.891  1.00  0.00           C
ATOM  11699 1C21 POPE  173     103.898  25.568  60.562  1.00  0.00           C
ATOM  11702 2C21 POPE  173     104.098  27.098  60.502  1.00  0.00           C
ATOM  11705 3C21 POPE  173     104.618  27.618  59.152  1.00  0.00           C
ATOM  11708 4C21 POPE  173     103.638  28.618  58.522  1.00  0.00           C
ATOM  11711 5C21 POPE  173     104.118  29.188  57.182  1.00  0.00           C
ATOM  11714 6C21 POPE  173     103.008  29.948  56.451  1.00  0.00           C
ATOM  11717 7C21 POPE  173     103.458  30.508  55.102  1.00  0.00           C
ATOM  11720 8C21 POPE  173     102.298  30.838  54.161  1.00  0.00           C
ATOM  11724  C33 POPE  173     108.398  26.098  69.400  1.00  0.00           C
ATOM  11727  C34 POPE  173     108.508  24.598  69.161  1.00  0.00           C
ATOM  11730  C35 POPE  173     108.698  24.188  67.701  1.00  0.00           C
ATOM  11733  C36 POPE  173     110.068  24.548  67.121  1.00  0.00           C
ATOM  11736  C37 POPE  173     109.948  25.308  65.792  1.00  0.00           C
ATOM  11739  C38 POPE  173     111.308  25.528  65.092  1.00  0.00           C
ATOM  11742  C39 POPE  173     111.868  24.238  64.481  1.00  0.00           C
ATOM  11745 0C31 POPE  173     113.268  24.428  63.882  1.00  0.00           C
ATOM  11748 1C31 POPE  173     113.858  23.098  63.372  1.00  0.00           C
ATOM  11751 2C31 POPE  173     115.368  23.148  63.102  1.00  0.00           C
ATOM  11754 3C31 POPE  173     115.748  23.938  61.852  1.00  0.00           C
ATOM  11757 4C31 POPE  173     117.268  24.018  61.682  1.00  0.00           C
ATOM  11760 5C31 POPE  173     117.678  24.758  60.411  1.00  0.00           C
ATOM  11763 6C31 POPE  173     119.198  24.918  60.292  1.00  0.00           C
ATOM  11767  NH3 POPE  174       4.068  64.768  80.292  1.00  0.00           N
ATOM  11771  C12 POPE  174       2.678  65.288  80.471  1.00  0.00           C
ATOM  11774  C11 POPE  174       2.628  66.568  81.312  1.00  0.00           C
ATOM  11777  P   POPE  174       1.438  68.208  79.702  1.00  0.00           P
ATOM  11778  O13 POPE  174       0.918  69.548  80.081  1.00  0.00           O
ATOM  11779  O14 POPE  174       2.748  68.108  79.042  1.00  0.00           O
ATOM  11780  O11 POPE  174       0.368  67.428  78.831  1.00  0.00           O
ATOM  11781  O12 POPE  174       1.418  67.278  81.002  1.00  0.00           O
ATOM  11782  C1  POPE  174       0.118  67.858  77.492  1.00  0.00           C
ATOM  11785  C2  POPE  174       0.028  66.628  76.552  1.00  0.00           C
ATOM  11787  O21 POPE  174       0.688  66.898  75.302  1.00  0.00           O
ATOM  11788  C21 POPE  174       0.238  67.908  74.572  1.00  0.00           C
ATOM  11789  O22 POPE  174      -0.768  68.558  74.772  1.00  0.00           O
ATOM  11790  C22 POPE  174       1.248  68.168  73.462  1.00  0.00           C
ATOM  11793  C3  POPE  174      -1.438  66.128  76.370  1.00  0.00           C
ATOM  11796  O31 POPE  174      -1.658  65.478  75.102  1.00  0.00           O
ATOM  11797  C31 POPE  174      -1.278  64.208  75.021  1.00  0.00           C
ATOM  11798  O32 POPE  174      -0.928  63.498  75.941  1.00  0.00           O
ATOM  11799  C32 POPE  174      -1.388  63.748  73.582  1.00  0.00           C
ATOM  11802  C23 POPE  174       0.948  69.468  72.672  1.00  0.00           C
ATOM  11805  C24 POPE  174       2.118  69.908  71.782  1.00  0.00           C
ATOM  11808  C25 POPE  174       2.618  68.838  70.801  1.00  0.00           C
ATOM  11811  C26 POPE  174       1.518  68.238  69.932  1.00  0.00           C
ATOM  11814  C27 POPE  174       2.088  67.348  68.812  1.00  0.00           C
ATOM  11817  C28 POPE  174       0.978  66.568  68.072  1.00  0.00           C
ATOM  11820  C29 POPE  174       1.518  65.688  66.972  1.00  0.00           C
ATOM  11822 0C21 POPE  174       2.028  64.458  67.121  1.00  0.00           C
ATOM  11824 1C21 POPE  174       2.198  63.698  68.422  1.00  0.00           C
ATOM  11827 2C21 POPE  174       1.658  62.258  68.352  1.00  0.00           C
ATOM  11830 3C21 POPE  174       0.138  62.178  68.141  1.00  0.00           C
ATOM  11833 4C21 POPE  174      -0.458  60.798  68.471  1.00  0.00           C
ATOM  11836 5C21 POPE  174       0.028  59.668  67.550  1.00  0.00           C
ATOM  11839 6C21 POPE  174      -0.548  58.298  67.962  1.00  0.00           C
ATOM  11842 7C21 POPE  174       0.018  57.128  67.161  1.00  0.00           C
ATOM  11845 8C21 POPE  174      -0.448  55.768  67.701  1.00  0.00           C
ATOM  11849  C33 POPE  174      -2.748  63.068  73.301  1.00  0.00           C
ATOM  11852  C34 POPE  174      -2.958  62.788  71.812  1.00  0.00           C
ATOM  11855  C35 POPE  174      -3.228  64.048  70.992  1.00  0.00           C
ATOM  11858  C36 POPE  174      -3.498  63.698  69.521  1.00  0.00           C
ATOM  11861  C37 POPE  174      -3.538  64.958  68.652  1.00  0.00           C
ATOM  11864  C38 POPE  174      -3.198  64.658  67.191  1.00  0.00           C
ATOM  11867  C39 POPE  174      -2.698  65.898  66.451  1.00  0.00           C
ATOM  11870 0C31 POPE  174      -1.838  65.528  65.242  1.00  0.00           C
ATOM  11873 1C31 POPE  174      -1.158  66.718  64.572  1.00  0.00           C
ATOM  11876 2C31 POPE  174      -0.322  66.258  63.362  1.00  0.00           C
ATOM  11879 3C31 POPE  174       0.298  67.408  62.551  1.00  0.00           C
ATOM  11882 4C31 POPE  174       1.678  67.858  63.051  1.00  0.00           C
ATOM  11885 5C31 POPE  174       2.648  68.138  61.891  1.00  0.00           C
ATOM  11888 6C31 POPE  174       4.058  68.548  62.322  1.00  0.00           C
ATOM  11892  NH3 POPE  175     110.898  96.458  36.901  1.00  0.00           N
ATOM  11896  C12 POPE  175     110.408  96.008  35.562  1.00  0.00           C
ATOM  11899  C11 POPE  175     111.048  94.678  35.142  1.00  0.00           C
ATOM  11902  P   POPE  175     109.818  92.448  35.682  1.00  0.00           P
ATOM  11903  O13 POPE  175     108.448  92.848  36.041  1.00  0.00           O
ATOM  11904  O14 POPE  175     110.068  92.078  34.261  1.00  0.00           O
ATOM  11905  O11 POPE  175     110.318  91.258  36.602  1.00  0.00           O
ATOM  11906  O12 POPE  175     110.778  93.638  36.092  1.00  0.00           O
ATOM  11907  C1  POPE  175     109.608  90.028  36.761  1.00  0.00           C
ATOM  11910  C2  POPE  175     109.738  89.548  38.242  1.00  0.00           C
ATOM  11912  O21 POPE  175     109.408  88.148  38.382  1.00  0.00           O
ATOM  11913  C21 POPE  175     110.138  87.518  39.331  1.00  0.00           C
ATOM  11914  O22 POPE  175     111.208  87.938  39.742  1.00  0.00           O
ATOM  11915  C22 POPE  175     109.498  86.248  39.872  1.00  0.00           C
ATOM  11918  C3  POPE  175     108.838  90.408  39.182  1.00  0.00           C
ATOM  11921  O31 POPE  175     109.108  90.048  40.551  1.00  0.00           O
ATOM  11922  C31 POPE  175     108.928  90.958  41.481  1.00  0.00           C
ATOM  11923  O32 POPE  175     108.428  92.058  41.322  1.00  0.00           O
ATOM  11924  C32 POPE  175     109.468  90.448  42.811  1.00  0.00           C
ATOM  11927  C23 POPE  175     110.408  85.578  40.942  1.00  0.00           C
ATOM  11930  C24 POPE  175     109.848  84.278  41.532  1.00  0.00           C
ATOM  11933  C25 POPE  175     109.298  84.398  42.972  1.00  0.00           C
ATOM  11936  C26 POPE  175     108.098  85.338  43.132  1.00  0.00           C
ATOM  11939  C27 POPE  175     107.168  84.898  44.282  1.00  0.00           C
ATOM  11942  C28 POPE  175     105.938  85.808  44.461  1.00  0.00           C
ATOM  11945  C29 POPE  175     104.998  85.188  45.462  1.00  0.00           C
ATOM  11947 0C21 POPE  175     103.688  84.908  45.271  1.00  0.00           C
ATOM  11949 1C21 POPE  175     102.868  85.238  44.051  1.00  0.00           C
ATOM  11952 2C21 POPE  175     101.348  85.228  44.342  1.00  0.00           C
ATOM  11955 3C21 POPE  175     100.928  86.298  45.361  1.00  0.00           C
ATOM  11958 4C21 POPE  175      99.458  86.218  45.792  1.00  0.00           C
ATOM  11961 5C21 POPE  175      99.118  87.348  46.782  1.00  0.00           C
ATOM  11964 6C21 POPE  175      98.058  86.988  47.832  1.00  0.00           C
ATOM  11967 7C21 POPE  175      98.008  88.018  48.972  1.00  0.00           C
ATOM  11970 8C21 POPE  175      97.098  87.628  50.132  1.00  0.00           C
ATOM  11974  C33 POPE  175     109.898  88.958  42.782  1.00  0.00           C
ATOM  11977  C34 POPE  175     110.358  88.438  44.142  1.00  0.00           C
ATOM  11980  C35 POPE  175     109.278  88.528  45.222  1.00  0.00           C
ATOM  11983  C36 POPE  175     109.718  87.788  46.492  1.00  0.00           C
ATOM  11986  C37 POPE  175     108.608  87.648  47.532  1.00  0.00           C
ATOM  11989  C38 POPE  175     109.108  86.838  48.722  1.00  0.00           C
ATOM  11992  C39 POPE  175     108.038  86.568  49.791  1.00  0.00           C
ATOM  11995 0C31 POPE  175     108.618  85.668  50.882  1.00  0.00           C
ATOM  11998 1C31 POPE  175     107.628  85.368  52.011  1.00  0.00           C
ATOM  12001 2C31 POPE  175     108.258  84.538  53.151  1.00  0.00           C
ATOM  12004 3C31 POPE  175     109.408  85.268  53.852  1.00  0.00           C
ATOM  12007 4C31 POPE  175     109.978  84.508  55.051  1.00  0.00           C
ATOM  12010 5C31 POPE  175     111.128  85.288  55.691  1.00  0.00           C
ATOM  12013 6C31 POPE  175     111.738  84.628  56.922  1.00  0.00           C
ATOM  12017  NH3 POPE  176      60.758  57.828  36.022  1.00  0.00           N
ATOM  12021  C12 POPE  176      61.118  56.598  35.231  1.00  0.00           C
ATOM  12024  C11 POPE  176      62.368  56.778  34.331  1.00  0.00           C
ATOM  12027  P   POPE  176      63.618  59.068  34.142  1.00  0.00           P
ATOM  12028  O13 POPE  176      64.858  58.458  33.652  1.00  0.00           O
ATOM  12029  O14 POPE  176      63.248  60.438  33.712  1.00  0.00           O
ATOM  12030  O11 POPE  176      63.488  58.928  35.702  1.00  0.00           O
ATOM  12031  O12 POPE  176      62.448  58.078  33.702  1.00  0.00           O
ATOM  12032  C1  POPE  176      64.538  58.388  36.512  1.00  0.00           C
ATOM  12035  C2  POPE  176      64.508  58.988  37.951  1.00  0.00           C
ATOM  12037  O21 POPE  176      64.688  57.908  38.892  1.00  0.00           O
ATOM  12038  C21 POPE  176      65.208  58.298  40.051  1.00  0.00           C
ATOM  12039  O22 POPE  176      65.408  59.458  40.371  1.00  0.00           O
ATOM  12040  C22 POPE  176      65.568  57.088  40.932  1.00  0.00           C
ATOM  12043  C3  POPE  176      63.198  59.838  38.182  1.00  0.00           C
ATOM  12046  O31 POPE  176      62.718  59.908  39.542  1.00  0.00           O
ATOM  12047  C31 POPE  176      61.638  59.138  39.772  1.00  0.00           C
ATOM  12048  O32 POPE  176      61.228  58.248  39.042  1.00  0.00           O
ATOM  12049  C32 POPE  176      60.868  59.728  40.961  1.00  0.00           C
ATOM  12052  C23 POPE  176      65.998  57.478  42.382  1.00  0.00           C
ATOM  12055  C24 POPE  176      66.638  56.318  43.182  1.00  0.00           C
ATOM  12058  C25 POPE  176      66.028  56.158  44.582  1.00  0.00           C
ATOM  12061  C26 POPE  176      66.888  55.388  45.602  1.00  0.00           C
ATOM  12064  C27 POPE  176      66.238  55.298  46.992  1.00  0.00           C
ATOM  12067  C28 POPE  176      66.968  54.378  47.992  1.00  0.00           C
ATOM  12070  C29 POPE  176      68.258  54.968  48.541  1.00  0.00           C
ATOM  12072 0C21 POPE  176      68.488  55.378  49.802  1.00  0.00           C
ATOM  12074 1C21 POPE  176      67.498  55.338  50.951  1.00  0.00           C
ATOM  12077 2C21 POPE  176      66.638  56.608  51.002  1.00  0.00           C
ATOM  12080 3C21 POPE  176      65.358  56.448  51.842  1.00  0.00           C
ATOM  12083 4C21 POPE  176      65.578  56.548  53.362  1.00  0.00           C
ATOM  12086 5C21 POPE  176      64.288  56.198  54.132  1.00  0.00           C
ATOM  12089 6C21 POPE  176      64.288  56.708  55.581  1.00  0.00           C
ATOM  12092 7C21 POPE  176      63.078  56.208  56.371  1.00  0.00           C
ATOM  12095 8C21 POPE  176      62.958  56.848  57.762  1.00  0.00           C
ATOM  12099  C33 POPE  176      61.168  59.078  42.322  1.00  0.00           C
ATOM  12102  C34 POPE  176      62.558  59.408  42.861  1.00  0.00           C
ATOM  12105  C35 POPE  176      62.748  58.988  44.331  1.00  0.00           C
ATOM  12108  C36 POPE  176      62.268  57.558  44.641  1.00  0.00           C
ATOM  12111  C37 POPE  176      62.808  57.018  45.971  1.00  0.00           C
ATOM  12114  C38 POPE  176      61.728  56.628  46.982  1.00  0.00           C
ATOM  12117  C39 POPE  176      62.358  56.128  48.292  1.00  0.00           C
ATOM  12120 0C31 POPE  176      61.348  55.668  49.342  1.00  0.00           C
ATOM  12123 1C31 POPE  176      62.058  55.188  50.621  1.00  0.00           C
ATOM  12126 2C31 POPE  176      61.098  54.758  51.742  1.00  0.00           C
ATOM  12129 3C31 POPE  176      60.408  55.938  52.432  1.00  0.00           C
ATOM  12132 4C31 POPE  176      59.608  55.478  53.662  1.00  0.00           C
ATOM  12135 5C31 POPE  176      59.238  56.638  54.592  1.00  0.00           C
ATOM  12138 6C31 POPE  176      58.558  56.168  55.882  1.00  0.00           C
ATOM  12142  NH3 POPE  177     109.288  19.298  36.222  1.00  0.00           N
ATOM  12146  C12 POPE  177     110.768  19.258  35.902  1.00  0.00           C
ATOM  12149  C11 POPE  177     111.048  18.938  34.432  1.00  0.00           C
ATOM  12152  P   POPE  177     113.208  17.558  33.862  1.00  0.00           P
ATOM  12153  O13 POPE  177     114.618  17.838  33.572  1.00  0.00           O
ATOM  12154  O14 POPE  177     112.428  16.908  32.782  1.00  0.00           O
ATOM  12155  O11 POPE  177     113.058  16.618  35.142  1.00  0.00           O
ATOM  12156  O12 POPE  177     112.468  18.908  34.232  1.00  0.00           O
ATOM  12157  C1  POPE  177     114.148  16.218  35.981  1.00  0.00           C
ATOM  12160  C2  POPE  177     114.138  16.988  37.332  1.00  0.00           C
ATOM  12162  O21 POPE  177     115.348  16.668  38.072  1.00  0.00           O
ATOM  12163  C21 POPE  177     115.718  17.638  38.922  1.00  0.00           C
ATOM  12164  O22 POPE  177     115.438  18.818  38.801  1.00  0.00           O
ATOM  12165  C22 POPE  177     116.398  16.988  40.142  1.00  0.00           C
ATOM  12168  C3  POPE  177     112.878  16.658  38.182  1.00  0.00           C
ATOM  12171  O31 POPE  177     112.918  17.358  39.442  1.00  0.00           O
ATOM  12172  C31 POPE  177     112.348  18.548  39.522  1.00  0.00           C
ATOM  12173  O32 POPE  177     111.608  19.088  38.722  1.00  0.00           O
ATOM  12174  C32 POPE  177     112.848  19.238  40.772  1.00  0.00           C
ATOM  12177  C23 POPE  177     116.438  17.918  41.392  1.00  0.00           C
ATOM  12180  C24 POPE  177     116.848  17.288  42.731  1.00  0.00           C
ATOM  12183  C25 POPE  177     115.908  16.208  43.302  1.00  0.00           C
ATOM  12186  C26 POPE  177     116.508  15.498  44.531  1.00  0.00           C
ATOM  12189  C27 POPE  177     115.498  14.668  45.352  1.00  0.00           C
ATOM  12192  C28 POPE  177     116.138  13.628  46.301  1.00  0.00           C
ATOM  12195  C29 POPE  177     117.018  14.218  47.382  1.00  0.00           C
ATOM  12197 0C21 POPE  177     116.938  14.018  48.712  1.00  0.00           C
ATOM  12199 1C21 POPE  177     115.938  13.158  49.441  1.00  0.00           C
ATOM  12202 2C21 POPE  177     116.398  12.748  50.862  1.00  0.00           C
ATOM  12205 3C21 POPE  177     117.458  11.638  50.891  1.00  0.00           C
ATOM  12208 4C21 POPE  177     117.998  11.338  52.312  1.00  0.00           C
ATOM  12211 5C21 POPE  177     116.898  11.148  53.372  1.00  0.00           C
ATOM  12214 6C21 POPE  177     117.428  10.648  54.721  1.00  0.00           C
ATOM  12217 7C21 POPE  177     116.328  10.618  55.792  1.00  0.00           C
ATOM  12220 8C21 POPE  177     116.758   9.968  57.112  1.00  0.00           C
ATOM  12224  C33 POPE  177     112.558  18.448  42.062  1.00  0.00           C
ATOM  12227  C34 POPE  177     112.898  19.278  43.292  1.00  0.00           C
ATOM  12230  C35 POPE  177     112.168  18.788  44.542  1.00  0.00           C
ATOM  12233  C36 POPE  177     113.128  18.498  45.691  1.00  0.00           C
ATOM  12236  C37 POPE  177     112.378  17.978  46.912  1.00  0.00           C
ATOM  12239  C38 POPE  177     113.308  17.798  48.121  1.00  0.00           C
ATOM  12242  C39 POPE  177     112.538  17.458  49.401  1.00  0.00           C
ATOM  12245 0C31 POPE  177     111.778  18.668  49.952  1.00  0.00           C
ATOM  12248 1C31 POPE  177     110.648  18.238  50.891  1.00  0.00           C
ATOM  12251 2C31 POPE  177     109.728  19.388  51.312  1.00  0.00           C
ATOM  12254 3C31 POPE  177     108.558  18.818  52.132  1.00  0.00           C
ATOM  12257 4C31 POPE  177     107.838  19.848  53.002  1.00  0.00           C
ATOM  12260 5C31 POPE  177     106.918  19.128  53.992  1.00  0.00           C
ATOM  12263 6C31 POPE  177     106.228  20.058  54.991  1.00  0.00           C
ATOM  12267  NH3 POPE  178      19.088 116.448  37.582  1.00  0.00           N
ATOM  12271  C12 POPE  178      18.208 115.238  37.522  1.00  0.00           C
ATOM  12274  C11 POPE  178      18.788 114.158  36.612  1.00  0.00           C
ATOM  12277  P   POPE  178      19.448 111.738  37.382  1.00  0.00           P
ATOM  12278  O13 POPE  178      17.998 111.478  37.252  1.00  0.00           O
ATOM  12279  O14 POPE  178      20.328 111.008  36.462  1.00  0.00           O
ATOM  12280  O11 POPE  178      19.758 111.438  38.892  1.00  0.00           O
ATOM  12281  O12 POPE  178      19.688 113.298  37.302  1.00  0.00           O
ATOM  12282  C1  POPE  178      20.408 110.238  39.322  1.00  0.00           C
ATOM  12285  C2  POPE  178      19.478 109.428  40.242  1.00  0.00           C
ATOM  12287  O21 POPE  178      18.828 110.298  41.192  1.00  0.00           O
ATOM  12288  C21 POPE  178      19.638 110.908  42.062  1.00  0.00           C
ATOM  12289  O22 POPE  178      20.798 110.638  42.271  1.00  0.00           O
ATOM  12290  C22 POPE  178      18.858 111.968  42.832  1.00  0.00           C
ATOM  12293  C3  POPE  178      20.118 108.158  40.882  1.00  0.00           C
ATOM  12296  O31 POPE  178      19.148 107.488  41.712  1.00  0.00           O
ATOM  12297  C31 POPE  178      19.298 107.218  43.021  1.00  0.00           C
ATOM  12298  O32 POPE  178      18.418 106.708  43.692  1.00  0.00           O
ATOM  12299  C32 POPE  178      20.638 107.598  43.632  1.00  0.00           C
ATOM  12302  C23 POPE  178      19.568 112.298  44.152  1.00  0.00           C
ATOM  12305  C24 POPE  178      18.588 112.698  45.252  1.00  0.00           C
ATOM  12308  C25 POPE  178      19.328 113.148  46.521  1.00  0.00           C
ATOM  12311  C26 POPE  178      18.438 112.918  47.742  1.00  0.00           C
ATOM  12314  C27 POPE  178      19.028 113.478  49.042  1.00  0.00           C
ATOM  12317  C28 POPE  178      18.478 112.768  50.301  1.00  0.00           C
ATOM  12320  C29 POPE  178      16.978 112.688  50.332  1.00  0.00           C
ATOM  12322 0C21 POPE  178      16.238 112.218  51.352  1.00  0.00           C
ATOM  12324 1C21 POPE  178      16.788 111.688  52.642  1.00  0.00           C
ATOM  12327 2C21 POPE  178      15.918 111.998  53.871  1.00  0.00           C
ATOM  12330 3C21 POPE  178      14.528 111.348  53.832  1.00  0.00           C
ATOM  12333 4C21 POPE  178      13.718 111.528  55.121  1.00  0.00           C
ATOM  12336 5C21 POPE  178      14.228 110.718  56.332  1.00  0.00           C
ATOM  12339 6C21 POPE  178      13.858 109.228  56.271  1.00  0.00           C
ATOM  12342 7C21 POPE  178      14.398 108.458  57.481  1.00  0.00           C
ATOM  12345 8C21 POPE  178      14.018 106.978  57.491  1.00  0.00           C
ATOM  12349  C33 POPE  178      20.658 107.448  45.172  1.00  0.00           C
ATOM  12352  C34 POPE  178      21.678 108.428  45.772  1.00  0.00           C
ATOM  12355  C35 POPE  178      23.118 107.948  45.632  1.00  0.00           C
ATOM  12358  C36 POPE  178      23.488 106.818  46.591  1.00  0.00           C
ATOM  12361  C37 POPE  178      24.918 106.378  46.292  1.00  0.00           C
ATOM  12364  C38 POPE  178      25.378 105.128  47.042  1.00  0.00           C
ATOM  12367  C39 POPE  178      25.468 105.328  48.552  1.00  0.00           C
ATOM  12370 0C31 POPE  178      25.878 104.048  49.272  1.00  0.00           C
ATOM  12373 1C31 POPE  178      26.138 104.278  50.761  1.00  0.00           C
ATOM  12376 2C31 POPE  178      26.048 102.958  51.532  1.00  0.00           C
ATOM  12379 3C31 POPE  178      26.598 103.028  52.962  1.00  0.00           C
ATOM  12382 4C31 POPE  178      25.928 104.098  53.832  1.00  0.00           C
ATOM  12385 5C31 POPE  178      26.438 104.048  55.271  1.00  0.00           C
ATOM  12388 6C31 POPE  178      25.758 105.038  56.212  1.00  0.00           C
ATOM  12392  NH3 POPE  179     129.284  41.828  80.532  1.00  0.00           N
ATOM  12396  C12 POPE  179     128.268  41.758  79.431  1.00  0.00           C
ATOM  12399  C11 POPE  179     127.008  42.578  79.732  1.00  0.00           C
ATOM  12402  P   POPE  179     124.918  43.218  78.292  1.00  0.00           P
ATOM  12403  O13 POPE  179     123.838  42.498  77.590  1.00  0.00           O
ATOM  12404  O14 POPE  179     124.598  44.228  79.312  1.00  0.00           O
ATOM  12405  O11 POPE  179     125.788  43.998  77.252  1.00  0.00           O
ATOM  12406  O12 POPE  179     125.998  42.188  78.800  1.00  0.00           O
ATOM  12407  C1  POPE  179     125.388  44.248  75.911  1.00  0.00           C
ATOM  12410  C2  POPE  179     126.628  44.208  74.980  1.00  0.00           C
ATOM  12412  O21 POPE  179     126.518  43.048  74.112  1.00  0.00           O
ATOM  12413  C21 POPE  179     125.808  43.318  73.012  1.00  0.00           C
ATOM  12414  O22 POPE  179     125.438  44.438  72.682  1.00  0.00           O
ATOM  12415  C22 POPE  179     125.508  42.038  72.242  1.00  0.00           C
ATOM  12418  C3  POPE  179     127.958  44.148  75.781  1.00  0.00           C
ATOM  12421  O31 POPE  179     129.104  44.308  74.922  1.00  0.00           O
ATOM  12422  C31 POPE  179     129.304  45.548  74.492  1.00  0.00           C
ATOM  12423  O32 POPE  179     128.804  46.548  74.972  1.00  0.00           O
ATOM  12424  C32 POPE  179     130.184  45.518  73.251  1.00  0.00           C
ATOM  12427  C23 POPE  179     124.398  42.218  71.182  1.00  0.00           C
ATOM  12430  C24 POPE  179     124.768  43.108  69.980  1.00  0.00           C
ATOM  12433  C25 POPE  179     125.758  42.488  68.992  1.00  0.00           C
ATOM  12436  C26 POPE  179     126.018  43.458  67.832  1.00  0.00           C
ATOM  12439  C27 POPE  179     126.958  42.908  66.760  1.00  0.00           C
ATOM  12442  C28 POPE  179     127.098  43.878  65.562  1.00  0.00           C
ATOM  12445  C29 POPE  179     125.878  43.848  64.682  1.00  0.00           C
ATOM  12447 0C21 POPE  179     125.848  43.908  63.342  1.00  0.00           C
ATOM  12449 1C21 POPE  179     127.058  44.068  62.442  1.00  0.00           C
ATOM  12452 2C21 POPE  179     127.258  45.538  62.062  1.00  0.00           C
ATOM  12455 3C21 POPE  179     128.634  45.788  61.432  1.00  0.00           C
ATOM  12458 4C21 POPE  179     128.854  47.258  61.072  1.00  0.00           C
ATOM  12461 5C21 POPE  179     130.274  47.488  60.542  1.00  0.00           C
ATOM  12464 6C21 POPE  179     130.564  48.938  60.152  1.00  0.00           C
ATOM  12467 7C21 POPE  179     132.034  49.138  59.772  1.00  0.00           C
ATOM  12470 8C21 POPE  179     132.474  50.588  59.562  1.00  0.00           C
ATOM  12474  C33 POPE  179     129.344  45.918  72.021  1.00  0.00           C
ATOM  12477  C34 POPE  179     129.954  45.388  70.711  1.00  0.00           C
[truncated: 1,698,038 more chars]
