# Supplementary material for: Characterizing Membrane Association and Periplasmic Transfer of Bacterial Lipoproteins through Molecular Dynamics Simulations
Source: Structure. 2020 Apr 7;28(4):475–487.e3. doi: 10.1016/j.str.2020.01.012 (PMC7139219; doi:10.1016/j.str.2020.01.012)
Supplement: Data S3. Final Coordinates from Simulations (M–X), Related to Figure 3 [file mmc5.zip › M-X/MLTA-1-atomistic.pdb]

TITLE     Protein
REMARK    THIS IS A SIMULATION BOX
CRYST1  129.268  129.268  108.697  90.00  90.00  90.00 P 1           1
MODEL        1
ATOM      1  N   CYSTA   1      66.139  67.419  46.627  1.00  0.00           N
ATOM      3  CA  CYSTA   1      66.569  66.209  47.337  1.00  0.00           C
ATOM      5  C   CYSTA   1      67.449  66.289  48.587  1.00  0.00           C
ATOM      6  O   CYSTA   1      68.449  65.589  48.707  1.00  0.00           O
ATOM      7  CB  CYSTA   1      67.009  65.069  46.397  1.00  0.00           C
ATOM     10  SG  CYSTA   1      65.679  64.579  45.227  1.00  0.00           S
ATOM     11  C1  CYSTA   1      64.819  63.279  46.187  1.00  0.00           C
ATOM     14  CA1 CYSTA   1      66.319  68.719  46.887  1.00  0.00           C
ATOM     15  OA1 CYSTA   1      65.359  69.459  46.697  1.00  0.00           O
ATOM     16  CA2 CYSTA   1      67.619  69.299  47.287  1.00  0.00           C
ATOM     19  C11 CYSTA   1      63.989  62.229  45.377  1.00  0.00           C
ATOM     21  O11 CYSTA   1      64.709  61.939  44.177  1.00  0.00           O
ATOM     22  CX1 CYSTA   1      64.119  61.909  43.007  1.00  0.00           C
ATOM     23  OX1 CYSTA   1      64.289  62.729  42.107  1.00  0.00           O
ATOM     24  CX2 CYSTA   1      63.269  60.639  42.857  1.00  0.00           C
ATOM     27  C12 CYSTA   1      62.419  62.479  45.297  1.00  0.00           C
ATOM     30  O12 CYSTA   1      61.919  63.239  44.157  1.00  0.00           O
ATOM     31  CD1 CYSTA   1      60.579  63.179  44.047  1.00  0.00           C
ATOM     32  OD1 CYSTA   1      59.869  62.419  44.677  1.00  0.00           O
ATOM     33  CD2 CYSTA   1      60.059  64.219  43.037  1.00  0.00           C
ATOM     36  CA3 CYSTA   1      68.719  68.619  46.467  1.00  0.00           C
ATOM     39  CA4 CYSTA   1      70.089  69.169  46.817  1.00  0.00           C
ATOM     42  CA5 CYSTA   1      71.249  68.389  46.167  1.00  0.00           C
ATOM     45  CA6 CYSTA   1      70.909  67.649  44.857  1.00  0.00           C
ATOM     48  CA7 CYSTA   1      70.589  68.579  43.677  1.00  0.00           C
ATOM     51  CA8 CYSTA   1      69.799  67.869  42.587  1.00  0.00           C
ATOM     54  CA9 CYSTA   1      69.649  68.759  41.347  1.00  0.00           C
ATOM     57 0CA1 CYSTA   1      68.829  68.069  40.267  1.00  0.00           C
ATOM     60 1CA1 CYSTA   1      69.669  67.159  39.367  1.00  0.00           C
ATOM     63 2CA1 CYSTA   1      68.809  66.329  38.397  1.00  0.00           C
ATOM     66 3CA1 CYSTA   1      69.619  65.839  37.197  1.00  0.00           C
ATOM     69 4CA1 CYSTA   1      69.429  64.349  36.897  1.00  0.00           C
ATOM     72 5CA1 CYSTA   1      68.029  63.989  36.377  1.00  0.00           C
ATOM     75 6CA1 CYSTA   1      68.019  62.639  35.647  1.00  0.00           C
ATOM     79  CD3 CYSTA   1      59.989  63.719  41.567  1.00  0.00           C
ATOM     82  CD4 CYSTA   1      61.369  63.469  40.967  1.00  0.00           C
ATOM     85  CD5 CYSTA   1      61.399  62.619  39.687  1.00  0.00           C
ATOM     88  CD6 CYSTA   1      61.139  63.369  38.387  1.00  0.00           C
ATOM     91  CD7 CYSTA   1      61.779  62.589  37.227  1.00  0.00           C
ATOM     94  CD8 CYSTA   1      61.699  63.269  35.857  1.00  0.00           C
ATOM     97  CD9 CYSTA   1      62.609  62.539  34.857  1.00  0.00           C
ATOM    100 0CD1 CYSTA   1      62.569  63.169  33.467  1.00  0.00           C
ATOM    103 1CD1 CYSTA   1      63.969  63.439  32.877  1.00  0.00           C
ATOM    106 2CD1 CYSTA   1      63.789  64.189  31.557  1.00  0.00           C
ATOM    109 3CD1 CYSTA   1      65.019  64.329  30.660  1.00  0.00           C
ATOM    112 4CD1 CYSTA   1      64.569  64.819  29.280  1.00  0.00           C
ATOM    115 5CD1 CYSTA   1      65.699  65.139  28.300  1.00  0.00           C
ATOM    118 6CD1 CYSTA   1      65.159  65.439  26.900  1.00  0.00           C
ATOM    122  CX3 CYSTA   1      63.439  59.999  41.467  1.00  0.00           C
ATOM    125  CX4 CYSTA   1      63.509  58.469  41.537  1.00  0.00           C
ATOM    128  CX5 CYSTA   1      64.119  57.859  40.267  1.00  0.00           C
ATOM    131  CX6 CYSTA   1      63.229  57.909  39.007  1.00  0.00           C
ATOM    134  CX7 CYSTA   1      63.929  57.309  37.767  1.00  0.00           C
ATOM    137  CX8 CYSTA   1      63.079  57.229  36.477  1.00  0.00           C
ATOM    140  CX9 CYSTA   1      62.949  58.529  35.707  1.00  0.00           C
ATOM    142 0CX1 CYSTA   1      63.239  58.749  34.407  1.00  0.00           C
ATOM    144 1CX1 CYSTA   1      63.749  57.759  33.377  1.00  0.00           C
ATOM    147 2CX1 CYSTA   1      63.469  58.129  31.897  1.00  0.00           C
ATOM    150 3CX1 CYSTA   1      64.099  59.449  31.377  1.00  0.00           C
ATOM    153 4CX1 CYSTA   1      65.179  59.269  30.290  1.00  0.00           C
ATOM    156 5CX1 CYSTA   1      64.689  58.949  28.860  1.00  0.00           C
ATOM    159 6CX1 CYSTA   1      64.029  60.119  28.100  1.00  0.00           C
ATOM    162 7CX1 CYSTA   1      64.149  59.899  26.580  1.00  0.00           C
ATOM    165 8CX1 CYSTA   1      63.389  60.879  25.670  1.00  0.00           C
ATOM    169  N   SER A   2      66.989  67.029  49.607  1.00  0.00           N
ATOM    171  CA  SER A   2      67.349  66.849  50.997  1.00  0.00           C
ATOM    173  CB  SER A   2      68.059  68.049  51.677  1.00  0.00           C
ATOM    176  OG  SER A   2      69.279  68.369  51.027  1.00  0.00           O
ATOM    178  C   SER A   2      66.029  66.629  51.687  1.00  0.00           C
ATOM    179  O   SER A   2      65.399  67.539  52.197  1.00  0.00           O
ATOM    180  N   SER A   3      65.529  65.379  51.637  1.00  0.00           N
ATOM    182  CA  SER A   3      64.139  65.119  51.217  1.00  0.00           C
ATOM    184  CB  SER A   3      64.089  64.819  49.707  1.00  0.00           C
ATOM    187  OG  SER A   3      65.199  63.999  49.307  1.00  0.00           O
ATOM    189  C   SER A   3      63.579  63.959  51.967  1.00  0.00           C
ATOM    190  O   SER A   3      62.719  63.199  51.527  1.00  0.00           O
ATOM    191  N   LYS A   4      64.109  63.819  53.167  1.00  0.00           N
ATOM    193  CA  LYS A   4      63.939  62.769  54.107  1.00  0.00           C
ATOM    195  CB  LYS A   4      65.379  62.369  54.437  1.00  0.00           C
ATOM    198  CG  LYS A   4      66.019  61.559  53.307  1.00  0.00           C
ATOM    201  CD  LYS A   4      65.479  60.129  53.247  1.00  0.00           C
ATOM    204  CE  LYS A   4      65.609  59.389  54.577  1.00  0.00           C
ATOM    207  NZ  LYS A   4      66.979  59.559  55.097  1.00  0.00           N
ATOM    211  C   LYS A   4      63.169  63.369  55.267  1.00  0.00           C
ATOM    212  O   LYS A   4      62.469  64.349  55.047  1.00  0.00           O
ATOM    213  N   PRO A   5      63.279  62.939  56.527  1.00  0.00           N
ATOM    214  CD  PRO A   5      63.449  61.549  56.967  1.00  0.00           C
ATOM    217  CA  PRO A   5      62.809  63.769  57.627  1.00  0.00           C
ATOM    219  CB  PRO A   5      62.509  62.789  58.777  1.00  0.00           C
ATOM    222  CG  PRO A   5      62.429  61.419  58.087  1.00  0.00           C
ATOM    225  C   PRO A   5      63.919  64.729  57.937  1.00  0.00           C
ATOM    226  O   PRO A   5      64.639  64.599  58.927  1.00  0.00           O
ATOM    227  N   THR A   6      64.069  65.759  57.077  1.00  0.00           N
ATOM    229  CA  THR A   6      65.199  66.669  57.047  1.00  0.00           C
ATOM    231  CB  THR A   6      65.359  67.299  55.667  1.00  0.00           C
ATOM    233  OG1 THR A   6      64.939  66.399  54.647  1.00  0.00           O
ATOM    235  CG2 THR A   6      66.839  67.589  55.387  1.00  0.00           C
ATOM    239  C   THR A   6      64.969  67.799  58.037  1.00  0.00           C
ATOM    240  O   THR A   6      65.759  68.729  58.207  1.00  0.00           O
ATOM    241  N   ASP A   7      63.849  67.719  58.757  1.00  0.00           N
ATOM    243  CA  ASP A   7      63.249  68.829  59.457  1.00  0.00           C
ATOM    245  CB  ASP A   7      61.719  68.559  59.537  1.00  0.00           C
ATOM    248  CG  ASP A   7      60.939  69.559  58.717  1.00  0.00           C
ATOM    249  OD1 ASP A   7      61.489  70.619  58.347  1.00  0.00           O
ATOM    250  OD2 ASP A   7      59.709  69.309  58.597  1.00  0.00           O
ATOM    251  C   ASP A   7      63.779  68.959  60.867  1.00  0.00           C
ATOM    252  O   ASP A   7      63.379  69.829  61.637  1.00  0.00           O
ATOM    253  N   ARG A   8      64.679  68.039  61.247  1.00  0.00           N
ATOM    255  CA  ARG A   8      65.179  67.959  62.587  1.00  0.00           C
ATOM    257  CB  ARG A   8      64.429  66.889  63.417  1.00  0.00           C
ATOM    260  CG  ARG A   8      63.789  65.669  62.717  1.00  0.00           C
ATOM    263  CD  ARG A   8      63.089  64.689  63.697  1.00  0.00           C
ATOM    266  NE  ARG A   8      61.909  65.369  64.317  1.00  0.00           N
ATOM    268  CZ  ARG A   8      61.099  64.809  65.227  1.00  0.00           C
ATOM    269  NH1 ARG A   8      61.219  63.569  65.647  1.00  0.00           N
ATOM    272  NH2 ARG A   8      60.149  65.549  65.757  1.00  0.00           N
ATOM    275  C   ARG A   8      66.699  67.979  62.657  1.00  0.00           C
ATOM    276  O   ARG A   8      67.299  67.609  63.647  1.00  0.00           O
ATOM    277  N   GLY A   9      67.339  68.479  61.587  1.00  0.00           N
ATOM    279  CA  GLY A   9      68.789  68.659  61.547  1.00  0.00           C
ATOM    282  C   GLY A   9      69.499  67.519  60.877  1.00  0.00           C
ATOM    283  O   GLY A   9      70.719  67.449  60.847  1.00  0.00           O
ATOM    284  N   GLN A  10      68.719  66.619  60.267  1.00  0.00           N
ATOM    286  CA  GLN A  10      69.239  65.649  59.327  1.00  0.00           C
ATOM    288  CB  GLN A  10      68.239  64.539  58.927  1.00  0.00           C
ATOM    291  CG  GLN A  10      68.099  63.429  59.997  1.00  0.00           C
ATOM    294  CD  GLN A  10      66.979  63.699  60.987  1.00  0.00           C
ATOM    295  OE1 GLN A  10      66.729  64.839  61.377  1.00  0.00           O
ATOM    296  NE2 GLN A  10      66.299  62.619  61.437  1.00  0.00           N
ATOM    299  C   GLN A  10      69.889  66.229  58.077  1.00  0.00           C
ATOM    300  O   GLN A  10      69.369  67.129  57.437  1.00  0.00           O
ATOM    301  N   GLN A  11      71.059  65.659  57.717  1.00  0.00           N
ATOM    303  CA  GLN A  11      71.789  65.969  56.507  1.00  0.00           C
ATOM    305  CB  GLN A  11      72.829  67.099  56.707  1.00  0.00           C
ATOM    308  CG  GLN A  11      72.209  68.479  57.057  1.00  0.00           C
ATOM    311  CD  GLN A  11      73.249  69.589  57.037  1.00  0.00           C
ATOM    312  OE1 GLN A  11      73.719  70.009  55.977  1.00  0.00           O
ATOM    313  NE2 GLN A  11      73.769  69.999  58.207  1.00  0.00           N
ATOM    316  C   GLN A  11      72.469  64.689  56.077  1.00  0.00           C
ATOM    317  O   GLN A  11      72.599  63.749  56.867  1.00  0.00           O
ATOM    318  N   TYR A  12      72.869  64.569  54.797  1.00  0.00           N
ATOM    320  CA  TYR A  12      73.059  63.269  54.177  1.00  0.00           C
ATOM    322  CB  TYR A  12      71.809  62.899  53.347  1.00  0.00           C
ATOM    325  CG  TYR A  12      70.639  62.689  54.277  1.00  0.00           C
ATOM    326  CD1 TYR A  12      70.569  61.479  54.977  1.00  0.00           C
ATOM    328  CE1 TYR A  12      69.529  61.219  55.877  1.00  0.00           C
ATOM    330  CZ  TYR A  12      68.539  62.169  56.057  1.00  0.00           C
ATOM    331  OH  TYR A  12      67.469  61.899  56.927  1.00  0.00           O
ATOM    333  CD2 TYR A  12      69.619  63.649  54.477  1.00  0.00           C
ATOM    335  CE2 TYR A  12      68.579  63.389  55.377  1.00  0.00           C
ATOM    337  C   TYR A  12      74.339  63.199  53.357  1.00  0.00           C
ATOM    338  O   TYR A  12      74.539  62.359  52.487  1.00  0.00           O
ATOM    339  N   LYS A  13      75.329  64.069  53.657  1.00  0.00           N
ATOM    341  CA  LYS A  13      76.609  64.169  52.947  1.00  0.00           C
ATOM    343  CB  LYS A  13      77.299  65.499  53.347  1.00  0.00           C
ATOM    346  CG  LYS A  13      76.769  66.739  52.617  1.00  0.00           C
ATOM    349  CD  LYS A  13      77.319  68.049  53.207  1.00  0.00           C
ATOM    352  CE  LYS A  13      76.889  68.239  54.667  1.00  0.00           C
ATOM    355  NZ  LYS A  13      77.439  69.449  55.297  1.00  0.00           N
ATOM    359  C   LYS A  13      77.589  63.049  53.267  1.00  0.00           C
ATOM    360  O   LYS A  13      78.679  62.949  52.697  1.00  0.00           O
ATOM    361  N   ASP A  14      77.209  62.209  54.227  1.00  0.00           N
ATOM    363  CA  ASP A  14      78.039  61.209  54.867  1.00  0.00           C
ATOM    365  CB  ASP A  14      77.679  61.159  56.367  1.00  0.00           C
ATOM    368  CG  ASP A  14      78.129  62.399  57.097  1.00  0.00           C
ATOM    369  OD1 ASP A  14      79.309  62.829  56.947  1.00  0.00           O
ATOM    370  OD2 ASP A  14      77.339  62.869  57.957  1.00  0.00           O
ATOM    371  C   ASP A  14      77.849  59.829  54.237  1.00  0.00           C
ATOM    372  O   ASP A  14      78.349  58.819  54.717  1.00  0.00           O
ATOM    373  N   GLY A  15      77.109  59.759  53.117  1.00  0.00           N
ATOM    375  CA  GLY A  15      77.079  58.599  52.237  1.00  0.00           C
ATOM    378  C   GLY A  15      76.009  57.629  52.607  1.00  0.00           C
ATOM    379  O   GLY A  15      74.979  57.519  51.947  1.00  0.00           O
ATOM    380  N   LYS A  16      76.279  56.909  53.677  1.00  0.00           N
ATOM    382  CA  LYS A  16      75.549  55.799  54.217  1.00  0.00           C
ATOM    384  CB  LYS A  16      74.869  54.839  53.197  1.00  0.00           C
ATOM    387  CG  LYS A  16      74.189  53.549  53.737  1.00  0.00           C
ATOM    390  CD  LYS A  16      73.299  53.749  54.987  1.00  0.00           C
ATOM    393  CE  LYS A  16      72.179  52.729  55.177  1.00  0.00           C
ATOM    396  NZ  LYS A  16      72.779  51.379  55.197  1.00  0.00           N
ATOM    400  C   LYS A  16      76.579  55.069  55.017  1.00  0.00           C
ATOM    401  O   LYS A  16      77.759  54.999  54.687  1.00  0.00           O
ATOM    402  N   PHE A  17      76.149  54.549  56.157  1.00  0.00           N
ATOM    404  CA  PHE A  17      76.969  53.769  57.027  1.00  0.00           C
ATOM    406  CB  PHE A  17      76.899  54.339  58.457  1.00  0.00           C
ATOM    409  CG  PHE A  17      77.559  55.679  58.477  1.00  0.00           C
ATOM    410  CD1 PHE A  17      76.819  56.859  58.287  1.00  0.00           C
ATOM    412  CE1 PHE A  17      77.459  58.099  58.207  1.00  0.00           C
ATOM    414  CZ  PHE A  17      78.839  58.189  58.387  1.00  0.00           C
ATOM    416  CD2 PHE A  17      78.959  55.779  58.617  1.00  0.00           C
ATOM    418  CE2 PHE A  17      79.589  57.029  58.587  1.00  0.00           C
ATOM    420  C   PHE A  17      76.589  52.309  56.997  1.00  0.00           C
ATOM    421  O   PHE A  17      75.519  51.869  56.537  1.00  0.00           O
ATOM    422  N   THR A  18      77.579  51.539  57.447  1.00  0.00           N
ATOM    424  CA  THR A  18      77.599  50.099  57.467  1.00  0.00           C
ATOM    426  CB  THR A  18      78.719  49.579  56.577  1.00  0.00           C
ATOM    428  OG1 THR A  18      79.969  50.249  56.817  1.00  0.00           O
ATOM    430  CG2 THR A  18      78.349  49.879  55.127  1.00  0.00           C
ATOM    434  C   THR A  18      77.879  49.599  58.857  1.00  0.00           C
ATOM    435  O   THR A  18      77.859  48.399  59.107  1.00  0.00           O
ATOM    436  N   GLN A  19      78.159  50.499  59.797  1.00  0.00           N
ATOM    438  CA  GLN A  19      78.469  50.149  61.157  1.00  0.00           C
ATOM    440  CB  GLN A  19      79.979  49.839  61.417  1.00  0.00           C
ATOM    443  CG  GLN A  19      80.629  48.829  60.477  1.00  0.00           C
ATOM    446  CD  GLN A  19      81.979  48.439  61.057  1.00  0.00           C
ATOM    447  OE1 GLN A  19      82.189  47.289  61.477  1.00  0.00           O
ATOM    448  NE2 GLN A  19      82.889  49.419  61.207  1.00  0.00           N
ATOM    451  C   GLN A  19      78.239  51.389  61.987  1.00  0.00           C
ATOM    452  O   GLN A  19      78.409  52.489  61.437  1.00  0.00           O
ATOM    453  N   PRO A  20      77.959  51.279  63.287  1.00  0.00           N
ATOM    454  CD  PRO A  20      77.409  50.059  63.887  1.00  0.00           C
ATOM    457  CA  PRO A  20      78.029  52.359  64.257  1.00  0.00           C
ATOM    459  CB  PRO A  20      77.989  51.629  65.597  1.00  0.00           C
ATOM    462  CG  PRO A  20      77.019  50.479  65.307  1.00  0.00           C
ATOM    465  C   PRO A  20      79.179  53.349  64.107  1.00  0.00           C
ATOM    466  O   PRO A  20      78.949  54.549  64.047  1.00  0.00           O
ATOM    467  N   PHE A  21      80.419  52.849  64.007  1.00  0.00           N
ATOM    469  CA  PHE A  21      81.599  53.679  63.917  1.00  0.00           C
ATOM    471  CB  PHE A  21      82.569  53.489  65.117  1.00  0.00           C
ATOM    474  CG  PHE A  21      81.879  53.859  66.397  1.00  0.00           C
ATOM    475  CD1 PHE A  21      81.689  55.209  66.747  1.00  0.00           C
ATOM    477  CE1 PHE A  21      81.039  55.539  67.937  1.00  0.00           C
ATOM    479  CZ  PHE A  21      80.579  54.539  68.797  1.00  0.00           C
ATOM    481  CD2 PHE A  21      81.419  52.859  67.277  1.00  0.00           C
ATOM    483  CE2 PHE A  21      80.769  53.199  68.467  1.00  0.00           C
ATOM    485  C   PHE A  21      82.349  53.349  62.657  1.00  0.00           C
ATOM    486  O   PHE A  21      82.559  52.199  62.297  1.00  0.00           O
ATOM    487  N   SER A  22      82.799  54.389  61.957  1.00  0.00           N
ATOM    489  CA  SER A  22      83.709  54.249  60.847  1.00  0.00           C
ATOM    491  CB  SER A  22      82.989  54.239  59.487  1.00  0.00           C
ATOM    494  OG  SER A  22      81.989  55.259  59.437  1.00  0.00           O
ATOM    496  C   SER A  22      84.689  55.379  60.937  1.00  0.00           C
ATOM    497  O   SER A  22      84.319  56.509  61.257  1.00  0.00           O
ATOM    498  N   LEU A  23      85.989  55.119  60.747  1.00  0.00           N
ATOM    500  CA  LEU A  23      86.979  56.179  60.617  1.00  0.00           C
ATOM    502  CB  LEU A  23      88.389  55.529  60.617  1.00  0.00           C
ATOM    505  CG  LEU A  23      89.639  56.409  60.797  1.00  0.00           C
ATOM    507  CD1 LEU A  23      90.189  56.979  59.477  1.00  0.00           C
ATOM    511  CD2 LEU A  23      89.439  57.529  61.837  1.00  0.00           C
ATOM    515  C   LEU A  23      86.699  57.019  59.377  1.00  0.00           C
ATOM    516  O   LEU A  23      86.259  56.489  58.357  1.00  0.00           O
ATOM    517  N   VAL A  24      86.879  58.349  59.437  1.00  0.00           N
ATOM    519  CA  VAL A  24      86.809  59.219  58.287  1.00  0.00           C
ATOM    521  CB  VAL A  24      85.699  60.269  58.377  1.00  0.00           C
ATOM    523  CG1 VAL A  24      84.329  59.559  58.327  1.00  0.00           C
ATOM    527  CG2 VAL A  24      85.819  61.129  59.647  1.00  0.00           C
ATOM    531  C   VAL A  24      88.169  59.839  58.077  1.00  0.00           C
ATOM    532  O   VAL A  24      88.949  60.049  59.017  1.00  0.00           O
ATOM    533  N   ASN A  25      88.539  60.149  56.817  1.00  0.00           N
ATOM    535  CA  ASN A  25      89.789  60.819  56.507  1.00  0.00           C
ATOM    537  CB  ASN A  25      89.999  60.949  54.977  1.00  0.00           C
ATOM    540  CG  ASN A  25      90.029  59.559  54.357  1.00  0.00           C
ATOM    541  OD1 ASN A  25      90.609  58.609  54.907  1.00  0.00           O
ATOM    542  ND2 ASN A  25      89.359  59.439  53.197  1.00  0.00           N
ATOM    545  C   ASN A  25      89.889  62.189  57.147  1.00  0.00           C
ATOM    546  O   ASN A  25      90.849  62.539  57.827  1.00  0.00           O
ATOM    547  N   GLN A  26      88.769  62.919  57.037  1.00  0.00           N
ATOM    549  CA  GLN A  26      88.479  64.089  57.797  1.00  0.00           C
ATOM    551  CB  GLN A  26      89.029  65.339  57.097  1.00  0.00           C
ATOM    554  CG  GLN A  26      88.479  65.629  55.677  1.00  0.00           C
ATOM    557  CD  GLN A  26      89.329  66.729  55.037  1.00  0.00           C
ATOM    558  OE1 GLN A  26      89.409  67.839  55.557  1.00  0.00           O
ATOM    559  NE2 GLN A  26      89.969  66.439  53.887  1.00  0.00           N
ATOM    562  C   GLN A  26      86.959  64.159  57.937  1.00  0.00           C
ATOM    563  O   GLN A  26      86.259  63.649  57.067  1.00  0.00           O
ATOM    564  N   PRO A  27      86.399  64.729  58.997  1.00  0.00           N
ATOM    565  CD  PRO A  27      87.109  64.929  60.267  1.00  0.00           C
ATOM    568  CA  PRO A  27      84.979  65.059  59.107  1.00  0.00           C
ATOM    570  CB  PRO A  27      84.909  65.739  60.477  1.00  0.00           C
ATOM    573  CG  PRO A  27      85.979  64.999  61.277  1.00  0.00           C
ATOM    576  C   PRO A  27      84.389  65.939  57.997  1.00  0.00           C
ATOM    577  O   PRO A  27      85.119  66.369  57.107  1.00  0.00           O
ATOM    578  N   ASP A  28      83.059  66.199  58.037  1.00  0.00           N
ATOM    580  CA  ASP A  28      82.439  67.169  57.137  1.00  0.00           C
ATOM    582  CB  ASP A  28      80.959  66.779  56.797  1.00  0.00           C
ATOM    585  CG  ASP A  28      80.469  67.449  55.527  1.00  0.00           C
ATOM    586  OD1 ASP A  28      79.979  68.609  55.547  1.00  0.00           O
ATOM    587  OD2 ASP A  28      80.679  66.839  54.447  1.00  0.00           O
ATOM    588  C   ASP A  28      82.499  68.589  57.717  1.00  0.00           C
ATOM    589  O   ASP A  28      82.479  69.579  56.997  1.00  0.00           O
ATOM    590  N   ALA A  29      82.629  68.709  59.057  1.00  0.00           N
ATOM    592  CA  ALA A  29      82.679  69.959  59.767  1.00  0.00           C
ATOM    594  CB  ALA A  29      82.689  69.709  61.277  1.00  0.00           C
ATOM    598  C   ALA A  29      83.829  70.869  59.367  1.00  0.00           C
ATOM    599  O   ALA A  29      84.939  70.429  59.067  1.00  0.00           O
ATOM    600  N   VAL A  30      83.559  72.179  59.347  1.00  0.00           N
ATOM    602  CA  VAL A  30      84.519  73.159  58.897  1.00  0.00           C
ATOM    604  CB  VAL A  30      84.009  73.849  57.637  1.00  0.00           C
ATOM    606  CG1 VAL A  30      82.749  74.699  57.887  1.00  0.00           C
ATOM    610  CG2 VAL A  30      85.139  74.689  57.027  1.00  0.00           C
ATOM    614  C   VAL A  30      84.829  74.139  59.997  1.00  0.00           C
ATOM    615  O   VAL A  30      83.959  74.559  60.767  1.00  0.00           O
ATOM    616  N   GLY A  31      86.109  74.549  60.097  1.00  0.00           N
ATOM    618  CA  GLY A  31      86.559  75.519  61.067  1.00  0.00           C
ATOM    621  C   GLY A  31      86.849  74.889  62.377  1.00  0.00           C
ATOM    622  O   GLY A  31      86.809  73.669  62.557  1.00  0.00           O
ATOM    623  N   ALA A  32      87.169  75.699  63.387  1.00  0.00           N
ATOM    625  CA  ALA A  32      87.399  75.179  64.697  1.00  0.00           C
ATOM    627  CB  ALA A  32      88.339  76.119  65.477  1.00  0.00           C
ATOM    631  C   ALA A  32      86.079  74.939  65.437  1.00  0.00           C
ATOM    632  O   ALA A  32      85.059  75.579  65.167  1.00  0.00           O
ATOM    633  N   PRO A  33      86.029  73.999  66.367  1.00  0.00           N
ATOM    634  CD  PRO A  33      86.829  72.769  66.377  1.00  0.00           C
ATOM    637  CA  PRO A  33      85.029  73.989  67.417  1.00  0.00           C
ATOM    639  CB  PRO A  33      85.449  72.809  68.297  1.00  0.00           C
ATOM    642  CG  PRO A  33      86.059  71.829  67.297  1.00  0.00           C
ATOM    645  C   PRO A  33      84.919  75.279  68.197  1.00  0.00           C
ATOM    646  O   PRO A  33      85.929  75.909  68.497  1.00  0.00           O
ATOM    647  N   ILE A  34      83.719  75.689  68.607  1.00  0.00           N
ATOM    649  CA  ILE A  34      83.489  76.999  69.217  1.00  0.00           C
ATOM    651  CB  ILE A  34      81.999  77.369  69.137  1.00  0.00           C
ATOM    653  CG2 ILE A  34      81.719  78.819  69.597  1.00  0.00           C
ATOM    657  CG1 ILE A  34      81.429  77.189  67.697  1.00  0.00           C
ATOM    660  CD  ILE A  34      82.109  78.089  66.657  1.00  0.00           C
ATOM    664  C   ILE A  34      83.989  77.049  70.677  1.00  0.00           C
ATOM    665  O   ILE A  34      84.049  78.099  71.307  1.00  0.00           O
ATOM    666  N   ASN A  35      84.299  75.889  71.297  1.00  0.00           N
ATOM    668  CA  ASN A  35      84.079  75.739  72.717  1.00  0.00           C
ATOM    670  CB  ASN A  35      82.789  74.889  72.877  1.00  0.00           C
ATOM    673  CG  ASN A  35      82.979  73.389  72.967  1.00  0.00           C
ATOM    674  OD1 ASN A  35      83.589  72.829  72.057  1.00  0.00           O
ATOM    675  ND2 ASN A  35      82.409  72.719  73.987  1.00  0.00           N
ATOM    678  C   ASN A  35      85.329  75.249  73.437  1.00  0.00           C
ATOM    679  O   ASN A  35      85.309  74.399  74.327  1.00  0.00           O
ATOM    680  N   ALA A  36      86.499  75.819  73.077  1.00  0.00           N
ATOM    682  CA  ALA A  36      87.769  75.529  73.717  1.00  0.00           C
ATOM    684  CB  ALA A  36      88.889  76.389  73.107  1.00  0.00           C
ATOM    688  C   ALA A  36      87.789  75.799  75.217  1.00  0.00           C
ATOM    689  O   ALA A  36      88.319  75.019  75.997  1.00  0.00           O
ATOM    690  N   GLY A  37      87.189  76.929  75.627  1.00  0.00           N
ATOM    692  CA  GLY A  37      86.969  77.359  76.997  1.00  0.00           C
ATOM    695  C   GLY A  37      86.179  76.389  77.817  1.00  0.00           C
ATOM    696  O   GLY A  37      86.679  75.879  78.817  1.00  0.00           O
ATOM    697  N   ASP A  38      84.939  76.049  77.397  1.00  0.00           N
ATOM    699  CA  ASP A  38      84.129  75.039  78.087  1.00  0.00           C
ATOM    701  CB  ASP A  38      82.609  74.959  77.747  1.00  0.00           C
ATOM    704  CG  ASP A  38      82.229  75.219  76.307  1.00  0.00           C
ATOM    705  OD1 ASP A  38      82.699  76.249  75.747  1.00  0.00           O
ATOM    706  OD2 ASP A  38      81.339  74.499  75.777  1.00  0.00           O
ATOM    707  C   ASP A  38      84.769  73.659  78.067  1.00  0.00           C
ATOM    708  O   ASP A  38      84.779  72.939  79.057  1.00  0.00           O
ATOM    709  N   PHE A  39      85.349  73.239  76.937  1.00  0.00           N
ATOM    711  CA  PHE A  39      86.079  71.989  76.827  1.00  0.00           C
ATOM    713  CB  PHE A  39      86.429  71.739  75.337  1.00  0.00           C
ATOM    716  CG  PHE A  39      87.109  70.409  75.147  1.00  0.00           C
ATOM    717  CD1 PHE A  39      86.399  69.229  75.397  1.00  0.00           C
ATOM    719  CE1 PHE A  39      87.049  67.989  75.297  1.00  0.00           C
ATOM    721  CZ  PHE A  39      88.399  67.919  74.957  1.00  0.00           C
ATOM    723  CD2 PHE A  39      88.459  70.339  74.767  1.00  0.00           C
ATOM    725  CE2 PHE A  39      89.109  69.099  74.697  1.00  0.00           C
ATOM    727  C   PHE A  39      87.299  71.889  77.747  1.00  0.00           C
ATOM    728  O   PHE A  39      87.559  70.849  78.347  1.00  0.00           O
ATOM    729  N   ALA A  40      88.109  72.959  77.857  1.00  0.00           N
ATOM    731  CA  ALA A  40      89.209  73.049  78.787  1.00  0.00           C
ATOM    733  CB  ALA A  40      90.099  74.239  78.427  1.00  0.00           C
ATOM    737  C   ALA A  40      88.859  73.169  80.257  1.00  0.00           C
ATOM    738  O   ALA A  40      89.559  72.629  81.107  1.00  0.00           O
ATOM    739  N   GLU A  41      87.789  73.889  80.657  1.00  0.00           N
ATOM    741  CA  GLU A  41      87.309  73.789  82.027  1.00  0.00           C
ATOM    743  CB  GLU A  41      86.329  74.929  82.397  1.00  0.00           C
ATOM    746  CG  GLU A  41      84.919  74.819  81.797  1.00  0.00           C
ATOM    749  CD  GLU A  41      83.919  75.819  82.377  1.00  0.00           C
ATOM    750  OE1 GLU A  41      83.599  75.739  83.587  1.00  0.00           O
ATOM    751  OE2 GLU A  41      83.409  76.639  81.577  1.00  0.00           O
ATOM    752  C   GLU A  41      86.759  72.399  82.327  1.00  0.00           C
ATOM    753  O   GLU A  41      87.079  71.789  83.347  1.00  0.00           O
ATOM    754  N   GLN A  42      86.019  71.769  81.377  1.00  0.00           N
ATOM    756  CA  GLN A  42      85.509  70.419  81.537  1.00  0.00           C
ATOM    758  CB  GLN A  42      84.629  70.009  80.327  1.00  0.00           C
ATOM    761  CG  GLN A  42      83.859  68.679  80.507  1.00  0.00           C
ATOM    764  CD  GLN A  42      83.009  68.709  81.787  1.00  0.00           C
ATOM    765  OE1 GLN A  42      81.959  69.339  81.857  1.00  0.00           O
ATOM    766  NE2 GLN A  42      83.489  68.009  82.837  1.00  0.00           N
ATOM    769  C   GLN A  42      86.609  69.389  81.797  1.00  0.00           C
ATOM    770  O   GLN A  42      86.469  68.519  82.647  1.00  0.00           O
ATOM    771  N   ILE A  43      87.759  69.509  81.127  1.00  0.00           N
ATOM    773  CA  ILE A  43      88.949  68.699  81.407  1.00  0.00           C
ATOM    775  CB  ILE A  43      89.979  68.919  80.307  1.00  0.00           C
ATOM    777  CG2 ILE A  43      91.179  69.839  80.647  1.00  0.00           C
ATOM    781  CG1 ILE A  43      90.489  67.579  79.757  1.00  0.00           C
ATOM    784  CD  ILE A  43      91.349  66.809  80.767  1.00  0.00           C
ATOM    788  C   ILE A  43      89.519  68.889  82.807  1.00  0.00           C
ATOM    789  O   ILE A  43      89.919  67.939  83.477  1.00  0.00           O
ATOM    790  N   ASN A  44      89.559  70.119  83.317  1.00  0.00           N
ATOM    792  CA  ASN A  44      89.969  70.419  84.667  1.00  0.00           C
ATOM    794  CB  ASN A  44      90.189  71.939  84.777  1.00  0.00           C
ATOM    797  CG  ASN A  44      91.059  72.279  85.967  1.00  0.00           C
ATOM    798  OD1 ASN A  44      90.739  72.099  87.147  1.00  0.00           O
ATOM    799  ND2 ASN A  44      92.289  72.749  85.667  1.00  0.00           N
ATOM    802  C   ASN A  44      89.029  69.859  85.727  1.00  0.00           C
ATOM    803  O   ASN A  44      89.429  69.289  86.737  1.00  0.00           O
ATOM    804  N   HIS A  45      87.719  69.899  85.447  1.00  0.00           N
ATOM    806  CA  HIS A  45      86.759  69.109  86.177  1.00  0.00           C
ATOM    808  CB  HIS A  45      85.339  69.419  85.657  1.00  0.00           C
ATOM    811  ND1 HIS A  45      85.089  71.439  87.067  1.00  0.00           N
ATOM    812  CG  HIS A  45      85.029  70.869  85.817  1.00  0.00           C
ATOM    813  CE1 HIS A  45      84.709  72.689  86.877  1.00  0.00           C
ATOM    815  NE2 HIS A  45      84.439  72.949  85.577  1.00  0.00           N
ATOM    817  CD2 HIS A  45      84.639  71.779  84.897  1.00  0.00           C
ATOM    819  C   HIS A  45      87.039  67.609  86.137  1.00  0.00           C
ATOM    820  O   HIS A  45      87.069  66.959  87.177  1.00  0.00           O
ATOM    821  N   ILE A  46      87.339  66.999  84.957  1.00  0.00           N
ATOM    823  CA  ILE A  46      87.719  65.579  84.867  1.00  0.00           C
ATOM    825  CB  ILE A  46      87.949  65.089  83.417  1.00  0.00           C
ATOM    827  CG2 ILE A  46      88.369  63.609  83.397  1.00  0.00           C
ATOM    831  CG1 ILE A  46      86.739  65.299  82.467  1.00  0.00           C
ATOM    834  CD  ILE A  46      85.619  64.269  82.577  1.00  0.00           C
ATOM    838  C   ILE A  46      88.959  65.239  85.697  1.00  0.00           C
ATOM    839  O   ILE A  46      89.019  64.239  86.417  1.00  0.00           O
ATOM    840  N   ARG A  47      90.019  66.069  85.637  1.00  0.00           N
ATOM    842  CA  ARG A  47      91.269  65.719  86.287  1.00  0.00           C
ATOM    844  CB  ARG A  47      92.439  66.509  85.657  1.00  0.00           C
ATOM    847  CG  ARG A  47      92.569  67.969  86.127  1.00  0.00           C
ATOM    850  CD  ARG A  47      93.249  68.889  85.117  1.00  0.00           C
ATOM    853  NE  ARG A  47      94.659  68.419  84.957  1.00  0.00           N
ATOM    855  CZ  ARG A  47      95.269  68.289  83.787  1.00  0.00           C
ATOM    856  NH1 ARG A  47      94.689  68.499  82.627  1.00  0.00           N
ATOM    859  NH2 ARG A  47      96.549  67.969  83.757  1.00  0.00           N
ATOM    862  C   ARG A  47      91.239  65.909  87.797  1.00  0.00           C
ATOM    863  O   ARG A  47      92.039  65.319  88.527  1.00  0.00           O
ATOM    864  N   ASN A  48      90.299  66.719  88.317  1.00  0.00           N
ATOM    866  CA  ASN A  48      90.229  66.999  89.747  1.00  0.00           C
ATOM    868  CB  ASN A  48      89.869  68.489  89.987  1.00  0.00           C
ATOM    871  CG  ASN A  48      91.069  69.389  89.687  1.00  0.00           C
ATOM    872  OD1 ASN A  48      92.149  68.989  89.247  1.00  0.00           O
ATOM    873  ND2 ASN A  48      90.909  70.689  90.057  1.00  0.00           N
ATOM    876  C   ASN A  48      89.229  66.109  90.467  1.00  0.00           C
ATOM    877  O   ASN A  48      89.469  65.689  91.597  1.00  0.00           O
ATOM    878  N   SER A  49      88.099  65.759  89.837  1.00  0.00           N
ATOM    880  CA  SER A  49      87.059  64.989  90.537  1.00  0.00           C
ATOM    882  CB  SER A  49      85.699  65.699  90.417  1.00  0.00           C
ATOM    885  OG  SER A  49      85.369  65.819  89.047  1.00  0.00           O
ATOM    887  C   SER A  49      86.899  63.559  90.057  1.00  0.00           C
ATOM    888  O   SER A  49      86.339  62.719  90.757  1.00  0.00           O
ATOM    889  N   SER A  50      87.509  63.199  88.907  1.00  0.00           N
ATOM    891  CA  SER A  50      87.709  61.799  88.547  1.00  0.00           C
ATOM    893  CB  SER A  50      86.669  61.299  87.507  1.00  0.00           C
ATOM    896  OG  SER A  50      86.709  62.039  86.287  1.00  0.00           O
ATOM    898  C   SER A  50      89.129  61.529  88.077  1.00  0.00           C
ATOM    899  O   SER A  50      89.309  61.039  86.957  1.00  0.00           O
ATOM    900  N   PRO A  51      90.199  61.749  88.867  1.00  0.00           N
ATOM    901  CD  PRO A  51      90.139  62.229  90.257  1.00  0.00           C
ATOM    904  CA  PRO A  51      91.599  61.619  88.447  1.00  0.00           C
ATOM    906  CB  PRO A  51      92.409  61.689  89.747  1.00  0.00           C
ATOM    909  CG  PRO A  51      91.569  62.549  90.677  1.00  0.00           C
ATOM    912  C   PRO A  51      91.949  60.389  87.617  1.00  0.00           C
ATOM    913  O   PRO A  51      92.829  60.489  86.757  1.00  0.00           O
ATOM    914  N   ARG A  52      91.339  59.209  87.877  1.00  0.00           N
ATOM    916  CA  ARG A  52      91.599  57.999  87.087  1.00  0.00           C
ATOM    918  CB  ARG A  52      90.839  56.729  87.597  1.00  0.00           C
ATOM    921  CG  ARG A  52      89.289  56.719  87.487  1.00  0.00           C
ATOM    924  CD  ARG A  52      88.659  55.359  87.777  1.00  0.00           C
ATOM    927  NE  ARG A  52      88.969  54.429  86.637  1.00  0.00           N
ATOM    929  CZ  ARG A  52      88.259  54.319  85.517  1.00  0.00           C
ATOM    930  NH1 ARG A  52      87.249  55.099  85.227  1.00  0.00           N
ATOM    933  NH2 ARG A  52      88.579  53.399  84.637  1.00  0.00           N
ATOM    936  C   ARG A  52      91.239  58.179  85.637  1.00  0.00           C
ATOM    937  O   ARG A  52      91.959  57.739  84.747  1.00  0.00           O
ATOM    938  N   LEU A  53      90.089  58.849  85.377  1.00  0.00           N
ATOM    940  CA  LEU A  53      89.539  59.009  84.057  1.00  0.00           C
ATOM    942  CB  LEU A  53      88.139  59.649  84.127  1.00  0.00           C
ATOM    945  CG  LEU A  53      87.439  59.749  82.767  1.00  0.00           C
ATOM    947  CD1 LEU A  53      87.249  58.339  82.197  1.00  0.00           C
ATOM    951  CD2 LEU A  53      86.119  60.499  82.907  1.00  0.00           C
ATOM    955  C   LEU A  53      90.439  59.879  83.237  1.00  0.00           C
ATOM    956  O   LEU A  53      90.829  59.539  82.127  1.00  0.00           O
ATOM    957  N   TYR A  54      90.909  60.969  83.867  1.00  0.00           N
ATOM    959  CA  TYR A  54      91.939  61.819  83.327  1.00  0.00           C
ATOM    961  CB  TYR A  54      92.209  63.049  84.247  1.00  0.00           C
ATOM    964  CG  TYR A  54      93.279  63.919  83.637  1.00  0.00           C
ATOM    965  CD1 TYR A  54      93.049  64.489  82.387  1.00  0.00           C
ATOM    967  CE1 TYR A  54      94.079  65.129  81.687  1.00  0.00           C
ATOM    969  CZ  TYR A  54      95.349  65.209  82.247  1.00  0.00           C
ATOM    970  OH  TYR A  54      96.379  65.839  81.527  1.00  0.00           O
ATOM    972  CD2 TYR A  54      94.549  64.049  84.227  1.00  0.00           C
ATOM    974  CE2 TYR A  54      95.589  64.689  83.527  1.00  0.00           C
ATOM    976  C   TYR A  54      93.219  61.059  83.047  1.00  0.00           C
ATOM    977  O   TYR A  54      93.829  61.249  82.007  1.00  0.00           O
ATOM    978  N   GLY A  55      93.639  60.139  83.947  1.00  0.00           N
ATOM    980  CA  GLY A  55      94.809  59.309  83.697  1.00  0.00           C
ATOM    983  C   GLY A  55      94.679  58.349  82.537  1.00  0.00           C
ATOM    984  O   GLY A  55      95.579  58.229  81.707  1.00  0.00           O
ATOM    985  N   ASN A  56      93.549  57.629  82.427  1.00  0.00           N
ATOM    987  CA  ASN A  56      93.259  56.729  81.327  1.00  0.00           C
ATOM    989  CB  ASN A  56      91.959  55.919  81.607  1.00  0.00           C
ATOM    992  CG  ASN A  56      92.119  54.949  82.797  1.00  0.00           C
ATOM    993  OD1 ASN A  56      91.189  54.659  83.537  1.00  0.00           O
ATOM    994  ND2 ASN A  56      93.339  54.419  82.987  1.00  0.00           N
ATOM    997  C   ASN A  56      93.149  57.419  79.967  1.00  0.00           C
ATOM    998  O   ASN A  56      93.579  56.899  78.947  1.00  0.00           O
ATOM    999  N   GLN A  57      92.549  58.619  79.977  1.00  0.00           N
ATOM   1001  CA  GLN A  57      92.049  59.309  78.807  1.00  0.00           C
ATOM   1003  CB  GLN A  57      90.579  59.669  79.127  1.00  0.00           C
ATOM   1006  CG  GLN A  57      89.709  60.139  77.947  1.00  0.00           C
ATOM   1009  CD  GLN A  57      89.509  59.119  76.817  1.00  0.00           C
ATOM   1010  OE1 GLN A  57      90.359  58.339  76.377  1.00  0.00           O
ATOM   1011  NE2 GLN A  57      88.299  59.179  76.217  1.00  0.00           N
ATOM   1014  C   GLN A  57      92.859  60.569  78.557  1.00  0.00           C
ATOM   1015  O   GLN A  57      92.539  61.389  77.697  1.00  0.00           O
ATOM   1016  N   SER A  58      93.989  60.759  79.257  1.00  0.00           N
ATOM   1018  CA  SER A  58      94.819  61.969  79.197  1.00  0.00           C
ATOM   1020  CB  SER A  58      96.139  61.759  79.987  1.00  0.00           C
ATOM   1023  OG  SER A  58      96.819  60.569  79.567  1.00  0.00           O
ATOM   1025  C   SER A  58      95.249  62.319  77.797  1.00  0.00           C
ATOM   1026  O   SER A  58      95.119  63.439  77.317  1.00  0.00           O
ATOM   1027  N   ASN A  59      95.749  61.299  77.087  1.00  0.00           N
ATOM   1029  CA  ASN A  59      96.389  61.419  75.807  1.00  0.00           C
ATOM   1031  CB  ASN A  59      97.079  60.089  75.427  1.00  0.00           C
ATOM   1034  CG  ASN A  59      96.159  58.919  75.057  1.00  0.00           C
ATOM   1035  OD1 ASN A  59      96.479  58.219  74.107  1.00  0.00           O
ATOM   1036  ND2 ASN A  59      95.029  58.709  75.767  1.00  0.00           N
ATOM   1039  C   ASN A  59      95.509  61.999  74.707  1.00  0.00           C
ATOM   1040  O   ASN A  59      95.959  62.869  73.967  1.00  0.00           O
ATOM   1041  N   VAL A  60      94.219  61.579  74.617  1.00  0.00           N
ATOM   1043  CA  VAL A  60      93.229  62.229  73.767  1.00  0.00           C
ATOM   1045  CB  VAL A  60      91.899  61.469  73.607  1.00  0.00           C
ATOM   1047  CG1 VAL A  60      92.139  60.039  73.067  1.00  0.00           C
ATOM   1051  CG2 VAL A  60      91.079  61.369  74.897  1.00  0.00           C
ATOM   1055  C   VAL A  60      92.979  63.669  74.197  1.00  0.00           C
ATOM   1056  O   VAL A  60      92.989  64.569  73.367  1.00  0.00           O
ATOM   1057  N   TYR A  61      92.819  63.959  75.507  1.00  0.00           N
ATOM   1059  CA  TYR A  61      92.609  65.309  76.007  1.00  0.00           C
ATOM   1061  CB  TYR A  61      92.399  65.319  77.537  1.00  0.00           C
ATOM   1064  CG  TYR A  61      91.149  64.609  77.997  1.00  0.00           C
ATOM   1065  CD1 TYR A  61      89.899  64.939  77.457  1.00  0.00           C
ATOM   1067  CE1 TYR A  61      88.719  64.409  78.007  1.00  0.00           C
ATOM   1069  CZ  TYR A  61      88.779  63.569  79.117  1.00  0.00           C
ATOM   1070  OH  TYR A  61      87.589  63.069  79.657  1.00  0.00           O
ATOM   1072  CD2 TYR A  61      91.199  63.749  79.117  1.00  0.00           C
ATOM   1074  CE2 TYR A  61      90.019  63.249  79.687  1.00  0.00           C
ATOM   1076  C   TYR A  61      93.729  66.289  75.717  1.00  0.00           C
ATOM   1077  O   TYR A  61      93.499  67.409  75.267  1.00  0.00           O
ATOM   1078  N   ASN A  62      94.989  65.889  75.947  1.00  0.00           N
ATOM   1080  CA  ASN A  62      96.159  66.639  75.577  1.00  0.00           C
ATOM   1082  CB  ASN A  62      97.419  65.929  76.107  1.00  0.00           C
ATOM   1085  CG  ASN A  62      97.399  65.739  77.617  1.00  0.00           C
ATOM   1086  OD1 ASN A  62      97.549  64.609  78.077  1.00  0.00           O
ATOM   1087  ND2 ASN A  62      97.149  66.799  78.427  1.00  0.00           N
ATOM   1090  C   ASN A  62      96.309  66.859  74.067  1.00  0.00           C
ATOM   1091  O   ASN A  62      96.579  67.979  73.637  1.00  0.00           O
ATOM   1092  N   ALA A  63      96.089  65.819  73.237  1.00  0.00           N
ATOM   1094  CA  ALA A  63      96.129  65.949  71.787  1.00  0.00           C
ATOM   1096  CB  ALA A  63      95.959  64.579  71.117  1.00  0.00           C
ATOM   1100  C   ALA A  63      95.089  66.899  71.237  1.00  0.00           C
ATOM   1101  O   ALA A  63      95.379  67.759  70.407  1.00  0.00           O
ATOM   1102  N   VAL A  64      93.849  66.779  71.737  1.00  0.00           N
ATOM   1104  CA  VAL A  64      92.769  67.699  71.437  1.00  0.00           C
ATOM   1106  CB  VAL A  64      91.459  67.199  72.037  1.00  0.00           C
ATOM   1108  CG1 VAL A  64      90.339  68.229  71.857  1.00  0.00           C
ATOM   1112  CG2 VAL A  64      90.999  65.909  71.327  1.00  0.00           C
ATOM   1116  C   VAL A  64      93.079  69.119  71.877  1.00  0.00           C
ATOM   1117  O   VAL A  64      92.909  70.069  71.107  1.00  0.00           O
ATOM   1118  N   GLN A  65      93.619  69.309  73.097  1.00  0.00           N
ATOM   1120  CA  GLN A  65      94.099  70.599  73.577  1.00  0.00           C
ATOM   1122  CB  GLN A  65      94.609  70.479  75.037  1.00  0.00           C
ATOM   1125  CG  GLN A  65      93.489  70.469  76.107  1.00  0.00           C
ATOM   1128  CD  GLN A  65      92.849  71.849  76.217  1.00  0.00           C
ATOM   1129  OE1 GLN A  65      93.499  72.819  76.617  1.00  0.00           O
ATOM   1130  NE2 GLN A  65      91.539  71.949  75.897  1.00  0.00           N
ATOM   1133  C   GLN A  65      95.179  71.239  72.717  1.00  0.00           C
ATOM   1134  O   GLN A  65      95.009  72.389  72.297  1.00  0.00           O
ATOM   1135  N   GLU A  66      96.239  70.499  72.357  1.00  0.00           N
ATOM   1137  CA  GLU A  66      97.279  70.949  71.447  1.00  0.00           C
ATOM   1139  CB  GLU A  66      98.369  69.859  71.337  1.00  0.00           C
ATOM   1142  CG  GLU A  66      99.659  70.309  70.607  1.00  0.00           C
ATOM   1145  CD  GLU A  66     100.559  71.209  71.437  1.00  0.00           C
ATOM   1146  OE1 GLU A  66     100.189  71.579  72.577  1.00  0.00           O
ATOM   1147  OE2 GLU A  66     101.659  71.599  70.957  1.00  0.00           O
ATOM   1148  C   GLU A  66      96.739  71.309  70.057  1.00  0.00           C
ATOM   1149  O   GLU A  66      97.079  72.329  69.477  1.00  0.00           O
ATOM   1150  N   TRP A  67      95.819  70.479  69.527  1.00  0.00           N
ATOM   1152  CA  TRP A  67      95.089  70.739  68.297  1.00  0.00           C
ATOM   1154  CB  TRP A  67      94.179  69.519  67.977  1.00  0.00           C
ATOM   1157  CG  TRP A  67      93.119  69.679  66.937  1.00  0.00           C
ATOM   1158  CD1 TRP A  67      93.329  69.969  65.617  1.00  0.00           C
ATOM   1160  NE1 TRP A  67      92.119  70.099  64.987  1.00  0.00           N
ATOM   1162  CE2 TRP A  67      91.109  69.889  65.867  1.00  0.00           C
ATOM   1163  CD2 TRP A  67      91.699  69.629  67.117  1.00  0.00           C
ATOM   1164  CE3 TRP A  67      90.879  69.419  68.227  1.00  0.00           C
ATOM   1166  CZ3 TRP A  67      89.489  69.409  68.037  1.00  0.00           C
ATOM   1168  CZ2 TRP A  67      89.739  69.869  65.677  1.00  0.00           C
ATOM   1170  CH2 TRP A  67      88.929  69.609  66.777  1.00  0.00           C
ATOM   1172  C   TRP A  67      94.289  72.039  68.307  1.00  0.00           C
ATOM   1173  O   TRP A  67      94.369  72.839  67.377  1.00  0.00           O
ATOM   1174  N   LEU A  68      93.539  72.319  69.397  1.00  0.00           N
ATOM   1176  CA  LEU A  68      92.839  73.579  69.587  1.00  0.00           C
ATOM   1178  CB  LEU A  68      91.919  73.569  70.827  1.00  0.00           C
ATOM   1181  CG  LEU A  68      90.719  72.599  70.747  1.00  0.00           C
ATOM   1183  CD1 LEU A  68      89.789  72.859  71.937  1.00  0.00           C
ATOM   1187  CD2 LEU A  68      89.949  72.729  69.417  1.00  0.00           C
ATOM   1191  C   LEU A  68      93.759  74.769  69.637  1.00  0.00           C
ATOM   1192  O   LEU A  68      93.509  75.799  68.987  1.00  0.00           O
ATOM   1193  N   ARG A  69      94.899  74.659  70.347  1.00  0.00           N
ATOM   1195  CA  ARG A  69      95.869  75.729  70.407  1.00  0.00           C
ATOM   1197  CB  ARG A  69      96.979  75.459  71.427  1.00  0.00           C
ATOM   1200  CG  ARG A  69      96.509  75.269  72.887  1.00  0.00           C
ATOM   1203  CD  ARG A  69      97.639  75.329  73.917  1.00  0.00           C
ATOM   1206  NE  ARG A  69      98.779  74.499  73.417  1.00  0.00           N
ATOM   1208  CZ  ARG A  69      99.879  74.979  72.867  1.00  0.00           C
ATOM   1209  NH1 ARG A  69     100.029  76.249  72.547  1.00  0.00           N
ATOM   1212  NH2 ARG A  69     100.869  74.159  72.627  1.00  0.00           N
ATOM   1215  C   ARG A  69      96.549  75.979  69.067  1.00  0.00           C
ATOM   1216  O   ARG A  69      97.049  77.059  68.797  1.00  0.00           O
ATOM   1217  N   ALA A  70      96.559  74.959  68.187  1.00  0.00           N
ATOM   1219  CA  ALA A  70      97.199  74.979  66.907  1.00  0.00           C
ATOM   1221  CB  ALA A  70      97.709  73.559  66.657  1.00  0.00           C
ATOM   1225  C   ALA A  70      96.239  75.399  65.797  1.00  0.00           C
ATOM   1226  O   ALA A  70      96.489  75.209  64.597  1.00  0.00           O
ATOM   1227  N   GLY A  71      95.099  75.979  66.187  1.00  0.00           N
ATOM   1229  CA  GLY A  71      94.089  76.589  65.337  1.00  0.00           C
ATOM   1232  C   GLY A  71      92.749  75.979  65.617  1.00  0.00           C
ATOM   1233  O   GLY A  71      91.739  76.679  65.647  1.00  0.00           O
ATOM   1234  N   GLY A  72      92.719  74.659  65.857  1.00  0.00           N
ATOM   1236  CA  GLY A  72      91.529  73.869  66.177  1.00  0.00           C
ATOM   1239  C   GLY A  72      90.719  73.429  64.997  1.00  0.00           C
ATOM   1240  O   GLY A  72      89.679  72.819  65.157  1.00  0.00           O
ATOM   1241  N   ASP A  73      91.159  73.749  63.767  1.00  0.00           N
ATOM   1243  CA  ASP A  73      90.449  73.369  62.557  1.00  0.00           C
ATOM   1245  CB  ASP A  73      91.009  74.109  61.327  1.00  0.00           C
ATOM   1248  CG  ASP A  73      90.199  73.809  60.077  1.00  0.00           C
ATOM   1249  OD1 ASP A  73      88.939  73.839  60.127  1.00  0.00           O
ATOM   1250  OD2 ASP A  73      90.819  73.599  59.017  1.00  0.00           O
ATOM   1251  C   ASP A  73      90.419  71.859  62.347  1.00  0.00           C
ATOM   1252  O   ASP A  73      91.369  71.139  62.647  1.00  0.00           O
ATOM   1253  N   THR A  74      89.329  71.349  61.767  1.00  0.00           N
ATOM   1255  CA  THR A  74      89.039  69.929  61.607  1.00  0.00           C
ATOM   1257  CB  THR A  74      87.679  69.719  60.957  1.00  0.00           C
ATOM   1259  OG1 THR A  74      87.589  70.399  59.707  1.00  0.00           O
ATOM   1261  CG2 THR A  74      86.639  70.339  61.887  1.00  0.00           C
ATOM   1265  C   THR A  74      90.089  69.149  60.847  1.00  0.00           C
ATOM   1266  O   THR A  74      90.379  67.989  61.147  1.00  0.00           O
ATOM   1267  N   ARG A  75      90.709  69.739  59.817  1.00  0.00           N
ATOM   1269  CA  ARG A  75      91.519  68.979  58.887  1.00  0.00           C
ATOM   1271  CB  ARG A  75      91.309  69.639  57.517  1.00  0.00           C
ATOM   1274  CG  ARG A  75      91.959  71.029  57.337  1.00  0.00           C
ATOM   1277  CD  ARG A  75      91.129  71.999  56.487  1.00  0.00           C
ATOM   1280  NE  ARG A  75      90.829  71.339  55.167  1.00  0.00           N
ATOM   1282  CZ  ARG A  75      89.639  70.859  54.807  1.00  0.00           C
ATOM   1283  NH1 ARG A  75      88.579  70.929  55.587  1.00  0.00           N
ATOM   1286  NH2 ARG A  75      89.529  70.329  53.607  1.00  0.00           N
ATOM   1289  C   ARG A  75      92.979  68.899  59.337  1.00  0.00           C
ATOM   1290  O   ARG A  75      93.789  68.089  58.857  1.00  0.00           O
ATOM   1291  N   ASN A  76      93.279  69.669  60.407  1.00  0.00           N
ATOM   1293  CA  ASN A  76      94.549  69.629  61.107  1.00  0.00           C
ATOM   1295  CB  ASN A  76      94.829  70.979  61.827  1.00  0.00           C
ATOM   1298  CG  ASN A  76      94.959  72.099  60.797  1.00  0.00           C
ATOM   1299  OD1 ASN A  76      95.129  71.869  59.607  1.00  0.00           O
ATOM   1300  ND2 ASN A  76      94.809  73.369  61.227  1.00  0.00           N
ATOM   1303  C   ASN A  76      94.569  68.509  62.137  1.00  0.00           C
ATOM   1304  O   ASN A  76      95.629  68.089  62.587  1.00  0.00           O
ATOM   1305  N   MET A  77      93.389  67.929  62.517  1.00  0.00           N
ATOM   1307  CA  MET A  77      93.219  66.879  63.517  1.00  0.00           C
ATOM   1309  CB  MET A  77      91.799  66.269  63.387  1.00  0.00           C
ATOM   1312  CG  MET A  77      90.699  67.159  63.997  1.00  0.00           C
ATOM   1315  SD  MET A  77      88.999  66.569  63.717  1.00  0.00           S
ATOM   1316  CE  MET A  77      89.119  65.259  64.947  1.00  0.00           C
ATOM   1320  C   MET A  77      94.219  65.739  63.427  1.00  0.00           C
ATOM   1321  O   MET A  77      94.839  65.349  64.407  1.00  0.00           O
ATOM   1322  N   ARG A  78      94.429  65.259  62.187  1.00  0.00           N
ATOM   1324  CA  ARG A  78      95.339  64.199  61.837  1.00  0.00           C
ATOM   1326  CB  ARG A  78      95.299  63.939  60.307  1.00  0.00           C
ATOM   1329  CG  ARG A  78      94.069  63.149  59.817  1.00  0.00           C
ATOM   1332  CD  ARG A  78      94.039  61.699  60.357  1.00  0.00           C
ATOM   1335  NE  ARG A  78      93.149  60.839  59.507  1.00  0.00           N
ATOM   1337  CZ  ARG A  78      93.509  60.399  58.307  1.00  0.00           C
ATOM   1338  NH1 ARG A  78      94.629  60.769  57.727  1.00  0.00           N
ATOM   1341  NH2 ARG A  78      92.759  59.539  57.647  1.00  0.00           N
ATOM   1344  C   ARG A  78      96.769  64.409  62.287  1.00  0.00           C
ATOM   1345  O   ARG A  78      97.399  63.479  62.777  1.00  0.00           O
ATOM   1346  N   GLN A  79      97.299  65.659  62.237  1.00  0.00           N
ATOM   1348  CA  GLN A  79      98.649  65.999  62.657  1.00  0.00           C
ATOM   1350  CB  GLN A  79      98.909  67.519  62.527  1.00  0.00           C
ATOM   1353  CG  GLN A  79      98.759  68.099  61.097  1.00  0.00           C
ATOM   1356  CD  GLN A  79      98.799  69.629  61.117  1.00  0.00           C
ATOM   1357  OE1 GLN A  79      97.909  70.319  60.627  1.00  0.00           O
ATOM   1358  NE2 GLN A  79      99.829  70.199  61.777  1.00  0.00           N
ATOM   1361  C   GLN A  79      98.919  65.619  64.107  1.00  0.00           C
ATOM   1362  O   GLN A  79      99.989  65.139  64.467  1.00  0.00           O
ATOM   1363  N   PHE A  80      97.909  65.809  64.977  1.00  0.00           N
ATOM   1365  CA  PHE A  80      98.039  65.619  66.417  1.00  0.00           C
ATOM   1367  CB  PHE A  80      97.119  66.599  67.197  1.00  0.00           C
ATOM   1370  CG  PHE A  80      97.389  67.999  66.767  1.00  0.00           C
ATOM   1371  CD1 PHE A  80      96.709  68.519  65.667  1.00  0.00           C
ATOM   1373  CE1 PHE A  80      97.069  69.759  65.127  1.00  0.00           C
ATOM   1375  CZ  PHE A  80      98.079  70.499  65.737  1.00  0.00           C
ATOM   1377  CD2 PHE A  80      98.349  68.779  67.417  1.00  0.00           C
ATOM   1379  CE2 PHE A  80      98.699  70.029  66.907  1.00  0.00           C
ATOM   1381  C   PHE A  80      97.659  64.209  66.787  1.00  0.00           C
ATOM   1382  O   PHE A  80      97.769  63.799  67.937  1.00  0.00           O
ATOM   1383  N   GLY A  81      97.259  63.399  65.787  1.00  0.00           N
ATOM   1385  CA  GLY A  81      96.949  61.999  65.957  1.00  0.00           C
ATOM   1388  C   GLY A  81      95.559  61.769  66.467  1.00  0.00           C
ATOM   1389  O   GLY A  81      95.309  60.689  66.977  1.00  0.00           O
ATOM   1390  N   ILE A  82      94.619  62.739  66.317  1.00  0.00           N
ATOM   1392  CA  ILE A  82      93.219  62.449  66.537  1.00  0.00           C
ATOM   1394  CB  ILE A  82      92.339  63.479  67.257  1.00  0.00           C
ATOM   1396  CG2 ILE A  82      92.539  63.369  68.787  1.00  0.00           C
ATOM   1400  CG1 ILE A  82      92.509  64.919  66.737  1.00  0.00           C
ATOM   1403  CD  ILE A  82      93.619  65.709  67.427  1.00  0.00           C
ATOM   1407  C   ILE A  82      92.549  61.979  65.257  1.00  0.00           C
ATOM   1408  O   ILE A  82      92.479  62.639  64.217  1.00  0.00           O
ATOM   1409  N   ASP A  83      91.989  60.779  65.377  1.00  0.00           N
ATOM   1411  CA  ASP A  83      91.319  60.039  64.347  1.00  0.00           C
ATOM   1413  CB  ASP A  83      91.939  58.609  64.357  1.00  0.00           C
ATOM   1416  CG  ASP A  83      93.209  58.619  63.497  1.00  0.00           C
ATOM   1417  OD1 ASP A  83      93.059  58.909  62.287  1.00  0.00           O
ATOM   1418  OD2 ASP A  83      94.319  58.299  64.007  1.00  0.00           O
ATOM   1419  C   ASP A  83      89.829  60.079  64.667  1.00  0.00           C
ATOM   1420  O   ASP A  83      89.389  59.829  65.787  1.00  0.00           O
ATOM   1421  N   ALA A  84      89.029  60.509  63.667  1.00  0.00           N
ATOM   1423  CA  ALA A  84      87.639  60.839  63.847  1.00  0.00           C
ATOM   1425  CB  ALA A  84      87.289  62.079  63.017  1.00  0.00           C
ATOM   1429  C   ALA A  84      86.789  59.659  63.427  1.00  0.00           C
ATOM   1430  O   ALA A  84      86.599  59.349  62.247  1.00  0.00           O
ATOM   1431  N   TRP A  85      86.209  58.959  64.407  1.00  0.00           N
ATOM   1433  CA  TRP A  85      85.379  57.809  64.167  1.00  0.00           C
ATOM   1435  CB  TRP A  85      85.609  56.759  65.277  1.00  0.00           C
ATOM   1438  CG  TRP A  85      86.969  56.149  65.267  1.00  0.00           C
ATOM   1439  CD1 TRP A  85      88.099  56.629  65.877  1.00  0.00           C
ATOM   1441  NE1 TRP A  85      89.159  55.799  65.607  1.00  0.00           N
ATOM   1443  CE2 TRP A  85      88.729  54.759  64.827  1.00  0.00           C
ATOM   1444  CD2 TRP A  85      87.349  54.939  64.587  1.00  0.00           C
ATOM   1445  CE3 TRP A  85      86.649  54.009  63.827  1.00  0.00           C
ATOM   1447  CZ3 TRP A  85      87.349  52.909  63.307  1.00  0.00           C
ATOM   1449  CZ2 TRP A  85      89.429  53.679  64.297  1.00  0.00           C
ATOM   1451  CH2 TRP A  85      88.709  52.749  63.537  1.00  0.00           C
ATOM   1453  C   TRP A  85      83.929  58.259  64.097  1.00  0.00           C
ATOM   1454  O   TRP A  85      83.289  58.499  65.117  1.00  0.00           O
ATOM   1455  N   GLN A  86      83.359  58.409  62.887  1.00  0.00           N
ATOM   1457  CA  GLN A  86      82.059  59.009  62.707  1.00  0.00           C
ATOM   1459  CB  GLN A  86      81.769  59.449  61.247  1.00  0.00           C
ATOM   1462  CG  GLN A  86      80.449  60.269  61.137  1.00  0.00           C
ATOM   1465  CD  GLN A  86      80.399  61.229  59.947  1.00  0.00           C
ATOM   1466  OE1 GLN A  86      81.279  61.259  59.077  1.00  0.00           O
ATOM   1467  NE2 GLN A  86      79.349  62.079  59.927  1.00  0.00           N
ATOM   1470  C   GLN A  86      80.949  58.099  63.157  1.00  0.00           C
ATOM   1471  O   GLN A  86      80.759  56.989  62.637  1.00  0.00           O
ATOM   1472  N   MET A  87      80.119  58.589  64.097  1.00  0.00           N
ATOM   1474  CA  MET A  87      78.889  57.949  64.457  1.00  0.00           C
ATOM   1476  CB  MET A  87      78.219  58.639  65.657  1.00  0.00           C
ATOM   1479  CG  MET A  87      79.089  58.499  66.907  1.00  0.00           C
ATOM   1482  SD  MET A  87      78.239  58.939  68.427  1.00  0.00           S
ATOM   1483  CE  MET A  87      77.419  57.329  68.567  1.00  0.00           C
ATOM   1487  C   MET A  87      77.929  57.849  63.307  1.00  0.00           C
ATOM   1488  O   MET A  87      77.789  58.749  62.477  1.00  0.00           O
ATOM   1489  N   GLU A  88      77.339  56.669  63.157  1.00  0.00           N
ATOM   1491  CA  GLU A  88      76.339  56.299  62.197  1.00  0.00           C
ATOM   1493  CB  GLU A  88      76.169  54.779  62.307  1.00  0.00           C
ATOM   1496  CG  GLU A  88      75.009  54.199  61.487  1.00  0.00           C
ATOM   1499  CD  GLU A  88      75.119  52.699  61.317  1.00  0.00           C
ATOM   1500  OE1 GLU A  88      74.949  51.999  62.337  1.00  0.00           O
ATOM   1501  OE2 GLU A  88      75.359  52.239  60.177  1.00  0.00           O
ATOM   1502  C   GLU A  88      75.009  56.959  62.397  1.00  0.00           C
ATOM   1503  O   GLU A  88      74.289  57.299  61.457  1.00  0.00           O
ATOM   1504  N   GLY A  89      74.639  57.159  63.667  1.00  0.00           N
ATOM   1506  CA  GLY A  89      73.359  57.709  64.037  1.00  0.00           C
ATOM   1509  C   GLY A  89      72.169  56.879  63.677  1.00  0.00           C
ATOM   1510  O   GLY A  89      72.229  55.819  63.057  1.00  0.00           O
ATOM   1511  N   ALA A  90      71.019  57.379  64.117  1.00  0.00           N
ATOM   1513  CA  ALA A  90      69.749  56.719  64.107  1.00  0.00           C
ATOM   1515  CB  ALA A  90      68.729  57.669  64.727  1.00  0.00           C
ATOM   1519  C   ALA A  90      69.249  56.279  62.747  1.00  0.00           C
ATOM   1520  O   ALA A  90      68.629  55.219  62.617  1.00  0.00           O
ATOM   1521  N   ASP A  91      69.469  57.099  61.717  1.00  0.00           N
ATOM   1523  CA  ASP A  91      68.969  56.829  60.387  1.00  0.00           C
ATOM   1525  CB  ASP A  91      68.549  58.169  59.707  1.00  0.00           C
ATOM   1528  CG  ASP A  91      69.649  59.169  59.397  1.00  0.00           C
ATOM   1529  OD1 ASP A  91      70.849  58.949  59.707  1.00  0.00           O
ATOM   1530  OD2 ASP A  91      69.259  60.219  58.827  1.00  0.00           O
ATOM   1531  C   ASP A  91      69.979  56.069  59.537  1.00  0.00           C
ATOM   1532  O   ASP A  91      69.639  55.569  58.457  1.00  0.00           O
ATOM   1533  N   ASN A  92      71.209  55.949  60.047  1.00  0.00           N
ATOM   1535  CA  ASN A  92      72.339  55.259  59.467  1.00  0.00           C
ATOM   1537  CB  ASN A  92      72.079  53.799  58.987  1.00  0.00           C
ATOM   1540  CG  ASN A  92      71.329  52.899  59.977  1.00  0.00           C
ATOM   1541  OD1 ASN A  92      70.509  52.069  59.557  1.00  0.00           O
ATOM   1542  ND2 ASN A  92      71.589  53.049  61.297  1.00  0.00           N
ATOM   1545  C   ASN A  92      73.039  56.119  58.407  1.00  0.00           C
ATOM   1546  O   ASN A  92      73.759  55.579  57.567  1.00  0.00           O
ATOM   1547  N   TYR A  93      72.839  57.449  58.437  1.00  0.00           N
ATOM   1549  CA  TYR A  93      73.459  58.409  57.527  1.00  0.00           C
ATOM   1551  CB  TYR A  93      72.459  59.099  56.577  1.00  0.00           C
ATOM   1554  CG  TYR A  93      72.009  58.099  55.547  1.00  0.00           C
ATOM   1555  CD1 TYR A  93      72.549  58.079  54.257  1.00  0.00           C
ATOM   1557  CE1 TYR A  93      72.139  57.099  53.337  1.00  0.00           C
ATOM   1559  CZ  TYR A  93      71.189  56.139  53.697  1.00  0.00           C
ATOM   1560  OH  TYR A  93      70.769  55.149  52.797  1.00  0.00           O
ATOM   1562  CD2 TYR A  93      71.049  57.149  55.897  1.00  0.00           C
ATOM   1564  CE2 TYR A  93      70.679  56.149  54.997  1.00  0.00           C
ATOM   1566  C   TYR A  93      74.229  59.469  58.277  1.00  0.00           C
ATOM   1567  O   TYR A  93      74.539  60.549  57.767  1.00  0.00           O
ATOM   1568  N   GLY A  94      74.589  59.169  59.527  1.00  0.00           N
ATOM   1570  CA  GLY A  94      75.459  59.979  60.367  1.00  0.00           C
ATOM   1573  C   GLY A  94      74.669  60.759  61.357  1.00  0.00           C
ATOM   1574  O   GLY A  94      75.239  61.479  62.177  1.00  0.00           O
ATOM   1575  N   ASN A  95      73.329  60.619  61.307  1.00  0.00           N
ATOM   1577  CA  ASN A  95      72.439  61.499  62.027  1.00  0.00           C
ATOM   1579  CB  ASN A  95      71.179  61.869  61.237  1.00  0.00           C
ATOM   1582  CG  ASN A  95      71.599  62.559  59.937  1.00  0.00           C
ATOM   1583  OD1 ASN A  95      71.779  63.779  59.907  1.00  0.00           O
ATOM   1584  ND2 ASN A  95      71.699  61.799  58.827  1.00  0.00           N
ATOM   1587  C   ASN A  95      72.099  60.949  63.387  1.00  0.00           C
ATOM   1588  O   ASN A  95      71.219  60.119  63.597  1.00  0.00           O
ATOM   1589  N   VAL A  96      72.859  61.429  64.367  1.00  0.00           N
ATOM   1591  CA  VAL A  96      72.839  60.999  65.747  1.00  0.00           C
ATOM   1593  CB  VAL A  96      74.199  61.239  66.357  1.00  0.00           C
ATOM   1595  CG1 VAL A  96      74.189  60.909  67.857  1.00  0.00           C
ATOM   1599  CG2 VAL A  96      75.239  60.349  65.657  1.00  0.00           C
ATOM   1603  C   VAL A  96      71.799  61.789  66.487  1.00  0.00           C
ATOM   1604  O   VAL A  96      71.739  63.009  66.357  1.00  0.00           O
ATOM   1605  N   GLN A  97      70.919  61.079  67.227  1.00  0.00           N
ATOM   1607  CA  GLN A  97      69.829  61.699  67.957  1.00  0.00           C
ATOM   1609  CB  GLN A  97      68.679  60.719  68.357  1.00  0.00           C
ATOM   1612  CG  GLN A  97      68.979  59.689  69.477  1.00  0.00           C
ATOM   1615  CD  GLN A  97      67.739  58.899  69.927  1.00  0.00           C
ATOM   1616  OE1 GLN A  97      67.709  57.669  69.877  1.00  0.00           O
ATOM   1617  NE2 GLN A  97      66.709  59.639  70.407  1.00  0.00           N
ATOM   1620  C   GLN A  97      70.329  62.479  69.167  1.00  0.00           C
ATOM   1621  O   GLN A  97      71.119  61.999  69.987  1.00  0.00           O
ATOM   1622  N   PHE A  98      69.879  63.739  69.247  1.00  0.00           N
ATOM   1624  CA  PHE A  98      70.229  64.719  70.237  1.00  0.00           C
ATOM   1626  CB  PHE A  98      70.929  65.949  69.597  1.00  0.00           C
ATOM   1629  CG  PHE A  98      72.369  65.659  69.297  1.00  0.00           C
ATOM   1630  CD1 PHE A  98      73.239  65.449  70.367  1.00  0.00           C
ATOM   1632  CE1 PHE A  98      74.619  65.329  70.157  1.00  0.00           C
ATOM   1634  CZ  PHE A  98      75.119  65.389  68.857  1.00  0.00           C
ATOM   1636  CD2 PHE A  98      72.879  65.709  67.997  1.00  0.00           C
ATOM   1638  CE2 PHE A  98      74.259  65.559  67.767  1.00  0.00           C
ATOM   1640  C   PHE A  98      68.989  65.199  70.937  1.00  0.00           C
ATOM   1641  O   PHE A  98      67.959  65.449  70.317  1.00  0.00           O
ATOM   1642  N   THR A  99      69.069  65.329  72.267  1.00  0.00           N
ATOM   1644  CA  THR A  99      68.059  65.939  73.107  1.00  0.00           C
ATOM   1646  CB  THR A  99      67.189  64.949  73.887  1.00  0.00           C
ATOM   1648  OG1 THR A  99      67.959  63.949  74.527  1.00  0.00           O
ATOM   1650  CG2 THR A  99      66.279  64.209  72.897  1.00  0.00           C
ATOM   1654  C   THR A  99      68.829  66.859  74.027  1.00  0.00           C
ATOM   1655  O   THR A  99      70.049  66.969  73.897  1.00  0.00           O
ATOM   1656  N   GLY A 100      68.169  67.639  74.897  1.00  0.00           N
ATOM   1658  CA  GLY A 100      68.909  68.449  75.847  1.00  0.00           C
ATOM   1661  C   GLY A 100      68.319  68.379  77.217  1.00  0.00           C
ATOM   1662  O   GLY A 100      67.109  68.289  77.397  1.00  0.00           O
ATOM   1663  N   TYR A 101      69.189  68.519  78.217  1.00  0.00           N
ATOM   1665  CA  TYR A 101      68.779  68.499  79.597  1.00  0.00           C
ATOM   1667  CB  TYR A 101      68.939  67.079  80.227  1.00  0.00           C
ATOM   1670  CG  TYR A 101      70.339  66.649  80.637  1.00  0.00           C
ATOM   1671  CD1 TYR A 101      71.329  66.359  79.677  1.00  0.00           C
ATOM   1673  CE1 TYR A 101      72.589  65.889  80.067  1.00  0.00           C
ATOM   1675  CZ  TYR A 101      72.869  65.659  81.417  1.00  0.00           C
ATOM   1676  OH  TYR A 101      74.109  65.139  81.817  1.00  0.00           O
ATOM   1678  CD2 TYR A 101      70.639  66.409  81.997  1.00  0.00           C
ATOM   1680  CE2 TYR A 101      71.889  65.899  82.377  1.00  0.00           C
ATOM   1682  C   TYR A 101      69.589  69.559  80.307  1.00  0.00           C
ATOM   1683  O   TYR A 101      70.609  70.049  79.817  1.00  0.00           O
ATOM   1684  N   TYR A 102      69.129  69.999  81.477  1.00  0.00           N
ATOM   1686  CA  TYR A 102      69.719  71.139  82.127  1.00  0.00           C
ATOM   1688  CB  TYR A 102      69.259  72.469  81.467  1.00  0.00           C
ATOM   1691  CG  TYR A 102      67.839  72.889  81.737  1.00  0.00           C
ATOM   1692  CD1 TYR A 102      66.779  72.219  81.117  1.00  0.00           C
ATOM   1694  CE1 TYR A 102      65.459  72.619  81.357  1.00  0.00           C
ATOM   1696  CZ  TYR A 102      65.209  73.709  82.187  1.00  0.00           C
ATOM   1697  OH  TYR A 102      63.889  74.129  82.357  1.00  0.00           O
ATOM   1699  CD2 TYR A 102      67.569  73.999  82.557  1.00  0.00           C
ATOM   1701  CE2 TYR A 102      66.249  74.409  82.767  1.00  0.00           C
ATOM   1703  C   TYR A 102      69.269  71.009  83.557  1.00  0.00           C
ATOM   1704  O   TYR A 102      68.319  70.279  83.837  1.00  0.00           O
ATOM   1705  N   THR A 103      69.919  71.709  84.497  1.00  0.00           N
ATOM   1707  CA  THR A 103      69.399  71.859  85.847  1.00  0.00           C
ATOM   1709  CB  THR A 103      70.479  72.009  86.917  1.00  0.00           C
ATOM   1711  OG1 THR A 103      71.539  72.879  86.517  1.00  0.00           O
ATOM   1713  CG2 THR A 103      71.129  70.629  87.127  1.00  0.00           C
ATOM   1717  C   THR A 103      68.439  73.029  85.917  1.00  0.00           C
ATOM   1718  O   THR A 103      68.879  74.159  85.697  1.00  0.00           O
ATOM   1719  N   PRO A 104      67.139  72.899  86.187  1.00  0.00           N
ATOM   1720  CD  PRO A 104      66.419  71.639  86.307  1.00  0.00           C
ATOM   1723  CA  PRO A 104      66.249  74.019  86.457  1.00  0.00           C
ATOM   1725  CB  PRO A 104      64.859  73.389  86.647  1.00  0.00           C
ATOM   1728  CG  PRO A 104      64.989  72.019  85.977  1.00  0.00           C
ATOM   1731  C   PRO A 104      66.679  74.859  87.647  1.00  0.00           C
ATOM   1732  O   PRO A 104      67.439  74.409  88.497  1.00  0.00           O
ATOM   1733  N   VAL A 105      66.199  76.109  87.727  1.00  0.00           N
ATOM   1735  CA  VAL A 105      66.279  76.849  88.977  1.00  0.00           C
ATOM   1737  CB  VAL A 105      67.159  78.099  88.937  1.00  0.00           C
ATOM   1739  CG1 VAL A 105      67.149  78.809  90.307  1.00  0.00           C
ATOM   1743  CG2 VAL A 105      68.589  77.689  88.557  1.00  0.00           C
ATOM   1747  C   VAL A 105      64.859  77.239  89.287  1.00  0.00           C
ATOM   1748  O   VAL A 105      64.199  77.939  88.527  1.00  0.00           O
ATOM   1749  N   ILE A 106      64.339  76.769  90.427  1.00  0.00           N
ATOM   1751  CA  ILE A 106      62.959  76.999  90.767  1.00  0.00           C
ATOM   1753  CB  ILE A 106      62.299  75.799  91.427  1.00  0.00           C
ATOM   1755  CG2 ILE A 106      60.799  76.049  91.667  1.00  0.00           C
ATOM   1759  CG1 ILE A 106      62.529  74.519  90.577  1.00  0.00           C
ATOM   1762  CD  ILE A 106      62.289  74.649  89.067  1.00  0.00           C
ATOM   1766  C   ILE A 106      62.909  78.229  91.627  1.00  0.00           C
ATOM   1767  O   ILE A 106      63.499  78.319  92.697  1.00  0.00           O
ATOM   1768  N   GLN A 107      62.209  79.259  91.137  1.00  0.00           N
ATOM   1770  CA  GLN A 107      61.809  80.369  91.957  1.00  0.00           C
ATOM   1772  CB  GLN A 107      61.289  81.539  91.097  1.00  0.00           C
ATOM   1775  CG  GLN A 107      62.369  82.209  90.227  1.00  0.00           C
ATOM   1778  CD  GLN A 107      63.329  83.029  91.097  1.00  0.00           C
ATOM   1779  OE1 GLN A 107      62.909  83.959  91.787  1.00  0.00           O
ATOM   1780  NE2 GLN A 107      64.629  82.689  91.067  1.00  0.00           N
ATOM   1783  C   GLN A 107      60.739  79.929  92.947  1.00  0.00           C
ATOM   1784  O   GLN A 107      59.629  79.539  92.557  1.00  0.00           O
ATOM   1785  N   ALA A 108      61.059  80.009  94.247  1.00  0.00           N
ATOM   1787  CA  ALA A 108      60.119  79.699  95.297  1.00  0.00           C
ATOM   1789  CB  ALA A 108      60.349  78.259  95.777  1.00  0.00           C
ATOM   1793  C   ALA A 108      60.329  80.679  96.437  1.00  0.00           C
ATOM   1794  O   ALA A 108      61.419  81.219  96.587  1.00  0.00           O
ATOM   1795  N   ARG A 109      59.279  80.999  97.237  1.00  0.00           N
ATOM   1797  CA  ARG A 109      59.349  81.919  98.377  1.00  0.00           C
ATOM   1799  CB  ARG A 109      58.429  83.179  98.237  1.00  0.00           C
ATOM   1802  CG  ARG A 109      59.149  84.399  97.627  1.00  0.00           C
ATOM   1805  CD  ARG A 109      59.739  84.089  96.257  1.00  0.00           C
ATOM   1808  NE  ARG A 109      60.499  85.229  95.677  1.00  0.00           N
ATOM   1810  CZ  ARG A 109      61.289  85.059  94.627  1.00  0.00           C
ATOM   1811  NH1 ARG A 109      61.749  83.869  94.307  1.00  0.00           N
ATOM   1814  NH2 ARG A 109      61.649  86.119  93.927  1.00  0.00           N
ATOM   1817  C   ARG A 109      59.089  81.189  99.677  1.00  0.00           C
ATOM   1818  O   ARG A 109      58.559  80.089  99.697  1.00  0.00           O
ATOM   1819  N   HIS A 110      59.479  81.769 100.827  1.00  0.00           N
ATOM   1821  CA  HIS A 110      59.219  81.219 102.147  1.00  0.00           C
ATOM   1823  CB  HIS A 110      60.079  81.959 103.197  1.00  0.00           C
ATOM   1826  ND1 HIS A 110      61.959  83.059 102.007  1.00  0.00           N
ATOM   1827  CG  HIS A 110      61.509  81.999 102.767  1.00  0.00           C
ATOM   1828  CE1 HIS A 110      63.269  82.909 101.977  1.00  0.00           C
ATOM   1830  NE2 HIS A 110      63.669  81.809 102.657  1.00  0.00           N
ATOM   1832  CD2 HIS A 110      62.539  81.219 103.167  1.00  0.00           C
ATOM   1834  C   HIS A 110      57.789  81.389 102.587  1.00  0.00           C
ATOM   1835  O   HIS A 110      57.309  80.729 103.497  1.00  0.00           O
ATOM   1836  N   THR A 111      57.059  82.299 101.927  1.00  0.00           N
ATOM   1838  CA  THR A 111      55.659  82.589 102.187  1.00  0.00           C
ATOM   1840  CB  THR A 111      55.399  83.979 102.787  1.00  0.00           C
ATOM   1842  OG1 THR A 111      55.819  85.079 101.987  1.00  0.00           O
ATOM   1844  CG2 THR A 111      56.199  84.049 104.077  1.00  0.00           C
ATOM   1848  C   THR A 111      54.919  82.479 100.897  1.00  0.00           C
ATOM   1849  O   THR A 111      55.479  82.629  99.807  1.00  0.00           O
ATOM   1850  N   ARG A 112      53.609  82.179 100.967  1.00  0.00           N
ATOM   1852  CA  ARG A 112      52.789  82.089  99.787  1.00  0.00           C
ATOM   1854  CB  ARG A 112      51.579  81.199 100.057  1.00  0.00           C
ATOM   1857  CG  ARG A 112      50.699  81.649 101.237  1.00  0.00           C
ATOM   1860  CD  ARG A 112      49.429  80.809 101.317  1.00  0.00           C
ATOM   1863  NE  ARG A 112      49.879  79.459 101.737  1.00  0.00           N
ATOM   1865  CZ  ARG A 112      49.849  78.349 100.997  1.00  0.00           C
ATOM   1866  NH1 ARG A 112      49.589  78.379  99.707  1.00  0.00           N
ATOM   1869  NH2 ARG A 112      50.079  77.239 101.667  1.00  0.00           N
ATOM   1872  C   ARG A 112      52.419  83.439  99.187  1.00  0.00           C
ATOM   1873  O   ARG A 112      51.309  83.949  99.297  1.00  0.00           O
ATOM   1874  N   GLN A 113      53.399  84.059  98.537  1.00  0.00           N
ATOM   1876  CA  GLN A 113      53.319  85.299  97.797  1.00  0.00           C
ATOM   1878  CB  GLN A 113      54.769  85.799  97.597  1.00  0.00           C
ATOM   1881  CG  GLN A 113      54.999  87.259  98.037  1.00  0.00           C
ATOM   1884  CD  GLN A 113      56.469  87.449  98.407  1.00  0.00           C
ATOM   1885  OE1 GLN A 113      57.299  87.899  97.607  1.00  0.00           O
ATOM   1886  NE2 GLN A 113      56.849  87.039  99.637  1.00  0.00           N
ATOM   1889  C   GLN A 113      52.639  85.109  96.447  1.00  0.00           C
ATOM   1890  O   GLN A 113      52.619  84.009  95.927  1.00  0.00           O
ATOM   1891  N   GLY A 114      52.079  86.179  95.837  1.00  0.00           N
ATOM   1893  CA  GLY A 114      51.469  86.199  94.487  1.00  0.00           C
ATOM   1896  C   GLY A 114      51.229  84.929  93.697  1.00  0.00           C
ATOM   1897  O   GLY A 114      50.269  84.209  93.957  1.00  0.00           O
ATOM   1898  N   GLU A 115      52.099  84.639  92.717  1.00  0.00           N
ATOM   1900  CA  GLU A 115      52.069  83.429  91.897  1.00  0.00           C
ATOM   1902  CB  GLU A 115      52.739  83.799  90.547  1.00  0.00           C
ATOM   1905  CG  GLU A 115      52.909  82.709  89.477  1.00  0.00           C
ATOM   1908  CD  GLU A 115      53.699  83.249  88.277  1.00  0.00           C
ATOM   1909  OE1 GLU A 115      54.749  83.909  88.487  1.00  0.00           O
ATOM   1910  OE2 GLU A 115      53.239  83.029  87.127  1.00  0.00           O
ATOM   1911  C   GLU A 115      52.759  82.259  92.607  1.00  0.00           C
ATOM   1912  O   GLU A 115      52.579  81.089  92.277  1.00  0.00           O
ATOM   1913  N   PHE A 116      53.489  82.559  93.697  1.00  0.00           N
ATOM   1915  CA  PHE A 116      54.269  81.659  94.527  1.00  0.00           C
ATOM   1917  CB  PHE A 116      55.359  82.409  95.357  1.00  0.00           C
ATOM   1920  CG  PHE A 116      56.399  83.009  94.477  1.00  0.00           C
ATOM   1921  CD1 PHE A 116      56.429  84.369  94.137  1.00  0.00           C
ATOM   1923  CE1 PHE A 116      57.469  84.899  93.357  1.00  0.00           C
ATOM   1925  CZ  PHE A 116      58.499  84.059  92.907  1.00  0.00           C
ATOM   1927  CD2 PHE A 116      57.439  82.179  94.027  1.00  0.00           C
ATOM   1929  CE2 PHE A 116      58.469  82.699  93.257  1.00  0.00           C
ATOM   1931  C   PHE A 116      53.389  80.899  95.507  1.00  0.00           C
ATOM   1932  O   PHE A 116      53.459  81.099  96.717  1.00  0.00           O
ATOM   1933  N   GLN A 117      52.509  80.009  95.007  1.00  0.00           N
ATOM   1935  CA  GLN A 117      51.469  79.409  95.827  1.00  0.00           C
ATOM   1937  CB  GLN A 117      50.099  79.659  95.197  1.00  0.00           C
ATOM   1940  CG  GLN A 117      49.699  81.139  95.127  1.00  0.00           C
ATOM   1943  CD  GLN A 117      49.589  81.759  96.517  1.00  0.00           C
ATOM   1944  OE1 GLN A 117      49.239  81.119  97.507  1.00  0.00           O
ATOM   1945  NE2 GLN A 117      49.859  83.079  96.587  1.00  0.00           N
ATOM   1948  C   GLN A 117      51.599  77.909  95.927  1.00  0.00           C
ATOM   1949  O   GLN A 117      50.719  77.229  96.477  1.00  0.00           O
ATOM   1950  N   TYR A 118      52.679  77.349  95.367  1.00  0.00           N
ATOM   1952  CA  TYR A 118      52.809  75.919  95.167  1.00  0.00           C
ATOM   1954  CB  TYR A 118      53.279  75.609  93.727  1.00  0.00           C
ATOM   1957  CG  TYR A 118      52.149  75.999  92.837  1.00  0.00           C
ATOM   1958  CD1 TYR A 118      52.109  77.229  92.157  1.00  0.00           C
ATOM   1960  CE1 TYR A 118      50.969  77.609  91.457  1.00  0.00           C
ATOM   1962  CZ  TYR A 118      49.869  76.759  91.417  1.00  0.00           C
ATOM   1963  OH  TYR A 118      48.699  77.129  90.737  1.00  0.00           O
ATOM   1965  CD2 TYR A 118      51.039  75.149  92.777  1.00  0.00           C
ATOM   1967  CE2 TYR A 118      49.909  75.509  92.037  1.00  0.00           C
ATOM   1969  C   TYR A 118      53.749  75.309  96.167  1.00  0.00           C
ATOM   1970  O   TYR A 118      54.969  75.459  96.037  1.00  0.00           O
ATOM   1971  N   PRO A 119      53.289  74.589  97.187  1.00  0.00           N
ATOM   1972  CD  PRO A 119      51.879  74.499  97.587  1.00  0.00           C
ATOM   1975  CA  PRO A 119      54.159  74.179  98.257  1.00  0.00           C
ATOM   1977  CB  PRO A 119      53.229  73.979  99.437  1.00  0.00           C
ATOM   1980  CG  PRO A 119      51.869  73.669  98.857  1.00  0.00           C
ATOM   1983  C   PRO A 119      54.879  72.899  97.917  1.00  0.00           C
ATOM   1984  O   PRO A 119      54.279  71.949  97.417  1.00  0.00           O
ATOM   1985  N   ILE A 120      56.179  72.909  98.207  1.00  0.00           N
ATOM   1987  CA  ILE A 120      57.069  71.779  98.197  1.00  0.00           C
ATOM   1989  CB  ILE A 120      58.429  72.149  97.607  1.00  0.00           C
ATOM   1991  CG2 ILE A 120      59.349  70.909  97.647  1.00  0.00           C
ATOM   1995  CG1 ILE A 120      58.289  72.719  96.177  1.00  0.00           C
ATOM   1998  CD  ILE A 120      59.599  73.289  95.607  1.00  0.00           C
ATOM   2002  C   ILE A 120      57.259  71.379  99.637  1.00  0.00           C
ATOM   2003  O   ILE A 120      57.569  72.229 100.487  1.00  0.00           O
ATOM   2004  N   TYR A 121      57.059  70.089  99.967  1.00  0.00           N
ATOM   2006  CA  TYR A 121      57.029  69.619 101.327  1.00  0.00           C
ATOM   2008  CB  TYR A 121      55.799  68.719 101.627  1.00  0.00           C
ATOM   2011  CG  TYR A 121      54.509  69.489 101.567  1.00  0.00           C
ATOM   2012  CD1 TYR A 121      53.879  69.709 100.327  1.00  0.00           C
ATOM   2014  CE1 TYR A 121      52.629  70.339 100.267  1.00  0.00           C
ATOM   2016  CZ  TYR A 121      51.999  70.789 101.427  1.00  0.00           C
ATOM   2017  OH  TYR A 121      50.749  71.449 101.347  1.00  0.00           O
ATOM   2019  CD2 TYR A 121      53.869  69.929 102.737  1.00  0.00           C
ATOM   2021  CE2 TYR A 121      52.629  70.579 102.667  1.00  0.00           C
ATOM   2023  C   TYR A 121      58.289  68.849 101.707  1.00  0.00           C
ATOM   2024  O   TYR A 121      58.929  68.159 100.907  1.00  0.00           O
ATOM   2025  N   ARG A 122      58.629  68.899 102.997  1.00  0.00           N
ATOM   2027  CA  ARG A 122      59.459  67.919 103.657  1.00  0.00           C
ATOM   2029  CB  ARG A 122      60.369  68.579 104.707  1.00  0.00           C
ATOM   2032  CG  ARG A 122      59.569  69.249 105.837  1.00  0.00           C
ATOM   2035  CD  ARG A 122      60.439  70.179 106.647  1.00  0.00           C
ATOM   2038  NE  ARG A 122      59.659  70.569 107.857  1.00  0.00           N
ATOM   2040  CZ  ARG A 122      59.519  69.809 108.927  1.00  0.00           C
ATOM   2041  NH1 ARG A 122      60.009  68.589 108.987  1.00  0.00           N
ATOM   2044  NH2 ARG A 122      58.999  70.309 110.027  1.00  0.00           N
ATOM   2047  C   ARG A 122      58.599  66.899 104.347  1.00  0.00           C
ATOM   2048  O   ARG A 122      57.389  67.079 104.467  1.00  0.00           O
ATOM   2049  N   MET A 123      59.189  65.759 104.767  1.00  0.00           N
ATOM   2051  CA  MET A 123      58.349  64.629 105.137  1.00  0.00           C
ATOM   2053  CB  MET A 123      58.969  63.209 105.097  1.00  0.00           C
ATOM   2056  CG  MET A 123      60.419  63.119 105.557  1.00  0.00           C
ATOM   2059  SD  MET A 123      61.089  61.439 105.597  1.00  0.00           S
ATOM   2060  CE  MET A 123      60.309  61.099 107.197  1.00  0.00           C
ATOM   2064  C   MET A 123      57.459  64.839 106.367  1.00  0.00           C
ATOM   2065  O   MET A 123      57.909  65.339 107.407  1.00  0.00           O
ATOM   2066  N   PRO A 124      56.179  64.469 106.287  1.00  0.00           N
ATOM   2067  CD  PRO A 124      55.499  64.239 105.017  1.00  0.00           C
ATOM   2070  CA  PRO A 124      55.239  64.639 107.387  1.00  0.00           C
ATOM   2072  CB  PRO A 124      53.899  64.799 106.637  1.00  0.00           C
ATOM   2075  CG  PRO A 124      54.049  64.009 105.347  1.00  0.00           C
ATOM   2078  C   PRO A 124      55.309  63.389 108.257  1.00  0.00           C
ATOM   2079  O   PRO A 124      55.979  62.449 107.847  1.00  0.00           O
ATOM   2080  N   PRO A 125      54.699  63.309 109.457  1.00  0.00           N
ATOM   2081  CD  PRO A 125      53.799  64.339 110.007  1.00  0.00           C
ATOM   2084  CA  PRO A 125      54.609  62.069 110.227  1.00  0.00           C
ATOM   2086  CB  PRO A 125      53.749  62.449 111.447  1.00  0.00           C
ATOM   2089  CG  PRO A 125      52.849  63.569 110.917  1.00  0.00           C
ATOM   2092  C   PRO A 125      54.009  60.919 109.437  1.00  0.00           C
ATOM   2093  O   PRO A 125      53.349  61.169 108.427  1.00  0.00           O
ATOM   2094  N   LYS A 126      54.209  59.639 109.857  1.00  0.00           N
ATOM   2096  CA  LYS A 126      53.759  58.439 109.157  1.00  0.00           C
ATOM   2098  CB  LYS A 126      53.809  57.179 110.077  1.00  0.00           C
ATOM   2101  CG  LYS A 126      53.059  57.289 111.427  1.00  0.00           C
ATOM   2104  CD  LYS A 126      52.779  55.919 112.077  1.00  0.00           C
ATOM   2107  CE  LYS A 126      51.819  55.999 113.277  1.00  0.00           C
ATOM   2110  NZ  LYS A 126      51.299  54.689 113.757  1.00  0.00           N
ATOM   2114  C   LYS A 126      52.389  58.509 108.507  1.00  0.00           C
ATOM   2115  O   LYS A 126      52.189  58.139 107.347  1.00  0.00           O
ATOM   2116  N   ARG A 127      51.439  59.059 109.277  1.00  0.00           N
ATOM   2118  CA  ARG A 127      50.079  59.339 108.937  1.00  0.00           C
ATOM   2120  CB  ARG A 127      49.469  59.979 110.207  1.00  0.00           C
ATOM   2123  CG  ARG A 127      48.059  60.479 109.937  1.00  0.00           C
ATOM   2126  CD  ARG A 127      47.319  61.049 111.127  1.00  0.00           C
ATOM   2129  NE  ARG A 127      46.049  61.489 110.487  1.00  0.00           N
ATOM   2131  CZ  ARG A 127      45.559  62.709 110.657  1.00  0.00           C
ATOM   2132  NH1 ARG A 127      45.799  63.339 111.787  1.00  0.00           N
ATOM   2135  NH2 ARG A 127      44.769  63.249 109.767  1.00  0.00           N
ATOM   2138  C   ARG A 127      49.879  60.279 107.757  1.00  0.00           C
ATOM   2139  O   ARG A 127      49.069  60.029 106.867  1.00  0.00           O
ATOM   2140  N   GLY A 128      50.629  61.399 107.717  1.00  0.00           N
ATOM   2142  CA  GLY A 128      50.449  62.469 106.747  1.00  0.00           C
ATOM   2145  C   GLY A 128      50.979  62.079 105.407  1.00  0.00           C
ATOM   2146  O   GLY A 128      50.639  62.669 104.397  1.00  0.00           O
ATOM   2147  N   ARG A 129      51.819  61.029 105.387  1.00  0.00           N
ATOM   2149  CA  ARG A 129      52.309  60.399 104.187  1.00  0.00           C
ATOM   2151  CB  ARG A 129      53.529  59.509 104.487  1.00  0.00           C
ATOM   2154  CG  ARG A 129      54.669  60.239 105.217  1.00  0.00           C
ATOM   2157  CD  ARG A 129      55.779  59.249 105.547  1.00  0.00           C
ATOM   2160  NE  ARG A 129      56.489  59.769 106.757  1.00  0.00           N
ATOM   2162  CZ  ARG A 129      57.239  58.999 107.527  1.00  0.00           C
ATOM   2163  NH1 ARG A 129      57.379  57.699 107.357  1.00  0.00           N
ATOM   2166  NH2 ARG A 129      57.889  59.559 108.517  1.00  0.00           N
ATOM   2169  C   ARG A 129      51.259  59.509 103.537  1.00  0.00           C
ATOM   2170  O   ARG A 129      51.399  59.169 102.357  1.00  0.00           O
ATOM   2171  N   LEU A 130      50.189  59.089 104.237  1.00  0.00           N
ATOM   2173  CA  LEU A 130      49.089  58.369 103.597  1.00  0.00           C
ATOM   2175  CB  LEU A 130      48.099  57.789 104.637  1.00  0.00           C
ATOM   2178  CG  LEU A 130      48.719  56.819 105.657  1.00  0.00           C
ATOM   2180  CD1 LEU A 130      47.639  56.289 106.597  1.00  0.00           C
ATOM   2184  CD2 LEU A 130      49.409  55.669 104.927  1.00  0.00           C
ATOM   2188  C   LEU A 130      48.349  59.109 102.487  1.00  0.00           C
ATOM   2189  O   LEU A 130      48.109  58.489 101.457  1.00  0.00           O
ATOM   2190  N   PRO A 131      48.009  60.399 102.627  1.00  0.00           N
ATOM   2191  CD  PRO A 131      47.669  61.009 103.917  1.00  0.00           C
ATOM   2194  CA  PRO A 131      47.579  61.289 101.557  1.00  0.00           C
ATOM   2196  CB  PRO A 131      47.679  62.669 102.207  1.00  0.00           C
ATOM   2199  CG  PRO A 131      47.109  62.399 103.587  1.00  0.00           C
ATOM   2202  C   PRO A 131      48.179  61.219 100.167  1.00  0.00           C
ATOM   2203  O   PRO A 131      49.389  61.099  99.977  1.00  0.00           O
ATOM   2204  N   SER A 132      47.299  61.309  99.167  1.00  0.00           N
ATOM   2206  CA  SER A 132      47.559  61.489  97.757  1.00  0.00           C
ATOM   2208  CB  SER A 132      46.289  61.059  96.977  1.00  0.00           C
ATOM   2211  OG  SER A 132      46.249  61.329  95.577  1.00  0.00           O
ATOM   2213  C   SER A 132      47.929  62.909  97.387  1.00  0.00           C
ATOM   2214  O   SER A 132      47.679  63.869  98.107  1.00  0.00           O
ATOM   2215  N   ARG A 133      48.499  63.079  96.187  1.00  0.00           N
ATOM   2217  CA  ARG A 133      48.809  64.329  95.557  1.00  0.00           C
ATOM   2219  CB  ARG A 133      49.289  63.979  94.137  1.00  0.00           C
ATOM   2222  CG  ARG A 133      49.939  65.139  93.397  1.00  0.00           C
ATOM   2225  CD  ARG A 133      50.579  64.659  92.097  1.00  0.00           C
ATOM   2228  NE  ARG A 133      51.499  65.709  91.587  1.00  0.00           N
ATOM   2230  CZ  ARG A 133      52.729  65.839  92.047  1.00  0.00           C
ATOM   2231  NH1 ARG A 133      53.279  65.029  92.917  1.00  0.00           N
ATOM   2234  NH2 ARG A 133      53.489  66.779  91.547  1.00  0.00           N
ATOM   2237  C   ARG A 133      47.609  65.279  95.447  1.00  0.00           C
ATOM   2238  O   ARG A 133      47.729  66.479  95.677  1.00  0.00           O
ATOM   2239  N   ALA A 134      46.419  64.749  95.117  1.00  0.00           N
ATOM   2241  CA  ALA A 134      45.189  65.529  95.057  1.00  0.00           C
ATOM   2243  CB  ALA A 134      44.049  64.639  94.537  1.00  0.00           C
ATOM   2247  C   ALA A 134      44.779  66.179  96.377  1.00  0.00           C
ATOM   2248  O   ALA A 134      44.329  67.319  96.427  1.00  0.00           O
ATOM   2249  N   GLU A 135      44.929  65.459  97.507  1.00  0.00           N
ATOM   2251  CA  GLU A 135      44.579  65.949  98.817  1.00  0.00           C
ATOM   2253  CB  GLU A 135      44.089  64.809  99.747  1.00  0.00           C
ATOM   2256  CG  GLU A 135      44.959  63.539  99.637  1.00  0.00           C
ATOM   2259  CD  GLU A 135      44.509  62.339 100.477  1.00  0.00           C
ATOM   2260  OE1 GLU A 135      44.099  62.529 101.647  1.00  0.00           O
ATOM   2261  OE2 GLU A 135      44.629  61.199  99.967  1.00  0.00           O
ATOM   2262  C   GLU A 135      45.689  66.769  99.457  1.00  0.00           C
ATOM   2263  O   GLU A 135      45.439  67.719 100.197  1.00  0.00           O
ATOM   2264  N   ILE A 136      46.959  66.519  99.077  1.00  0.00           N
ATOM   2266  CA  ILE A 136      48.059  67.439  99.287  1.00  0.00           C
ATOM   2268  CB  ILE A 136      49.389  66.819  98.837  1.00  0.00           C
ATOM   2270  CG2 ILE A 136      50.539  67.859  98.927  1.00  0.00           C
ATOM   2274  CG1 ILE A 136      49.729  65.589  99.707  1.00  0.00           C
ATOM   2277  CD  ILE A 136      50.709  64.589  99.077  1.00  0.00           C
ATOM   2281  C   ILE A 136      47.799  68.789  98.617  1.00  0.00           C
ATOM   2282  O   ILE A 136      47.929  69.849  99.237  1.00  0.00           O
ATOM   2283  N   TYR A 137      47.309  68.809  97.357  1.00  0.00           N
ATOM   2285  CA  TYR A 137      46.849  70.019  96.707  1.00  0.00           C
ATOM   2287  CB  TYR A 137      46.529  69.819  95.207  1.00  0.00           C
ATOM   2290  CG  TYR A 137      47.749  69.529  94.397  1.00  0.00           C
ATOM   2291  CD1 TYR A 137      48.989  70.129  94.657  1.00  0.00           C
ATOM   2293  CE1 TYR A 137      50.119  69.799  93.887  1.00  0.00           C
ATOM   2295  CZ  TYR A 137      49.999  68.899  92.827  1.00  0.00           C
ATOM   2296  OH  TYR A 137      51.119  68.569  92.067  1.00  0.00           O
ATOM   2298  CD2 TYR A 137      47.639  68.649  93.307  1.00  0.00           C
ATOM   2300  CE2 TYR A 137      48.759  68.349  92.517  1.00  0.00           C
ATOM   2302  C   TYR A 137      45.639  70.639  97.347  1.00  0.00           C
ATOM   2303  O   TYR A 137      45.449  71.849  97.297  1.00  0.00           O
ATOM   2304  N   ALA A 138      44.789  69.829  97.997  1.00  0.00           N
ATOM   2306  CA  ALA A 138      43.659  70.359  98.707  1.00  0.00           C
ATOM   2308  CB  ALA A 138      42.609  69.249  98.887  1.00  0.00           C
ATOM   2312  C   ALA A 138      44.039  70.989 100.037  1.00  0.00           C
ATOM   2313  O   ALA A 138      43.269  71.729 100.617  1.00  0.00           O
ATOM   2314  N   GLY A 139      45.259  70.729 100.557  1.00  0.00           N
ATOM   2316  CA  GLY A 139      45.689  71.319 101.837  1.00  0.00           C
ATOM   2319  C   GLY A 139      45.439  70.399 102.987  1.00  0.00           C
ATOM   2320  O   GLY A 139      45.159  70.839 104.107  1.00  0.00           O
ATOM   2321  N   ALA A 140      45.569  69.079 102.757  1.00  0.00           N
ATOM   2323  CA  ALA A 140      45.689  68.109 103.827  1.00  0.00           C
ATOM   2325  CB  ALA A 140      45.829  66.699 103.197  1.00  0.00           C
ATOM   2329  C   ALA A 140      46.879  68.399 104.747  1.00  0.00           C
ATOM   2330  O   ALA A 140      46.769  68.379 105.967  1.00  0.00           O
ATOM   2331  N   LEU A 141      48.049  68.739 104.177  1.00  0.00           N
ATOM   2333  CA  LEU A 141      49.259  68.909 104.947  1.00  0.00           C
ATOM   2335  CB  LEU A 141      50.519  68.499 104.137  1.00  0.00           C
ATOM   2338  CG  LEU A 141      50.719  66.999 103.847  1.00  0.00           C
ATOM   2340  CD1 LEU A 141      50.989  66.169 105.107  1.00  0.00           C
ATOM   2344  CD2 LEU A 141      49.579  66.329 103.067  1.00  0.00           C
ATOM   2348  C   LEU A 141      49.369  70.339 105.467  1.00  0.00           C
ATOM   2349  O   LEU A 141      49.159  71.329 104.767  1.00  0.00           O
ATOM   2350  N   SER A 142      49.709  70.439 106.777  1.00  0.00           N
ATOM   2352  CA  SER A 142      49.969  71.659 107.537  1.00  0.00           C
ATOM   2354  CB  SER A 142      50.349  71.229 108.997  1.00  0.00           C
ATOM   2357  OG  SER A 142      50.689  72.299 109.867  1.00  0.00           O
ATOM   2359  C   SER A 142      51.089  72.489 106.947  1.00  0.00           C
ATOM   2360  O   SER A 142      52.089  71.939 106.477  1.00  0.00           O
ATOM   2361  N   ASP A 143      50.969  73.839 106.957  1.00  0.00           N
ATOM   2363  CA  ASP A 143      51.939  74.739 106.357  1.00  0.00           C
ATOM   2365  CB  ASP A 143      51.479  76.219 106.277  1.00  0.00           C
ATOM   2368  CG  ASP A 143      50.449  76.459 105.177  1.00  0.00           C
ATOM   2369  OD1 ASP A 143      49.639  75.559 104.847  1.00  0.00           O
ATOM   2370  OD2 ASP A 143      50.379  77.629 104.697  1.00  0.00           O
ATOM   2371  C   ASP A 143      53.359  74.579 106.957  1.00  0.00           C
ATOM   2372  O   ASP A 143      54.379  74.639 106.267  1.00  0.00           O
ATOM   2373  N   LYS A 144      53.429  74.239 108.247  1.00  0.00           N
ATOM   2375  CA  LYS A 144      54.589  73.709 108.967  1.00  0.00           C
ATOM   2377  CB  LYS A 144      54.049  72.999 110.237  1.00  0.00           C
ATOM   2380  CG  LYS A 144      55.079  72.869 111.357  1.00  0.00           C
ATOM   2383  CD  LYS A 144      54.629  71.929 112.487  1.00  0.00           C
ATOM   2386  CE  LYS A 144      55.219  70.509 112.467  1.00  0.00           C
ATOM   2389  NZ  LYS A 144      56.699  70.499 112.567  1.00  0.00           N
ATOM   2393  C   LYS A 144      55.489  72.679 108.247  1.00  0.00           C
ATOM   2394  O   LYS A 144      56.649  72.479 108.627  1.00  0.00           O
ATOM   2395  N   TYR A 145      54.979  71.949 107.237  1.00  0.00           N
ATOM   2397  CA  TYR A 145      55.779  70.969 106.507  1.00  0.00           C
ATOM   2399  CB  TYR A 145      55.039  69.609 106.357  1.00  0.00           C
ATOM   2402  CG  TYR A 145      54.979  68.939 107.697  1.00  0.00           C
ATOM   2403  CD1 TYR A 145      56.089  68.219 108.167  1.00  0.00           C
ATOM   2405  CE1 TYR A 145      56.079  67.649 109.457  1.00  0.00           C
ATOM   2407  CZ  TYR A 145      54.939  67.769 110.247  1.00  0.00           C
ATOM   2408  OH  TYR A 145      54.949  67.259 111.557  1.00  0.00           O
ATOM   2410  CD2 TYR A 145      53.839  69.019 108.497  1.00  0.00           C
ATOM   2412  CE2 TYR A 145      53.799  68.439 109.767  1.00  0.00           C
ATOM   2414  C   TYR A 145      56.279  71.479 105.157  1.00  0.00           C
ATOM   2415  O   TYR A 145      56.839  70.729 104.367  1.00  0.00           O
ATOM   2416  N   ILE A 146      56.119  72.789 104.877  1.00  0.00           N
ATOM   2418  CA  ILE A 146      56.629  73.389 103.657  1.00  0.00           C
ATOM   2420  CB  ILE A 146      55.729  74.489 103.117  1.00  0.00           C
ATOM   2422  CG2 ILE A 146      56.399  75.369 102.037  1.00  0.00           C
ATOM   2426  CG1 ILE A 146      54.499  73.849 102.477  1.00  0.00           C
ATOM   2429  CD  ILE A 146      53.339  73.629 103.427  1.00  0.00           C
ATOM   2433  C   ILE A 146      58.069  73.829 103.787  1.00  0.00           C
ATOM   2434  O   ILE A 146      58.519  74.399 104.777  1.00  0.00           O
ATOM   2435  N   LEU A 147      58.819  73.559 102.717  1.00  0.00           N
ATOM   2437  CA  LEU A 147      60.159  74.059 102.517  1.00  0.00           C
ATOM   2439  CB  LEU A 147      60.899  72.989 101.697  1.00  0.00           C
ATOM   2442  CG  LEU A 147      61.129  71.669 102.447  1.00  0.00           C
ATOM   2444  CD1 LEU A 147      61.669  70.629 101.457  1.00  0.00           C
ATOM   2448  CD2 LEU A 147      62.079  71.869 103.637  1.00  0.00           C
ATOM   2452  C   LEU A 147      60.169  75.379 101.767  1.00  0.00           C
ATOM   2453  O   LEU A 147      60.889  76.309 102.137  1.00  0.00           O
ATOM   2454  N   ALA A 148      59.359  75.479 100.677  1.00  0.00           N
ATOM   2456  CA  ALA A 148      59.189  76.709  99.937  1.00  0.00           C
ATOM   2458  CB  ALA A 148      60.429  77.019  99.057  1.00  0.00           C
ATOM   2462  C   ALA A 148      57.949  76.649  99.047  1.00  0.00           C
ATOM   2463  O   ALA A 148      57.439  75.569  98.737  1.00  0.00           O
ATOM   2464  N   TYR A 149      57.459  77.819  98.597  1.00  0.00           N
ATOM   2466  CA  TYR A 149      56.329  77.929  97.697  1.00  0.00           C
ATOM   2468  CB  TYR A 149      55.309  78.969  98.207  1.00  0.00           C
ATOM   2471  CG  TYR A 149      54.829  78.619  99.577  1.00  0.00           C
ATOM   2472  CD1 TYR A 149      53.769  77.719  99.757  1.00  0.00           C
ATOM   2474  CE1 TYR A 149      53.279  77.459 101.047  1.00  0.00           C
ATOM   2476  CZ  TYR A 149      53.809  78.119 102.157  1.00  0.00           C
ATOM   2477  OH  TYR A 149      53.239  77.889 103.417  1.00  0.00           O
ATOM   2479  CD2 TYR A 149      55.389  79.239 100.707  1.00  0.00           C
ATOM   2481  CE2 TYR A 149      54.879  78.999 101.997  1.00  0.00           C
ATOM   2483  C   TYR A 149      56.799  78.369  96.317  1.00  0.00           C
ATOM   2484  O   TYR A 149      57.209  79.519  96.137  1.00  0.00           O
ATOM   2485  N   SER A 150      56.739  77.479  95.307  1.00  0.00           N
ATOM   2487  CA  SER A 150      57.119  77.709  93.907  1.00  0.00           C
ATOM   2489  CB  SER A 150      57.259  76.409  93.057  1.00  0.00           C
ATOM   2492  OG  SER A 150      58.139  75.459  93.667  1.00  0.00           O
ATOM   2494  C   SER A 150      56.089  78.579  93.187  1.00  0.00           C
ATOM   2495  O   SER A 150      54.929  78.589  93.577  1.00  0.00           O
ATOM   2496  N   ASN A 151      56.469  79.289  92.097  1.00  0.00           N
ATOM   2498  CA  ASN A 151      55.479  79.789  91.127  1.00  0.00           C
ATOM   2500  CB  ASN A 151      56.099  80.669  90.027  1.00  0.00           C
ATOM   2503  CG  ASN A 151      56.439  82.039  90.577  1.00  0.00           C
ATOM   2504  OD1 ASN A 151      55.749  82.579  91.437  1.00  0.00           O
ATOM   2505  ND2 ASN A 151      57.569  82.619  90.117  1.00  0.00           N
ATOM   2508  C   ASN A 151      54.749  78.689  90.367  1.00  0.00           C
ATOM   2509  O   ASN A 151      53.619  78.839  89.937  1.00  0.00           O
ATOM   2510  N   SER A 152      55.449  77.579  90.107  1.00  0.00           N
ATOM   2512  CA  SER A 152      55.159  76.749  88.957  1.00  0.00           C
ATOM   2514  CB  SER A 152      56.339  76.799  87.947  1.00  0.00           C
ATOM   2517  OG  SER A 152      57.589  76.809  88.637  1.00  0.00           O
ATOM   2519  C   SER A 152      54.889  75.329  89.367  1.00  0.00           C
ATOM   2520  O   SER A 152      55.759  74.589  89.837  1.00  0.00           O
ATOM   2521  N   LEU A 153      53.619  74.909  89.207  1.00  0.00           N
ATOM   2523  CA  LEU A 153      53.159  73.589  89.577  1.00  0.00           C
ATOM   2525  CB  LEU A 153      51.619  73.429  89.447  1.00  0.00           C
ATOM   2528  CG  LEU A 153      51.129  72.069  89.987  1.00  0.00           C
ATOM   2530  CD1 LEU A 153      51.569  71.849  91.437  1.00  0.00           C
ATOM   2534  CD2 LEU A 153      49.609  71.859  89.877  1.00  0.00           C
ATOM   2538  C   LEU A 153      53.859  72.459  88.837  1.00  0.00           C
ATOM   2539  O   LEU A 153      54.219  71.439  89.427  1.00  0.00           O
ATOM   2540  N   MET A 154      54.139  72.639  87.527  1.00  0.00           N
ATOM   2542  CA  MET A 154      54.999  71.729  86.787  1.00  0.00           C
ATOM   2544  CB  MET A 154      55.309  72.289  85.377  1.00  0.00           C
ATOM   2547  CG  MET A 154      54.249  71.999  84.317  1.00  0.00           C
ATOM   2550  SD  MET A 154      54.469  70.429  83.397  1.00  0.00           S
ATOM   2551  CE  MET A 154      54.049  69.269  84.717  1.00  0.00           C
ATOM   2555  C   MET A 154      56.349  71.469  87.407  1.00  0.00           C
ATOM   2556  O   MET A 154      56.829  70.349  87.427  1.00  0.00           O
ATOM   2557  N   ASP A 155      56.999  72.519  87.907  1.00  0.00           N
ATOM   2559  CA  ASP A 155      58.329  72.399  88.417  1.00  0.00           C
ATOM   2561  CB  ASP A 155      58.999  73.759  88.517  1.00  0.00           C
ATOM   2564  CG  ASP A 155      59.179  74.409  87.157  1.00  0.00           C
ATOM   2565  OD1 ASP A 155      59.249  73.709  86.107  1.00  0.00           O
ATOM   2566  OD2 ASP A 155      59.359  75.649  87.157  1.00  0.00           O
ATOM   2567  C   ASP A 155      58.419  71.599  89.727  1.00  0.00           C
ATOM   2568  O   ASP A 155      59.329  70.809  89.917  1.00  0.00           O
ATOM   2569  N   ASN A 156      57.429  71.689  90.647  1.00  0.00           N
ATOM   2571  CA  ASN A 156      57.399  70.699  91.717  1.00  0.00           C
ATOM   2573  CB  ASN A 156      56.719  71.169  93.037  1.00  0.00           C
ATOM   2576  CG  ASN A 156      55.249  71.549  92.937  1.00  0.00           C
ATOM   2577  OD1 ASN A 156      54.919  72.669  92.537  1.00  0.00           O
ATOM   2578  ND2 ASN A 156      54.339  70.649  93.377  1.00  0.00           N
ATOM   2581  C   ASN A 156      56.959  69.309  91.267  1.00  0.00           C
ATOM   2582  O   ASN A 156      57.319  68.319  91.887  1.00  0.00           O
ATOM   2583  N   PHE A 157      56.259  69.119  90.127  1.00  0.00           N
ATOM   2585  CA  PHE A 157      56.239  67.789  89.527  1.00  0.00           C
ATOM   2587  CB  PHE A 157      55.099  67.559  88.477  1.00  0.00           C
ATOM   2590  CG  PHE A 157      55.119  66.139  87.947  1.00  0.00           C
ATOM   2591  CD1 PHE A 157      54.869  65.069  88.817  1.00  0.00           C
ATOM   2593  CE1 PHE A 157      55.039  63.749  88.397  1.00  0.00           C
ATOM   2595  CZ  PHE A 157      55.459  63.479  87.087  1.00  0.00           C
ATOM   2597  CD2 PHE A 157      55.499  65.859  86.627  1.00  0.00           C
ATOM   2599  CE2 PHE A 157      55.679  64.539  86.197  1.00  0.00           C
ATOM   2601  C   PHE A 157      57.599  67.269  89.047  1.00  0.00           C
ATOM   2602  O   PHE A 157      57.949  66.109  89.247  1.00  0.00           O
ATOM   2603  N   ILE A 158      58.439  68.109  88.407  1.00  0.00           N
ATOM   2605  CA  ILE A 158      59.749  67.639  87.947  1.00  0.00           C
ATOM   2607  CB  ILE A 158      60.359  68.469  86.827  1.00  0.00           C
ATOM   2609  CG2 ILE A 158      59.259  68.599  85.767  1.00  0.00           C
ATOM   2613  CG1 ILE A 158      60.929  69.809  87.327  1.00  0.00           C
ATOM   2616  CD  ILE A 158      61.609  70.699  86.287  1.00  0.00           C
ATOM   2620  C   ILE A 158      60.719  67.449  89.097  1.00  0.00           C
ATOM   2621  O   ILE A 158      61.629  66.619  89.017  1.00  0.00           O
ATOM   2622  N   MET A 159      60.489  68.139  90.237  1.00  0.00           N
ATOM   2624  CA  MET A 159      61.069  67.799  91.517  1.00  0.00           C
ATOM   2626  CB  MET A 159      60.559  68.749  92.637  1.00  0.00           C
ATOM   2629  CG  MET A 159      61.099  70.189  92.587  1.00  0.00           C
ATOM   2632  SD  MET A 159      62.769  70.369  93.237  1.00  0.00           S
ATOM   2633  CE  MET A 159      62.429  70.049  94.977  1.00  0.00           C
ATOM   2637  C   MET A 159      60.789  66.369  91.997  1.00  0.00           C
ATOM   2638  O   MET A 159      61.719  65.659  92.367  1.00  0.00           O
ATOM   2639  N   ASP A 160      59.519  65.889  91.947  1.00  0.00           N
ATOM   2641  CA  ASP A 160      59.149  64.549  92.407  1.00  0.00           C
ATOM   2643  CB  ASP A 160      57.649  64.279  92.117  1.00  0.00           C
ATOM   2646  CG  ASP A 160      56.719  65.159  92.907  1.00  0.00           C
ATOM   2647  OD1 ASP A 160      56.749  65.199  94.157  1.00  0.00           O
ATOM   2648  OD2 ASP A 160      55.839  65.759  92.257  1.00  0.00           O
ATOM   2649  C   ASP A 160      59.879  63.429  91.687  1.00  0.00           C
ATOM   2650  O   ASP A 160      60.419  62.499  92.287  1.00  0.00           O
ATOM   2651  N   VAL A 161      59.909  63.499  90.347  1.00  0.00           N
ATOM   2653  CA  VAL A 161      60.579  62.509  89.527  1.00  0.00           C
ATOM   2655  CB  VAL A 161      60.089  62.529  88.097  1.00  0.00           C
ATOM   2657  CG1 VAL A 161      58.629  62.049  88.047  1.00  0.00           C
ATOM   2661  CG2 VAL A 161      60.189  63.929  87.487  1.00  0.00           C
ATOM   2665  C   VAL A 161      62.089  62.609  89.557  1.00  0.00           C
ATOM   2666  O   VAL A 161      62.759  61.579  89.477  1.00  0.00           O
ATOM   2667  N   GLN A 162      62.679  63.829  89.647  1.00  0.00           N
ATOM   2669  CA  GLN A 162      64.099  64.029  89.877  1.00  0.00           C
ATOM   2671  CB  GLN A 162      64.439  65.539  89.847  1.00  0.00           C
ATOM   2674  CG  GLN A 162      65.929  65.909  90.067  1.00  0.00           C
ATOM   2677  CD  GLN A 162      66.899  65.619  88.917  1.00  0.00           C
ATOM   2678  OE1 GLN A 162      68.109  65.659  89.127  1.00  0.00           O
ATOM   2679  NE2 GLN A 162      66.389  65.369  87.687  1.00  0.00           N
ATOM   2682  C   GLN A 162      64.559  63.439  91.197  1.00  0.00           C
ATOM   2683  O   GLN A 162      65.649  62.879  91.297  1.00  0.00           O
ATOM   2684  N   GLY A 163      63.709  63.619  92.237  1.00  0.00           N
ATOM   2686  CA  GLY A 163      64.009  63.359  93.637  1.00  0.00           C
ATOM   2689  C   GLY A 163      65.009  64.319  94.207  1.00  0.00           C
ATOM   2690  O   GLY A 163      65.769  63.989  95.107  1.00  0.00           O
ATOM   2691  N   SER A 164      65.039  65.549  93.657  1.00  0.00           N
ATOM   2693  CA  SER A 164      65.989  66.579  94.057  1.00  0.00           C
ATOM   2695  CB  SER A 164      67.469  66.089  93.847  1.00  0.00           C
ATOM   2698  OG  SER A 164      68.399  67.059  93.377  1.00  0.00           O
ATOM   2700  C   SER A 164      65.619  67.849  93.317  1.00  0.00           C
ATOM   2701  O   SER A 164      64.799  67.799  92.397  1.00  0.00           O
ATOM   2702  N   GLY A 165      66.219  69.009  93.677  1.00  0.00           N
ATOM   2704  CA  GLY A 165      66.269  70.149  92.767  1.00  0.00           C
ATOM   2707  C   GLY A 165      66.919  71.359  93.377  1.00  0.00           C
ATOM   2708  O   GLY A 165      67.319  71.349  94.537  1.00  0.00           O
ATOM   2709  N   TYR A 166      67.059  72.429  92.567  1.00  0.00           N
ATOM   2711  CA  TYR A 166      67.769  73.659  92.897  1.00  0.00           C
ATOM   2713  CB  TYR A 166      68.799  73.979  91.787  1.00  0.00           C
ATOM   2716  CG  TYR A 166      69.939  72.989  91.827  1.00  0.00           C
ATOM   2717  CD1 TYR A 166      69.909  71.869  90.997  1.00  0.00           C
ATOM   2719  CE1 TYR A 166      70.989  70.989  90.957  1.00  0.00           C
ATOM   2721  CZ  TYR A 166      72.129  71.199  91.747  1.00  0.00           C
ATOM   2722  OH  TYR A 166      73.249  70.339  91.667  1.00  0.00           O
ATOM   2724  CD2 TYR A 166      71.079  73.209  92.627  1.00  0.00           C
ATOM   2726  CE2 TYR A 166      72.149  72.299  92.617  1.00  0.00           C
ATOM   2728  C   TYR A 166      66.819  74.859  93.037  1.00  0.00           C
ATOM   2729  O   TYR A 166      66.059  75.189  92.127  1.00  0.00           O
ATOM   2730  N   ILE A 167      66.779  75.519  94.217  1.00  0.00           N
ATOM   2732  CA  ILE A 167      65.819  76.569  94.537  1.00  0.00           C
ATOM   2734  CB  ILE A 167      64.879  76.159  95.677  1.00  0.00           C
ATOM   2736  CG2 ILE A 167      63.889  77.299  96.017  1.00  0.00           C
ATOM   2740  CG1 ILE A 167      64.119  74.879  95.267  1.00  0.00           C
ATOM   2743  CD  ILE A 167      63.089  74.359  96.267  1.00  0.00           C
ATOM   2747  C   ILE A 167      66.489  77.909  94.867  1.00  0.00           C
ATOM   2748  O   ILE A 167      67.389  77.989  95.707  1.00  0.00           O
ATOM   2749  N   ASP A 168      65.989  79.009  94.257  1.00  0.00           N
ATOM   2751  CA  ASP A 168      66.299  80.369  94.627  1.00  0.00           C
ATOM   2753  CB  ASP A 168      66.699  81.239  93.387  1.00  0.00           C
ATOM   2756  CG  ASP A 168      67.039  82.689  93.707  1.00  0.00           C
ATOM   2757  OD1 ASP A 168      67.289  82.989  94.897  1.00  0.00           O
ATOM   2758  OD2 ASP A 168      67.099  83.539  92.777  1.00  0.00           O
ATOM   2759  C   ASP A 168      65.099  80.959  95.387  1.00  0.00           C
ATOM   2760  O   ASP A 168      63.929  80.689  95.087  1.00  0.00           O
ATOM   2761  N   PHE A 169      65.389  81.789  96.397  1.00  0.00           N
ATOM   2763  CA  PHE A 169      64.409  82.549  97.147  1.00  0.00           C
ATOM   2765  CB  PHE A 169      64.809  82.609  98.647  1.00  0.00           C
ATOM   2768  CG  PHE A 169      64.419  81.319  99.267  1.00  0.00           C
ATOM   2769  CD1 PHE A 169      63.059  81.049  99.457  1.00  0.00           C
ATOM   2771  CE1 PHE A 169      62.639  79.859 100.047  1.00  0.00           C
ATOM   2773  CZ  PHE A 169      63.599  78.939 100.477  1.00  0.00           C
ATOM   2775  CD2 PHE A 169      65.369  80.389  99.697  1.00  0.00           C
ATOM   2777  CE2 PHE A 169      64.969  79.209 100.317  1.00  0.00           C
ATOM   2779  C   PHE A 169      64.249  83.959  96.667  1.00  0.00           C
ATOM   2780  O   PHE A 169      63.279  84.619  97.017  1.00  0.00           O
ATOM   2781  N   GLY A 170      65.189  84.469  95.847  1.00  0.00           N
ATOM   2783  CA  GLY A 170      65.219  85.879  95.467  1.00  0.00           C
ATOM   2786  C   GLY A 170      65.779  86.769  96.547  1.00  0.00           C
ATOM   2787  O   GLY A 170      65.639  87.989  96.507  1.00  0.00           O
ATOM   2788  N   ASP A 171      66.449  86.139  97.537  1.00  0.00           N
ATOM   2790  CA  ASP A 171      66.909  86.719  98.787  1.00  0.00           C
ATOM   2792  CB  ASP A 171      66.439  85.719  99.927  1.00  0.00           C
ATOM   2795  CG  ASP A 171      67.189  85.589 101.257  1.00  0.00           C
ATOM   2796  OD1 ASP A 171      68.439  85.469 101.267  1.00  0.00           O
ATOM   2797  OD2 ASP A 171      66.489  85.389 102.287  1.00  0.00           O
ATOM   2798  C   ASP A 171      68.419  86.989  98.747  1.00  0.00           C
ATOM   2799  O   ASP A 171      68.979  87.659  99.607  1.00  0.00           O
ATOM   2800  N   GLY A 172      69.119  86.459  97.717  1.00  0.00           N
ATOM   2802  CA  GLY A 172      70.569  86.599  97.567  1.00  0.00           C
ATOM   2805  C   GLY A 172      71.339  85.549  98.327  1.00  0.00           C
ATOM   2806  O   GLY A 172      72.569  85.519  98.317  1.00  0.00           O
ATOM   2807  N   SER A 173      70.609  84.639  98.997  1.00  0.00           N
ATOM   2809  CA  SER A 173      71.149  83.489  99.707  1.00  0.00           C
ATOM   2811  CB  SER A 173      70.069  82.749 100.577  1.00  0.00           C
ATOM   2814  OG  SER A 173      70.589  81.639 101.317  1.00  0.00           O
ATOM   2816  C   SER A 173      71.819  82.489  98.767  1.00  0.00           C
ATOM   2817  O   SER A 173      71.299  82.279  97.667  1.00  0.00           O
ATOM   2818  N   PRO A 174      72.949  81.849  99.127  1.00  0.00           N
ATOM   2819  CD  PRO A 174      73.699  82.149 100.337  1.00  0.00           C
ATOM   2822  CA  PRO A 174      73.509  80.679  98.447  1.00  0.00           C
ATOM   2824  CB  PRO A 174      74.499  80.069  99.457  1.00  0.00           C
ATOM   2827  CG  PRO A 174      74.919  81.219 100.357  1.00  0.00           C
ATOM   2830  C   PRO A 174      72.479  79.679  97.977  1.00  0.00           C
ATOM   2831  O   PRO A 174      71.509  79.439  98.697  1.00  0.00           O
ATOM   2832  N   LEU A 175      72.649  79.099  96.777  1.00  0.00           N
ATOM   2834  CA  LEU A 175      71.629  78.269  96.147  1.00  0.00           C
ATOM   2836  CB  LEU A 175      72.089  77.869  94.727  1.00  0.00           C
ATOM   2839  CG  LEU A 175      70.969  77.619  93.687  1.00  0.00           C
ATOM   2841  CD1 LEU A 175      71.549  77.269  92.307  1.00  0.00           C
ATOM   2845  CD2 LEU A 175      69.989  76.529  94.127  1.00  0.00           C
ATOM   2849  C   LEU A 175      71.219  77.069  97.017  1.00  0.00           C
ATOM   2850  O   LEU A 175      72.029  76.219  97.427  1.00  0.00           O
ATOM   2851  N   ASN A 176      69.919  76.999  97.377  1.00  0.00           N
ATOM   2853  CA  ASN A 176      69.409  76.039  98.337  1.00  0.00           C
ATOM   2855  CB  ASN A 176      68.149  76.519  99.107  1.00  0.00           C
ATOM   2858  CG  ASN A 176      68.479  77.619 100.107  1.00  0.00           C
ATOM   2859  OD1 ASN A 176      68.589  77.399 101.317  1.00  0.00           O
ATOM   2860  ND2 ASN A 176      68.599  78.869  99.617  1.00  0.00           N
ATOM   2863  C   ASN A 176      69.099  74.749  97.597  1.00  0.00           C
ATOM   2864  O   ASN A 176      68.309  74.729  96.657  1.00  0.00           O
ATOM   2865  N   PHE A 177      69.739  73.649  98.007  1.00  0.00           N
ATOM   2867  CA  PHE A 177      69.639  72.389  97.317  1.00  0.00           C
ATOM   2869  CB  PHE A 177      71.059  71.839  96.997  1.00  0.00           C
ATOM   2872  CG  PHE A 177      70.969  70.569  96.177  1.00  0.00           C
ATOM   2873  CD1 PHE A 177      70.349  70.609  94.917  1.00  0.00           C
ATOM   2875  CE1 PHE A 177      70.279  69.459  94.117  1.00  0.00           C
ATOM   2877  CZ  PHE A 177      70.849  68.259  94.577  1.00  0.00           C
ATOM   2879  CD2 PHE A 177      71.519  69.359  96.627  1.00  0.00           C
ATOM   2881  CE2 PHE A 177      71.439  68.209  95.847  1.00  0.00           C
ATOM   2883  C   PHE A 177      68.849  71.439  98.177  1.00  0.00           C
ATOM   2884  O   PHE A 177      68.879  71.479  99.407  1.00  0.00           O
ATOM   2885  N   PHE A 178      68.059  70.589  97.517  1.00  0.00           N
ATOM   2887  CA  PHE A 178      67.179  69.669  98.167  1.00  0.00           C
ATOM   2889  CB  PHE A 178      65.699  70.109  98.037  1.00  0.00           C
ATOM   2892  CG  PHE A 178      65.529  71.389  98.797  1.00  0.00           C
ATOM   2893  CD1 PHE A 178      65.809  72.619  98.177  1.00  0.00           C
ATOM   2895  CE1 PHE A 178      65.719  73.809  98.887  1.00  0.00           C
ATOM   2897  CZ  PHE A 178      65.259  73.799 100.207  1.00  0.00           C
ATOM   2899  CD2 PHE A 178      65.079  71.389 100.127  1.00  0.00           C
ATOM   2901  CE2 PHE A 178      64.939  72.589 100.827  1.00  0.00           C
ATOM   2903  C   PHE A 178      67.389  68.299  97.597  1.00  0.00           C
ATOM   2904  O   PHE A 178      67.779  68.129  96.437  1.00  0.00           O
ATOM   2905  N   SER A 179      67.129  67.289  98.427  1.00  0.00           N
ATOM   2907  CA  SER A 179      67.309  65.899  98.127  1.00  0.00           C
ATOM   2909  CB  SER A 179      68.389  65.249  99.037  1.00  0.00           C
ATOM   2912  OG  SER A 179      68.939  64.049  98.487  1.00  0.00           O
ATOM   2914  C   SER A 179      66.029  65.249  98.507  1.00  0.00           C
ATOM   2915  O   SER A 179      65.279  65.769  99.327  1.00  0.00           O
ATOM   2916  N   TYR A 180      65.769  64.049  97.977  1.00  0.00           N
ATOM   2918  CA  TYR A 180      64.749  63.159  98.447  1.00  0.00           C
ATOM   2920  CB  TYR A 180      64.809  61.919  97.517  1.00  0.00           C
ATOM   2923  CG  TYR A 180      63.849  60.839  97.877  1.00  0.00           C
ATOM   2924  CD1 TYR A 180      62.569  60.879  97.337  1.00  0.00           C
ATOM   2926  CE1 TYR A 180      61.639  59.889  97.667  1.00  0.00           C
ATOM   2928  CZ  TYR A 180      61.999  58.859  98.537  1.00  0.00           C
ATOM   2929  OH  TYR A 180      61.079  57.859  98.857  1.00  0.00           O
ATOM   2931  CD2 TYR A 180      64.219  59.779  98.727  1.00  0.00           C
ATOM   2933  CE2 TYR A 180      63.289  58.789  99.057  1.00  0.00           C
ATOM   2935  C   TYR A 180      64.889  62.789  99.937  1.00  0.00           C
ATOM   2936  O   TYR A 180      65.939  62.349 100.387  1.00  0.00           O
ATOM   2937  N   ALA A 181      63.809  62.949 100.727  1.00  0.00           N
ATOM   2939  CA  ALA A 181      63.779  62.499 102.107  1.00  0.00           C
ATOM   2941  CB  ALA A 181      63.139  63.599 102.967  1.00  0.00           C
ATOM   2945  C   ALA A 181      62.969  61.219 102.207  1.00  0.00           C
ATOM   2946  O   ALA A 181      63.339  60.259 102.877  1.00  0.00           O
ATOM   2947  N   GLY A 182      61.839  61.179 101.487  1.00  0.00           N
ATOM   2949  CA  GLY A 182      60.869  60.109 101.617  1.00  0.00           C
ATOM   2952  C   GLY A 182      59.729  60.369 100.687  1.00  0.00           C
ATOM   2953  O   GLY A 182      59.689  61.349  99.957  1.00  0.00           O
ATOM   2954  N   LYS A 183      58.719  59.489 100.687  1.00  0.00           N
ATOM   2956  CA  LYS A 183      57.629  59.619  99.747  1.00  0.00           C
ATOM   2958  CB  LYS A 183      57.939  58.789  98.477  1.00  0.00           C
ATOM   2961  CG  LYS A 183      57.019  59.099  97.287  1.00  0.00           C
ATOM   2964  CD  LYS A 183      57.369  58.309  96.027  1.00  0.00           C
ATOM   2967  CE  LYS A 183      56.149  58.019  95.167  1.00  0.00           C
ATOM   2970  NZ  LYS A 183      55.179  57.189  95.917  1.00  0.00           N
ATOM   2974  C   LYS A 183      56.339  59.159 100.407  1.00  0.00           C
ATOM   2975  O   LYS A 183      56.329  58.389 101.377  1.00  0.00           O
ATOM   2976  N   ASN A 184      55.209  59.699  99.897  1.00  0.00           N
ATOM   2978  CA  ASN A 184      53.859  59.319 100.257  1.00  0.00           C
ATOM   2980  CB  ASN A 184      52.799  60.259  99.607  1.00  0.00           C
ATOM   2983  CG  ASN A 184      52.419  59.939  98.157  1.00  0.00           C
ATOM   2984  OD1 ASN A 184      53.159  59.299  97.397  1.00  0.00           O
ATOM   2985  ND2 ASN A 184      51.189  60.369  97.777  1.00  0.00           N
ATOM   2988  C   ASN A 184      53.549  57.839 100.047  1.00  0.00           C
ATOM   2989  O   ASN A 184      54.339  57.069  99.507  1.00  0.00           O
ATOM   2990  N   GLY A 185      52.349  57.449 100.507  1.00  0.00           N
ATOM   2992  CA  GLY A 185      51.819  56.109 100.397  1.00  0.00           C
ATOM   2995  C   GLY A 185      51.579  55.679  98.987  1.00  0.00           C
ATOM   2996  O   GLY A 185      52.009  54.609  98.557  1.00  0.00           O
ATOM   2997  N   HIS A 186      50.889  56.559  98.237  1.00  0.00           N
ATOM   2999  CA  HIS A 186      50.399  56.299  96.897  1.00  0.00           C
ATOM   3001  CB  HIS A 186      49.569  57.479  96.377  1.00  0.00           C
ATOM   3004  ND1 HIS A 186      47.149  57.209  96.807  1.00  0.00           N
ATOM   3005  CG  HIS A 186      48.369  57.699  97.227  1.00  0.00           C
ATOM   3006  CE1 HIS A 186      46.319  57.499  97.787  1.00  0.00           C
ATOM   3008  NE2 HIS A 186      46.929  58.169  98.787  1.00  0.00           N
ATOM   3010  CD2 HIS A 186      48.249  58.309  98.437  1.00  0.00           C
ATOM   3012  C   HIS A 186      51.449  55.969  95.857  1.00  0.00           C
ATOM   3013  O   HIS A 186      52.479  56.629  95.727  1.00  0.00           O
ATOM   3014  N   ALA A 187      51.149  54.929  95.057  1.00  0.00           N
ATOM   3016  CA  ALA A 187      51.949  54.519  93.927  1.00  0.00           C
ATOM   3018  CB  ALA A 187      51.439  53.209  93.307  1.00  0.00           C
ATOM   3022  C   ALA A 187      52.049  55.559  92.847  1.00  0.00           C
ATOM   3023  O   ALA A 187      51.169  56.399  92.667  1.00  0.00           O
ATOM   3024  N   TYR A 188      53.179  55.539  92.117  1.00  0.00           N
ATOM   3026  CA  TYR A 188      53.319  56.459  91.017  1.00  0.00           C
ATOM   3028  CB  TYR A 188      54.809  56.789  90.717  1.00  0.00           C
ATOM   3031  CG  TYR A 188      55.439  55.869  89.707  1.00  0.00           C
ATOM   3032  CD1 TYR A 188      55.969  54.619  90.077  1.00  0.00           C
ATOM   3034  CE1 TYR A 188      56.439  53.729  89.097  1.00  0.00           C
ATOM   3036  CZ  TYR A 188      56.379  54.099  87.747  1.00  0.00           C
ATOM   3037  OH  TYR A 188      56.779  53.189  86.757  1.00  0.00           O
ATOM   3039  CD2 TYR A 188      55.429  56.239  88.347  1.00  0.00           C
ATOM   3041  CE2 TYR A 188      55.899  55.349  87.367  1.00  0.00           C
ATOM   3043  C   TYR A 188      52.499  56.029  89.797  1.00  0.00           C
ATOM   3044  O   TYR A 188      52.289  54.859  89.457  1.00  0.00           O
ATOM   3045  N   ARG A 189      52.039  57.039  89.047  1.00  0.00           N
ATOM   3047  CA  ARG A 189      51.409  56.869  87.777  1.00  0.00           C
ATOM   3049  CB  ARG A 189      49.979  57.439  87.847  1.00  0.00           C
ATOM   3052  CG  ARG A 189      48.979  56.879  86.827  1.00  0.00           C
ATOM   3055  CD  ARG A 189      48.259  55.579  87.187  1.00  0.00           C
ATOM   3058  NE  ARG A 189      49.239  54.569  87.667  1.00  0.00           N
ATOM   3060  CZ  ARG A 189      48.899  53.339  88.037  1.00  0.00           C
ATOM   3061  NH1 ARG A 189      47.669  52.909  88.087  1.00  0.00           N
ATOM   3064  NH2 ARG A 189      49.879  52.539  88.387  1.00  0.00           N
ATOM   3067  C   ARG A 189      52.279  57.649  86.827  1.00  0.00           C
ATOM   3068  O   ARG A 189      52.759  58.739  87.117  1.00  0.00           O
ATOM   3069  N   SER A 190      52.589  57.079  85.647  1.00  0.00           N
ATOM   3071  CA  SER A 190      53.369  57.799  84.667  1.00  0.00           C
ATOM   3073  CB  SER A 190      53.949  56.899  83.527  1.00  0.00           C
ATOM   3076  OG  SER A 190      54.979  56.009  83.967  1.00  0.00           O
ATOM   3078  C   SER A 190      52.529  58.879  84.027  1.00  0.00           C
ATOM   3079  O   SER A 190      51.729  58.589  83.147  1.00  0.00           O
ATOM   3080  N   ILE A 191      52.779  60.169  84.357  1.00  0.00           N
ATOM   3082  CA  ILE A 191      52.249  61.339  83.667  1.00  0.00           C
ATOM   3084  CB  ILE A 191      52.869  62.639  84.217  1.00  0.00           C
ATOM   3086  CG2 ILE A 191      52.409  63.869  83.397  1.00  0.00           C
ATOM   3090  CG1 ILE A 191      52.549  62.839  85.707  1.00  0.00           C
ATOM   3093  CD  ILE A 191      51.049  62.839  86.027  1.00  0.00           C
ATOM   3097  C   ILE A 191      52.569  61.279  82.187  1.00  0.00           C
ATOM   3098  O   ILE A 191      51.759  61.589  81.327  1.00  0.00           O
ATOM   3099  N   GLY A 192      53.779  60.789  81.867  1.00  0.00           N
ATOM   3101  CA  GLY A 192      54.179  60.549  80.497  1.00  0.00           C
ATOM   3104  C   GLY A 192      53.299  59.569  79.777  1.00  0.00           C
ATOM   3105  O   GLY A 192      52.939  59.789  78.627  1.00  0.00           O
ATOM   3106  N   LYS A 193      52.849  58.499  80.467  1.00  0.00           N
ATOM   3108  CA  LYS A 193      51.839  57.589  79.937  1.00  0.00           C
ATOM   3110  CB  LYS A 193      51.599  56.289  80.767  1.00  0.00           C
ATOM   3113  CG  LYS A 193      50.309  55.519  80.417  1.00  0.00           C
ATOM   3116  CD  LYS A 193      50.189  54.079  80.977  1.00  0.00           C
ATOM   3119  CE  LYS A 193      48.849  53.349  80.677  1.00  0.00           C
ATOM   3122  NZ  LYS A 193      48.459  53.349  79.247  1.00  0.00           N
ATOM   3126  C   LYS A 193      50.519  58.279  79.607  1.00  0.00           C
ATOM   3127  O   LYS A 193      49.989  58.039  78.537  1.00  0.00           O
ATOM   3128  N   VAL A 194      50.009  59.179  80.467  1.00  0.00           N
ATOM   3130  CA  VAL A 194      48.759  59.909  80.227  1.00  0.00           C
ATOM   3132  CB  VAL A 194      48.439  60.899  81.347  1.00  0.00           C
ATOM   3134  CG1 VAL A 194      47.099  61.629  81.117  1.00  0.00           C
ATOM   3138  CG2 VAL A 194      48.379  60.109  82.647  1.00  0.00           C
ATOM   3142  C   VAL A 194      48.789  60.719  78.977  1.00  0.00           C
ATOM   3143  O   VAL A 194      47.929  60.579  78.107  1.00  0.00           O
ATOM   3144  N   LEU A 195      49.849  61.519  78.797  1.00  0.00           N
ATOM   3146  CA  LEU A 195      50.039  62.279  77.587  1.00  0.00           C
ATOM   3148  CB  LEU A 195      51.289  63.189  77.737  1.00  0.00           C
ATOM   3151  CG  LEU A 195      51.299  64.139  78.967  1.00  0.00           C
ATOM   3153  CD1 LEU A 195      52.549  65.039  78.987  1.00  0.00           C
ATOM   3157  CD2 LEU A 195      50.049  65.009  79.037  1.00  0.00           C
ATOM   3161  C   LEU A 195      50.149  61.349  76.357  1.00  0.00           C
ATOM   3162  O   LEU A 195      49.549  61.569  75.307  1.00  0.00           O
ATOM   3163  N   ILE A 196      50.899  60.239  76.497  1.00  0.00           N
ATOM   3165  CA  ILE A 196      51.059  59.219  75.457  1.00  0.00           C
ATOM   3167  CB  ILE A 196      52.099  58.199  75.917  1.00  0.00           C
ATOM   3169  CG2 ILE A 196      51.889  56.819  75.277  1.00  0.00           C
ATOM   3173  CG1 ILE A 196      53.539  58.729  75.737  1.00  0.00           C
ATOM   3176  CD  ILE A 196      54.579  57.889  76.467  1.00  0.00           C
ATOM   3180  C   ILE A 196      49.759  58.519  75.027  1.00  0.00           C
ATOM   3181  O   ILE A 196      49.499  58.339  73.837  1.00  0.00           O
ATOM   3182  N   ASP A 197      48.939  58.109  76.007  1.00  0.00           N
ATOM   3184  CA  ASP A 197      47.619  57.569  75.867  1.00  0.00           C
ATOM   3186  CB  ASP A 197      47.079  57.109  77.237  1.00  0.00           C
ATOM   3189  CG  ASP A 197      47.869  56.019  77.897  1.00  0.00           C
ATOM   3190  OD1 ASP A 197      48.619  55.249  77.237  1.00  0.00           O
ATOM   3191  OD2 ASP A 197      47.629  55.869  79.127  1.00  0.00           O
ATOM   3192  C   ASP A 197      46.609  58.559  75.307  1.00  0.00           C
ATOM   3193  O   ASP A 197      45.779  58.229  74.457  1.00  0.00           O
ATOM   3194  N   ARG A 198      46.669  59.829  75.797  1.00  0.00           N
ATOM   3196  CA  ARG A 198      45.829  60.929  75.377  1.00  0.00           C
ATOM   3198  CB  ARG A 198      45.769  62.099  76.397  1.00  0.00           C
ATOM   3201  CG  ARG A 198      44.869  61.789  77.607  1.00  0.00           C
ATOM   3204  CD  ARG A 198      44.129  63.009  78.197  1.00  0.00           C
ATOM   3207  NE  ARG A 198      45.139  63.889  78.857  1.00  0.00           N
ATOM   3209  CZ  ARG A 198      44.959  64.569  79.987  1.00  0.00           C
ATOM   3210  NH1 ARG A 198      44.049  64.269  80.867  1.00  0.00           N
ATOM   3213  NH2 ARG A 198      45.769  65.589  80.197  1.00  0.00           N
ATOM   3216  C   ARG A 198      46.169  61.459  74.007  1.00  0.00           C
ATOM   3217  O   ARG A 198      45.379  62.179  73.407  1.00  0.00           O
ATOM   3218  N   GLY A 199      47.349  61.119  73.457  1.00  0.00           N
ATOM   3220  CA  GLY A 199      47.719  61.439  72.087  1.00  0.00           C
ATOM   3223  C   GLY A 199      48.139  62.849  71.897  1.00  0.00           C
ATOM   3224  O   GLY A 199      48.169  63.359  70.777  1.00  0.00           O
ATOM   3225  N   GLU A 200      48.499  63.519  72.997  1.00  0.00           N
ATOM   3227  CA  GLU A 200      48.889  64.909  72.977  1.00  0.00           C
ATOM   3229  CB  GLU A 200      48.239  65.689  74.157  1.00  0.00           C
ATOM   3232  CG  GLU A 200      48.389  65.059  75.557  1.00  0.00           C
ATOM   3235  CD  GLU A 200      47.409  65.629  76.587  1.00  0.00           C
ATOM   3236  OE1 GLU A 200      46.809  66.709  76.377  1.00  0.00           O
ATOM   3237  OE2 GLU A 200      47.259  65.009  77.667  1.00  0.00           O
ATOM   3238  C   GLU A 200      50.399  65.069  72.937  1.00  0.00           C
ATOM   3239  O   GLU A 200      50.919  66.169  72.827  1.00  0.00           O
ATOM   3240  N   VAL A 201      51.129  63.939  72.957  1.00  0.00           N
ATOM   3242  CA  VAL A 201      52.559  63.869  72.787  1.00  0.00           C
ATOM   3244  CB  VAL A 201      53.329  63.869  74.117  1.00  0.00           C
ATOM   3246  CG1 VAL A 201      52.959  65.109  74.967  1.00  0.00           C
ATOM   3250  CG2 VAL A 201      53.019  62.579  74.887  1.00  0.00           C
ATOM   3254  C   VAL A 201      52.899  62.589  72.027  1.00  0.00           C
ATOM   3255  O   VAL A 201      52.159  61.599  72.017  1.00  0.00           O
ATOM   3256  N   LYS A 202      54.079  62.569  71.367  1.00  0.00           N
ATOM   3258  CA  LYS A 202      54.649  61.409  70.707  1.00  0.00           C
ATOM   3260  CB  LYS A 202      55.449  61.769  69.437  1.00  0.00           C
ATOM   3263  CG  LYS A 202      54.549  61.979  68.217  1.00  0.00           C
ATOM   3266  CD  LYS A 202      55.339  62.479  66.987  1.00  0.00           C
ATOM   3269  CE  LYS A 202      56.579  61.669  66.577  1.00  0.00           C
ATOM   3272  NZ  LYS A 202      56.289  60.239  66.287  1.00  0.00           N
ATOM   3276  C   LYS A 202      55.559  60.589  71.597  1.00  0.00           C
ATOM   3277  O   LYS A 202      56.429  61.099  72.267  1.00  0.00           O
ATOM   3278  N   LYS A 203      55.379  59.259  71.547  1.00  0.00           N
ATOM   3280  CA  LYS A 203      56.029  58.269  72.377  1.00  0.00           C
ATOM   3282  CB  LYS A 203      55.469  56.859  72.027  1.00  0.00           C
ATOM   3285  CG  LYS A 203      54.159  56.789  71.227  1.00  0.00           C
ATOM   3288  CD  LYS A 203      52.839  57.039  71.977  1.00  0.00           C
ATOM   3291  CE  LYS A 203      51.629  57.059  71.017  1.00  0.00           C
ATOM   3294  NZ  LYS A 203      50.369  56.699  71.707  1.00  0.00           N
ATOM   3298  C   LYS A 203      57.549  58.269  72.227  1.00  0.00           C
ATOM   3299  O   LYS A 203      58.269  58.009  73.187  1.00  0.00           O
ATOM   3300  N   GLU A 204      58.069  58.529  70.997  1.00  0.00           N
ATOM   3302  CA  GLU A 204      59.479  58.629  70.697  1.00  0.00           C
ATOM   3304  CB  GLU A 204      59.709  58.579  69.167  1.00  0.00           C
ATOM   3307  CG  GLU A 204      59.009  57.409  68.447  1.00  0.00           C
ATOM   3310  CD  GLU A 204      57.639  57.779  67.877  1.00  0.00           C
ATOM   3311  OE1 GLU A 204      56.969  58.739  68.347  1.00  0.00           O
ATOM   3312  OE2 GLU A 204      57.189  57.049  66.957  1.00  0.00           O
ATOM   3313  C   GLU A 204      60.109  59.939  71.137  1.00  0.00           C
ATOM   3314  O   GLU A 204      61.329  60.039  71.307  1.00  0.00           O
ATOM   3315  N   ASP A 205      59.269  60.979  71.297  1.00  0.00           N
ATOM   3317  CA  ASP A 205      59.669  62.339  71.567  1.00  0.00           C
ATOM   3319  CB  ASP A 205      58.879  63.349  70.647  1.00  0.00           C
ATOM   3322  CG  ASP A 205      59.209  63.379  69.127  1.00  0.00           C
ATOM   3323  OD1 ASP A 205      59.939  62.489  68.607  1.00  0.00           O
ATOM   3324  OD2 ASP A 205      58.739  64.309  68.417  1.00  0.00           O
ATOM   3325  C   ASP A 205      59.469  62.629  73.077  1.00  0.00           C
ATOM   3326  O   ASP A 205      59.809  63.699  73.567  1.00  0.00           O
ATOM   3327  N   MET A 206      58.939  61.649  73.857  1.00  0.00           N
ATOM   3329  CA  MET A 206      58.709  61.759  75.297  1.00  0.00           C
ATOM   3331  CB  MET A 206      57.599  60.839  75.847  1.00  0.00           C
ATOM   3334  CG  MET A 206      56.209  61.459  75.657  1.00  0.00           C
ATOM   3337  SD  MET A 206      56.009  63.049  76.517  1.00  0.00           S
ATOM   3338  CE  MET A 206      55.219  62.289  77.937  1.00  0.00           C
ATOM   3342  C   MET A 206      59.869  61.719  76.277  1.00  0.00           C
ATOM   3343  O   MET A 206      60.459  60.689  76.587  1.00  0.00           O
ATOM   3344  N   SER A 207      60.089  62.889  76.887  1.00  0.00           N
ATOM   3346  CA  SER A 207      61.129  63.199  77.827  1.00  0.00           C
ATOM   3348  CB  SER A 207      62.299  63.989  77.167  1.00  0.00           C
ATOM   3351  OG  SER A 207      61.939  65.319  76.787  1.00  0.00           O
ATOM   3353  C   SER A 207      60.539  64.049  78.937  1.00  0.00           C
ATOM   3354  O   SER A 207      59.379  64.489  78.887  1.00  0.00           O
ATOM   3355  N   MET A 208      61.339  64.329  79.977  1.00  0.00           N
ATOM   3357  CA  MET A 208      60.979  65.299  80.997  1.00  0.00           C
ATOM   3359  CB  MET A 208      62.129  65.329  82.027  1.00  0.00           C
ATOM   3362  CG  MET A 208      61.869  66.249  83.237  1.00  0.00           C
ATOM   3365  SD  MET A 208      61.049  65.499  84.657  1.00  0.00           S
ATOM   3366  CE  MET A 208      59.359  65.219  84.037  1.00  0.00           C
ATOM   3370  C   MET A 208      60.709  66.699  80.447  1.00  0.00           C
ATOM   3371  O   MET A 208      59.749  67.379  80.817  1.00  0.00           O
ATOM   3372  N   GLN A 209      61.539  67.159  79.497  1.00  0.00           N
ATOM   3374  CA  GLN A 209      61.299  68.379  78.747  1.00  0.00           C
ATOM   3376  CB  GLN A 209      62.459  68.639  77.767  1.00  0.00           C
ATOM   3379  CG  GLN A 209      62.529  70.119  77.347  1.00  0.00           C
ATOM   3382  CD  GLN A 209      62.949  71.009  78.507  1.00  0.00           C
ATOM   3383  OE1 GLN A 209      63.339  70.539  79.587  1.00  0.00           O
ATOM   3384  NE2 GLN A 209      62.869  72.339  78.297  1.00  0.00           N
ATOM   3387  C   GLN A 209      59.999  68.359  77.967  1.00  0.00           C
ATOM   3388  O   GLN A 209      59.259  69.349  77.917  1.00  0.00           O
ATOM   3389  N   ALA A 210      59.619  67.229  77.347  1.00  0.00           N
ATOM   3391  CA  ALA A 210      58.349  67.099  76.667  1.00  0.00           C
ATOM   3393  CB  ALA A 210      58.269  65.719  76.007  1.00  0.00           C
ATOM   3397  C   ALA A 210      57.149  67.339  77.587  1.00  0.00           C
ATOM   3398  O   ALA A 210      56.229  68.079  77.247  1.00  0.00           O
ATOM   3399  N   ILE A 211      57.189  66.809  78.827  1.00  0.00           N
ATOM   3401  CA  ILE A 211      56.229  67.129  79.877  1.00  0.00           C
ATOM   3403  CB  ILE A 211      56.419  66.219  81.097  1.00  0.00           C
ATOM   3405  CG2 ILE A 211      55.439  66.599  82.237  1.00  0.00           C
ATOM   3409  CG1 ILE A 211      56.219  64.729  80.707  1.00  0.00           C
ATOM   3412  CD  ILE A 211      56.799  63.739  81.727  1.00  0.00           C
ATOM   3416  C   ILE A 211      56.209  68.629  80.237  1.00  0.00           C
ATOM   3417  O   ILE A 211      55.129  69.199  80.407  1.00  0.00           O
ATOM   3418  N   ARG A 212      57.379  69.329  80.297  1.00  0.00           N
ATOM   3420  CA  ARG A 212      57.449  70.769  80.547  1.00  0.00           C
ATOM   3422  CB  ARG A 212      58.899  71.369  80.517  1.00  0.00           C
ATOM   3425  CG  ARG A 212      59.819  71.029  81.707  1.00  0.00           C
ATOM   3428  CD  ARG A 212      61.129  71.829  81.747  1.00  0.00           C
ATOM   3431  NE  ARG A 212      60.829  73.279  81.947  1.00  0.00           N
ATOM   3433  CZ  ARG A 212      60.979  73.959  83.077  1.00  0.00           C
ATOM   3434  NH1 ARG A 212      61.359  73.429  84.227  1.00  0.00           N
ATOM   3437  NH2 ARG A 212      60.759  75.249  83.077  1.00  0.00           N
ATOM   3440  C   ARG A 212      56.689  71.559  79.517  1.00  0.00           C
ATOM   3441  O   ARG A 212      55.829  72.379  79.837  1.00  0.00           O
ATOM   3442  N   HIS A 213      56.949  71.239  78.237  1.00  0.00           N
ATOM   3444  CA  HIS A 213      56.359  71.929  77.107  1.00  0.00           C
ATOM   3446  CB  HIS A 213      56.889  71.409  75.747  1.00  0.00           C
ATOM   3449  ND1 HIS A 213      56.469  73.469  74.437  1.00  0.00           N
ATOM   3450  CG  HIS A 213      56.249  72.109  74.577  1.00  0.00           C
ATOM   3451  CE1 HIS A 213      55.679  73.829  73.447  1.00  0.00           C
ATOM   3453  NE2 HIS A 213      54.989  72.789  72.937  1.00  0.00           N
ATOM   3455  CD2 HIS A 213      55.359  71.669  73.647  1.00  0.00           C
ATOM   3457  C   HIS A 213      54.839  71.859  77.127  1.00  0.00           C
ATOM   3458  O   HIS A 213      54.149  72.809  76.767  1.00  0.00           O
ATOM   3459  N   TRP A 214      54.279  70.719  77.577  1.00  0.00           N
ATOM   3461  CA  TRP A 214      52.849  70.559  77.757  1.00  0.00           C
ATOM   3463  CB  TRP A 214      52.539  69.059  78.067  1.00  0.00           C
ATOM   3466  CG  TRP A 214      51.089  68.719  78.037  1.00  0.00           C
ATOM   3467  CD1 TRP A 214      50.369  68.189  76.997  1.00  0.00           C
ATOM   3469  NE1 TRP A 214      49.039  68.089  77.367  1.00  0.00           N
ATOM   3471  CE2 TRP A 214      48.889  68.549  78.637  1.00  0.00           C
ATOM   3472  CD2 TRP A 214      50.149  68.969  79.097  1.00  0.00           C
ATOM   3473  CE3 TRP A 214      50.279  69.509  80.377  1.00  0.00           C
ATOM   3475  CZ3 TRP A 214      49.119  69.679  81.137  1.00  0.00           C
ATOM   3477  CZ2 TRP A 214      47.759  68.619  79.427  1.00  0.00           C
ATOM   3479  CH2 TRP A 214      47.889  69.209  80.687  1.00  0.00           C
ATOM   3481  C   TRP A 214      52.259  71.499  78.787  1.00  0.00           C
ATOM   3482  O   TRP A 214      51.219  72.109  78.567  1.00  0.00           O
ATOM   3483  N   GLY A 215      52.929  71.659  79.947  1.00  0.00           N
ATOM   3485  CA  GLY A 215      52.439  72.469  81.057  1.00  0.00           C
ATOM   3488  C   GLY A 215      52.679  73.939  80.877  1.00  0.00           C
ATOM   3489  O   GLY A 215      51.899  74.779  81.287  1.00  0.00           O
ATOM   3490  N   GLU A 216      53.789  74.299  80.207  1.00  0.00           N
ATOM   3492  CA  GLU A 216      54.079  75.649  79.787  1.00  0.00           C
ATOM   3494  CB  GLU A 216      55.529  75.709  79.257  1.00  0.00           C
ATOM   3497  CG  GLU A 216      56.649  75.479  80.307  1.00  0.00           C
ATOM   3500  CD  GLU A 216      58.029  75.219  79.697  1.00  0.00           C
ATOM   3501  OE1 GLU A 216      58.139  75.029  78.457  1.00  0.00           O
ATOM   3502  OE2 GLU A 216      59.029  75.179  80.467  1.00  0.00           O
ATOM   3503  C   GLU A 216      53.089  76.139  78.727  1.00  0.00           C
ATOM   3504  O   GLU A 216      52.759  77.319  78.657  1.00  0.00           O
ATOM   3505  N   THR A 217      52.559  75.199  77.907  1.00  0.00           N
ATOM   3507  CA  THR A 217      51.549  75.429  76.877  1.00  0.00           C
ATOM   3509  CB  THR A 217      51.669  74.379  75.747  1.00  0.00           C
ATOM   3511  OG1 THR A 217      52.919  74.519  75.067  1.00  0.00           O
ATOM   3513  CG2 THR A 217      50.599  74.529  74.657  1.00  0.00           C
ATOM   3517  C   THR A 217      50.109  75.469  77.427  1.00  0.00           C
ATOM   3518  O   THR A 217      49.199  76.019  76.807  1.00  0.00           O
ATOM   3519  N   HIS A 218      49.849  74.969  78.657  1.00  0.00           N
ATOM   3521  CA  HIS A 218      48.499  74.749  79.177  1.00  0.00           C
ATOM   3523  CB  HIS A 218      48.169  73.249  79.297  1.00  0.00           C
ATOM   3526  ND1 HIS A 218      48.689  71.939  77.207  1.00  0.00           N
ATOM   3528  CG  HIS A 218      47.849  72.709  77.967  1.00  0.00           C
ATOM   3529  CE1 HIS A 218      48.009  71.589  76.097  1.00  0.00           C
ATOM   3531  NE2 HIS A 218      46.779  72.079  76.107  1.00  0.00           N
ATOM   3532  CD2 HIS A 218      46.679  72.789  77.287  1.00  0.00           C
ATOM   3534  C   HIS A 218      48.209  75.389  80.507  1.00  0.00           C
ATOM   3535  O   HIS A 218      49.089  75.659  81.317  1.00  0.00           O
ATOM   3536  N   SER A 219      46.909  75.659  80.777  1.00  0.00           N
ATOM   3538  CA  SER A 219      46.509  76.349  81.987  1.00  0.00           C
ATOM   3540  CB  SER A 219      45.039  76.829  81.937  1.00  0.00           C
ATOM   3543  OG  SER A 219      44.739  77.809  82.937  1.00  0.00           O
ATOM   3545  C   SER A 219      46.729  75.549  83.257  1.00  0.00           C
ATOM   3546  O   SER A 219      46.919  74.329  83.237  1.00  0.00           O
ATOM   3547  N   GLU A 220      46.659  76.229  84.417  1.00  0.00           N
ATOM   3549  CA  GLU A 220      46.779  75.619  85.727  1.00  0.00           C
ATOM   3551  CB  GLU A 220      46.569  76.679  86.827  1.00  0.00           C
ATOM   3554  CG  GLU A 220      46.899  76.179  88.247  1.00  0.00           C
ATOM   3557  CD  GLU A 220      48.289  75.569  88.357  1.00  0.00           C
ATOM   3558  OE1 GLU A 220      49.299  76.189  87.917  1.00  0.00           O
ATOM   3559  OE2 GLU A 220      48.359  74.549  89.077  1.00  0.00           O
ATOM   3560  C   GLU A 220      45.799  74.449  85.947  1.00  0.00           C
ATOM   3561  O   GLU A 220      46.149  73.389  86.447  1.00  0.00           O
ATOM   3562  N   ALA A 221      44.539  74.619  85.517  1.00  0.00           N
ATOM   3564  CA  ALA A 221      43.489  73.619  85.587  1.00  0.00           C
ATOM   3566  CB  ALA A 221      42.179  74.249  85.067  1.00  0.00           C
ATOM   3570  C   ALA A 221      43.779  72.349  84.817  1.00  0.00           C
ATOM   3571  O   ALA A 221      43.569  71.229  85.297  1.00  0.00           O
ATOM   3572  N   GLU A 222      44.319  72.499  83.587  1.00  0.00           N
ATOM   3574  CA  GLU A 222      44.839  71.379  82.817  1.00  0.00           C
ATOM   3576  CB  GLU A 222      45.279  71.889  81.417  1.00  0.00           C
ATOM   3579  CG  GLU A 222      44.119  72.309  80.487  1.00  0.00           C
ATOM   3582  CD  GLU A 222      43.929  73.799  80.277  1.00  0.00           C
ATOM   3583  OE1 GLU A 222      43.059  74.399  80.947  1.00  0.00           O
ATOM   3584  OE2 GLU A 222      44.629  74.389  79.407  1.00  0.00           O
ATOM   3585  C   GLU A 222      45.999  70.649  83.487  1.00  0.00           C
ATOM   3586  O   GLU A 222      46.019  69.429  83.607  1.00  0.00           O
ATOM   3587  N   VAL A 223      47.009  71.399  83.967  1.00  0.00           N
ATOM   3589  CA  VAL A 223      48.219  70.829  84.557  1.00  0.00           C
ATOM   3591  CB  VAL A 223      49.359  71.839  84.547  1.00  0.00           C
ATOM   3593  CG1 VAL A 223      49.189  72.959  85.587  1.00  0.00           C
ATOM   3597  CG2 VAL A 223      50.689  71.149  84.787  1.00  0.00           C
ATOM   3601  C   VAL A 223      48.009  70.239  85.937  1.00  0.00           C
ATOM   3602  O   VAL A 223      48.589  69.219  86.297  1.00  0.00           O
ATOM   3603  N   ARG A 224      47.119  70.839  86.737  1.00  0.00           N
ATOM   3605  CA  ARG A 224      46.639  70.299  87.987  1.00  0.00           C
ATOM   3607  CB  ARG A 224      45.679  71.349  88.587  1.00  0.00           C
ATOM   3610  CG  ARG A 224      44.829  70.909  89.797  1.00  0.00           C
ATOM   3613  CD  ARG A 224      45.679  70.549  91.017  1.00  0.00           C
ATOM   3616  NE  ARG A 224      45.309  71.479  92.127  1.00  0.00           N
ATOM   3618  CZ  ARG A 224      44.179  71.359  92.807  1.00  0.00           C
ATOM   3619  NH1 ARG A 224      43.299  70.409  92.617  1.00  0.00           N
ATOM   3622  NH2 ARG A 224      43.909  72.229  93.757  1.00  0.00           N
ATOM   3625  C   ARG A 224      45.929  68.959  87.877  1.00  0.00           C
ATOM   3626  O   ARG A 224      46.299  68.009  88.557  1.00  0.00           O
ATOM   3627  N   GLU A 225      44.959  68.849  86.937  1.00  0.00           N
ATOM   3629  CA  GLU A 225      44.239  67.639  86.637  1.00  0.00           C
ATOM   3631  CB  GLU A 225      43.239  67.989  85.507  1.00  0.00           C
ATOM   3634  CG  GLU A 225      42.509  66.789  84.837  1.00  0.00           C
ATOM   3637  CD  GLU A 225      43.259  66.139  83.677  1.00  0.00           C
ATOM   3638  OE1 GLU A 225      43.829  66.839  82.797  1.00  0.00           O
ATOM   3639  OE2 GLU A 225      43.239  64.879  83.617  1.00  0.00           O
ATOM   3640  C   GLU A 225      45.129  66.489  86.197  1.00  0.00           C
ATOM   3641  O   GLU A 225      45.089  65.389  86.747  1.00  0.00           O
ATOM   3642  N   LEU A 226      46.049  66.789  85.247  1.00  0.00           N
ATOM   3644  CA  LEU A 226      47.049  65.869  84.757  1.00  0.00           C
ATOM   3646  CB  LEU A 226      47.919  66.559  83.667  1.00  0.00           C
ATOM   3649  CG  LEU A 226      49.139  65.749  83.167  1.00  0.00           C
ATOM   3651  CD1 LEU A 226      48.699  64.519  82.347  1.00  0.00           C
ATOM   3655  CD2 LEU A 226      50.079  66.639  82.357  1.00  0.00           C
ATOM   3659  C   LEU A 226      47.959  65.389  85.857  1.00  0.00           C
ATOM   3660  O   LEU A 226      48.249  64.199  85.967  1.00  0.00           O
ATOM   3661  N   LEU A 227      48.439  66.309  86.717  1.00  0.00           N
ATOM   3663  CA  LEU A 227      49.279  65.959  87.847  1.00  0.00           C
ATOM   3665  CB  LEU A 227      49.949  67.209  88.477  1.00  0.00           C
ATOM   3668  CG  LEU A 227      51.349  67.509  87.897  1.00  0.00           C
ATOM   3670  CD1 LEU A 227      51.419  67.459  86.367  1.00  0.00           C
ATOM   3674  CD2 LEU A 227      51.819  68.879  88.387  1.00  0.00           C
ATOM   3678  C   LEU A 227      48.579  65.119  88.867  1.00  0.00           C
ATOM   3679  O   LEU A 227      49.129  64.099  89.287  1.00  0.00           O
ATOM   3680  N   GLU A 228      47.329  65.459  89.237  1.00  0.00           N
ATOM   3682  CA  GLU A 228      46.479  64.699  90.147  1.00  0.00           C
ATOM   3684  CB  GLU A 228      45.119  65.409  90.467  1.00  0.00           C
ATOM   3687  CG  GLU A 228      45.269  66.629  91.417  1.00  0.00           C
ATOM   3690  CD  GLU A 228      43.989  67.379  91.807  1.00  0.00           C
ATOM   3691  OE1 GLU A 228      43.499  68.209  90.997  1.00  0.00           O
ATOM   3692  OE2 GLU A 228      43.539  67.259  92.977  1.00  0.00           O
ATOM   3693  C   GLU A 228      46.299  63.259  89.727  1.00  0.00           C
ATOM   3694  O   GLU A 228      46.209  62.379  90.587  1.00  0.00           O
ATOM   3695  N   GLN A 229      46.299  62.959  88.397  1.00  0.00           N
ATOM   3697  CA  GLN A 229      46.329  61.609  87.837  1.00  0.00           C
ATOM   3699  CB  GLN A 229      46.479  61.599  86.287  1.00  0.00           C
ATOM   3702  CG  GLN A 229      45.369  62.299  85.467  1.00  0.00           C
ATOM   3705  CD  GLN A 229      43.969  61.909  85.937  1.00  0.00           C
ATOM   3706  OE1 GLN A 229      43.739  60.779  86.357  1.00  0.00           O
ATOM   3707  NE2 GLN A 229      43.009  62.859  85.847  1.00  0.00           N
ATOM   3710  C   GLN A 229      47.439  60.729  88.387  1.00  0.00           C
ATOM   3711  O   GLN A 229      47.259  59.519  88.527  1.00  0.00           O
ATOM   3712  N   ASN A 230      48.609  61.299  88.717  1.00  0.00           N
ATOM   3714  CA  ASN A 230      49.609  60.629  89.507  1.00  0.00           C
ATOM   3716  CB  ASN A 230      51.019  61.109  89.057  1.00  0.00           C
ATOM   3719  CG  ASN A 230      52.149  60.329  89.707  1.00  0.00           C
ATOM   3720  OD1 ASN A 230      51.919  59.419  90.507  1.00  0.00           O
ATOM   3721  ND2 ASN A 230      53.409  60.669  89.387  1.00  0.00           N
ATOM   3724  C   ASN A 230      49.349  60.899  90.987  1.00  0.00           C
ATOM   3725  O   ASN A 230      49.649  61.989  91.457  1.00  0.00           O
ATOM   3726  N   PRO A 231      48.819  59.979  91.797  1.00  0.00           N
ATOM   3727  CD  PRO A 231      48.529  58.589  91.437  1.00  0.00           C
ATOM   3730  CA  PRO A 231      48.459  60.279  93.187  1.00  0.00           C
ATOM   3732  CB  PRO A 231      47.569  59.079  93.567  1.00  0.00           C
ATOM   3735  CG  PRO A 231      48.149  57.919  92.757  1.00  0.00           C
ATOM   3738  C   PRO A 231      49.699  60.339  94.057  1.00  0.00           C
ATOM   3739  O   PRO A 231      49.589  60.639  95.247  1.00  0.00           O
ATOM   3740  N   SER A 232      50.889  60.039  93.507  1.00  0.00           N
ATOM   3742  CA  SER A 232      52.119  60.039  94.267  1.00  0.00           C
ATOM   3744  CB  SER A 232      53.169  59.119  93.597  1.00  0.00           C
ATOM   3747  OG  SER A 232      54.079  59.749  92.687  1.00  0.00           O
ATOM   3749  C   SER A 232      52.639  61.439  94.567  1.00  0.00           C
ATOM   3750  O   SER A 232      52.359  62.419  93.867  1.00  0.00           O
ATOM   3751  N   PHE A 233      53.409  61.589  95.657  1.00  0.00           N
ATOM   3753  CA  PHE A 233      53.969  62.869  96.017  1.00  0.00           C
ATOM   3755  CB  PHE A 233      52.979  63.629  96.927  1.00  0.00           C
ATOM   3758  CG  PHE A 233      53.339  65.089  97.037  1.00  0.00           C
ATOM   3759  CD1 PHE A 233      52.699  66.019  96.207  1.00  0.00           C
ATOM   3761  CE1 PHE A 233      52.969  67.389  96.317  1.00  0.00           C
ATOM   3763  CZ  PHE A 233      53.879  67.829  97.277  1.00  0.00           C
ATOM   3765  CD2 PHE A 233      54.209  65.549  98.037  1.00  0.00           C
ATOM   3767  CE2 PHE A 233      54.469  66.919  98.157  1.00  0.00           C
ATOM   3769  C   PHE A 233      55.259  62.589  96.767  1.00  0.00           C
ATOM   3770  O   PHE A 233      55.329  61.649  97.567  1.00  0.00           O
ATOM   3771  N   VAL A 234      56.309  63.389  96.507  1.00  0.00           N
ATOM   3773  CA  VAL A 234      57.639  63.199  97.047  1.00  0.00           C
ATOM   3775  CB  VAL A 234      58.659  63.199  95.917  1.00  0.00           C
ATOM   3777  CG1 VAL A 234      60.089  63.079  96.437  1.00  0.00           C
ATOM   3781  CG2 VAL A 234      58.339  62.029  94.957  1.00  0.00           C
ATOM   3785  C   VAL A 234      57.969  64.269  98.067  1.00  0.00           C
ATOM   3786  O   VAL A 234      57.629  65.439  97.907  1.00  0.00           O
ATOM   3787  N   PHE A 235      58.649  63.879  99.157  1.00  0.00           N
ATOM   3789  CA  PHE A 235      59.029  64.789 100.217  1.00  0.00           C
ATOM   3791  CB  PHE A 235      58.629  64.239 101.597  1.00  0.00           C
ATOM   3794  CG  PHE A 235      57.169  63.899 101.647  1.00  0.00           C
ATOM   3795  CD1 PHE A 235      56.209  64.909 101.507  1.00  0.00           C
ATOM   3797  CE1 PHE A 235      54.839  64.609 101.547  1.00  0.00           C
ATOM   3799  CZ  PHE A 235      54.439  63.279 101.757  1.00  0.00           C
ATOM   3801  CD2 PHE A 235      56.749  62.579 101.867  1.00  0.00           C
ATOM   3803  CE2 PHE A 235      55.389  62.269 101.927  1.00  0.00           C
ATOM   3805  C   PHE A 235      60.529  64.979 100.237  1.00  0.00           C
ATOM   3806  O   PHE A 235      61.299  64.039 100.007  1.00  0.00           O
ATOM   3807  N   PHE A 236      60.979  66.209 100.527  1.00  0.00           N
ATOM   3809  CA  PHE A 236      62.369  66.599 100.397  1.00  0.00           C
ATOM   3811  CB  PHE A 236      62.599  67.749  99.367  1.00  0.00           C
ATOM   3814  CG  PHE A 236      62.049  67.349  98.037  1.00  0.00           C
ATOM   3815  CD1 PHE A 236      62.859  66.759  97.057  1.00  0.00           C
ATOM   3817  CE1 PHE A 236      62.299  66.299  95.857  1.00  0.00           C
ATOM   3819  CZ  PHE A 236      60.919  66.409  95.647  1.00  0.00           C
ATOM   3821  CD2 PHE A 236      60.689  67.519  97.787  1.00  0.00           C
ATOM   3823  CE2 PHE A 236      60.119  67.009  96.617  1.00  0.00           C
ATOM   3825  C   PHE A 236      62.969  67.039 101.707  1.00  0.00           C
ATOM   3826  O   PHE A 236      62.309  67.459 102.647  1.00  0.00           O
ATOM   3827  N   LYS A 237      64.289  66.949 101.777  1.00  0.00           N
ATOM   3829  CA  LYS A 237      65.099  67.449 102.857  1.00  0.00           C
ATOM   3831  CB  LYS A 237      65.949  66.309 103.487  1.00  0.00           C
ATOM   3834  CG  LYS A 237      66.739  65.449 102.467  1.00  0.00           C
ATOM   3837  CD  LYS A 237      67.429  64.199 103.077  1.00  0.00           C
ATOM   3840  CE  LYS A 237      68.909  64.339 103.467  1.00  0.00           C
ATOM   3843  NZ  LYS A 237      69.499  63.029 103.897  1.00  0.00           N
ATOM   3847  C   LYS A 237      66.019  68.499 102.247  1.00  0.00           C
ATOM   3848  O   LYS A 237      66.459  68.279 101.107  1.00  0.00           O
ATOM   3849  N   PRO A 238      66.359  69.629 102.877  1.00  0.00           N
ATOM   3850  CD  PRO A 238      65.719  70.119 104.097  1.00  0.00           C
ATOM   3853  CA  PRO A 238      67.609  70.329 102.617  1.00  0.00           C
ATOM   3855  CB  PRO A 238      67.789  71.279 103.817  1.00  0.00           C
ATOM   3858  CG  PRO A 238      66.379  71.469 104.347  1.00  0.00           C
ATOM   3861  C   PRO A 238      68.829  69.449 102.447  1.00  0.00           C
ATOM   3862  O   PRO A 238      69.049  68.529 103.237  1.00  0.00           O
ATOM   3863  N   GLN A 239      69.649  69.729 101.437  1.00  0.00           N
ATOM   3865  CA  GLN A 239      70.949  69.129 101.297  1.00  0.00           C
ATOM   3867  CB  GLN A 239      71.039  68.139 100.117  1.00  0.00           C
ATOM   3870  CG  GLN A 239      72.409  67.419  99.957  1.00  0.00           C
ATOM   3873  CD  GLN A 239      72.379  66.429  98.797  1.00  0.00           C
ATOM   3874  OE1 GLN A 239      71.329  65.839  98.547  1.00  0.00           O
ATOM   3875  NE2 GLN A 239      73.499  66.159  98.087  1.00  0.00           N
ATOM   3878  C   GLN A 239      71.899  70.279 101.117  1.00  0.00           C
ATOM   3879  O   GLN A 239      71.579  71.309 100.517  1.00  0.00           O
ATOM   3880  N   SER A 240      73.129  70.119 101.607  1.00  0.00           N
ATOM   3882  CA  SER A 240      74.209  71.009 101.237  1.00  0.00           C
ATOM   3884  CB  SER A 240      75.539  70.679 101.947  1.00  0.00           C
ATOM   3887  OG  SER A 240      76.539  71.669 101.717  1.00  0.00           O
ATOM   3889  C   SER A 240      74.439  71.049  99.737  1.00  0.00           C
ATOM   3890  O   SER A 240      74.319  70.049  99.027  1.00  0.00           O
ATOM   3891  N   PHE A 241      74.739  72.259  99.237  1.00  0.00           N
ATOM   3893  CA  PHE A 241      74.889  72.479  97.827  1.00  0.00           C
ATOM   3895  CB  PHE A 241      75.019  73.989  97.507  1.00  0.00           C
ATOM   3898  CG  PHE A 241      75.259  74.279  96.047  1.00  0.00           C
ATOM   3899  CD1 PHE A 241      74.179  74.499  95.177  1.00  0.00           C
ATOM   3901  CE1 PHE A 241      74.409  74.749  93.817  1.00  0.00           C
ATOM   3903  CZ  PHE A 241      75.709  74.749  93.317  1.00  0.00           C
ATOM   3905  CD2 PHE A 241      76.569  74.309  95.537  1.00  0.00           C
ATOM   3907  CE2 PHE A 241      76.789  74.509  94.167  1.00  0.00           C
ATOM   3909  C   PHE A 241      76.029  71.659  97.237  1.00  0.00           C
ATOM   3910  O   PHE A 241      77.149  71.639  97.747  1.00  0.00           O
ATOM   3911  N   ALA A 242      75.749  70.989  96.127  1.00  0.00           N
ATOM   3913  CA  ALA A 242      76.739  70.349  95.317  1.00  0.00           C
ATOM   3915  CB  ALA A 242      76.489  68.829  95.237  1.00  0.00           C
ATOM   3919  C   ALA A 242      76.679  71.009  93.947  1.00  0.00           C
ATOM   3920  O   ALA A 242      75.599  71.199  93.367  1.00  0.00           O
ATOM   3921  N   PRO A 243      77.809  71.399  93.347  1.00  0.00           N
ATOM   3922  CD  PRO A 243      79.109  71.549  93.997  1.00  0.00           C
ATOM   3925  CA  PRO A 243      77.909  71.579  91.897  1.00  0.00           C
ATOM   3927  CB  PRO A 243      79.409  71.769  91.627  1.00  0.00           C
ATOM   3930  CG  PRO A 243      79.969  72.279  92.967  1.00  0.00           C
ATOM   3933  C   PRO A 243      77.329  70.389  91.177  1.00  0.00           C
ATOM   3934  O   PRO A 243      77.609  69.279  91.617  1.00  0.00           O
ATOM   3935  N   VAL A 244      76.519  70.579  90.117  1.00  0.00           N
ATOM   3937  CA  VAL A 244      75.909  69.499  89.357  1.00  0.00           C
ATOM   3939  CB  VAL A 244      75.119  70.049  88.167  1.00  0.00           C
ATOM   3941  CG1 VAL A 244      76.059  70.809  87.207  1.00  0.00           C
ATOM   3945  CG2 VAL A 244      74.349  68.949  87.417  1.00  0.00           C
ATOM   3949  C   VAL A 244      76.929  68.469  88.907  1.00  0.00           C
ATOM   3950  O   VAL A 244      77.979  68.789  88.347  1.00  0.00           O
ATOM   3951  N   LYS A 245      76.709  67.189  89.197  1.00  0.00           N
ATOM   3953  CA  LYS A 245      77.639  66.159  88.837  1.00  0.00           C
ATOM   3955  CB  LYS A 245      78.129  65.349  90.067  1.00  0.00           C
ATOM   3958  CG  LYS A 245      78.969  66.139  91.107  1.00  0.00           C
ATOM   3961  CD  LYS A 245      80.369  66.529  90.597  1.00  0.00           C
ATOM   3964  CE  LYS A 245      81.459  66.539  91.677  1.00  0.00           C
ATOM   3967  NZ  LYS A 245      81.309  67.749  92.497  1.00  0.00           N
ATOM   3971  C   LYS A 245      76.919  65.269  87.867  1.00  0.00           C
ATOM   3972  O   LYS A 245      75.709  65.089  87.937  1.00  0.00           O
ATOM   3973  N   GLY A 246      77.669  64.679  86.917  1.00  0.00           N
ATOM   3975  CA  GLY A 246      77.159  63.549  86.167  1.00  0.00           C
ATOM   3978  C   GLY A 246      77.439  62.259  86.887  1.00  0.00           C
ATOM   3979  O   GLY A 246      78.049  62.199  87.957  1.00  0.00           O
ATOM   3980  N   ALA A 247      77.049  61.139  86.257  1.00  0.00           N
ATOM   3982  CA  ALA A 247      77.299  59.799  86.727  1.00  0.00           C
ATOM   3984  CB  ALA A 247      76.509  58.839  85.837  1.00  0.00           C
ATOM   3988  C   ALA A 247      78.779  59.369  86.757  1.00  0.00           C
ATOM   3989  O   ALA A 247      79.119  58.339  87.347  1.00  0.00           O
ATOM   3990  N   SER A 248      79.659  60.159  86.117  1.00  0.00           N
ATOM   3992  CA  SER A 248      81.119  60.089  86.167  1.00  0.00           C
ATOM   3994  CB  SER A 248      81.689  60.849  84.907  1.00  0.00           C
ATOM   3997  OG  SER A 248      83.099  60.749  84.707  1.00  0.00           O
ATOM   3999  C   SER A 248      81.689  60.729  87.437  1.00  0.00           C
ATOM   4000  O   SER A 248      82.879  60.569  87.747  1.00  0.00           O
ATOM   4001  N   ALA A 249      80.849  61.469  88.207  1.00  0.00           N
ATOM   4003  CA  ALA A 249      81.179  62.159  89.447  1.00  0.00           C
ATOM   4005  CB  ALA A 249      81.899  61.289  90.507  1.00  0.00           C
ATOM   4009  C   ALA A 249      81.869  63.489  89.217  1.00  0.00           C
ATOM   4010  O   ALA A 249      82.499  64.069  90.097  1.00  0.00           O
ATOM   4011  N   VAL A 250      81.699  64.059  88.007  1.00  0.00           N
ATOM   4013  CA  VAL A 250      82.469  65.199  87.547  1.00  0.00           C
ATOM   4015  CB  VAL A 250      83.139  64.879  86.227  1.00  0.00           C
ATOM   4017  CG1 VAL A 250      83.799  66.109  85.577  1.00  0.00           C
ATOM   4021  CG2 VAL A 250      84.189  63.779  86.427  1.00  0.00           C
ATOM   4025  C   VAL A 250      81.549  66.399  87.367  1.00  0.00           C
ATOM   4026  O   VAL A 250      80.439  66.159  86.887  1.00  0.00           O
ATOM   4027  N   PRO A 251      81.889  67.649  87.727  1.00  0.00           N
ATOM   4028  CD  PRO A 251      83.019  68.019  88.577  1.00  0.00           C
ATOM   4031  CA  PRO A 251      81.089  68.819  87.387  1.00  0.00           C
ATOM   4033  CB  PRO A 251      81.849  70.019  87.967  1.00  0.00           C
ATOM   4036  CG  PRO A 251      82.689  69.419  89.097  1.00  0.00           C
ATOM   4039  C   PRO A 251      80.799  68.999  85.917  1.00  0.00           C
ATOM   4040  O   PRO A 251      81.729  69.019  85.117  1.00  0.00           O
ATOM   4041  N   LEU A 252      79.509  69.149  85.567  1.00  0.00           N
ATOM   4043  CA  LEU A 252      79.079  69.339  84.207  1.00  0.00           C
ATOM   4045  CB  LEU A 252      77.639  68.829  83.957  1.00  0.00           C
ATOM   4048  CG  LEU A 252      77.359  67.419  84.477  1.00  0.00           C
ATOM   4050  CD1 LEU A 252      75.919  67.009  84.147  1.00  0.00           C
ATOM   4054  CD2 LEU A 252      78.359  66.429  83.897  1.00  0.00           C
ATOM   4058  C   LEU A 252      79.129  70.799  83.817  1.00  0.00           C
ATOM   4059  O   LEU A 252      78.539  71.659  84.467  1.00  0.00           O
ATOM   4060  N   VAL A 253      79.819  71.099  82.717  1.00  0.00           N
ATOM   4062  CA  VAL A 253      79.969  72.429  82.177  1.00  0.00           C
ATOM   4064  CB  VAL A 253      81.349  72.619  81.587  1.00  0.00           C
ATOM   4066  CG1 VAL A 253      81.509  73.989  80.897  1.00  0.00           C
ATOM   4070  CG2 VAL A 253      82.379  72.439  82.707  1.00  0.00           C
ATOM   4074  C   VAL A 253      79.029  72.589  81.027  1.00  0.00           C
ATOM   4075  O   VAL A 253      79.129  71.819  80.067  1.00  0.00           O
ATOM   4076  N   GLY A 254      78.139  73.619  81.077  1.00  0.00           N
ATOM   4078  CA  GLY A 254      77.299  74.069  79.957  1.00  0.00           C
ATOM   4081  C   GLY A 254      76.979  73.029  78.927  1.00  0.00           C
ATOM   4082  O   GLY A 254      76.309  72.049  79.227  1.00  0.00           O
ATOM   4083  N   ARG A 255      77.479  73.189  77.697  1.00  0.00           N
ATOM   4085  CA  ARG A 255      77.349  72.209  76.647  1.00  0.00           C
ATOM   4087  CB  ARG A 255      76.879  72.909  75.357  1.00  0.00           C
ATOM   4090  CG  ARG A 255      75.469  73.509  75.397  1.00  0.00           C
ATOM   4093  CD  ARG A 255      75.249  74.629  74.367  1.00  0.00           C
ATOM   4096  NE  ARG A 255      75.709  75.919  74.977  1.00  0.00           N
ATOM   4098  CZ  ARG A 255      76.859  76.509  74.737  1.00  0.00           C
ATOM   4099  NH1 ARG A 255      77.789  75.939  74.007  1.00  0.00           N
ATOM   4102  NH2 ARG A 255      77.069  77.749  75.127  1.00  0.00           N
ATOM   4105  C   ARG A 255      78.649  71.479  76.317  1.00  0.00           C
ATOM   4106  O   ARG A 255      78.819  71.029  75.187  1.00  0.00           O
ATOM   4107  N   ALA A 256      79.619  71.339  77.237  1.00  0.00           N
ATOM   4109  CA  ALA A 256      80.829  70.579  76.977  1.00  0.00           C
ATOM   4111  CB  ALA A 256      82.039  71.249  77.647  1.00  0.00           C
ATOM   4115  C   ALA A 256      80.719  69.159  77.477  1.00  0.00           C
ATOM   4116  O   ALA A 256      81.669  68.379  77.427  1.00  0.00           O
ATOM   4117  N   SER A 257      79.519  68.789  77.927  1.00  0.00           N
ATOM   4119  CA  SER A 257      79.209  67.479  78.447  1.00  0.00           C
ATOM   4121  CB  SER A 257      79.109  67.449  79.987  1.00  0.00           C
ATOM   4124  OG  SER A 257      80.419  67.479  80.537  1.00  0.00           O
ATOM   4126  C   SER A 257      77.909  66.999  77.877  1.00  0.00           C
ATOM   4127  O   SER A 257      76.999  67.779  77.587  1.00  0.00           O
ATOM   4128  N   VAL A 258      77.809  65.679  77.717  1.00  0.00           N
ATOM   4130  CA  VAL A 258      76.599  64.989  77.307  1.00  0.00           C
ATOM   4132  CB  VAL A 258      76.649  64.449  75.867  1.00  0.00           C
ATOM   4134  CG1 VAL A 258      76.739  65.619  74.887  1.00  0.00           C
ATOM   4138  CG2 VAL A 258      77.859  63.499  75.657  1.00  0.00           C
ATOM   4142  C   VAL A 258      76.409  63.849  78.267  1.00  0.00           C
ATOM   4143  O   VAL A 258      77.359  63.369  78.887  1.00  0.00           O
ATOM   4144  N   ALA A 259      75.159  63.389  78.397  1.00  0.00           N
ATOM   4146  CA  ALA A 259      74.879  62.069  78.897  1.00  0.00           C
ATOM   4148  CB  ALA A 259      73.609  62.099  79.757  1.00  0.00           C
ATOM   4152  C   ALA A 259      74.709  61.099  77.737  1.00  0.00           C
ATOM   4153  O   ALA A 259      74.119  61.409  76.697  1.00  0.00           O
ATOM   4154  N   SER A 260      75.239  59.869  77.897  1.00  0.00           N
ATOM   4156  CA  SER A 260      75.289  58.859  76.857  1.00  0.00           C
ATOM   4158  CB  SER A 260      76.569  58.969  75.967  1.00  0.00           C
ATOM   4161  OG  SER A 260      77.779  58.729  76.687  1.00  0.00           O
ATOM   4163  C   SER A 260      75.249  57.489  77.507  1.00  0.00           C
ATOM   4164  O   SER A 260      75.539  57.339  78.687  1.00  0.00           O
ATOM   4165  N   ASP A 261      74.849  56.419  76.777  1.00  0.00           N
ATOM   4167  CA  ASP A 261      74.899  55.079  77.317  1.00  0.00           C
ATOM   4169  CB  ASP A 261      73.859  54.149  76.627  1.00  0.00           C
ATOM   4172  CG  ASP A 261      73.669  52.819  77.347  1.00  0.00           C
ATOM   4173  OD1 ASP A 261      74.239  52.639  78.457  1.00  0.00           O
ATOM   4174  OD2 ASP A 261      72.909  51.969  76.817  1.00  0.00           O
ATOM   4175  C   ASP A 261      76.299  54.499  77.187  1.00  0.00           C
ATOM   4176  O   ASP A 261      76.929  54.539  76.127  1.00  0.00           O
ATOM   4177  N   ARG A 262      76.799  53.909  78.287  1.00  0.00           N
ATOM   4179  CA  ARG A 262      78.149  53.439  78.467  1.00  0.00           C
ATOM   4181  CB  ARG A 262      78.389  53.009  79.937  1.00  0.00           C
ATOM   4184  CG  ARG A 262      77.979  54.049  80.987  1.00  0.00           C
ATOM   4187  CD  ARG A 262      78.489  53.689  82.387  1.00  0.00           C
ATOM   4190  NE  ARG A 262      78.069  54.749  83.387  1.00  0.00           N
ATOM   4192  CZ  ARG A 262      76.969  54.689  84.127  1.00  0.00           C
ATOM   4193  NH1 ARG A 262      76.099  53.719  83.977  1.00  0.00           N
ATOM   4196  NH2 ARG A 262      76.639  55.659  84.957  1.00  0.00           N
ATOM   4199  C   ARG A 262      78.469  52.239  77.587  1.00  0.00           C
ATOM   4200  O   ARG A 262      79.629  51.939  77.317  1.00  0.00           O
ATOM   4201  N   SER A 263      77.419  51.529  77.117  1.00  0.00           N
ATOM   4203  CA  SER A 263      77.529  50.369  76.247  1.00  0.00           C
ATOM   4205  CB  SER A 263      76.179  49.609  75.997  1.00  0.00           C
ATOM   4208  OG  SER A 263      75.209  50.339  75.247  1.00  0.00           O
ATOM   4210  C   SER A 263      78.199  50.669  74.907  1.00  0.00           C
ATOM   4211  O   SER A 263      78.939  49.839  74.377  1.00  0.00           O
ATOM   4212  N   ILE A 264      77.929  51.879  74.377  1.00  0.00           N
ATOM   4214  CA  ILE A 264      78.429  52.379  73.107  1.00  0.00           C
ATOM   4216  CB  ILE A 264      77.269  52.849  72.227  1.00  0.00           C
ATOM   4218  CG2 ILE A 264      77.749  53.509  70.917  1.00  0.00           C
ATOM   4222  CG1 ILE A 264      76.289  51.679  71.917  1.00  0.00           C
ATOM   4225  CD  ILE A 264      76.949  50.439  71.287  1.00  0.00           C
ATOM   4229  C   ILE A 264      79.409  53.509  73.367  1.00  0.00           C
ATOM   4230  O   ILE A 264      80.469  53.599  72.747  1.00  0.00           O
ATOM   4231  N   ILE A 265      79.129  54.429  74.327  1.00  0.00           N
ATOM   4233  CA  ILE A 265      80.079  55.499  74.617  1.00  0.00           C
ATOM   4235  CB  ILE A 265      79.589  56.839  74.087  1.00  0.00           C
ATOM   4237  CG2 ILE A 265      80.449  58.019  74.577  1.00  0.00           C
ATOM   4241  CG1 ILE A 265      79.659  56.749  72.547  1.00  0.00           C
ATOM   4244  CD  ILE A 265      79.099  57.939  71.807  1.00  0.00           C
ATOM   4248  C   ILE A 265      80.449  55.499  76.087  1.00  0.00           C
ATOM   4249  O   ILE A 265      79.699  56.019  76.917  1.00  0.00           O
ATOM   4250  N   PRO A 266      81.629  54.959  76.427  1.00  0.00           N
ATOM   4251  CD  PRO A 266      82.279  53.889  75.647  1.00  0.00           C
ATOM   4254  CA  PRO A 266      82.209  55.049  77.757  1.00  0.00           C
ATOM   4256  CB  PRO A 266      83.529  54.269  77.637  1.00  0.00           C
ATOM   4259  CG  PRO A 266      83.179  53.169  76.647  1.00  0.00           C
ATOM   4262  C   PRO A 266      82.449  56.459  78.287  1.00  0.00           C
ATOM   4263  O   PRO A 266      82.859  57.299  77.477  1.00  0.00           O
ATOM   4264  N   PRO A 267      82.309  56.719  79.597  1.00  0.00           N
ATOM   4265  CD  PRO A 267      81.509  55.849  80.467  1.00  0.00           C
ATOM   4268  CA  PRO A 267      82.339  58.069  80.167  1.00  0.00           C
ATOM   4270  CB  PRO A 267      82.149  57.809  81.667  1.00  0.00           C
ATOM   4273  CG  PRO A 267      81.119  56.689  81.697  1.00  0.00           C
ATOM   4276  C   PRO A 267      83.529  58.999  79.977  1.00  0.00           C
ATOM   4277  O   PRO A 267      83.419  60.159  80.377  1.00  0.00           O
ATOM   4278  N   GLY A 268      84.669  58.559  79.437  1.00  0.00           N
ATOM   4280  CA  GLY A 268      85.789  59.479  79.217  1.00  0.00           C
ATOM   4283  C   GLY A 268      85.809  59.969  77.827  1.00  0.00           C
ATOM   4284  O   GLY A 268      86.599  60.829  77.467  1.00  0.00           O
ATOM   4285  N   THR A 269      84.999  59.349  76.957  1.00  0.00           N
ATOM   4287  CA  THR A 269      85.039  59.549  75.517  1.00  0.00           C
ATOM   4289  CB  THR A 269      83.979  58.729  74.797  1.00  0.00           C
ATOM   4291  OG1 THR A 269      84.189  57.329  75.007  1.00  0.00           O
ATOM   4293  CG2 THR A 269      84.019  58.989  73.287  1.00  0.00           C
ATOM   4297  C   THR A 269      84.939  60.999  75.097  1.00  0.00           C
ATOM   4298  O   THR A 269      83.909  61.649  75.277  1.00  0.00           O
ATOM   4299  N   THR A 270      86.019  61.529  74.487  1.00  0.00           N
ATOM   4301  CA  THR A 270      85.999  62.789  73.767  1.00  0.00           C
ATOM   4303  CB  THR A 270      87.389  63.369  73.497  1.00  0.00           C
ATOM   4305  OG1 THR A 270      88.359  62.349  73.277  1.00  0.00           O
ATOM   4307  CG2 THR A 270      87.869  64.099  74.757  1.00  0.00           C
ATOM   4311  C   THR A 270      85.229  62.689  72.457  1.00  0.00           C
ATOM   4312  O   THR A 270      85.529  61.869  71.587  1.00  0.00           O
ATOM   4313  N   LEU A 271      84.209  63.529  72.297  1.00  0.00           N
ATOM   4315  CA  LEU A 271      83.419  63.649  71.097  1.00  0.00           C
ATOM   4317  CB  LEU A 271      81.919  63.449  71.377  1.00  0.00           C
ATOM   4320  CG  LEU A 271      81.589  62.089  71.987  1.00  0.00           C
ATOM   4322  CD1 LEU A 271      80.079  62.009  72.207  1.00  0.00           C
ATOM   4326  CD2 LEU A 271      81.999  60.939  71.087  1.00  0.00           C
ATOM   4330  C   LEU A 271      83.559  65.009  70.477  1.00  0.00           C
ATOM   4331  O   LEU A 271      83.659  66.029  71.147  1.00  0.00           O
ATOM   4332  N   LEU A 272      83.529  65.039  69.137  1.00  0.00           N
ATOM   4334  CA  LEU A 272      83.349  66.229  68.367  1.00  0.00           C
ATOM   4336  CB  LEU A 272      84.489  66.329  67.327  1.00  0.00           C
ATOM   4339  CG  LEU A 272      84.429  67.449  66.277  1.00  0.00           C
ATOM   4341  CD1 LEU A 272      85.859  67.649  65.727  1.00  0.00           C
ATOM   4345  CD2 LEU A 272      83.469  67.119  65.127  1.00  0.00           C
ATOM   4349  C   LEU A 272      81.989  66.099  67.747  1.00  0.00           C
ATOM   4350  O   LEU A 272      81.649  65.079  67.167  1.00  0.00           O
ATOM   4351  N   ALA A 273      81.149  67.129  67.887  1.00  0.00           N
ATOM   4353  CA  ALA A 273      79.769  67.049  67.477  1.00  0.00           C
ATOM   4355  CB  ALA A 273      78.879  66.739  68.687  1.00  0.00           C
ATOM   4359  C   ALA A 273      79.299  68.339  66.847  1.00  0.00           C
ATOM   4360  O   ALA A 273      79.679  69.439  67.267  1.00  0.00           O
ATOM   4361  N   GLU A 274      78.439  68.209  65.837  1.00  0.00           N
ATOM   4363  CA  GLU A 274      77.669  69.279  65.257  1.00  0.00           C
ATOM   4365  CB  GLU A 274      77.489  69.079  63.737  1.00  0.00           C
ATOM   4368  CG  GLU A 274      78.789  69.269  62.907  1.00  0.00           C
ATOM   4371  CD  GLU A 274      78.889  70.669  62.307  1.00  0.00           C
ATOM   4372  OE1 GLU A 274      79.059  71.629  63.077  1.00  0.00           O
ATOM   4373  OE2 GLU A 274      78.749  70.809  61.057  1.00  0.00           O
ATOM   4374  C   GLU A 274      76.299  69.249  65.927  1.00  0.00           C
ATOM   4375  O   GLU A 274      75.449  68.419  65.597  1.00  0.00           O
ATOM   4376  N   VAL A 275      76.059  70.139  66.907  1.00  0.00           N
ATOM   4378  CA  VAL A 275      74.799  70.159  67.637  1.00  0.00           C
ATOM   4380  CB  VAL A 275      74.899  70.609  69.097  1.00  0.00           C
ATOM   4382  CG1 VAL A 275      75.689  69.539  69.857  1.00  0.00           C
ATOM   4386  CG2 VAL A 275      75.549  71.999  69.247  1.00  0.00           C
ATOM   4390  C   VAL A 275      73.789  71.009  66.897  1.00  0.00           C
ATOM   4391  O   VAL A 275      74.169  72.049  66.367  1.00  0.00           O
ATOM   4392  N   PRO A 276      72.529  70.609  66.777  1.00  0.00           N
ATOM   4393  CD  PRO A 276      71.989  69.339  67.287  1.00  0.00           C
ATOM   4396  CA  PRO A 276      71.539  71.369  66.027  1.00  0.00           C
ATOM   4398  CB  PRO A 276      70.449  70.319  65.727  1.00  0.00           C
ATOM   4401  CG  PRO A 276      70.509  69.359  66.917  1.00  0.00           C
ATOM   4404  C   PRO A 276      71.009  72.489  66.897  1.00  0.00           C
ATOM   4405  O   PRO A 276      70.659  72.259  68.057  1.00  0.00           O
ATOM   4406  N   LEU A 277      70.989  73.719  66.377  1.00  0.00           N
ATOM   4408  CA  LEU A 277      70.489  74.859  67.107  1.00  0.00           C
ATOM   4410  CB  LEU A 277      71.269  76.159  66.797  1.00  0.00           C
ATOM   4413  CG  LEU A 277      72.799  76.029  66.877  1.00  0.00           C
ATOM   4415  CD1 LEU A 277      73.489  77.369  66.567  1.00  0.00           C
ATOM   4419  CD2 LEU A 277      73.269  75.459  68.227  1.00  0.00           C
ATOM   4423  C   LEU A 277      68.999  75.009  66.837  1.00  0.00           C
ATOM   4424  O   LEU A 277      68.469  74.509  65.847  1.00  0.00           O
ATOM   4425  N   LEU A 278      68.289  75.709  67.757  1.00  0.00           N
ATOM   4427  CA  LEU A 278      66.839  75.759  67.717  1.00  0.00           C
ATOM   4429  CB  LEU A 278      66.169  74.939  68.847  1.00  0.00           C
ATOM   4432  CG  LEU A 278      66.639  73.479  69.007  1.00  0.00           C
ATOM   4434  CD1 LEU A 278      65.909  72.809  70.187  1.00  0.00           C
ATOM   4438  CD2 LEU A 278      66.419  72.629  67.757  1.00  0.00           C
ATOM   4442  C   LEU A 278      66.349  77.189  67.837  1.00  0.00           C
ATOM   4443  O   LEU A 278      67.019  78.049  68.397  1.00  0.00           O
ATOM   4444  N   ASP A 279      65.129  77.459  67.337  1.00  0.00           N
ATOM   4446  CA  ASP A 279      64.469  78.729  67.457  1.00  0.00           C
ATOM   4448  CB  ASP A 279      63.589  78.969  66.177  1.00  0.00           C
ATOM   4451  CG  ASP A 279      62.339  78.099  66.067  1.00  0.00           C
ATOM   4452  OD1 ASP A 279      62.229  77.089  66.807  1.00  0.00           O
ATOM   4453  OD2 ASP A 279      61.459  78.419  65.227  1.00  0.00           O
ATOM   4454  C   ASP A 279      63.679  78.749  68.757  1.00  0.00           C
ATOM   4455  O   ASP A 279      63.899  77.949  69.657  1.00  0.00           O
ATOM   4456  N   ASN A 280      62.729  79.689  68.907  1.00  0.00           N
ATOM   4458  CA  ASN A 280      61.929  79.839  70.107  1.00  0.00           C
ATOM   4460  CB  ASN A 280      61.319  81.249  70.087  1.00  0.00           C
ATOM   4463  CG  ASN A 280      60.729  81.679  71.427  1.00  0.00           C
ATOM   4464  OD1 ASN A 280      59.559  81.449  71.737  1.00  0.00           O
ATOM   4465  ND2 ASN A 280      61.559  82.389  72.227  1.00  0.00           N
ATOM   4468  C   ASN A 280      60.839  78.769  70.227  1.00  0.00           C
ATOM   4469  O   ASN A 280      60.289  78.519  71.297  1.00  0.00           O
ATOM   4470  N   ASN A 281      60.519  78.079  69.117  1.00  0.00           N
ATOM   4472  CA  ASN A 281      59.549  77.009  69.087  1.00  0.00           C
ATOM   4474  CB  ASN A 281      59.089  76.869  67.587  1.00  0.00           C
ATOM   4477  CG  ASN A 281      58.059  75.789  67.267  1.00  0.00           C
ATOM   4478  OD1 ASN A 281      56.899  76.119  67.037  1.00  0.00           O
ATOM   4479  ND2 ASN A 281      58.439  74.499  67.217  1.00  0.00           N
ATOM   4482  C   ASN A 281      60.109  75.709  69.657  1.00  0.00           C
ATOM   4483  O   ASN A 281      59.379  74.789  70.007  1.00  0.00           O
ATOM   4484  N   GLY A 282      61.449  75.589  69.717  1.00  0.00           N
ATOM   4486  CA  GLY A 282      62.129  74.319  69.917  1.00  0.00           C
ATOM   4489  C   GLY A 282      62.179  73.549  68.637  1.00  0.00           C
ATOM   4490  O   GLY A 282      62.129  72.319  68.607  1.00  0.00           O
ATOM   4491  N   LYS A 283      62.239  74.259  67.497  1.00  0.00           N
ATOM   4493  CA  LYS A 283      62.399  73.659  66.197  1.00  0.00           C
ATOM   4495  CB  LYS A 283      61.379  74.159  65.157  1.00  0.00           C
ATOM   4498  CG  LYS A 283      61.329  73.269  63.897  1.00  0.00           C
ATOM   4501  CD  LYS A 283      60.049  73.429  63.067  1.00  0.00           C
ATOM   4504  CE  LYS A 283      59.819  72.229  62.127  1.00  0.00           C
ATOM   4507  NZ  LYS A 283      58.569  72.409  61.407  1.00  0.00           N
ATOM   4511  C   LYS A 283      63.779  73.979  65.707  1.00  0.00           C
ATOM   4512  O   LYS A 283      64.359  75.009  66.047  1.00  0.00           O
ATOM   4513  N   PHE A 284      64.349  73.089  64.887  1.00  0.00           N
ATOM   4515  CA  PHE A 284      65.609  73.289  64.197  1.00  0.00           C
ATOM   4517  CB  PHE A 284      65.959  71.969  63.447  1.00  0.00           C
ATOM   4520  CG  PHE A 284      67.189  72.049  62.587  1.00  0.00           C
ATOM   4521  CD1 PHE A 284      68.449  72.339  63.147  1.00  0.00           C
ATOM   4523  CE1 PHE A 284      69.579  72.459  62.337  1.00  0.00           C
ATOM   4525  CZ  PHE A 284      69.459  72.309  60.947  1.00  0.00           C
ATOM   4527  CD2 PHE A 284      67.109  71.829  61.207  1.00  0.00           C
ATOM   4529  CE2 PHE A 284      68.229  71.989  60.387  1.00  0.00           C
ATOM   4531  C   PHE A 284      65.609  74.549  63.327  1.00  0.00           C
ATOM   4532  O   PHE A 284      64.609  74.869  62.687  1.00  0.00           O
ATOM   4533  N   ASN A 285      66.719  75.319  63.367  1.00  0.00           N
ATOM   4535  CA  ASN A 285      66.799  76.659  62.807  1.00  0.00           C
ATOM   4537  CB  ASN A 285      67.159  77.669  63.937  1.00  0.00           C
ATOM   4540  CG  ASN A 285      68.549  77.409  64.537  1.00  0.00           C
ATOM   4541  OD1 ASN A 285      69.349  76.609  64.047  1.00  0.00           O
ATOM   4542  ND2 ASN A 285      68.839  78.079  65.667  1.00  0.00           N
ATOM   4545  C   ASN A 285      67.799  76.759  61.657  1.00  0.00           C
ATOM   4546  O   ASN A 285      68.119  77.859  61.227  1.00  0.00           O
ATOM   4547  N   GLY A 286      68.339  75.629  61.167  1.00  0.00           N
ATOM   4549  CA  GLY A 286      69.309  75.619  60.077  1.00  0.00           C
ATOM   4552  C   GLY A 286      70.739  75.799  60.497  1.00  0.00           C
ATOM   4553  O   GLY A 286      71.649  75.829  59.677  1.00  0.00           O
ATOM   4554  N   GLN A 287      71.039  75.949  61.807  1.00  0.00           N
ATOM   4556  CA  GLN A 287      72.399  76.179  62.247  1.00  0.00           C
ATOM   4558  CB  GLN A 287      72.539  77.499  63.027  1.00  0.00           C
ATOM   4561  CG  GLN A 287      72.139  78.759  62.237  1.00  0.00           C
ATOM   4564  CD  GLN A 287      72.459  79.989  63.087  1.00  0.00           C
ATOM   4565  OE1 GLN A 287      71.629  80.489  63.847  1.00  0.00           O
ATOM   4566  NE2 GLN A 287      73.699  80.509  62.947  1.00  0.00           N
ATOM   4569  C   GLN A 287      72.899  75.049  63.117  1.00  0.00           C
ATOM   4570  O   GLN A 287      72.139  74.379  63.817  1.00  0.00           O
ATOM   4571  N   TYR A 288      74.229  74.849  63.107  1.00  0.00           N
ATOM   4573  CA  TYR A 288      74.879  73.949  64.027  1.00  0.00           C
ATOM   4575  CB  TYR A 288      75.519  72.709  63.337  1.00  0.00           C
ATOM   4578  CG  TYR A 288      74.469  71.959  62.567  1.00  0.00           C
ATOM   4579  CD1 TYR A 288      74.069  72.419  61.307  1.00  0.00           C
ATOM   4581  CE1 TYR A 288      73.049  71.769  60.607  1.00  0.00           C
ATOM   4583  CZ  TYR A 288      72.469  70.619  61.137  1.00  0.00           C
ATOM   4584  OH  TYR A 288      71.529  69.939  60.357  1.00  0.00           O
ATOM   4586  CD2 TYR A 288      73.849  70.809  63.107  1.00  0.00           C
ATOM   4588  CE2 TYR A 288      72.849  70.139  62.387  1.00  0.00           C
ATOM   4590  C   TYR A 288      75.969  74.719  64.727  1.00  0.00           C
ATOM   4591  O   TYR A 288      76.619  75.569  64.127  1.00  0.00           O
ATOM   4592  N   GLU A 289      76.199  74.429  66.017  1.00  0.00           N
ATOM   4594  CA  GLU A 289      77.469  74.749  66.627  1.00  0.00           C
ATOM   4596  CB  GLU A 289      77.329  75.049  68.137  1.00  0.00           C
ATOM   4599  CG  GLU A 289      76.769  76.429  68.527  1.00  0.00           C
ATOM   4602  CD  GLU A 289      76.309  76.459  69.977  1.00  0.00           C
ATOM   4603  OE1 GLU A 289      76.319  75.399  70.657  1.00  0.00           O
ATOM   4604  OE2 GLU A 289      76.049  77.579  70.487  1.00  0.00           O
ATOM   4605  C   GLU A 289      78.399  73.559  66.487  1.00  0.00           C
ATOM   4606  O   GLU A 289      78.039  72.459  66.917  1.00  0.00           O
ATOM   4607  N   LEU A 290      79.609  73.729  65.927  1.00  0.00           N
ATOM   4609  CA  LEU A 290      80.619  72.679  65.957  1.00  0.00           C
ATOM   4611  CB  LEU A 290      81.689  72.869  64.867  1.00  0.00           C
ATOM   4614  CG  LEU A 290      82.789  71.789  64.867  1.00  0.00           C
ATOM   4616  CD1 LEU A 290      82.189  70.409  64.577  1.00  0.00           C
ATOM   4620  CD2 LEU A 290      83.899  72.159  63.867  1.00  0.00           C
ATOM   4624  C   LEU A 290      81.339  72.709  67.277  1.00  0.00           C
ATOM   4625  O   LEU A 290      81.939  73.729  67.637  1.00  0.00           O
ATOM   4626  N   ARG A 291      81.299  71.629  68.067  1.00  0.00           N
ATOM   4628  CA  ARG A 291      81.779  71.699  69.427  1.00  0.00           C
ATOM   4630  CB  ARG A 291      80.729  72.309  70.377  1.00  0.00           C
ATOM   4633  CG  ARG A 291      80.479  73.819  70.117  1.00  0.00           C
ATOM   4636  CD  ARG A 291      79.609  74.619  71.087  1.00  0.00           C
ATOM   4639  NE  ARG A 291      78.379  73.829  71.357  1.00  0.00           N
ATOM   4641  CZ  ARG A 291      78.359  72.829  72.217  1.00  0.00           C
ATOM   4642  NH1 ARG A 291      79.209  72.789  73.217  1.00  0.00           N
ATOM   4645  NH2 ARG A 291      77.519  71.839  72.037  1.00  0.00           N
ATOM   4648  C   ARG A 291      82.229  70.359  69.957  1.00  0.00           C
ATOM   4649  O   ARG A 291      81.879  69.289  69.467  1.00  0.00           O
ATOM   4650  N   LEU A 292      83.059  70.419  71.007  1.00  0.00           N
ATOM   4652  CA  LEU A 292      83.539  69.269  71.727  1.00  0.00           C
ATOM   4654  CB  LEU A 292      84.979  69.469  72.207  1.00  0.00           C
ATOM   4657  CG  LEU A 292      85.969  69.539  71.037  1.00  0.00           C
ATOM   4659  CD1 LEU A 292      86.559  70.939  70.947  1.00  0.00           C
ATOM   4663  CD2 LEU A 292      87.039  68.479  71.247  1.00  0.00           C
ATOM   4667  C   LEU A 292      82.719  68.969  72.947  1.00  0.00           C
ATOM   4668  O   LEU A 292      82.299  69.869  73.667  1.00  0.00           O
ATOM   4669  N   MET A 293      82.479  67.679  73.197  1.00  0.00           N
ATOM   4671  CA  MET A 293      81.739  67.249  74.367  1.00  0.00           C
ATOM   4673  CB  MET A 293      80.229  67.079  74.067  1.00  0.00           C
ATOM   4676  CG  MET A 293      79.599  68.419  73.617  1.00  0.00           C
ATOM   4679  SD  MET A 293      77.789  68.509  73.517  1.00  0.00           S
ATOM   4680  CE  MET A 293      77.719  67.789  71.867  1.00  0.00           C
ATOM   4684  C   MET A 293      82.349  65.979  74.927  1.00  0.00           C
ATOM   4685  O   MET A 293      83.019  65.229  74.217  1.00  0.00           O
ATOM   4686  N   VAL A 294      82.189  65.769  76.247  1.00  0.00           N
ATOM   4688  CA  VAL A 294      82.679  64.579  76.927  1.00  0.00           C
ATOM   4690  CB  VAL A 294      83.819  64.899  77.897  1.00  0.00           C
ATOM   4692  CG1 VAL A 294      84.429  63.629  78.497  1.00  0.00           C
ATOM   4696  CG2 VAL A 294      84.929  65.649  77.137  1.00  0.00           C
ATOM   4700  C   VAL A 294      81.489  63.869  77.597  1.00  0.00           C
ATOM   4701  O   VAL A 294      80.479  64.459  77.977  1.00  0.00           O
ATOM   4702  N   ALA A 295      81.529  62.519  77.637  1.00  0.00           N
ATOM   4704  CA  ALA A 295      80.419  61.679  78.027  1.00  0.00           C
ATOM   4706  CB  ALA A 295      80.659  60.309  77.367  1.00  0.00           C
ATOM   4710  C   ALA A 295      80.209  61.509  79.537  1.00  0.00           C
ATOM   4711  O   ALA A 295      80.519  60.489  80.127  1.00  0.00           O
ATOM   4712  N   LEU A 296      79.679  62.509  80.237  1.00  0.00           N
ATOM   4714  CA  LEU A 296      79.859  62.589  81.667  1.00  0.00           C
ATOM   4716  CB  LEU A 296      79.909  64.089  82.067  1.00  0.00           C
ATOM   4719  CG  LEU A 296      81.319  64.709  82.107  1.00  0.00           C
ATOM   4721  CD1 LEU A 296      82.189  63.919  83.077  1.00  0.00           C
ATOM   4725  CD2 LEU A 296      82.039  64.789  80.777  1.00  0.00           C
ATOM   4729  C   LEU A 296      78.779  61.909  82.517  1.00  0.00           C
ATOM   4730  O   LEU A 296      78.909  61.809  83.747  1.00  0.00           O
ATOM   4731  N   ASP A 297      77.699  61.419  81.907  1.00  0.00           N
ATOM   4733  CA  ASP A 297      76.509  61.149  82.667  1.00  0.00           C
ATOM   4735  CB  ASP A 297      75.759  62.479  82.907  1.00  0.00           C
ATOM   4738  CG  ASP A 297      74.659  62.439  83.957  1.00  0.00           C
ATOM   4739  OD1 ASP A 297      74.439  61.379  84.607  1.00  0.00           O
ATOM   4740  OD2 ASP A 297      74.089  63.539  84.167  1.00  0.00           O
ATOM   4741  C   ASP A 297      75.669  60.109  81.957  1.00  0.00           C
ATOM   4742  O   ASP A 297      75.879  59.839  80.777  1.00  0.00           O
ATOM   4743  N   VAL A 298      74.749  59.449  82.667  1.00  0.00           N
ATOM   4745  CA  VAL A 298      73.899  58.429  82.077  1.00  0.00           C
ATOM   4747  CB  VAL A 298      74.339  57.009  82.387  1.00  0.00           C
ATOM   4749  CG1 VAL A 298      73.459  55.989  81.647  1.00  0.00           C
ATOM   4753  CG2 VAL A 298      75.799  56.849  81.937  1.00  0.00           C
ATOM   4757  C   VAL A 298      72.469  58.589  82.557  1.00  0.00           C
ATOM   4758  O   VAL A 298      72.169  58.479  83.747  1.00  0.00           O
ATOM   4759  N   GLY A 299      71.529  58.809  81.617  1.00  0.00           N
ATOM   4761  CA  GLY A 299      70.109  58.869  81.897  1.00  0.00           C
ATOM   4764  C   GLY A 299      69.509  57.529  81.617  1.00  0.00           C
ATOM   4765  O   GLY A 299      70.049  56.749  80.837  1.00  0.00           O
ATOM   4766  N   GLY A 300      68.349  57.209  82.217  1.00  0.00           N
ATOM   4768  CA  GLY A 300      67.749  55.879  82.067  1.00  0.00           C
ATOM   4771  C   GLY A 300      67.229  55.539  80.697  1.00  0.00           C
ATOM   4772  O   GLY A 300      67.229  54.389  80.297  1.00  0.00           O
ATOM   4773  N   ALA A 301      66.809  56.569  79.947  1.00  0.00           N
ATOM   4775  CA  ALA A 301      66.199  56.409  78.647  1.00  0.00           C
ATOM   4777  CB  ALA A 301      65.069  57.429  78.547  1.00  0.00           C
ATOM   4781  C   ALA A 301      67.159  56.699  77.507  1.00  0.00           C
ATOM   4782  O   ALA A 301      66.809  56.539  76.347  1.00  0.00           O
ATOM   4783  N   ILE A 302      68.399  57.089  77.837  1.00  0.00           N
ATOM   4785  CA  ILE A 302      69.439  57.289  76.847  1.00  0.00           C
ATOM   4787  CB  ILE A 302      70.539  58.229  77.317  1.00  0.00           C
ATOM   4789  CG2 ILE A 302      71.659  58.359  76.267  1.00  0.00           C
ATOM   4793  CG1 ILE A 302      69.949  59.619  77.627  1.00  0.00           C
ATOM   4796  CD  ILE A 302      70.879  60.499  78.467  1.00  0.00           C
ATOM   4800  C   ILE A 302      70.009  55.929  76.507  1.00  0.00           C
ATOM   4801  O   ILE A 302      70.369  55.129  77.377  1.00  0.00           O
ATOM   4802  N   LYS A 303      70.069  55.589  75.227  1.00  0.00           N
ATOM   4804  CA  LYS A 303      70.569  54.299  74.857  1.00  0.00           C
ATOM   4806  CB  LYS A 303      69.479  53.219  74.847  1.00  0.00           C
ATOM   4809  CG  LYS A 303      70.089  51.809  74.867  1.00  0.00           C
ATOM   4812  CD  LYS A 303      69.489  50.849  75.917  1.00  0.00           C
ATOM   4815  CE  LYS A 303      69.349  51.359  77.367  1.00  0.00           C
ATOM   4818  NZ  LYS A 303      70.459  52.239  77.777  1.00  0.00           N
ATOM   4822  C   LYS A 303      71.199  54.419  73.507  1.00  0.00           C
ATOM   4823  O   LYS A 303      70.799  55.269  72.717  1.00  0.00           O
ATOM   4824  N   GLY A 304      72.229  53.579  73.267  1.00  0.00           N
ATOM   4826  CA  GLY A 304      73.079  53.439  72.097  1.00  0.00           C
ATOM   4829  C   GLY A 304      72.899  54.399  70.957  1.00  0.00           C
ATOM   4830  O   GLY A 304      72.049  54.209  70.087  1.00  0.00           O
ATOM   4831  N   GLN A 305      73.739  55.449  70.947  1.00  0.00           N
ATOM   4833  CA  GLN A 305      73.849  56.369  69.837  1.00  0.00           C
ATOM   4835  CB  GLN A 305      74.199  55.609  68.527  1.00  0.00           C
ATOM   4838  CG  GLN A 305      73.239  55.609  67.327  1.00  0.00           C
ATOM   4841  CD  GLN A 305      74.029  55.049  66.137  1.00  0.00           C
ATOM   4842  OE1 GLN A 305      75.119  55.559  65.827  1.00  0.00           O
ATOM   4843  NE2 GLN A 305      73.479  54.029  65.437  1.00  0.00           N
ATOM   4846  C   GLN A 305      72.759  57.439  69.907  1.00  0.00           C
ATOM   4847  O   GLN A 305      72.389  58.119  68.947  1.00  0.00           O
ATOM   4848  N   HIS A 306      72.309  57.669  71.157  1.00  0.00           N
ATOM   4850  CA  HIS A 306      71.569  58.819  71.627  1.00  0.00           C
ATOM   4852  CB  HIS A 306      70.279  58.359  72.367  1.00  0.00           C
ATOM   4855  ND1 HIS A 306      68.319  59.059  73.757  1.00  0.00           N
ATOM   4856  CG  HIS A 306      69.349  59.429  72.907  1.00  0.00           C
ATOM   4857  CE1 HIS A 306      67.759  60.199  74.137  1.00  0.00           C
ATOM   4859  NE2 HIS A 306      68.349  61.259  73.557  1.00  0.00           N
ATOM   4861  CD2 HIS A 306      69.369  60.779  72.767  1.00  0.00           C
ATOM   4863  C   HIS A 306      72.459  59.609  72.577  1.00  0.00           C
ATOM   4864  O   HIS A 306      73.139  59.059  73.447  1.00  0.00           O
ATOM   4865  N   PHE A 307      72.449  60.949  72.417  1.00  0.00           N
ATOM   4867  CA  PHE A 307      73.019  61.869  73.377  1.00  0.00           C
ATOM   4869  CB  PHE A 307      74.049  62.839  72.777  1.00  0.00           C
ATOM   4872  CG  PHE A 307      75.209  62.079  72.287  1.00  0.00           C
ATOM   4873  CD1 PHE A 307      76.049  61.459  73.217  1.00  0.00           C
ATOM   4875  CE1 PHE A 307      77.149  60.719  72.767  1.00  0.00           C
ATOM   4877  CZ  PHE A 307      77.409  60.639  71.397  1.00  0.00           C
ATOM   4879  CD2 PHE A 307      75.479  61.989  70.927  1.00  0.00           C
ATOM   4881  CE2 PHE A 307      76.589  61.279  70.477  1.00  0.00           C
ATOM   4883  C   PHE A 307      71.969  62.779  73.937  1.00  0.00           C
ATOM   4884  O   PHE A 307      71.159  63.359  73.207  1.00  0.00           O
ATOM   4885  N   ASP A 308      72.029  62.999  75.247  1.00  0.00           N
ATOM   4887  CA  ASP A 308      71.319  64.079  75.877  1.00  0.00           C
ATOM   4889  CB  ASP A 308      70.559  63.519  77.097  1.00  0.00           C
ATOM   4892  CG  ASP A 308      69.389  64.369  77.497  1.00  0.00           C
ATOM   4893  OD1 ASP A 308      69.239  65.489  76.957  1.00  0.00           O
ATOM   4894  OD2 ASP A 308      68.589  63.909  78.347  1.00  0.00           O
ATOM   4895  C   ASP A 308      72.359  65.119  76.237  1.00  0.00           C
ATOM   4896  O   ASP A 308      73.339  64.849  76.927  1.00  0.00           O
ATOM   4897  N   ILE A 309      72.219  66.339  75.697  1.00  0.00           N
ATOM   4899  CA  ILE A 309      73.239  67.359  75.827  1.00  0.00           C
ATOM   4901  CB  ILE A 309      73.269  68.299  74.627  1.00  0.00           C
ATOM   4903  CG2 ILE A 309      74.289  69.449  74.847  1.00  0.00           C
ATOM   4907  CG1 ILE A 309      73.599  67.549  73.317  1.00  0.00           C
ATOM   4910  CD  ILE A 309      73.209  68.369  72.077  1.00  0.00           C
ATOM   4914  C   ILE A 309      72.979  68.109  77.107  1.00  0.00           C
ATOM   4915  O   ILE A 309      71.889  68.649  77.317  1.00  0.00           O
ATOM   4916  N   TYR A 310      73.959  68.179  78.037  1.00  0.00           N
ATOM   4918  CA  TYR A 310      73.859  69.109  79.137  1.00  0.00           C
ATOM   4920  CB  TYR A 310      75.009  68.909  80.177  1.00  0.00           C
ATOM   4923  CG  TYR A 310      74.819  69.769  81.407  1.00  0.00           C
ATOM   4924  CD1 TYR A 310      73.639  69.679  82.157  1.00  0.00           C
ATOM   4926  CE1 TYR A 310      73.439  70.519  83.257  1.00  0.00           C
ATOM   4928  CZ  TYR A 310      74.429  71.419  83.647  1.00  0.00           C
ATOM   4929  OH  TYR A 310      74.199  72.259  84.747  1.00  0.00           O
ATOM   4931  CD2 TYR A 310      75.819  70.679  81.817  1.00  0.00           C
ATOM   4933  CE2 TYR A 310      75.619  71.489  82.937  1.00  0.00           C
ATOM   4935  C   TYR A 310      73.829  70.529  78.587  1.00  0.00           C
ATOM   4936  O   TYR A 310      74.529  70.859  77.637  1.00  0.00           O
ATOM   4937  N   GLN A 311      72.949  71.399  79.097  1.00  0.00           N
ATOM   4939  CA  GLN A 311      72.799  72.719  78.527  1.00  0.00           C
ATOM   4941  CB  GLN A 311      71.349  72.879  78.037  1.00  0.00           C
ATOM   4944  CG  GLN A 311      70.959  71.989  76.837  1.00  0.00           C
ATOM   4947  CD  GLN A 311      71.769  72.309  75.597  1.00  0.00           C
ATOM   4948  OE1 GLN A 311      72.489  73.309  75.527  1.00  0.00           O
ATOM   4949  NE2 GLN A 311      71.609  71.519  74.517  1.00  0.00           N
ATOM   4952  C   GLN A 311      73.169  73.819  79.497  1.00  0.00           C
ATOM   4953  O   GLN A 311      73.099  74.999  79.157  1.00  0.00           O
ATOM   4954  N   GLY A 312      73.609  73.469  80.727  1.00  0.00           N
ATOM   4956  CA  GLY A 312      73.849  74.409  81.817  1.00  0.00           C
ATOM   4959  C   GLY A 312      72.719  74.439  82.817  1.00  0.00           C
ATOM   4960  O   GLY A 312      71.969  73.479  82.957  1.00  0.00           O
ATOM   4961  N   ILE A 313      72.599  75.559  83.547  1.00  0.00           N
ATOM   4963  CA  ILE A 313      71.639  75.769  84.607  1.00  0.00           C
ATOM   4965  CB  ILE A 313      72.349  76.039  85.947  1.00  0.00           C
ATOM   4967  CG2 ILE A 313      73.259  77.289  85.847  1.00  0.00           C
ATOM   4971  CG1 ILE A 313      71.349  76.159  87.127  1.00  0.00           C
ATOM   4974  CD  ILE A 313      71.959  76.029  88.517  1.00  0.00           C
ATOM   4978  C   ILE A 313      70.669  76.899  84.277  1.00  0.00           C
ATOM   4979  O   ILE A 313      71.029  77.869  83.607  1.00  0.00           O
ATOM   4980  N   GLY A 314      69.409  76.809  84.747  1.00  0.00           N
ATOM   4982  CA  GLY A 314      68.459  77.919  84.667  1.00  0.00           C
ATOM   4985  C   GLY A 314      67.819  78.149  83.317  1.00  0.00           C
ATOM   4986  O   GLY A 314      67.849  77.269  82.447  1.00  0.00           O
ATOM   4987  N   PRO A 315      67.209  79.319  83.067  1.00  0.00           N
ATOM   4988  CD  PRO A 315      66.969  80.309  84.117  1.00  0.00           C
ATOM   4991  CA  PRO A 315      66.189  79.429  82.027  1.00  0.00           C
ATOM   4993  CB  PRO A 315      65.629  80.839  82.207  1.00  0.00           C
ATOM   4996  CG  PRO A 315      65.669  81.019  83.717  1.00  0.00           C
ATOM   4999  C   PRO A 315      66.749  79.279  80.627  1.00  0.00           C
ATOM   5000  O   PRO A 315      66.179  78.559  79.817  1.00  0.00           O
ATOM   5001  N   GLU A 316      67.889  79.929  80.367  1.00  0.00           N
ATOM   5003  CA  GLU A 316      68.589  79.939  79.117  1.00  0.00           C
ATOM   5005  CB  GLU A 316      69.799  80.919  79.167  1.00  0.00           C
ATOM   5008  CG  GLU A 316      69.399  82.389  79.517  1.00  0.00           C
ATOM   5011  CD  GLU A 316      68.119  82.809  78.797  1.00  0.00           C
ATOM   5012  OE1 GLU A 316      68.119  82.849  77.547  1.00  0.00           O
ATOM   5013  OE2 GLU A 316      67.119  83.029  79.517  1.00  0.00           O
ATOM   5014  C   GLU A 316      69.039  78.559  78.707  1.00  0.00           C
ATOM   5015  O   GLU A 316      68.989  78.169  77.547  1.00  0.00           O
ATOM   5016  N   ALA A 317      69.489  77.759  79.697  1.00  0.00           N
ATOM   5018  CA  ALA A 317      69.829  76.369  79.507  1.00  0.00           C
ATOM   5020  CB  ALA A 317      70.439  75.799  80.787  1.00  0.00           C
ATOM   5024  C   ALA A 317      68.639  75.539  79.057  1.00  0.00           C
ATOM   5025  O   ALA A 317      68.759  74.669  78.197  1.00  0.00           O
ATOM   5026  N   GLY A 318      67.439  75.829  79.587  1.00  0.00           N
ATOM   5028  CA  GLY A 318      66.229  75.139  79.167  1.00  0.00           C
ATOM   5031  C   GLY A 318      65.749  75.429  77.787  1.00  0.00           C
ATOM   5032  O   GLY A 318      65.209  74.519  77.167  1.00  0.00           O
ATOM   5033  N   HIS A 319      65.899  76.639  77.217  1.00  0.00           N
ATOM   5035  CA  HIS A 319      65.429  76.879  75.837  1.00  0.00           C
ATOM   5037  CB  HIS A 319      65.669  78.319  75.317  1.00  0.00           C
ATOM   5040  ND1 HIS A 319      64.079  79.569  76.747  1.00  0.00           N
ATOM   5041  CG  HIS A 319      65.359  79.399  76.277  1.00  0.00           C
ATOM   5042  CE1 HIS A 319      64.119  80.719  77.397  1.00  0.00           C
ATOM   5044  NE2 HIS A 319      65.359  81.269  77.377  1.00  0.00           N
ATOM   5046  CD2 HIS A 319      66.159  80.429  76.657  1.00  0.00           C
ATOM   5048  C   HIS A 319      66.109  76.009  74.807  1.00  0.00           C
ATOM   5049  O   HIS A 319      65.519  75.459  73.887  1.00  0.00           O
ATOM   5050  N   ARG A 320      67.439  75.869  74.987  1.00  0.00           N
ATOM   5052  CA  ARG A 320      68.289  75.089  74.127  1.00  0.00           C
ATOM   5054  CB  ARG A 320      69.729  75.629  74.237  1.00  0.00           C
ATOM   5057  CG  ARG A 320      70.319  75.659  75.657  1.00  0.00           C
ATOM   5060  CD  ARG A 320      71.779  76.139  75.737  1.00  0.00           C
ATOM   5063  NE  ARG A 320      71.839  77.629  75.607  1.00  0.00           N
ATOM   5065  CZ  ARG A 320      72.029  78.479  76.607  1.00  0.00           C
ATOM   5066  NH1 ARG A 320      72.309  78.109  77.837  1.00  0.00           N
ATOM   5069  NH2 ARG A 320      71.949  79.769  76.317  1.00  0.00           N
ATOM   5072  C   ARG A 320      68.179  73.609  74.437  1.00  0.00           C
ATOM   5073  O   ARG A 320      68.519  72.739  73.637  1.00  0.00           O
ATOM   5074  N   ALA A 321      67.619  73.269  75.617  1.00  0.00           N
ATOM   5076  CA  ALA A 321      67.119  71.939  75.867  1.00  0.00           C
ATOM   5078  CB  ALA A 321      67.109  71.639  77.387  1.00  0.00           C
ATOM   5082  C   ALA A 321      65.719  71.789  75.287  1.00  0.00           C
ATOM   5083  O   ALA A 321      64.709  71.919  75.977  1.00  0.00           O
ATOM   5084  N   GLY A 322      65.609  71.559  73.957  1.00  0.00           N
ATOM   5086  CA  GLY A 322      64.329  71.379  73.287  1.00  0.00           C
ATOM   5089  C   GLY A 322      63.489  70.189  73.717  1.00  0.00           C
ATOM   5090  O   GLY A 322      63.959  69.209  74.287  1.00  0.00           O
ATOM   5091  N   TRP A 323      62.179  70.199  73.387  1.00  0.00           N
ATOM   5093  CA  TRP A 323      61.209  69.279  73.967  1.00  0.00           C
ATOM   5095  CB  TRP A 323      59.819  69.959  74.127  1.00  0.00           C
ATOM   5098  CG  TRP A 323      59.269  70.759  72.977  1.00  0.00           C
ATOM   5099  CD1 TRP A 323      59.699  71.969  72.497  1.00  0.00           C
ATOM   5101  NE1 TRP A 323      58.899  72.389  71.467  1.00  0.00           N
ATOM   5103  CE2 TRP A 323      57.899  71.479  71.277  1.00  0.00           C
ATOM   5104  CD2 TRP A 323      58.089  70.429  72.207  1.00  0.00           C
ATOM   5105  CE3 TRP A 323      57.199  69.349  72.197  1.00  0.00           C
ATOM   5107  CZ3 TRP A 323      56.169  69.339  71.267  1.00  0.00           C
ATOM   5109  CZ2 TRP A 323      56.859  71.479  70.357  1.00  0.00           C
ATOM   5111  CH2 TRP A 323      55.989  70.389  70.367  1.00  0.00           C
ATOM   5113  C   TRP A 323      61.069  67.979  73.187  1.00  0.00           C
ATOM   5114  O   TRP A 323      60.329  67.079  73.577  1.00  0.00           O
ATOM   5115  N   TYR A 324      61.839  67.809  72.107  1.00  0.00           N
ATOM   5117  CA  TYR A 324      61.829  66.599  71.347  1.00  0.00           C
ATOM   5119  CB  TYR A 324      60.629  66.509  70.367  1.00  0.00           C
ATOM   5122  CG  TYR A 324      60.549  67.639  69.367  1.00  0.00           C
ATOM   5123  CD1 TYR A 324      61.029  67.449  68.057  1.00  0.00           C
ATOM   5125  CE1 TYR A 324      60.859  68.449  67.087  1.00  0.00           C
ATOM   5127  CZ  TYR A 324      60.279  69.659  67.417  1.00  0.00           C
ATOM   5128  OH  TYR A 324      60.219  70.659  66.437  1.00  0.00           O
ATOM   5130  CD2 TYR A 324      59.899  68.839  69.667  1.00  0.00           C
ATOM   5132  CE2 TYR A 324      59.779  69.869  68.717  1.00  0.00           C
ATOM   5134  C   TYR A 324      63.169  66.469  70.647  1.00  0.00           C
ATOM   5135  O   TYR A 324      63.819  67.459  70.337  1.00  0.00           O
ATOM   5136  N   ASN A 325      63.619  65.219  70.427  1.00  0.00           N
ATOM   5138  CA  ASN A 325      64.829  64.829  69.707  1.00  0.00           C
ATOM   5140  CB  ASN A 325      65.029  63.269  69.637  1.00  0.00           C
ATOM   5143  CG  ASN A 325      63.889  62.389  69.087  1.00  0.00           C
ATOM   5144  OD1 ASN A 325      64.149  61.359  68.457  1.00  0.00           O
ATOM   5145  ND2 ASN A 325      62.609  62.709  69.357  1.00  0.00           N
ATOM   5148  C   ASN A 325      65.069  65.439  68.327  1.00  0.00           C
ATOM   5149  O   ASN A 325      64.289  65.229  67.407  1.00  0.00           O
ATOM   5150  N   HIS A 326      66.209  66.129  68.177  1.00  0.00           N
ATOM   5152  CA  HIS A 326      66.739  66.649  66.927  1.00  0.00           C
ATOM   5154  CB  HIS A 326      66.979  68.189  66.947  1.00  0.00           C
ATOM   5157  ND1 HIS A 326      65.449  69.389  68.517  1.00  0.00           N
ATOM   5158  CG  HIS A 326      65.749  69.029  67.217  1.00  0.00           C
ATOM   5159  CE1 HIS A 326      64.349  70.109  68.437  1.00  0.00           C
ATOM   5161  NE2 HIS A 326      63.939  70.259  67.147  1.00  0.00           N
ATOM   5163  CD2 HIS A 326      64.849  69.589  66.357  1.00  0.00           C
ATOM   5165  C   HIS A 326      68.029  65.889  66.637  1.00  0.00           C
ATOM   5166  O   HIS A 326      68.369  64.929  67.317  1.00  0.00           O
ATOM   5167  N   TYR A 327      68.749  66.219  65.547  1.00  0.00           N
ATOM   5169  CA  TYR A 327      69.779  65.349  65.017  1.00  0.00           C
ATOM   5171  CB  TYR A 327      69.289  64.469  63.827  1.00  0.00           C
ATOM   5174  CG  TYR A 327      68.289  63.459  64.297  1.00  0.00           C
ATOM   5175  CD1 TYR A 327      66.939  63.799  64.467  1.00  0.00           C
ATOM   5177  CE1 TYR A 327      66.059  62.889  65.067  1.00  0.00           C
ATOM   5179  CZ  TYR A 327      66.489  61.599  65.377  1.00  0.00           C
ATOM   5180  OH  TYR A 327      65.589  60.749  66.017  1.00  0.00           O
ATOM   5182  CD2 TYR A 327      68.709  62.159  64.597  1.00  0.00           C
ATOM   5184  CE2 TYR A 327      67.799  61.219  65.107  1.00  0.00           C
ATOM   5186  C   TYR A 327      70.959  66.139  64.517  1.00  0.00           C
ATOM   5187  O   TYR A 327      70.829  67.279  64.057  1.00  0.00           O
ATOM   5188  N   GLY A 328      72.159  65.549  64.587  1.00  0.00           N
ATOM   5190  CA  GLY A 328      73.359  66.169  64.067  1.00  0.00           C
ATOM   5193  C   GLY A 328      74.359  65.109  63.747  1.00  0.00           C
ATOM   5194  O   GLY A 328      74.029  63.929  63.647  1.00  0.00           O
ATOM   5195  N   ARG A 329      75.639  65.489  63.597  1.00  0.00           N
ATOM   5197  CA  ARG A 329      76.719  64.559  63.317  1.00  0.00           C
ATOM   5199  CB  ARG A 329      77.549  64.869  62.037  1.00  0.00           C
ATOM   5202  CG  ARG A 329      76.839  64.559  60.707  1.00  0.00           C
ATOM   5205  CD  ARG A 329      75.959  65.679  60.167  1.00  0.00           C
ATOM   5208  NE  ARG A 329      76.859  66.789  59.697  1.00  0.00           N
ATOM   5210  CZ  ARG A 329      76.749  68.039  60.107  1.00  0.00           C
ATOM   5211  NH1 ARG A 329      75.819  68.449  60.937  1.00  0.00           N
ATOM   5214  NH2 ARG A 329      77.549  68.959  59.617  1.00  0.00           N
ATOM   5217  C   ARG A 329      77.679  64.529  64.467  1.00  0.00           C
ATOM   5218  O   ARG A 329      77.899  65.539  65.137  1.00  0.00           O
ATOM   5219  N   VAL A 330      78.289  63.349  64.727  1.00  0.00           N
ATOM   5221  CA  VAL A 330      79.189  63.159  65.847  1.00  0.00           C
ATOM   5223  CB  VAL A 330      78.529  62.499  67.047  1.00  0.00           C
ATOM   5225  CG1 VAL A 330      79.469  62.519  68.267  1.00  0.00           C
ATOM   5229  CG2 VAL A 330      77.239  63.279  67.367  1.00  0.00           C
ATOM   5233  C   VAL A 330      80.349  62.299  65.407  1.00  0.00           C
ATOM   5234  O   VAL A 330      80.189  61.329  64.667  1.00  0.00           O
ATOM   5235  N   TRP A 331      81.569  62.649  65.847  1.00  0.00           N
ATOM   5237  CA  TRP A 331      82.779  61.909  65.607  1.00  0.00           C
ATOM   5239  CB  TRP A 331      83.739  62.679  64.667  1.00  0.00           C
ATOM   5242  CG  TRP A 331      83.189  62.939  63.297  1.00  0.00           C
ATOM   5243  CD1 TRP A 331      83.519  62.219  62.187  1.00  0.00           C
ATOM   5245  NE1 TRP A 331      82.839  62.719  61.097  1.00  0.00           N
ATOM   5247  CE2 TRP A 331      82.089  63.789  61.477  1.00  0.00           C
ATOM   5248  CD2 TRP A 331      82.259  63.959  62.867  1.00  0.00           C
ATOM   5249  CE3 TRP A 331      81.569  64.979  63.527  1.00  0.00           C
ATOM   5251  CZ3 TRP A 331      80.779  65.859  62.777  1.00  0.00           C
ATOM   5253  CZ2 TRP A 331      81.279  64.649  60.737  1.00  0.00           C
ATOM   5255  CH2 TRP A 331      80.649  65.699  61.397  1.00  0.00           C
ATOM   5257  C   TRP A 331      83.469  61.639  66.927  1.00  0.00           C
ATOM   5258  O   TRP A 331      83.689  62.539  67.737  1.00  0.00           O
ATOM   5259  N   VAL A 332      83.829  60.369  67.177  1.00  0.00           N
ATOM   5261  CA  VAL A 332      84.569  59.979  68.367  1.00  0.00           C
ATOM   5263  CB  VAL A 332      84.319  58.529  68.767  1.00  0.00           C
ATOM   5265  CG1 VAL A 332      85.049  58.239  70.097  1.00  0.00           C
ATOM   5269  CG2 VAL A 332      82.819  58.279  68.907  1.00  0.00           C
ATOM   5273  C   VAL A 332      86.069  60.179  68.157  1.00  0.00           C
ATOM   5274  O   VAL A 332      86.649  59.729  67.167  1.00  0.00           O
ATOM   5275  N   LEU A 333      86.719  60.869  69.117  1.00  0.00           N
ATOM   5277  CA  LEU A 333      88.129  61.179  69.067  1.00  0.00           C
ATOM   5279  CB  LEU A 333      88.489  62.449  69.897  1.00  0.00           C
ATOM   5282  CG  LEU A 333      88.049  63.819  69.347  1.00  0.00           C
ATOM   5284  CD1 LEU A 333      88.799  64.199  68.067  1.00  0.00           C
ATOM   5288  CD2 LEU A 333      86.559  63.949  69.097  1.00  0.00           C
ATOM   5292  C   LEU A 333      88.899  60.029  69.677  1.00  0.00           C
ATOM   5293  O   LEU A 333      88.599  59.579  70.787  1.00  0.00           O
ATOM   5294  N   LYS A 334      89.919  59.529  68.977  1.00  0.00           N
ATOM   5296  CA  LYS A 334      90.829  58.539  69.497  1.00  0.00           C
ATOM   5298  CB  LYS A 334      90.479  57.149  68.917  1.00  0.00           C
ATOM   5301  CG  LYS A 334      89.089  56.599  69.287  1.00  0.00           C
ATOM   5304  CD  LYS A 334      89.019  56.179  70.757  1.00  0.00           C
ATOM   5307  CE  LYS A 334      87.739  55.399  71.047  1.00  0.00           C
ATOM   5310  NZ  LYS A 334      87.759  54.799  72.387  1.00  0.00           N
ATOM   5314  C   LYS A 334      92.249  58.899  69.097  1.00  0.00           C
ATOM   5315  O   LYS A 334      92.439  59.569  68.087  1.00  0.00           O
ATOM   5316  N   THR A 335      93.269  58.479  69.877  1.00  0.00           N
ATOM   5318  CA  THR A 335      94.689  58.649  69.567  1.00  0.00           C
ATOM   5320  CB  THR A 335      95.389  59.779  70.337  1.00  0.00           C
ATOM   5322  OG1 THR A 335      95.429  59.569  71.747  1.00  0.00           O
ATOM   5324  CG2 THR A 335      94.659  61.109  70.137  1.00  0.00           C
ATOM   5328  C   THR A 335      95.489  57.339  69.857  1.00  0.00           C
ATOM   5329  OT1 THR A 335      94.909  56.399  70.467  1.00  0.00           O
ATOM   5330  OT2 THR A 335      96.679  57.239  69.447  1.00  0.00           O
ATOM   5331  NH3 POPEB 336      53.599  38.189  47.187  1.00  0.00           N
ATOM   5335  C12 POPEB 336      53.879  36.959  48.017  1.00  0.00           C
ATOM   5338  C11 POPEB 336      55.279  36.379  47.707  1.00  0.00           C
ATOM   5341  P   POPEB 336      57.639  37.109  46.877  1.00  0.00           P
ATOM   5342  O13 POPEB 336      58.049  37.559  48.227  1.00  0.00           O
ATOM   5343  O14 POPEB 336      58.029  35.729  46.517  1.00  0.00           O
ATOM   5344  O11 POPEB 336      57.999  38.199  45.787  1.00  0.00           O
ATOM   5345  O12 POPEB 336      56.089  37.259  46.937  1.00  0.00           O
ATOM   5346  C1  POPEB 336      57.289  38.259  44.537  1.00  0.00           C
ATOM   5349  C2  POPEB 336      56.549  39.619  44.327  1.00  0.00           C
ATOM   5351  O21 POPEB 336      55.699  39.429  43.187  1.00  0.00           O
ATOM   5352  C21 POPEB 336      54.449  39.049  43.427  1.00  0.00           C
ATOM   5353  O22 POPEB 336      53.879  39.049  44.507  1.00  0.00           O
ATOM   5354  C22 POPEB 336      53.879  38.539  42.107  1.00  0.00           C
ATOM   5357  C3  POPEB 336      57.529  40.819  44.097  1.00  0.00           C
ATOM   5360  O31 POPEB 336      56.889  41.979  43.537  1.00  0.00           O
ATOM   5361  C31 POPEB 336      56.689  42.179  42.207  1.00  0.00           C
ATOM   5362  O32 POPEB 336      56.009  43.079  41.757  1.00  0.00           O
ATOM   5363  C32 POPEB 336      57.379  41.189  41.267  1.00  0.00           C
ATOM   5366  C23 POPEB 336      52.349  38.679  41.967  1.00  0.00           C
ATOM   5369  C24 POPEB 336      51.839  37.939  40.717  1.00  0.00           C
ATOM   5372  C25 POPEB 336      51.649  36.439  40.987  1.00  0.00           C
ATOM   5375  C26 POPEB 336      51.099  35.619  39.807  1.00  0.00           C
ATOM   5378  C27 POPEB 336      50.949  34.139  40.197  1.00  0.00           C
ATOM   5381  C28 POPEB 336      50.739  33.189  39.007  1.00  0.00           C
ATOM   5384  C29 POPEB 336      49.439  33.389  38.287  1.00  0.00           C
ATOM   5386 0C21 POPEB 336      49.069  32.769  37.147  1.00  0.00           C
ATOM   5388 1C21 POPEB 336      49.859  31.729  36.397  1.00  0.00           C
ATOM   5391 2C21 POPEB 336      51.109  32.239  35.637  1.00  0.00           C
ATOM   5394 3C21 POPEB 336      50.829  33.339  34.607  1.00  0.00           C
ATOM   5397 4C21 POPEB 336      52.069  33.719  33.777  1.00  0.00           C
ATOM   5400 5C21 POPEB 336      52.499  32.629  32.787  1.00  0.00           C
ATOM   5403 6C21 POPEB 336      52.299  33.029  31.320  1.00  0.00           C
ATOM   5406 7C21 POPEB 336      52.569  31.859  30.360  1.00  0.00           C
ATOM   5409 8C21 POPEB 336      52.339  32.229  28.890  1.00  0.00           C
ATOM   5413  C33 POPEB 336      56.559  41.039  39.957  1.00  0.00           C
ATOM   5416  C34 POPEB 336      57.029  39.839  39.127  1.00  0.00           C
ATOM   5419  C35 POPEB 336      56.259  39.649  37.817  1.00  0.00           C
ATOM   5422  C36 POPEB 336      54.829  39.109  38.007  1.00  0.00           C
ATOM   5425  C37 POPEB 336      54.139  38.819  36.657  1.00  0.00           C
ATOM   5428  C38 POPEB 336      53.059  37.719  36.717  1.00  0.00           C
ATOM   5431  C39 POPEB 336      51.709  38.159  36.137  1.00  0.00           C
ATOM   5434 0C31 POPEB 336      50.699  37.019  35.947  1.00  0.00           C
ATOM   5437 1C31 POPEB 336      49.239  37.499  36.067  1.00  0.00           C
ATOM   5440 2C31 POPEB 336      48.219  36.379  35.807  1.00  0.00           C
ATOM   5443 3C31 POPEB 336      47.909  36.169  34.317  1.00  0.00           C
ATOM   5446 4C31 POPEB 336      47.209  34.829  34.047  1.00  0.00           C
ATOM   5449 5C31 POPEB 336      46.749  34.679  32.597  1.00  0.00           C
ATOM   5452 6C31 POPEB 336      46.089  33.329  32.297  1.00  0.00           C
ATOM   5456  NH3 POPEC 337      79.839  75.429   9.390  1.00  0.00           N
ATOM   5460  C12 POPEC 337      81.309  75.249   9.070  1.00  0.00           C
ATOM   5463  C11 POPEC 337      81.559  74.049   8.110  1.00  0.00           C
ATOM   5466  P   POPEC 337      79.599  72.349   7.820  1.00  0.00           P
ATOM   5467  O13 POPEC 337      80.009  71.569   6.610  1.00  0.00           O
ATOM   5468  O14 POPEC 337      78.799  73.599   7.630  1.00  0.00           O
ATOM   5469  O11 POPEC 337      78.909  71.479   8.940  1.00  0.00           O
ATOM   5470  O12 POPEC 337      80.899  72.849   8.570  1.00  0.00           O
ATOM   5471  C1  POPEC 337      79.599  70.519   9.750  1.00  0.00           C
ATOM   5474  C2  POPEC 337      79.429  70.719  11.300  1.00  0.00           C
ATOM   5476  O21 POPEC 337      79.519  69.409  11.890  1.00  0.00           O
ATOM   5477  C21 POPEC 337      79.749  69.379  13.190  1.00  0.00           C
ATOM   5478  O22 POPEC 337      80.139  70.309  13.870  1.00  0.00           O
ATOM   5479  C22 POPEC 337      79.279  68.019  13.710  1.00  0.00           C
ATOM   5482  C3  POPEC 337      78.069  71.359  11.730  1.00  0.00           C
ATOM   5485  O31 POPEC 337      78.079  71.859  13.090  1.00  0.00           O
ATOM   5486  C31 POPEC 337      77.129  71.469  13.950  1.00  0.00           C
ATOM   5487  O32 POPEC 337      76.189  70.739  13.680  1.00  0.00           O
ATOM   5488  C32 POPEC 337      77.439  72.079  15.330  1.00  0.00           C
ATOM   5491  C23 POPEC 337      79.249  67.979  15.250  1.00  0.00           C
ATOM   5494  C24 POPEC 337      78.769  66.629  15.810  1.00  0.00           C
ATOM   5497  C25 POPEC 337      78.279  66.739  17.270  1.00  0.00           C
ATOM   5500  C26 POPEC 337      79.319  67.269  18.270  1.00  0.00           C
ATOM   5503  C27 POPEC 337      78.689  68.069  19.430  1.00  0.00           C
ATOM   5506  C28 POPEC 337      78.619  67.319  20.780  1.00  0.00           C
ATOM   5509  C29 POPEC 337      77.689  66.139  20.760  1.00  0.00           C
ATOM   5511 0C21 POPEC 337      77.059  65.609  21.820  1.00  0.00           C
ATOM   5513 1C21 POPEC 337      77.159  66.079  23.250  1.00  0.00           C
ATOM   5516 2C21 POPEC 337      77.829  65.059  24.180  1.00  0.00           C
ATOM   5519 3C21 POPEC 337      77.139  63.689  24.200  1.00  0.00           C
ATOM   5522 4C21 POPEC 337      77.519  62.879  25.440  1.00  0.00           C
ATOM   5525 5C21 POPEC 337      76.829  61.519  25.490  1.00  0.00           C
ATOM   5528 6C21 POPEC 337      77.069  60.819  26.830  1.00  0.00           C
ATOM   5531 7C21 POPEC 337      76.699  59.339  26.790  1.00  0.00           C
ATOM   5534 8C21 POPEC 337      76.969  58.609  28.100  1.00  0.00           C
ATOM   5538  C33 POPEC 337      76.219  72.429  16.250  1.00  0.00           C
ATOM   5541  C34 POPEC 337      75.979  71.429  17.400  1.00  0.00           C
ATOM   5544  C35 POPEC 337      74.909  70.359  17.100  1.00  0.00           C
ATOM   5547  C36 POPEC 337      73.469  70.769  17.440  1.00  0.00           C
ATOM   5550  C37 POPEC 337      73.119  70.639  18.930  1.00  0.00           C
ATOM   5553  C38 POPEC 337      71.729  71.199  19.300  1.00  0.00           C
ATOM   5556  C39 POPEC 337      70.559  70.629  18.490  1.00  0.00           C
ATOM   5559 0C31 POPEC 337      69.179  70.999  19.060  1.00  0.00           C
ATOM   5562 1C31 POPEC 337      68.049  70.539  18.130  1.00  0.00           C
ATOM   5565 2C31 POPEC 337      66.679  70.419  18.810  1.00  0.00           C
ATOM   5568 3C31 POPEC 337      65.609  69.759  17.920  1.00  0.00           C
ATOM   5571 4C31 POPEC 337      65.839  68.249  17.730  1.00  0.00           C
ATOM   5574 5C31 POPEC 337      65.089  67.639  16.540  1.00  0.00           C
ATOM   5577 6C31 POPEC 337      65.439  66.169  16.320  1.00  0.00           C
ATOM   5581  NH3 POPED 338       8.389  52.299  10.640  1.00  0.00           N
ATOM   5585  C12 POPED 338       9.049  53.069   9.540  1.00  0.00           C
ATOM   5588  C11 POPED 338       8.079  53.249   8.350  1.00  0.00           C
ATOM   5591  P   POPED 338       5.941  51.679   8.210  1.00  0.00           P
ATOM   5592  O13 POPED 338       5.091  52.399   7.240  1.00  0.00           O
ATOM   5593  O14 POPED 338       5.911  50.199   8.250  1.00  0.00           O
ATOM   5594  O11 POPED 338       5.871  52.279   9.670  1.00  0.00           O
ATOM   5595  O12 POPED 338       7.469  52.009   7.930  1.00  0.00           O
ATOM   5596  C1  POPED 338       5.151  51.699  10.750  1.00  0.00           C
ATOM   5599  C2  POPED 338       5.301  52.629  11.980  1.00  0.00           C
ATOM   5601  O21 POPED 338       5.131  51.899  13.210  1.00  0.00           O
ATOM   5602  C21 POPED 338       6.241  51.249  13.600  1.00  0.00           C
ATOM   5603  O22 POPED 338       7.319  51.339  13.030  1.00  0.00           O
ATOM   5604  C22 POPED 338       5.981  50.379  14.820  1.00  0.00           C
ATOM   5607  C3  POPED 338       4.331  53.849  11.870  1.00  0.00           C
ATOM   5610  O31 POPED 338       4.831  55.079  12.450  1.00  0.00           O
ATOM   5611  C31 POPED 338       5.861  55.659  11.840  1.00  0.00           C
ATOM   5612  O32 POPED 338       6.569  55.149  10.990  1.00  0.00           O
ATOM   5613  C32 POPED 338       6.031  57.099  12.320  1.00  0.00           C
ATOM   5616  C23 POPED 338       7.029  50.609  15.930  1.00  0.00           C
ATOM   5619  C24 POPED 338       6.411  50.519  17.330  1.00  0.00           C
ATOM   5622  C25 POPED 338       7.459  50.739  18.430  1.00  0.00           C
ATOM   5625  C26 POPED 338       6.829  51.039  19.800  1.00  0.00           C
ATOM   5628  C27 POPED 338       7.789  50.729  20.960  1.00  0.00           C
ATOM   5631  C28 POPED 338       7.179  50.969  22.350  1.00  0.00           C
ATOM   5634  C29 POPED 338       7.069  52.439  22.670  1.00  0.00           C
ATOM   5636 0C21 POPED 338       7.629  53.099  23.700  1.00  0.00           C
ATOM   5638 1C21 POPED 338       8.489  52.529  24.790  1.00  0.00           C
ATOM   5641 2C21 POPED 338       7.739  52.399  26.130  1.00  0.00           C
ATOM   5644 3C21 POPED 338       8.659  51.909  27.260  1.00  0.00           C
ATOM   5647 4C21 POPED 338       7.919  51.649  28.580  1.00  0.00           C
ATOM   5650 5C21 POPED 338       7.509  52.919  29.340  1.00  0.00           C
ATOM   5653 6C21 POPED 338       6.639  52.599  30.560  1.00  0.00           C
ATOM   5656 7C21 POPED 338       6.121  53.859  31.280  1.00  0.00           C
ATOM   5659 8C21 POPED 338       5.281  53.519  32.517  1.00  0.00           C
ATOM   5663  C33 POPED 338       6.929  57.269  13.570  1.00  0.00           C
ATOM   5666  C34 POPED 338       6.281  56.759  14.860  1.00  0.00           C
ATOM   5669  C35 POPED 338       6.779  57.499  16.100  1.00  0.00           C
ATOM   5672  C36 POPED 338       6.101  57.049  17.410  1.00  0.00           C
ATOM   5675  C37 POPED 338       7.099  56.839  18.550  1.00  0.00           C
ATOM   5678  C38 POPED 338       6.469  56.399  19.870  1.00  0.00           C
ATOM   5681  C39 POPED 338       7.539  56.129  20.950  1.00  0.00           C
ATOM   5684 0C31 POPED 338       7.689  57.269  21.970  1.00  0.00           C
ATOM   5687 1C31 POPED 338       6.669  57.169  23.120  1.00  0.00           C
ATOM   5690 2C31 POPED 338       7.049  57.979  24.370  1.00  0.00           C
ATOM   5693 3C31 POPED 338       8.339  57.489  25.070  1.00  0.00           C
ATOM   5696 4C31 POPED 338       8.129  56.859  26.460  1.00  0.00           C
ATOM   5699 5C31 POPED 338       9.429  56.879  27.270  1.00  0.00           C
ATOM   5702 6C31 POPED 338       9.309  56.279  28.670  1.00  0.00           C
ATOM   5706  NH3 POPEE 339     100.239  23.649   8.020  1.00  0.00           N
ATOM   5710  C12 POPEE 339      99.539  24.449   6.960  1.00  0.00           C
ATOM   5713  C11 POPEE 339     100.459  25.479   6.270  1.00  0.00           C
ATOM   5716  P   POPEE 339     100.319  27.789   7.510  1.00  0.00           P
ATOM   5717  O13 POPEE 339      98.899  27.739   7.140  1.00  0.00           O
ATOM   5718  O14 POPEE 339     101.159  28.849   6.870  1.00  0.00           O
ATOM   5719  O11 POPEE 339     100.439  27.939   9.090  1.00  0.00           O
ATOM   5720  O12 POPEE 339     101.009  26.409   7.220  1.00  0.00           O
ATOM   5721  C1  POPEE 339      99.339  27.629   9.970  1.00  0.00           C
ATOM   5724  C2  POPEE 339      99.459  26.229  10.660  1.00  0.00           C
ATOM   5726  O21 POPEE 339      98.239  25.879  11.350  1.00  0.00           O
ATOM   5727  C21 POPEE 339      98.119  26.079  12.650  1.00  0.00           C
ATOM   5728  O22 POPEE 339      98.749  26.869  13.320  1.00  0.00           O
ATOM   5729  C22 POPEE 339      97.149  25.049  13.220  1.00  0.00           C
ATOM   5732  C3  POPEE 339     100.759  26.089  11.520  1.00  0.00           C
ATOM   5735  O31 POPEE 339     100.829  24.839  12.260  1.00  0.00           O
ATOM   5736  C31 POPEE 339     101.249  23.809  11.510  1.00  0.00           C
ATOM   5737  O32 POPEE 339     101.589  23.919  10.340  1.00  0.00           O
ATOM   5738  C32 POPEE 339     101.109  22.479  12.240  1.00  0.00           C
ATOM   5741  C23 POPEE 339      97.119  25.099  14.770  1.00  0.00           C
ATOM   5744  C24 POPEE 339      96.709  23.769  15.410  1.00  0.00           C
ATOM   5747  C25 POPEE 339      96.429  23.889  16.910  1.00  0.00           C
ATOM   5750  C26 POPEE 339      96.579  22.549  17.640  1.00  0.00           C
ATOM   5753  C27 POPEE 339      96.359  22.639  19.150  1.00  0.00           C
ATOM   5756  C28 POPEE 339      97.289  21.709  19.950  1.00  0.00           C
ATOM   5759  C29 POPEE 339      96.909  20.259  19.820  1.00  0.00           C
ATOM   5761 0C21 POPEE 339      96.419  19.459  20.780  1.00  0.00           C
ATOM   5763 1C21 POPEE 339      96.139  19.829  22.220  1.00  0.00           C
ATOM   5766 2C21 POPEE 339      96.989  18.989  23.170  1.00  0.00           C
ATOM   5769 3C21 POPEE 339      96.619  19.209  24.640  1.00  0.00           C
ATOM   5772 4C21 POPEE 339      97.249  18.149  25.540  1.00  0.00           C
ATOM   5775 5C21 POPEE 339      96.909  18.339  27.020  1.00  0.00           C
ATOM   5778 6C21 POPEE 339      97.349  17.139  27.850  1.00  0.00           C
ATOM   5781 7C21 POPEE 339      97.089  17.309  29.350  1.00  0.00           C
ATOM   5784 8C21 POPEE 339      97.149  15.969  30.080  1.00  0.00           C
ATOM   5788  C33 POPEE 339     102.399  22.039  12.960  1.00  0.00           C
ATOM   5791  C34 POPEE 339     102.719  22.829  14.250  1.00  0.00           C
ATOM   5794  C35 POPEE 339     101.539  22.949  15.230  1.00  0.00           C
ATOM   5797  C36 POPEE 339     101.929  23.569  16.580  1.00  0.00           C
ATOM   5800  C37 POPEE 339     100.679  23.999  17.370  1.00  0.00           C
ATOM   5803  C38 POPEE 339     100.969  24.309  18.850  1.00  0.00           C
ATOM   5806  C39 POPEE 339      99.699  24.749  19.600  1.00  0.00           C
ATOM   5809 0C31 POPEE 339      99.689  24.349  21.080  1.00  0.00           C
ATOM   5812 1C31 POPEE 339      98.399  24.789  21.780  1.00  0.00           C
ATOM   5815 2C31 POPEE 339      98.299  24.379  23.260  1.00  0.00           C
ATOM   5818 3C31 POPEE 339      99.249  25.179  24.160  1.00  0.00           C
ATOM   5821 4C31 POPEE 339      98.839  25.129  25.640  1.00  0.00           C
ATOM   5824 5C31 POPEE 339      99.749  26.019  26.510  1.00  0.00           C
ATOM   5827 6C31 POPEE 339      99.339  26.059  27.990  1.00  0.00           C
ATOM   5831  NH3 POPEF 340      79.529  26.249   7.450  1.00  0.00           N
ATOM   5835  C12 POPEF 340      78.229  26.799   7.950  1.00  0.00           C
ATOM   5838  C11 POPEF 340      78.079  28.249   7.500  1.00  0.00           C
ATOM   5841  P   POPEF 340      76.899  30.319   8.530  1.00  0.00           P
ATOM   5842  O13 POPEF 340      77.529  31.109   7.440  1.00  0.00           O
ATOM   5843  O14 POPEF 340      75.559  30.669   9.030  1.00  0.00           O
ATOM   5844  O11 POPEF 340      77.949  30.309   9.720  1.00  0.00           O
ATOM   5845  O12 POPEF 340      76.919  28.789   8.120  1.00  0.00           O
ATOM   5846  C1  POPEF 340      77.929  29.259  10.690  1.00  0.00           C
ATOM   5849  C2  POPEF 340      77.209  29.669  11.990  1.00  0.00           C
ATOM   5851  O21 POPEF 340      77.899  30.829  12.500  1.00  0.00           O
ATOM   5852  C21 POPEF 340      77.169  31.509  13.370  1.00  0.00           C
ATOM   5853  O22 POPEF 340      76.059  31.239  13.760  1.00  0.00           O
ATOM   5854  C22 POPEF 340      77.959  32.709  13.870  1.00  0.00           C
ATOM   5857  C3  POPEF 340      77.299  28.469  12.970  1.00  0.00           C
ATOM   5860  O31 POPEF 340      76.399  28.559  14.100  1.00  0.00           O
ATOM   5861  C31 POPEF 340      76.699  27.619  14.990  1.00  0.00           C
ATOM   5862  O32 POPEF 340      77.589  26.799  14.840  1.00  0.00           O
ATOM   5863  C32 POPEF 340      75.899  27.729  16.260  1.00  0.00           C
ATOM   5866  C23 POPEF 340      77.969  32.759  15.410  1.00  0.00           C
ATOM   5869  C24 POPEF 340      79.089  33.669  15.920  1.00  0.00           C
ATOM   5872  C25 POPEF 340      78.599  34.799  16.820  1.00  0.00           C
ATOM   5875  C26 POPEF 340      78.109  34.299  18.190  1.00  0.00           C
ATOM   5878  C27 POPEF 340      78.369  35.309  19.310  1.00  0.00           C
ATOM   5881  C28 POPEF 340      78.219  34.659  20.700  1.00  0.00           C
ATOM   5884  C29 POPEF 340      78.839  35.489  21.800  1.00  0.00           C
ATOM   5886 0C21 POPEF 340      78.379  35.619  23.050  1.00  0.00           C
ATOM   5888 1C21 POPEF 340      77.159  34.939  23.630  1.00  0.00           C
ATOM   5891 2C21 POPEF 340      77.459  34.219  24.950  1.00  0.00           C
ATOM   5894 3C21 POPEF 340      76.229  33.459  25.480  1.00  0.00           C
ATOM   5897 4C21 POPEF 340      76.499  32.819  26.850  1.00  0.00           C
ATOM   5900 5C21 POPEF 340      75.309  32.039  27.430  1.00  0.00           C
ATOM   5903 6C21 POPEF 340      74.959  30.749  26.670  1.00  0.00           C
ATOM   5906 7C21 POPEF 340      73.829  29.969  27.360  1.00  0.00           C
ATOM   5909 8C21 POPEF 340      73.829  28.479  27.010  1.00  0.00           C
ATOM   5913  C33 POPEF 340      75.929  29.169  16.810  1.00  0.00           C
ATOM   5916  C34 POPEF 340      75.619  29.219  18.310  1.00  0.00           C
ATOM   5919  C35 POPEF 340      76.809  28.949  19.240  1.00  0.00           C
ATOM   5922  C36 POPEF 340      76.449  29.469  20.640  1.00  0.00           C
ATOM   5925  C37 POPEF 340      77.449  29.179  21.770  1.00  0.00           C
ATOM   5928  C38 POPEF 340      77.039  29.939  23.040  1.00  0.00           C
ATOM   5931  C39 POPEF 340      77.839  29.579  24.290  1.00  0.00           C
ATOM   5934 0C31 POPEF 340      77.409  28.239  24.900  1.00  0.00           C
ATOM   5937 1C31 POPEF 340      78.249  27.859  26.130  1.00  0.00           C
ATOM   5940 2C31 POPEF 340      77.799  26.549  26.770  1.00  0.00           C
ATOM   5943 3C31 POPEF 340      78.869  25.919  27.670  1.00  0.00           C
ATOM   5946 4C31 POPEF 340      79.289  26.789  28.870  1.00  0.00           C
ATOM   5949 5C31 POPEF 340      80.269  26.049  29.790  1.00  0.00           C
ATOM   5952 6C31 POPEF 340      80.649  26.829  31.050  1.00  0.00           C
ATOM   5956  NH3 POPEG 341     109.609  43.269   9.770  1.00  0.00           N
ATOM   5960  C12 POPEG 341     110.899  42.659  10.280  1.00  0.00           C
ATOM   5963  C11 POPEG 341     112.009  42.919   9.240  1.00  0.00           C
ATOM   5966  P   POPEG 341     113.809  41.419  10.590  1.00  0.00           P
ATOM   5967  O13 POPEG 341     113.109  40.119  10.490  1.00  0.00           O
ATOM   5968  O14 POPEG 341     115.279  41.479  10.590  1.00  0.00           O
ATOM   5969  O11 POPEG 341     113.289  42.179  11.860  1.00  0.00           O
ATOM   5970  O12 POPEG 341     113.309  42.439   9.510  1.00  0.00           O
ATOM   5971  C1  POPEG 341     113.869  41.949  13.150  1.00  0.00           C
ATOM   5974  C2  POPEG 341     112.779  41.659  14.230  1.00  0.00           C
ATOM   5976  O21 POPEG 341     113.149  42.159  15.530  1.00  0.00           O
ATOM   5977  C21 POPEG 341     114.309  41.739  16.020  1.00  0.00           C
ATOM   5978  O22 POPEG 341     115.119  41.039  15.450  1.00  0.00           O
ATOM   5979  C22 POPEG 341     114.469  42.219  17.460  1.00  0.00           C
ATOM   5982  C3  POPEG 341     112.399  40.159  14.280  1.00  0.00           C
ATOM   5985  O31 POPEG 341     111.539  39.839  15.410  1.00  0.00           O
ATOM   5986  C31 POPEG 341     110.239  39.929  15.200  1.00  0.00           C
ATOM   5987  O32 POPEG 341     109.699  40.269  14.160  1.00  0.00           O
ATOM   5988  C32 POPEG 341     109.439  39.549  16.450  1.00  0.00           C
ATOM   5991  C23 POPEG 341     115.469  41.279  18.180  1.00  0.00           C
ATOM   5994  C24 POPEG 341     115.869  41.729  19.590  1.00  0.00           C
ATOM   5997  C25 POPEG 341     116.769  40.679  20.250  1.00  0.00           C
ATOM   6000  C26 POPEG 341     117.579  41.219  21.430  1.00  0.00           C
ATOM   6003  C27 POPEG 341     118.549  40.159  21.990  1.00  0.00           C
ATOM   6006  C28 POPEG 341     119.489  40.699  23.090  1.00  0.00           C
ATOM   6009  C29 POPEG 341     118.799  40.809  24.430  1.00  0.00           C
ATOM   6011 0C21 POPEG 341     118.809  41.849  25.280  1.00  0.00           C
ATOM   6013 1C21 POPEG 341     119.529  43.159  25.120  1.00  0.00           C
ATOM   6016 2C21 POPEG 341     120.399  43.509  26.340  1.00  0.00           C
ATOM   6019 3C21 POPEG 341     119.599  43.729  27.650  1.00  0.00           C
ATOM   6022 4C21 POPEG 341     120.539  44.169  28.770  1.00  0.00           C
ATOM   6025 5C21 POPEG 341     119.849  44.739  30.020  1.00  0.00           C
ATOM   6028 6C21 POPEG 341     119.649  43.709  31.150  1.00  0.00           C
ATOM   6031 7C21 POPEG 341     118.919  44.249  32.387  1.00  0.00           C
ATOM   6034 8C21 POPEG 341     119.029  43.349  33.627  1.00  0.00           C
ATOM   6038  C33 POPEG 341     110.249  39.179  17.730  1.00  0.00           C
ATOM   6041  C34 POPEG 341     110.849  40.389  18.460  1.00  0.00           C
ATOM   6044  C35 POPEG 341     111.659  39.989  19.710  1.00  0.00           C
ATOM   6047  C36 POPEG 341     110.789  39.599  20.920  1.00  0.00           C
ATOM   6050  C37 POPEG 341     111.569  38.759  21.950  1.00  0.00           C
ATOM   6053  C38 POPEG 341     110.739  38.379  23.190  1.00  0.00           C
ATOM   6056  C39 POPEG 341     109.489  37.559  22.850  1.00  0.00           C
ATOM   6059 0C31 POPEG 341     108.719  37.139  24.110  1.00  0.00           C
ATOM   6062 1C31 POPEG 341     107.469  36.309  23.790  1.00  0.00           C
ATOM   6065 2C31 POPEG 341     106.869  35.669  25.050  1.00  0.00           C
ATOM   6068 3C31 POPEG 341     106.249  36.699  26.000  1.00  0.00           C
ATOM   6071 4C31 POPEG 341     106.489  36.379  27.470  1.00  0.00           C
ATOM   6074 5C31 POPEG 341     105.829  37.429  28.360  1.00  0.00           C
ATOM   6077 6C31 POPEG 341     105.839  37.049  29.830  1.00  0.00           C
ATOM   6081  NH3 POPEH 342      60.969  47.979   4.850  1.00  0.00           N
ATOM   6085  C12 POPEH 342      62.189  48.039   3.960  1.00  0.00           C
ATOM   6088  C11 POPEH 342      62.999  49.369   4.030  1.00  0.00           C
ATOM   6091  P   POPEH 342      61.639  51.289   5.200  1.00  0.00           P
ATOM   6092  O13 POPEH 342      61.889  52.749   5.140  1.00  0.00           O
ATOM   6093  O14 POPEH 342      60.269  50.769   5.400  1.00  0.00           O
ATOM   6094  O11 POPEH 342      62.519  50.689   6.350  1.00  0.00           O
ATOM   6095  O12 POPEH 342      62.209  50.569   3.910  1.00  0.00           O
ATOM   6096  C1  POPEH 342      62.759  51.329   7.600  1.00  0.00           C
ATOM   6099  C2  POPEH 342      61.699  50.869   8.620  1.00  0.00           C
ATOM   6101  O21 POPEH 342      61.769  51.659   9.840  1.00  0.00           O
ATOM   6102  C21 POPEH 342      62.559  51.249  10.820  1.00  0.00           C
ATOM   6103  O22 POPEH 342      63.469  50.449  10.730  1.00  0.00           O
ATOM   6104  C22 POPEH 342      62.229  52.029  12.100  1.00  0.00           C
ATOM   6107  C3  POPEH 342      61.699  49.319   8.780  1.00  0.00           C
ATOM   6110  O31 POPEH 342      60.729  48.919   9.770  1.00  0.00           O
ATOM   6111  C31 POPEH 342      59.729  48.139   9.380  1.00  0.00           C
ATOM   6112  O32 POPEH 342      59.509  47.759   8.250  1.00  0.00           O
ATOM   6113  C32 POPEH 342      58.899  47.779  10.610  1.00  0.00           C
ATOM   6116  C23 POPEH 342      62.569  51.239  13.380  1.00  0.00           C
ATOM   6119  C24 POPEH 342      62.629  52.079  14.660  1.00  0.00           C
ATOM   6122  C25 POPEH 342      61.419  52.979  14.920  1.00  0.00           C
ATOM   6125  C26 POPEH 342      61.619  53.809  16.190  1.00  0.00           C
ATOM   6128  C27 POPEH 342      60.409  54.649  16.600  1.00  0.00           C
ATOM   6131  C28 POPEH 342      60.719  55.489  17.850  1.00  0.00           C
ATOM   6134  C29 POPEH 342      59.509  56.239  18.360  1.00  0.00           C
ATOM   6136 0C21 POPEH 342      59.369  56.669  19.630  1.00  0.00           C
ATOM   6138 1C21 POPEH 342      60.429  56.539  20.700  1.00  0.00           C
ATOM   6141 2C21 POPEH 342      60.329  57.659  21.760  1.00  0.00           C
ATOM   6144 3C21 POPEH 342      59.239  57.379  22.810  1.00  0.00           C
ATOM   6147 4C21 POPEH 342      58.819  58.629  23.580  1.00  0.00           C
ATOM   6150 5C21 POPEH 342      57.759  58.349  24.660  1.00  0.00           C
ATOM   6153 6C21 POPEH 342      57.149  59.639  25.200  1.00  0.00           C
ATOM   6156 7C21 POPEH 342      56.179  59.429  26.370  1.00  0.00           C
ATOM   6159 8C21 POPEH 342      55.489  60.709  26.850  1.00  0.00           C
ATOM   6163  C33 POPEH 342      57.949  48.899  11.100  1.00  0.00           C
ATOM   6166  C34 POPEH 342      57.529  48.699  12.560  1.00  0.00           C
ATOM   6169  C35 POPEH 342      58.489  49.359  13.570  1.00  0.00           C
ATOM   6172  C36 POPEH 342      57.909  49.379  14.990  1.00  0.00           C
ATOM   6175  C37 POPEH 342      58.839  50.049  16.010  1.00  0.00           C
ATOM   6178  C38 POPEH 342      58.199  50.169  17.410  1.00  0.00           C
ATOM   6181  C39 POPEH 342      59.059  50.989  18.390  1.00  0.00           C
ATOM   6184 0C31 POPEH 342      58.229  51.539  19.550  1.00  0.00           C
ATOM   6187 1C31 POPEH 342      59.019  52.469  20.490  1.00  0.00           C
ATOM   6190 2C31 POPEH 342      58.139  53.149  21.560  1.00  0.00           C
ATOM   6193 3C31 POPEH 342      56.899  53.809  20.960  1.00  0.00           C
ATOM   6196 4C31 POPEH 342      56.189  54.789  21.900  1.00  0.00           C
ATOM   6199 5C31 POPEH 342      55.129  55.599  21.140  1.00  0.00           C
ATOM   6202 6C31 POPEH 342      54.589  56.789  21.930  1.00  0.00           C
ATOM   6206  NH3 POPEI 343       5.621  73.519  11.380  1.00  0.00           N
ATOM   6210  C12 POPEI 343       4.241  73.919  10.860  1.00  0.00           C
ATOM   6213  C11 POPEI 343       3.401  74.769  11.850  1.00  0.00           C
ATOM   6216  P   POPEI 343       0.771  74.299  12.020  1.00  0.00           P
ATOM   6217  O13 POPEI 343       0.321  75.669  12.370  1.00  0.00           O
ATOM   6218  O14 POPEI 343       0.481  73.859  10.650  1.00  0.00           O
ATOM   6219  O11 POPEI 343       0.011  73.319  13.020  1.00  0.00           O
ATOM   6220  O12 POPEI 343       2.301  74.049  12.400  1.00  0.00           O
ATOM   6221  C1  POPEI 343       0.681  72.239  13.660  1.00  0.00           C
ATOM   6224  C2  POPEI 343      -0.049  71.649  14.890  1.00  0.00           C
ATOM   6226  O21 POPEI 343       0.931  70.859  15.580  1.00  0.00           O
ATOM   6227  C21 POPEI 343       0.931  70.969  16.890  1.00  0.00           C
ATOM   6228  O22 POPEI 343       0.331  71.819  17.530  1.00  0.00           O
ATOM   6229  C22 POPEI 343       1.811  69.879  17.490  1.00  0.00           C
ATOM   6232  C3  POPEI 343      -1.239  70.719  14.500  1.00  0.00           C
ATOM   6235  O31 POPEI 343      -2.179  70.569  15.590  1.00  0.00           O
ATOM   6236  C31 POPEI 343      -1.949  69.589  16.460  1.00  0.00           C
ATOM   6237  O32 POPEI 343      -1.109  68.709  16.350  1.00  0.00           O
ATOM   6238  C32 POPEI 343      -2.749  69.869  17.730  1.00  0.00           C
ATOM   6241  C23 POPEI 343       1.691  69.799  19.030  1.00  0.00           C
ATOM   6244  C24 POPEI 343       2.961  69.249  19.690  1.00  0.00           C
ATOM   6247  C25 POPEI 343       4.081  70.289  19.850  1.00  0.00           C
ATOM   6250  C26 POPEI 343       4.671  70.289  21.270  1.00  0.00           C
ATOM   6253  C27 POPEI 343       5.761  71.349  21.480  1.00  0.00           C
ATOM   6256  C28 POPEI 343       6.321  71.329  22.920  1.00  0.00           C
ATOM   6259  C29 POPEI 343       5.331  71.849  23.940  1.00  0.00           C
ATOM   6261 0C21 POPEI 343       5.431  72.979  24.670  1.00  0.00           C
ATOM   6263 1C21 POPEI 343       6.549  73.989  24.700  1.00  0.00           C
ATOM   6266 2C21 POPEI 343       7.079  74.119  26.130  1.00  0.00           C
ATOM   6269 3C21 POPEI 343       8.069  75.279  26.310  1.00  0.00           C
ATOM   6272 4C21 POPEI 343       8.969  75.069  27.530  1.00  0.00           C
ATOM   6275 5C21 POPEI 343       9.749  76.329  27.940  1.00  0.00           C
ATOM   6278 6C21 POPEI 343      10.489  76.099  29.260  1.00  0.00           C
ATOM   6281 7C21 POPEI 343      10.789  77.369  30.050  1.00  0.00           C
ATOM   6284 8C21 POPEI 343      11.379  77.049  31.417  1.00  0.00           C
ATOM   6288  C33 POPEI 343      -3.459  68.639  18.340  1.00  0.00           C
ATOM   6291  C34 POPEI 343      -3.949  68.909  19.780  1.00  0.00           C
ATOM   6294  C35 POPEI 343      -2.789  68.839  20.780  1.00  0.00           C
ATOM   6297  C36 POPEI 343      -3.199  68.839  22.250  1.00  0.00           C
ATOM   6300  C37 POPEI 343      -2.749  67.579  23.000  1.00  0.00           C
ATOM   6303  C38 POPEI 343      -3.039  67.709  24.500  1.00  0.00           C
ATOM   6306  C39 POPEI 343      -2.309  66.669  25.360  1.00  0.00           C
ATOM   6309 0C31 POPEI 343      -2.119  67.199  26.780  1.00  0.00           C
ATOM   6312 1C31 POPEI 343      -1.189  66.339  27.640  1.00  0.00           C
ATOM   6315 2C31 POPEI 343      -1.049  66.959  29.030  1.00  0.00           C
ATOM   6318 3C31 POPEI 343      -0.169  66.159  30.000  1.00  0.00           C
ATOM   6321 4C31 POPEI 343       0.101  66.969  31.280  1.00  0.00           C
ATOM   6324 5C31 POPEI 343       0.751  66.159  32.407  1.00  0.00           C
ATOM   6327 6C31 POPEI 343       0.971  66.999  33.657  1.00  0.00           C
ATOM   6331  NH3 POPEJ 344      88.419  93.159  48.027  1.00  0.00           N
ATOM   6335  C12 POPEJ 344      89.799  92.609  47.747  1.00  0.00           C
ATOM   6338  C11 POPEJ 344      90.779  92.859  48.907  1.00  0.00           C
ATOM   6341  P   POPEJ 344      93.209  92.799  47.857  1.00  0.00           P
ATOM   6342  O13 POPEJ 344      94.489  92.189  48.277  1.00  0.00           O
ATOM   6343  O14 POPEJ 344      93.139  94.269  47.957  1.00  0.00           O
ATOM   6344  O11 POPEJ 344      92.909  92.309  46.387  1.00  0.00           O
ATOM   6345  O12 POPEJ 344      92.009  92.159  48.687  1.00  0.00           O
ATOM   6346  C1  POPEJ 344      93.509  91.129  45.827  1.00  0.00           C
ATOM   6349  C2  POPEJ 344      92.499  89.979  45.547  1.00  0.00           C
ATOM   6351  O21 POPEJ 344      91.389  90.379  44.717  1.00  0.00           O
ATOM   6352  C21 POPEJ 344      91.729  90.599  43.437  1.00  0.00           C
ATOM   6353  O22 POPEJ 344      92.869  90.629  43.017  1.00  0.00           O
ATOM   6354  C22 POPEJ 344      90.499  90.619  42.527  1.00  0.00           C
ATOM   6357  C3  POPEJ 344      91.969  89.339  46.877  1.00  0.00           C
ATOM   6360  O31 POPEJ 344      90.889  88.399  46.727  1.00  0.00           O
ATOM   6361  C31 POPEJ 344      91.029  87.109  46.367  1.00  0.00           C
ATOM   6362  O32 POPEJ 344      90.069  86.389  46.147  1.00  0.00           O
ATOM   6363  C32 POPEJ 344      92.459  86.609  46.207  1.00  0.00           C
ATOM   6366  C23 POPEJ 344      90.859  90.209  41.077  1.00  0.00           C
ATOM   6369  C24 POPEJ 344      89.719  89.489  40.347  1.00  0.00           C
ATOM   6372  C25 POPEJ 344      90.109  89.129  38.907  1.00  0.00           C
ATOM   6375  C26 POPEJ 344      88.999  88.429  38.107  1.00  0.00           C
ATOM   6378  C27 POPEJ 344      89.529  87.799  36.817  1.00  0.00           C
ATOM   6381  C28 POPEJ 344      88.439  87.419  35.787  1.00  0.00           C
ATOM   6384  C29 POPEJ 344      87.689  86.149  36.107  1.00  0.00           C
ATOM   6386 0C21 POPEJ 344      87.469  85.129  35.257  1.00  0.00           C
ATOM   6388 1C21 POPEJ 344      87.939  85.069  33.827  1.00  0.00           C
ATOM   6391 2C21 POPEJ 344      87.159  84.119  32.907  1.00  0.00           C
ATOM   6394 3C21 POPEJ 344      87.109  82.659  33.367  1.00  0.00           C
ATOM   6397 4C21 POPEJ 344      86.589  81.719  32.267  1.00  0.00           C
ATOM   6400 5C21 POPEJ 344      86.319  80.289  32.737  1.00  0.00           C
ATOM   6403 6C21 POPEJ 344      85.759  79.439  31.587  1.00  0.00           C
ATOM   6406 7C21 POPEJ 344      85.709  77.939  31.867  1.00  0.00           C
ATOM   6409 8C21 POPEJ 344      85.129  77.149  30.690  1.00  0.00           C
ATOM   6413  C33 POPEJ 344      92.509  85.489  45.157  1.00  0.00           C
ATOM   6416  C34 POPEJ 344      93.919  85.329  44.577  1.00  0.00           C
ATOM   6419  C35 POPEJ 344      94.359  86.469  43.647  1.00  0.00           C
ATOM   6422  C36 POPEJ 344      95.619  86.039  42.907  1.00  0.00           C
ATOM   6425  C37 POPEJ 344      96.359  87.119  42.127  1.00  0.00           C
ATOM   6428  C38 POPEJ 344      95.469  87.979  41.227  1.00  0.00           C
ATOM   6431  C39 POPEJ 344      96.279  88.699  40.127  1.00  0.00           C
ATOM   6434 0C31 POPEJ 344      95.999  88.169  38.707  1.00  0.00           C
ATOM   6437 1C31 POPEJ 344      96.659  89.019  37.617  1.00  0.00           C
ATOM   6440 2C31 POPEJ 344      96.319  88.569  36.177  1.00  0.00           C
ATOM   6443 3C31 POPEJ 344      96.879  87.189  35.817  1.00  0.00           C
ATOM   6446 4C31 POPEJ 344      97.139  86.999  34.317  1.00  0.00           C
ATOM   6449 5C31 POPEJ 344      97.899  85.689  34.037  1.00  0.00           C
ATOM   6452 6C31 POPEJ 344      98.189  85.449  32.557  1.00  0.00           C
ATOM   6456  NH3 POPEK 345       4.601  99.849   7.670  1.00  0.00           N
ATOM   6460  C12 POPEK 345       5.761 100.319   8.510  1.00  0.00           C
ATOM   6463  C11 POPEK 345       5.991 101.829   8.410  1.00  0.00           C
ATOM   6466  P   POPEK 345       7.959 103.469   8.730  1.00  0.00           P
ATOM   6467  O13 POPEK 345       8.149 103.399   7.270  1.00  0.00           O
ATOM   6468  O14 POPEK 345       7.349 104.719   9.260  1.00  0.00           O
ATOM   6469  O11 POPEK 345       9.339 103.269   9.420  1.00  0.00           O
ATOM   6470  O12 POPEK 345       7.079 102.239   9.240  1.00  0.00           O
ATOM   6471  C1  POPEK 345       9.729 102.199  10.270  1.00  0.00           C
ATOM   6474  C2  POPEK 345      10.239 102.759  11.610  1.00  0.00           C
ATOM   6476  O21 POPEK 345      10.489 101.629  12.480  1.00  0.00           O
ATOM   6477  C21 POPEK 345      11.439 101.809  13.380  1.00  0.00           C
ATOM   6478  O22 POPEK 345      12.009 102.859  13.620  1.00  0.00           O
ATOM   6479  C22 POPEK 345      11.699 100.489  14.120  1.00  0.00           C
ATOM   6482  C3  POPEK 345       9.189 103.739  12.230  1.00  0.00           C
ATOM   6485  O31 POPEK 345       9.749 105.009  12.590  1.00  0.00           O
ATOM   6486  C31 POPEK 345      10.019 105.389  13.830  1.00  0.00           C
ATOM   6487  O32 POPEK 345      10.569 106.439  14.120  1.00  0.00           O
ATOM   6488  C32 POPEK 345       9.509 104.439  14.910  1.00  0.00           C
ATOM   6491  C23 POPEK 345      12.779 100.629  15.220  1.00  0.00           C
ATOM   6494  C24 POPEK 345      13.289  99.299  15.800  1.00  0.00           C
ATOM   6497  C25 POPEK 345      12.469  98.729  16.970  1.00  0.00           C
ATOM   6500  C26 POPEK 345      13.369  98.159  18.090  1.00  0.00           C
ATOM   6503  C27 POPEK 345      12.619  97.299  19.130  1.00  0.00           C
ATOM   6506  C28 POPEK 345      13.539  96.589  20.160  1.00  0.00           C
ATOM   6509  C29 POPEK 345      14.339  95.469  19.540  1.00  0.00           C
ATOM   6511 0C21 POPEK 345      15.119  94.559  20.160  1.00  0.00           C
ATOM   6513 1C21 POPEK 345      15.389  94.399  21.640  1.00  0.00           C
ATOM   6516 2C21 POPEK 345      16.859  94.589  22.060  1.00  0.00           C
ATOM   6519 3C21 POPEK 345      17.249  96.049  22.330  1.00  0.00           C
ATOM   6522 4C21 POPEK 345      18.339  96.219  23.400  1.00  0.00           C
ATOM   6525 5C21 POPEK 345      19.749  95.759  22.990  1.00  0.00           C
ATOM   6528 6C21 POPEK 345      20.409  96.689  21.960  1.00  0.00           C
ATOM   6531 7C21 POPEK 345      21.929  96.459  21.830  1.00  0.00           C
ATOM   6534 8C21 POPEK 345      22.619  97.449  20.900  1.00  0.00           C
ATOM   6538  C33 POPEK 345      10.109 104.819  16.280  1.00  0.00           C
ATOM   6541  C34 POPEK 345       9.609 103.919  17.400  1.00  0.00           C
ATOM   6544  C35 POPEK 345      10.149 104.439  18.720  1.00  0.00           C
ATOM   6547  C36 POPEK 345       9.639 103.709  19.970  1.00  0.00           C
ATOM   6550  C37 POPEK 345      10.029 104.549  21.180  1.00  0.00           C
ATOM   6553  C38 POPEK 345       9.669 103.969  22.550  1.00  0.00           C
ATOM   6556  C39 POPEK 345       9.949 104.999  23.660  1.00  0.00           C
ATOM   6559 0C31 POPEK 345      11.449 105.219  23.920  1.00  0.00           C
ATOM   6562 1C31 POPEK 345      11.739 106.539  24.640  1.00  0.00           C
ATOM   6565 2C31 POPEK 345      13.219 106.779  24.950  1.00  0.00           C
ATOM   6568 3C31 POPEK 345      13.779 105.869  26.060  1.00  0.00           C
ATOM   6571 4C31 POPEK 345      13.279 106.209  27.470  1.00  0.00           C
ATOM   6574 5C31 POPEK 345      13.709 105.169  28.510  1.00  0.00           C
ATOM   6577 6C31 POPEK 345      13.639 105.689  29.940  1.00  0.00           C
ATOM   6581  NH3 POPEL 346     120.859 102.829  12.320  1.00  0.00           N
ATOM   6585  C12 POPEL 346     121.539 103.969  11.610  1.00  0.00           C
ATOM   6588  C11 POPEL 346     120.579 104.909  10.860  1.00  0.00           C
ATOM   6591  P   POPEL 346     120.939 107.169   9.450  1.00  0.00           P
ATOM   6592  O13 POPEL 346     122.059 108.119   9.520  1.00  0.00           O
ATOM   6593  O14 POPEL 346     120.459 106.849   8.080  1.00  0.00           O
ATOM   6594  O11 POPEL 346     119.789 107.639  10.440  1.00  0.00           O
ATOM   6595  O12 POPEL 346     121.379 105.769  10.050  1.00  0.00           O
ATOM   6596  C1  POPEL 346     120.019 108.649  11.450  1.00  0.00           C
ATOM   6599  C2  POPEL 346     120.569 108.119  12.820  1.00  0.00           C
ATOM   6601  O21 POPEL 346     120.509 109.159  13.820  1.00  0.00           O
ATOM   6602  C21 POPEL 346     119.359 109.239  14.470  1.00  0.00           C
ATOM   6603  O22 POPEL 346     118.379 108.539  14.260  1.00  0.00           O
ATOM   6604  C22 POPEL 346     119.529 110.239  15.630  1.00  0.00           C
ATOM   6607  C3  POPEL 346     122.059 107.699  12.760  1.00  0.00           C
ATOM   6610  O31 POPEL 346     122.619 107.269  14.040  1.00  0.00           O
ATOM   6611  C31 POPEL 346     123.709 107.929  14.420  1.00  0.00           C
ATOM   6612  O32 POPEL 346     124.169 108.909  13.850  1.00  0.00           O
ATOM   6613  C32 POPEL 346     124.379 107.229  15.590  1.00  0.00           C
ATOM   6616  C23 POPEL 346     120.859 110.059  16.400  1.00  0.00           C
ATOM   6619  C24 POPEL 346     120.739 110.239  17.930  1.00  0.00           C
ATOM   6622  C25 POPEL 346     119.879 109.149  18.580  1.00  0.00           C
ATOM   6625  C26 POPEL 346     120.089 109.009  20.100  1.00  0.00           C
ATOM   6628  C27 POPEL 346     119.339 107.769  20.600  1.00  0.00           C
ATOM   6631  C28 POPEL 346     119.469 107.439  22.090  1.00  0.00           C
ATOM   6634  C29 POPEL 346     118.669 108.369  22.970  1.00  0.00           C
ATOM   6636 0C21 POPEL 346     119.119 109.059  24.030  1.00  0.00           C
ATOM   6638 1C21 POPEL 346     120.519 109.079  24.590  1.00  0.00           C
ATOM   6641 2C21 POPEL 346     121.199 110.429  24.330  1.00  0.00           C
ATOM   6644 3C21 POPEL 346     122.339 110.709  25.320  1.00  0.00           C
ATOM   6647 4C21 POPEL 346     122.969 112.089  25.100  1.00  0.00           C
ATOM   6650 5C21 POPEL 346     123.649 112.659  26.350  1.00  0.00           C
ATOM   6653 6C21 POPEL 346     125.059 112.099  26.570  1.00  0.00           C
ATOM   6656 7C21 POPEL 346     125.709 112.629  27.860  1.00  0.00           C
ATOM   6659 8C21 POPEL 346     127.189 112.249  27.970  1.00  0.00           C
ATOM   6663  C33 POPEL 346     124.759 108.179  16.750  1.00  0.00           C
ATOM   6666  C34 POPEL 346     123.959 107.829  18.000  1.00  0.00           C
ATOM   6669  C35 POPEL 346     124.259 108.729  19.190  1.00  0.00           C
ATOM   6672  C36 POPEL 346     125.419 108.219  20.050  1.00  0.00           C
ATOM   6675  C37 POPEL 346     125.449 108.909  21.410  1.00  0.00           C
ATOM   6678  C38 POPEL 346     126.599 108.409  22.280  1.00  0.00           C
ATOM   6681  C39 POPEL 346     127.399 109.569  22.870  1.00  0.00           C
ATOM   6684 0C31 POPEL 346     128.739 109.119  23.440  1.00  0.00           C
ATOM   6687 1C31 POPEL 346     128.859 109.479  24.910  1.00  0.00           C
ATOM   6690 2C31 POPEL 346     130.219 109.089  25.480  1.00  0.00           C
ATOM   6693 3C31 POPEL 346     130.419 109.619  26.900  1.00  0.00           C
ATOM   6696 4C31 POPEL 346     131.829 109.369  27.410  1.00  0.00           C
ATOM   6699 5C31 POPEL 346     132.219 110.339  28.530  1.00  0.00           C
ATOM   6702 6C31 POPEL 346     133.719 110.329  28.800  1.00  0.00           C
ATOM   6706  NH3 POPEM 347      49.179  38.049   4.890  1.00  0.00           N
ATOM   6710  C12 POPEM 347      50.449  38.519   5.560  1.00  0.00           C
ATOM   6713  C11 POPEM 347      50.839  39.949   5.160  1.00  0.00           C
ATOM   6716  P   POPEM 347      53.019  41.399   5.570  1.00  0.00           P
ATOM   6717  O13 POPEM 347      54.199  40.689   5.020  1.00  0.00           O
ATOM   6718  O14 POPEM 347      52.469  42.499   4.750  1.00  0.00           O
ATOM   6719  O11 POPEM 347      53.479  42.059   6.940  1.00  0.00           O
ATOM   6720  O12 POPEM 347      51.889  40.379   6.030  1.00  0.00           O
ATOM   6721  C1  POPEM 347      53.919  43.429   6.960  1.00  0.00           C
ATOM   6724  C2  POPEM 347      54.009  43.889   8.440  1.00  0.00           C
ATOM   6726  O21 POPEM 347      52.749  43.899   9.140  1.00  0.00           O
ATOM   6727  C21 POPEM 347      51.789  44.709   8.710  1.00  0.00           C
ATOM   6728  O22 POPEM 347      51.769  45.339   7.670  1.00  0.00           O
ATOM   6729  C22 POPEM 347      50.679  44.849   9.760  1.00  0.00           C
ATOM   6732  C3  POPEM 347      54.779  45.229   8.650  1.00  0.00           C
ATOM   6735  O31 POPEM 347      54.819  45.559  10.060  1.00  0.00           O
ATOM   6736  C31 POPEM 347      55.919  45.229  10.720  1.00  0.00           C
ATOM   6737  O32 POPEM 347      56.939  44.769  10.250  1.00  0.00           O
ATOM   6738  C32 POPEM 347      55.719  45.479  12.220  1.00  0.00           C
ATOM   6741  C23 POPEM 347      50.959  45.929  10.840  1.00  0.00           C
ATOM   6744  C24 POPEM 347      49.829  46.029  11.890  1.00  0.00           C
ATOM   6747  C25 POPEM 347      50.369  46.449  13.260  1.00  0.00           C
ATOM   6750  C26 POPEM 347      49.289  46.729  14.310  1.00  0.00           C
ATOM   6753  C27 POPEM 347      49.919  47.179  15.640  1.00  0.00           C
ATOM   6756  C28 POPEM 347      48.909  47.279  16.800  1.00  0.00           C
ATOM   6759  C29 POPEM 347      48.139  48.579  16.810  1.00  0.00           C
ATOM   6761 0C21 POPEM 347      48.509  49.679  17.490  1.00  0.00           C
ATOM   6763 1C21 POPEM 347      49.789  49.799  18.280  1.00  0.00           C
ATOM   6766 2C21 POPEM 347      50.289  51.249  18.380  1.00  0.00           C
ATOM   6769 3C21 POPEM 347      49.819  51.969  19.650  1.00  0.00           C
ATOM   6772 4C21 POPEM 347      50.399  53.389  19.750  1.00  0.00           C
ATOM   6775 5C21 POPEM 347      49.639  54.379  18.870  1.00  0.00           C
ATOM   6778 6C21 POPEM 347      50.199  55.799  18.960  1.00  0.00           C
ATOM   6781 7C21 POPEM 347      49.279  56.809  18.280  1.00  0.00           C
ATOM   6784 8C21 POPEM 347      49.619  58.249  18.660  1.00  0.00           C
ATOM   6788  C33 POPEM 347      54.609  44.589  12.850  1.00  0.00           C
ATOM   6791  C34 POPEM 347      54.779  44.329  14.360  1.00  0.00           C
ATOM   6794  C35 POPEM 347      54.029  45.309  15.290  1.00  0.00           C
ATOM   6797  C36 POPEM 347      54.509  46.749  15.200  1.00  0.00           C
ATOM   6800  C37 POPEM 347      53.889  47.659  16.270  1.00  0.00           C
ATOM   6803  C38 POPEM 347      54.389  49.099  16.120  1.00  0.00           C
ATOM   6806  C39 POPEM 347      53.879  50.079  17.180  1.00  0.00           C
ATOM   6809 0C31 POPEM 347      54.349  49.709  18.600  1.00  0.00           C
ATOM   6812 1C31 POPEM 347      54.179  50.839  19.620  1.00  0.00           C
ATOM   6815 2C31 POPEM 347      53.269  50.419  20.780  1.00  0.00           C
ATOM   6818 3C31 POPEM 347      53.169  51.459  21.910  1.00  0.00           C
ATOM   6821 4C31 POPEM 347      52.309  50.929  23.060  1.00  0.00           C
ATOM   6824 5C31 POPEM 347      52.419  51.779  24.330  1.00  0.00           C
ATOM   6827 6C31 POPEM 347      52.059  51.009  25.610  1.00  0.00           C
ATOM   6831  NH3 POPEN 348      96.649 107.149  53.747  1.00  0.00           N
ATOM   6835  C12 POPEN 348      95.979 107.219  52.387  1.00  0.00           C
ATOM   6838  C11 POPEN 348      94.679 106.379  52.247  1.00  0.00           C
ATOM   6841  P   POPEN 348      95.539 103.949  52.957  1.00  0.00           P
ATOM   6842  O13 POPEN 348      94.979 102.769  53.647  1.00  0.00           O
ATOM   6843  O14 POPEN 348      96.839 104.489  53.397  1.00  0.00           O
ATOM   6844  O11 POPEN 348      95.649 103.599  51.437  1.00  0.00           O
ATOM   6845  O12 POPEN 348      94.559 105.179  53.007  1.00  0.00           O
ATOM   6846  C1  POPEN 348      94.619 103.009  50.657  1.00  0.00           C
ATOM   6849  C2  POPEN 348      94.519 103.799  49.347  1.00  0.00           C
ATOM   6851  O21 POPEN 348      93.669 103.119  48.397  1.00  0.00           O
ATOM   6852  C21 POPEN 348      92.429 103.579  48.407  1.00  0.00           C
ATOM   6853  O22 POPEN 348      91.999 104.429  49.177  1.00  0.00           O
ATOM   6854  C22 POPEN 348      91.629 102.939  47.287  1.00  0.00           C
ATOM   6857  C3  POPEN 348      95.899 103.989  48.707  1.00  0.00           C
ATOM   6860  O31 POPEN 348      95.759 104.949  47.657  1.00  0.00           O
ATOM   6861  C31 POPEN 348      96.499 104.769  46.587  1.00  0.00           C
ATOM   6862  O32 POPEN 348      97.309 103.879  46.427  1.00  0.00           O
ATOM   6863  C32 POPEN 348      96.089 105.869  45.617  1.00  0.00           C
ATOM   6866  C23 POPEN 348      90.779 103.979  46.537  1.00  0.00           C
ATOM   6869  C24 POPEN 348      90.129 103.369  45.287  1.00  0.00           C
ATOM   6872  C25 POPEN 348      91.059 103.229  44.077  1.00  0.00           C
ATOM   6875  C26 POPEN 348      91.479 104.579  43.497  1.00  0.00           C
ATOM   6878  C27 POPEN 348      92.069 104.479  42.077  1.00  0.00           C
ATOM   6881  C28 POPEN 348      92.249 105.879  41.477  1.00  0.00           C
ATOM   6884  C29 POPEN 348      92.379 105.939  39.977  1.00  0.00           C
ATOM   6886 0C21 POPEN 348      92.069 107.029  39.247  1.00  0.00           C
ATOM   6888 1C21 POPEN 348      91.599 108.359  39.797  1.00  0.00           C
ATOM   6891 2C21 POPEN 348      92.689 109.449  39.737  1.00  0.00           C
ATOM   6894 3C21 POPEN 348      93.939 109.129  40.577  1.00  0.00           C
ATOM   6897 4C21 POPEN 348      95.069 110.159  40.407  1.00  0.00           C
ATOM   6900 5C21 POPEN 348      95.099 111.269  41.467  1.00  0.00           C
ATOM   6903 6C21 POPEN 348      94.119 112.409  41.197  1.00  0.00           C
ATOM   6906 7C21 POPEN 348      94.209 113.489  42.287  1.00  0.00           C
ATOM   6909 8C21 POPEN 348      93.299 114.689  42.027  1.00  0.00           C
ATOM   6913  C33 POPEN 348      96.539 105.649  44.157  1.00  0.00           C
ATOM   6916  C34 POPEN 348      95.469 104.979  43.287  1.00  0.00           C
ATOM   6919  C35 POPEN 348      95.739 105.129  41.777  1.00  0.00           C
ATOM   6922  C36 POPEN 348      97.109 104.589  41.357  1.00  0.00           C
ATOM   6925  C37 POPEN 348      97.309 104.539  39.837  1.00  0.00           C
ATOM   6928  C38 POPEN 348      98.669 103.939  39.487  1.00  0.00           C
ATOM   6931  C39 POPEN 348      98.709 103.239  38.127  1.00  0.00           C
ATOM   6934 0C31 POPEN 348     100.059 102.559  37.847  1.00  0.00           C
ATOM   6937 1C31 POPEN 348      99.999 101.509  36.727  1.00  0.00           C
ATOM   6940 2C31 POPEN 348      99.509 102.039  35.367  1.00  0.00           C
ATOM   6943 3C31 POPEN 348     100.349 103.199  34.837  1.00  0.00           C
ATOM   6946 4C31 POPEN 348      99.999 103.569  33.387  1.00  0.00           C
ATOM   6949 5C31 POPEN 348     100.539 104.949  33.007  1.00  0.00           C
ATOM   6952 6C31 POPEN 348     100.799 105.119  31.507  1.00  0.00           C
ATOM   6956  NH3 POPEO 349     120.969  46.179  55.017  1.00  0.00           N
ATOM   6960  C12 POPEO 349     120.559  45.389  53.807  1.00  0.00           C
ATOM   6963  C11 POPEO 349     121.169  43.969  53.827  1.00  0.00           C
ATOM   6966  P   POPEO 349     123.749  44.359  53.837  1.00  0.00           P
ATOM   6967  O13 POPEO 349     123.739  45.829  53.917  1.00  0.00           O
ATOM   6968  O14 POPEO 349     124.879  43.639  54.467  1.00  0.00           O
ATOM   6969  O11 POPEO 349     123.599  43.849  52.337  1.00  0.00           O
ATOM   6970  O12 POPEO 349     122.419  43.889  54.517  1.00  0.00           O
ATOM   6971  C1  POPEO 349     123.659  44.709  51.187  1.00  0.00           C
ATOM   6974  C2  POPEO 349     124.209  43.949  49.927  1.00  0.00           C
ATOM   6976  O21 POPEO 349     124.099  44.769  48.747  1.00  0.00           O
ATOM   6977  C21 POPEO 349     124.789  45.909  48.757  1.00  0.00           C
ATOM   6978  O22 POPEO 349     125.779  46.119  49.447  1.00  0.00           O
ATOM   6979  C22 POPEO 349     123.989  46.929  47.927  1.00  0.00           C
ATOM   6982  C3  POPEO 349     123.479  42.599  49.657  1.00  0.00           C
ATOM   6985  O31 POPEO 349     122.049  42.749  49.557  1.00  0.00           O
ATOM   6986  C31 POPEO 349     121.459  43.299  48.477  1.00  0.00           C
ATOM   6987  O32 POPEO 349     120.399  43.899  48.567  1.00  0.00           O
ATOM   6988  C32 POPEO 349     122.189  43.089  47.127  1.00  0.00           C
ATOM   6991  C23 POPEO 349     124.369  47.009  46.427  1.00  0.00           C
ATOM   6994  C24 POPEO 349     123.629  48.129  45.647  1.00  0.00           C
ATOM   6997  C25 POPEO 349     122.199  47.809  45.167  1.00  0.00           C
ATOM   7000  C26 POPEO 349     121.629  48.939  44.287  1.00  0.00           C
ATOM   7003  C27 POPEO 349     120.259  48.649  43.657  1.00  0.00           C
ATOM   7006  C28 POPEO 349     119.869  49.709  42.587  1.00  0.00           C
ATOM   7009  C29 POPEO 349     118.499  49.499  41.977  1.00  0.00           C
ATOM   7011 0C21 POPEO 349     118.189  49.369  40.667  1.00  0.00           C
ATOM   7013 1C21 POPEO 349     119.129  49.389  39.487  1.00  0.00           C
ATOM   7016 2C21 POPEO 349     118.679  50.309  38.337  1.00  0.00           C
ATOM   7019 3C21 POPEO 349     118.679  51.809  38.687  1.00  0.00           C
ATOM   7022 4C21 POPEO 349     118.059  52.699  37.597  1.00  0.00           C
ATOM   7025 5C21 POPEO 349     118.749  52.649  36.227  1.00  0.00           C
ATOM   7028 6C21 POPEO 349     120.139  53.319  36.207  1.00  0.00           C
ATOM   7031 7C21 POPEO 349     120.659  53.549  34.787  1.00  0.00           C
ATOM   7034 8C21 POPEO 349     121.969  54.329  34.727  1.00  0.00           C
ATOM   7038  C33 POPEO 349     121.319  43.279  45.847  1.00  0.00           C
ATOM   7041  C34 POPEO 349     122.189  43.539  44.607  1.00  0.00           C
ATOM   7044  C35 POPEO 349     121.429  43.849  43.307  1.00  0.00           C
ATOM   7047  C36 POPEO 349     120.809  42.609  42.627  1.00  0.00           C
ATOM   7050  C37 POPEO 349     120.599  42.749  41.107  1.00  0.00           C
ATOM   7053  C38 POPEO 349     120.089  41.449  40.457  1.00  0.00           C
ATOM   7056  C39 POPEO 349     120.479  41.319  38.967  1.00  0.00           C
ATOM   7059 0C31 POPEO 349     120.439  39.879  38.437  1.00  0.00           C
ATOM   7062 1C31 POPEO 349     121.249  39.709  37.127  1.00  0.00           C
ATOM   7065 2C31 POPEO 349     121.349  38.259  36.627  1.00  0.00           C
ATOM   7068 3C31 POPEO 349     120.089  37.719  35.947  1.00  0.00           C
ATOM   7071 4C31 POPEO 349     119.819  38.299  34.547  1.00  0.00           C
ATOM   7074 5C31 POPEO 349     119.269  37.229  33.587  1.00  0.00           C
ATOM   7077 6C31 POPEO 349     118.749  37.749  32.247  1.00  0.00           C
ATOM   7081  NH3 POPEP 350      68.289  76.769   4.410  1.00  0.00           N
ATOM   7085  C12 POPEP 350      68.739  76.019   3.200  1.00  0.00           C
ATOM   7088  C11 POPEP 350      68.699  74.509   3.370  1.00  0.00           C
ATOM   7091  P   POPEP 350      68.559  73.739   0.870  1.00  0.00           P
ATOM   7092  O13 POPEP 350      67.869  74.999   0.500  1.00  0.00           O
ATOM   7093  O14 POPEP 350      69.449  73.219  -0.190  1.00  0.00           O
ATOM   7094  O11 POPEP 350      67.469  72.659   1.240  1.00  0.00           O
ATOM   7095  O12 POPEP 350      69.329  73.919   2.240  1.00  0.00           O
ATOM   7096  C1  POPEP 350      66.199  72.669   0.570  1.00  0.00           C
ATOM   7099  C2  POPEP 350      65.099  72.129   1.510  1.00  0.00           C
ATOM   7101  O21 POPEP 350      65.099  72.929   2.700  1.00  0.00           O
ATOM   7102  C21 POPEP 350      63.929  73.349   3.120  1.00  0.00           C
ATOM   7103  O22 POPEP 350      62.839  72.969   2.720  1.00  0.00           O
ATOM   7104  C22 POPEP 350      64.109  74.389   4.230  1.00  0.00           C
ATOM   7107  C3  POPEP 350      65.369  70.649   1.870  1.00  0.00           C
ATOM   7110  O31 POPEP 350      64.199  70.029   2.410  1.00  0.00           O
ATOM   7111  C31 POPEP 350      63.999  69.769   3.710  1.00  0.00           C
ATOM   7112  O32 POPEP 350      63.009  69.159   4.110  1.00  0.00           O
ATOM   7113  C32 POPEP 350      65.079  70.229   4.680  1.00  0.00           C
ATOM   7116  C23 POPEP 350      63.749  73.889   5.640  1.00  0.00           C
ATOM   7119  C24 POPEP 350      63.359  75.059   6.550  1.00  0.00           C
ATOM   7122  C25 POPEP 350      62.539  74.659   7.790  1.00  0.00           C
ATOM   7125  C26 POPEP 350      63.279  73.729   8.760  1.00  0.00           C
ATOM   7128  C27 POPEP 350      62.339  73.199   9.840  1.00  0.00           C
ATOM   7131  C28 POPEP 350      62.979  72.299  10.920  1.00  0.00           C
ATOM   7134  C29 POPEP 350      62.059  71.149  11.270  1.00  0.00           C
ATOM   7136 0C21 POPEP 350      61.469  70.859  12.440  1.00  0.00           C
ATOM   7138 1C21 POPEP 350      61.669  71.559  13.750  1.00  0.00           C
ATOM   7141 2C21 POPEP 350      61.319  70.619  14.910  1.00  0.00           C
ATOM   7144 3C21 POPEP 350      61.829  71.129  16.270  1.00  0.00           C
ATOM   7147 4C21 POPEP 350      61.329  70.249  17.420  1.00  0.00           C
ATOM   7150 5C21 POPEP 350      61.499  70.909  18.790  1.00  0.00           C
ATOM   7153 6C21 POPEP 350      60.549  70.289  19.810  1.00  0.00           C
ATOM   7156 7C21 POPEP 350      60.919  70.609  21.260  1.00  0.00           C
ATOM   7159 8C21 POPEP 350      59.779  70.259  22.220  1.00  0.00           C
ATOM   7163  C33 POPEP 350      66.099  69.079   4.930  1.00  0.00           C
ATOM   7166  C34 POPEP 350      67.259  69.469   5.850  1.00  0.00           C
ATOM   7169  C35 POPEP 350      66.879  69.719   7.310  1.00  0.00           C
ATOM   7172  C36 POPEP 350      66.919  71.209   7.670  1.00  0.00           C
ATOM   7175  C37 POPEP 350      66.779  71.419   9.180  1.00  0.00           C
ATOM   7178  C38 POPEP 350      67.759  72.469   9.720  1.00  0.00           C
ATOM   7181  C39 POPEP 350      67.939  72.409  11.240  1.00  0.00           C
ATOM   7184 0C31 POPEP 350      66.649  72.489  12.060  1.00  0.00           C
ATOM   7187 1C31 POPEP 350      66.899  72.159  13.540  1.00  0.00           C
ATOM   7190 2C31 POPEP 350      65.619  72.079  14.370  1.00  0.00           C
ATOM   7193 3C31 POPEP 350      65.039  73.449  14.780  1.00  0.00           C
ATOM   7196 4C31 POPEP 350      65.619  73.949  16.110  1.00  0.00           C
ATOM   7199 5C31 POPEP 350      65.029  75.299  16.560  1.00  0.00           C
ATOM   7202 6C31 POPEP 350      65.839  75.949  17.680  1.00  0.00           C
ATOM   7206  NH3 POPEQ 351      33.609  61.589  49.317  1.00  0.00           N
ATOM   7210  C12 POPEQ 351      34.779  62.349  48.777  1.00  0.00           C
ATOM   7213  C11 POPEQ 351      36.019  61.449  48.627  1.00  0.00           C
ATOM   7216  P   POPEQ 351      35.359  58.939  48.247  1.00  0.00           P
ATOM   7217  O13 POPEQ 351      33.889  58.919  48.407  1.00  0.00           O
ATOM   7218  O14 POPEQ 351      36.129  58.579  49.457  1.00  0.00           O
ATOM   7219  O11 POPEQ 351      35.839  57.979  47.077  1.00  0.00           O
ATOM   7220  O12 POPEQ 351      35.769  60.369  47.737  1.00  0.00           O
ATOM   7221  C1  POPEQ 351      34.979  57.059  46.387  1.00  0.00           C
ATOM   7224  C2  POPEQ 351      34.459  57.579  45.007  1.00  0.00           C
ATOM   7226  O21 POPEQ 351      35.539  57.569  44.057  1.00  0.00           O
ATOM   7227  C21 POPEQ 351      35.119  57.539  42.807  1.00  0.00           C
ATOM   7228  O22 POPEQ 351      33.969  57.369  42.437  1.00  0.00           O
ATOM   7229  C22 POPEQ 351      36.309  57.819  41.897  1.00  0.00           C
ATOM   7232  C3  POPEQ 351      33.829  58.989  45.087  1.00  0.00           C
ATOM   7235  O31 POPEQ 351      32.659  59.119  44.267  1.00  0.00           O
ATOM   7236  C31 POPEQ 351      32.589  60.089  43.367  1.00  0.00           C
ATOM   7237  O32 POPEQ 351      33.509  60.779  42.987  1.00  0.00           O
ATOM   7238  C32 POPEQ 351      31.109  60.239  42.997  1.00  0.00           C
ATOM   7241  C23 POPEQ 351      35.999  57.659  40.387  1.00  0.00           C
ATOM   7244  C24 POPEQ 351      37.089  58.319  39.537  1.00  0.00           C
ATOM   7247  C25 POPEQ 351      37.259  57.729  38.137  1.00  0.00           C
ATOM   7250  C26 POPEQ 351      36.029  57.819  37.217  1.00  0.00           C
ATOM   7253  C27 POPEQ 351      36.409  57.329  35.817  1.00  0.00           C
ATOM   7256  C28 POPEQ 351      35.269  57.359  34.797  1.00  0.00           C
ATOM   7259  C29 POPEQ 351      35.759  56.819  33.477  1.00  0.00           C
ATOM   7261 0C21 POPEQ 351      35.199  55.829  32.757  1.00  0.00           C
ATOM   7263 1C21 POPEQ 351      33.909  55.129  33.087  1.00  0.00           C
ATOM   7266 2C21 POPEQ 351      33.209  54.529  31.847  1.00  0.00           C
ATOM   7269 3C21 POPEQ 351      34.019  53.429  31.140  1.00  0.00           C
ATOM   7272 4C21 POPEQ 351      33.279  52.839  29.940  1.00  0.00           C
ATOM   7275 5C21 POPEQ 351      34.239  52.269  28.890  1.00  0.00           C
ATOM   7278 6C21 POPEQ 351      33.509  51.779  27.640  1.00  0.00           C
ATOM   7281 7C21 POPEQ 351      34.449  51.369  26.490  1.00  0.00           C
ATOM   7284 8C21 POPEQ 351      33.709  50.879  25.250  1.00  0.00           C
ATOM   7288  C33 POPEQ 351      30.859  61.009  41.687  1.00  0.00           C
ATOM   7291  C34 POPEQ 351      31.399  60.239  40.477  1.00  0.00           C
ATOM   7294  C35 POPEQ 351      31.089  60.919  39.147  1.00  0.00           C
ATOM   7297  C36 POPEQ 351      31.779  60.189  37.997  1.00  0.00           C
ATOM   7300  C37 POPEQ 351      31.649  60.879  36.637  1.00  0.00           C
ATOM   7303  C38 POPEQ 351      32.639  60.279  35.637  1.00  0.00           C
ATOM   7306  C39 POPEQ 351      32.549  60.869  34.227  1.00  0.00           C
ATOM   7309 0C31 POPEQ 351      31.269  60.489  33.467  1.00  0.00           C
ATOM   7312 1C31 POPEQ 351      31.389  60.779  31.967  1.00  0.00           C
ATOM   7315 2C31 POPEQ 351      30.179  60.289  31.160  1.00  0.00           C
ATOM   7318 3C31 POPEQ 351      30.559  59.709  29.790  1.00  0.00           C
ATOM   7321 4C31 POPEQ 351      31.119  58.289  29.900  1.00  0.00           C
ATOM   7324 5C31 POPEQ 351      31.429  57.669  28.530  1.00  0.00           C
ATOM   7327 6C31 POPEQ 351      31.939  56.239  28.610  1.00  0.00           C
ATOM   7331  NH3 POPER 352      59.789  27.639  48.447  1.00  0.00           N
ATOM   7335  C12 POPER 352      58.309  27.389  48.457  1.00  0.00           C
ATOM   7338  C11 POPER 352      57.749  26.889  47.137  1.00  0.00           C
ATOM   7341  P   POPER 352      55.489  25.899  46.307  1.00  0.00           P
ATOM   7342  O13 POPER 352      55.759  24.449  46.357  1.00  0.00           O
ATOM   7343  O14 POPER 352      54.079  26.309  46.447  1.00  0.00           O
ATOM   7344  O11 POPER 352      56.069  26.549  44.977  1.00  0.00           O
ATOM   7345  O12 POPER 352      56.359  26.689  47.367  1.00  0.00           O
ATOM   7346  C1  POPER 352      55.799  25.839  43.767  1.00  0.00           C
ATOM   7349  C2  POPER 352      56.159  26.679  42.527  1.00  0.00           C
ATOM   7351  O21 POPER 352      55.759  25.809  41.477  1.00  0.00           O
ATOM   7352  C21 POPER 352      55.379  26.309  40.337  1.00  0.00           C
ATOM   7353  O22 POPER 352      55.519  27.459  39.957  1.00  0.00           O
ATOM   7354  C22 POPER 352      54.689  25.209  39.547  1.00  0.00           C
ATOM   7357  C3  POPER 352      57.679  27.039  42.447  1.00  0.00           C
ATOM   7360  O31 POPER 352      57.989  27.979  41.387  1.00  0.00           O
ATOM   7361  C31 POPER 352      58.299  27.439  40.207  1.00  0.00           C
ATOM   7362  O32 POPER 352      58.589  26.269  40.027  1.00  0.00           O
ATOM   7363  C32 POPER 352      58.159  28.469  39.097  1.00  0.00           C
ATOM   7366  C23 POPER 352      55.139  25.189  38.077  1.00  0.00           C
ATOM   7369  C24 POPER 352      54.349  24.149  37.287  1.00  0.00           C
ATOM   7372  C25 POPER 352      55.189  23.479  36.207  1.00  0.00           C
ATOM   7375  C26 POPER 352      55.559  24.409  35.047  1.00  0.00           C
ATOM   7378  C27 POPER 352      56.349  23.629  33.977  1.00  0.00           C
ATOM   7381  C28 POPER 352      56.489  24.389  32.657  1.00  0.00           C
ATOM   7384  C29 POPER 352      57.029  23.449  31.597  1.00  0.00           C
ATOM   7386 0C21 POPER 352      57.389  23.789  30.350  1.00  0.00           C
ATOM   7388 1C21 POPER 352      57.359  25.179  29.780  1.00  0.00           C
ATOM   7391 2C21 POPER 352      58.729  25.569  29.220  1.00  0.00           C
ATOM   7394 3C21 POPER 352      58.959  27.089  29.280  1.00  0.00           C
ATOM   7397 4C21 POPER 352      60.279  27.499  28.610  1.00  0.00           C
ATOM   7400 5C21 POPER 352      60.219  28.889  27.960  1.00  0.00           C
ATOM   7403 6C21 POPER 352      59.359  28.889  26.690  1.00  0.00           C
ATOM   7406 7C21 POPER 352      59.499  30.189  25.880  1.00  0.00           C
ATOM   7409 8C21 POPER 352      58.809  30.109  24.520  1.00  0.00           C
ATOM   7413  C33 POPER 352      59.489  29.109  38.667  1.00  0.00           C
ATOM   7416  C34 POPER 352      59.319  29.929  37.377  1.00  0.00           C
ATOM   7419  C35 POPER 352      60.199  31.179  37.367  1.00  0.00           C
ATOM   7422  C36 POPER 352      59.989  32.039  36.117  1.00  0.00           C
ATOM   7425  C37 POPER 352      60.589  33.439  36.297  1.00  0.00           C
ATOM   7428  C38 POPER 352      61.369  33.929  35.067  1.00  0.00           C
ATOM   7431  C39 POPER 352      60.439  34.389  33.947  1.00  0.00           C
ATOM   7434 0C31 POPER 352      61.219  34.589  32.637  1.00  0.00           C
ATOM   7437 1C31 POPER 352      60.369  35.209  31.527  1.00  0.00           C
ATOM   7440 2C31 POPER 352      61.009  35.059  30.140  1.00  0.00           C
ATOM   7443 3C31 POPER 352      62.429  35.609  30.050  1.00  0.00           C
ATOM   7446 4C31 POPER 352      62.909  35.709  28.590  1.00  0.00           C
ATOM   7449 5C31 POPER 352      64.219  36.489  28.450  1.00  0.00           C
ATOM   7452 6C31 POPER 352      64.599  36.759  26.990  1.00  0.00           C
ATOM   7456  NH3 POPES 353      37.399 113.389   8.760  1.00  0.00           N
ATOM   7460  C12 POPES 353      36.519 112.739   7.740  1.00  0.00           C
ATOM   7463  C11 POPES 353      35.639 111.649   8.370  1.00  0.00           C
ATOM   7466  P   POPES 353      33.189 110.739   7.770  1.00  0.00           P
ATOM   7467  O13 POPES 353      32.179 111.799   7.930  1.00  0.00           O
ATOM   7468  O14 POPES 353      33.029 109.739   6.700  1.00  0.00           O
ATOM   7469  O11 POPES 353      33.459 109.979   9.130  1.00  0.00           O
ATOM   7470  O12 POPES 353      34.619 111.339   7.450  1.00  0.00           O
ATOM   7471  C1  POPES 353      33.229 110.549  10.430  1.00  0.00           C
ATOM   7474  C2  POPES 353      32.539 109.479  11.330  1.00  0.00           C
ATOM   7476  O21 POPES 353      32.459 109.909  12.710  1.00  0.00           O
ATOM   7477  C21 POPES 353      33.569 110.009  13.420  1.00  0.00           C
ATOM   7478  O22 POPES 353      34.709 109.819  13.020  1.00  0.00           O
ATOM   7479  C22 POPES 353      33.189 110.439  14.850  1.00  0.00           C
ATOM   7482  C3  POPES 353      33.219 108.089  11.140  1.00  0.00           C
ATOM   7485  O31 POPES 353      32.779 107.129  12.130  1.00  0.00           O
ATOM   7486  C31 POPES 353      33.749 106.559  12.850  1.00  0.00           C
ATOM   7487  O32 POPES 353      34.939 106.609  12.600  1.00  0.00           O
ATOM   7488  C32 POPES 353      33.109 105.819  14.030  1.00  0.00           C
ATOM   7491  C23 POPES 353      34.379 110.399  15.850  1.00  0.00           C
ATOM   7494  C24 POPES 353      34.059 110.909  17.270  1.00  0.00           C
ATOM   7497  C25 POPES 353      32.919 110.159  17.980  1.00  0.00           C
ATOM   7500  C26 POPES 353      32.679 110.659  19.420  1.00  0.00           C
ATOM   7503  C27 POPES 353      31.419 110.059  20.060  1.00  0.00           C
ATOM   7506  C28 POPES 353      31.349 110.189  21.590  1.00  0.00           C
ATOM   7509  C29 POPES 353      31.419 111.619  22.060  1.00  0.00           C
ATOM   7511 0C21 POPES 353      30.439 112.379  22.590  1.00  0.00           C
ATOM   7513 1C21 POPES 353      28.999 112.029  22.870  1.00  0.00           C
ATOM   7516 2C21 POPES 353      28.699 110.809  23.780  1.00  0.00           C
ATOM   7519 3C21 POPES 353      29.599 110.719  25.020  1.00  0.00           C
ATOM   7522 4C21 POPES 353      29.179 109.599  25.990  1.00  0.00           C
ATOM   7525 5C21 POPES 353      27.929 109.949  26.810  1.00  0.00           C
ATOM   7528 6C21 POPES 353      27.569 108.909  27.880  1.00  0.00           C
ATOM   7531 7C21 POPES 353      27.409 107.489  27.320  1.00  0.00           C
ATOM   7534 8C21 POPES 353      26.769 106.499  28.310  1.00  0.00           C
ATOM   7538  C33 POPES 353      34.029 105.719  15.270  1.00  0.00           C
ATOM   7541  C34 POPES 353      34.749 104.369  15.370  1.00  0.00           C
ATOM   7544  C35 POPES 353      36.149 104.479  15.990  1.00  0.00           C
ATOM   7547  C36 POPES 353      36.129 104.659  17.510  1.00  0.00           C
ATOM   7550  C37 POPES 353      37.559 104.699  18.080  1.00  0.00           C
ATOM   7553  C38 POPES 353      37.619 104.849  19.610  1.00  0.00           C
ATOM   7556  C39 POPES 353      37.009 103.679  20.390  1.00  0.00           C
ATOM   7559 0C31 POPES 353      37.119 103.899  21.900  1.00  0.00           C
ATOM   7562 1C31 POPES 353      36.229 102.959  22.700  1.00  0.00           C
ATOM   7565 2C31 POPES 353      36.329 103.249  24.200  1.00  0.00           C
ATOM   7568 3C31 POPES 353      35.279 102.519  25.040  1.00  0.00           C
ATOM   7571 4C31 POPES 353      35.439 102.839  26.530  1.00  0.00           C
ATOM   7574 5C31 POPES 353      34.839 101.759  27.440  1.00  0.00           C
ATOM   7577 6C31 POPES 353      34.979 102.079  28.920  1.00  0.00           C
ATOM   7581  NH3 POPET 354     122.309  96.809  48.947  1.00  0.00           N
ATOM   7585  C12 POPET 354     123.639  96.199  49.257  1.00  0.00           C
ATOM   7588  C11 POPET 354     124.799  97.209  49.167  1.00  0.00           C
ATOM   7591  P   POPET 354     126.509  95.929  47.617  1.00  0.00           P
ATOM   7592  O13 POPET 354     127.789  96.459  47.087  1.00  0.00           O
ATOM   7593  O14 POPET 354     126.589  95.069  48.817  1.00  0.00           O
ATOM   7594  O11 POPET 354     125.699  95.129  46.537  1.00  0.00           O
ATOM   7595  O12 POPET 354     125.519  97.109  47.927  1.00  0.00           O
ATOM   7596  C1  POPET 354     125.009  95.709  45.437  1.00  0.00           C
ATOM   7599  C2  POPET 354     123.829  94.809  44.927  1.00  0.00           C
ATOM   7601  O21 POPET 354     124.039  94.339  43.587  1.00  0.00           O
ATOM   7602  C21 POPET 354     124.099  95.249  42.627  1.00  0.00           C
ATOM   7603  O22 POPET 354     124.149  96.459  42.757  1.00  0.00           O
ATOM   7604  C22 POPET 354     124.039  94.529  41.287  1.00  0.00           C
ATOM   7607  C3  POPET 354     122.399  95.439  45.067  1.00  0.00           C
ATOM   7610  O31 POPET 354     121.369  94.429  45.227  1.00  0.00           O
ATOM   7611  C31 POPET 354     121.019  94.219  46.487  1.00  0.00           C
ATOM   7612  O32 POPET 354     121.469  94.819  47.447  1.00  0.00           O
ATOM   7613  C32 POPET 354     119.969  93.109  46.627  1.00  0.00           C
ATOM   7616  C23 POPET 354     122.589  94.179  40.887  1.00  0.00           C
ATOM   7619  C24 POPET 354     122.549  92.899  40.047  1.00  0.00           C
ATOM   7622  C25 POPET 354     121.199  92.649  39.367  1.00  0.00           C
ATOM   7625  C26 POPET 354     120.099  92.209  40.337  1.00  0.00           C
ATOM   7628  C27 POPET 354     118.759  92.009  39.607  1.00  0.00           C
ATOM   7631  C28 POPET 354     117.539  92.489  40.417  1.00  0.00           C
ATOM   7634  C29 POPET 354     116.389  92.869  39.497  1.00  0.00           C
ATOM   7636 0C21 POPET 354     115.479  92.029  38.967  1.00  0.00           C
ATOM   7638 1C21 POPET 354     115.399  90.559  39.247  1.00  0.00           C
ATOM   7641 2C21 POPET 354     114.009  89.939  38.977  1.00  0.00           C
ATOM   7644 3C21 POPET 354     113.669  89.859  37.487  1.00  0.00           C
ATOM   7647 4C21 POPET 354     112.269  89.309  37.217  1.00  0.00           C
ATOM   7650 5C21 POPET 354     111.849  89.579  35.767  1.00  0.00           C
ATOM   7653 6C21 POPET 354     110.539  88.869  35.377  1.00  0.00           C
ATOM   7656 7C21 POPET 354     110.109  89.239  33.957  1.00  0.00           C
ATOM   7659 8C21 POPET 354     108.729  88.699  33.597  1.00  0.00           C
ATOM   7663  C33 POPET 354     118.809  93.159  45.607  1.00  0.00           C
ATOM   7666  C34 POPET 354     117.989  91.869  45.647  1.00  0.00           C
ATOM   7669  C35 POPET 354     116.819  91.849  44.657  1.00  0.00           C
ATOM   7672  C36 POPET 354     116.249  90.429  44.487  1.00  0.00           C
ATOM   7675  C37 POPET 354     115.019  90.379  43.577  1.00  0.00           C
ATOM   7678  C38 POPET 354     114.749  88.949  43.077  1.00  0.00           C
ATOM   7681  C39 POPET 354     113.349  88.789  42.467  1.00  0.00           C
ATOM   7684 0C31 POPET 354     112.299  88.589  43.567  1.00  0.00           C
ATOM   7687 1C31 POPET 354     110.889  88.319  43.027  1.00  0.00           C
ATOM   7690 2C31 POPET 354     110.549  86.829  42.847  1.00  0.00           C
ATOM   7693 3C31 POPET 354     110.689  86.329  41.397  1.00  0.00           C
ATOM   7696 4C31 POPET 354     111.909  85.419  41.177  1.00  0.00           C
ATOM   7699 5C31 POPET 354     112.289  85.359  39.687  1.00  0.00           C
ATOM   7702 6C31 POPET 354     113.199  84.169  39.347  1.00  0.00           C
ATOM   7706  NH3 POPEU 355      -3.299  29.959  11.100  1.00  0.00           N
ATOM   7710  C12 POPEU 355      -2.279  30.409  10.100  1.00  0.00           C
ATOM   7713  C11 POPEU 355      -0.889  29.799  10.380  1.00  0.00           C
ATOM   7716  P   POPEU 355       1.551  30.709  10.030  1.00  0.00           P
ATOM   7717  O13 POPEU 355       2.021  29.669  10.960  1.00  0.00           O
ATOM   7718  O14 POPEU 355       2.431  30.999   8.880  1.00  0.00           O
ATOM   7719  O11 POPEU 355       1.371  32.099  10.760  1.00  0.00           O
ATOM   7720  O12 POPEU 355       0.071  30.419   9.540  1.00  0.00           O
ATOM   7721  C1  POPEU 355       2.251  32.569  11.780  1.00  0.00           C
ATOM   7724  C2  POPEU 355       1.421  32.879  13.060  1.00  0.00           C
ATOM   7726  O21 POPEU 355       2.281  33.039  14.210  1.00  0.00           O
ATOM   7727  C21 POPEU 355       2.841  31.939  14.690  1.00  0.00           C
ATOM   7728  O22 POPEU 355       2.741  30.819  14.240  1.00  0.00           O
ATOM   7729  C22 POPEU 355       3.691  32.279  15.920  1.00  0.00           C
ATOM   7732  C3  POPEU 355       0.261  31.839  13.210  1.00  0.00           C
ATOM   7735  O31 POPEU 355      -0.459  31.959  14.450  1.00  0.00           O
ATOM   7736  C31 POPEU 355      -1.659  31.379  14.420  1.00  0.00           C
ATOM   7737  O32 POPEU 355      -2.189  30.879  13.440  1.00  0.00           O
ATOM   7738  C32 POPEU 355      -2.219  31.369  15.840  1.00  0.00           C
ATOM   7741  C23 POPEU 355       4.211  30.979  16.560  1.00  0.00           C
ATOM   7744  C24 POPEU 355       5.041  31.179  17.840  1.00  0.00           C
ATOM   7747  C25 POPEU 355       5.511  29.849  18.470  1.00  0.00           C
ATOM   7750  C26 POPEU 355       4.371  28.909  18.900  1.00  0.00           C
ATOM   7753  C27 POPEU 355       4.891  27.519  19.260  1.00  0.00           C
ATOM   7756  C28 POPEU 355       3.771  26.459  19.340  1.00  0.00           C
ATOM   7759  C29 POPEU 355       3.141  26.089  18.020  1.00  0.00           C
ATOM   7761 0C21 POPEU 355       2.091  25.259  17.770  1.00  0.00           C
ATOM   7763 1C21 POPEU 355       1.231  24.449  18.730  1.00  0.00           C
ATOM   7766 2C21 POPEU 355       1.651  24.449  20.210  1.00  0.00           C
ATOM   7769 3C21 POPEU 355       0.831  23.599  21.180  1.00  0.00           C
ATOM   7772 4C21 POPEU 355       1.581  23.579  22.520  1.00  0.00           C
ATOM   7775 5C21 POPEU 355       0.891  22.899  23.690  1.00  0.00           C
ATOM   7778 6C21 POPEU 355       1.801  22.919  24.930  1.00  0.00           C
ATOM   7781 7C21 POPEU 355       1.161  22.309  26.180  1.00  0.00           C
ATOM   7784 8C21 POPEU 355       2.141  22.199  27.350  1.00  0.00           C
ATOM   7788  C33 POPEU 355      -1.539  30.299  16.720  1.00  0.00           C
ATOM   7791  C34 POPEU 355      -2.249  28.939  16.700  1.00  0.00           C
ATOM   7794  C35 POPEU 355      -3.139  28.749  17.930  1.00  0.00           C
ATOM   7797  C36 POPEU 355      -3.769  27.359  18.020  1.00  0.00           C
ATOM   7800  C37 POPEU 355      -4.709  27.249  19.240  1.00  0.00           C
ATOM   7803  C38 POPEU 355      -4.349  26.109  20.200  1.00  0.00           C
ATOM   7806  C39 POPEU 355      -5.089  26.259  21.540  1.00  0.00           C
ATOM   7809 0C31 POPEU 355      -4.529  25.349  22.620  1.00  0.00           C
ATOM   7812 1C31 POPEU 355      -5.309  25.469  23.930  1.00  0.00           C
ATOM   7815 2C31 POPEU 355      -4.729  24.619  25.070  1.00  0.00           C
ATOM   7818 3C31 POPEU 355      -3.379  25.149  25.580  1.00  0.00           C
ATOM   7821 4C31 POPEU 355      -2.949  24.459  26.880  1.00  0.00           C
ATOM   7824 5C31 POPEU 355      -1.859  25.239  27.620  1.00  0.00           C
ATOM   7827 6C31 POPEU 355      -2.119  25.309  29.130  1.00  0.00           C
ATOM   7831  NH3 POPEV 356     108.599 115.179  51.147  1.00  0.00           N
ATOM   7835  C12 POPEV 356     109.829 115.659  51.857  1.00  0.00           C
ATOM   7838  C11 POPEV 356     109.579 116.939  52.677  1.00  0.00           C
ATOM   7841  P   POPEV 356     108.249 118.729  51.297  1.00  0.00           P
ATOM   7842  O13 POPEV 356     107.669 117.669  50.427  1.00  0.00           O
ATOM   7843  O14 POPEV 356     107.389 119.249  52.377  1.00  0.00           O
ATOM   7844  O11 POPEV 356     108.649 119.919  50.367  1.00  0.00           O
ATOM   7845  O12 POPEV 356     109.589 118.129  51.877  1.00  0.00           O
ATOM   7846  C1  POPEV 356     109.979 120.389  50.177  1.00  0.00           C
ATOM   7849  C2  POPEV 356     110.629 119.789  48.907  1.00  0.00           C
ATOM   7851  O21 POPEV 356     109.659 119.929  47.847  1.00  0.00           O
ATOM   7852  C21 POPEV 356     109.999 119.569  46.637  1.00  0.00           C
ATOM   7853  O22 POPEV 356     111.129 119.419  46.207  1.00  0.00           O
ATOM   7854  C22 POPEV 356     108.719 119.499  45.817  1.00  0.00           C
ATOM   7857  C3  POPEV 356     111.029 118.309  49.167  1.00  0.00           C
ATOM   7860  O31 POPEV 356     111.849 117.809  48.107  1.00  0.00           O
ATOM   7861  C31 POPEV 356     111.949 116.509  48.037  1.00  0.00           C
ATOM   7862  O32 POPEV 356     111.759 115.729  48.967  1.00  0.00           O
ATOM   7863  C32 POPEV 356     112.239 116.119  46.607  1.00  0.00           C
ATOM   7866  C23 POPEV 356     108.859 118.699  44.507  1.00  0.00           C
ATOM   7869  C24 POPEV 356     107.659 117.769  44.287  1.00  0.00           C
ATOM   7872  C25 POPEV 356     107.639 116.599  45.287  1.00  0.00           C
ATOM   7875  C26 POPEV 356     106.689 115.479  44.867  1.00  0.00           C
ATOM   7878  C27 POPEV 356     107.149 114.089  45.357  1.00  0.00           C
ATOM   7881  C28 POPEV 356     106.189 112.949  44.967  1.00  0.00           C
ATOM   7884  C29 POPEV 356     105.859 112.999  43.497  1.00  0.00           C
ATOM   7886 0C21 POPEV 356     106.479 112.339  42.497  1.00  0.00           C
ATOM   7888 1C21 POPEV 356     107.609 111.349  42.627  1.00  0.00           C
ATOM   7891 2C21 POPEV 356     107.249 110.049  41.897  1.00  0.00           C
ATOM   7894 3C21 POPEV 356     105.969 109.359  42.407  1.00  0.00           C
ATOM   7897 4C21 POPEV 356     105.779 107.989  41.737  1.00  0.00           C
ATOM   7900 5C21 POPEV 356     104.319 107.579  41.567  1.00  0.00           C
ATOM   7903 6C21 POPEV 356     104.179 106.239  40.837  1.00  0.00           C
ATOM   7906 7C21 POPEV 356     102.719 105.839  40.607  1.00  0.00           C
ATOM   7909 8C21 POPEV 356     102.519 104.329  40.407  1.00  0.00           C
ATOM   7913  C33 POPEV 356     111.959 114.639  46.337  1.00  0.00           C
ATOM   7916  C34 POPEV 356     111.999 114.329  44.837  1.00  0.00           C
ATOM   7919  C35 POPEV 356     113.399 114.259  44.237  1.00  0.00           C
ATOM   7922  C36 POPEV 356     113.429 113.359  42.987  1.00  0.00           C
ATOM   7925  C37 POPEV 356     114.799 113.329  42.297  1.00  0.00           C
ATOM   7928  C38 POPEV 356     114.789 112.399  41.077  1.00  0.00           C
ATOM   7931  C39 POPEV 356     116.189 111.979  40.607  1.00  0.00           C
ATOM   7934 0C31 POPEV 356     116.099 111.169  39.307  1.00  0.00           C
ATOM   7937 1C31 POPEV 356     117.379 110.399  38.947  1.00  0.00           C
ATOM   7940 2C31 POPEV 356     117.169 109.589  37.657  1.00  0.00           C
ATOM   7943 3C31 POPEV 356     118.369 108.739  37.217  1.00  0.00           C
ATOM   7946 4C31 POPEV 356     119.589 109.569  36.827  1.00  0.00           C
ATOM   7949 5C31 POPEV 356     120.569 108.789  35.937  1.00  0.00           C
ATOM   7952 6C31 POPEV 356     121.909 109.499  35.707  1.00  0.00           C
ATOM   7956  NH3 POPEW 357       7.699 109.999  49.807  1.00  0.00           N
ATOM   7960  C12 POPEW 357       7.399 108.639  50.357  1.00  0.00           C
ATOM   7963  C11 POPEW 357       8.719 107.919  50.657  1.00  0.00           C
ATOM   7966  P   POPEW 357       9.109 105.359  50.797  1.00  0.00           P
ATOM   7967  O13 POPEW 357      10.579 105.479  50.787  1.00  0.00           O
ATOM   7968  O14 POPEW 357       8.549 104.199  51.527  1.00  0.00           O
ATOM   7969  O11 POPEW 357       8.619 105.309  49.297  1.00  0.00           O
ATOM   7970  O12 POPEW 357       8.489 106.689  51.357  1.00  0.00           O
ATOM   7971  C1  POPEW 357       8.899 104.089  48.587  1.00  0.00           C
ATOM   7974  C2  POPEW 357       7.979 103.979  47.347  1.00  0.00           C
ATOM   7976  O21 POPEW 357       8.399 102.989  46.417  1.00  0.00           O
ATOM   7977  C21 POPEW 357       8.509 101.749  46.827  1.00  0.00           C
ATOM   7978  O22 POPEW 357       8.379 101.309  47.947  1.00  0.00           O
ATOM   7979  C22 POPEW 357       8.849 100.889  45.627  1.00  0.00           C
ATOM   7982  C3  POPEW 357       7.939 105.359  46.637  1.00  0.00           C
ATOM   7985  O31 POPEW 357       7.249 105.319  45.357  1.00  0.00           O
ATOM   7986  C31 POPEW 357       7.189 106.549  44.857  1.00  0.00           C
ATOM   7987  O32 POPEW 357       7.669 107.529  45.397  1.00  0.00           O
ATOM   7988  C32 POPEW 357       6.439 106.579  43.527  1.00  0.00           C
ATOM   7991  C23 POPEW 357       7.949  99.649  45.547  1.00  0.00           C
ATOM   7994  C24 POPEW 357       8.059  99.089  44.137  1.00  0.00           C
ATOM   7997  C25 POPEW 357       7.469  97.699  43.927  1.00  0.00           C
ATOM   8000  C26 POPEW 357       6.031  97.679  43.377  1.00  0.00           C
ATOM   8003  C27 POPEW 357       4.971  97.609  44.477  1.00  0.00           C
ATOM   8006  C28 POPEW 357       3.521  97.399  43.967  1.00  0.00           C
ATOM   8009  C29 POPEW 357       3.291  96.279  42.977  1.00  0.00           C
ATOM   8011 0C21 POPEW 357       2.161  95.549  42.847  1.00  0.00           C
ATOM   8013 1C21 POPEW 357       0.901  95.649  43.677  1.00  0.00           C
ATOM   8016 2C21 POPEW 357      -0.169  96.579  43.077  1.00  0.00           C
ATOM   8019 3C21 POPEW 357      -0.609  96.219  41.647  1.00  0.00           C
ATOM   8022 4C21 POPEW 357      -1.829  97.029  41.197  1.00  0.00           C
ATOM   8025 5C21 POPEW 357      -2.249  96.709  39.747  1.00  0.00           C
ATOM   8028 6C21 POPEW 357      -3.549  97.419  39.337  1.00  0.00           C
ATOM   8031 7C21 POPEW 357      -3.369  98.399  38.167  1.00  0.00           C
ATOM   8034 8C21 POPEW 357      -4.679  99.069  37.767  1.00  0.00           C
ATOM   8038  C33 POPEW 357       6.529 107.999  42.927  1.00  0.00           C
ATOM   8041  C34 POPEW 357       6.171 108.089  41.437  1.00  0.00           C
ATOM   8044  C35 POPEW 357       6.679 109.409  40.867  1.00  0.00           C
ATOM   8047  C36 POPEW 357       6.469 109.609  39.357  1.00  0.00           C
ATOM   8050  C37 POPEW 357       7.159 110.909  38.927  1.00  0.00           C
ATOM   8053  C38 POPEW 357       7.289 111.079  37.417  1.00  0.00           C
ATOM   8056  C39 POPEW 357       5.971 111.389  36.697  1.00  0.00           C
ATOM   8059 0C31 POPEW 357       5.311 112.699  37.147  1.00  0.00           C
ATOM   8062 1C31 POPEW 357       4.221 113.139  36.167  1.00  0.00           C
ATOM   8065 2C31 POPEW 357       3.131 114.009  36.807  1.00  0.00           C
ATOM   8068 3C31 POPEW 357       2.051 114.419  35.807  1.00  0.00           C
ATOM   8071 4C31 POPEW 357       1.271 113.219  35.257  1.00  0.00           C
ATOM   8074 5C31 POPEW 357       0.351 113.579  34.087  1.00  0.00           C
ATOM   8077 6C31 POPEW 357      -0.369 112.339  33.557  1.00  0.00           C
ATOM   8081  NH3 POPEX 358      95.939  60.949   8.490  1.00  0.00           N
ATOM   8085  C12 POPEX 358      94.539  60.679   8.050  1.00  0.00           C
ATOM   8088  C11 POPEX 358      94.509  59.489   7.060  1.00  0.00           C
ATOM   8091  P   POPEX 358      96.369  57.809   7.870  1.00  0.00           P
ATOM   8092  O13 POPEX 358      96.629  56.369   8.030  1.00  0.00           O
ATOM   8093  O14 POPEX 358      97.249  58.569   6.960  1.00  0.00           O
ATOM   8094  O11 POPEX 358      96.619  58.509   9.270  1.00  0.00           O
ATOM   8095  O12 POPEX 358      94.859  58.239   7.670  1.00  0.00           O
ATOM   8096  C1  POPEX 358      95.669  58.279  10.320  1.00  0.00           C
ATOM   8099  C2  POPEX 358      96.319  58.479  11.700  1.00  0.00           C
ATOM   8101  O21 POPEX 358      96.419  59.879  12.020  1.00  0.00           O
ATOM   8102  C21 POPEX 358      96.609  60.029  13.330  1.00  0.00           C
ATOM   8103  O22 POPEX 358      95.969  59.459  14.200  1.00  0.00           O
ATOM   8104  C22 POPEX 358      97.839  60.879  13.600  1.00  0.00           C
ATOM   8107  C3  POPEX 358      97.749  57.859  11.700  1.00  0.00           C
ATOM   8110  O31 POPEX 358      98.129  57.479  13.040  1.00  0.00           O
ATOM   8111  C31 POPEX 358      97.829  56.199  13.310  1.00  0.00           C
ATOM   8112  O32 POPEX 358      97.579  55.349  12.470  1.00  0.00           O
ATOM   8113  C32 POPEX 358      97.629  56.039  14.800  1.00  0.00           C
ATOM   8116  C23 POPEX 358      98.029  61.119  15.110  1.00  0.00           C
ATOM   8119  C24 POPEX 358      99.369  61.809  15.410  1.00  0.00           C
ATOM   8122  C25 POPEX 358      99.339  62.699  16.660  1.00  0.00           C
ATOM   8125  C26 POPEX 358      99.749  62.009  17.970  1.00  0.00           C
ATOM   8128  C27 POPEX 358      99.979  63.049  19.080  1.00  0.00           C
ATOM   8131  C28 POPEX 358     100.229  62.449  20.470  1.00  0.00           C
ATOM   8134  C29 POPEX 358     100.499  63.519  21.500  1.00  0.00           C
ATOM   8136 0C21 POPEX 358     101.099  63.329  22.690  1.00  0.00           C
ATOM   8138 1C21 POPEX 358     101.579  62.009  23.250  1.00  0.00           C
ATOM   8141 2C21 POPEX 358     101.089  61.729  24.690  1.00  0.00           C
ATOM   8144 3C21 POPEX 358      99.569  61.489  24.810  1.00  0.00           C
ATOM   8147 4C21 POPEX 358      99.189  61.089  26.250  1.00  0.00           C
ATOM   8150 5C21 POPEX 358      97.679  60.989  26.490  1.00  0.00           C
ATOM   8153 6C21 POPEX 358      97.359  60.809  27.980  1.00  0.00           C
ATOM   8156 7C21 POPEX 358      95.859  60.699  28.270  1.00  0.00           C
ATOM   8159 8C21 POPEX 358      95.559  60.319  29.720  1.00  0.00           C
ATOM   8163  C33 POPEX 358      96.119  55.999  15.110  1.00  0.00           C
ATOM   8166  C34 POPEX 358      95.709  56.779  16.360  1.00  0.00           C
ATOM   8169  C35 POPEX 358      94.209  56.599  16.620  1.00  0.00           C
ATOM   8172  C36 POPEX 358      93.649  57.449  17.750  1.00  0.00           C
ATOM   8175  C37 POPEX 358      92.149  57.189  17.950  1.00  0.00           C
ATOM   8178  C38 POPEX 358      91.529  58.029  19.070  1.00  0.00           C
ATOM   8181  C39 POPEX 358      90.149  57.519  19.480  1.00  0.00           C
ATOM   8184 0C31 POPEX 358      89.609  58.289  20.690  1.00  0.00           C
ATOM   8187 1C31 POPEX 358      88.559  57.519  21.480  1.00  0.00           C
ATOM   8190 2C31 POPEX 358      88.289  58.179  22.840  1.00  0.00           C
ATOM   8193 3C31 POPEX 358      87.349  57.359  23.730  1.00  0.00           C
ATOM   8196 4C31 POPEX 358      87.219  57.989  25.130  1.00  0.00           C
ATOM   8199 5C31 POPEX 358      86.009  57.479  25.910  1.00  0.00           C
ATOM   8202 6C31 POPEX 358      86.099  57.819  27.400  1.00  0.00           C
ATOM   8206  NH3 POPEY 359      84.129  22.699  11.030  1.00  0.00           N
ATOM   8210  C12 POPEY 359      83.999  22.609   9.530  1.00  0.00           C
ATOM   8213  C11 POPEY 359      83.129  23.749   8.980  1.00  0.00           C
ATOM   8216  P   POPEY 359      80.699  22.729   8.690  1.00  0.00           P
ATOM   8217  O13 POPEY 359      79.699  23.789   8.440  1.00  0.00           O
ATOM   8218  O14 POPEY 359      80.499  21.389   8.080  1.00  0.00           O
ATOM   8219  O11 POPEY 359      80.959  22.589  10.260  1.00  0.00           O
ATOM   8220  O12 POPEY 359      82.079  23.259   8.160  1.00  0.00           O
ATOM   8221  C1  POPEY 359      80.459  23.619  11.140  1.00  0.00           C
ATOM   8224  C2  POPEY 359      79.199  23.179  11.950  1.00  0.00           C
ATOM   8226  O21 POPEY 359      79.419  22.369  13.120  1.00  0.00           O
ATOM   8227  C21 POPEY 359      80.589  22.009  13.590  1.00  0.00           C
ATOM   8228  O22 POPEY 359      81.649  21.949  12.980  1.00  0.00           O
ATOM   8229  C22 POPEY 359      80.429  21.619  15.080  1.00  0.00           C
ATOM   8232  C3  POPEY 359      78.079  22.559  11.040  1.00  0.00           C
ATOM   8235  O31 POPEY 359      76.949  22.049  11.770  1.00  0.00           O
ATOM   8236  C31 POPEY 359      76.089  22.949  12.220  1.00  0.00           C
ATOM   8237  O32 POPEY 359      76.119  24.149  11.980  1.00  0.00           O
ATOM   8238  C32 POPEY 359      75.079  22.239  13.140  1.00  0.00           C
ATOM   8241  C23 POPEY 359      79.769  22.699  15.970  1.00  0.00           C
ATOM   8244  C24 POPEY 359      80.269  22.759  17.420  1.00  0.00           C
ATOM   8247  C25 POPEY 359      79.709  21.659  18.340  1.00  0.00           C
ATOM   8250  C26 POPEY 359      80.779  21.159  19.320  1.00  0.00           C
ATOM   8253  C27 POPEY 359      80.429  19.829  19.990  1.00  0.00           C
ATOM   8256  C28 POPEY 359      81.549  19.309  20.900  1.00  0.00           C
ATOM   8259  C29 POPEY 359      81.259  17.909  21.390  1.00  0.00           C
ATOM   8261 0C21 POPEY 359      80.649  17.589  22.540  1.00  0.00           C
ATOM   8263 1C21 POPEY 359      80.159  18.539  23.610  1.00  0.00           C
ATOM   8266 2C21 POPEY 359      80.489  17.999  25.010  1.00  0.00           C
ATOM   8269 3C21 POPEY 359      79.739  18.749  26.120  1.00  0.00           C
ATOM   8272 4C21 POPEY 359      79.959  18.119  27.500  1.00  0.00           C
ATOM   8275 5C21 POPEY 359      81.409  18.229  27.970  1.00  0.00           C
ATOM   8278 6C21 POPEY 359      81.639  17.579  29.330  1.00  0.00           C
ATOM   8281 7C21 POPEY 359      83.129  17.539  29.680  1.00  0.00           C
ATOM   8284 8C21 POPEY 359      83.369  16.989  31.080  1.00  0.00           C
ATOM   8288  C33 POPEY 359      74.879  22.979  14.480  1.00  0.00           C
ATOM   8291  C34 POPEY 359      73.739  22.449  15.370  1.00  0.00           C
ATOM   8294  C35 POPEY 359      73.419  23.409  16.530  1.00  0.00           C
ATOM   8297  C36 POPEY 359      74.659  23.829  17.340  1.00  0.00           C
ATOM   8300  C37 POPEY 359      74.309  24.539  18.660  1.00  0.00           C
ATOM   8303  C38 POPEY 359      75.539  25.129  19.350  1.00  0.00           C
ATOM   8306  C39 POPEY 359      75.229  25.979  20.590  1.00  0.00           C
ATOM   8309 0C31 POPEY 359      74.739  25.179  21.790  1.00  0.00           C
ATOM   8312 1C31 POPEY 359      74.769  26.029  23.070  1.00  0.00           C
ATOM   8315 2C31 POPEY 359      74.269  25.279  24.310  1.00  0.00           C
ATOM   8318 3C31 POPEY 359      72.779  24.919  24.290  1.00  0.00           C
ATOM   8321 4C31 POPEY 359      71.859  26.139  24.130  1.00  0.00           C
ATOM   8324 5C31 POPEY 359      70.389  25.819  24.400  1.00  0.00           C
ATOM   8327 6C31 POPEY 359      69.479  27.039  24.240  1.00  0.00           C
ATOM   8331  NH3 POPEZ 360     101.519  34.869  51.417  1.00  0.00           N
ATOM   8335  C12 POPEZ 360     100.599  35.989  51.057  1.00  0.00           C
ATOM   8338  C11 POPEZ 360     100.959  37.219  51.887  1.00  0.00           C
ATOM   8341  P   POPEZ 360      99.689  39.379  52.537  1.00  0.00           P
ATOM   8342  O13 POPEZ 360     100.599  39.339  53.697  1.00  0.00           O
ATOM   8343  O14 POPEZ 360      98.269  39.139  52.867  1.00  0.00           O
ATOM   8344  O11 POPEZ 360      99.859  40.779  51.827  1.00  0.00           O
ATOM   8345  O12 POPEZ 360     100.169  38.329  51.447  1.00  0.00           O
ATOM   8346  C1  POPEZ 360     100.149  40.889  50.437  1.00  0.00           C
ATOM   8349  C2  POPEZ 360      98.829  40.799  49.637  1.00  0.00           C
ATOM   8351  O21 POPEZ 360      98.889  39.649  48.777  1.00  0.00           O
ATOM   8352  C21 POPEZ 360      97.919  38.769  48.947  1.00  0.00           C
ATOM   8353  O22 POPEZ 360      96.969  38.879  49.697  1.00  0.00           O
ATOM   8354  C22 POPEZ 360      98.149  37.629  47.947  1.00  0.00           C
ATOM   8357  C3  POPEZ 360      98.559  42.059  48.777  1.00  0.00           C
ATOM   8360  O31 POPEZ 360      97.159  42.389  48.747  1.00  0.00           O
ATOM   8361  C31 POPEZ 360      96.489  41.649  47.887  1.00  0.00           C
ATOM   8362  O32 POPEZ 360      96.949  41.129  46.877  1.00  0.00           O
ATOM   8363  C32 POPEZ 360      95.109  41.379  48.467  1.00  0.00           C
ATOM   8366  C23 POPEZ 360      98.649  38.119  46.567  1.00  0.00           C
ATOM   8369  C24 POPEZ 360      98.579  37.059  45.477  1.00  0.00           C
ATOM   8372  C25 POPEZ 360      98.959  37.569  44.067  1.00  0.00           C
ATOM   8375  C26 POPEZ 360      98.629  36.599  42.917  1.00  0.00           C
ATOM   8378  C27 POPEZ 360      99.249  37.029  41.577  1.00  0.00           C
ATOM   8381  C28 POPEZ 360      98.759  36.249  40.337  1.00  0.00           C
ATOM   8384  C29 POPEZ 360      99.199  34.809  40.347  1.00  0.00           C
ATOM   8386 0C21 POPEZ 360      99.029  33.919  39.357  1.00  0.00           C
ATOM   8388 1C21 POPEZ 360      98.349  34.129  38.027  1.00  0.00           C
ATOM   8391 2C21 POPEZ 360      98.869  33.229  36.877  1.00  0.00           C
ATOM   8394 3C21 POPEZ 360      97.779  32.819  35.857  1.00  0.00           C
ATOM   8397 4C21 POPEZ 360      97.689  33.669  34.587  1.00  0.00           C
ATOM   8400 5C21 POPEZ 360      97.579  35.179  34.837  1.00  0.00           C
ATOM   8403 6C21 POPEZ 360      97.319  35.949  33.537  1.00  0.00           C
ATOM   8406 7C21 POPEZ 360      97.519  37.449  33.697  1.00  0.00           C
ATOM   8409 8C21 POPEZ 360      97.289  38.219  32.397  1.00  0.00           C
ATOM   8413  C33 POPEZ 360      94.359  40.349  47.607  1.00  0.00           C
ATOM   8416  C34 POPEZ 360      92.999  39.929  48.187  1.00  0.00           C
ATOM   8419  C35 POPEZ 360      91.979  39.589  47.097  1.00  0.00           C
ATOM   8422  C36 POPEZ 360      92.509  38.629  46.027  1.00  0.00           C
ATOM   8425  C37 POPEZ 360      91.559  38.499  44.827  1.00  0.00           C
ATOM   8428  C38 POPEZ 360      92.279  38.059  43.547  1.00  0.00           C
ATOM   8431  C39 POPEZ 360      91.839  36.679  43.057  1.00  0.00           C
ATOM   8434 0C31 POPEZ 360      90.409  36.679  42.507  1.00  0.00           C
ATOM   8437 1C31 POPEZ 360      90.189  37.699  41.387  1.00  0.00           C
ATOM   8440 2C31 POPEZ 360      88.879  37.509  40.607  1.00  0.00           C
ATOM   8443 3C31 POPEZ 360      88.659  36.109  40.017  1.00  0.00           C
ATOM   8446 4C31 POPEZ 360      89.769  35.659  39.067  1.00  0.00           C
ATOM   8449 5C31 POPEZ 360      89.779  34.139  38.947  1.00  0.00           C
ATOM   8452 6C31 POPEZ 360      90.719  33.559  37.887  1.00  0.00           C
ATOM   8456  NH3 POPEa 361      25.119  61.479  50.277  1.00  0.00           N
ATOM   8460  C12 POPEa 361      25.019  59.979  50.247  1.00  0.00           C
ATOM   8463  C11 POPEa 361      26.379  59.289  50.247  1.00  0.00           C
ATOM   8466  P   POPEa 361      26.989  56.769  50.697  1.00  0.00           P
ATOM   8467  O13 POPEa 361      26.129  55.689  51.257  1.00  0.00           O
ATOM   8468  O14 POPEa 361      27.949  57.389  51.607  1.00  0.00           O
ATOM   8469  O11 POPEa 361      27.749  56.179  49.457  1.00  0.00           O
ATOM   8470  O12 POPEa 361      26.119  57.899  50.017  1.00  0.00           O
ATOM   8471  C1  POPEa 361      27.159  56.079  48.157  1.00  0.00           C
ATOM   8474  C2  POPEa 361      28.019  56.849  47.127  1.00  0.00           C
ATOM   8476  O21 POPEa 361      27.209  57.069  45.957  1.00  0.00           O
ATOM   8477  C21 POPEa 361      27.639  58.029  45.167  1.00  0.00           C
ATOM   8478  O22 POPEa 361      28.649  58.699  45.347  1.00  0.00           O
ATOM   8479  C22 POPEa 361      26.689  58.259  44.017  1.00  0.00           C
ATOM   8482  C3  POPEa 361      29.329  56.089  46.797  1.00  0.00           C
ATOM   8485  O31 POPEa 361      28.999  54.899  46.057  1.00  0.00           O
ATOM   8486  C31 POPEa 361      30.009  54.349  45.417  1.00  0.00           C
ATOM   8487  O32 POPEa 361      31.199  54.529  45.647  1.00  0.00           O
ATOM   8488  C32 POPEa 361      29.439  53.439  44.317  1.00  0.00           C
ATOM   8491  C23 POPEa 361      27.439  58.169  42.667  1.00  0.00           C
ATOM   8494  C24 POPEa 361      26.719  58.919  41.547  1.00  0.00           C
ATOM   8497  C25 POPEa 361      27.469  58.779  40.217  1.00  0.00           C
ATOM   8500  C26 POPEa 361      26.859  59.589  39.067  1.00  0.00           C
ATOM   8503  C27 POPEa 361      27.559  59.319  37.727  1.00  0.00           C
ATOM   8506  C28 POPEa 361      26.949  60.109  36.567  1.00  0.00           C
ATOM   8509  C29 POPEa 361      25.639  59.529  36.097  1.00  0.00           C
ATOM   8511 0C21 POPEa 361      25.109  59.679  34.877  1.00  0.00           C
ATOM   8513 1C21 POPEa 361      25.689  60.519  33.767  1.00  0.00           C
ATOM   8516 2C21 POPEa 361      26.649  59.739  32.847  1.00  0.00           C
ATOM   8519 3C21 POPEa 361      25.959  58.639  32.037  1.00  0.00           C
ATOM   8522 4C21 POPEa 361      26.979  57.789  31.260  1.00  0.00           C
ATOM   8525 5C21 POPEa 361      26.319  56.609  30.550  1.00  0.00           C
ATOM   8528 6C21 POPEa 361      27.359  55.639  29.970  1.00  0.00           C
ATOM   8531 7C21 POPEa 361      26.699  54.509  29.170  1.00  0.00           C
ATOM   8534 8C21 POPEa 361      27.709  53.459  28.710  1.00  0.00           C
ATOM   8538  C33 POPEa 361      29.089  54.229  43.027  1.00  0.00           C
ATOM   8541  C34 POPEa 361      29.009  53.339  41.777  1.00  0.00           C
ATOM   8544  C35 POPEa 361      28.769  54.139  40.487  1.00  0.00           C
ATOM   8547  C36 POPEa 361      29.019  53.319  39.217  1.00  0.00           C
ATOM   8550  C37 POPEa 361      27.959  52.259  38.937  1.00  0.00           C
ATOM   8553  C38 POPEa 361      28.269  51.449  37.677  1.00  0.00           C
ATOM   8556  C39 POPEa 361      27.009  50.979  36.947  1.00  0.00           C
ATOM   8559 0C31 POPEa 361      27.309  50.429  35.547  1.00  0.00           C
ATOM   8562 1C31 POPEa 361      26.059  50.349  34.657  1.00  0.00           C
ATOM   8565 2C31 POPEa 361      26.389  50.189  33.177  1.00  0.00           C
ATOM   8568 3C31 POPEa 361      27.049  48.849  32.817  1.00  0.00           C
ATOM   8571 4C31 POPEa 361      27.509  48.799  31.347  1.00  0.00           C
ATOM   8574 5C31 POPEa 361      28.089  47.439  30.960  1.00  0.00           C
ATOM   8577 6C31 POPEa 361      28.429  47.339  29.470  1.00  0.00           C
ATOM   8581  NH3 POPEb 362      30.009  12.359   5.870  1.00  0.00           N
ATOM   8585  C12 POPEb 362      31.449  11.909   5.740  1.00  0.00           C
ATOM   8588  C11 POPEb 362      31.579  10.419   5.340  1.00  0.00           C
ATOM   8591  P   POPEb 362      33.539   9.179   6.570  1.00  0.00           P
ATOM   8592  O13 POPEb 362      32.709   7.969   6.820  1.00  0.00           O
ATOM   8593  O14 POPEb 362      35.019   9.039   6.470  1.00  0.00           O
ATOM   8594  O11 POPEb 362      33.279  10.289   7.660  1.00  0.00           O
ATOM   8595  O12 POPEb 362      32.949   9.989   5.340  1.00  0.00           O
ATOM   8596  C1  POPEb 362      32.769  10.039   8.960  1.00  0.00           C
ATOM   8599  C2  POPEb 362      33.879   9.719  10.000  1.00  0.00           C
ATOM   8601  O21 POPEb 362      33.389  10.109  11.300  1.00  0.00           O
ATOM   8602  C21 POPEb 362      33.559   9.239  12.290  1.00  0.00           C
ATOM   8603  O22 POPEb 362      34.089   8.149  12.200  1.00  0.00           O
ATOM   8604  C22 POPEb 362      33.089   9.899  13.590  1.00  0.00           C
ATOM   8607  C3  POPEb 362      35.199  10.489   9.700  1.00  0.00           C
ATOM   8610  O31 POPEb 362      36.309   9.819  10.320  1.00  0.00           O
ATOM   8611  C31 POPEb 362      37.379  10.559  10.550  1.00  0.00           C
ATOM   8612  O32 POPEb 362      37.629  11.619  10.000  1.00  0.00           O
ATOM   8613  C32 POPEb 362      38.259   9.819  11.550  1.00  0.00           C
ATOM   8616  C23 POPEb 362      33.069   8.989  14.840  1.00  0.00           C
ATOM   8619  C24 POPEb 362      33.239   9.769  16.150  1.00  0.00           C
ATOM   8622  C25 POPEb 362      32.119  10.789  16.460  1.00  0.00           C
ATOM   8625  C26 POPEb 362      32.459  11.579  17.740  1.00  0.00           C
ATOM   8628  C27 POPEb 362      31.529  12.769  18.050  1.00  0.00           C
ATOM   8631  C28 POPEb 362      30.159  12.409  18.640  1.00  0.00           C
ATOM   8634  C29 POPEb 362      30.249  11.479  19.820  1.00  0.00           C
ATOM   8636 0C21 POPEb 362      30.349  11.809  21.120  1.00  0.00           C
ATOM   8638 1C21 POPEb 362      30.329  13.199  21.730  1.00  0.00           C
ATOM   8641 2C21 POPEb 362      29.529  13.139  23.040  1.00  0.00           C
ATOM   8644 3C21 POPEb 362      29.399  14.479  23.790  1.00  0.00           C
ATOM   8647 4C21 POPEb 362      28.469  14.339  25.000  1.00  0.00           C
ATOM   8650 5C21 POPEb 362      28.759  15.279  26.180  1.00  0.00           C
ATOM   8653 6C21 POPEb 362      28.039  16.629  26.060  1.00  0.00           C
ATOM   8656 7C21 POPEb 362      27.919  17.349  27.410  1.00  0.00           C
ATOM   8659 8C21 POPEb 362      27.109  18.649  27.300  1.00  0.00           C
ATOM   8663  C33 POPEb 362      37.489   9.409  12.820  1.00  0.00           C
ATOM   8666  C34 POPEb 362      38.209   8.309  13.610  1.00  0.00           C
ATOM   8669  C35 POPEb 362      37.339   7.749  14.740  1.00  0.00           C
ATOM   8672  C36 POPEb 362      37.059   8.779  15.830  1.00  0.00           C
ATOM   8675  C37 POPEb 362      36.489   8.139  17.090  1.00  0.00           C
ATOM   8678  C38 POPEb 362      36.389   9.149  18.230  1.00  0.00           C
ATOM   8681  C39 POPEb 362      36.179   8.469  19.590  1.00  0.00           C
ATOM   8684 0C31 POPEb 362      34.729   8.059  19.860  1.00  0.00           C
ATOM   8687 1C31 POPEb 362      34.519   7.769  21.350  1.00  0.00           C
ATOM   8690 2C31 POPEb 362      33.069   7.969  21.800  1.00  0.00           C
ATOM   8693 3C31 POPEb 362      32.979   8.169  23.320  1.00  0.00           C
ATOM   8696 4C31 POPEb 362      31.579   8.579  23.770  1.00  0.00           C
ATOM   8699 5C31 POPEb 362      31.529   8.899  25.270  1.00  0.00           C
ATOM   8702 6C31 POPEb 362      30.119   9.259  25.730  1.00  0.00           C
ATOM   8706  NH3 POPEc 363      88.819  19.219   8.160  1.00  0.00           N
ATOM   8710  C12 POPEc 363      89.439  20.599   8.170  1.00  0.00           C
ATOM   8713  C11 POPEc 363      90.609  20.719   9.160  1.00  0.00           C
ATOM   8716  P   POPEc 363      91.619  18.339   9.780  1.00  0.00           P
ATOM   8717  O13 POPEc 363      91.409  17.249   8.810  1.00  0.00           O
ATOM   8718  O14 POPEc 363      92.849  18.299  10.580  1.00  0.00           O
ATOM   8719  O11 POPEc 363      90.309  18.409  10.670  1.00  0.00           O
ATOM   8720  O12 POPEc 363      91.579  19.699   8.970  1.00  0.00           O
ATOM   8721  C1  POPEc 363      90.099  17.449  11.710  1.00  0.00           C
ATOM   8724  C2  POPEc 363      89.969  18.159  13.070  1.00  0.00           C
ATOM   8726  O21 POPEc 363      89.579  17.159  14.030  1.00  0.00           O
ATOM   8727  C21 POPEc 363      90.479  16.829  14.930  1.00  0.00           C
ATOM   8728  O22 POPEc 363      91.629  17.229  14.970  1.00  0.00           O
ATOM   8729  C22 POPEc 363      89.849  15.849  15.930  1.00  0.00           C
ATOM   8732  C3  POPEc 363      88.889  19.279  13.030  1.00  0.00           C
ATOM   8735  O31 POPEc 363      89.059  20.269  14.070  1.00  0.00           O
ATOM   8736  C31 POPEc 363      88.469  20.009  15.230  1.00  0.00           C
ATOM   8737  O32 POPEc 363      87.869  18.979  15.500  1.00  0.00           O
ATOM   8738  C32 POPEc 363      88.539  21.219  16.150  1.00  0.00           C
ATOM   8741  C23 POPEc 363      90.389  16.069  17.370  1.00  0.00           C
ATOM   8744  C24 POPEc 363      89.809  15.069  18.380  1.00  0.00           C
ATOM   8747  C25 POPEc 363      90.619  14.959  19.680  1.00  0.00           C
ATOM   8750  C26 POPEc 363      90.549  16.189  20.600  1.00  0.00           C
ATOM   8753  C27 POPEc 363      91.439  15.979  21.830  1.00  0.00           C
ATOM   8756  C28 POPEc 363      91.559  17.209  22.760  1.00  0.00           C
ATOM   8759  C29 POPEc 363      92.819  17.139  23.580  1.00  0.00           C
ATOM   8761 0C21 POPEc 363      92.919  17.019  24.920  1.00  0.00           C
ATOM   8763 1C21 POPEc 363      91.779  16.999  25.910  1.00  0.00           C
ATOM   8766 2C21 POPEc 363      92.209  17.559  27.280  1.00  0.00           C
ATOM   8769 3C21 POPEc 363      90.999  17.959  28.140  1.00  0.00           C
ATOM   8772 4C21 POPEc 363      91.409  18.409  29.550  1.00  0.00           C
ATOM   8775 5C21 POPEc 363      90.259  19.079  30.320  1.00  0.00           C
ATOM   8778 6C21 POPEc 363      90.699  19.529  31.727  1.00  0.00           C
ATOM   8781 7C21 POPEc 363      89.569  20.189  32.517  1.00  0.00           C
ATOM   8784 8C21 POPEc 363      90.019  20.689  33.897  1.00  0.00           C
ATOM   8788  C33 POPEc 363      87.659  21.039  17.420  1.00  0.00           C
ATOM   8791  C34 POPEc 363      88.299  20.099  18.450  1.00  0.00           C
ATOM   8794  C35 POPEc 363      87.369  19.839  19.650  1.00  0.00           C
ATOM   8797  C36 POPEc 363      88.089  19.379  20.920  1.00  0.00           C
ATOM   8800  C37 POPEc 363      89.179  20.359  21.390  1.00  0.00           C
ATOM   8803  C38 POPEc 363      89.449  20.299  22.900  1.00  0.00           C
ATOM   8806  C39 POPEc 363      90.799  20.939  23.260  1.00  0.00           C
ATOM   8809 0C31 POPEc 363      91.039  20.999  24.780  1.00  0.00           C
ATOM   8812 1C31 POPEc 363      92.479  21.399  25.130  1.00  0.00           C
ATOM   8815 2C31 POPEc 363      92.669  21.589  26.640  1.00  0.00           C
ATOM   8818 3C31 POPEc 363      94.119  21.899  27.050  1.00  0.00           C
ATOM   8821 4C31 POPEc 363      94.329  23.359  27.490  1.00  0.00           C
ATOM   8824 5C31 POPEc 363      95.659  23.569  28.220  1.00  0.00           C
ATOM   8827 6C31 POPEc 363      95.839  24.959  28.830  1.00  0.00           C
ATOM   8831  NH3 POPEd 364      37.749 128.229   8.290  1.00  0.00           N
ATOM   8835  C12 POPEd 364      37.429 126.799   8.570  1.00  0.00           C
ATOM   8838  C11 POPEd 364      38.589 126.129   9.300  1.00  0.00           C
ATOM   8841  P   POPEd 364      39.159 123.939  10.570  1.00  0.00           P
ATOM   8842  O13 POPEd 364      39.219 122.579  10.010  1.00  0.00           O
ATOM   8843  O14 POPEd 364      40.449 124.659  10.690  1.00  0.00           O
ATOM   8844  O11 POPEd 364      38.479 123.929  11.980  1.00  0.00           O
ATOM   8845  O12 POPEd 364      38.199 124.819   9.680  1.00  0.00           O
ATOM   8846  C1  POPEd 364      37.749 125.039  12.510  1.00  0.00           C
ATOM   8849  C2  POPEd 364      38.539 125.749  13.640  1.00  0.00           C
ATOM   8851  O21 POPEd 364      37.669 126.309  14.630  1.00  0.00           O
ATOM   8852  C21 POPEd 364      36.929 127.339  14.300  1.00  0.00           C
ATOM   8853  O22 POPEd 364      36.909 127.909  13.220  1.00  0.00           O
ATOM   8854  C22 POPEd 364      36.139 127.739  15.520  1.00  0.00           C
ATOM   8857  C3  POPEd 364      39.639 126.759  13.190  1.00  0.00           C
ATOM   8860  O31 POPEd 364      40.489 127.049  14.320  1.00  0.00           O
ATOM   8861  C31 POPEd 364      40.599 128.329  14.670  1.00  0.00           C
ATOM   8862  O32 POPEd 364      40.509 129.289  13.930  1.00  0.00           O
ATOM   8863  C32 POPEd 364      40.929 128.399  16.170  1.00  0.00           C
ATOM   8866  C23 POPEd 364      35.769 129.239  15.570  1.00  0.00           C
ATOM   8869  C24 POPEd 364      35.249 129.649  16.960  1.00  0.00           C
ATOM   8872  C25 POPEd 364      34.329 128.599  17.590  1.00  0.00           C
ATOM   8875  C26 POPEd 364      33.739 129.009  18.940  1.00  0.00           C
ATOM   8878  C27 POPEd 364      32.999 127.829  19.580  1.00  0.00           C
ATOM   8881  C28 POPEd 364      32.599 128.069  21.040  1.00  0.00           C
ATOM   8884  C29 POPEd 364      31.409 128.989  21.150  1.00  0.00           C
ATOM   8886 0C21 POPEd 364      30.169 128.629  21.540  1.00  0.00           C
ATOM   8888 1C21 POPEd 364      29.729 127.239  21.940  1.00  0.00           C
ATOM   8891 2C21 POPEd 364      29.799 127.019  23.460  1.00  0.00           C
ATOM   8894 3C21 POPEd 364      28.729 127.809  24.230  1.00  0.00           C
ATOM   8897 4C21 POPEd 364      28.779 127.559  25.740  1.00  0.00           C
ATOM   8900 5C21 POPEd 364      27.549 128.119  26.470  1.00  0.00           C
ATOM   8903 6C21 POPEd 364      27.539 129.649  26.630  1.00  0.00           C
ATOM   8906 7C21 POPEd 364      26.109 130.199  26.600  1.00  0.00           C
ATOM   8909 8C21 POPEd 364      25.999 131.619  27.160  1.00  0.00           C
ATOM   8913  C33 POPEd 364      39.709 128.639  17.110  1.00  0.00           C
ATOM   8916  C34 POPEd 364      40.179 128.639  18.570  1.00  0.00           C
ATOM   8919  C35 POPEd 364      39.189 129.119  19.650  1.00  0.00           C
ATOM   8922  C36 POPEd 364      39.869 129.209  21.030  1.00  0.00           C
ATOM   8925  C37 POPEd 364      38.929 129.509  22.210  1.00  0.00           C
ATOM   8928  C38 POPEd 364      39.669 129.709  23.550  1.00  0.00           C
ATOM   8931  C39 POPEd 364      40.229 131.119  23.790  1.00  0.00           C
ATOM   8934 0C31 POPEd 364      39.129 132.169  24.030  1.00  0.00           C
ATOM   8937 1C31 POPEd 364      39.649 133.577  24.380  1.00  0.00           C
ATOM   8940 2C31 POPEd 364      39.619 133.937  25.870  1.00  0.00           C
ATOM   8943 3C31 POPEd 364      41.019 134.107  26.470  1.00  0.00           C
ATOM   8946 4C31 POPEd 364      41.039 134.747  27.860  1.00  0.00           C
ATOM   8949 5C31 POPEd 364      42.469 135.117  28.310  1.00  0.00           C
ATOM   8952 6C31 POPEd 364      42.569 135.557  29.770  1.00  0.00           C
ATOM   8956  NH3 POPEe 365     124.949   4.729   8.930  1.00  0.00           N
ATOM   8960  C12 POPEe 365     123.739   5.289   8.250  1.00  0.00           C
ATOM   8963  C11 POPEe 365     122.679   4.199   8.160  1.00  0.00           C
ATOM   8966  P   POPEe 365     120.119   4.109   7.800  1.00  0.00           P
ATOM   8967  O13 POPEe 365     119.169   4.579   6.770  1.00  0.00           O
ATOM   8968  O14 POPEe 365     120.269   2.631   7.920  1.00  0.00           O
ATOM   8969  O11 POPEe 365     119.729   4.749   9.190  1.00  0.00           O
ATOM   8970  O12 POPEe 365     121.539   4.719   7.480  1.00  0.00           O
ATOM   8971  C1  POPEe 365     120.009   4.189  10.460  1.00  0.00           C
ATOM   8974  C2  POPEe 365     118.949   4.669  11.490  1.00  0.00           C
ATOM   8976  O21 POPEe 365     118.979   3.839  12.680  1.00  0.00           O
ATOM   8977  C21 POPEe 365     119.979   4.069  13.500  1.00  0.00           C
ATOM   8978  O22 POPEe 365     120.919   4.819  13.320  1.00  0.00           O
ATOM   8979  C22 POPEe 365     119.749   3.211  14.760  1.00  0.00           C
ATOM   8982  C3  POPEe 365     117.509   4.589  10.880  1.00  0.00           C
ATOM   8985  O31 POPEe 365     116.509   4.549  11.910  1.00  0.00           O
ATOM   8986  C31 POPEe 365     116.239   5.709  12.480  1.00  0.00           C
ATOM   8987  O32 POPEe 365     116.539   6.809  12.060  1.00  0.00           O
ATOM   8988  C32 POPEe 365     115.549   5.419  13.830  1.00  0.00           C
ATOM   8991  C23 POPEe 365     120.749   3.451  15.930  1.00  0.00           C
ATOM   8994  C24 POPEe 365     120.529   4.819  16.570  1.00  0.00           C
ATOM   8997  C25 POPEe 365     121.439   5.259  17.720  1.00  0.00           C
ATOM   9000  C26 POPEe 365     121.329   4.399  18.990  1.00  0.00           C
ATOM   9003  C27 POPEe 365     122.239   4.939  20.100  1.00  0.00           C
ATOM   9006  C28 POPEe 365     122.319   3.999  21.310  1.00  0.00           C
ATOM   9009  C29 POPEe 365     123.539   4.279  22.160  1.00  0.00           C
ATOM   9011 0C21 POPEe 365     123.589   4.439  23.500  1.00  0.00           C
ATOM   9013 1C21 POPEe 365     122.429   4.339  24.460  1.00  0.00           C
ATOM   9016 2C21 POPEe 365     121.859   2.911  24.590  1.00  0.00           C
ATOM   9019 3C21 POPEe 365     122.859   1.881  25.130  1.00  0.00           C
ATOM   9022 4C21 POPEe 365     122.269   0.461  25.070  1.00  0.00           C
ATOM   9025 5C21 POPEe 365     123.209  -0.669  25.500  1.00  0.00           C
ATOM   9028 6C21 POPEe 365     123.439  -0.739  27.010  1.00  0.00           C
ATOM   9031 7C21 POPEe 365     124.209  -1.999  27.440  1.00  0.00           C
ATOM   9034 8C21 POPEe 365     124.399  -2.099  28.960  1.00  0.00           C
ATOM   9038  C33 POPEe 365     115.309   6.639  14.770  1.00  0.00           C
ATOM   9041  C34 POPEe 365     114.849   6.149  16.160  1.00  0.00           C
ATOM   9044  C35 POPEe 365     114.899   7.169  17.320  1.00  0.00           C
ATOM   9047  C36 POPEe 365     114.419   6.509  18.630  1.00  0.00           C
ATOM   9050  C37 POPEe 365     114.399   7.429  19.860  1.00  0.00           C
ATOM   9053  C38 POPEe 365     113.829   6.729  21.120  1.00  0.00           C
ATOM   9056  C39 POPEe 365     113.679   7.669  22.320  1.00  0.00           C
ATOM   9059 0C31 POPEe 365     113.199   6.979  23.620  1.00  0.00           C
ATOM   9062 1C31 POPEe 365     112.739   7.999  24.660  1.00  0.00           C
ATOM   9065 2C31 POPEe 365     112.299   7.439  26.030  1.00  0.00           C
ATOM   9068 3C31 POPEe 365     113.439   6.759  26.810  1.00  0.00           C
ATOM   9071 4C31 POPEe 365     113.059   6.409  28.250  1.00  0.00           C
ATOM   9074 5C31 POPEe 365     114.209   5.739  29.020  1.00  0.00           C
ATOM   9077 6C31 POPEe 365     113.909   5.459  30.490  1.00  0.00           C
ATOM   9081  NH3 POPEf 366      86.579 112.119  51.067  1.00  0.00           N
ATOM   9085  C12 POPEf 366      86.259 111.069  52.087  1.00  0.00           C
ATOM   9088  C11 POPEf 366      87.369 110.799  53.147  1.00  0.00           C
ATOM   9091  P   POPEf 366      89.639 111.939  52.487  1.00  0.00           P
ATOM   9092  O13 POPEf 366      89.019 113.159  53.037  1.00  0.00           O
ATOM   9093  O14 POPEf 366      90.979 111.489  52.957  1.00  0.00           O
ATOM   9094  O11 POPEf 366      89.659 112.059  50.947  1.00  0.00           O
ATOM   9095  O12 POPEf 366      88.699 110.689  52.617  1.00  0.00           O
ATOM   9096  C1  POPEf 366      90.629 111.509  50.067  1.00  0.00           C
ATOM   9099  C2  POPEf 366      90.399 112.119  48.647  1.00  0.00           C
ATOM   9101  O21 POPEf 366      89.739 111.229  47.727  1.00  0.00           O
ATOM   9102  C21 POPEf 366      88.599 110.659  48.057  1.00  0.00           C
ATOM   9103  O22 POPEf 366      88.039 110.689  49.137  1.00  0.00           O
ATOM   9104  C22 POPEf 366      88.149 109.809  46.867  1.00  0.00           C
ATOM   9107  C3  POPEf 366      91.709 112.609  47.977  1.00  0.00           C
ATOM   9110  O31 POPEf 366      91.509 113.619  46.957  1.00  0.00           O
ATOM   9111  C31 POPEf 366      91.319 114.849  47.447  1.00  0.00           C
ATOM   9112  O32 POPEf 366      91.219 115.119  48.627  1.00  0.00           O
ATOM   9113  C32 POPEf 366      91.319 115.849  46.307  1.00  0.00           C
ATOM   9116  C23 POPEf 366      86.619 109.649  46.677  1.00  0.00           C
ATOM   9119  C24 POPEf 366      86.329 108.799  45.427  1.00  0.00           C
ATOM   9122  C25 POPEf 366      84.839 108.569  45.157  1.00  0.00           C
ATOM   9125  C26 POPEf 366      84.479 107.139  44.707  1.00  0.00           C
ATOM   9128  C27 POPEf 366      85.309 106.599  43.527  1.00  0.00           C
ATOM   9131  C28 POPEf 366      84.759 105.249  43.017  1.00  0.00           C
ATOM   9134  C29 POPEf 366      85.789 104.379  42.347  1.00  0.00           C
ATOM   9136 0C21 POPEf 366      85.549 103.399  41.457  1.00  0.00           C
ATOM   9138 1C21 POPEf 366      84.199 102.969  40.917  1.00  0.00           C
ATOM   9141 2C21 POPEf 366      84.289 102.909  39.387  1.00  0.00           C
ATOM   9144 3C21 POPEf 366      83.019 102.389  38.697  1.00  0.00           C
ATOM   9147 4C21 POPEf 366      83.219 102.309  37.177  1.00  0.00           C
ATOM   9150 5C21 POPEf 366      82.209 101.389  36.477  1.00  0.00           C
ATOM   9153 6C21 POPEf 366      82.299 101.469  34.947  1.00  0.00           C
ATOM   9156 7C21 POPEf 366      81.369 100.459  34.257  1.00  0.00           C
ATOM   9159 8C21 POPEf 366      81.469 100.469  32.737  1.00  0.00           C
ATOM   9163  C33 POPEf 366      89.979 116.589  46.137  1.00  0.00           C
ATOM   9166  C34 POPEf 366      88.859 115.699  45.557  1.00  0.00           C
ATOM   9169  C35 POPEf 366      87.709 116.539  44.997  1.00  0.00           C
ATOM   9172  C36 POPEf 366      87.059 115.899  43.757  1.00  0.00           C
ATOM   9175  C37 POPEf 366      86.059 116.859  43.107  1.00  0.00           C
ATOM   9178  C38 POPEf 366      85.379 116.329  41.837  1.00  0.00           C
ATOM   9181  C39 POPEf 366      86.329 115.959  40.687  1.00  0.00           C
ATOM   9184 0C31 POPEf 366      85.579 115.659  39.387  1.00  0.00           C
ATOM   9187 1C31 POPEf 366      86.519 115.319  38.227  1.00  0.00           C
ATOM   9190 2C31 POPEf 366      85.809 115.179  36.867  1.00  0.00           C
ATOM   9193 3C31 POPEf 366      86.809 115.069  35.707  1.00  0.00           C
ATOM   9196 4C31 POPEf 366      86.139 115.089  34.327  1.00  0.00           C
ATOM   9199 5C31 POPEf 366      86.999 115.819  33.277  1.00  0.00           C
ATOM   9202 6C31 POPEf 366      86.389 115.849  31.877  1.00  0.00           C
ATOM   9206  NH3 POPEg 367     129.809  18.819  50.127  1.00  0.00           N
ATOM   9210  C12 POPEg 367     130.489  19.559  51.237  1.00  0.00           C
ATOM   9213  C11 POPEg 367     129.489  20.489  51.957  1.00  0.00           C
ATOM   9216  P   POPEg 367     127.369  21.229  50.627  1.00  0.00           P
ATOM   9217  O13 POPEg 367     127.189  19.769  50.417  1.00  0.00           O
ATOM   9218  O14 POPEg 367     126.469  21.899  51.577  1.00  0.00           O
ATOM   9219  O11 POPEg 367     127.199  21.939  49.227  1.00  0.00           O
ATOM   9220  O12 POPEg 367     128.879  21.429  51.057  1.00  0.00           O
ATOM   9221  C1  POPEg 367     126.119  21.569  48.347  1.00  0.00           C
ATOM   9224  C2  POPEg 367     126.679  21.029  46.997  1.00  0.00           C
ATOM   9226  O21 POPEg 367     125.709  21.019  45.927  1.00  0.00           O
ATOM   9227  C21 POPEg 367     124.779  20.079  45.977  1.00  0.00           C
ATOM   9228  O22 POPEg 367     124.519  19.389  46.947  1.00  0.00           O
ATOM   9229  C22 POPEg 367     124.159  19.889  44.587  1.00  0.00           C
ATOM   9232  C3  POPEg 367     127.469  19.689  47.147  1.00  0.00           C
ATOM   9235  O31 POPEg 367     128.429  19.539  46.087  1.00  0.00           O
ATOM   9236  C31 POPEg 367     129.499  20.329  46.227  1.00  0.00           C
ATOM   9237  O32 POPEg 367     129.699  21.079  47.167  1.00  0.00           O
ATOM   9238  C32 POPEg 367     130.339  20.229  44.947  1.00  0.00           C
ATOM   9241  C23 POPEg 367     124.919  18.849  43.717  1.00  0.00           C
ATOM   9244  C24 POPEg 367     125.569  19.459  42.457  1.00  0.00           C
ATOM   9247  C25 POPEg 367     124.559  19.829  41.367  1.00  0.00           C
ATOM   9250  C26 POPEg 367     125.189  20.539  40.157  1.00  0.00           C
ATOM   9253  C27 POPEg 367     124.139  21.279  39.317  1.00  0.00           C
ATOM   9256  C28 POPEg 367     124.759  22.109  38.177  1.00  0.00           C
ATOM   9259  C29 POPEg 367     123.739  23.069  37.607  1.00  0.00           C
ATOM   9261 0C21 POPEg 367     123.329  23.209  36.337  1.00  0.00           C
ATOM   9263 1C21 POPEg 367     123.819  22.459  35.117  1.00  0.00           C
ATOM   9266 2C21 POPEg 367     124.579  23.409  34.167  1.00  0.00           C
ATOM   9269 3C21 POPEg 367     125.919  23.849  34.757  1.00  0.00           C
ATOM   9272 4C21 POPEg 367     126.639  24.929  33.937  1.00  0.00           C
ATOM   9275 5C21 POPEg 367     127.809  25.509  34.747  1.00  0.00           C
ATOM   9278 6C21 POPEg 367     128.549  26.659  34.057  1.00  0.00           C
ATOM   9281 7C21 POPEg 367     129.429  27.429  35.047  1.00  0.00           C
ATOM   9284 8C21 POPEg 367     130.419  28.389  34.387  1.00  0.00           C
ATOM   9288  C33 POPEg 367     129.499  20.099  43.647  1.00  0.00           C
ATOM   9291  C34 POPEg 367     129.499  18.679  43.037  1.00  0.00           C
ATOM   9294  C35 POPEg 367     129.939  18.669  41.567  1.00  0.00           C
ATOM   9297  C36 POPEg 367     129.889  17.279  40.907  1.00  0.00           C
ATOM   9300  C37 POPEg 367     130.509  17.299  39.507  1.00  0.00           C
ATOM   9303  C38 POPEg 367     130.229  16.069  38.637  1.00  0.00           C
ATOM   9306  C39 POPEg 367     128.759  15.959  38.207  1.00  0.00           C
ATOM   9309 0C31 POPEg 367     128.539  14.999  37.027  1.00  0.00           C
ATOM   9312 1C31 POPEg 367     127.059  14.879  36.647  1.00  0.00           C
ATOM   9315 2C31 POPEg 367     126.799  14.169  35.307  1.00  0.00           C
ATOM   9318 3C31 POPEg 367     127.219  15.009  34.087  1.00  0.00           C
ATOM   9321 4C31 POPEg 367     126.799  14.389  32.747  1.00  0.00           C
ATOM   9324 5C31 POPEg 367     127.289  15.209  31.547  1.00  0.00           C
ATOM   9327 6C31 POPEg 367     127.089  14.489  30.210  1.00  0.00           C
ATOM   9331  NH3 POPEh 368      97.149  54.249   9.520  1.00  0.00           N
ATOM   9335  C12 POPEh 368      97.499  52.829   9.190  1.00  0.00           C
ATOM   9338  C11 POPEh 368      96.579  52.089   8.200  1.00  0.00           C
ATOM   9341  P   POPEh 368      97.209  49.489   8.390  1.00  0.00           P
ATOM   9342  O13 POPEh 368      98.629  49.919   8.330  1.00  0.00           O
ATOM   9343  O14 POPEh 368      96.659  48.639   7.310  1.00  0.00           O
ATOM   9344  O11 POPEh 368      96.939  48.679   9.720  1.00  0.00           O
ATOM   9345  O12 POPEh 368      96.329  50.749   8.650  1.00  0.00           O
ATOM   9346  C1  POPEh 368      97.919  48.009  10.540  1.00  0.00           C
ATOM   9349  C2  POPEh 368      97.309  47.619  11.940  1.00  0.00           C
ATOM   9351  O21 POPEh 368      97.759  48.429  13.020  1.00  0.00           O
ATOM   9352  C21 POPEh 368      99.049  48.519  13.240  1.00  0.00           C
ATOM   9353  O22 POPEh 368      99.919  47.849  12.700  1.00  0.00           O
ATOM   9354  C22 POPEh 368      99.299  49.589  14.310  1.00  0.00           C
ATOM   9357  C3  POPEh 368      97.409  46.109  12.340  1.00  0.00           C
ATOM   9360  O31 POPEh 368      96.949  45.939  13.700  1.00  0.00           O
ATOM   9361  C31 POPEh 368      97.749  45.669  14.740  1.00  0.00           C
ATOM   9362  O32 POPEh 368      97.489  45.949  15.890  1.00  0.00           O
ATOM   9363  C32 POPEh 368      98.999  44.869  14.380  1.00  0.00           C
ATOM   9366  C23 POPEh 368      98.569  49.319  15.650  1.00  0.00           C
ATOM   9369  C24 POPEh 368      99.439  48.559  16.670  1.00  0.00           C
ATOM   9372  C25 POPEh 368     100.139  49.529  17.630  1.00  0.00           C
ATOM   9375  C26 POPEh 368      99.379  49.729  18.960  1.00  0.00           C
ATOM   9378  C27 POPEh 368      99.599  51.139  19.540  1.00  0.00           C
ATOM   9381  C28 POPEh 368      99.009  51.349  20.950  1.00  0.00           C
ATOM   9384  C29 POPEh 368      99.349  52.729  21.470  1.00  0.00           C
ATOM   9386 0C21 POPEh 368      98.679  53.449  22.390  1.00  0.00           C
ATOM   9388 1C21 POPEh 368      97.449  53.039  23.160  1.00  0.00           C
ATOM   9391 2C21 POPEh 368      96.229  53.929  22.830  1.00  0.00           C
ATOM   9394 3C21 POPEh 368      96.369  55.409  23.240  1.00  0.00           C
ATOM   9397 4C21 POPEh 368      95.169  56.259  22.790  1.00  0.00           C
ATOM   9400 5C21 POPEh 368      95.479  57.759  22.740  1.00  0.00           C
ATOM   9403 6C21 POPEh 368      94.449  58.559  21.920  1.00  0.00           C
ATOM   9406 7C21 POPEh 368      94.999  59.899  21.430  1.00  0.00           C
ATOM   9409 8C21 POPEh 368      93.969  60.729  20.660  1.00  0.00           C
ATOM   9413  C33 POPEh 368      99.799  44.489  15.640  1.00  0.00           C
ATOM   9416  C34 POPEh 368     100.949  43.509  15.370  1.00  0.00           C
ATOM   9419  C35 POPEh 368     102.069  43.589  16.410  1.00  0.00           C
ATOM   9422  C36 POPEh 368     101.639  43.339  17.870  1.00  0.00           C
ATOM   9425  C37 POPEh 368     102.639  43.969  18.860  1.00  0.00           C
ATOM   9428  C38 POPEh 368     102.359  43.669  20.330  1.00  0.00           C
ATOM   9431  C39 POPEh 368     102.439  42.179  20.670  1.00  0.00           C
ATOM   9434 0C31 POPEh 368     102.569  41.909  22.180  1.00  0.00           C
ATOM   9437 1C31 POPEh 368     102.839  40.419  22.460  1.00  0.00           C
ATOM   9440 2C31 POPEh 368     102.639  40.039  23.930  1.00  0.00           C
ATOM   9443 3C31 POPEh 368     103.759  40.539  24.850  1.00  0.00           C
ATOM   9446 4C31 POPEh 368     103.479  40.249  26.330  1.00  0.00           C
ATOM   9449 5C31 POPEh 368     104.689  40.559  27.210  1.00  0.00           C
ATOM   9452 6C31 POPEh 368     104.389  40.529  28.710  1.00  0.00           C
ATOM   9456  NH3 POPEi 369      59.509  17.029   6.730  1.00  0.00           N
ATOM   9460  C12 POPEi 369      58.579  16.079   7.440  1.00  0.00           C
ATOM   9463  C11 POPEi 369      58.819  16.119   8.960  1.00  0.00           C
ATOM   9466  P   POPEi 369      58.369  13.969  10.360  1.00  0.00           P
ATOM   9467  O13 POPEi 369      58.459  12.889   9.340  1.00  0.00           O
ATOM   9468  O14 POPEi 369      59.619  14.329  11.040  1.00  0.00           O
ATOM   9469  O11 POPEi 369      57.259  13.609  11.390  1.00  0.00           O
ATOM   9470  O12 POPEi 369      57.859  15.279   9.630  1.00  0.00           O
ATOM   9471  C1  POPEi 369      57.339  13.719  12.810  1.00  0.00           C
ATOM   9474  C2  POPEi 369      56.559  14.979  13.300  1.00  0.00           C
ATOM   9476  O21 POPEi 369      56.589  15.079  14.740  1.00  0.00           O
ATOM   9477  C21 POPEi 369      56.029  14.109  15.440  1.00  0.00           C
ATOM   9478  O22 POPEi 369      55.329  13.209  15.020  1.00  0.00           O
ATOM   9479  C22 POPEi 369      56.399  14.269  16.910  1.00  0.00           C
ATOM   9482  C3  POPEi 369      55.129  15.079  12.670  1.00  0.00           C
ATOM   9485  O31 POPEi 369      54.749  16.429  12.340  1.00  0.00           O
ATOM   9486  C31 POPEi 369      54.179  17.119  13.320  1.00  0.00           C
ATOM   9487  O32 POPEi 369      54.089  16.779  14.490  1.00  0.00           O
ATOM   9488  C32 POPEi 369      53.609  18.409  12.750  1.00  0.00           C
ATOM   9491  C23 POPEi 369      57.309  13.109  17.390  1.00  0.00           C
ATOM   9494  C24 POPEi 369      57.389  13.009  18.920  1.00  0.00           C
ATOM   9497  C25 POPEi 369      56.149  12.319  19.520  1.00  0.00           C
ATOM   9500  C26 POPEi 369      56.079  12.279  21.060  1.00  0.00           C
ATOM   9503  C27 POPEi 369      57.159  11.429  21.750  1.00  0.00           C
ATOM   9506  C28 POPEi 369      57.109  11.599  23.280  1.00  0.00           C
ATOM   9509  C29 POPEi 369      57.809  10.509  24.060  1.00  0.00           C
ATOM   9511 0C21 POPEi 369      58.679  10.649  25.080  1.00  0.00           C
ATOM   9513 1C21 POPEi 369      59.209  11.949  25.650  1.00  0.00           C
ATOM   9516 2C21 POPEi 369      58.499  12.399  26.940  1.00  0.00           C
ATOM   9519 3C21 POPEi 369      58.929  13.809  27.380  1.00  0.00           C
ATOM   9522 4C21 POPEi 369      57.799  14.619  28.050  1.00  0.00           C
ATOM   9525 5C21 POPEi 369      56.719  15.069  27.060  1.00  0.00           C
ATOM   9528 6C21 POPEi 369      55.559  15.839  27.720  1.00  0.00           C
ATOM   9531 7C21 POPEi 369      54.449  16.179  26.720  1.00  0.00           C
ATOM   9534 8C21 POPEi 369      53.169  16.699  27.370  1.00  0.00           C
ATOM   9538  C33 POPEi 369      54.479  19.649  13.040  1.00  0.00           C
ATOM   9541  C34 POPEi 369      53.729  20.969  12.820  1.00  0.00           C
ATOM   9544  C35 POPEi 369      52.529  21.199  13.760  1.00  0.00           C
ATOM   9547  C36 POPEi 369      52.869  21.219  15.260  1.00  0.00           C
ATOM   9550  C37 POPEi 369      53.939  22.249  15.610  1.00  0.00           C
ATOM   9553  C38 POPEi 369      54.169  22.369  17.120  1.00  0.00           C
ATOM   9556  C39 POPEi 369      53.059  23.169  17.820  1.00  0.00           C
ATOM   9559 0C31 POPEi 369      53.239  23.189  19.340  1.00  0.00           C
ATOM   9562 1C31 POPEi 369      52.099  23.949  20.040  1.00  0.00           C
ATOM   9565 2C31 POPEi 369      52.249  23.939  21.570  1.00  0.00           C
ATOM   9568 3C31 POPEi 369      50.949  24.269  22.330  1.00  0.00           C
ATOM   9571 4C31 POPEi 369      49.829  23.269  22.020  1.00  0.00           C
ATOM   9574 5C31 POPEi 369      48.649  23.269  23.000  1.00  0.00           C
ATOM   9577 6C31 POPEi 369      47.519  22.369  22.500  1.00  0.00           C
ATOM   9581  NH3 POPEj 370       2.641  24.149  48.457  1.00  0.00           N
ATOM   9585  C12 POPEj 370       3.511  23.119  47.827  1.00  0.00           C
ATOM   9588  C11 POPEj 370       3.371  21.799  48.567  1.00  0.00           C
ATOM   9591  P   POPEj 370       3.711  19.289  48.157  1.00  0.00           P
ATOM   9592  O13 POPEj 370       4.281  19.169  49.517  1.00  0.00           O
ATOM   9593  O14 POPEj 370       2.281  18.909  48.067  1.00  0.00           O
ATOM   9594  O11 POPEj 370       4.561  18.529  47.097  1.00  0.00           O
ATOM   9595  O12 POPEj 370       3.881  20.789  47.717  1.00  0.00           O
ATOM   9596  C1  POPEj 370       4.381  17.149  46.787  1.00  0.00           C
ATOM   9599  C2  POPEj 370       5.391  16.789  45.677  1.00  0.00           C
ATOM   9601  O21 POPEj 370       4.841  15.789  44.817  1.00  0.00           O
ATOM   9602  C21 POPEj 370       5.081  14.509  44.917  1.00  0.00           C
ATOM   9603  O22 POPEj 370       5.831  13.939  45.697  1.00  0.00           O
ATOM   9604  C22 POPEj 370       4.131  13.829  43.897  1.00  0.00           C
ATOM   9607  C3  POPEj 370       6.829  16.579  46.267  1.00  0.00           C
ATOM   9610  O31 POPEj 370       7.779  15.999  45.357  1.00  0.00           O
ATOM   9611  C31 POPEj 370       8.149  16.669  44.287  1.00  0.00           C
ATOM   9612  O32 POPEj 370       7.779  17.789  43.977  1.00  0.00           O
ATOM   9613  C32 POPEj 370       9.139  15.809  43.517  1.00  0.00           C
ATOM   9616  C23 POPEj 370       4.451  12.389  43.427  1.00  0.00           C
ATOM   9619  C24 POPEj 370       3.341  11.879  42.487  1.00  0.00           C
ATOM   9622  C25 POPEj 370       3.641  10.539  41.777  1.00  0.00           C
ATOM   9625  C26 POPEj 370       4.741  10.659  40.717  1.00  0.00           C
ATOM   9628  C27 POPEj 370       4.851   9.429  39.797  1.00  0.00           C
ATOM   9631  C28 POPEj 370       6.111   9.429  38.907  1.00  0.00           C
ATOM   9634  C29 POPEj 370       6.151  10.569  37.907  1.00  0.00           C
ATOM   9636 0C21 POPEj 370       6.799  10.569  36.737  1.00  0.00           C
ATOM   9638 1C21 POPEj 370       7.659   9.459  36.167  1.00  0.00           C
ATOM   9641 2C21 POPEj 370       9.059   9.949  35.757  1.00  0.00           C
ATOM   9644 3C21 POPEj 370       9.819   8.859  34.987  1.00  0.00           C
ATOM   9647 4C21 POPEj 370      11.329   9.109  34.837  1.00  0.00           C
ATOM   9650 5C21 POPEj 370      11.699  10.349  34.017  1.00  0.00           C
ATOM   9653 6C21 POPEj 370      13.219  10.509  33.867  1.00  0.00           C
ATOM   9656 7C21 POPEj 370      13.609  11.479  32.737  1.00  0.00           C
ATOM   9659 8C21 POPEj 370      15.119  11.689  32.607  1.00  0.00           C
ATOM   9663  C33 POPEj 370      10.409  16.569  43.077  1.00  0.00           C
ATOM   9666  C34 POPEj 370      11.079  15.839  41.907  1.00  0.00           C
ATOM   9669  C35 POPEj 370      12.589  16.099  41.777  1.00  0.00           C
ATOM   9672  C36 POPEj 370      13.289  14.839  41.287  1.00  0.00           C
ATOM   9675  C37 POPEj 370      14.799  14.969  41.097  1.00  0.00           C
ATOM   9678  C38 POPEj 370      15.429  13.579  40.977  1.00  0.00           C
ATOM   9681  C39 POPEj 370      16.869  13.569  40.457  1.00  0.00           C
ATOM   9684 0C31 POPEj 370      16.949  13.689  38.927  1.00  0.00           C
ATOM   9687 1C31 POPEj 370      18.389  13.539  38.417  1.00  0.00           C
ATOM   9690 2C31 POPEj 370      18.489  13.439  36.897  1.00  0.00           C
ATOM   9693 3C31 POPEj 370      19.819  12.809  36.437  1.00  0.00           C
ATOM   9696 4C31 POPEj 370      21.069  13.609  36.807  1.00  0.00           C
ATOM   9699 5C31 POPEj 370      22.329  12.979  36.197  1.00  0.00           C
ATOM   9702 6C31 POPEj 370      23.639  13.669  36.587  1.00  0.00           C
ATOM   9706  NH3 POPEk 371      23.519  56.969   6.690  1.00  0.00           N
ATOM   9710  C12 POPEk 371      22.719  56.219   5.670  1.00  0.00           C
ATOM   9713  C11 POPEk 371      21.319  56.819   5.510  1.00  0.00           C
ATOM   9716  P   POPEk 371      18.969  56.199   6.400  1.00  0.00           P
ATOM   9717  O13 POPEk 371      18.359  57.449   5.910  1.00  0.00           O
ATOM   9718  O14 POPEk 371      18.749  54.999   5.550  1.00  0.00           O
ATOM   9719  O11 POPEk 371      18.359  55.889   7.830  1.00  0.00           O
ATOM   9720  O12 POPEk 371      20.509  56.429   6.630  1.00  0.00           O
ATOM   9721  C1  POPEk 371      19.239  55.519   8.910  1.00  0.00           C
ATOM   9724  C2  POPEk 371      18.489  55.489  10.280  1.00  0.00           C
ATOM   9726  O21 POPEk 371      19.279  55.279  11.460  1.00  0.00           O
ATOM   9727  C21 POPEk 371      20.569  55.129  11.480  1.00  0.00           C
ATOM   9728  O22 POPEk 371      21.359  55.129  10.550  1.00  0.00           O
ATOM   9729  C22 POPEk 371      20.999  55.089  12.950  1.00  0.00           C
ATOM   9732  C3  POPEk 371      17.339  54.459  10.310  1.00  0.00           C
ATOM   9735  O31 POPEk 371      16.629  54.459  11.570  1.00  0.00           O
ATOM   9736  C31 POPEk 371      16.939  53.499  12.450  1.00  0.00           C
ATOM   9737  O32 POPEk 371      17.709  52.579  12.240  1.00  0.00           O
ATOM   9738  C32 POPEk 371      16.079  53.699  13.720  1.00  0.00           C
ATOM   9741  C23 POPEk 371      20.549  53.859  13.780  1.00  0.00           C
ATOM   9744  C24 POPEk 371      20.779  54.169  15.270  1.00  0.00           C
ATOM   9747  C25 POPEk 371      20.419  53.049  16.240  1.00  0.00           C
ATOM   9750  C26 POPEk 371      20.679  53.499  17.680  1.00  0.00           C
ATOM   9753  C27 POPEk 371      20.659  52.369  18.710  1.00  0.00           C
ATOM   9756  C28 POPEk 371      21.349  52.769  20.020  1.00  0.00           C
ATOM   9759  C29 POPEk 371      21.379  51.639  21.010  1.00  0.00           C
ATOM   9761 0C21 POPEk 371      22.419  51.229  21.770  1.00  0.00           C
ATOM   9763 1C21 POPEk 371      23.799  51.839  21.840  1.00  0.00           C
ATOM   9766 2C21 POPEk 371      24.149  52.229  23.290  1.00  0.00           C
ATOM   9769 3C21 POPEk 371      23.349  53.439  23.810  1.00  0.00           C
ATOM   9772 4C21 POPEk 371      23.509  53.659  25.320  1.00  0.00           C
ATOM   9775 5C21 POPEk 371      22.539  52.809  26.150  1.00  0.00           C
ATOM   9778 6C21 POPEk 371      22.609  53.159  27.640  1.00  0.00           C
ATOM   9781 7C21 POPEk 371      21.759  52.209  28.500  1.00  0.00           C
ATOM   9784 8C21 POPEk 371      21.769  52.519  30.000  1.00  0.00           C
ATOM   9788  C33 POPEk 371      16.729  53.239  15.040  1.00  0.00           C
ATOM   9791  C34 POPEk 371      15.879  53.619  16.260  1.00  0.00           C
ATOM   9794  C35 POPEk 371      16.529  53.169  17.570  1.00  0.00           C
ATOM   9797  C36 POPEk 371      15.899  53.809  18.820  1.00  0.00           C
ATOM   9800  C37 POPEk 371      16.649  53.379  20.090  1.00  0.00           C
ATOM   9803  C38 POPEk 371      16.029  53.889  21.400  1.00  0.00           C
ATOM   9806  C39 POPEk 371      16.069  55.409  21.570  1.00  0.00           C
ATOM   9809 0C31 POPEk 371      17.479  56.009  21.720  1.00  0.00           C
ATOM   9812 1C31 POPEk 371      18.109  55.739  23.090  1.00  0.00           C
ATOM   9815 2C31 POPEk 371      19.479  56.419  23.250  1.00  0.00           C
ATOM   9818 3C31 POPEk 371      20.039  56.329  24.680  1.00  0.00           C
ATOM   9821 4C31 POPEk 371      19.249  57.159  25.700  1.00  0.00           C
ATOM   9824 5C31 POPEk 371      19.949  57.209  27.060  1.00  0.00           C
ATOM   9827 6C31 POPEk 371      19.219  58.059  28.110  1.00  0.00           C
ATOM   9831  NH3 POPEl 372      92.429  80.989  50.637  1.00  0.00           N
ATOM   9835  C12 POPEl 372      91.469  81.259  49.507  1.00  0.00           C
ATOM   9838  C11 POPEl 372      91.729  82.599  48.797  1.00  0.00           C
ATOM   9841  P   POPEl 372      94.299  83.059  48.727  1.00  0.00           P
ATOM   9842  O13 POPEl 372      94.099  84.349  49.407  1.00  0.00           O
ATOM   9843  O14 POPEl 372      94.779  81.909  49.527  1.00  0.00           O
ATOM   9844  O11 POPEl 372      95.249  83.249  47.477  1.00  0.00           O
ATOM   9845  O12 POPEl 372      92.949  82.589  48.067  1.00  0.00           O
ATOM   9846  C1  POPEl 372      95.189  82.349  46.377  1.00  0.00           C
ATOM   9849  C2  POPEl 372      96.309  82.629  45.347  1.00  0.00           C
ATOM   9851  O21 POPEl 372      96.599  81.449  44.567  1.00  0.00           O
ATOM   9852  C21 POPEl 372      95.929  81.329  43.417  1.00  0.00           C
ATOM   9853  O22 POPEl 372      94.919  81.929  43.107  1.00  0.00           O
ATOM   9854  C22 POPEl 372      96.739  80.379  42.527  1.00  0.00           C
ATOM   9857  C3  POPEl 372      97.609  83.109  46.077  1.00  0.00           C
ATOM   9860  O31 POPEl 372      98.759  83.219  45.217  1.00  0.00           O
ATOM   9861  C31 POPEl 372      99.199  84.429  44.877  1.00  0.00           C
ATOM   9862  O32 POPEl 372      98.679  85.489  45.157  1.00  0.00           O
ATOM   9863  C32 POPEl 372     100.459  84.259  44.017  1.00  0.00           C
ATOM   9866  C23 POPEl 372      96.329  80.349  41.027  1.00  0.00           C
ATOM   9869  C24 POPEl 372      97.489  79.899  40.117  1.00  0.00           C
ATOM   9872  C25 POPEl 372      97.069  79.599  38.667  1.00  0.00           C
ATOM   9875  C26 POPEl 372      98.289  79.369  37.757  1.00  0.00           C
ATOM   9878  C27 POPEl 372      97.919  78.729  36.407  1.00  0.00           C
ATOM   9881  C28 POPEl 372      99.069  78.769  35.377  1.00  0.00           C
ATOM   9884  C29 POPEl 372     100.279  78.009  35.837  1.00  0.00           C
ATOM   9886 0C21 POPEl 372     100.549  76.699  35.647  1.00  0.00           C
ATOM   9888 1C21 POPEl 372      99.689  75.729  34.887  1.00  0.00           C
ATOM   9891 2C21 POPEl 372     100.459  74.959  33.797  1.00  0.00           C
ATOM   9894 3C21 POPEl 372      99.529  74.379  32.727  1.00  0.00           C
ATOM   9897 4C21 POPEl 372     100.269  73.499  31.717  1.00  0.00           C
ATOM   9900 5C21 POPEl 372      99.769  73.629  30.280  1.00  0.00           C
ATOM   9903 6C21 POPEl 372      98.339  73.139  30.030  1.00  0.00           C
ATOM   9906 7C21 POPEl 372      98.009  73.159  28.530  1.00  0.00           C
ATOM   9909 8C21 POPEl 372      96.569  72.799  28.190  1.00  0.00           C
ATOM   9913  C33 POPEl 372     100.249  83.539  42.647  1.00  0.00           C
ATOM   9916  C34 POPEl 372     101.549  83.059  42.007  1.00  0.00           C
ATOM   9919  C35 POPEl 372     101.349  82.209  40.737  1.00  0.00           C
ATOM   9922  C36 POPEl 372     101.279  83.009  39.427  1.00  0.00           C
ATOM   9925  C37 POPEl 372     101.619  82.149  38.187  1.00  0.00           C
ATOM   9928  C38 POPEl 372     101.379  82.869  36.847  1.00  0.00           C
ATOM   9931  C39 POPEl 372     102.409  82.509  35.767  1.00  0.00           C
ATOM   9934 0C31 POPEl 372     102.419  81.029  35.347  1.00  0.00           C
ATOM   9937 1C31 POPEl 372     103.739  80.629  34.687  1.00  0.00           C
ATOM   9940 2C31 POPEl 372     103.739  79.199  34.127  1.00  0.00           C
ATOM   9943 3C31 POPEl 372     103.369  79.109  32.637  1.00  0.00           C
ATOM   9946 4C31 POPEl 372     104.429  79.719  31.707  1.00  0.00           C
ATOM   9949 5C31 POPEl 372     104.199  79.429  30.220  1.00  0.00           C
ATOM   9952 6C31 POPEl 372     105.249  80.069  29.310  1.00  0.00           C
ATOM   9956  NH3 POPEm 373      49.669   8.799   7.310  1.00  0.00           N
ATOM   9960  C12 POPEm 373      50.149   7.519   7.910  1.00  0.00           C
ATOM   9963  C11 POPEm 373      49.289   6.359   7.390  1.00  0.00           C
ATOM   9966  P   POPEm 373      48.619   3.989   8.170  1.00  0.00           P
ATOM   9967  O13 POPEm 373      47.479   4.209   7.260  1.00  0.00           O
ATOM   9968  O14 POPEm 373      49.359   2.711   8.060  1.00  0.00           O
ATOM   9969  O11 POPEm 373      47.959   4.029   9.610  1.00  0.00           O
ATOM   9970  O12 POPEm 373      49.629   5.199   8.140  1.00  0.00           O
ATOM   9971  C1  POPEm 373      47.969   5.169  10.460  1.00  0.00           C
ATOM   9974  C2  POPEm 373      48.669   4.799  11.770  1.00  0.00           C
ATOM   9976  O21 POPEm 373      48.599   5.979  12.580  1.00  0.00           O
ATOM   9977  C21 POPEm 373      48.329   5.779  13.840  1.00  0.00           C
ATOM   9978  O22 POPEm 373      48.029   4.699  14.340  1.00  0.00           O
ATOM   9979  C22 POPEm 373      48.499   7.079  14.620  1.00  0.00           C
ATOM   9982  C3  POPEm 373      50.159   4.419  11.540  1.00  0.00           C
ATOM   9985  O31 POPEm 373      50.779   3.849  12.720  1.00  0.00           O
ATOM   9986  C31 POPEm 373      51.509   4.679  13.450  1.00  0.00           C
ATOM   9987  O32 POPEm 373      51.709   5.859  13.230  1.00  0.00           O
ATOM   9988  C32 POPEm 373      51.959   3.919  14.700  1.00  0.00           C
ATOM   9991  C23 POPEm 373      48.509   6.849  16.140  1.00  0.00           C
ATOM   9994  C24 POPEm 373      48.549   8.179  16.900  1.00  0.00           C
ATOM   9997  C25 POPEm 373      48.999   8.049  18.360  1.00  0.00           C
ATOM  10000  C26 POPEm 373      48.119   7.109  19.190  1.00  0.00           C
ATOM  10003  C27 POPEm 373      48.429   7.129  20.690  1.00  0.00           C
ATOM  10006  C28 POPEm 373      47.319   6.419  21.490  1.00  0.00           C
ATOM  10009  C29 POPEm 373      47.649   6.239  22.950  1.00  0.00           C
ATOM  10011 0C21 POPEm 373      46.749   5.949  23.910  1.00  0.00           C
ATOM  10013 1C21 POPEm 373      45.269   5.769  23.700  1.00  0.00           C
ATOM  10016 2C21 POPEm 373      44.439   6.179  24.940  1.00  0.00           C
ATOM  10019 3C21 POPEm 373      44.469   7.689  25.240  1.00  0.00           C
ATOM  10022 4C21 POPEm 373      43.339   8.499  24.580  1.00  0.00           C
ATOM  10025 5C21 POPEm 373      42.099   8.619  25.480  1.00  0.00           C
ATOM  10028 6C21 POPEm 373      40.999   9.519  24.900  1.00  0.00           C
ATOM  10031 7C21 POPEm 373      39.779   9.589  25.830  1.00  0.00           C
ATOM  10034 8C21 POPEm 373      38.669  10.519  25.320  1.00  0.00           C
ATOM  10038  C33 POPEm 373      52.509   4.779  15.870  1.00  0.00           C
ATOM  10041  C34 POPEm 373      52.039   4.219  17.220  1.00  0.00           C
ATOM  10044  C35 POPEm 373      52.479   4.969  18.490  1.00  0.00           C
ATOM  10047  C36 POPEm 373      51.969   4.209  19.720  1.00  0.00           C
ATOM  10050  C37 POPEm 373      52.429   4.719  21.090  1.00  0.00           C
ATOM  10053  C38 POPEm 373      52.299   3.589  22.120  1.00  0.00           C
ATOM  10056  C39 POPEm 373      52.549   3.989  23.590  1.00  0.00           C
ATOM  10059 0C31 POPEm 373      54.019   4.289  23.920  1.00  0.00           C
ATOM  10062 1C31 POPEm 373      54.219   4.459  25.440  1.00  0.00           C
ATOM  10065 2C31 POPEm 373      55.689   4.609  25.850  1.00  0.00           C
ATOM  10068 3C31 POPEm 373      55.869   4.649  27.380  1.00  0.00           C
ATOM  10071 4C31 POPEm 373      57.349   4.719  27.780  1.00  0.00           C
ATOM  10074 5C31 POPEm 373      57.579   4.689  29.300  1.00  0.00           C
ATOM  10077 6C31 POPEm 373      57.739   6.079  29.920  1.00  0.00           C
ATOM  10081  NH3 POPEn 374      36.549  50.649   2.590  1.00  0.00           N
ATOM  10085  C12 POPEn 374      36.619  51.969   1.860  1.00  0.00           C
ATOM  10088  C11 POPEn 374      35.249  52.419   1.280  1.00  0.00           C
ATOM  10091  P   POPEn 374      33.659  52.019   3.320  1.00  0.00           P
ATOM  10092  O13 POPEn 374      32.309  52.499   3.700  1.00  0.00           O
ATOM  10093  O14 POPEn 374      33.789  50.609   2.870  1.00  0.00           O
ATOM  10094  O11 POPEn 374      34.669  52.279   4.510  1.00  0.00           O
ATOM  10095  O12 POPEn 374      34.299  52.939   2.220  1.00  0.00           O
ATOM  10096  C1  POPEn 374      34.519  53.339   5.470  1.00  0.00           C
ATOM  10099  C2  POPEn 374      34.969  54.739   4.950  1.00  0.00           C
ATOM  10101  O21 POPEn 374      35.839  55.409   5.880  1.00  0.00           O
ATOM  10102  C21 POPEn 374      35.439  55.709   7.090  1.00  0.00           C
ATOM  10103  O22 POPEn 374      34.369  55.439   7.610  1.00  0.00           O
ATOM  10104  C22 POPEn 374      36.589  56.489   7.750  1.00  0.00           C
ATOM  10107  C3  POPEn 374      33.789  55.639   4.500  1.00  0.00           C
ATOM  10110  O31 POPEn 374      34.239  56.969   4.180  1.00  0.00           O
ATOM  10111  C31 POPEn 374      33.709  58.119   4.630  1.00  0.00           C
ATOM  10112  O32 POPEn 374      34.019  59.199   4.140  1.00  0.00           O
ATOM  10113  C32 POPEn 374      32.739  58.039   5.820  1.00  0.00           C
ATOM  10116  C23 POPEn 374      36.409  56.749   9.260  1.00  0.00           C
ATOM  10119  C24 POPEn 374      37.589  57.449   9.960  1.00  0.00           C
ATOM  10122  C25 POPEn 374      37.259  57.729  11.440  1.00  0.00           C
ATOM  10125  C26 POPEn 374      38.429  57.769  12.440  1.00  0.00           C
ATOM  10128  C27 POPEn 374      37.909  57.569  13.890  1.00  0.00           C
ATOM  10131  C28 POPEn 374      39.009  57.279  14.930  1.00  0.00           C
ATOM  10134  C29 POPEn 374      38.449  56.569  16.130  1.00  0.00           C
ATOM  10136 0C21 POPEn 374      38.799  56.739  17.420  1.00  0.00           C
ATOM  10138 1C21 POPEn 374      39.849  57.659  17.970  1.00  0.00           C
ATOM  10141 2C21 POPEn 374      39.239  58.859  18.700  1.00  0.00           C
ATOM  10144 3C21 POPEn 374      40.309  59.649  19.460  1.00  0.00           C
ATOM  10147 4C21 POPEn 374      39.839  61.019  19.960  1.00  0.00           C
ATOM  10150 5C21 POPEn 374      41.029  61.859  20.440  1.00  0.00           C
ATOM  10153 6C21 POPEn 374      40.619  63.229  20.980  1.00  0.00           C
ATOM  10156 7C21 POPEn 374      41.839  64.109  21.290  1.00  0.00           C
ATOM  10159 8C21 POPEn 374      41.449  65.469  21.840  1.00  0.00           C
ATOM  10163  C33 POPEn 374      32.989  59.209   6.820  1.00  0.00           C
ATOM  10166  C34 POPEn 374      31.879  59.359   7.870  1.00  0.00           C
ATOM  10169  C35 POPEn 374      32.379  59.999   9.180  1.00  0.00           C
ATOM  10172  C36 POPEn 374      31.299  60.099  10.280  1.00  0.00           C
ATOM  10175  C37 POPEn 374      31.809  60.639  11.620  1.00  0.00           C
ATOM  10178  C38 POPEn 374      30.839  60.339  12.780  1.00  0.00           C
ATOM  10181  C39 POPEn 374      31.149  61.159  14.040  1.00  0.00           C
ATOM  10184 0C31 POPEn 374      32.409  60.769  14.830  1.00  0.00           C
ATOM  10187 1C31 POPEn 374      32.589  61.589  16.120  1.00  0.00           C
ATOM  10190 2C31 POPEn 374      33.929  61.309  16.820  1.00  0.00           C
ATOM  10193 3C31 POPEn 374      34.259  62.229  18.020  1.00  0.00           C
ATOM  10196 4C31 POPEn 374      33.419  61.979  19.280  1.00  0.00           C
ATOM  10199 5C31 POPEn 374      34.009  62.699  20.510  1.00  0.00           C
ATOM  10202 6C31 POPEn 374      33.209  62.509  21.800  1.00  0.00           C
ATOM  10206  NH3 POPEo 375       8.039 107.279   9.180  1.00  0.00           N
ATOM  10210  C12 POPEo 375       9.549 107.209   9.060  1.00  0.00           C
ATOM  10213  C11 POPEo 375       9.959 106.759   7.650  1.00  0.00           C
ATOM  10216  P   POPEo 375      12.589 106.899   7.780  1.00  0.00           P
ATOM  10217  O13 POPEo 375      12.559 108.219   7.090  1.00  0.00           O
ATOM  10218  O14 POPEo 375      13.679 105.969   7.410  1.00  0.00           O
ATOM  10219  O11 POPEo 375      12.659 107.229   9.320  1.00  0.00           O
ATOM  10220  O12 POPEo 375      11.229 106.129   7.630  1.00  0.00           O
ATOM  10221  C1  POPEo 375      13.829 107.789   9.910  1.00  0.00           C
ATOM  10224  C2  POPEo 375      14.639 106.719  10.720  1.00  0.00           C
ATOM  10226  O21 POPEo 375      14.419 106.879  12.140  1.00  0.00           O
ATOM  10227  C21 POPEo 375      14.729 108.029  12.720  1.00  0.00           C
ATOM  10228  O22 POPEo 375      15.449 108.909  12.260  1.00  0.00           O
ATOM  10229  C22 POPEo 375      14.109 108.069  14.120  1.00  0.00           C
ATOM  10232  C3  POPEo 375      16.159 106.659  10.300  1.00  0.00           C
ATOM  10235  O31 POPEo 375      16.779 105.369  10.450  1.00  0.00           O
ATOM  10236  C31 POPEo 375      17.659 105.039  11.400  1.00  0.00           C
ATOM  10237  O32 POPEo 375      18.299 103.999  11.380  1.00  0.00           O
ATOM  10238  C32 POPEo 375      17.799 106.049  12.540  1.00  0.00           C
ATOM  10241  C23 POPEo 375      13.799 109.509  14.580  1.00  0.00           C
ATOM  10244  C24 POPEo 375      12.799 109.559  15.750  1.00  0.00           C
ATOM  10247  C25 POPEo 375      13.329 108.939  17.050  1.00  0.00           C
ATOM  10250  C26 POPEo 375      13.039 109.859  18.250  1.00  0.00           C
ATOM  10253  C27 POPEo 375      13.429 109.309  19.620  1.00  0.00           C
ATOM  10256  C28 POPEo 375      13.509 110.449  20.650  1.00  0.00           C
ATOM  10259  C29 POPEo 375      13.359 110.029  22.080  1.00  0.00           C
ATOM  10261 0C21 POPEo 375      13.839 110.709  23.140  1.00  0.00           C
ATOM  10263 1C21 POPEo 375      14.629 111.989  23.080  1.00  0.00           C
ATOM  10266 2C21 POPEo 375      15.179 112.419  24.460  1.00  0.00           C
ATOM  10269 3C21 POPEo 375      16.159 111.399  25.070  1.00  0.00           C
ATOM  10272 4C21 POPEo 375      16.529 111.699  26.530  1.00  0.00           C
ATOM  10275 5C21 POPEo 375      17.279 110.509  27.150  1.00  0.00           C
ATOM  10278 6C21 POPEo 375      17.619 110.679  28.640  1.00  0.00           C
ATOM  10281 7C21 POPEo 375      18.209 109.399  29.240  1.00  0.00           C
ATOM  10284 8C21 POPEo 375      18.769 109.579  30.660  1.00  0.00           C
ATOM  10288  C33 POPEo 375      18.739 105.569  13.680  1.00  0.00           C
ATOM  10291  C34 POPEo 375      18.289 106.009  15.080  1.00  0.00           C
ATOM  10294  C35 POPEo 375      18.389 107.519  15.340  1.00  0.00           C
ATOM  10297  C36 POPEo 375      17.879 107.949  16.730  1.00  0.00           C
ATOM  10300  C37 POPEo 375      18.869 107.609  17.860  1.00  0.00           C
ATOM  10303  C38 POPEo 375      18.379 107.939  19.290  1.00  0.00           C
ATOM  10306  C39 POPEo 375      18.069 109.429  19.530  1.00  0.00           C
ATOM  10309 0C31 POPEo 375      18.219 109.859  21.000  1.00  0.00           C
ATOM  10312 1C31 POPEo 375      17.289 109.149  21.990  1.00  0.00           C
ATOM  10315 2C31 POPEo 375      18.049 108.349  23.060  1.00  0.00           C
ATOM  10318 3C31 POPEo 375      17.129 107.659  24.080  1.00  0.00           C
ATOM  10321 4C31 POPEo 375      17.839 106.599  24.940  1.00  0.00           C
ATOM  10324 5C31 POPEo 375      18.919 107.149  25.880  1.00  0.00           C
ATOM  10327 6C31 POPEo 375      19.549 106.069  26.770  1.00  0.00           C
ATOM  10331  NH3 POPEp 376      63.739  84.659   3.340  1.00  0.00           N
ATOM  10335  C12 POPEp 376      65.089  85.299   3.230  1.00  0.00           C
ATOM  10338  C11 POPEp 376      65.069  86.789   3.650  1.00  0.00           C
ATOM  10341  P   POPEp 376      62.659  87.839   3.710  1.00  0.00           P
ATOM  10342  O13 POPEp 376      63.039  89.069   2.990  1.00  0.00           O
ATOM  10343  O14 POPEp 376      62.009  86.729   2.950  1.00  0.00           O
ATOM  10344  O11 POPEp 376      61.809  88.239   4.980  1.00  0.00           O
ATOM  10345  O12 POPEp 376      63.929  87.199   4.400  1.00  0.00           O
ATOM  10346  C1  POPEp 376      62.469  88.819   6.110  1.00  0.00           C
ATOM  10349  C2  POPEp 376      61.499  89.769   6.880  1.00  0.00           C
ATOM  10351  O21 POPEp 376      61.729  89.769   8.300  1.00  0.00           O
ATOM  10352  C21 POPEp 376      62.929  89.989   8.780  1.00  0.00           C
ATOM  10353  O22 POPEp 376      63.929  90.319   8.170  1.00  0.00           O
ATOM  10354  C22 POPEp 376      62.829  89.849  10.310  1.00  0.00           C
ATOM  10357  C3  POPEp 376      60.019  89.369   6.610  1.00  0.00           C
ATOM  10360  O31 POPEp 376      59.069  89.959   7.540  1.00  0.00           O
ATOM  10361  C31 POPEp 376      58.909  89.269   8.680  1.00  0.00           C
ATOM  10362  O32 POPEp 376      59.349  88.159   8.910  1.00  0.00           O
ATOM  10363  C32 POPEp 376      58.049  90.099   9.640  1.00  0.00           C
ATOM  10366  C23 POPEp 376      64.059  89.219  10.990  1.00  0.00           C
ATOM  10369  C24 POPEp 376      64.089  89.469  12.510  1.00  0.00           C
ATOM  10372  C25 POPEp 376      62.959  88.809  13.320  1.00  0.00           C
ATOM  10375  C26 POPEp 376      63.089  89.149  14.810  1.00  0.00           C
ATOM  10378  C27 POPEp 376      62.169  88.309  15.720  1.00  0.00           C
ATOM  10381  C28 POPEp 376      62.199  88.769  17.190  1.00  0.00           C
ATOM  10384  C29 POPEp 376      61.449  90.069  17.350  1.00  0.00           C
ATOM  10386 0C21 POPEp 376      60.389  90.279  18.140  1.00  0.00           C
ATOM  10388 1C21 POPEp 376      59.749  89.279  19.060  1.00  0.00           C
ATOM  10391 2C21 POPEp 376      58.989  89.989  20.190  1.00  0.00           C
ATOM  10394 3C21 POPEp 376      58.179  88.989  21.020  1.00  0.00           C
ATOM  10397 4C21 POPEp 376      57.619  89.629  22.290  1.00  0.00           C
ATOM  10400 5C21 POPEp 376      56.809  88.619  23.120  1.00  0.00           C
ATOM  10403 6C21 POPEp 376      56.199  89.259  24.360  1.00  0.00           C
ATOM  10406 7C21 POPEp 376      55.359  88.309  25.190  1.00  0.00           C
ATOM  10409 8C21 POPEp 376      54.579  89.079  26.250  1.00  0.00           C
ATOM  10413  C33 POPEp 376      58.189  89.769  11.140  1.00  0.00           C
ATOM  10416  C34 POPEp 376      56.829  89.889  11.840  1.00  0.00           C
ATOM  10419  C35 POPEp 376      56.799  89.359  13.280  1.00  0.00           C
ATOM  10422  C36 POPEp 376      55.369  89.239  13.830  1.00  0.00           C
ATOM  10425  C37 POPEp 376      55.259  88.499  15.170  1.00  0.00           C
ATOM  10428  C38 POPEp 376      53.819  88.109  15.540  1.00  0.00           C
ATOM  10431  C39 POPEp 376      53.689  87.429  16.910  1.00  0.00           C
ATOM  10434 0C31 POPEp 376      53.939  88.369  18.100  1.00  0.00           C
ATOM  10437 1C31 POPEp 376      53.449  87.819  19.450  1.00  0.00           C
ATOM  10440 2C31 POPEp 376      53.689  88.769  20.640  1.00  0.00           C
ATOM  10443 3C31 POPEp 376      52.869  90.069  20.600  1.00  0.00           C
ATOM  10446 4C31 POPEp 376      51.449  89.929  21.180  1.00  0.00           C
ATOM  10449 5C31 POPEp 376      51.389  90.029  22.710  1.00  0.00           C
ATOM  10452 6C31 POPEp 376      49.949  90.119  23.220  1.00  0.00           C
ATOM  10456  NH3 POPEq 377      54.669  20.299   9.290  1.00  0.00           N
ATOM  10460  C12 POPEq 377      56.039  20.659   9.800  1.00  0.00           C
ATOM  10463  C11 POPEq 377      56.949  21.009   8.610  1.00  0.00           C
ATOM  10466  P   POPEq 377      59.479  20.419   9.160  1.00  0.00           P
ATOM  10467  O13 POPEq 377      59.429  19.429   8.050  1.00  0.00           O
ATOM  10468  O14 POPEq 377      60.709  21.209   9.350  1.00  0.00           O
ATOM  10469  O11 POPEq 377      59.139  19.639  10.480  1.00  0.00           O
ATOM  10470  O12 POPEq 377      58.249  21.399   9.030  1.00  0.00           O
ATOM  10471  C1  POPEq 377      60.079  18.789  11.140  1.00  0.00           C
ATOM  10474  C2  POPEq 377      61.119  19.539  12.040  1.00  0.00           C
ATOM  10476  O21 POPEq 377      61.549  18.639  13.080  1.00  0.00           O
ATOM  10477  C21 POPEq 377      62.829  18.679  13.420  1.00  0.00           C
ATOM  10478  O22 POPEq 377      63.759  18.699  12.640  1.00  0.00           O
ATOM  10479  C22 POPEq 377      62.949  18.579  14.960  1.00  0.00           C
ATOM  10482  C3  POPEq 377      60.509  20.789  12.740  1.00  0.00           C
ATOM  10485  O31 POPEq 377      59.919  20.449  14.000  1.00  0.00           O
ATOM  10486  C31 POPEq 377      58.649  20.089  13.990  1.00  0.00           C
ATOM  10487  O32 POPEq 377      57.839  20.299  13.110  1.00  0.00           O
ATOM  10488  C32 POPEq 377      58.359  19.369  15.320  1.00  0.00           C
ATOM  10491  C23 POPEq 377      63.679  19.759  15.650  1.00  0.00           C
ATOM  10494  C24 POPEq 377      64.059  19.439  17.110  1.00  0.00           C
ATOM  10497  C25 POPEq 377      63.329  20.269  18.190  1.00  0.00           C
ATOM  10500  C26 POPEq 377      63.779  19.839  19.600  1.00  0.00           C
ATOM  10503  C27 POPEq 377      63.159  20.629  20.760  1.00  0.00           C
ATOM  10506  C28 POPEq 377      63.519  20.009  22.120  1.00  0.00           C
ATOM  10509  C29 POPEq 377      63.059  20.809  23.320  1.00  0.00           C
ATOM  10511 0C21 POPEq 377      63.789  21.699  24.020  1.00  0.00           C
ATOM  10513 1C21 POPEq 377      65.199  22.139  23.700  1.00  0.00           C
ATOM  10516 2C21 POPEq 377      65.359  23.669  23.810  1.00  0.00           C
ATOM  10519 3C21 POPEq 377      65.429  24.189  25.260  1.00  0.00           C
ATOM  10522 4C21 POPEq 377      65.629  25.709  25.320  1.00  0.00           C
ATOM  10525 5C21 POPEq 377      66.119  26.229  26.680  1.00  0.00           C
ATOM  10528 6C21 POPEq 377      65.009  26.559  27.700  1.00  0.00           C
ATOM  10531 7C21 POPEq 377      65.579  27.209  28.960  1.00  0.00           C
ATOM  10534 8C21 POPEq 377      64.519  27.679  29.960  1.00  0.00           C
ATOM  10538  C33 POPEq 377      58.019  20.369  16.430  1.00  0.00           C
ATOM  10541  C34 POPEq 377      57.779  19.709  17.790  1.00  0.00           C
ATOM  10544  C35 POPEq 377      59.059  19.499  18.620  1.00  0.00           C
ATOM  10547  C36 POPEq 377      58.759  18.679  19.870  1.00  0.00           C
ATOM  10550  C37 POPEq 377      59.859  18.659  20.930  1.00  0.00           C
ATOM  10553  C38 POPEq 377      59.319  17.989  22.190  1.00  0.00           C
ATOM  10556  C39 POPEq 377      60.279  17.969  23.380  1.00  0.00           C
ATOM  10559 0C31 POPEq 377      59.499  18.089  24.700  1.00  0.00           C
ATOM  10562 1C31 POPEq 377      60.399  17.929  25.920  1.00  0.00           C
ATOM  10565 2C31 POPEq 377      59.629  18.059  27.240  1.00  0.00           C
ATOM  10568 3C31 POPEq 377      60.419  17.519  28.430  1.00  0.00           C
ATOM  10571 4C31 POPEq 377      61.649  18.369  28.780  1.00  0.00           C
ATOM  10574 5C31 POPEq 377      62.439  17.769  29.940  1.00  0.00           C
ATOM  10577 6C31 POPEq 377      63.619  18.649  30.380  1.00  0.00           C
ATOM  10581  NH3 POPEr 378     110.769  61.199  55.207  1.00  0.00           N
ATOM  10585  C12 POPEr 378     112.269  61.299  55.037  1.00  0.00           C
ATOM  10588  C11 POPEr 378     112.739  62.739  55.267  1.00  0.00           C
ATOM  10591  P   POPEr 378     110.909  64.589  54.897  1.00  0.00           P
ATOM  10592  O13 POPEr 378     111.069  65.919  54.277  1.00  0.00           O
ATOM  10593  O14 POPEr 378     110.719  64.419  56.347  1.00  0.00           O
ATOM  10594  O11 POPEr 378     109.699  63.799  54.247  1.00  0.00           O
ATOM  10595  O12 POPEr 378     112.099  63.659  54.387  1.00  0.00           O
ATOM  10596  C1  POPEr 378     109.619  63.509  52.857  1.00  0.00           C
ATOM  10599  C2  POPEr 378     108.319  64.109  52.217  1.00  0.00           C
ATOM  10601  O21 POPEr 378     107.809  63.289  51.147  1.00  0.00           O
ATOM  10602  C21 POPEr 378     108.619  62.899  50.207  1.00  0.00           C
ATOM  10603  O22 POPEr 378     109.839  62.999  50.177  1.00  0.00           O
ATOM  10604  C22 POPEr 378     107.789  62.429  49.017  1.00  0.00           C
ATOM  10607  C3  POPEr 378     108.439  65.609  51.777  1.00  0.00           C
ATOM  10610  O31 POPEr 378     108.329  65.799  50.337  1.00  0.00           O
ATOM  10611  C31 POPEr 378     107.229  66.379  49.887  1.00  0.00           C
ATOM  10612  O32 POPEr 378     106.299  66.809  50.547  1.00  0.00           O
ATOM  10613  C32 POPEr 378     107.299  66.429  48.357  1.00  0.00           C
ATOM  10616  C23 POPEr 378     108.389  61.169  48.357  1.00  0.00           C
ATOM  10619  C24 POPEr 378     107.789  60.879  46.977  1.00  0.00           C
ATOM  10622  C25 POPEr 378     108.679  59.909  46.197  1.00  0.00           C
ATOM  10625  C26 POPEr 378     108.059  59.449  44.877  1.00  0.00           C
ATOM  10628  C27 POPEr 378     109.089  58.819  43.947  1.00  0.00           C
ATOM  10631  C28 POPEr 378     108.529  58.509  42.547  1.00  0.00           C
ATOM  10634  C29 POPEr 378     109.629  57.999  41.657  1.00  0.00           C
ATOM  10636 0C21 POPEr 378     109.899  56.709  41.357  1.00  0.00           C
ATOM  10638 1C21 POPEr 378     109.129  55.499  41.817  1.00  0.00           C
ATOM  10641 2C21 POPEr 378     108.649  54.659  40.617  1.00  0.00           C
ATOM  10644 3C21 POPEr 378     109.749  53.779  40.007  1.00  0.00           C
ATOM  10647 4C21 POPEr 378     109.439  53.329  38.577  1.00  0.00           C
ATOM  10650 5C21 POPEr 378     108.119  52.549  38.407  1.00  0.00           C
ATOM  10653 6C21 POPEr 378     107.439  52.879  37.077  1.00  0.00           C
ATOM  10656 7C21 POPEr 378     106.129  52.109  36.857  1.00  0.00           C
ATOM  10659 8C21 POPEr 378     105.489  52.429  35.497  1.00  0.00           C
ATOM  10663  C33 POPEr 378     105.979  65.989  47.687  1.00  0.00           C
ATOM  10666  C34 POPEr 378     106.169  65.669  46.207  1.00  0.00           C
ATOM  10669  C35 POPEr 378     105.039  64.849  45.577  1.00  0.00           C
ATOM  10672  C36 POPEr 378     103.669  65.549  45.547  1.00  0.00           C
ATOM  10675  C37 POPEr 378     102.669  64.769  44.657  1.00  0.00           C
ATOM  10678  C38 POPEr 378     101.209  65.199  44.817  1.00  0.00           C
ATOM  10681  C39 POPEr 378     100.219  64.239  44.107  1.00  0.00           C
ATOM  10684 0C31 POPEr 378      99.669  64.709  42.747  1.00  0.00           C
ATOM  10687 1C31 POPEr 378      98.629  63.719  42.207  1.00  0.00           C
ATOM  10690 2C31 POPEr 378      97.569  64.279  41.247  1.00  0.00           C
ATOM  10693 3C31 POPEr 378      97.939  64.229  39.757  1.00  0.00           C
ATOM  10696 4C31 POPEr 378      98.789  65.409  39.297  1.00  0.00           C
ATOM  10699 5C31 POPEr 378      99.129  65.319  37.807  1.00  0.00           C
ATOM  10702 6C31 POPEr 378      99.809  66.569  37.247  1.00  0.00           C
ATOM  10706  NH3 POPEs 379      34.779  36.159   5.520  1.00  0.00           N
ATOM  10710  C12 POPEs 379      34.329  34.849   4.980  1.00  0.00           C
ATOM  10713  C11 POPEs 379      34.349  33.789   6.080  1.00  0.00           C
ATOM  10716  P   POPEs 379      33.029  31.529   5.780  1.00  0.00           P
ATOM  10717  O13 POPEs 379      31.769  32.229   6.060  1.00  0.00           O
ATOM  10718  O14 POPEs 379      32.999  30.459   4.760  1.00  0.00           O
ATOM  10719  O11 POPEs 379      33.449  30.739   7.100  1.00  0.00           O
ATOM  10720  O12 POPEs 379      34.249  32.499   5.500  1.00  0.00           O
ATOM  10721  C1  POPEs 379      33.229  31.359   8.380  1.00  0.00           C
ATOM  10724  C2  POPEs 379      34.269  30.849   9.410  1.00  0.00           C
ATOM  10726  O21 POPEs 379      34.219  31.589  10.650  1.00  0.00           O
ATOM  10727  C21 POPEs 379      33.109  31.479  11.340  1.00  0.00           C
ATOM  10728  O22 POPEs 379      32.159  32.239  11.290  1.00  0.00           O
ATOM  10729  C22 POPEs 379      33.139  30.229  12.220  1.00  0.00           C
ATOM  10732  C3  POPEs 379      35.709  30.909   8.880  1.00  0.00           C
ATOM  10735  O31 POPEs 379      36.569  30.149   9.750  1.00  0.00           O
ATOM  10736  C31 POPEs 379      37.279  30.849  10.620  1.00  0.00           C
ATOM  10737  O32 POPEs 379      37.349  32.059  10.670  1.00  0.00           O
ATOM  10738  C32 POPEs 379      37.979  29.869  11.560  1.00  0.00           C
ATOM  10741  C23 POPEs 379      33.889  30.429  13.560  1.00  0.00           C
ATOM  10744  C24 POPEs 379      33.759  29.179  14.440  1.00  0.00           C
ATOM  10747  C25 POPEs 379      34.299  29.349  15.860  1.00  0.00           C
ATOM  10750  C26 POPEs 379      35.819  29.469  15.920  1.00  0.00           C
ATOM  10753  C27 POPEs 379      36.369  29.759  17.320  1.00  0.00           C
ATOM  10756  C28 POPEs 379      36.239  28.589  18.300  1.00  0.00           C
ATOM  10759  C29 POPEs 379      37.029  28.799  19.570  1.00  0.00           C
ATOM  10761 0C21 POPEs 379      38.129  28.129  19.950  1.00  0.00           C
ATOM  10763 1C21 POPEs 379      38.839  27.049  19.160  1.00  0.00           C
ATOM  10766 2C21 POPEs 379      40.349  27.289  19.120  1.00  0.00           C
ATOM  10769 3C21 POPEs 379      41.049  26.359  18.120  1.00  0.00           C
ATOM  10772 4C21 POPEs 379      42.579  26.449  18.210  1.00  0.00           C
ATOM  10775 5C21 POPEs 379      43.259  26.589  16.840  1.00  0.00           C
ATOM  10778 6C21 POPEs 379      43.459  28.059  16.430  1.00  0.00           C
ATOM  10781 7C21 POPEs 379      44.209  28.209  15.100  1.00  0.00           C
ATOM  10784 8C21 POPEs 379      44.419  29.659  14.690  1.00  0.00           C
ATOM  10788  C33 POPEs 379      38.699  30.579  12.740  1.00  0.00           C
ATOM  10791  C34 POPEs 379      39.279  29.569  13.750  1.00  0.00           C
ATOM  10794  C35 POPEs 379      40.039  30.199  14.930  1.00  0.00           C
ATOM  10797  C36 POPEs 379      39.249  31.349  15.580  1.00  0.00           C
ATOM  10800  C37 POPEs 379      39.509  31.559  17.080  1.00  0.00           C
ATOM  10803  C38 POPEs 379      40.779  32.369  17.380  1.00  0.00           C
ATOM  10806  C39 POPEs 379      40.619  33.239  18.630  1.00  0.00           C
ATOM  10809 0C31 POPEs 379      40.409  32.419  19.920  1.00  0.00           C
ATOM  10812 1C31 POPEs 379      40.209  33.329  21.140  1.00  0.00           C
ATOM  10815 2C31 POPEs 379      40.449  32.619  22.480  1.00  0.00           C
ATOM  10818 3C31 POPEs 379      41.929  32.229  22.670  1.00  0.00           C
ATOM  10821 4C31 POPEs 379      42.279  32.009  24.150  1.00  0.00           C
ATOM  10824 5C31 POPEs 379      43.779  31.879  24.390  1.00  0.00           C
ATOM  10827 6C31 POPEs 379      44.129  31.719  25.870  1.00  0.00           C
ATOM  10831  NH3 POPEt 380     114.829  52.629  11.120  1.00  0.00           N
ATOM  10835  C12 POPEt 380     114.449  52.739   9.670  1.00  0.00           C
ATOM  10838  C11 POPEt 380     113.289  51.789   9.340  1.00  0.00           C
ATOM  10841  P   POPEt 380     111.659  52.869   7.530  1.00  0.00           P
ATOM  10842  O13 POPEt 380     112.079  54.279   7.670  1.00  0.00           O
ATOM  10843  O14 POPEt 380     111.269  52.419   6.180  1.00  0.00           O
ATOM  10844  O11 POPEt 380     110.519  52.559   8.580  1.00  0.00           O
ATOM  10845  O12 POPEt 380     112.859  51.949   7.990  1.00  0.00           O
ATOM  10846  C1  POPEt 380     109.429  53.499   8.720  1.00  0.00           C
ATOM  10849  C2  POPEt 380     109.149  53.829  10.210  1.00  0.00           C
ATOM  10851  O21 POPEt 380     108.949  55.239  10.260  1.00  0.00           O
ATOM  10852  C21 POPEt 380     108.459  55.849  11.350  1.00  0.00           C
ATOM  10853  O22 POPEt 380     108.789  56.979  11.670  1.00  0.00           O
ATOM  10854  C22 POPEt 380     107.429  55.059  12.170  1.00  0.00           C
ATOM  10857  C3  POPEt 380     110.379  53.389  11.040  1.00  0.00           C
ATOM  10860  O31 POPEt 380     110.359  53.819  12.420  1.00  0.00           O
ATOM  10861  C31 POPEt 380     111.519  53.559  13.010  1.00  0.00           C
ATOM  10862  O32 POPEt 380     112.559  53.299  12.440  1.00  0.00           O
ATOM  10863  C32 POPEt 380     111.389  53.819  14.500  1.00  0.00           C
ATOM  10866  C23 POPEt 380     106.959  55.919  13.380  1.00  0.00           C
ATOM  10869  C24 POPEt 380     105.989  55.199  14.330  1.00  0.00           C
ATOM  10872  C25 POPEt 380     106.289  55.469  15.810  1.00  0.00           C
ATOM  10875  C26 POPEt 380     105.299  54.809  16.780  1.00  0.00           C
ATOM  10878  C27 POPEt 380     105.549  55.119  18.260  1.00  0.00           C
ATOM  10881  C28 POPEt 380     104.469  54.489  19.160  1.00  0.00           C
ATOM  10884  C29 POPEt 380     104.519  54.999  20.580  1.00  0.00           C
ATOM  10886 0C21 POPEt 380     104.169  54.309  21.690  1.00  0.00           C
ATOM  10888 1C21 POPEt 380     103.659  52.889  21.710  1.00  0.00           C
ATOM  10891 2C21 POPEt 380     103.579  52.279  23.130  1.00  0.00           C
ATOM  10894 3C21 POPEt 380     104.929  52.279  23.850  1.00  0.00           C
ATOM  10897 4C21 POPEt 380     105.069  51.169  24.910  1.00  0.00           C
ATOM  10900 5C21 POPEt 380     104.239  51.379  26.180  1.00  0.00           C
ATOM  10903 6C21 POPEt 380     104.459  50.219  27.170  1.00  0.00           C
ATOM  10906 7C21 POPEt 380     103.719  50.409  28.500  1.00  0.00           C
ATOM  10909 8C21 POPEt 380     103.789  49.169  29.400  1.00  0.00           C
ATOM  10913  C33 POPEt 380     112.749  54.289  15.040  1.00  0.00           C
ATOM  10916  C34 POPEt 380     112.789  54.219  16.560  1.00  0.00           C
ATOM  10919  C35 POPEt 380     114.219  54.469  17.050  1.00  0.00           C
ATOM  10922  C36 POPEt 380     114.229  55.339  18.300  1.00  0.00           C
ATOM  10925  C37 POPEt 380     115.589  55.309  18.990  1.00  0.00           C
ATOM  10928  C38 POPEt 380     115.499  55.809  20.430  1.00  0.00           C
ATOM  10931  C39 POPEt 380     116.739  55.449  21.240  1.00  0.00           C
ATOM  10934 0C31 POPEt 380     116.549  55.799  22.710  1.00  0.00           C
ATOM  10937 1C31 POPEt 380     117.749  55.349  23.550  1.00  0.00           C
ATOM  10940 2C31 POPEt 380     117.409  55.299  25.040  1.00  0.00           C
ATOM  10943 3C31 POPEt 380     118.649  54.969  25.870  1.00  0.00           C
ATOM  10946 4C31 POPEt 380     118.339  54.859  27.360  1.00  0.00           C
ATOM  10949 5C31 POPEt 380     119.269  53.869  28.060  1.00  0.00           C
ATOM  10952 6C31 POPEt 380     119.099  53.879  29.580  1.00  0.00           C
ATOM  10956  NH3 POPEu 381      97.149  91.719  48.477  1.00  0.00           N
ATOM  10960  C12 POPEu 381      98.059  92.859  48.087  1.00  0.00           C
ATOM  10963  C11 POPEu 381      98.529  93.709  49.277  1.00  0.00           C
ATOM  10966  P   POPEu 381     100.499  95.519  49.417  1.00  0.00           P
ATOM  10967  O13 POPEu 381     101.479  94.519  49.877  1.00  0.00           O
ATOM  10968  O14 POPEu 381     100.059  96.439  50.477  1.00  0.00           O
ATOM  10969  O11 POPEu 381     101.099  96.289  48.177  1.00  0.00           O
ATOM  10970  O12 POPEu 381      99.269  94.809  48.747  1.00  0.00           O
ATOM  10971  C1  POPEu 381     101.649  95.529  47.087  1.00  0.00           C
ATOM  10974  C2  POPEu 381     100.559  95.189  46.037  1.00  0.00           C
ATOM  10976  O21 POPEu 381     101.049  94.249  45.057  1.00  0.00           O
ATOM  10977  C21 POPEu 381     102.039  94.579  44.267  1.00  0.00           C
ATOM  10978  O22 POPEu 381     102.549  95.679  44.147  1.00  0.00           O
ATOM  10979  C22 POPEu 381     102.589  93.309  43.597  1.00  0.00           C
ATOM  10982  C3  POPEu 381      99.939  96.499  45.477  1.00  0.00           C
ATOM  10985  O31 POPEu 381      98.999  96.299  44.407  1.00  0.00           O
ATOM  10986  C31 POPEu 381      97.769  95.929  44.747  1.00  0.00           C
ATOM  10987  O32 POPEu 381      97.389  95.629  45.867  1.00  0.00           O
ATOM  10988  C32 POPEu 381      96.849  95.949  43.517  1.00  0.00           C
ATOM  10991  C23 POPEu 381     102.809  93.449  42.077  1.00  0.00           C
ATOM  10994  C24 POPEu 381     101.749  92.729  41.247  1.00  0.00           C
ATOM  10997  C25 POPEu 381     102.049  92.829  39.747  1.00  0.00           C
ATOM  11000  C26 POPEu 381     101.299  91.789  38.917  1.00  0.00           C
ATOM  11003  C27 POPEu 381     101.459  92.009  37.407  1.00  0.00           C
ATOM  11006  C28 POPEu 381     100.219  92.639  36.757  1.00  0.00           C
ATOM  11009  C29 POPEu 381     100.249  92.469  35.257  1.00  0.00           C
ATOM  11011 0C21 POPEu 381     100.389  93.429  34.317  1.00  0.00           C
ATOM  11013 1C21 POPEu 381     100.549  94.909  34.557  1.00  0.00           C
ATOM  11016 2C21 POPEu 381     101.789  95.519  33.877  1.00  0.00           C
ATOM  11019 3C21 POPEu 381     101.689  97.049  33.867  1.00  0.00           C
ATOM  11022 4C21 POPEu 381     102.809  97.749  33.107  1.00  0.00           C
ATOM  11025 5C21 POPEu 381     102.549  99.249  33.007  1.00  0.00           C
ATOM  11028 6C21 POPEu 381     103.569  99.999  32.147  1.00  0.00           C
ATOM  11031 7C21 POPEu 381     103.159 101.459  31.937  1.00  0.00           C
ATOM  11034 8C21 POPEu 381     104.289 102.339  31.387  1.00  0.00           C
ATOM  11038  C33 POPEu 381      97.519  96.379  42.187  1.00  0.00           C
ATOM  11041  C34 POPEu 381      98.409  95.279  41.587  1.00  0.00           C
ATOM  11044  C35 POPEu 381      97.749  94.479  40.457  1.00  0.00           C
ATOM  11047  C36 POPEu 381      96.529  93.659  40.877  1.00  0.00           C
ATOM  11050  C37 POPEu 381      95.919  92.859  39.707  1.00  0.00           C
ATOM  11053  C38 POPEu 381      94.499  92.369  40.027  1.00  0.00           C
ATOM  11056  C39 POPEu 381      93.889  91.419  38.987  1.00  0.00           C
ATOM  11059 0C31 POPEu 381      93.959  91.919  37.547  1.00  0.00           C
ATOM  11062 1C31 POPEu 381      93.199  90.989  36.597  1.00  0.00           C
ATOM  11065 2C31 POPEu 381      93.289  91.439  35.137  1.00  0.00           C
ATOM  11068 3C31 POPEu 381      92.569  90.479  34.197  1.00  0.00           C
ATOM  11071 4C31 POPEu 381      92.739  90.869  32.717  1.00  0.00           C
ATOM  11074 5C31 POPEu 381      91.879  90.019  31.787  1.00  0.00           C
ATOM  11077 6C31 POPEu 381      92.409  89.979  30.360  1.00  0.00           C
ATOM  11081  NH3 POPEv 382      25.379  42.449  49.017  1.00  0.00           N
ATOM  11085  C12 POPEv 382      25.869  41.919  50.347  1.00  0.00           C
ATOM  11088  C11 POPEv 382      24.959  42.379  51.497  1.00  0.00           C
ATOM  11091  P   POPEv 382      22.789  43.919  51.437  1.00  0.00           P
ATOM  11092  O13 POPEv 382      21.939  42.709  51.287  1.00  0.00           O
ATOM  11093  O14 POPEv 382      22.699  44.789  52.617  1.00  0.00           O
ATOM  11094  O11 POPEv 382      22.619  44.779  50.127  1.00  0.00           O
ATOM  11095  O12 POPEv 382      24.319  43.599  51.167  1.00  0.00           O
ATOM  11096  C1  POPEv 382      21.449  45.529  49.847  1.00  0.00           C
ATOM  11099  C2  POPEv 382      21.699  46.379  48.577  1.00  0.00           C
ATOM  11101  O21 POPEv 382      20.419  46.799  48.067  1.00  0.00           O
ATOM  11102  C21 POPEv 382      20.479  47.979  47.497  1.00  0.00           C
ATOM  11103  O22 POPEv 382      21.439  48.729  47.487  1.00  0.00           O
ATOM  11104  C22 POPEv 382      19.209  48.279  46.747  1.00  0.00           C
ATOM  11107  C3  POPEv 382      22.449  45.599  47.457  1.00  0.00           C
ATOM  11110  O31 POPEv 382      23.119  46.479  46.507  1.00  0.00           O
ATOM  11111  C31 POPEv 382      22.539  46.649  45.337  1.00  0.00           C
ATOM  11112  O32 POPEv 382      21.479  46.169  44.967  1.00  0.00           O
ATOM  11113  C32 POPEv 382      23.379  47.609  44.507  1.00  0.00           C
ATOM  11116  C23 POPEv 382      19.609  49.099  45.507  1.00  0.00           C
ATOM  11119  C24 POPEv 382      18.459  49.439  44.567  1.00  0.00           C
ATOM  11122  C25 POPEv 382      18.989  50.039  43.267  1.00  0.00           C
ATOM  11125  C26 POPEv 382      17.849  50.349  42.297  1.00  0.00           C
ATOM  11128  C27 POPEv 382      18.369  50.869  40.947  1.00  0.00           C
ATOM  11131  C28 POPEv 382      17.509  50.409  39.767  1.00  0.00           C
ATOM  11134  C29 POPEv 382      16.079  50.839  39.957  1.00  0.00           C
ATOM  11136 0C21 POPEv 382      15.349  51.599  39.127  1.00  0.00           C
ATOM  11138 1C21 POPEv 382      15.779  52.149  37.787  1.00  0.00           C
ATOM  11141 2C21 POPEv 382      15.169  51.249  36.707  1.00  0.00           C
ATOM  11144 3C21 POPEv 382      15.439  51.729  35.277  1.00  0.00           C
ATOM  11147 4C21 POPEv 382      14.879  50.739  34.257  1.00  0.00           C
ATOM  11150 5C21 POPEv 382      15.849  49.599  33.927  1.00  0.00           C
ATOM  11153 6C21 POPEv 382      16.869  49.989  32.847  1.00  0.00           C
ATOM  11156 7C21 POPEv 382      17.909  48.899  32.577  1.00  0.00           C
ATOM  11159 8C21 POPEv 382      18.769  49.199  31.357  1.00  0.00           C
ATOM  11163  C33 POPEv 382      23.529  47.179  43.027  1.00  0.00           C
ATOM  11166  C34 POPEv 382      24.209  45.809  42.847  1.00  0.00           C
ATOM  11169  C35 POPEv 382      24.549  45.429  41.397  1.00  0.00           C
ATOM  11172  C36 POPEv 382      25.489  46.419  40.697  1.00  0.00           C
ATOM  11175  C37 POPEv 382      25.899  45.929  39.307  1.00  0.00           C
ATOM  11178  C38 POPEv 382      26.349  47.059  38.357  1.00  0.00           C
ATOM  11181  C39 POPEv 382      25.909  46.829  36.897  1.00  0.00           C
ATOM  11184 0C31 POPEv 382      26.359  45.489  36.297  1.00  0.00           C
ATOM  11187 1C31 POPEv 382      25.819  45.269  34.877  1.00  0.00           C
ATOM  11190 2C31 POPEv 382      26.249  43.939  34.247  1.00  0.00           C
ATOM  11193 3C31 POPEv 382      25.589  42.689  34.867  1.00  0.00           C
ATOM  11196 4C31 POPEv 382      24.109  42.549  34.507  1.00  0.00           C
ATOM  11199 5C31 POPEv 382      23.549  41.159  34.857  1.00  0.00           C
ATOM  11202 6C31 POPEv 382      22.139  40.919  34.327  1.00  0.00           C
ATOM  11206  NH3 POPEw 383      12.199  93.429  52.027  1.00  0.00           N
ATOM  11210  C12 POPEw 383      12.369  92.059  52.657  1.00  0.00           C
ATOM  11213  C11 POPEw 383      12.109  90.869  51.707  1.00  0.00           C
ATOM  11216  P   POPEw 383      12.219  88.209  52.247  1.00  0.00           P
ATOM  11217  O13 POPEw 383      12.169  87.699  53.627  1.00  0.00           O
ATOM  11218  O14 POPEw 383      10.939  88.059  51.517  1.00  0.00           O
ATOM  11219  O11 POPEw 383      13.309  87.449  51.377  1.00  0.00           O
ATOM  11220  O12 POPEw 383      12.709  89.709  52.267  1.00  0.00           O
ATOM  11221  C1  POPEw 383      13.659  88.039  50.117  1.00  0.00           C
ATOM  11224  C2  POPEw 383      15.019  87.539  49.577  1.00  0.00           C
ATOM  11226  O21 POPEw 383      15.249  88.269  48.357  1.00  0.00           O
ATOM  11227  C21 POPEw 383      16.459  88.829  48.257  1.00  0.00           C
ATOM  11228  O22 POPEw 383      17.419  88.539  48.927  1.00  0.00           O
ATOM  11229  C22 POPEw 383      16.429  89.939  47.207  1.00  0.00           C
ATOM  11232  C3  POPEw 383      14.979  85.999  49.317  1.00  0.00           C
ATOM  11235  O31 POPEw 383      16.129  85.519  48.577  1.00  0.00           O
ATOM  11236  C31 POPEw 383      16.169  84.189  48.497  1.00  0.00           C
ATOM  11237  O32 POPEw 383      15.369  83.429  49.007  1.00  0.00           O
ATOM  11238  C32 POPEw 383      17.329  83.749  47.617  1.00  0.00           C
ATOM  11241  C23 POPEw 383      17.259  89.589  45.957  1.00  0.00           C
ATOM  11244  C24 POPEw 383      17.299  90.739  44.937  1.00  0.00           C
ATOM  11247  C25 POPEw 383      17.739  90.289  43.527  1.00  0.00           C
ATOM  11250  C26 POPEw 383      17.869  91.469  42.547  1.00  0.00           C
ATOM  11253  C27 POPEw 383      18.139  91.089  41.077  1.00  0.00           C
ATOM  11256  C28 POPEw 383      16.919  91.259  40.147  1.00  0.00           C
ATOM  11259  C29 POPEw 383      15.799  90.319  40.497  1.00  0.00           C
ATOM  11261 0C21 POPEw 383      14.829  89.869  39.687  1.00  0.00           C
ATOM  11263 1C21 POPEw 383      14.609  90.259  38.247  1.00  0.00           C
ATOM  11266 2C21 POPEw 383      13.289  91.049  38.137  1.00  0.00           C
ATOM  11269 3C21 POPEw 383      12.919  91.399  36.697  1.00  0.00           C
ATOM  11272 4C21 POPEw 383      11.609  92.189  36.637  1.00  0.00           C
ATOM  11275 5C21 POPEw 383      11.259  92.679  35.217  1.00  0.00           C
ATOM  11278 6C21 POPEw 383      11.089  91.549  34.207  1.00  0.00           C
ATOM  11281 7C21 POPEw 383      10.469  92.059  32.907  1.00  0.00           C
ATOM  11284 8C21 POPEw 383      10.339  90.999  31.817  1.00  0.00           C
ATOM  11288  C33 POPEw 383      16.919  82.519  46.787  1.00  0.00           C
ATOM  11291  C34 POPEw 383      17.769  82.359  45.527  1.00  0.00           C
ATOM  11294  C35 POPEw 383      17.319  81.149  44.707  1.00  0.00           C
ATOM  11297  C36 POPEw 383      17.889  81.139  43.287  1.00  0.00           C
ATOM  11300  C37 POPEw 383      17.429  79.929  42.467  1.00  0.00           C
ATOM  11303  C38 POPEw 383      16.489  80.259  41.297  1.00  0.00           C
ATOM  11306  C39 POPEw 383      17.129  81.179  40.257  1.00  0.00           C
ATOM  11309 0C31 POPEw 383      16.309  81.379  38.977  1.00  0.00           C
ATOM  11312 1C31 POPEw 383      17.059  82.329  38.037  1.00  0.00           C
ATOM  11315 2C31 POPEw 383      16.299  82.749  36.777  1.00  0.00           C
ATOM  11318 3C31 POPEw 383      17.149  83.659  35.877  1.00  0.00           C
ATOM  11321 4C31 POPEw 383      17.409  85.049  36.477  1.00  0.00           C
ATOM  11324 5C31 POPEw 383      17.059  86.239  35.567  1.00  0.00           C
ATOM  11327 6C31 POPEw 383      17.639  87.539  36.117  1.00  0.00           C
ATOM  11331  NH3 POPEx 384      96.659  29.679  51.617  1.00  0.00           N
ATOM  11335  C12 POPEx 384      95.869  30.889  52.017  1.00  0.00           C
ATOM  11338  C11 POPEx 384      94.539  30.939  51.247  1.00  0.00           C
ATOM  11341  P   POPEx 384      94.049  33.519  51.057  1.00  0.00           P
ATOM  11342  O13 POPEx 384      92.729  34.179  50.937  1.00  0.00           O
ATOM  11343  O14 POPEx 384      95.109  34.229  51.797  1.00  0.00           O
ATOM  11344  O11 POPEx 384      94.619  33.219  49.637  1.00  0.00           O
ATOM  11345  O12 POPEx 384      93.799  32.079  51.647  1.00  0.00           O
ATOM  11346  C1  POPEx 384      93.919  33.169  48.397  1.00  0.00           C
ATOM  11349  C2  POPEx 384      94.919  33.539  47.287  1.00  0.00           C
ATOM  11351  O21 POPEx 384      94.649  32.789  46.097  1.00  0.00           O
ATOM  11352  C21 POPEx 384      94.059  33.429  45.117  1.00  0.00           C
[truncated: 1,831,627 more chars]
