# Supplementary material for: Characterizing Membrane Association and Periplasmic Transfer of Bacterial Lipoproteins through Molecular Dynamics Simulations
Source: Structure. 2020 Apr 7;28(4):475–487.e3. doi: 10.1016/j.str.2020.01.012 (PMC7139219; doi:10.1016/j.str.2020.01.012)
Supplement: Data S3. Final Coordinates from Simulations (M–X), Related to Figure 3 [file mmc5.zip › M-X/MLTA-2-atomistic.pdb]

TITLE     Protein
REMARK    THIS IS A SIMULATION BOX
CRYST1  128.740  128.740  109.500  90.00  90.00  90.00 P 1           1
MODEL        1
ATOM      1  N   CYSTA   1      59.885  61.310  53.265  1.00  0.00           N
ATOM      3  CA  CYSTA   1      60.415  62.630  53.555  1.00  0.00           C
ATOM      5  C   CYSTA   1      59.755  63.110  54.875  1.00  0.00           C
ATOM      6  O   CYSTA   1      60.435  63.640  55.745  1.00  0.00           O
ATOM      7  CB  CYSTA   1      61.985  62.460  53.595  1.00  0.00           C
ATOM     10  SG  CYSTA   1      63.085  63.860  53.135  1.00  0.00           S
ATOM     11  C1  CYSTA   1      64.775  63.120  53.265  1.00  0.00           C
ATOM     14  CA1 CYSTA   1      59.105  60.950  52.255  1.00  0.00           C
ATOM     15  OA1 CYSTA   1      58.745  59.780  52.175  1.00  0.00           O
ATOM     16  CA2 CYSTA   1      58.535  61.920  51.275  1.00  0.00           C
ATOM     19  C11 CYSTA   1      65.985  63.910  52.625  1.00  0.00           C
ATOM     21  O11 CYSTA   1      65.915  63.870  51.165  1.00  0.00           O
ATOM     22  CX1 CYSTA   1      66.615  64.910  50.625  1.00  0.00           C
ATOM     23  OX1 CYSTA   1      67.115  65.800  51.265  1.00  0.00           O
ATOM     24  CX2 CYSTA   1      66.715  64.760  49.095  1.00  0.00           C
ATOM     27  C12 CYSTA   1      67.365  63.400  53.185  1.00  0.00           C
ATOM     30  O12 CYSTA   1      68.495  63.530  52.275  1.00  0.00           O
ATOM     31  CD1 CYSTA   1      69.105  62.400  51.915  1.00  0.00           C
ATOM     32  OD1 CYSTA   1      68.765  61.280  52.255  1.00  0.00           O
ATOM     33  CD2 CYSTA   1      70.345  62.680  51.055  1.00  0.00           C
ATOM     36  CA3 CYSTA   1      59.475  62.200  50.105  1.00  0.00           C
ATOM     39  CA4 CYSTA   1      58.925  63.340  49.245  1.00  0.00           C
ATOM     42  CA5 CYSTA   1      59.915  63.810  48.175  1.00  0.00           C
ATOM     45  CA6 CYSTA   1      59.385  64.980  47.345  1.00  0.00           C
ATOM     48  CA7 CYSTA   1      58.065  64.680  46.615  1.00  0.00           C
ATOM     51  CA8 CYSTA   1      57.815  65.690  45.475  1.00  0.00           C
ATOM     54  CA9 CYSTA   1      56.555  65.370  44.655  1.00  0.00           C
ATOM     57 0CA1 CYSTA   1      56.565  66.030  43.265  1.00  0.00           C
ATOM     60 1CA1 CYSTA   1      57.705  65.520  42.375  1.00  0.00           C
ATOM     63 2CA1 CYSTA   1      57.465  65.720  40.875  1.00  0.00           C
ATOM     66 3CA1 CYSTA   1      58.605  65.110  40.045  1.00  0.00           C
ATOM     69 4CA1 CYSTA   1      58.295  65.030  38.545  1.00  0.00           C
ATOM     72 5CA1 CYSTA   1      58.105  66.390  37.865  1.00  0.00           C
ATOM     75 6CA1 CYSTA   1      57.905  66.260  36.355  1.00  0.00           C
ATOM     79  CD3 CYSTA   1      70.155  62.260  49.575  1.00  0.00           C
ATOM     82  CD4 CYSTA   1      70.045  60.750  49.325  1.00  0.00           C
ATOM     85  CD5 CYSTA   1      69.455  60.390  47.955  1.00  0.00           C
ATOM     88  CD6 CYSTA   1      68.135  61.110  47.675  1.00  0.00           C
ATOM     91  CD7 CYSTA   1      67.245  60.430  46.625  1.00  0.00           C
ATOM     94  CD8 CYSTA   1      66.135  61.380  46.165  1.00  0.00           C
ATOM     97  CD9 CYSTA   1      64.895  60.670  45.615  1.00  0.00           C
ATOM    100 0CD1 CYSTA   1      64.155  61.490  44.555  1.00  0.00           C
ATOM    103 1CD1 CYSTA   1      64.815  61.350  43.185  1.00  0.00           C
ATOM    106 2CD1 CYSTA   1      64.185  62.230  42.095  1.00  0.00           C
ATOM    109 3CD1 CYSTA   1      64.825  61.960  40.725  1.00  0.00           C
ATOM    112 4CD1 CYSTA   1      64.355  60.660  40.045  1.00  0.00           C
ATOM    115 5CD1 CYSTA   1      62.845  60.560  39.815  1.00  0.00           C
ATOM    118 6CD1 CYSTA   1      62.435  59.340  38.985  1.00  0.00           C
ATOM    122  CX3 CYSTA   1      67.075  66.070  48.335  1.00  0.00           C
ATOM    125  CX4 CYSTA   1      68.545  66.540  48.355  1.00  0.00           C
ATOM    128  CX5 CYSTA   1      69.595  65.560  47.785  1.00  0.00           C
ATOM    131  CX6 CYSTA   1      69.315  65.050  46.365  1.00  0.00           C
ATOM    134  CX7 CYSTA   1      70.285  63.940  45.915  1.00  0.00           C
ATOM    137  CX8 CYSTA   1      69.875  63.270  44.575  1.00  0.00           C
ATOM    140  CX9 CYSTA   1      70.655  63.730  43.375  1.00  0.00           C
ATOM    142 0CX1 CYSTA   1      70.255  64.530  42.375  1.00  0.00           C
ATOM    144 1CX1 CYSTA   1      68.935  65.260  42.225  1.00  0.00           C
ATOM    147 2CX1 CYSTA   1      69.215  66.740  41.885  1.00  0.00           C
ATOM    150 3CX1 CYSTA   1      67.985  67.640  41.735  1.00  0.00           C
ATOM    153 4CX1 CYSTA   1      68.425  69.090  41.445  1.00  0.00           C
ATOM    156 5CX1 CYSTA   1      67.265  70.080  41.295  1.00  0.00           C
ATOM    159 6CX1 CYSTA   1      67.735  71.540  41.275  1.00  0.00           C
ATOM    162 7CX1 CYSTA   1      66.595  72.540  41.365  1.00  0.00           C
ATOM    165 8CX1 CYSTA   1      67.095  73.970  41.605  1.00  0.00           C
ATOM    169  N   SER A   2      58.395  62.910  55.055  1.00  0.00           N
ATOM    171  CA  SER A   2      57.665  62.780  56.345  1.00  0.00           C
ATOM    173  CB  SER A   2      58.455  62.020  57.455  1.00  0.00           C
ATOM    176  OG  SER A   2      58.635  60.650  57.085  1.00  0.00           O
ATOM    178  C   SER A   2      56.865  64.000  56.875  1.00  0.00           C
ATOM    179  O   SER A   2      57.215  65.140  56.575  1.00  0.00           O
ATOM    180  N   SER A   3      55.715  63.860  57.645  1.00  0.00           N
ATOM    182  CA  SER A   3      54.955  65.020  58.205  1.00  0.00           C
ATOM    184  CB  SER A   3      54.105  65.770  57.155  1.00  0.00           C
ATOM    187  OG  SER A   3      54.905  66.420  56.185  1.00  0.00           O
ATOM    189  C   SER A   3      53.905  64.740  59.305  1.00  0.00           C
ATOM    190  O   SER A   3      53.315  63.660  59.325  1.00  0.00           O
ATOM    191  N   LYS A   4      53.605  65.750  60.195  1.00  0.00           N
ATOM    193  CA  LYS A   4      52.555  65.750  61.235  1.00  0.00           C
ATOM    195  CB  LYS A   4      53.025  64.970  62.495  1.00  0.00           C
ATOM    198  CG  LYS A   4      52.885  63.430  62.485  1.00  0.00           C
ATOM    201  CD  LYS A   4      51.655  62.860  63.215  1.00  0.00           C
ATOM    204  CE  LYS A   4      51.605  63.040  64.735  1.00  0.00           C
ATOM    207  NZ  LYS A   4      52.895  62.680  65.315  1.00  0.00           N
ATOM    211  C   LYS A   4      52.185  67.230  61.535  1.00  0.00           C
ATOM    212  O   LYS A   4      52.175  67.980  60.555  1.00  0.00           O
ATOM    213  N   PRO A   5      51.865  67.800  62.715  1.00  0.00           N
ATOM    214  CD  PRO A   5      50.965  67.200  63.705  1.00  0.00           C
ATOM    217  CA  PRO A   5      51.885  69.270  62.885  1.00  0.00           C
ATOM    219  CB  PRO A   5      50.835  69.560  63.985  1.00  0.00           C
ATOM    222  CG  PRO A   5      49.965  68.300  64.035  1.00  0.00           C
ATOM    225  C   PRO A   5      53.265  69.730  63.275  1.00  0.00           C
ATOM    226  O   PRO A   5      53.605  69.790  64.455  1.00  0.00           O
ATOM    227  N   THR A   6      54.085  70.060  62.265  1.00  0.00           N
ATOM    229  CA  THR A   6      55.515  70.270  62.385  1.00  0.00           C
ATOM    231  CB  THR A   6      56.255  69.670  61.175  1.00  0.00           C
ATOM    233  OG1 THR A   6      55.555  68.560  60.605  1.00  0.00           O
ATOM    235  CG2 THR A   6      57.615  69.100  61.575  1.00  0.00           C
ATOM    239  C   THR A   6      55.825  71.760  62.555  1.00  0.00           C
ATOM    240  O   THR A   6      56.975  72.180  62.645  1.00  0.00           O
ATOM    241  N   ASP A   7      54.795  72.650  62.645  1.00  0.00           N
ATOM    243  CA  ASP A   7      54.965  74.090  62.415  1.00  0.00           C
ATOM    245  CB  ASP A   7      53.665  74.680  61.765  1.00  0.00           C
ATOM    248  CG  ASP A   7      53.915  75.670  60.625  1.00  0.00           C
ATOM    249  OD1 ASP A   7      55.085  76.030  60.345  1.00  0.00           O
ATOM    250  OD2 ASP A   7      52.915  76.150  60.025  1.00  0.00           O
ATOM    251  C   ASP A   7      55.295  74.860  63.705  1.00  0.00           C
ATOM    252  O   ASP A   7      55.405  76.090  63.715  1.00  0.00           O
ATOM    253  N   ARG A   8      55.465  74.180  64.855  1.00  0.00           N
ATOM    255  CA  ARG A   8      55.805  74.810  66.115  1.00  0.00           C
ATOM    257  CB  ARG A   8      54.565  74.920  67.055  1.00  0.00           C
ATOM    260  CG  ARG A   8      53.355  74.030  66.695  1.00  0.00           C
ATOM    263  CD  ARG A   8      52.155  74.240  67.625  1.00  0.00           C
ATOM    266  NE  ARG A   8      51.545  75.530  67.195  1.00  0.00           N
ATOM    268  CZ  ARG A   8      50.625  76.200  67.885  1.00  0.00           C
ATOM    269  NH1 ARG A   8      50.035  75.740  68.965  1.00  0.00           N
ATOM    272  NH2 ARG A   8      50.235  77.350  67.385  1.00  0.00           N
ATOM    275  C   ARG A   8      57.055  74.230  66.785  1.00  0.00           C
ATOM    276  O   ARG A   8      57.295  74.430  67.975  1.00  0.00           O
ATOM    277  N   GLY A   9      57.925  73.540  66.015  1.00  0.00           N
ATOM    279  CA  GLY A   9      59.175  72.980  66.525  1.00  0.00           C
ATOM    282  C   GLY A   9      59.095  71.520  66.825  1.00  0.00           C
ATOM    283  O   GLY A   9      59.995  70.930  67.415  1.00  0.00           O
ATOM    284  N   GLN A  10      58.025  70.880  66.355  1.00  0.00           N
ATOM    286  CA  GLN A  10      57.845  69.460  66.375  1.00  0.00           C
ATOM    288  CB  GLN A  10      56.375  69.110  66.055  1.00  0.00           C
ATOM    291  CG  GLN A  10      55.505  68.930  67.325  1.00  0.00           C
ATOM    294  CD  GLN A  10      54.675  70.180  67.635  1.00  0.00           C
ATOM    295  OE1 GLN A  10      55.125  71.310  67.505  1.00  0.00           O
ATOM    296  NE2 GLN A  10      53.425  69.960  68.085  1.00  0.00           N
ATOM    299  C   GLN A  10      58.855  68.640  65.555  1.00  0.00           C
ATOM    300  O   GLN A  10      58.995  68.820  64.355  1.00  0.00           O
ATOM    301  N   GLN A  11      59.565  67.710  66.225  1.00  0.00           N
ATOM    303  CA  GLN A  11      60.345  66.690  65.565  1.00  0.00           C
ATOM    305  CB  GLN A  11      61.835  67.000  65.725  1.00  0.00           C
ATOM    308  CG  GLN A  11      62.245  68.180  64.835  1.00  0.00           C
ATOM    311  CD  GLN A  11      63.755  68.250  64.805  1.00  0.00           C
ATOM    312  OE1 GLN A  11      64.415  67.450  64.145  1.00  0.00           O
ATOM    313  NE2 GLN A  11      64.325  69.170  65.595  1.00  0.00           N
ATOM    316  C   GLN A  11      60.065  65.280  66.055  1.00  0.00           C
ATOM    317  O   GLN A  11      59.755  65.050  67.225  1.00  0.00           O
ATOM    318  N   TYR A  12      60.145  64.300  65.135  1.00  0.00           N
ATOM    320  CA  TYR A  12      59.565  62.980  65.335  1.00  0.00           C
ATOM    322  CB  TYR A  12      58.445  62.770  64.285  1.00  0.00           C
ATOM    325  CG  TYR A  12      57.265  63.660  64.615  1.00  0.00           C
ATOM    326  CD1 TYR A  12      56.435  63.280  65.665  1.00  0.00           C
ATOM    328  CE1 TYR A  12      55.335  64.060  66.025  1.00  0.00           C
ATOM    330  CZ  TYR A  12      54.985  65.180  65.265  1.00  0.00           C
ATOM    331  OH  TYR A  12      53.825  65.900  65.605  1.00  0.00           O
ATOM    333  CD2 TYR A  12      56.965  64.830  63.895  1.00  0.00           C
ATOM    335  CE2 TYR A  12      55.825  65.590  64.215  1.00  0.00           C
ATOM    337  C   TYR A  12      60.585  61.850  65.295  1.00  0.00           C
ATOM    338  O   TYR A  12      60.235  60.680  65.225  1.00  0.00           O
ATOM    339  N   LYS A  13      61.905  62.160  65.385  1.00  0.00           N
ATOM    341  CA  LYS A  13      63.005  61.200  65.315  1.00  0.00           C
ATOM    343  CB  LYS A  13      64.355  61.960  65.365  1.00  0.00           C
ATOM    346  CG  LYS A  13      64.725  62.640  64.045  1.00  0.00           C
ATOM    349  CD  LYS A  13      65.825  63.700  64.215  1.00  0.00           C
ATOM    352  CE  LYS A  13      65.485  64.850  65.145  1.00  0.00           C
ATOM    355  NZ  LYS A  13      66.575  65.840  65.115  1.00  0.00           N
ATOM    359  C   LYS A  13      63.075  60.200  66.445  1.00  0.00           C
ATOM    360  O   LYS A  13      63.805  59.210  66.365  1.00  0.00           O
ATOM    361  N   ASP A  14      62.355  60.520  67.525  1.00  0.00           N
ATOM    363  CA  ASP A  14      62.365  59.890  68.815  1.00  0.00           C
ATOM    365  CB  ASP A  14      61.835  60.960  69.805  1.00  0.00           C
ATOM    368  CG  ASP A  14      62.815  62.090  70.045  1.00  0.00           C
ATOM    369  OD1 ASP A  14      64.035  61.830  70.195  1.00  0.00           O
ATOM    370  OD2 ASP A  14      62.355  63.240  70.265  1.00  0.00           O
ATOM    371  C   ASP A  14      61.525  58.600  68.855  1.00  0.00           C
ATOM    372  O   ASP A  14      61.635  57.770  69.765  1.00  0.00           O
ATOM    373  N   GLY A  15      60.665  58.390  67.835  1.00  0.00           N
ATOM    375  CA  GLY A  15      60.085  57.090  67.545  1.00  0.00           C
ATOM    378  C   GLY A  15      58.675  56.790  68.025  1.00  0.00           C
ATOM    379  O   GLY A  15      57.965  56.090  67.325  1.00  0.00           O
ATOM    380  N   LYS A  16      58.275  57.280  69.215  1.00  0.00           N
ATOM    382  CA  LYS A  16      56.975  57.120  69.875  1.00  0.00           C
ATOM    384  CB  LYS A  16      55.845  56.290  69.185  1.00  0.00           C
ATOM    387  CG  LYS A  16      54.495  56.140  69.925  1.00  0.00           C
ATOM    390  CD  LYS A  16      53.875  57.460  70.425  1.00  0.00           C
ATOM    393  CE  LYS A  16      52.365  57.450  70.695  1.00  0.00           C
ATOM    396  NZ  LYS A  16      52.025  56.480  71.755  1.00  0.00           N
ATOM    400  C   LYS A  16      57.205  56.570  71.265  1.00  0.00           C
ATOM    401  O   LYS A  16      57.925  55.590  71.445  1.00  0.00           O
ATOM    402  N   PHE A  17      56.615  57.210  72.275  1.00  0.00           N
ATOM    404  CA  PHE A  17      56.755  56.870  73.665  1.00  0.00           C
ATOM    406  CB  PHE A  17      56.985  58.170  74.475  1.00  0.00           C
ATOM    409  CG  PHE A  17      58.325  58.720  74.045  1.00  0.00           C
ATOM    410  CD1 PHE A  17      58.425  59.720  73.065  1.00  0.00           C
ATOM    412  CE1 PHE A  17      59.675  60.160  72.615  1.00  0.00           C
ATOM    414  CZ  PHE A  17      60.835  59.640  73.175  1.00  0.00           C
ATOM    416  CD2 PHE A  17      59.505  58.200  74.595  1.00  0.00           C
ATOM    418  CE2 PHE A  17      60.755  58.660  74.155  1.00  0.00           C
ATOM    420  C   PHE A  17      55.605  56.020  74.205  1.00  0.00           C
ATOM    421  O   PHE A  17      54.605  55.770  73.535  1.00  0.00           O
ATOM    422  N   THR A  18      55.815  55.490  75.435  1.00  0.00           N
ATOM    424  CA  THR A  18      54.895  54.610  76.155  1.00  0.00           C
ATOM    426  CB  THR A  18      55.365  53.150  76.195  1.00  0.00           C
ATOM    428  OG1 THR A  18      56.685  53.020  76.745  1.00  0.00           O
ATOM    430  CG2 THR A  18      55.405  52.580  74.765  1.00  0.00           C
ATOM    434  C   THR A  18      54.705  55.060  77.605  1.00  0.00           C
ATOM    435  O   THR A  18      53.895  54.510  78.355  1.00  0.00           O
ATOM    436  N   GLN A  19      55.475  56.050  78.065  1.00  0.00           N
ATOM    438  CA  GLN A  19      55.495  56.510  79.435  1.00  0.00           C
ATOM    440  CB  GLN A  19      56.555  55.790  80.325  1.00  0.00           C
ATOM    443  CG  GLN A  19      56.485  54.250  80.425  1.00  0.00           C
ATOM    446  CD  GLN A  19      57.525  53.760  81.425  1.00  0.00           C
ATOM    447  OE1 GLN A  19      57.245  53.110  82.425  1.00  0.00           O
ATOM    448  NE2 GLN A  19      58.815  54.160  81.215  1.00  0.00           N
ATOM    451  C   GLN A  19      56.025  57.920  79.335  1.00  0.00           C
ATOM    452  O   GLN A  19      56.885  58.140  78.475  1.00  0.00           O
ATOM    453  N   PRO A  20      55.665  58.840  80.215  1.00  0.00           N
ATOM    454  CD  PRO A  20      54.375  58.820  80.895  1.00  0.00           C
ATOM    457  CA  PRO A  20      56.305  60.150  80.355  1.00  0.00           C
ATOM    459  CB  PRO A  20      55.695  60.680  81.655  1.00  0.00           C
ATOM    462  CG  PRO A  20      54.255  60.220  81.525  1.00  0.00           C
ATOM    465  C   PRO A  20      57.815  60.220  80.325  1.00  0.00           C
ATOM    466  O   PRO A  20      58.365  61.170  79.755  1.00  0.00           O
ATOM    467  N   PHE A  21      58.515  59.260  80.965  1.00  0.00           N
ATOM    469  CA  PHE A  21      59.955  59.250  81.015  1.00  0.00           C
ATOM    471  CB  PHE A  21      60.515  59.510  82.435  1.00  0.00           C
ATOM    474  CG  PHE A  21      60.075  60.850  82.925  1.00  0.00           C
ATOM    475  CD1 PHE A  21      60.765  62.010  82.525  1.00  0.00           C
ATOM    477  CE1 PHE A  21      60.405  63.250  83.045  1.00  0.00           C
ATOM    479  CZ  PHE A  21      59.345  63.370  83.955  1.00  0.00           C
ATOM    481  CD2 PHE A  21      58.995  60.970  83.815  1.00  0.00           C
ATOM    483  CE2 PHE A  21      58.625  62.230  84.315  1.00  0.00           C
ATOM    485  C   PHE A  21      60.545  57.940  80.545  1.00  0.00           C
ATOM    486  O   PHE A  21      60.195  56.850  81.015  1.00  0.00           O
ATOM    487  N   SER A  22      61.525  58.020  79.645  1.00  0.00           N
ATOM    489  CA  SER A  22      62.235  56.860  79.175  1.00  0.00           C
ATOM    491  CB  SER A  22      61.725  56.380  77.795  1.00  0.00           C
ATOM    494  OG  SER A  22      61.825  57.410  76.825  1.00  0.00           O
ATOM    496  C   SER A  22      63.715  57.140  79.135  1.00  0.00           C
ATOM    497  O   SER A  22      64.155  58.220  78.745  1.00  0.00           O
ATOM    498  N   LEU A  23      64.535  56.180  79.605  1.00  0.00           N
ATOM    500  CA  LEU A  23      65.975  56.290  79.555  1.00  0.00           C
ATOM    502  CB  LEU A  23      66.615  55.300  80.575  1.00  0.00           C
ATOM    505  CG  LEU A  23      68.145  55.380  80.785  1.00  0.00           C
ATOM    507  CD1 LEU A  23      68.965  54.600  79.755  1.00  0.00           C
ATOM    511  CD2 LEU A  23      68.645  56.820  80.895  1.00  0.00           C
ATOM    515  C   LEU A  23      66.485  56.000  78.155  1.00  0.00           C
ATOM    516  O   LEU A  23      66.345  54.870  77.655  1.00  0.00           O
ATOM    517  N   VAL A  24      67.055  57.020  77.485  1.00  0.00           N
ATOM    519  CA  VAL A  24      67.625  56.890  76.155  1.00  0.00           C
ATOM    521  CB  VAL A  24      67.445  58.110  75.255  1.00  0.00           C
ATOM    523  CG1 VAL A  24      65.945  58.280  74.965  1.00  0.00           C
ATOM    527  CG2 VAL A  24      68.015  59.390  75.885  1.00  0.00           C
ATOM    531  C   VAL A  24      69.095  56.580  76.265  1.00  0.00           C
ATOM    532  O   VAL A  24      69.775  57.010  77.205  1.00  0.00           O
ATOM    533  N   ASN A  25      69.675  55.810  75.315  1.00  0.00           N
ATOM    535  CA  ASN A  25      71.105  55.570  75.285  1.00  0.00           C
ATOM    537  CB  ASN A  25      71.485  54.550  74.195  1.00  0.00           C
ATOM    540  CG  ASN A  25      71.065  53.170  74.655  1.00  0.00           C
ATOM    541  OD1 ASN A  25      71.055  52.860  75.845  1.00  0.00           O
ATOM    542  ND2 ASN A  25      70.775  52.290  73.675  1.00  0.00           N
ATOM    545  C   ASN A  25      71.945  56.820  75.145  1.00  0.00           C
ATOM    546  O   ASN A  25      72.895  57.040  75.895  1.00  0.00           O
ATOM    547  N   GLN A  26      71.545  57.710  74.235  1.00  0.00           N
ATOM    549  CA  GLN A  26      72.035  59.050  74.185  1.00  0.00           C
ATOM    551  CB  GLN A  26      73.375  59.150  73.405  1.00  0.00           C
ATOM    554  CG  GLN A  26      73.365  58.540  71.985  1.00  0.00           C
ATOM    557  CD  GLN A  26      74.785  58.600  71.435  1.00  0.00           C
ATOM    558  OE1 GLN A  26      75.395  59.660  71.475  1.00  0.00           O
ATOM    559  NE2 GLN A  26      75.355  57.480  70.945  1.00  0.00           N
ATOM    562  C   GLN A  26      70.955  59.920  73.565  1.00  0.00           C
ATOM    563  O   GLN A  26      70.145  59.410  72.785  1.00  0.00           O
ATOM    564  N   PRO A  27      70.825  61.200  73.905  1.00  0.00           N
ATOM    565  CD  PRO A  27      71.425  61.810  75.095  1.00  0.00           C
ATOM    568  CA  PRO A  27      70.005  62.160  73.165  1.00  0.00           C
ATOM    570  CB  PRO A  27      70.265  63.490  73.905  1.00  0.00           C
ATOM    573  CG  PRO A  27      70.585  63.050  75.335  1.00  0.00           C
ATOM    576  C   PRO A  27      70.295  62.280  71.665  1.00  0.00           C
ATOM    577  O   PRO A  27      71.405  61.960  71.225  1.00  0.00           O
ATOM    578  N   ASP A  28      69.325  62.760  70.855  1.00  0.00           N
ATOM    580  CA  ASP A  28      69.555  63.040  69.445  1.00  0.00           C
ATOM    582  CB  ASP A  28      68.165  62.980  68.735  1.00  0.00           C
ATOM    585  CG  ASP A  28      68.155  63.280  67.245  1.00  0.00           C
ATOM    586  OD1 ASP A  28      67.835  64.460  66.915  1.00  0.00           O
ATOM    587  OD2 ASP A  28      68.455  62.420  66.385  1.00  0.00           O
ATOM    588  C   ASP A  28      70.275  64.380  69.265  1.00  0.00           C
ATOM    589  O   ASP A  28      70.835  64.690  68.225  1.00  0.00           O
ATOM    590  N   ALA A  29      70.285  65.220  70.335  1.00  0.00           N
ATOM    592  CA  ALA A  29      70.955  66.500  70.395  1.00  0.00           C
ATOM    594  CB  ALA A  29      70.705  67.150  71.775  1.00  0.00           C
ATOM    598  C   ALA A  29      72.445  66.390  70.135  1.00  0.00           C
ATOM    599  O   ALA A  29      73.125  65.520  70.685  1.00  0.00           O
ATOM    600  N   VAL A  30      73.005  67.270  69.275  1.00  0.00           N
ATOM    602  CA  VAL A  30      74.375  67.140  68.825  1.00  0.00           C
ATOM    604  CB  VAL A  30      74.505  66.890  67.315  1.00  0.00           C
ATOM    606  CG1 VAL A  30      74.055  68.080  66.455  1.00  0.00           C
ATOM    610  CG2 VAL A  30      75.975  66.530  66.995  1.00  0.00           C
ATOM    614  C   VAL A  30      75.155  68.360  69.235  1.00  0.00           C
ATOM    615  O   VAL A  30      74.755  69.520  69.055  1.00  0.00           O
ATOM    616  N   GLY A  31      76.345  68.140  69.805  1.00  0.00           N
ATOM    618  CA  GLY A  31      77.185  69.210  70.285  1.00  0.00           C
ATOM    621  C   GLY A  31      76.815  69.530  71.695  1.00  0.00           C
ATOM    622  O   GLY A  31      75.895  68.960  72.275  1.00  0.00           O
ATOM    623  N   ALA A  32      77.555  70.450  72.315  1.00  0.00           N
ATOM    625  CA  ALA A  32      77.335  70.740  73.705  1.00  0.00           C
ATOM    627  CB  ALA A  32      78.605  71.300  74.345  1.00  0.00           C
ATOM    631  C   ALA A  32      76.205  71.730  73.905  1.00  0.00           C
ATOM    632  O   ALA A  32      75.855  72.490  72.995  1.00  0.00           O
ATOM    633  N   PRO A  33      75.615  71.760  75.085  1.00  0.00           N
ATOM    634  CD  PRO A  33      75.415  70.610  75.965  1.00  0.00           C
ATOM    637  CA  PRO A  33      74.835  72.900  75.515  1.00  0.00           C
ATOM    639  CB  PRO A  33      74.355  72.470  76.895  1.00  0.00           C
ATOM    642  CG  PRO A  33      74.175  70.970  76.765  1.00  0.00           C
ATOM    645  C   PRO A  33      75.565  74.240  75.485  1.00  0.00           C
ATOM    646  O   PRO A  33      76.705  74.350  75.925  1.00  0.00           O
ATOM    647  N   ILE A  34      74.905  75.270  74.935  1.00  0.00           N
ATOM    649  CA  ILE A  34      75.405  76.620  74.715  1.00  0.00           C
ATOM    651  CB  ILE A  34      74.375  77.460  73.935  1.00  0.00           C
ATOM    653  CG2 ILE A  34      74.825  78.920  73.715  1.00  0.00           C
ATOM    657  CG1 ILE A  34      73.905  76.800  72.605  1.00  0.00           C
ATOM    660  CD  ILE A  34      75.005  76.410  71.615  1.00  0.00           C
ATOM    664  C   ILE A  34      75.805  77.300  76.015  1.00  0.00           C
ATOM    665  O   ILE A  34      76.755  78.070  76.095  1.00  0.00           O
ATOM    666  N   ASN A  35      75.035  77.040  77.095  1.00  0.00           N
ATOM    668  CA  ASN A  35      74.795  77.980  78.165  1.00  0.00           C
ATOM    670  CB  ASN A  35      73.255  78.130  78.215  1.00  0.00           C
ATOM    673  CG  ASN A  35      72.545  77.080  79.065  1.00  0.00           C
ATOM    674  OD1 ASN A  35      72.835  75.900  78.885  1.00  0.00           O
ATOM    675  ND2 ASN A  35      71.625  77.490  79.965  1.00  0.00           N
ATOM    678  C   ASN A  35      75.465  77.570  79.465  1.00  0.00           C
ATOM    679  O   ASN A  35      74.895  77.610  80.555  1.00  0.00           O
ATOM    680  N   ALA A  36      76.735  77.160  79.375  1.00  0.00           N
ATOM    682  CA  ALA A  36      77.565  76.760  80.495  1.00  0.00           C
ATOM    684  CB  ALA A  36      78.925  76.240  79.995  1.00  0.00           C
ATOM    688  C   ALA A  36      77.755  77.880  81.495  1.00  0.00           C
ATOM    689  O   ALA A  36      77.715  77.680  82.705  1.00  0.00           O
ATOM    690  N   GLY A  37      77.905  79.120  80.985  1.00  0.00           N
ATOM    692  CA  GLY A  37      77.895  80.330  81.785  1.00  0.00           C
ATOM    695  C   GLY A  37      76.665  80.570  82.625  1.00  0.00           C
ATOM    696  O   GLY A  37      76.765  80.670  83.845  1.00  0.00           O
ATOM    697  N   ASP A  38      75.455  80.620  82.015  1.00  0.00           N
ATOM    699  CA  ASP A  38      74.215  80.830  82.725  1.00  0.00           C
ATOM    701  CB  ASP A  38      73.025  81.310  81.855  1.00  0.00           C
ATOM    704  CG  ASP A  38      72.955  80.710  80.475  1.00  0.00           C
ATOM    705  OD1 ASP A  38      73.965  80.790  79.725  1.00  0.00           O
ATOM    706  OD2 ASP A  38      71.815  80.340  80.055  1.00  0.00           O
ATOM    707  C   ASP A  38      73.805  79.690  83.625  1.00  0.00           C
ATOM    708  O   ASP A  38      73.265  79.900  84.715  1.00  0.00           O
ATOM    709  N   PHE A  39      74.055  78.430  83.225  1.00  0.00           N
ATOM    711  CA  PHE A  39      73.855  77.280  84.075  1.00  0.00           C
ATOM    713  CB  PHE A  39      74.075  75.970  83.255  1.00  0.00           C
ATOM    716  CG  PHE A  39      73.915  74.730  84.095  1.00  0.00           C
ATOM    717  CD1 PHE A  39      72.645  74.350  84.555  1.00  0.00           C
ATOM    719  CE1 PHE A  39      72.495  73.230  85.375  1.00  0.00           C
ATOM    721  CZ  PHE A  39      73.615  72.490  85.775  1.00  0.00           C
ATOM    723  CD2 PHE A  39      75.025  73.950  84.445  1.00  0.00           C
ATOM    725  CE2 PHE A  39      74.885  72.850  85.315  1.00  0.00           C
ATOM    727  C   PHE A  39      74.715  77.300  85.355  1.00  0.00           C
ATOM    728  O   PHE A  39      74.245  77.040  86.455  1.00  0.00           O
ATOM    729  N   ALA A  40      76.015  77.640  85.225  1.00  0.00           N
ATOM    731  CA  ALA A  40      76.915  77.870  86.325  1.00  0.00           C
ATOM    733  CB  ALA A  40      78.305  78.070  85.745  1.00  0.00           C
ATOM    737  C   ALA A  40      76.605  79.050  87.235  1.00  0.00           C
ATOM    738  O   ALA A  40      76.805  78.970  88.455  1.00  0.00           O
ATOM    739  N   GLU A  41      76.145  80.210  86.745  1.00  0.00           N
ATOM    741  CA  GLU A  41      75.595  81.180  87.675  1.00  0.00           C
ATOM    743  CB  GLU A  41      75.435  82.600  87.115  1.00  0.00           C
ATOM    746  CG  GLU A  41      74.425  82.800  85.985  1.00  0.00           C
ATOM    749  CD  GLU A  41      74.075  84.280  85.865  1.00  0.00           C
ATOM    750  OE1 GLU A  41      73.545  84.870  86.835  1.00  0.00           O
ATOM    751  OE2 GLU A  41      74.405  84.860  84.795  1.00  0.00           O
ATOM    752  C   GLU A  41      74.335  80.690  88.335  1.00  0.00           C
ATOM    753  O   GLU A  41      74.155  80.890  89.545  1.00  0.00           O
ATOM    754  N   GLN A  42      73.445  79.990  87.605  1.00  0.00           N
ATOM    756  CA  GLN A  42      72.205  79.450  88.145  1.00  0.00           C
ATOM    758  CB  GLN A  42      71.325  78.800  87.045  1.00  0.00           C
ATOM    761  CG  GLN A  42      69.895  78.420  87.505  1.00  0.00           C
ATOM    764  CD  GLN A  42      69.205  79.600  88.185  1.00  0.00           C
ATOM    765  OE1 GLN A  42      68.865  80.610  87.575  1.00  0.00           O
ATOM    766  NE2 GLN A  42      68.975  79.500  89.515  1.00  0.00           N
ATOM    769  C   GLN A  42      72.435  78.500  89.305  1.00  0.00           C
ATOM    770  O   GLN A  42      71.805  78.610  90.345  1.00  0.00           O
ATOM    771  N   ILE A  43      73.435  77.610  89.195  1.00  0.00           N
ATOM    773  CA  ILE A  43      73.885  76.740  90.265  1.00  0.00           C
ATOM    775  CB  ILE A  43      74.915  75.740  89.725  1.00  0.00           C
ATOM    777  CG2 ILE A  43      76.395  76.060  90.055  1.00  0.00           C
ATOM    781  CG1 ILE A  43      74.555  74.320  90.195  1.00  0.00           C
ATOM    784  CD  ILE A  43      74.605  74.150  91.705  1.00  0.00           C
ATOM    788  C   ILE A  43      74.355  77.510  91.515  1.00  0.00           C
ATOM    789  O   ILE A  43      74.075  77.160  92.665  1.00  0.00           O
ATOM    790  N   ASN A  44      75.065  78.640  91.305  1.00  0.00           N
ATOM    792  CA  ASN A  44      75.475  79.550  92.355  1.00  0.00           C
ATOM    794  CB  ASN A  44      76.455  80.590  91.755  1.00  0.00           C
ATOM    797  CG  ASN A  44      77.295  81.250  92.845  1.00  0.00           C
ATOM    798  OD1 ASN A  44      76.845  82.010  93.695  1.00  0.00           O
ATOM    799  ND2 ASN A  44      78.615  80.950  92.815  1.00  0.00           N
ATOM    802  C   ASN A  44      74.315  80.220  93.085  1.00  0.00           C
ATOM    803  O   ASN A  44      74.265  80.300  94.305  1.00  0.00           O
ATOM    804  N   HIS A  45      73.295  80.660  92.315  1.00  0.00           N
ATOM    806  CA  HIS A  45      72.035  81.120  92.845  1.00  0.00           C
ATOM    808  CB  HIS A  45      71.145  81.660  91.685  1.00  0.00           C
ATOM    811  ND1 HIS A  45      71.845  84.080  91.505  1.00  0.00           N
ATOM    812  CG  HIS A  45      71.715  82.830  90.935  1.00  0.00           C
ATOM    813  CE1 HIS A  45      72.335  84.860  90.545  1.00  0.00           C
ATOM    815  NE2 HIS A  45      72.505  84.180  89.395  1.00  0.00           N
ATOM    817  CD2 HIS A  45      72.105  82.890  89.635  1.00  0.00           C
ATOM    819  C   HIS A  45      71.335  80.030  93.685  1.00  0.00           C
ATOM    820  O   HIS A  45      70.905  80.280  94.805  1.00  0.00           O
ATOM    821  N   ILE A  46      71.285  78.760  93.205  1.00  0.00           N
ATOM    823  CA  ILE A  46      70.715  77.640  93.965  1.00  0.00           C
ATOM    825  CB  ILE A  46      70.725  76.300  93.185  1.00  0.00           C
ATOM    827  CG2 ILE A  46      70.155  75.160  94.045  1.00  0.00           C
ATOM    831  CG1 ILE A  46      69.985  76.350  91.815  1.00  0.00           C
ATOM    834  CD  ILE A  46      68.465  76.200  91.895  1.00  0.00           C
ATOM    838  C   ILE A  46      71.415  77.410  95.295  1.00  0.00           C
ATOM    839  O   ILE A  46      70.785  77.300  96.345  1.00  0.00           O
ATOM    840  N   ARG A  47      72.755  77.350  95.335  1.00  0.00           N
ATOM    842  CA  ARG A  47      73.445  76.990  96.565  1.00  0.00           C
ATOM    844  CB  ARG A  47      74.895  76.570  96.245  1.00  0.00           C
ATOM    847  CG  ARG A  47      75.855  77.740  95.975  1.00  0.00           C
ATOM    850  CD  ARG A  47      76.955  77.420  94.975  1.00  0.00           C
ATOM    853  NE  ARG A  47      77.915  76.460  95.605  1.00  0.00           N
ATOM    855  CZ  ARG A  47      78.435  75.420  94.965  1.00  0.00           C
ATOM    856  NH1 ARG A  47      78.335  75.210  93.675  1.00  0.00           N
ATOM    859  NH2 ARG A  47      79.095  74.560  95.695  1.00  0.00           N
ATOM    862  C   ARG A  47      73.425  78.070  97.625  1.00  0.00           C
ATOM    863  O   ARG A  47      73.455  77.760  98.805  1.00  0.00           O
ATOM    864  N   ASN A  48      73.365  79.360  97.215  1.00  0.00           N
ATOM    866  CA  ASN A  48      73.355  80.470  98.155  1.00  0.00           C
ATOM    868  CB  ASN A  48      73.955  81.760  97.495  1.00  0.00           C
ATOM    871  CG  ASN A  48      75.475  81.680  97.305  1.00  0.00           C
ATOM    872  OD1 ASN A  48      76.165  80.770  97.765  1.00  0.00           O
ATOM    873  ND2 ASN A  48      76.025  82.690  96.595  1.00  0.00           N
ATOM    876  C   ASN A  48      71.955  80.810  98.665  1.00  0.00           C
ATOM    877  O   ASN A  48      71.795  81.140  99.845  1.00  0.00           O
ATOM    878  N   SER A  49      70.905  80.730  97.825  1.00  0.00           N
ATOM    880  CA  SER A  49      69.575  81.150  98.275  1.00  0.00           C
ATOM    882  CB  SER A  49      68.965  82.270  97.395  1.00  0.00           C
ATOM    885  OG  SER A  49      68.895  81.880  96.035  1.00  0.00           O
ATOM    887  C   SER A  49      68.605  79.990  98.435  1.00  0.00           C
ATOM    888  O   SER A  49      67.475  80.180  98.875  1.00  0.00           O
ATOM    889  N   SER A  50      69.045  78.750  98.185  1.00  0.00           N
ATOM    891  CA  SER A  50      68.375  77.580  98.715  1.00  0.00           C
ATOM    893  CB  SER A  50      67.265  77.060  97.745  1.00  0.00           C
ATOM    896  OG  SER A  50      67.755  76.830  96.415  1.00  0.00           O
ATOM    898  C   SER A  50      69.355  76.460  99.055  1.00  0.00           C
ATOM    899  O   SER A  50      69.265  75.390  98.455  1.00  0.00           O
ATOM    900  N   PRO A  51      70.295  76.600 100.025  1.00  0.00           N
ATOM    901  CD  PRO A  51      70.445  77.790 100.875  1.00  0.00           C
ATOM    904  CA  PRO A  51      71.315  75.600 100.365  1.00  0.00           C
ATOM    906  CB  PRO A  51      71.885  76.060 101.715  1.00  0.00           C
ATOM    909  CG  PRO A  51      71.725  77.570 101.685  1.00  0.00           C
ATOM    912  C   PRO A  51      70.865  74.160 100.395  1.00  0.00           C
ATOM    913  O   PRO A  51      71.585  73.290  99.925  1.00  0.00           O
ATOM    914  N   ARG A  52      69.655  73.880 100.935  1.00  0.00           N
ATOM    916  CA  ARG A  52      69.095  72.550 100.965  1.00  0.00           C
ATOM    918  CB  ARG A  52      67.695  72.520 101.615  1.00  0.00           C
ATOM    921  CG  ARG A  52      66.535  73.310 100.955  1.00  0.00           C
ATOM    924  CD  ARG A  52      65.165  72.950 101.545  1.00  0.00           C
ATOM    927  NE  ARG A  52      64.865  71.530 101.155  1.00  0.00           N
ATOM    929  CZ  ARG A  52      64.485  71.170  99.935  1.00  0.00           C
ATOM    930  NH1 ARG A  52      64.265  72.030  98.975  1.00  0.00           N
ATOM    933  NH2 ARG A  52      64.285  69.890  99.715  1.00  0.00           N
ATOM    936  C   ARG A  52      68.955  71.930  99.595  1.00  0.00           C
ATOM    937  O   ARG A  52      69.245  70.750  99.405  1.00  0.00           O
ATOM    938  N   LEU A  53      68.495  72.720  98.605  1.00  0.00           N
ATOM    940  CA  LEU A  53      68.245  72.260  97.265  1.00  0.00           C
ATOM    942  CB  LEU A  53      67.545  73.360  96.445  1.00  0.00           C
ATOM    945  CG  LEU A  53      67.115  72.890  95.055  1.00  0.00           C
ATOM    947  CD1 LEU A  53      66.205  71.670  95.215  1.00  0.00           C
ATOM    951  CD2 LEU A  53      66.405  74.000  94.275  1.00  0.00           C
ATOM    955  C   LEU A  53      69.535  71.880  96.605  1.00  0.00           C
ATOM    956  O   LEU A  53      69.665  70.810  96.025  1.00  0.00           O
ATOM    957  N   TYR A  54      70.555  72.740  96.795  1.00  0.00           N
ATOM    959  CA  TYR A  54      71.905  72.410  96.435  1.00  0.00           C
ATOM    961  CB  TYR A  54      72.855  73.610  96.615  1.00  0.00           C
ATOM    964  CG  TYR A  54      74.255  73.250  96.175  1.00  0.00           C
ATOM    965  CD1 TYR A  54      74.485  72.970  94.825  1.00  0.00           C
ATOM    967  CE1 TYR A  54      75.745  72.520  94.395  1.00  0.00           C
ATOM    969  CZ  TYR A  54      76.785  72.360  95.315  1.00  0.00           C
ATOM    970  OH  TYR A  54      78.035  71.880  94.865  1.00  0.00           O
ATOM    972  CD2 TYR A  54      75.305  73.120  97.095  1.00  0.00           C
ATOM    974  CE2 TYR A  54      76.565  72.660  96.665  1.00  0.00           C
ATOM    976  C   TYR A  54      72.435  71.180  97.155  1.00  0.00           C
ATOM    977  O   TYR A  54      73.025  70.320  96.515  1.00  0.00           O
ATOM    978  N   GLY A  55      72.235  71.000  98.475  1.00  0.00           N
ATOM    980  CA  GLY A  55      72.655  69.780  99.145  1.00  0.00           C
ATOM    983  C   GLY A  55      72.005  68.500  98.695  1.00  0.00           C
ATOM    984  O   GLY A  55      72.645  67.470  98.575  1.00  0.00           O
ATOM    985  N   ASN A  56      70.695  68.530  98.405  1.00  0.00           N
ATOM    987  CA  ASN A  56      69.975  67.380  97.865  1.00  0.00           C
ATOM    989  CB  ASN A  56      68.435  67.580  97.995  1.00  0.00           C
ATOM    992  CG  ASN A  56      67.955  67.600  99.445  1.00  0.00           C
ATOM    993  OD1 ASN A  56      67.045  68.350  99.825  1.00  0.00           O
ATOM    994  ND2 ASN A  56      68.545  66.750 100.315  1.00  0.00           N
ATOM    997  C   ASN A  56      70.295  67.100  96.405  1.00  0.00           C
ATOM    998  O   ASN A  56      70.145  65.970  95.945  1.00  0.00           O
ATOM    999  N   GLN A  57      70.705  68.100  95.615  1.00  0.00           N
ATOM   1001  CA  GLN A  57      70.785  67.970  94.175  1.00  0.00           C
ATOM   1003  CB  GLN A  57      69.855  69.050  93.565  1.00  0.00           C
ATOM   1006  CG  GLN A  57      69.515  68.930  92.065  1.00  0.00           C
ATOM   1009  CD  GLN A  57      68.785  67.630  91.695  1.00  0.00           C
ATOM   1010  OE1 GLN A  57      68.755  66.610  92.395  1.00  0.00           O
ATOM   1011  NE2 GLN A  57      68.145  67.640  90.505  1.00  0.00           N
ATOM   1014  C   GLN A  57      72.215  68.160  93.725  1.00  0.00           C
ATOM   1015  O   GLN A  57      72.525  68.220  92.535  1.00  0.00           O
ATOM   1016  N   SER A  58      73.175  68.190  94.675  1.00  0.00           N
ATOM   1018  CA  SER A  58      74.575  68.540  94.435  1.00  0.00           C
ATOM   1020  CB  SER A  58      75.455  68.530  95.705  1.00  0.00           C
ATOM   1023  OG  SER A  58      75.375  67.310  96.435  1.00  0.00           O
ATOM   1025  C   SER A  58      75.245  67.650  93.435  1.00  0.00           C
ATOM   1026  O   SER A  58      76.005  68.110  92.575  1.00  0.00           O
ATOM   1027  N   ASN A  59      74.945  66.350  93.555  1.00  0.00           N
ATOM   1029  CA  ASN A  59      75.505  65.290  92.735  1.00  0.00           C
ATOM   1031  CB  ASN A  59      75.065  63.900  93.275  1.00  0.00           C
ATOM   1034  CG  ASN A  59      73.575  63.500  93.315  1.00  0.00           C
ATOM   1035  OD1 ASN A  59      73.335  62.290  93.265  1.00  0.00           O
ATOM   1036  ND2 ASN A  59      72.575  64.400  93.415  1.00  0.00           N
ATOM   1039  C   ASN A  59      75.265  65.470  91.235  1.00  0.00           C
ATOM   1040  O   ASN A  59      76.215  65.540  90.465  1.00  0.00           O
ATOM   1041  N   VAL A  60      74.005  65.660  90.795  1.00  0.00           N
ATOM   1043  CA  VAL A  60      73.685  65.920  89.395  1.00  0.00           C
ATOM   1045  CB  VAL A  60      72.195  65.880  89.065  1.00  0.00           C
ATOM   1047  CG1 VAL A  60      71.585  64.520  89.445  1.00  0.00           C
ATOM   1051  CG2 VAL A  60      71.405  66.990  89.755  1.00  0.00           C
ATOM   1055  C   VAL A  60      74.305  67.210  88.905  1.00  0.00           C
ATOM   1056  O   VAL A  60      74.845  67.270  87.795  1.00  0.00           O
ATOM   1057  N   TYR A  61      74.305  68.290  89.715  1.00  0.00           N
ATOM   1059  CA  TYR A  61      74.905  69.560  89.365  1.00  0.00           C
ATOM   1061  CB  TYR A  61      74.695  70.610  90.495  1.00  0.00           C
ATOM   1064  CG  TYR A  61      73.265  71.070  90.655  1.00  0.00           C
ATOM   1065  CD1 TYR A  61      72.505  71.490  89.545  1.00  0.00           C
ATOM   1067  CE1 TYR A  61      71.245  72.080  89.725  1.00  0.00           C
ATOM   1069  CZ  TYR A  61      70.735  72.270  91.015  1.00  0.00           C
ATOM   1070  OH  TYR A  61      69.465  72.880  91.185  1.00  0.00           O
ATOM   1072  CD2 TYR A  61      72.725  71.250  91.945  1.00  0.00           C
ATOM   1074  CE2 TYR A  61      71.475  71.860  92.125  1.00  0.00           C
ATOM   1076  C   TYR A  61      76.395  69.490  89.095  1.00  0.00           C
ATOM   1077  O   TYR A  61      76.875  69.920  88.045  1.00  0.00           O
ATOM   1078  N   ASN A  62      77.145  68.860  90.025  1.00  0.00           N
ATOM   1080  CA  ASN A  62      78.555  68.560  89.905  1.00  0.00           C
ATOM   1082  CB  ASN A  62      79.105  67.940  91.225  1.00  0.00           C
ATOM   1085  CG  ASN A  62      79.075  68.870  92.445  1.00  0.00           C
ATOM   1086  OD1 ASN A  62      79.175  68.370  93.565  1.00  0.00           O
ATOM   1087  ND2 ASN A  62      78.955  70.200  92.255  1.00  0.00           N
ATOM   1090  C   ASN A  62      78.885  67.620  88.745  1.00  0.00           C
ATOM   1091  O   ASN A  62      79.815  67.900  87.995  1.00  0.00           O
ATOM   1092  N   ALA A  63      78.115  66.530  88.525  1.00  0.00           N
ATOM   1094  CA  ALA A  63      78.335  65.670  87.385  1.00  0.00           C
ATOM   1096  CB  ALA A  63      77.355  64.490  87.455  1.00  0.00           C
ATOM   1100  C   ALA A  63      78.175  66.380  86.045  1.00  0.00           C
ATOM   1101  O   ALA A  63      79.015  66.290  85.155  1.00  0.00           O
ATOM   1102  N   VAL A  64      77.095  67.180  85.915  1.00  0.00           N
ATOM   1104  CA  VAL A  64      76.855  68.040  84.765  1.00  0.00           C
ATOM   1106  CB  VAL A  64      75.495  68.730  84.895  1.00  0.00           C
ATOM   1108  CG1 VAL A  64      75.295  69.850  83.865  1.00  0.00           C
ATOM   1112  CG2 VAL A  64      74.375  67.690  84.725  1.00  0.00           C
ATOM   1116  C   VAL A  64      77.965  69.070  84.555  1.00  0.00           C
ATOM   1117  O   VAL A  64      78.495  69.220  83.455  1.00  0.00           O
ATOM   1118  N   GLN A  65      78.375  69.750  85.625  1.00  0.00           N
ATOM   1120  CA  GLN A  65      79.475  70.700  85.605  1.00  0.00           C
ATOM   1122  CB  GLN A  65      79.575  71.350  87.015  1.00  0.00           C
ATOM   1125  CG  GLN A  65      78.545  72.480  87.235  1.00  0.00           C
ATOM   1128  CD  GLN A  65      78.885  73.680  86.355  1.00  0.00           C
ATOM   1129  OE1 GLN A  65      80.065  73.980  86.145  1.00  0.00           O
ATOM   1130  NE2 GLN A  65      77.885  74.400  85.825  1.00  0.00           N
ATOM   1133  C   GLN A  65      80.805  70.130  85.165  1.00  0.00           C
ATOM   1134  O   GLN A  65      81.495  70.720  84.345  1.00  0.00           O
ATOM   1135  N   GLU A  66      81.175  68.940  85.655  1.00  0.00           N
ATOM   1137  CA  GLU A  66      82.335  68.190  85.205  1.00  0.00           C
ATOM   1139  CB  GLU A  66      82.495  66.940  86.095  1.00  0.00           C
ATOM   1142  CG  GLU A  66      83.885  66.270  85.995  1.00  0.00           C
ATOM   1145  CD  GLU A  66      84.985  67.140  86.565  1.00  0.00           C
ATOM   1146  OE1 GLU A  66      84.765  68.340  86.885  1.00  0.00           O
ATOM   1147  OE2 GLU A  66      86.095  66.600  86.785  1.00  0.00           O
ATOM   1148  C   GLU A  66      82.295  67.780  83.735  1.00  0.00           C
ATOM   1149  O   GLU A  66      83.255  67.900  82.975  1.00  0.00           O
ATOM   1150  N   TRP A  67      81.115  67.320  83.295  1.00  0.00           N
ATOM   1152  CA  TRP A  67      80.815  67.000  81.915  1.00  0.00           C
ATOM   1154  CB  TRP A  67      79.395  66.360  81.865  1.00  0.00           C
ATOM   1157  CG  TRP A  67      78.735  66.260  80.535  1.00  0.00           C
ATOM   1158  CD1 TRP A  67      79.175  65.560  79.435  1.00  0.00           C
ATOM   1160  NE1 TRP A  67      78.355  65.840  78.375  1.00  0.00           N
ATOM   1162  CE2 TRP A  67      77.375  66.690  78.765  1.00  0.00           C
ATOM   1163  CD2 TRP A  67      77.575  67.000  80.115  1.00  0.00           C
ATOM   1164  CE3 TRP A  67      76.735  67.900  80.755  1.00  0.00           C
ATOM   1166  CZ3 TRP A  67      75.685  68.470  80.035  1.00  0.00           C
ATOM   1168  CZ2 TRP A  67      76.345  67.260  78.035  1.00  0.00           C
ATOM   1170  CH2 TRP A  67      75.485  68.140  78.695  1.00  0.00           C
ATOM   1172  C   TRP A  67      80.975  68.170  80.955  1.00  0.00           C
ATOM   1173  O   TRP A  67      81.625  68.020  79.915  1.00  0.00           O
ATOM   1174  N   LEU A  68      80.465  69.380  81.295  1.00  0.00           N
ATOM   1176  CA  LEU A  68      80.685  70.600  80.535  1.00  0.00           C
ATOM   1178  CB  LEU A  68      79.885  71.810  81.095  1.00  0.00           C
ATOM   1181  CG  LEU A  68      78.345  71.660  81.045  1.00  0.00           C
ATOM   1183  CD1 LEU A  68      77.665  72.930  81.565  1.00  0.00           C
ATOM   1187  CD2 LEU A  68      77.835  71.330  79.625  1.00  0.00           C
ATOM   1191  C   LEU A  68      82.155  70.960  80.415  1.00  0.00           C
ATOM   1192  O   LEU A  68      82.645  71.180  79.315  1.00  0.00           O
ATOM   1193  N   ARG A  69      82.925  70.890  81.545  1.00  0.00           N
ATOM   1195  CA  ARG A  69      84.365  71.090  81.585  1.00  0.00           C
ATOM   1197  CB  ARG A  69      84.975  70.940  82.995  1.00  0.00           C
ATOM   1200  CG  ARG A  69      84.555  71.980  84.045  1.00  0.00           C
ATOM   1203  CD  ARG A  69      85.585  72.130  85.175  1.00  0.00           C
ATOM   1206  NE  ARG A  69      85.965  70.770  85.665  1.00  0.00           N
ATOM   1208  CZ  ARG A  69      87.165  70.220  85.555  1.00  0.00           C
ATOM   1209  NH1 ARG A  69      88.095  70.660  84.755  1.00  0.00           N
ATOM   1212  NH2 ARG A  69      87.395  69.120  86.235  1.00  0.00           N
ATOM   1215  C   ARG A  69      85.185  70.190  80.675  1.00  0.00           C
ATOM   1216  O   ARG A  69      86.255  70.540  80.195  1.00  0.00           O
ATOM   1217  N   ALA A  70      84.685  68.980  80.455  1.00  0.00           N
ATOM   1219  CA  ALA A  70      85.325  67.970  79.665  1.00  0.00           C
ATOM   1221  CB  ALA A  70      84.945  66.630  80.315  1.00  0.00           C
ATOM   1225  C   ALA A  70      84.875  68.010  78.205  1.00  0.00           C
ATOM   1226  O   ALA A  70      85.285  67.200  77.375  1.00  0.00           O
ATOM   1227  N   GLY A  71      84.015  68.990  77.835  1.00  0.00           N
ATOM   1229  CA  GLY A  71      83.575  69.230  76.465  1.00  0.00           C
ATOM   1232  C   GLY A  71      82.115  69.530  76.365  1.00  0.00           C
ATOM   1233  O   GLY A  71      81.715  70.330  75.525  1.00  0.00           O
ATOM   1234  N   GLY A  72      81.295  68.910  77.235  1.00  0.00           N
ATOM   1236  CA  GLY A  72      79.855  69.130  77.305  1.00  0.00           C
ATOM   1239  C   GLY A  72      79.085  68.520  76.175  1.00  0.00           C
ATOM   1240  O   GLY A  72      77.895  68.760  76.035  1.00  0.00           O
ATOM   1241  N   ASP A  73      79.725  67.720  75.305  1.00  0.00           N
ATOM   1243  CA  ASP A  73      79.045  67.020  74.235  1.00  0.00           C
ATOM   1245  CB  ASP A  73      80.035  66.490  73.165  1.00  0.00           C
ATOM   1248  CG  ASP A  73      79.325  65.940  71.925  1.00  0.00           C
ATOM   1249  OD1 ASP A  73      78.595  66.700  71.235  1.00  0.00           O
ATOM   1250  OD2 ASP A  73      79.535  64.740  71.625  1.00  0.00           O
ATOM   1251  C   ASP A  73      78.135  65.910  74.765  1.00  0.00           C
ATOM   1252  O   ASP A  73      78.475  65.190  75.705  1.00  0.00           O
ATOM   1253  N   THR A  74      76.965  65.750  74.155  1.00  0.00           N
ATOM   1255  CA  THR A  74      75.875  64.880  74.585  1.00  0.00           C
ATOM   1257  CB  THR A  74      74.675  64.990  73.645  1.00  0.00           C
ATOM   1259  OG1 THR A  74      75.125  64.840  72.315  1.00  0.00           O
ATOM   1261  CG2 THR A  74      74.065  66.400  73.695  1.00  0.00           C
ATOM   1265  C   THR A  74      76.235  63.410  74.715  1.00  0.00           C
ATOM   1266  O   THR A  74      75.725  62.690  75.575  1.00  0.00           O
ATOM   1267  N   ARG A  75      77.155  62.890  73.905  1.00  0.00           N
ATOM   1269  CA  ARG A  75      77.475  61.480  73.935  1.00  0.00           C
ATOM   1271  CB  ARG A  75      77.885  61.050  72.515  1.00  0.00           C
ATOM   1274  CG  ARG A  75      79.205  61.630  71.975  1.00  0.00           C
ATOM   1277  CD  ARG A  75      79.155  62.030  70.485  1.00  0.00           C
ATOM   1280  NE  ARG A  75      78.595  60.880  69.695  1.00  0.00           N
ATOM   1282  CZ  ARG A  75      77.335  60.830  69.255  1.00  0.00           C
ATOM   1283  NH1 ARG A  75      76.485  61.830  69.395  1.00  0.00           N
ATOM   1286  NH2 ARG A  75      76.865  59.730  68.705  1.00  0.00           N
ATOM   1289  C   ARG A  75      78.575  61.160  74.925  1.00  0.00           C
ATOM   1290  O   ARG A  75      78.895  60.000  75.175  1.00  0.00           O
ATOM   1291  N   ASN A  76      79.125  62.180  75.595  1.00  0.00           N
ATOM   1293  CA  ASN A  76      80.085  61.960  76.655  1.00  0.00           C
ATOM   1295  CB  ASN A  76      81.165  63.060  76.645  1.00  0.00           C
ATOM   1298  CG  ASN A  76      81.965  63.060  75.335  1.00  0.00           C
ATOM   1299  OD1 ASN A  76      82.195  62.060  74.645  1.00  0.00           O
ATOM   1300  ND2 ASN A  76      82.435  64.270  74.995  1.00  0.00           N
ATOM   1303  C   ASN A  76      79.415  61.950  78.015  1.00  0.00           C
ATOM   1304  O   ASN A  76      80.065  61.640  79.015  1.00  0.00           O
ATOM   1305  N   MET A  77      78.085  62.210  78.105  1.00  0.00           N
ATOM   1307  CA  MET A  77      77.295  62.250  79.335  1.00  0.00           C
ATOM   1309  CB  MET A  77      75.805  62.220  78.945  1.00  0.00           C
ATOM   1312  CG  MET A  77      75.195  63.550  78.485  1.00  0.00           C
ATOM   1315  SD  MET A  77      73.445  63.270  78.035  1.00  0.00           S
ATOM   1316  CE  MET A  77      72.915  63.510  79.745  1.00  0.00           C
ATOM   1320  C   MET A  77      77.445  61.060  80.265  1.00  0.00           C
ATOM   1321  O   MET A  77      77.605  61.190  81.475  1.00  0.00           O
ATOM   1322  N   ARG A  78      77.405  59.860  79.655  1.00  0.00           N
ATOM   1324  CA  ARG A  78      77.485  58.580  80.315  1.00  0.00           C
ATOM   1326  CB  ARG A  78      77.335  57.450  79.275  1.00  0.00           C
ATOM   1329  CG  ARG A  78      75.905  57.310  78.705  1.00  0.00           C
ATOM   1332  CD  ARG A  78      74.875  56.800  79.725  1.00  0.00           C
ATOM   1335  NE  ARG A  78      73.775  56.100  78.985  1.00  0.00           N
ATOM   1337  CZ  ARG A  78      73.875  54.880  78.475  1.00  0.00           C
ATOM   1338  NH1 ARG A  78      74.965  54.140  78.485  1.00  0.00           N
ATOM   1341  NH2 ARG A  78      72.795  54.340  77.955  1.00  0.00           N
ATOM   1344  C   ARG A  78      78.725  58.360  81.155  1.00  0.00           C
ATOM   1345  O   ARG A  78      78.685  57.650  82.155  1.00  0.00           O
ATOM   1346  N   GLN A  79      79.865  58.970  80.775  1.00  0.00           N
ATOM   1348  CA  GLN A  79      81.115  58.920  81.525  1.00  0.00           C
ATOM   1350  CB  GLN A  79      82.235  59.670  80.765  1.00  0.00           C
ATOM   1353  CG  GLN A  79      82.535  59.150  79.345  1.00  0.00           C
ATOM   1356  CD  GLN A  79      83.405  60.130  78.555  1.00  0.00           C
ATOM   1357  OE1 GLN A  79      83.085  60.500  77.425  1.00  0.00           O
ATOM   1358  NE2 GLN A  79      84.535  60.570  79.145  1.00  0.00           N
ATOM   1361  C   GLN A  79      81.015  59.550  82.905  1.00  0.00           C
ATOM   1362  O   GLN A  79      81.745  59.200  83.825  1.00  0.00           O
ATOM   1363  N   PHE A  80      80.135  60.550  83.055  1.00  0.00           N
ATOM   1365  CA  PHE A  80      80.035  61.380  84.255  1.00  0.00           C
ATOM   1367  CB  PHE A  80      79.955  62.900  83.925  1.00  0.00           C
ATOM   1370  CG  PHE A  80      81.075  63.310  83.015  1.00  0.00           C
ATOM   1371  CD1 PHE A  80      80.925  63.160  81.625  1.00  0.00           C
ATOM   1373  CE1 PHE A  80      81.975  63.470  80.765  1.00  0.00           C
ATOM   1375  CZ  PHE A  80      83.175  63.950  81.275  1.00  0.00           C
ATOM   1377  CD2 PHE A  80      82.255  63.880  83.515  1.00  0.00           C
ATOM   1379  CE2 PHE A  80      83.315  64.190  82.645  1.00  0.00           C
ATOM   1381  C   PHE A  80      78.785  60.990  85.015  1.00  0.00           C
ATOM   1382  O   PHE A  80      78.425  61.620  86.005  1.00  0.00           O
ATOM   1383  N   GLY A  81      78.115  59.900  84.585  1.00  0.00           N
ATOM   1385  CA  GLY A  81      77.025  59.280  85.305  1.00  0.00           C
ATOM   1388  C   GLY A  81      75.675  59.860  85.015  1.00  0.00           C
ATOM   1389  O   GLY A  81      74.675  59.350  85.505  1.00  0.00           O
ATOM   1390  N   ILE A  82      75.565  60.920  84.165  1.00  0.00           N
ATOM   1392  CA  ILE A  82      74.255  61.480  83.865  1.00  0.00           C
ATOM   1394  CB  ILE A  82      74.175  62.960  83.505  1.00  0.00           C
ATOM   1396  CG2 ILE A  82      74.175  63.800  84.795  1.00  0.00           C
ATOM   1400  CG1 ILE A  82      75.235  63.440  82.485  1.00  0.00           C
ATOM   1403  CD  ILE A  82      76.545  63.930  83.105  1.00  0.00           C
ATOM   1407  C   ILE A  82      73.505  60.640  82.855  1.00  0.00           C
ATOM   1408  O   ILE A  82      73.845  60.550  81.675  1.00  0.00           O
ATOM   1409  N   ASP A  83      72.415  60.030  83.335  1.00  0.00           N
ATOM   1411  CA  ASP A  83      71.415  59.410  82.515  1.00  0.00           C
ATOM   1413  CB  ASP A  83      70.715  58.330  83.385  1.00  0.00           C
ATOM   1416  CG  ASP A  83      71.545  57.070  83.435  1.00  0.00           C
ATOM   1417  OD1 ASP A  83      72.315  56.790  82.475  1.00  0.00           O
ATOM   1418  OD2 ASP A  83      71.355  56.280  84.395  1.00  0.00           O
ATOM   1419  C   ASP A  83      70.455  60.470  82.015  1.00  0.00           C
ATOM   1420  O   ASP A  83      69.915  61.270  82.775  1.00  0.00           O
ATOM   1421  N   ALA A  84      70.215  60.490  80.685  1.00  0.00           N
ATOM   1423  CA  ALA A  84      69.205  61.310  80.055  1.00  0.00           C
ATOM   1425  CB  ALA A  84      69.595  61.680  78.615  1.00  0.00           C
ATOM   1429  C   ALA A  84      67.875  60.580  80.005  1.00  0.00           C
ATOM   1430  O   ALA A  84      67.665  59.670  79.215  1.00  0.00           O
ATOM   1431  N   TRP A  85      66.925  61.000  80.835  1.00  0.00           N
ATOM   1433  CA  TRP A  85      65.585  60.460  80.795  1.00  0.00           C
ATOM   1435  CB  TRP A  85      65.005  60.390  82.215  1.00  0.00           C
ATOM   1438  CG  TRP A  85      65.705  59.390  83.085  1.00  0.00           C
ATOM   1439  CD1 TRP A  85      66.835  59.550  83.835  1.00  0.00           C
ATOM   1441  NE1 TRP A  85      67.095  58.390  84.535  1.00  0.00           N
ATOM   1443  CE2 TRP A  85      66.125  57.470  84.245  1.00  0.00           C
ATOM   1444  CD2 TRP A  85      65.235  58.060  83.325  1.00  0.00           C
ATOM   1445  CE3 TRP A  85      64.145  57.320  82.845  1.00  0.00           C
ATOM   1447  CZ3 TRP A  85      63.975  56.010  83.295  1.00  0.00           C
ATOM   1449  CZ2 TRP A  85      65.955  56.180  84.695  1.00  0.00           C
ATOM   1451  CH2 TRP A  85      64.855  55.450  84.215  1.00  0.00           C
ATOM   1453  C   TRP A  85      64.745  61.360  79.925  1.00  0.00           C
ATOM   1454  O   TRP A  85      64.355  62.450  80.345  1.00  0.00           O
ATOM   1455  N   GLN A  86      64.465  60.960  78.675  1.00  0.00           N
ATOM   1457  CA  GLN A  86      63.725  61.790  77.745  1.00  0.00           C
ATOM   1459  CB  GLN A  86      63.695  61.230  76.305  1.00  0.00           C
ATOM   1462  CG  GLN A  86      63.145  62.250  75.275  1.00  0.00           C
ATOM   1465  CD  GLN A  86      63.685  62.010  73.875  1.00  0.00           C
ATOM   1466  OE1 GLN A  86      64.395  61.040  73.595  1.00  0.00           O
ATOM   1467  NE2 GLN A  86      63.395  62.940  72.945  1.00  0.00           N
ATOM   1470  C   GLN A  86      62.315  62.030  78.225  1.00  0.00           C
ATOM   1471  O   GLN A  86      61.705  61.170  78.845  1.00  0.00           O
ATOM   1472  N   MET A  87      61.775  63.220  77.955  1.00  0.00           N
ATOM   1474  CA  MET A  87      60.385  63.540  78.175  1.00  0.00           C
ATOM   1476  CB  MET A  87      60.215  64.980  78.635  1.00  0.00           C
ATOM   1479  CG  MET A  87      60.805  65.150  80.035  1.00  0.00           C
ATOM   1482  SD  MET A  87      60.345  66.730  80.775  1.00  0.00           S
ATOM   1483  CE  MET A  87      58.745  66.120  81.395  1.00  0.00           C
ATOM   1487  C   MET A  87      59.535  63.330  76.945  1.00  0.00           C
ATOM   1488  O   MET A  87      59.855  63.820  75.865  1.00  0.00           O
ATOM   1489  N   GLU A  88      58.435  62.600  77.165  1.00  0.00           N
ATOM   1491  CA  GLU A  88      57.465  62.150  76.185  1.00  0.00           C
ATOM   1493  CB  GLU A  88      56.405  61.340  76.955  1.00  0.00           C
ATOM   1496  CG  GLU A  88      55.165  60.970  76.125  1.00  0.00           C
ATOM   1499  CD  GLU A  88      54.305  59.870  76.735  1.00  0.00           C
ATOM   1500  OE1 GLU A  88      53.675  60.100  77.795  1.00  0.00           O
ATOM   1501  OE2 GLU A  88      54.165  58.810  76.065  1.00  0.00           O
ATOM   1502  C   GLU A  88      56.795  63.260  75.395  1.00  0.00           C
ATOM   1503  O   GLU A  88      56.585  63.190  74.185  1.00  0.00           O
ATOM   1504  N   GLY A  89      56.465  64.340  76.105  1.00  0.00           N
ATOM   1506  CA  GLY A  89      55.795  65.500  75.575  1.00  0.00           C
ATOM   1509  C   GLY A  89      54.335  65.310  75.255  1.00  0.00           C
ATOM   1510  O   GLY A  89      53.765  64.220  75.295  1.00  0.00           O
ATOM   1511  N   ALA A  90      53.685  66.440  74.915  1.00  0.00           N
ATOM   1513  CA  ALA A  90      52.265  66.550  74.675  1.00  0.00           C
ATOM   1515  CB  ALA A  90      51.935  67.990  74.275  1.00  0.00           C
ATOM   1519  C   ALA A  90      51.765  65.600  73.605  1.00  0.00           C
ATOM   1520  O   ALA A  90      50.675  65.040  73.725  1.00  0.00           O
ATOM   1521  N   ASP A  91      52.545  65.360  72.535  1.00  0.00           N
ATOM   1523  CA  ASP A  91      52.115  64.510  71.445  1.00  0.00           C
ATOM   1525  CB  ASP A  91      52.595  65.110  70.115  1.00  0.00           C
ATOM   1528  CG  ASP A  91      54.085  65.220  69.895  1.00  0.00           C
ATOM   1529  OD1 ASP A  91      54.915  64.680  70.675  1.00  0.00           O
ATOM   1530  OD2 ASP A  91      54.425  65.880  68.885  1.00  0.00           O
ATOM   1531  C   ASP A  91      52.605  63.090  71.555  1.00  0.00           C
ATOM   1532  O   ASP A  91      52.235  62.250  70.725  1.00  0.00           O
ATOM   1533  N   ASN A  92      53.445  62.800  72.565  1.00  0.00           N
ATOM   1535  CA  ASN A  92      54.025  61.510  72.855  1.00  0.00           C
ATOM   1537  CB  ASN A  92      52.975  60.400  73.115  1.00  0.00           C
ATOM   1540  CG  ASN A  92      51.785  60.870  73.945  1.00  0.00           C
ATOM   1541  OD1 ASN A  92      50.645  60.730  73.505  1.00  0.00           O
ATOM   1542  ND2 ASN A  92      52.005  61.460  75.135  1.00  0.00           N
ATOM   1545  C   ASN A  92      55.095  61.080  71.855  1.00  0.00           C
ATOM   1546  O   ASN A  92      55.395  59.890  71.705  1.00  0.00           O
ATOM   1547  N   TYR A  93      55.715  62.030  71.155  1.00  0.00           N
ATOM   1549  CA  TYR A  93      56.815  61.760  70.245  1.00  0.00           C
ATOM   1551  CB  TYR A  93      56.405  62.090  68.805  1.00  0.00           C
ATOM   1554  CG  TYR A  93      55.385  61.100  68.285  1.00  0.00           C
ATOM   1555  CD1 TYR A  93      55.825  59.920  67.685  1.00  0.00           C
ATOM   1557  CE1 TYR A  93      54.905  59.030  67.115  1.00  0.00           C
ATOM   1559  CZ  TYR A  93      53.535  59.300  67.145  1.00  0.00           C
ATOM   1560  OH  TYR A  93      52.655  58.360  66.565  1.00  0.00           O
ATOM   1562  CD2 TYR A  93      54.005  61.380  68.305  1.00  0.00           C
ATOM   1564  CE2 TYR A  93      53.075  60.480  67.755  1.00  0.00           C
ATOM   1566  C   TYR A  93      58.045  62.540  70.635  1.00  0.00           C
ATOM   1567  O   TYR A  93      58.965  62.740  69.845  1.00  0.00           O
ATOM   1568  N   GLY A  94      58.095  63.010  71.895  1.00  0.00           N
ATOM   1570  CA  GLY A  94      59.215  63.700  72.515  1.00  0.00           C
ATOM   1573  C   GLY A  94      58.945  65.170  72.625  1.00  0.00           C
ATOM   1574  O   GLY A  94      59.805  65.950  73.045  1.00  0.00           O
ATOM   1575  N   ASN A  95      57.725  65.610  72.215  1.00  0.00           N
ATOM   1577  CA  ASN A  95      57.475  67.010  71.945  1.00  0.00           C
ATOM   1579  CB  ASN A  95      56.725  67.300  70.645  1.00  0.00           C
ATOM   1582  CG  ASN A  95      57.485  66.600  69.535  1.00  0.00           C
ATOM   1583  OD1 ASN A  95      58.255  67.280  68.845  1.00  0.00           O
ATOM   1584  ND2 ASN A  95      57.305  65.300  69.315  1.00  0.00           N
ATOM   1587  C   ASN A  95      56.805  67.720  73.085  1.00  0.00           C
ATOM   1588  O   ASN A  95      55.595  67.750  73.295  1.00  0.00           O
ATOM   1589  N   VAL A  96      57.685  68.350  73.855  1.00  0.00           N
ATOM   1591  CA  VAL A  96      57.405  69.000  75.085  1.00  0.00           C
ATOM   1593  CB  VAL A  96      58.675  69.020  75.895  1.00  0.00           C
ATOM   1595  CG1 VAL A  96      58.515  69.980  77.065  1.00  0.00           C
ATOM   1599  CG2 VAL A  96      58.985  67.570  76.325  1.00  0.00           C
ATOM   1603  C   VAL A  96      56.935  70.410  74.825  1.00  0.00           C
ATOM   1604  O   VAL A  96      57.595  71.150  74.095  1.00  0.00           O
ATOM   1605  N   GLN A  97      55.785  70.800  75.395  1.00  0.00           N
ATOM   1607  CA  GLN A  97      55.275  72.140  75.175  1.00  0.00           C
ATOM   1609  CB  GLN A  97      53.755  72.280  75.455  1.00  0.00           C
ATOM   1612  CG  GLN A  97      53.295  72.280  76.935  1.00  0.00           C
ATOM   1615  CD  GLN A  97      51.825  72.670  77.055  1.00  0.00           C
ATOM   1616  OE1 GLN A  97      50.995  71.980  77.635  1.00  0.00           O
ATOM   1617  NE2 GLN A  97      51.475  73.840  76.475  1.00  0.00           N
ATOM   1620  C   GLN A  97      56.075  73.180  75.935  1.00  0.00           C
ATOM   1621  O   GLN A  97      56.395  73.040  77.125  1.00  0.00           O
ATOM   1622  N   PHE A  98      56.435  74.230  75.205  1.00  0.00           N
ATOM   1624  CA  PHE A  98      57.245  75.330  75.645  1.00  0.00           C
ATOM   1626  CB  PHE A  98      58.585  75.370  74.865  1.00  0.00           C
ATOM   1629  CG  PHE A  98      59.565  74.380  75.435  1.00  0.00           C
ATOM   1630  CD1 PHE A  98      60.055  74.590  76.725  1.00  0.00           C
ATOM   1632  CE1 PHE A  98      61.095  73.820  77.225  1.00  0.00           C
ATOM   1634  CZ  PHE A  98      61.625  72.780  76.455  1.00  0.00           C
ATOM   1636  CD2 PHE A  98      60.085  73.320  74.665  1.00  0.00           C
ATOM   1638  CE2 PHE A  98      61.115  72.510  75.185  1.00  0.00           C
ATOM   1640  C   PHE A  98      56.515  76.640  75.435  1.00  0.00           C
ATOM   1641  O   PHE A  98      55.945  76.900  74.385  1.00  0.00           O
ATOM   1642  N   THR A  99      56.555  77.500  76.455  1.00  0.00           N
ATOM   1644  CA  THR A  99      56.115  78.890  76.435  1.00  0.00           C
ATOM   1646  CB  THR A  99      54.825  79.160  77.205  1.00  0.00           C
ATOM   1648  OG1 THR A  99      54.845  78.630  78.525  1.00  0.00           O
ATOM   1650  CG2 THR A  99      53.675  78.490  76.435  1.00  0.00           C
ATOM   1654  C   THR A  99      57.255  79.670  77.025  1.00  0.00           C
ATOM   1655  O   THR A  99      58.235  79.080  77.495  1.00  0.00           O
ATOM   1656  N   GLY A 100      57.225  81.010  76.965  1.00  0.00           N
ATOM   1658  CA  GLY A 100      58.275  81.820  77.575  1.00  0.00           C
ATOM   1661  C   GLY A 100      57.695  82.980  78.315  1.00  0.00           C
ATOM   1662  O   GLY A 100      56.825  83.700  77.825  1.00  0.00           O
ATOM   1663  N   TYR A 101      58.225  83.230  79.525  1.00  0.00           N
ATOM   1665  CA  TYR A 101      57.845  84.310  80.405  1.00  0.00           C
ATOM   1667  CB  TYR A 101      57.085  83.810  81.685  1.00  0.00           C
ATOM   1670  CG  TYR A 101      57.915  83.200  82.795  1.00  0.00           C
ATOM   1671  CD1 TYR A 101      58.505  81.930  82.655  1.00  0.00           C
ATOM   1673  CE1 TYR A 101      59.195  81.340  83.725  1.00  0.00           C
ATOM   1675  CZ  TYR A 101      59.265  81.990  84.965  1.00  0.00           C
ATOM   1676  OH  TYR A 101      59.875  81.390  86.095  1.00  0.00           O
ATOM   1678  CD2 TYR A 101      58.035  83.860  84.035  1.00  0.00           C
ATOM   1680  CE2 TYR A 101      58.695  83.260  85.115  1.00  0.00           C
ATOM   1682  C   TYR A 101      59.125  85.050  80.765  1.00  0.00           C
ATOM   1683  O   TYR A 101      60.235  84.590  80.525  1.00  0.00           O
ATOM   1684  N   TYR A 102      59.005  86.270  81.305  1.00  0.00           N
ATOM   1686  CA  TYR A 102      60.145  87.130  81.505  1.00  0.00           C
ATOM   1688  CB  TYR A 102      60.615  87.790  80.175  1.00  0.00           C
ATOM   1691  CG  TYR A 102      59.715  88.850  79.595  1.00  0.00           C
ATOM   1692  CD1 TYR A 102      58.495  88.500  79.005  1.00  0.00           C
ATOM   1694  CE1 TYR A 102      57.665  89.490  78.455  1.00  0.00           C
ATOM   1696  CZ  TYR A 102      58.085  90.820  78.455  1.00  0.00           C
ATOM   1697  OH  TYR A 102      57.255  91.780  77.865  1.00  0.00           O
ATOM   1699  CD2 TYR A 102      60.125  90.190  79.575  1.00  0.00           C
ATOM   1701  CE2 TYR A 102      59.315  91.180  79.005  1.00  0.00           C
ATOM   1703  C   TYR A 102      59.685  88.150  82.515  1.00  0.00           C
ATOM   1704  O   TYR A 102      58.495  88.240  82.795  1.00  0.00           O
ATOM   1705  N   THR A 103      60.595  88.960  83.095  1.00  0.00           N
ATOM   1707  CA  THR A 103      60.185  90.160  83.825  1.00  0.00           C
ATOM   1709  CB  THR A 103      61.075  90.550  84.985  1.00  0.00           C
ATOM   1711  OG1 THR A 103      62.425  90.380  84.635  1.00  0.00           O
ATOM   1713  CG2 THR A 103      60.795  89.600  86.155  1.00  0.00           C
ATOM   1717  C   THR A 103      60.015  91.360  82.895  1.00  0.00           C
ATOM   1718  O   THR A 103      60.975  91.770  82.225  1.00  0.00           O
ATOM   1719  N   PRO A 104      58.865  92.010  82.795  1.00  0.00           N
ATOM   1720  CD  PRO A 104      57.575  91.480  83.205  1.00  0.00           C
ATOM   1723  CA  PRO A 104      58.725  93.170  81.925  1.00  0.00           C
ATOM   1725  CB  PRO A 104      57.225  93.200  81.585  1.00  0.00           C
ATOM   1728  CG  PRO A 104      56.655  91.860  82.065  1.00  0.00           C
ATOM   1731  C   PRO A 104      59.185  94.410  82.685  1.00  0.00           C
ATOM   1732  O   PRO A 104      58.965  94.480  83.895  1.00  0.00           O
ATOM   1733  N   VAL A 105      59.835  95.390  82.015  1.00  0.00           N
ATOM   1735  CA  VAL A 105      60.235  96.640  82.665  1.00  0.00           C
ATOM   1737  CB  VAL A 105      61.695  97.070  82.495  1.00  0.00           C
ATOM   1739  CG1 VAL A 105      61.935  98.400  83.255  1.00  0.00           C
ATOM   1743  CG2 VAL A 105      62.625  95.960  83.015  1.00  0.00           C
ATOM   1747  C   VAL A 105      59.375  97.760  82.115  1.00  0.00           C
ATOM   1748  O   VAL A 105      59.405  98.100  80.935  1.00  0.00           O
ATOM   1749  N   ILE A 106      58.585  98.380  82.995  1.00  0.00           N
ATOM   1751  CA  ILE A 106      57.615  99.360  82.565  1.00  0.00           C
ATOM   1753  CB  ILE A 106      56.365  99.340  83.435  1.00  0.00           C
ATOM   1755  CG2 ILE A 106      55.295 100.240  82.785  1.00  0.00           C
ATOM   1759  CG1 ILE A 106      55.825  97.900  83.665  1.00  0.00           C
ATOM   1762  CD  ILE A 106      55.845  96.990  82.435  1.00  0.00           C
ATOM   1766  C   ILE A 106      58.305 100.710  82.555  1.00  0.00           C
ATOM   1767  O   ILE A 106      58.785 101.220  83.565  1.00  0.00           O
ATOM   1768  N   GLN A 107      58.395 101.330  81.365  1.00  0.00           N
ATOM   1770  CA  GLN A 107      58.755 102.710  81.225  1.00  0.00           C
ATOM   1772  CB  GLN A 107      59.075 103.060  79.745  1.00  0.00           C
ATOM   1775  CG  GLN A 107      60.435 102.520  79.225  1.00  0.00           C
ATOM   1778  CD  GLN A 107      61.615 103.150  79.975  1.00  0.00           C
ATOM   1779  OE1 GLN A 107      61.795 104.370  80.015  1.00  0.00           O
ATOM   1780  NE2 GLN A 107      62.445 102.300  80.615  1.00  0.00           N
ATOM   1783  C   GLN A 107      57.635 103.590  81.755  1.00  0.00           C
ATOM   1784  O   GLN A 107      56.535 103.610  81.215  1.00  0.00           O
ATOM   1785  N   ALA A 108      57.895 104.350  82.825  1.00  0.00           N
ATOM   1787  CA  ALA A 108      56.885 105.210  83.375  1.00  0.00           C
ATOM   1789  CB  ALA A 108      56.225 104.520  84.585  1.00  0.00           C
ATOM   1793  C   ALA A 108      57.575 106.490  83.755  1.00  0.00           C
ATOM   1794  O   ALA A 108      58.795 106.500  83.865  1.00  0.00           O
ATOM   1795  N   ARG A 109      56.855 107.620  83.925  1.00  0.00           N
ATOM   1797  CA  ARG A 109      57.405 108.930  84.315  1.00  0.00           C
ATOM   1799  CB  ARG A 109      57.395 109.980  83.145  1.00  0.00           C
ATOM   1802  CG  ARG A 109      58.725 110.090  82.355  1.00  0.00           C
ATOM   1805  CD  ARG A 109      59.305 108.710  82.045  1.00  0.00           C
ATOM   1808  NE  ARG A 109      60.495 108.680  81.155  1.00  0.00           N
ATOM   1810  CZ  ARG A 109      61.065 107.500  80.875  1.00  0.00           C
ATOM   1811  NH1 ARG A 109      60.615 106.390  81.415  1.00  0.00           N
ATOM   1814  NH2 ARG A 109      62.095 107.400  80.075  1.00  0.00           N
ATOM   1817  C   ARG A 109      56.685 109.450  85.545  1.00  0.00           C
ATOM   1818  O   ARG A 109      55.635 108.950  85.915  1.00  0.00           O
ATOM   1819  N   HIS A 110      57.265 110.450  86.245  1.00  0.00           N
ATOM   1821  CA  HIS A 110      56.665 111.030  87.445  1.00  0.00           C
ATOM   1823  CB  HIS A 110      57.665 111.910  88.225  1.00  0.00           C
ATOM   1826  ND1 HIS A 110      59.995 111.380  87.655  1.00  0.00           N
ATOM   1827  CG  HIS A 110      58.915 111.180  88.485  1.00  0.00           C
ATOM   1828  CE1 HIS A 110      60.955 110.640  88.185  1.00  0.00           C
ATOM   1830  NE2 HIS A 110      60.535 110.000  89.295  1.00  0.00           N
ATOM   1832  CD2 HIS A 110      59.225 110.340  89.505  1.00  0.00           C
ATOM   1834  C   HIS A 110      55.535 111.960  87.135  1.00  0.00           C
ATOM   1835  O   HIS A 110      54.685 112.210  87.985  1.00  0.00           O
ATOM   1836  N   THR A 111      55.555 112.490  85.905  1.00  0.00           N
ATOM   1838  CA  THR A 111      54.625 113.490  85.425  1.00  0.00           C
ATOM   1840  CB  THR A 111      55.245 114.860  85.155  1.00  0.00           C
ATOM   1842  OG1 THR A 111      56.385 114.840  84.305  1.00  0.00           O
ATOM   1844  CG2 THR A 111      55.705 115.450  86.495  1.00  0.00           C
ATOM   1848  C   THR A 111      54.035 112.910  84.175  1.00  0.00           C
ATOM   1849  O   THR A 111      54.625 112.040  83.535  1.00  0.00           O
ATOM   1850  N   ARG A 112      52.825 113.350  83.805  1.00  0.00           N
ATOM   1852  CA  ARG A 112      52.135 112.810  82.655  1.00  0.00           C
ATOM   1854  CB  ARG A 112      50.605 112.950  82.815  1.00  0.00           C
ATOM   1857  CG  ARG A 112      50.105 114.370  83.125  1.00  0.00           C
ATOM   1860  CD  ARG A 112      48.575 114.550  83.075  1.00  0.00           C
ATOM   1863  NE  ARG A 112      47.965 113.810  84.225  1.00  0.00           N
ATOM   1865  CZ  ARG A 112      47.405 112.610  84.155  1.00  0.00           C
ATOM   1866  NH1 ARG A 112      47.435 111.860  83.075  1.00  0.00           N
ATOM   1869  NH2 ARG A 112      46.795 112.210  85.255  1.00  0.00           N
ATOM   1872  C   ARG A 112      52.655 113.360  81.325  1.00  0.00           C
ATOM   1873  O   ARG A 112      52.015 114.150  80.635  1.00  0.00           O
ATOM   1874  N   GLN A 113      53.885 112.960  80.985  1.00  0.00           N
ATOM   1876  CA  GLN A 113      54.615 113.260  79.775  1.00  0.00           C
ATOM   1878  CB  GLN A 113      56.085 112.800  79.995  1.00  0.00           C
ATOM   1881  CG  GLN A 113      57.075 113.940  79.765  1.00  0.00           C
ATOM   1884  CD  GLN A 113      58.375 113.740  80.515  1.00  0.00           C
ATOM   1885  OE1 GLN A 113      59.285 113.040  80.035  1.00  0.00           O
ATOM   1886  NE2 GLN A 113      58.475 114.330  81.725  1.00  0.00           N
ATOM   1889  C   GLN A 113      54.035 112.640  78.495  1.00  0.00           C
ATOM   1890  O   GLN A 113      53.115 111.840  78.525  1.00  0.00           O
ATOM   1891  N   GLY A 114      54.595 113.030  77.315  1.00  0.00           N
ATOM   1893  CA  GLY A 114      54.285 112.600  75.935  1.00  0.00           C
ATOM   1896  C   GLY A 114      53.315 111.470  75.655  1.00  0.00           C
ATOM   1897  O   GLY A 114      52.145 111.720  75.405  1.00  0.00           O
ATOM   1898  N   GLU A 115      53.815 110.220  75.645  1.00  0.00           N
ATOM   1900  CA  GLU A 115      53.015 109.000  75.595  1.00  0.00           C
ATOM   1902  CB  GLU A 115      53.725 108.040  74.595  1.00  0.00           C
ATOM   1905  CG  GLU A 115      53.325 106.540  74.565  1.00  0.00           C
ATOM   1908  CD  GLU A 115      54.385 105.710  73.835  1.00  0.00           C
ATOM   1909  OE1 GLU A 115      55.585 105.780  74.225  1.00  0.00           O
ATOM   1910  OE2 GLU A 115      54.015 105.020  72.855  1.00  0.00           O
ATOM   1911  C   GLU A 115      52.885 108.410  76.995  1.00  0.00           C
ATOM   1912  O   GLU A 115      52.095 107.510  77.255  1.00  0.00           O
ATOM   1913  N   PHE A 116      53.595 109.000  77.995  1.00  0.00           N
ATOM   1915  CA  PHE A 116      53.525 108.600  79.385  1.00  0.00           C
ATOM   1917  CB  PHE A 116      54.755 109.130  80.205  1.00  0.00           C
ATOM   1920  CG  PHE A 116      56.025 108.460  79.775  1.00  0.00           C
ATOM   1921  CD1 PHE A 116      56.985 109.100  78.975  1.00  0.00           C
ATOM   1923  CE1 PHE A 116      58.155 108.440  78.575  1.00  0.00           C
ATOM   1925  CZ  PHE A 116      58.375 107.130  78.985  1.00  0.00           C
ATOM   1927  CD2 PHE A 116      56.285 107.160  80.215  1.00  0.00           C
ATOM   1929  CE2 PHE A 116      57.445 106.500  79.805  1.00  0.00           C
ATOM   1931  C   PHE A 116      52.265 109.100  80.075  1.00  0.00           C
ATOM   1932  O   PHE A 116      52.325 109.870  81.035  1.00  0.00           O
ATOM   1933  N   GLN A 117      51.075 108.690  79.615  1.00  0.00           N
ATOM   1935  CA  GLN A 117      49.835 109.190  80.165  1.00  0.00           C
ATOM   1937  CB  GLN A 117      48.815 109.490  79.045  1.00  0.00           C
ATOM   1940  CG  GLN A 117      49.205 110.650  78.105  1.00  0.00           C
ATOM   1943  CD  GLN A 117      49.525 111.980  78.805  1.00  0.00           C
ATOM   1944  OE1 GLN A 117      48.925 112.380  79.815  1.00  0.00           O
ATOM   1945  NE2 GLN A 117      50.465 112.730  78.185  1.00  0.00           N
ATOM   1948  C   GLN A 117      49.175 108.260  81.165  1.00  0.00           C
ATOM   1949  O   GLN A 117      48.185 108.650  81.775  1.00  0.00           O
ATOM   1950  N   TYR A 118      49.665 107.010  81.355  1.00  0.00           N
ATOM   1952  CA  TYR A 118      48.865 105.950  81.965  1.00  0.00           C
ATOM   1954  CB  TYR A 118      49.055 104.600  81.235  1.00  0.00           C
ATOM   1957  CG  TYR A 118      48.455 104.790  79.885  1.00  0.00           C
ATOM   1958  CD1 TYR A 118      49.255 105.130  78.795  1.00  0.00           C
ATOM   1960  CE1 TYR A 118      48.675 105.530  77.585  1.00  0.00           C
ATOM   1962  CZ  TYR A 118      47.285 105.530  77.455  1.00  0.00           C
ATOM   1963  OH  TYR A 118      46.725 105.880  76.225  1.00  0.00           O
ATOM   1965  CD2 TYR A 118      47.055 104.770  79.735  1.00  0.00           C
ATOM   1967  CE2 TYR A 118      46.475 105.130  78.515  1.00  0.00           C
ATOM   1969  C   TYR A 118      49.115 105.770  83.455  1.00  0.00           C
ATOM   1970  O   TYR A 118      50.135 105.180  83.835  1.00  0.00           O
ATOM   1971  N   PRO A 119      48.255 106.250  84.355  1.00  0.00           N
ATOM   1972  CD  PRO A 119      46.965 106.880  84.065  1.00  0.00           C
ATOM   1975  CA  PRO A 119      48.525 106.240  85.785  1.00  0.00           C
ATOM   1977  CB  PRO A 119      47.415 107.120  86.365  1.00  0.00           C
ATOM   1980  CG  PRO A 119      46.245 106.930  85.405  1.00  0.00           C
ATOM   1983  C   PRO A 119      48.535 104.850  86.405  1.00  0.00           C
ATOM   1984  O   PRO A 119      47.625 104.050  86.205  1.00  0.00           O
ATOM   1985  N   ILE A 120      49.575 104.590  87.215  1.00  0.00           N
ATOM   1987  CA  ILE A 120      49.625 103.480  88.135  1.00  0.00           C
ATOM   1989  CB  ILE A 120      50.975 102.780  88.135  1.00  0.00           C
ATOM   1991  CG2 ILE A 120      50.945 101.670  89.225  1.00  0.00           C
ATOM   1995  CG1 ILE A 120      51.275 102.220  86.725  1.00  0.00           C
ATOM   1998  CD  ILE A 120      52.685 101.640  86.585  1.00  0.00           C
ATOM   2002  C   ILE A 120      49.355 104.050  89.505  1.00  0.00           C
ATOM   2003  O   ILE A 120      49.975 105.040  89.905  1.00  0.00           O
ATOM   2004  N   TYR A 121      48.425 103.450  90.265  1.00  0.00           N
ATOM   2006  CA  TYR A 121      47.965 104.020  91.505  1.00  0.00           C
ATOM   2008  CB  TYR A 121      46.425 104.100  91.605  1.00  0.00           C
ATOM   2011  CG  TYR A 121      45.865 105.110  90.645  1.00  0.00           C
ATOM   2012  CD1 TYR A 121      45.605 104.780  89.315  1.00  0.00           C
ATOM   2014  CE1 TYR A 121      44.925 105.670  88.475  1.00  0.00           C
ATOM   2016  CZ  TYR A 121      44.555 106.930  88.955  1.00  0.00           C
ATOM   2017  OH  TYR A 121      43.915 107.850  88.105  1.00  0.00           O
ATOM   2019  CD2 TYR A 121      45.485 106.370  91.125  1.00  0.00           C
ATOM   2021  CE2 TYR A 121      44.845 107.280  90.285  1.00  0.00           C
ATOM   2023  C   TYR A 121      48.435 103.270  92.725  1.00  0.00           C
ATOM   2024  O   TYR A 121      48.555 102.050  92.765  1.00  0.00           O
ATOM   2025  N   ARG A 122      48.635 104.040  93.795  1.00  0.00           N
ATOM   2027  CA  ARG A 122      48.605 103.550  95.145  1.00  0.00           C
ATOM   2029  CB  ARG A 122      49.625 104.260  96.035  1.00  0.00           C
ATOM   2032  CG  ARG A 122      49.445 105.770  96.245  1.00  0.00           C
ATOM   2035  CD  ARG A 122      50.675 106.440  96.855  1.00  0.00           C
ATOM   2038  NE  ARG A 122      50.255 107.800  97.295  1.00  0.00           N
ATOM   2040  CZ  ARG A 122      49.585 108.020  98.415  1.00  0.00           C
ATOM   2041  NH1 ARG A 122      49.245 107.080  99.275  1.00  0.00           N
ATOM   2044  NH2 ARG A 122      49.255 109.260  98.705  1.00  0.00           N
ATOM   2047  C   ARG A 122      47.235 103.690  95.755  1.00  0.00           C
ATOM   2048  O   ARG A 122      46.375 104.400  95.245  1.00  0.00           O
ATOM   2049  N   MET A 123      46.995 102.940  96.845  1.00  0.00           N
ATOM   2051  CA  MET A 123      45.665 102.730  97.365  1.00  0.00           C
ATOM   2053  CB  MET A 123      45.555 101.600  98.405  1.00  0.00           C
ATOM   2056  CG  MET A 123      46.685 101.540  99.445  1.00  0.00           C
ATOM   2059  SD  MET A 123      46.395 100.230 100.645  1.00  0.00           S
ATOM   2060  CE  MET A 123      45.205 101.130 101.675  1.00  0.00           C
ATOM   2064  C   MET A 123      44.935 103.970  97.855  1.00  0.00           C
ATOM   2065  O   MET A 123      45.455 104.670  98.735  1.00  0.00           O
ATOM   2066  N   PRO A 124      43.735 104.280  97.385  1.00  0.00           N
ATOM   2067  CD  PRO A 124      43.145 103.650  96.215  1.00  0.00           C
ATOM   2070  CA  PRO A 124      43.045 105.500  97.755  1.00  0.00           C
ATOM   2072  CB  PRO A 124      42.145 105.750  96.525  1.00  0.00           C
ATOM   2075  CG  PRO A 124      41.835 104.360  95.975  1.00  0.00           C
ATOM   2078  C   PRO A 124      42.275 105.230  99.025  1.00  0.00           C
ATOM   2079  O   PRO A 124      42.255 104.060  99.445  1.00  0.00           O
ATOM   2080  N   PRO A 125      41.705 106.220  99.745  1.00  0.00           N
ATOM   2081  CD  PRO A 125      41.655 107.620  99.315  1.00  0.00           C
ATOM   2084  CA  PRO A 125      40.815 105.980 100.885  1.00  0.00           C
ATOM   2086  CB  PRO A 125      40.345 107.400 101.265  1.00  0.00           C
ATOM   2089  CG  PRO A 125      40.375 108.160  99.955  1.00  0.00           C
ATOM   2092  C   PRO A 125      39.665 105.060 100.545  1.00  0.00           C
ATOM   2093  O   PRO A 125      39.405 104.840  99.365  1.00  0.00           O
ATOM   2094  N   LYS A 126      38.925 104.540 101.555  1.00  0.00           N
ATOM   2096  CA  LYS A 126      37.885 103.540 101.355  1.00  0.00           C
ATOM   2098  CB  LYS A 126      37.145 103.200 102.685  1.00  0.00           C
ATOM   2101  CG  LYS A 126      36.565 104.410 103.425  1.00  0.00           C
ATOM   2104  CD  LYS A 126      35.335 104.050 104.275  1.00  0.00           C
ATOM   2107  CE  LYS A 126      34.765 105.290 104.935  1.00  0.00           C
ATOM   2110  NZ  LYS A 126      33.735 104.970 105.935  1.00  0.00           N
ATOM   2114  C   LYS A 126      36.855 103.890 100.285  1.00  0.00           C
ATOM   2115  O   LYS A 126      36.475 103.040  99.495  1.00  0.00           O
ATOM   2116  N   ARG A 127      36.465 105.180 100.205  1.00  0.00           N
ATOM   2118  CA  ARG A 127      35.595 105.730  99.185  1.00  0.00           C
ATOM   2120  CB  ARG A 127      35.345 107.230  99.515  1.00  0.00           C
ATOM   2123  CG  ARG A 127      34.515 107.990  98.465  1.00  0.00           C
ATOM   2126  CD  ARG A 127      34.375 109.490  98.735  1.00  0.00           C
ATOM   2129  NE  ARG A 127      33.675 110.050  97.545  1.00  0.00           N
ATOM   2131  CZ  ARG A 127      33.585 111.340  97.245  1.00  0.00           C
ATOM   2132  NH1 ARG A 127      34.145 112.280  97.965  1.00  0.00           N
ATOM   2135  NH2 ARG A 127      32.925 111.750  96.175  1.00  0.00           N
ATOM   2138  C   ARG A 127      36.095 105.590  97.745  1.00  0.00           C
ATOM   2139  O   ARG A 127      35.315 105.330  96.825  1.00  0.00           O
ATOM   2140  N   GLY A 128      37.415 105.770  97.525  1.00  0.00           N
ATOM   2142  CA  GLY A 128      38.045 105.820  96.205  1.00  0.00           C
ATOM   2145  C   GLY A 128      38.325 104.450  95.675  1.00  0.00           C
ATOM   2146  O   GLY A 128      38.705 104.280  94.525  1.00  0.00           O
ATOM   2147  N   ARG A 129      38.125 103.420  96.505  1.00  0.00           N
ATOM   2149  CA  ARG A 129      38.255 102.050  96.075  1.00  0.00           C
ATOM   2151  CB  ARG A 129      38.695 101.170  97.265  1.00  0.00           C
ATOM   2154  CG  ARG A 129      40.005 101.600  97.965  1.00  0.00           C
ATOM   2157  CD  ARG A 129      40.255 100.700  99.175  1.00  0.00           C
ATOM   2160  NE  ARG A 129      41.185 101.410 100.115  1.00  0.00           N
ATOM   2162  CZ  ARG A 129      41.075 101.300 101.425  1.00  0.00           C
ATOM   2163  NH1 ARG A 129      40.235 100.480 102.005  1.00  0.00           N
ATOM   2166  NH2 ARG A 129      41.855 102.020 102.195  1.00  0.00           N
ATOM   2169  C   ARG A 129      36.925 101.480  95.585  1.00  0.00           C
ATOM   2170  O   ARG A 129      36.905 100.380  95.025  1.00  0.00           O
ATOM   2171  N   LEU A 130      35.795 102.180  95.785  1.00  0.00           N
ATOM   2173  CA  LEU A 130      34.535 101.840  95.135  1.00  0.00           C
ATOM   2175  CB  LEU A 130      33.335 102.500  95.855  1.00  0.00           C
ATOM   2178  CG  LEU A 130      33.225 102.170  97.365  1.00  0.00           C
ATOM   2180  CD1 LEU A 130      32.005 102.860  97.985  1.00  0.00           C
ATOM   2184  CD2 LEU A 130      33.135 100.670  97.655  1.00  0.00           C
ATOM   2188  C   LEU A 130      34.505 102.040  93.605  1.00  0.00           C
ATOM   2189  O   LEU A 130      33.885 101.230  92.915  1.00  0.00           O
ATOM   2190  N   PRO A 131      35.115 103.040  92.995  1.00  0.00           N
ATOM   2191  CD  PRO A 131      35.255 104.380  93.585  1.00  0.00           C
ATOM   2194  CA  PRO A 131      35.405 103.100  91.575  1.00  0.00           C
ATOM   2196  CB  PRO A 131      36.345 104.300  91.475  1.00  0.00           C
ATOM   2199  CG  PRO A 131      35.685 105.280  92.435  1.00  0.00           C
ATOM   2202  C   PRO A 131      35.845 101.870  90.775  1.00  0.00           C
ATOM   2203  O   PRO A 131      36.765 101.140  91.145  1.00  0.00           O
ATOM   2204  N   SER A 132      35.175 101.690  89.625  1.00  0.00           N
ATOM   2206  CA  SER A 132      35.555 100.790  88.545  1.00  0.00           C
ATOM   2208  CB  SER A 132      34.345 100.500  87.605  1.00  0.00           C
ATOM   2211  OG  SER A 132      34.685  99.800  86.405  1.00  0.00           O
ATOM   2213  C   SER A 132      36.765 101.260  87.765  1.00  0.00           C
ATOM   2214  O   SER A 132      37.115 102.440  87.725  1.00  0.00           O
ATOM   2215  N   ARG A 133      37.425 100.340  87.045  1.00  0.00           N
ATOM   2217  CA  ARG A 133      38.495 100.590  86.105  1.00  0.00           C
ATOM   2219  CB  ARG A 133      38.805  99.250  85.415  1.00  0.00           C
ATOM   2222  CG  ARG A 133      40.125  99.240  84.615  1.00  0.00           C
ATOM   2225  CD  ARG A 133      40.435  97.850  84.065  1.00  0.00           C
ATOM   2228  NE  ARG A 133      41.875  97.820  83.635  1.00  0.00           N
ATOM   2230  CZ  ARG A 133      42.855  97.600  84.505  1.00  0.00           C
ATOM   2231  NH1 ARG A 133      42.665  97.250  85.755  1.00  0.00           N
ATOM   2234  NH2 ARG A 133      44.105  97.600  84.115  1.00  0.00           N
ATOM   2237  C   ARG A 133      38.135 101.620  85.045  1.00  0.00           C
ATOM   2238  O   ARG A 133      38.935 102.490  84.695  1.00  0.00           O
ATOM   2239  N   ALA A 134      36.875 101.600  84.545  1.00  0.00           N
ATOM   2241  CA  ALA A 134      36.355 102.590  83.625  1.00  0.00           C
ATOM   2243  CB  ALA A 134      34.915 102.190  83.275  1.00  0.00           C
ATOM   2247  C   ALA A 134      36.355 104.020  84.135  1.00  0.00           C
ATOM   2248  O   ALA A 134      36.695 104.970  83.435  1.00  0.00           O
ATOM   2249  N   GLU A 135      35.955 104.210  85.405  1.00  0.00           N
ATOM   2251  CA  GLU A 135      35.915 105.510  86.025  1.00  0.00           C
ATOM   2253  CB  GLU A 135      34.785 105.600  87.075  1.00  0.00           C
ATOM   2256  CG  GLU A 135      34.635 104.360  87.985  1.00  0.00           C
ATOM   2259  CD  GLU A 135      33.455 104.440  88.935  1.00  0.00           C
ATOM   2260  OE1 GLU A 135      33.155 105.550  89.445  1.00  0.00           O
ATOM   2261  OE2 GLU A 135      32.855 103.360  89.195  1.00  0.00           O
ATOM   2262  C   GLU A 135      37.265 105.940  86.575  1.00  0.00           C
ATOM   2263  O   GLU A 135      37.585 107.130  86.585  1.00  0.00           O
ATOM   2264  N   ILE A 136      38.135 104.990  86.925  1.00  0.00           N
ATOM   2266  CA  ILE A 136      39.555 105.240  87.145  1.00  0.00           C
ATOM   2268  CB  ILE A 136      40.265 103.990  87.675  1.00  0.00           C
ATOM   2270  CG2 ILE A 136      41.785 104.250  87.765  1.00  0.00           C
ATOM   2274  CG1 ILE A 136      39.705 103.610  89.065  1.00  0.00           C
ATOM   2277  CD  ILE A 136      39.915 102.160  89.495  1.00  0.00           C
ATOM   2281  C   ILE A 136      40.215 105.810  85.895  1.00  0.00           C
ATOM   2282  O   ILE A 136      40.925 106.810  85.935  1.00  0.00           O
ATOM   2283  N   TYR A 137      39.885 105.270  84.705  1.00  0.00           N
ATOM   2285  CA  TYR A 137      40.315 105.850  83.445  1.00  0.00           C
ATOM   2287  CB  TYR A 137      40.015 104.920  82.255  1.00  0.00           C
ATOM   2290  CG  TYR A 137      40.805 103.660  82.225  1.00  0.00           C
ATOM   2291  CD1 TYR A 137      42.195 103.660  82.415  1.00  0.00           C
ATOM   2293  CE1 TYR A 137      42.915 102.460  82.355  1.00  0.00           C
ATOM   2295  CZ  TYR A 137      42.245 101.270  82.065  1.00  0.00           C
ATOM   2296  OH  TYR A 137      42.915 100.050  82.095  1.00  0.00           O
ATOM   2298  CD2 TYR A 137      40.165 102.470  81.885  1.00  0.00           C
ATOM   2300  CE2 TYR A 137      40.885 101.270  81.775  1.00  0.00           C
ATOM   2302  C   TYR A 137      39.675 107.180  83.095  1.00  0.00           C
ATOM   2303  O   TYR A 137      40.235 107.950  82.315  1.00  0.00           O
ATOM   2304  N   ALA A 138      38.515 107.520  83.685  1.00  0.00           N
ATOM   2306  CA  ALA A 138      37.845 108.780  83.445  1.00  0.00           C
ATOM   2308  CB  ALA A 138      36.335 108.550  83.605  1.00  0.00           C
ATOM   2312  C   ALA A 138      38.265 109.870  84.415  1.00  0.00           C
ATOM   2313  O   ALA A 138      37.835 111.020  84.315  1.00  0.00           O
ATOM   2314  N   GLY A 139      39.145 109.520  85.385  1.00  0.00           N
ATOM   2316  CA  GLY A 139      39.725 110.490  86.295  1.00  0.00           C
ATOM   2319  C   GLY A 139      38.925 110.660  87.545  1.00  0.00           C
ATOM   2320  O   GLY A 139      38.735 111.760  88.045  1.00  0.00           O
ATOM   2321  N   ALA A 140      38.395 109.530  88.075  1.00  0.00           N
ATOM   2323  CA  ALA A 140      37.685 109.470  89.335  1.00  0.00           C
ATOM   2325  CB  ALA A 140      36.905 108.140  89.425  1.00  0.00           C
ATOM   2329  C   ALA A 140      38.605 109.560  90.545  1.00  0.00           C
ATOM   2330  O   ALA A 140      38.195 109.920  91.645  1.00  0.00           O
ATOM   2331  N   LEU A 141      39.905 109.240  90.355  1.00  0.00           N
ATOM   2333  CA  LEU A 141      40.925 109.280  91.385  1.00  0.00           C
ATOM   2335  CB  LEU A 141      41.805 108.000  91.405  1.00  0.00           C
ATOM   2338  CG  LEU A 141      41.125 106.720  91.955  1.00  0.00           C
ATOM   2340  CD1 LEU A 141      40.835 106.760  93.445  1.00  0.00           C
ATOM   2344  CD2 LEU A 141      39.845 106.320  91.215  1.00  0.00           C
ATOM   2348  C   LEU A 141      41.775 110.520  91.155  1.00  0.00           C
ATOM   2349  O   LEU A 141      41.815 111.080  90.065  1.00  0.00           O
ATOM   2350  N   SER A 142      42.395 111.030  92.225  1.00  0.00           N
ATOM   2352  CA  SER A 142      43.155 112.280  92.245  1.00  0.00           C
ATOM   2354  CB  SER A 142      43.085 112.910  93.675  1.00  0.00           C
ATOM   2357  OG  SER A 142      43.945 114.040  93.855  1.00  0.00           O
ATOM   2359  C   SER A 142      44.595 112.000  91.885  1.00  0.00           C
ATOM   2360  O   SER A 142      45.115 110.940  92.225  1.00  0.00           O
ATOM   2361  N   ASP A 143      45.305 112.920  91.175  1.00  0.00           N
ATOM   2363  CA  ASP A 143      46.675 112.690  90.735  1.00  0.00           C
ATOM   2365  CB  ASP A 143      47.195 113.710  89.655  1.00  0.00           C
ATOM   2368  CG  ASP A 143      46.575 113.490  88.275  1.00  0.00           C
ATOM   2369  OD1 ASP A 143      45.615 112.690  88.155  1.00  0.00           O
ATOM   2370  OD2 ASP A 143      47.035 114.090  87.265  1.00  0.00           O
ATOM   2371  C   ASP A 143      47.695 112.500  91.875  1.00  0.00           C
ATOM   2372  O   ASP A 143      48.815 112.040  91.685  1.00  0.00           O
ATOM   2373  N   LYS A 144      47.285 112.740  93.145  1.00  0.00           N
ATOM   2375  CA  LYS A 144      48.025 112.460  94.365  1.00  0.00           C
ATOM   2377  CB  LYS A 144      47.195 113.010  95.565  1.00  0.00           C
ATOM   2380  CG  LYS A 144      47.985 113.260  96.855  1.00  0.00           C
ATOM   2383  CD  LYS A 144      47.095 113.800  97.995  1.00  0.00           C
ATOM   2386  CE  LYS A 144      46.425 112.750  98.875  1.00  0.00           C
ATOM   2389  NZ  LYS A 144      47.435 112.080  99.725  1.00  0.00           N
ATOM   2393  C   LYS A 144      48.245 110.970  94.635  1.00  0.00           C
ATOM   2394  O   LYS A 144      49.125 110.570  95.395  1.00  0.00           O
ATOM   2395  N   TYR A 145      47.415 110.090  94.055  1.00  0.00           N
ATOM   2397  CA  TYR A 145      47.485 108.660  94.295  1.00  0.00           C
ATOM   2399  CB  TYR A 145      46.095 108.020  94.495  1.00  0.00           C
ATOM   2402  CG  TYR A 145      45.545 108.550  95.795  1.00  0.00           C
ATOM   2403  CD1 TYR A 145      45.805 107.900  97.015  1.00  0.00           C
ATOM   2405  CE1 TYR A 145      45.325 108.450  98.215  1.00  0.00           C
ATOM   2407  CZ  TYR A 145      44.565 109.620  98.185  1.00  0.00           C
ATOM   2408  OH  TYR A 145      44.015 110.180  99.355  1.00  0.00           O
ATOM   2410  CD2 TYR A 145      44.795 109.740  95.785  1.00  0.00           C
ATOM   2412  CE2 TYR A 145      44.305 110.270  96.985  1.00  0.00           C
ATOM   2414  C   TYR A 145      48.255 107.940  93.215  1.00  0.00           C
ATOM   2415  O   TYR A 145      48.275 106.710  93.195  1.00  0.00           O
ATOM   2416  N   ILE A 146      48.955 108.670  92.345  1.00  0.00           N
ATOM   2418  CA  ILE A 146      49.835 108.070  91.355  1.00  0.00           C
ATOM   2420  CB  ILE A 146      49.835 108.830  90.035  1.00  0.00           C
ATOM   2422  CG2 ILE A 146      51.035 108.480  89.125  1.00  0.00           C
ATOM   2426  CG1 ILE A 146      48.565 108.470  89.245  1.00  0.00           C
ATOM   2429  CD  ILE A 146      47.385 109.360  89.535  1.00  0.00           C
ATOM   2433  C   ILE A 146      51.235 107.810  91.885  1.00  0.00           C
ATOM   2434  O   ILE A 146      51.845 108.610  92.595  1.00  0.00           O
ATOM   2435  N   LEU A 147      51.765 106.640  91.505  1.00  0.00           N
ATOM   2437  CA  LEU A 147      53.135 106.260  91.675  1.00  0.00           C
ATOM   2439  CB  LEU A 147      53.195 104.730  91.865  1.00  0.00           C
ATOM   2442  CG  LEU A 147      52.465 104.260  93.145  1.00  0.00           C
ATOM   2444  CD1 LEU A 147      52.305 102.740  93.135  1.00  0.00           C
ATOM   2448  CD2 LEU A 147      53.195 104.740  94.395  1.00  0.00           C
ATOM   2452  C   LEU A 147      53.955 106.650  90.455  1.00  0.00           C
ATOM   2453  O   LEU A 147      55.025 107.250  90.595  1.00  0.00           O
ATOM   2454  N   ALA A 148      53.455 106.340  89.245  1.00  0.00           N
ATOM   2456  CA  ALA A 148      54.105 106.680  87.995  1.00  0.00           C
ATOM   2458  CB  ALA A 148      55.255 105.700  87.715  1.00  0.00           C
ATOM   2462  C   ALA A 148      53.095 106.640  86.855  1.00  0.00           C
ATOM   2463  O   ALA A 148      52.025 106.030  86.965  1.00  0.00           O
ATOM   2464  N   TYR A 149      53.415 107.280  85.715  1.00  0.00           N
ATOM   2466  CA  TYR A 149      52.605 107.250  84.515  1.00  0.00           C
ATOM   2468  CB  TYR A 149      52.325 108.660  83.945  1.00  0.00           C
ATOM   2471  CG  TYR A 149      51.685 109.550  84.965  1.00  0.00           C
ATOM   2472  CD1 TYR A 149      50.295 109.630  85.075  1.00  0.00           C
ATOM   2474  CE1 TYR A 149      49.705 110.570  85.935  1.00  0.00           C
ATOM   2476  CZ  TYR A 149      50.505 111.460  86.655  1.00  0.00           C
ATOM   2477  OH  TYR A 149      49.975 112.490  87.445  1.00  0.00           O
ATOM   2479  CD2 TYR A 149      52.485 110.400  85.745  1.00  0.00           C
ATOM   2481  CE2 TYR A 149      51.895 111.350  86.585  1.00  0.00           C
ATOM   2483  C   TYR A 149      53.335 106.460  83.445  1.00  0.00           C
ATOM   2484  O   TYR A 149      54.385 106.880  82.995  1.00  0.00           O
ATOM   2485  N   SER A 150      52.805 105.280  83.055  1.00  0.00           N
ATOM   2487  CA  SER A 150      53.365 104.380  82.045  1.00  0.00           C
ATOM   2489  CB  SER A 150      52.745 102.950  82.095  1.00  0.00           C
ATOM   2492  OG  SER A 150      52.855 102.390  83.405  1.00  0.00           O
ATOM   2494  C   SER A 150      53.155 104.900  80.635  1.00  0.00           C
ATOM   2495  O   SER A 150      52.245 105.690  80.405  1.00  0.00           O
ATOM   2496  N   ASN A 151      53.965 104.440  79.645  1.00  0.00           N
ATOM   2498  CA  ASN A 151      53.655 104.640  78.235  1.00  0.00           C
ATOM   2500  CB  ASN A 151      54.845 104.270  77.295  1.00  0.00           C
ATOM   2503  CG  ASN A 151      55.885 105.360  77.185  1.00  0.00           C
ATOM   2504  OD1 ASN A 151      55.675 106.560  77.365  1.00  0.00           O
ATOM   2505  ND2 ASN A 151      57.135 104.920  76.885  1.00  0.00           N
ATOM   2508  C   ASN A 151      52.525 103.750  77.755  1.00  0.00           C
ATOM   2509  O   ASN A 151      51.865 104.020  76.755  1.00  0.00           O
ATOM   2510  N   SER A 152      52.335 102.600  78.405  1.00  0.00           N
ATOM   2512  CA  SER A 152      51.615 101.500  77.785  1.00  0.00           C
ATOM   2514  CB  SER A 152      52.525 100.300  77.405  1.00  0.00           C
ATOM   2517  OG  SER A 152      53.465 100.020  78.445  1.00  0.00           O
ATOM   2519  C   SER A 152      50.505 101.020  78.675  1.00  0.00           C
ATOM   2520  O   SER A 152      50.705 100.520  79.775  1.00  0.00           O
ATOM   2521  N   LEU A 153      49.255 101.160  78.175  1.00  0.00           N
ATOM   2523  CA  LEU A 153      48.075 100.740  78.905  1.00  0.00           C
ATOM   2525  CB  LEU A 153      46.765 101.240  78.245  1.00  0.00           C
ATOM   2528  CG  LEU A 153      45.515 100.910  79.105  1.00  0.00           C
ATOM   2530  CD1 LEU A 153      45.595 101.570  80.485  1.00  0.00           C
ATOM   2534  CD2 LEU A 153      44.215 101.340  78.425  1.00  0.00           C
ATOM   2538  C   LEU A 153      48.015  99.240  79.165  1.00  0.00           C
ATOM   2539  O   LEU A 153      47.585  98.790  80.225  1.00  0.00           O
ATOM   2540  N   MET A 154      48.485  98.410  78.205  1.00  0.00           N
ATOM   2542  CA  MET A 154      48.625  96.980  78.425  1.00  0.00           C
ATOM   2544  CB  MET A 154      49.275  96.280  77.195  1.00  0.00           C
ATOM   2547  CG  MET A 154      48.285  95.950  76.065  1.00  0.00           C
ATOM   2550  SD  MET A 154      47.385  94.370  76.205  1.00  0.00           S
ATOM   2551  CE  MET A 154      46.345  94.600  77.665  1.00  0.00           C
ATOM   2555  C   MET A 154      49.465  96.620  79.625  1.00  0.00           C
ATOM   2556  O   MET A 154      49.105  95.750  80.425  1.00  0.00           O
ATOM   2557  N   ASP A 155      50.595  97.320  79.805  1.00  0.00           N
ATOM   2559  CA  ASP A 155      51.495  97.010  80.875  1.00  0.00           C
ATOM   2561  CB  ASP A 155      52.895  97.600  80.635  1.00  0.00           C
ATOM   2564  CG  ASP A 155      53.585  96.890  79.485  1.00  0.00           C
ATOM   2565  OD1 ASP A 155      53.495  95.640  79.385  1.00  0.00           O
ATOM   2566  OD2 ASP A 155      54.325  97.580  78.735  1.00  0.00           O
ATOM   2567  C   ASP A 155      50.955  97.280  82.285  1.00  0.00           C
ATOM   2568  O   ASP A 155      51.195  96.480  83.195  1.00  0.00           O
ATOM   2569  N   ASN A 156      50.165  98.350  82.535  1.00  0.00           N
ATOM   2571  CA  ASN A 156      49.535  98.450  83.855  1.00  0.00           C
ATOM   2573  CB  ASN A 156      49.175  99.890  84.355  1.00  0.00           C
ATOM   2576  CG  ASN A 156      48.315 100.730  83.425  1.00  0.00           C
ATOM   2577  OD1 ASN A 156      48.645 100.910  82.255  1.00  0.00           O
ATOM   2578  ND2 ASN A 156      47.195 101.300  83.935  1.00  0.00           N
ATOM   2581  C   ASN A 156      48.405  97.440  84.045  1.00  0.00           C
ATOM   2582  O   ASN A 156      48.105  97.050  85.165  1.00  0.00           O
ATOM   2583  N   PHE A 157      47.775  96.910  82.965  1.00  0.00           N
ATOM   2585  CA  PHE A 157      46.935  95.720  83.095  1.00  0.00           C
ATOM   2587  CB  PHE A 157      46.035  95.470  81.855  1.00  0.00           C
ATOM   2590  CG  PHE A 157      45.175  94.230  82.025  1.00  0.00           C
ATOM   2591  CD1 PHE A 157      44.175  94.230  83.005  1.00  0.00           C
ATOM   2593  CE1 PHE A 157      43.455  93.070  83.285  1.00  0.00           C
ATOM   2595  CZ  PHE A 157      43.735  91.890  82.605  1.00  0.00           C
ATOM   2597  CD2 PHE A 157      45.405  93.050  81.295  1.00  0.00           C
ATOM   2599  CE2 PHE A 157      44.695  91.880  81.595  1.00  0.00           C
ATOM   2601  C   PHE A 157      47.685  94.460  83.535  1.00  0.00           C
ATOM   2602  O   PHE A 157      47.235  93.730  84.425  1.00  0.00           O
ATOM   2603  N   ILE A 158      48.875  94.170  82.955  1.00  0.00           N
ATOM   2605  CA  ILE A 158      49.685  93.040  83.395  1.00  0.00           C
ATOM   2607  CB  ILE A 158      50.795  92.600  82.455  1.00  0.00           C
ATOM   2609  CG2 ILE A 158      50.155  92.440  81.065  1.00  0.00           C
ATOM   2613  CG1 ILE A 158      52.005  93.550  82.425  1.00  0.00           C
ATOM   2616  CD  ILE A 158      53.165  93.030  81.585  1.00  0.00           C
ATOM   2620  C   ILE A 158      50.165  93.210  84.815  1.00  0.00           C
ATOM   2621  O   ILE A 158      50.225  92.250  85.575  1.00  0.00           O
ATOM   2622  N   MET A 159      50.465  94.450  85.255  1.00  0.00           N
ATOM   2624  CA  MET A 159      50.745  94.760  86.645  1.00  0.00           C
ATOM   2626  CB  MET A 159      50.965  96.270  86.845  1.00  0.00           C
ATOM   2629  CG  MET A 159      52.255  96.880  86.235  1.00  0.00           C
ATOM   2632  SD  MET A 159      53.705  96.970  87.325  1.00  0.00           S
ATOM   2633  CE  MET A 159      53.085  97.990  88.695  1.00  0.00           C
ATOM   2637  C   MET A 159      49.645  94.330  87.625  1.00  0.00           C
ATOM   2638  O   MET A 159      49.955  93.730  88.645  1.00  0.00           O
ATOM   2639  N   ASP A 160      48.335  94.580  87.325  1.00  0.00           N
ATOM   2641  CA  ASP A 160      47.225  94.130  88.155  1.00  0.00           C
ATOM   2643  CB  ASP A 160      45.885  94.400  87.405  1.00  0.00           C
ATOM   2646  CG  ASP A 160      45.485  95.850  87.245  1.00  0.00           C
ATOM   2647  OD1 ASP A 160      45.185  96.570  88.225  1.00  0.00           O
ATOM   2648  OD2 ASP A 160      45.255  96.230  86.065  1.00  0.00           O
ATOM   2649  C   ASP A 160      47.245  92.630  88.385  1.00  0.00           C
ATOM   2650  O   ASP A 160      47.215  92.120  89.505  1.00  0.00           O
ATOM   2651  N   VAL A 161      47.345  91.870  87.285  1.00  0.00           N
ATOM   2653  CA  VAL A 161      47.235  90.430  87.335  1.00  0.00           C
ATOM   2655  CB  VAL A 161      46.845  89.860  85.975  1.00  0.00           C
ATOM   2657  CG1 VAL A 161      45.515  90.460  85.515  1.00  0.00           C
ATOM   2661  CG2 VAL A 161      47.905  90.210  84.935  1.00  0.00           C
ATOM   2665  C   VAL A 161      48.505  89.760  87.825  1.00  0.00           C
ATOM   2666  O   VAL A 161      48.495  88.610  88.255  1.00  0.00           O
ATOM   2667  N   GLN A 162      49.655  90.450  87.735  1.00  0.00           N
ATOM   2669  CA  GLN A 162      50.885  90.100  88.405  1.00  0.00           C
ATOM   2671  CB  GLN A 162      51.985  90.970  87.775  1.00  0.00           C
ATOM   2674  CG  GLN A 162      53.435  90.560  88.095  1.00  0.00           C
ATOM   2677  CD  GLN A 162      53.885  89.250  87.455  1.00  0.00           C
ATOM   2678  OE1 GLN A 162      55.015  88.830  87.685  1.00  0.00           O
ATOM   2679  NE2 GLN A 162      53.065  88.580  86.605  1.00  0.00           N
ATOM   2682  C   GLN A 162      50.825  90.350  89.915  1.00  0.00           C
ATOM   2683  O   GLN A 162      51.365  89.600  90.715  1.00  0.00           O
ATOM   2684  N   GLY A 163      50.165  91.460  90.325  1.00  0.00           N
ATOM   2686  CA  GLY A 163      50.205  91.970  91.685  1.00  0.00           C
ATOM   2689  C   GLY A 163      51.515  92.610  92.055  1.00  0.00           C
ATOM   2690  O   GLY A 163      51.855  92.760  93.235  1.00  0.00           O
ATOM   2691  N   SER A 164      52.335  92.990  91.055  1.00  0.00           N
ATOM   2693  CA  SER A 164      53.685  93.470  91.275  1.00  0.00           C
ATOM   2695  CB  SER A 164      54.585  92.360  91.935  1.00  0.00           C
ATOM   2698  OG  SER A 164      55.995  92.450  91.685  1.00  0.00           O
ATOM   2700  C   SER A 164      54.265  93.990  89.975  1.00  0.00           C
ATOM   2701  O   SER A 164      53.825  93.610  88.905  1.00  0.00           O
ATOM   2702  N   GLY A 165      55.325  94.830  90.005  1.00  0.00           N
ATOM   2704  CA  GLY A 165      56.135  94.920  88.805  1.00  0.00           C
ATOM   2707  C   GLY A 165      57.325  95.820  88.915  1.00  0.00           C
ATOM   2708  O   GLY A 165      57.585  96.420  89.955  1.00  0.00           O
ATOM   2709  N   TYR A 166      58.085  95.870  87.815  1.00  0.00           N
ATOM   2711  CA  TYR A 166      59.395  96.480  87.735  1.00  0.00           C
ATOM   2713  CB  TYR A 166      60.425  95.460  87.165  1.00  0.00           C
ATOM   2716  CG  TYR A 166      60.705  94.350  88.155  1.00  0.00           C
ATOM   2717  CD1 TYR A 166      60.175  93.060  87.985  1.00  0.00           C
ATOM   2719  CE1 TYR A 166      60.445  92.050  88.915  1.00  0.00           C
ATOM   2721  CZ  TYR A 166      61.245  92.300  90.025  1.00  0.00           C
ATOM   2722  OH  TYR A 166      61.465  91.300  90.985  1.00  0.00           O
ATOM   2724  CD2 TYR A 166      61.555  94.580  89.245  1.00  0.00           C
ATOM   2726  CE2 TYR A 166      61.825  93.570  90.185  1.00  0.00           C
ATOM   2728  C   TYR A 166      59.285  97.690  86.815  1.00  0.00           C
ATOM   2729  O   TYR A 166      58.845  97.570  85.675  1.00  0.00           O
ATOM   2730  N   ILE A 167      59.625  98.890  87.325  1.00  0.00           N
ATOM   2732  CA  ILE A 167      59.405 100.170  86.645  1.00  0.00           C
ATOM   2734  CB  ILE A 167      58.415 101.060  87.415  1.00  0.00           C
ATOM   2736  CG2 ILE A 167      58.305 102.480  86.805  1.00  0.00           C
ATOM   2740  CG1 ILE A 167      57.025 100.370  87.495  1.00  0.00           C
ATOM   2743  CD  ILE A 167      55.885 101.230  88.075  1.00  0.00           C
ATOM   2747  C   ILE A 167      60.735 100.880  86.435  1.00  0.00           C
ATOM   2748  O   ILE A 167      61.625 100.830  87.285  1.00  0.00           O
ATOM   2749  N   ASP A 168      60.925 101.600  85.325  1.00  0.00           N
ATOM   2751  CA  ASP A 168      62.015 102.540  85.135  1.00  0.00           C
ATOM   2753  CB  ASP A 168      62.925 102.090  83.965  1.00  0.00           C
ATOM   2756  CG  ASP A 168      63.985 103.120  83.585  1.00  0.00           C
ATOM   2757  OD1 ASP A 168      64.485 103.830  84.485  1.00  0.00           O
ATOM   2758  OD2 ASP A 168      64.345 103.150  82.385  1.00  0.00           O
ATOM   2759  C   ASP A 168      61.425 103.940  84.965  1.00  0.00           C
ATOM   2760  O   ASP A 168      60.355 104.100  84.385  1.00  0.00           O
ATOM   2761  N   PHE A 169      62.125 104.990  85.455  1.00  0.00           N
ATOM   2763  CA  PHE A 169      61.755 106.380  85.285  1.00  0.00           C
ATOM   2765  CB  PHE A 169      61.905 107.160  86.615  1.00  0.00           C
ATOM   2768  CG  PHE A 169      60.765 106.860  87.555  1.00  0.00           C
ATOM   2769  CD1 PHE A 169      59.505 107.450  87.315  1.00  0.00           C
ATOM   2771  CE1 PHE A 169      58.445 107.250  88.205  1.00  0.00           C
ATOM   2773  CZ  PHE A 169      58.615 106.450  89.335  1.00  0.00           C
ATOM   2775  CD2 PHE A 169      60.925 106.090  88.705  1.00  0.00           C
ATOM   2777  CE2 PHE A 169      59.855 105.860  89.585  1.00  0.00           C
ATOM   2779  C   PHE A 169      62.575 107.070  84.215  1.00  0.00           C
ATOM   2780  O   PHE A 169      62.265 108.180  83.785  1.00  0.00           O
ATOM   2781  N   GLY A 170      63.655 106.410  83.725  1.00  0.00           N
ATOM   2783  CA  GLY A 170      64.655 107.020  82.845  1.00  0.00           C
ATOM   2786  C   GLY A 170      65.405 108.150  83.495  1.00  0.00           C
ATOM   2787  O   GLY A 170      65.795 109.110  82.845  1.00  0.00           O
ATOM   2788  N   ASP A 171      65.605 108.060  84.825  1.00  0.00           N
ATOM   2790  CA  ASP A 171      66.255 109.080  85.635  1.00  0.00           C
ATOM   2792  CB  ASP A 171      65.255 109.370  86.815  1.00  0.00           C
ATOM   2795  CG  ASP A 171      65.735 109.880  88.175  1.00  0.00           C
ATOM   2796  OD1 ASP A 171      66.755 109.380  88.695  1.00  0.00           O
ATOM   2797  OD2 ASP A 171      64.915 110.620  88.795  1.00  0.00           O
ATOM   2798  C   ASP A 171      67.665 108.600  85.955  1.00  0.00           C
ATOM   2799  O   ASP A 171      68.625 109.370  85.995  1.00  0.00           O
ATOM   2800  N   GLY A 172      67.805 107.250  86.025  1.00  0.00           N
ATOM   2802  CA  GLY A 172      69.015 106.480  86.325  1.00  0.00           C
ATOM   2805  C   GLY A 172      68.885 105.860  87.695  1.00  0.00           C
ATOM   2806  O   GLY A 172      69.765 105.160  88.185  1.00  0.00           O
ATOM   2807  N   SER A 173      67.735 106.100  88.355  1.00  0.00           N
ATOM   2809  CA  SER A 173      67.395 105.610  89.685  1.00  0.00           C
ATOM   2811  CB  SER A 173      65.985 106.130  90.145  1.00  0.00           C
ATOM   2814  OG  SER A 173      65.425 105.510  91.315  1.00  0.00           O
ATOM   2816  C   SER A 173      67.455 104.090  89.785  1.00  0.00           C
ATOM   2817  O   SER A 173      66.975 103.440  88.855  1.00  0.00           O
ATOM   2818  N   PRO A 174      68.025 103.480  90.845  1.00  0.00           N
ATOM   2819  CD  PRO A 174      68.565 104.190  92.015  1.00  0.00           C
ATOM   2822  CA  PRO A 174      67.925 102.040  91.115  1.00  0.00           C
ATOM   2824  CB  PRO A 174      68.295 101.870  92.595  1.00  0.00           C
ATOM   2827  CG  PRO A 174      69.125 103.110  92.945  1.00  0.00           C
ATOM   2830  C   PRO A 174      66.555 101.470  90.815  1.00  0.00           C
ATOM   2831  O   PRO A 174      65.575 102.090  91.205  1.00  0.00           O
ATOM   2832  N   LEU A 175      66.465 100.300  90.155  1.00  0.00           N
ATOM   2834  CA  LEU A 175      65.195  99.770  89.665  1.00  0.00           C
ATOM   2836  CB  LEU A 175      65.385  98.410  88.945  1.00  0.00           C
ATOM   2839  CG  LEU A 175      64.345  98.030  87.855  1.00  0.00           C
ATOM   2841  CD1 LEU A 175      64.665  96.660  87.245  1.00  0.00           C
ATOM   2845  CD2 LEU A 175      62.905  98.040  88.355  1.00  0.00           C
ATOM   2849  C   LEU A 175      64.135  99.700  90.765  1.00  0.00           C
ATOM   2850  O   LEU A 175      64.315  99.090  91.825  1.00  0.00           O
ATOM   2851  N   ASN A 176      63.025 100.430  90.545  1.00  0.00           N
ATOM   2853  CA  ASN A 176      61.925 100.590  91.455  1.00  0.00           C
ATOM   2855  CB  ASN A 176      61.195 101.930  91.245  1.00  0.00           C
ATOM   2858  CG  ASN A 176      62.205 102.960  91.675  1.00  0.00           C
ATOM   2859  OD1 ASN A 176      62.525 103.000  92.865  1.00  0.00           O
ATOM   2860  ND2 ASN A 176      62.755 103.780  90.765  1.00  0.00           N
ATOM   2863  C   ASN A 176      60.965  99.440  91.345  1.00  0.00           C
ATOM   2864  O   ASN A 176      60.535  99.030  90.265  1.00  0.00           O
ATOM   2865  N   PHE A 177      60.645  98.860  92.505  1.00  0.00           N
ATOM   2867  CA  PHE A 177      59.895  97.640  92.555  1.00  0.00           C
ATOM   2869  CB  PHE A 177      60.725  96.510  93.205  1.00  0.00           C
ATOM   2872  CG  PHE A 177      60.015  95.180  93.135  1.00  0.00           C
ATOM   2873  CD1 PHE A 177      59.485  94.740  91.915  1.00  0.00           C
ATOM   2875  CE1 PHE A 177      58.825  93.520  91.815  1.00  0.00           C
ATOM   2877  CZ  PHE A 177      58.705  92.700  92.945  1.00  0.00           C
ATOM   2879  CD2 PHE A 177      59.875  94.370  94.265  1.00  0.00           C
ATOM   2881  CE2 PHE A 177      59.215  93.130  94.175  1.00  0.00           C
ATOM   2883  C   PHE A 177      58.635  97.940  93.325  1.00  0.00           C
ATOM   2884  O   PHE A 177      58.635  98.740  94.265  1.00  0.00           O
ATOM   2885  N   PHE A 178      57.525  97.350  92.885  1.00  0.00           N
ATOM   2887  CA  PHE A 178      56.245  97.640  93.455  1.00  0.00           C
ATOM   2889  CB  PHE A 178      55.385  98.520  92.525  1.00  0.00           C
ATOM   2892  CG  PHE A 178      56.025  99.890  92.385  1.00  0.00           C
ATOM   2893  CD1 PHE A 178      56.965 100.160  91.375  1.00  0.00           C
ATOM   2895  CE1 PHE A 178      57.515 101.440  91.245  1.00  0.00           C
ATOM   2897  CZ  PHE A 178      57.105 102.470  92.085  1.00  0.00           C
ATOM   2899  CD2 PHE A 178      55.615 100.940  93.215  1.00  0.00           C
ATOM   2901  CE2 PHE A 178      56.155 102.220  93.075  1.00  0.00           C
ATOM   2903  C   PHE A 178      55.565  96.330  93.755  1.00  0.00           C
ATOM   2904  O   PHE A 178      55.845  95.290  93.175  1.00  0.00           O
ATOM   2905  N   SER A 179      54.645  96.370  94.735  1.00  0.00           N
ATOM   2907  CA  SER A 179      54.005  95.210  95.315  1.00  0.00           C
ATOM   2909  CB  SER A 179      54.575  94.890  96.725  1.00  0.00           C
ATOM   2912  OG  SER A 179      54.095  93.680  97.315  1.00  0.00           O
ATOM   2914  C   SER A 179      52.555  95.550  95.445  1.00  0.00           C
ATOM   2915  O   SER A 179      52.155  96.710  95.445  1.00  0.00           O
ATOM   2916  N   TYR A 180      51.705  94.520  95.565  1.00  0.00           N
ATOM   2918  CA  TYR A 180      50.295  94.630  95.775  1.00  0.00           C
ATOM   2920  CB  TYR A 180      49.725  93.190  95.665  1.00  0.00           C
ATOM   2923  CG  TYR A 180      48.265  93.110  95.945  1.00  0.00           C
ATOM   2924  CD1 TYR A 180      47.365  93.410  94.925  1.00  0.00           C
ATOM   2926  CE1 TYR A 180      45.985  93.370  95.165  1.00  0.00           C
ATOM   2928  CZ  TYR A 180      45.525  93.000  96.425  1.00  0.00           C
ATOM   2929  OH  TYR A 180      44.145  92.980  96.655  1.00  0.00           O
ATOM   2931  CD2 TYR A 180      47.785  92.720  97.205  1.00  0.00           C
ATOM   2933  CE2 TYR A 180      46.405  92.660  97.445  1.00  0.00           C
ATOM   2935  C   TYR A 180      49.935  95.290  97.105  1.00  0.00           C
ATOM   2936  O   TYR A 180      50.265  94.800  98.175  1.00  0.00           O
ATOM   2937  N   ALA A 181      49.235  96.440  97.075  1.00  0.00           N
ATOM   2939  CA  ALA A 181      48.835  97.150  98.275  1.00  0.00           C
ATOM   2941  CB  ALA A 181      48.955  98.660  98.025  1.00  0.00           C
ATOM   2945  C   ALA A 181      47.395  96.890  98.625  1.00  0.00           C
ATOM   2946  O   ALA A 181      47.015  96.900  99.795  1.00  0.00           O
ATOM   2947  N   GLY A 182      46.545  96.650  97.615  1.00  0.00           N
ATOM   2949  CA  GLY A 182      45.135  96.490  97.835  1.00  0.00           C
ATOM   2952  C   GLY A 182      44.465  96.590  96.525  1.00  0.00           C
ATOM   2953  O   GLY A 182      45.085  96.820  95.485  1.00  0.00           O
ATOM   2954  N   LYS A 183      43.155  96.400  96.525  1.00  0.00           N
ATOM   2956  CA  LYS A 183      42.425  96.400  95.285  1.00  0.00           C
ATOM   2958  CB  LYS A 183      42.225  94.940  94.875  1.00  0.00           C
ATOM   2961  CG  LYS A 183      41.735  94.770  93.445  1.00  0.00           C
ATOM   2964  CD  LYS A 183      41.565  93.320  93.035  1.00  0.00           C
ATOM   2967  CE  LYS A 183      40.495  93.230  91.965  1.00  0.00           C
ATOM   2970  NZ  LYS A 183      39.145  93.430  92.545  1.00  0.00           N
ATOM   2974  C   LYS A 183      41.105  97.110  95.505  1.00  0.00           C
ATOM   2975  O   LYS A 183      40.645  97.270  96.635  1.00  0.00           O
ATOM   2976  N   ASN A 184      40.495  97.590  94.395  1.00  0.00           N
ATOM   2978  CA  ASN A 184      39.145  98.100  94.345  1.00  0.00           C
ATOM   2980  CB  ASN A 184      38.855  98.830  92.995  1.00  0.00           C
ATOM   2983  CG  ASN A 184      38.515  97.910  91.825  1.00  0.00           C
ATOM   2984  OD1 ASN A 184      38.775  96.710  91.815  1.00  0.00           O
ATOM   2985  ND2 ASN A 184      37.885  98.520  90.785  1.00  0.00           N
ATOM   2988  C   ASN A 184      38.095  97.040  94.715  1.00  0.00           C
ATOM   2989  O   ASN A 184      38.365  95.840  94.845  1.00  0.00           O
ATOM   2990  N   GLY A 185      36.835  97.500  94.865  1.00  0.00           N
ATOM   2992  CA  GLY A 185      35.705  96.690  95.315  1.00  0.00           C
ATOM   2995  C   GLY A 185      34.995  95.970  94.205  1.00  0.00           C
ATOM   2996  O   GLY A 185      34.055  95.220  94.455  1.00  0.00           O
ATOM   2997  N   HIS A 186      35.425  96.180  92.945  1.00  0.00           N
ATOM   2999  CA  HIS A 186      34.855  95.530  91.785  1.00  0.00           C
ATOM   3001  CB  HIS A 186      34.925  96.380  90.505  1.00  0.00           C
ATOM   3004  ND1 HIS A 186      32.775  97.520  89.955  1.00  0.00           N
ATOM   3005  CG  HIS A 186      34.015  97.560  90.565  1.00  0.00           C
ATOM   3006  CE1 HIS A 186      32.275  98.730  90.115  1.00  0.00           C
ATOM   3008  NE2 HIS A 186      33.135  99.550  90.755  1.00  0.00           N
ATOM   3010  CD2 HIS A 186      34.265  98.810  91.035  1.00  0.00           C
ATOM   3012  C   HIS A 186      35.545  94.220  91.495  1.00  0.00           C
ATOM   3013  O   HIS A 186      36.775  94.120  91.395  1.00  0.00           O
ATOM   3014  N   ALA A 187      34.715  93.170  91.345  1.00  0.00           N
ATOM   3016  CA  ALA A 187      35.085  91.820  91.005  1.00  0.00           C
ATOM   3018  CB  ALA A 187      33.805  90.970  91.115  1.00  0.00           C
ATOM   3022  C   ALA A 187      35.705  91.660  89.615  1.00  0.00           C
ATOM   3023  O   ALA A 187      35.215  92.220  88.635  1.00  0.00           O
ATOM   3024  N   TYR A 188      36.805  90.880  89.485  1.00  0.00           N
ATOM   3026  CA  TYR A 188      37.515  90.750  88.215  1.00  0.00           C
ATOM   3028  CB  TYR A 188      38.915  90.070  88.295  1.00  0.00           C
ATOM   3031  CG  TYR A 188      38.855  88.560  88.265  1.00  0.00           C
ATOM   3032  CD1 TYR A 188      38.335  87.880  89.375  1.00  0.00           C
ATOM   3034  CE1 TYR A 188      38.135  86.500  89.355  1.00  0.00           C
ATOM   3036  CZ  TYR A 188      38.465  85.780  88.215  1.00  0.00           C
ATOM   3037  OH  TYR A 188      38.215  84.390  88.215  1.00  0.00           O
ATOM   3039  CD2 TYR A 188      39.225  87.820  87.135  1.00  0.00           C
ATOM   3041  CE2 TYR A 188      39.025  86.430  87.105  1.00  0.00           C
ATOM   3043  C   TYR A 188      36.695  90.110  87.105  1.00  0.00           C
ATOM   3044  O   TYR A 188      35.855  89.220  87.285  1.00  0.00           O
ATOM   3045  N   ARG A 189      37.005  90.520  85.895  1.00  0.00           N
ATOM   3047  CA  ARG A 189      36.555  89.890  84.715  1.00  0.00           C
ATOM   3049  CB  ARG A 189      35.755  90.920  83.895  1.00  0.00           C
ATOM   3052  CG  ARG A 189      34.555  90.350  83.125  1.00  0.00           C
ATOM   3055  CD  ARG A 189      33.205  90.260  83.845  1.00  0.00           C
ATOM   3058  NE  ARG A 189      33.325  89.280  84.975  1.00  0.00           N
ATOM   3060  CZ  ARG A 189      32.285  88.630  85.465  1.00  0.00           C
ATOM   3061  NH1 ARG A 189      31.085  88.740  84.965  1.00  0.00           N
ATOM   3064  NH2 ARG A 189      32.385  87.770  86.455  1.00  0.00           N
ATOM   3067  C   ARG A 189      37.835  89.400  84.055  1.00  0.00           C
ATOM   3068  O   ARG A 189      38.855  90.080  83.965  1.00  0.00           O
ATOM   3069  N   SER A 190      37.805  88.140  83.605  1.00  0.00           N
ATOM   3071  CA  SER A 190      38.855  87.550  82.815  1.00  0.00           C
ATOM   3073  CB  SER A 190      38.685  86.020  82.625  1.00  0.00           C
ATOM   3076  OG  SER A 190      38.855  85.300  83.845  1.00  0.00           O
ATOM   3078  C   SER A 190      38.925  88.180  81.435  1.00  0.00           C
ATOM   3079  O   SER A 190      38.155  87.820  80.545  1.00  0.00           O
ATOM   3080  N   ILE A 191      39.925  89.050  81.205  1.00  0.00           N
ATOM   3082  CA  ILE A 191      40.265  89.580  79.885  1.00  0.00           C
ATOM   3084  CB  ILE A 191      41.455  90.540  79.935  1.00  0.00           C
ATOM   3086  CG2 ILE A 191      41.855  90.970  78.505  1.00  0.00           C
ATOM   3090  CG1 ILE A 191      41.145  91.770  80.815  1.00  0.00           C
ATOM   3093  CD  ILE A 191      39.865  92.520  80.445  1.00  0.00           C
ATOM   3097  C   ILE A 191      40.585  88.440  78.955  1.00  0.00           C
ATOM   3098  O   ILE A 191      40.185  88.390  77.795  1.00  0.00           O
ATOM   3099  N   GLY A 192      41.265  87.400  79.505  1.00  0.00           N
ATOM   3101  CA  GLY A 192      41.495  86.190  78.765  1.00  0.00           C
ATOM   3104  C   GLY A 192      40.265  85.500  78.255  1.00  0.00           C
ATOM   3105  O   GLY A 192      40.255  85.030  77.125  1.00  0.00           O
ATOM   3106  N   LYS A 193      39.175  85.450  79.045  1.00  0.00           N
ATOM   3108  CA  LYS A 193      37.895  84.950  78.595  1.00  0.00           C
ATOM   3110  CB  LYS A 193      36.895  84.740  79.765  1.00  0.00           C
ATOM   3113  CG  LYS A 193      35.465  84.420  79.305  1.00  0.00           C
ATOM   3116  CD  LYS A 193      34.475  84.180  80.455  1.00  0.00           C
ATOM   3119  CE  LYS A 193      32.995  84.180  80.015  1.00  0.00           C
ATOM   3122  NZ  LYS A 193      32.815  83.290  78.865  1.00  0.00           N
ATOM   3126  C   LYS A 193      37.295  85.760  77.465  1.00  0.00           C
ATOM   3127  O   LYS A 193      36.785  85.210  76.495  1.00  0.00           O
ATOM   3128  N   VAL A 194      37.365  87.110  77.515  1.00  0.00           N
ATOM   3130  CA  VAL A 194      36.785  87.950  76.465  1.00  0.00           C
ATOM   3132  CB  VAL A 194      36.975  89.440  76.715  1.00  0.00           C
ATOM   3134  CG1 VAL A 194      36.325  90.290  75.595  1.00  0.00           C
ATOM   3138  CG2 VAL A 194      36.325  89.780  78.055  1.00  0.00           C
ATOM   3142  C   VAL A 194      37.355  87.660  75.095  1.00  0.00           C
ATOM   3143  O   VAL A 194      36.615  87.360  74.165  1.00  0.00           O
ATOM   3144  N   LEU A 195      38.685  87.610  74.975  1.00  0.00           N
ATOM   3146  CA  LEU A 195      39.375  87.250  73.755  1.00  0.00           C
ATOM   3148  CB  LEU A 195      40.905  87.420  73.985  1.00  0.00           C
ATOM   3151  CG  LEU A 195      41.355  88.810  74.525  1.00  0.00           C
ATOM   3153  CD1 LEU A 195      42.885  88.880  74.715  1.00  0.00           C
ATOM   3157  CD2 LEU A 195      40.885  89.940  73.605  1.00  0.00           C
ATOM   3161  C   LEU A 195      39.025  85.820  73.285  1.00  0.00           C
ATOM   3162  O   LEU A 195      38.895  85.530  72.095  1.00  0.00           O
ATOM   3163  N   ILE A 196      38.885  84.870  74.235  1.00  0.00           N
ATOM   3165  CA  ILE A 196      38.455  83.490  74.005  1.00  0.00           C
ATOM   3167  CB  ILE A 196      38.575  82.680  75.305  1.00  0.00           C
ATOM   3169  CG2 ILE A 196      37.655  81.440  75.355  1.00  0.00           C
ATOM   3173  CG1 ILE A 196      40.045  82.330  75.615  1.00  0.00           C
ATOM   3176  CD  ILE A 196      40.245  81.930  77.075  1.00  0.00           C
ATOM   3180  C   ILE A 196      37.055  83.370  73.435  1.00  0.00           C
ATOM   3181  O   ILE A 196      36.835  82.600  72.485  1.00  0.00           O
ATOM   3182  N   ASP A 197      36.085  84.100  74.015  1.00  0.00           N
ATOM   3184  CA  ASP A 197      34.715  84.220  73.565  1.00  0.00           C
ATOM   3186  CB  ASP A 197      33.895  84.970  74.635  1.00  0.00           C
ATOM   3189  CG  ASP A 197      33.825  84.220  75.945  1.00  0.00           C
ATOM   3190  OD1 ASP A 197      33.935  82.970  76.005  1.00  0.00           O
ATOM   3191  OD2 ASP A 197      33.545  84.900  76.965  1.00  0.00           O
ATOM   3192  C   ASP A 197      34.595  84.950  72.225  1.00  0.00           C
ATOM   3193  O   ASP A 197      33.915  84.480  71.315  1.00  0.00           O
ATOM   3194  N   ARG A 198      35.305  86.100  72.075  1.00  0.00           N
ATOM   3196  CA  ARG A 198      35.395  86.880  70.855  1.00  0.00           C
ATOM   3198  CB  ARG A 198      36.085  88.270  71.075  1.00  0.00           C
ATOM   3201  CG  ARG A 198      35.245  89.240  71.935  1.00  0.00           C
ATOM   3204  CD  ARG A 198      35.355  90.750  71.635  1.00  0.00           C
ATOM   3207  NE  ARG A 198      36.625  91.340  72.155  1.00  0.00           N
ATOM   3209  CZ  ARG A 198      36.795  92.640  72.355  1.00  0.00           C
ATOM   3210  NH1 ARG A 198      35.835  93.500  72.635  1.00  0.00           N
ATOM   3213  NH2 ARG A 198      38.015  93.130  72.345  1.00  0.00           N
ATOM   3216  C   ARG A 198      36.015  86.120  69.695  1.00  0.00           C
ATOM   3217  O   ARG A 198      35.675  86.340  68.535  1.00  0.00           O
ATOM   3218  N   GLY A 199      36.935  85.190  70.005  1.00  0.00           N
ATOM   3220  CA  GLY A 199      37.505  84.200  69.095  1.00  0.00           C
ATOM   3223  C   GLY A 199      38.675  84.720  68.325  1.00  0.00           C
ATOM   3224  O   GLY A 199      39.005  84.250  67.245  1.00  0.00           O
ATOM   3225  N   GLU A 200      39.335  85.730  68.905  1.00  0.00           N
ATOM   3227  CA  GLU A 200      40.505  86.400  68.395  1.00  0.00           C
ATOM   3229  CB  GLU A 200      40.335  87.930  68.655  1.00  0.00           C
ATOM   3232  CG  GLU A 200      39.955  88.350  70.105  1.00  0.00           C
ATOM   3235  CD  GLU A 200      39.525  89.820  70.195  1.00  0.00           C
ATOM   3236  OE1 GLU A 200      39.835  90.600  69.265  1.00  0.00           O
ATOM   3237  OE2 GLU A 200      38.925  90.210  71.225  1.00  0.00           O
ATOM   3238  C   GLU A 200      41.785  85.830  68.995  1.00  0.00           C
ATOM   3239  O   GLU A 200      42.895  86.070  68.495  1.00  0.00           O
ATOM   3240  N   VAL A 201      41.665  84.970  70.015  1.00  0.00           N
ATOM   3242  CA  VAL A 201      42.745  84.150  70.535  1.00  0.00           C
ATOM   3244  CB  VAL A 201      43.345  84.650  71.845  1.00  0.00           C
ATOM   3246  CG1 VAL A 201      43.875  86.090  71.665  1.00  0.00           C
ATOM   3250  CG2 VAL A 201      42.295  84.590  72.955  1.00  0.00           C
ATOM   3254  C   VAL A 201      42.225  82.740  70.775  1.00  0.00           C
ATOM   3255  O   VAL A 201      41.035  82.500  71.015  1.00  0.00           O
ATOM   3256  N   LYS A 202      43.125  81.760  70.695  1.00  0.00           N
ATOM   3258  CA  LYS A 202      42.855  80.370  70.985  1.00  0.00           C
ATOM   3260  CB  LYS A 202      43.755  79.450  70.155  1.00  0.00           C
ATOM   3263  CG  LYS A 202      43.225  79.160  68.755  1.00  0.00           C
ATOM   3266  CD  LYS A 202      44.205  78.290  67.955  1.00  0.00           C
ATOM   3269  CE  LYS A 202      44.625  76.940  68.575  1.00  0.00           C
ATOM   3272  NZ  LYS A 202      43.465  76.100  68.925  1.00  0.00           N
ATOM   3276  C   LYS A 202      42.975  80.010  72.445  1.00  0.00           C
ATOM   3277  O   LYS A 202      43.815  80.550  73.165  1.00  0.00           O
ATOM   3278  N   LYS A 203      42.135  79.070  72.915  1.00  0.00           N
ATOM   3280  CA  LYS A 203      41.985  78.680  74.305  1.00  0.00           C
ATOM   3282  CB  LYS A 203      40.825  77.650  74.435  1.00  0.00           C
ATOM   3285  CG  LYS A 203      39.795  77.640  73.285  1.00  0.00           C
ATOM   3288  CD  LYS A 203      38.935  78.920  73.175  1.00  0.00           C
ATOM   3291  CE  LYS A 203      37.925  78.880  72.015  1.00  0.00           C
ATOM   3294  NZ  LYS A 203      36.835  79.880  72.175  1.00  0.00           N
ATOM   3298  C   LYS A 203      43.285  78.080  74.855  1.00  0.00           C
ATOM   3299  O   LYS A 203      43.725  78.380  75.965  1.00  0.00           O
ATOM   3300  N   GLU A 204      43.915  77.240  74.035  1.00  0.00           N
ATOM   3302  CA  GLU A 204      45.065  76.430  74.305  1.00  0.00           C
ATOM   3304  CB  GLU A 204      45.085  75.370  73.175  1.00  0.00           C
ATOM   3307  CG  GLU A 204      43.705  74.650  72.985  1.00  0.00           C
ATOM   3310  CD  GLU A 204      42.785  75.300  71.945  1.00  0.00           C
ATOM   3311  OE1 GLU A 204      43.065  76.450  71.515  1.00  0.00           O
ATOM   3312  OE2 GLU A 204      41.765  74.690  71.525  1.00  0.00           O
ATOM   3313  C   GLU A 204      46.335  77.260  74.275  1.00  0.00           C
ATOM   3314  O   GLU A 204      47.345  76.960  74.915  1.00  0.00           O
ATOM   3315  N   ASP A 205      46.275  78.370  73.545  1.00  0.00           N
ATOM   3317  CA  ASP A 205      47.385  79.260  73.345  1.00  0.00           C
ATOM   3319  CB  ASP A 205      47.365  79.810  71.895  1.00  0.00           C
ATOM   3322  CG  ASP A 205      47.485  78.780  70.785  1.00  0.00           C
ATOM   3323  OD1 ASP A 205      47.965  77.630  70.945  1.00  0.00           O
ATOM   3324  OD2 ASP A 205      47.125  79.200  69.645  1.00  0.00           O
ATOM   3325  C   ASP A 205      47.295  80.430  74.315  1.00  0.00           C
ATOM   3326  O   ASP A 205      48.055  81.390  74.215  1.00  0.00           O
ATOM   3327  N   MET A 206      46.355  80.440  75.295  1.00  0.00           N
ATOM   3329  CA  MET A 206      46.205  81.570  76.205  1.00  0.00           C
ATOM   3331  CB  MET A 206      44.745  81.820  76.655  1.00  0.00           C
ATOM   3334  CG  MET A 206      43.975  82.710  75.665  1.00  0.00           C
ATOM   3337  SD  MET A 206      44.715  84.350  75.435  1.00  0.00           S
ATOM   3338  CE  MET A 206      43.405  85.190  76.335  1.00  0.00           C
ATOM   3342  C   MET A 206      47.175  81.670  77.375  1.00  0.00           C
ATOM   3343  O   MET A 206      47.195  80.870  78.315  1.00  0.00           O
ATOM   3344  N   SER A 207      47.955  82.760  77.375  1.00  0.00           N
ATOM   3346  CA  SER A 207      48.875  83.130  78.435  1.00  0.00           C
ATOM   3348  CB  SER A 207      50.355  82.780  78.115  1.00  0.00           C
ATOM   3351  OG  SER A 207      50.895  83.610  77.085  1.00  0.00           O
ATOM   3353  C   SER A 207      48.755  84.630  78.635  1.00  0.00           C
ATOM   3354  O   SER A 207      47.925  85.300  77.995  1.00  0.00           O
ATOM   3355  N   MET A 208      49.575  85.200  79.525  1.00  0.00           N
ATOM   3357  CA  MET A 208      49.775  86.630  79.655  1.00  0.00           C
ATOM   3359  CB  MET A 208      50.695  86.870  80.865  1.00  0.00           C
ATOM   3362  CG  MET A 208      50.935  88.340  81.245  1.00  0.00           C
ATOM   3365  SD  MET A 208      49.605  89.110  82.215  1.00  0.00           S
ATOM   3366  CE  MET A 208      48.285  89.420  81.005  1.00  0.00           C
ATOM   3370  C   MET A 208      50.345  87.270  78.395  1.00  0.00           C
ATOM   3371  O   MET A 208      49.925  88.350  77.975  1.00  0.00           O
ATOM   3372  N   GLN A 209      51.305  86.590  77.745  1.00  0.00           N
ATOM   3374  CA  GLN A 209      51.935  87.020  76.505  1.00  0.00           C
ATOM   3376  CB  GLN A 209      53.085  86.040  76.175  1.00  0.00           C
ATOM   3379  CG  GLN A 209      54.145  86.650  75.245  1.00  0.00           C
ATOM   3382  CD  GLN A 209      54.945  87.750  75.935  1.00  0.00           C
ATOM   3383  OE1 GLN A 209      54.865  87.940  77.155  1.00  0.00           O
ATOM   3384  NE2 GLN A 209      55.715  88.520  75.135  1.00  0.00           N
ATOM   3387  C   GLN A 209      50.975  87.080  75.325  1.00  0.00           C
ATOM   3388  O   GLN A 209      51.025  87.950  74.465  1.00  0.00           O
ATOM   3389  N   ALA A 210      50.005  86.140  75.265  1.00  0.00           N
ATOM   3391  CA  ALA A 210      48.935  86.180  74.285  1.00  0.00           C
ATOM   3393  CB  ALA A 210      48.065  84.910  74.435  1.00  0.00           C
ATOM   3397  C   ALA A 210      48.045  87.420  74.365  1.00  0.00           C
ATOM   3398  O   ALA A 210      47.665  88.010  73.345  1.00  0.00           O
ATOM   3399  N   ILE A 211      47.715  87.860  75.605  1.00  0.00           N
ATOM   3401  CA  ILE A 211      47.075  89.140  75.925  1.00  0.00           C
ATOM   3403  CB  ILE A 211      46.655  89.190  77.395  1.00  0.00           C
ATOM   3405  CG2 ILE A 211      46.105  90.570  77.815  1.00  0.00           C
ATOM   3409  CG1 ILE A 211      45.585  88.110  77.675  1.00  0.00           C
ATOM   3412  CD  ILE A 211      45.315  87.880  79.155  1.00  0.00           C
ATOM   3416  C   ILE A 211      47.935  90.340  75.525  1.00  0.00           C
ATOM   3417  O   ILE A 211      47.445  91.250  74.855  1.00  0.00           O
ATOM   3418  N   ARG A 212      49.265  90.330  75.825  1.00  0.00           N
ATOM   3420  CA  ARG A 212      50.215  91.300  75.275  1.00  0.00           C
ATOM   3422  CB  ARG A 212      51.705  90.940  75.565  1.00  0.00           C
ATOM   3425  CG  ARG A 212      52.175  91.060  77.015  1.00  0.00           C
ATOM   3428  CD  ARG A 212      53.695  90.940  77.105  1.00  0.00           C
ATOM   3431  NE  ARG A 212      54.325  92.150  76.475  1.00  0.00           N
ATOM   3433  CZ  ARG A 212      54.695  93.220  77.175  1.00  0.00           C
ATOM   3434  NH1 ARG A 212      54.405  93.280  78.445  1.00  0.00           N
ATOM   3437  NH2 ARG A 212      55.315  94.240  76.615  1.00  0.00           N
ATOM   3440  C   ARG A 212      50.135  91.490  73.775  1.00  0.00           C
ATOM   3441  O   ARG A 212      49.825  92.570  73.285  1.00  0.00           O
ATOM   3442  N   HIS A 213      50.315  90.390  73.025  1.00  0.00           N
ATOM   3444  CA  HIS A 213      50.345  90.350  71.575  1.00  0.00           C
ATOM   3446  CB  HIS A 213      50.515  88.890  71.085  1.00  0.00           C
ATOM   3449  ND1 HIS A 213      51.705  88.970  68.935  1.00  0.00           N
ATOM   3450  CG  HIS A 213      50.505  88.810  69.595  1.00  0.00           C
ATOM   3451  CE1 HIS A 213      51.395  89.000  67.665  1.00  0.00           C
ATOM   3453  NE2 HIS A 213      50.065  88.850  67.465  1.00  0.00           N
ATOM   3455  CD2 HIS A 213      49.485  88.710  68.705  1.00  0.00           C
ATOM   3457  C   HIS A 213      49.105  90.950  70.925  1.00  0.00           C
ATOM   3458  O   HIS A 213      49.125  91.620  69.895  1.00  0.00           O
ATOM   3459  N   TRP A 214      47.945  90.720  71.565  1.00  0.00           N
ATOM   3461  CA  TRP A 214      46.705  91.330  71.185  1.00  0.00           C
ATOM   3463  CB  TRP A 214      45.555  90.730  72.015  1.00  0.00           C
ATOM   3466  CG  TRP A 214      44.185  91.140  71.575  1.00  0.00           C
ATOM   3467  CD1 TRP A 214      43.375  90.460  70.715  1.00  0.00           C
ATOM   3469  NE1 TRP A 214      42.225  91.180  70.515  1.00  0.00           N
ATOM   3471  CE2 TRP A 214      42.255  92.310  71.265  1.00  0.00           C
ATOM   3472  CD2 TRP A 214      43.505  92.360  71.915  1.00  0.00           C
ATOM   3473  CE3 TRP A 214      43.835  93.490  72.675  1.00  0.00           C
ATOM   3475  CZ3 TRP A 214      42.915  94.520  72.775  1.00  0.00           C
ATOM   3477  CZ2 TRP A 214      41.305  93.300  71.435  1.00  0.00           C
ATOM   3479  CH2 TRP A 214      41.655  94.430  72.195  1.00  0.00           C
ATOM   3481  C   TRP A 214      46.715  92.860  71.235  1.00  0.00           C
ATOM   3482  O   TRP A 214      46.285  93.530  70.295  1.00  0.00           O
ATOM   3483  N   GLY A 215      47.235  93.440  72.335  1.00  0.00           N
ATOM   3485  CA  GLY A 215      47.235  94.880  72.595  1.00  0.00           C
ATOM   3488  C   GLY A 215      48.415  95.590  72.005  1.00  0.00           C
ATOM   3489  O   GLY A 215      48.375  96.780  71.775  1.00  0.00           O
ATOM   3490  N   GLU A 216      49.485  94.840  71.705  1.00  0.00           N
ATOM   3492  CA  GLU A 216      50.595  95.330  70.925  1.00  0.00           C
ATOM   3494  CB  GLU A 216      51.795  94.380  71.075  1.00  0.00           C
ATOM   3497  CG  GLU A 216      52.485  94.460  72.455  1.00  0.00           C
ATOM   3500  CD  GLU A 216      53.565  93.400  72.575  1.00  0.00           C
ATOM   3501  OE1 GLU A 216      53.225  92.200  72.615  1.00  0.00           O
ATOM   3502  OE2 GLU A 216      54.765  93.810  72.665  1.00  0.00           O
ATOM   3503  C   GLU A 216      50.265  95.440  69.455  1.00  0.00           C
ATOM   3504  O   GLU A 216      50.865  96.230  68.725  1.00  0.00           O
ATOM   3505  N   THR A 217      49.255  94.670  68.995  1.00  0.00           N
ATOM   3507  CA  THR A 217      48.715  94.740  67.655  1.00  0.00           C
ATOM   3509  CB  THR A 217      48.115  93.390  67.235  1.00  0.00           C
ATOM   3511  OG1 THR A 217      49.145  92.420  67.135  1.00  0.00           O
ATOM   3513  CG2 THR A 217      47.425  93.440  65.865  1.00  0.00           C
ATOM   3517  C   THR A 217      47.675  95.830  67.505  1.00  0.00           C
ATOM   3518  O   THR A 217      47.495  96.380  66.425  1.00  0.00           O
ATOM   3519  N   HIS A 218      46.955  96.200  68.585  1.00  0.00           N
ATOM   3521  CA  HIS A 218      45.705  96.940  68.495  1.00  0.00           C
ATOM   3523  CB  HIS A 218      44.505  96.140  68.995  1.00  0.00           C
ATOM   3526  ND1 HIS A 218      44.415  93.750  68.155  1.00  0.00           N
ATOM   3528  CG  HIS A 218      44.115  95.080  68.005  1.00  0.00           C
ATOM   3529  CE1 HIS A 218      43.695  93.070  67.235  1.00  0.00           C
ATOM   3531  NE2 HIS A 218      42.935  93.880  66.515  1.00  0.00           N
ATOM   3532  CD2 HIS A 218      43.205  95.150  66.995  1.00  0.00           C
ATOM   3534  C   HIS A 218      45.695  98.310  69.155  1.00  0.00           C
ATOM   3535  O   HIS A 218      46.395  98.580  70.125  1.00  0.00           O
ATOM   3536  N   SER A 219      44.905  99.230  68.585  1.00  0.00           N
ATOM   3538  CA  SER A 219      44.975 100.660  68.865  1.00  0.00           C
ATOM   3540  CB  SER A 219      44.265 101.460  67.745  1.00  0.00           C
ATOM   3543  OG  SER A 219      44.315 102.880  67.875  1.00  0.00           O
ATOM   3545  C   SER A 219      44.455 100.950  70.265  1.00  0.00           C
ATOM   3546  O   SER A 219      43.755 100.140  70.865  1.00  0.00           O
ATOM   3547  N   GLU A 220      44.835 102.110  70.855  1.00  0.00           N
ATOM   3549  CA  GLU A 220      44.545 102.470  72.235  1.00  0.00           C
ATOM   3551  CB  GLU A 220      45.045 103.900  72.535  1.00  0.00           C
ATOM   3554  CG  GLU A 220      44.655 104.470  73.925  1.00  0.00           C
ATOM   3557  CD  GLU A 220      45.235 103.670  75.075  1.00  0.00           C
ATOM   3558  OE1 GLU A 220      46.475 103.460  75.075  1.00  0.00           O
ATOM   3559  OE2 GLU A 220      44.465 103.420  76.035  1.00  0.00           O
ATOM   3560  C   GLU A 220      43.075 102.390  72.605  1.00  0.00           C
ATOM   3561  O   GLU A 220      42.685 101.930  73.665  1.00  0.00           O
ATOM   3562  N   ALA A 221      42.195 102.810  71.675  1.00  0.00           N
ATOM   3564  CA  ALA A 221      40.775 102.700  71.805  1.00  0.00           C
ATOM   3566  CB  ALA A 221      40.185 103.370  70.555  1.00  0.00           C
ATOM   3570  C   ALA A 221      40.255 101.270  71.975  1.00  0.00           C
ATOM   3571  O   ALA A 221      39.425 100.990  72.845  1.00  0.00           O
ATOM   3572  N   GLU A 222      40.725 100.290  71.175  1.00  0.00           N
ATOM   3574  CA  GLU A 222      40.425  98.890  71.385  1.00  0.00           C
ATOM   3576  CB  GLU A 222      41.035  97.980  70.295  1.00  0.00           C
ATOM   3579  CG  GLU A 222      40.545  98.220  68.855  1.00  0.00           C
ATOM   3582  CD  GLU A 222      41.405  99.220  68.135  1.00  0.00           C
ATOM   3583  OE1 GLU A 222      41.145 100.440  68.325  1.00  0.00           O
ATOM   3584  OE2 GLU A 222      42.355  98.800  67.415  1.00  0.00           O
ATOM   3585  C   GLU A 222      40.935  98.320  72.695  1.00  0.00           C
ATOM   3586  O   GLU A 222      40.205  97.650  73.415  1.00  0.00           O
ATOM   3587  N   VAL A 223      42.215  98.580  73.045  1.00  0.00           N
ATOM   3589  CA  VAL A 223      42.795  98.030  74.255  1.00  0.00           C
ATOM   3591  CB  VAL A 223      44.305  98.100  74.265  1.00  0.00           C
ATOM   3593  CG1 VAL A 223      44.835  99.530  74.495  1.00  0.00           C
ATOM   3597  CG2 VAL A 223      44.855  97.160  75.335  1.00  0.00           C
ATOM   3601  C   VAL A 223      42.175  98.560  75.525  1.00  0.00           C
ATOM   3602  O   VAL A 223      41.925  97.830  76.485  1.00  0.00           O
ATOM   3603  N   ARG A 224      41.815  99.860  75.525  1.00  0.00           N
ATOM   3605  CA  ARG A 224      41.025 100.500  76.545  1.00  0.00           C
ATOM   3607  CB  ARG A 224      40.825 101.980  76.135  1.00  0.00           C
ATOM   3610  CG  ARG A 224      39.725 102.760  76.875  1.00  0.00           C
ATOM   3613  CD  ARG A 224      39.975 102.870  78.375  1.00  0.00           C
ATOM   3616  NE  ARG A 224      40.275 104.310  78.655  1.00  0.00           N
ATOM   3618  CZ  ARG A 224      39.355 105.230  78.915  1.00  0.00           C
ATOM   3619  NH1 ARG A 224      38.075 104.950  79.035  1.00  0.00           N
ATOM   3622  NH2 ARG A 224      39.785 106.470  79.095  1.00  0.00           N
ATOM   3625  C   ARG A 224      39.675  99.860  76.775  1.00  0.00           C
ATOM   3626  O   ARG A 224      39.295  99.570  77.915  1.00  0.00           O
ATOM   3627  N   GLU A 225      38.925  99.610  75.695  1.00  0.00           N
ATOM   3629  CA  GLU A 225      37.595  99.020  75.745  1.00  0.00           C
ATOM   3631  CB  GLU A 225      36.995  99.000  74.315  1.00  0.00           C
ATOM   3634  CG  GLU A 225      35.605  98.310  74.205  1.00  0.00           C
ATOM   3637  CD  GLU A 225      35.645  96.800  73.955  1.00  0.00           C
ATOM   3638  OE1 GLU A 225      36.165  96.360  72.895  1.00  0.00           O
ATOM   3639  OE2 GLU A 225      35.085  96.050  74.795  1.00  0.00           O
ATOM   3640  C   GLU A 225      37.555  97.630  76.325  1.00  0.00           C
ATOM   3641  O   GLU A 225      36.775  97.310  77.235  1.00  0.00           O
ATOM   3642  N   LEU A 226      38.495  96.790  75.855  1.00  0.00           N
ATOM   3644  CA  LEU A 226      38.725  95.460  76.365  1.00  0.00           C
ATOM   3646  CB  LEU A 226      39.875  94.780  75.575  1.00  0.00           C
ATOM   3649  CG  LEU A 226      40.335  93.400  76.105  1.00  0.00           C
ATOM   3651  CD1 LEU A 226      39.295  92.320  75.825  1.00  0.00           C
ATOM   3655  CD2 LEU A 226      41.685  93.020  75.515  1.00  0.00           C
ATOM   3659  C   LEU A 226      39.075  95.470  77.835  1.00  0.00           C
ATOM   3660  O   LEU A 226      38.525  94.730  78.635  1.00  0.00           O
ATOM   3661  N   LEU A 227      39.985  96.370  78.245  1.00  0.00           N
ATOM   3663  CA  LEU A 227      40.355  96.490  79.635  1.00  0.00           C
ATOM   3665  CB  LEU A 227      41.595  97.400  79.795  1.00  0.00           C
ATOM   3668  CG  LEU A 227      42.915  96.600  79.785  1.00  0.00           C
ATOM   3670  CD1 LEU A 227      43.065  95.590  78.625  1.00  0.00           C
ATOM   3674  CD2 LEU A 227      44.085  97.580  79.745  1.00  0.00           C
ATOM   3678  C   LEU A 227      39.215  96.890  80.545  1.00  0.00           C
ATOM   3679  O   LEU A 227      39.035  96.260  81.585  1.00  0.00           O
ATOM   3680  N   GLU A 228      38.375  97.860  80.145  1.00  0.00           N
ATOM   3682  CA  GLU A 228      37.185  98.270  80.875  1.00  0.00           C
ATOM   3684  CB  GLU A 228      36.555  99.530  80.245  1.00  0.00           C
ATOM   3687  CG  GLU A 228      37.395 100.810  80.445  1.00  0.00           C
ATOM   3690  CD  GLU A 228      36.785 102.050  79.815  1.00  0.00           C
ATOM   3691  OE1 GLU A 228      36.585 102.090  78.575  1.00  0.00           O
ATOM   3692  OE2 GLU A 228      36.605 103.070  80.525  1.00  0.00           O
ATOM   3693  C   GLU A 228      36.115  97.190  81.035  1.00  0.00           C
ATOM   3694  O   GLU A 228      35.295  97.280  81.955  1.00  0.00           O
ATOM   3695  N   GLN A 229      36.115  96.120  80.215  1.00  0.00           N
ATOM   3697  CA  GLN A 229      35.295  94.940  80.435  1.00  0.00           C
ATOM   3699  CB  GLN A 229      35.515  93.870  79.335  1.00  0.00           C
ATOM   3702  CG  GLN A 229      35.195  94.330  77.895  1.00  0.00           C
ATOM   3705  CD  GLN A 229      33.785  94.920  77.795  1.00  0.00           C
ATOM   3706  OE1 GLN A 229      32.805  94.330  78.255  1.00  0.00           O
ATOM   3707  NE2 GLN A 229      33.655  96.110  77.165  1.00  0.00           N
ATOM   3710  C   GLN A 229      35.555  94.290  81.785  1.00  0.00           C
ATOM   3711  O   GLN A 229      34.655  93.770  82.435  1.00  0.00           O
ATOM   3712  N   ASN A 230      36.825  94.350  82.215  1.00  0.00           N
ATOM   3714  CA  ASN A 230      37.215  94.170  83.585  1.00  0.00           C
ATOM   3716  CB  ASN A 230      38.695  93.730  83.605  1.00  0.00           C
ATOM   3719  CG  ASN A 230      39.035  93.240  84.985  1.00  0.00           C
ATOM   3720  OD1 ASN A 230      38.125  93.000  85.785  1.00  0.00           O
ATOM   3721  ND2 ASN A 230      40.325  93.090  85.325  1.00  0.00           N
ATOM   3724  C   ASN A 230      36.985  95.460  84.405  1.00  0.00           C
ATOM   3725  O   ASN A 230      37.715  96.430  84.215  1.00  0.00           O
ATOM   3726  N   PRO A 231      36.055  95.540  85.365  1.00  0.00           N
ATOM   3727  CD  PRO A 231      35.065  94.510  85.685  1.00  0.00           C
ATOM   3730  CA  PRO A 231      35.895  96.730  86.195  1.00  0.00           C
ATOM   3732  CB  PRO A 231      34.495  96.570  86.795  1.00  0.00           C
ATOM   3735  CG  PRO A 231      34.275  95.060  86.875  1.00  0.00           C
ATOM   3738  C   PRO A 231      36.925  96.750  87.295  1.00  0.00           C
ATOM   3739  O   PRO A 231      36.985  97.700  88.075  1.00  0.00           O
ATOM   3740  N   SER A 232      37.735  95.700  87.425  1.00  0.00           N
ATOM   3742  CA  SER A 232      38.645  95.590  88.545  1.00  0.00           C
ATOM   3744  CB  SER A 232      38.865  94.110  88.915  1.00  0.00           C
ATOM   3747  OG  SER A 232      39.745  93.380  88.065  1.00  0.00           O
ATOM   3749  C   SER A 232      39.925  96.400  88.355  1.00  0.00           C
ATOM   3750  O   SER A 232      40.395  96.660  87.245  1.00  0.00           O
ATOM   3751  N   PHE A 233      40.485  96.890  89.465  1.00  0.00           N
ATOM   3753  CA  PHE A 233      41.675  97.710  89.445  1.00  0.00           C
ATOM   3755  CB  PHE A 233      41.295  99.200  89.355  1.00  0.00           C
ATOM   3758  CG  PHE A 233      42.485 100.000  88.895  1.00  0.00           C
ATOM   3759  CD1 PHE A 233      42.805 100.040  87.535  1.00  0.00           C
ATOM   3761  CE1 PHE A 233      43.915 100.740  87.075  1.00  0.00           C
ATOM   3763  CZ  PHE A 233      44.685 101.490  87.975  1.00  0.00           C
ATOM   3765  CD2 PHE A 233      43.285 100.710  89.795  1.00  0.00           C
ATOM   3767  CE2 PHE A 233      44.365 101.470  89.335  1.00  0.00           C
ATOM   3769  C   PHE A 233      42.485  97.440  90.715  1.00  0.00           C
ATOM   3770  O   PHE A 233      41.935  97.400  91.815  1.00  0.00           O
ATOM   3771  N   VAL A 234      43.815  97.250  90.575  1.00  0.00           N
ATOM   3773  CA  VAL A 234      44.745  96.980  91.655  1.00  0.00           C
ATOM   3775  CB  VAL A 234      45.755  95.890  91.295  1.00  0.00           C
ATOM   3777  CG1 VAL A 234      46.805  95.660  92.395  1.00  0.00           C
ATOM   3781  CG2 VAL A 234      45.035  94.560  91.055  1.00  0.00           C
ATOM   3785  C   VAL A 234      45.495  98.240  92.025  1.00  0.00           C
ATOM   3786  O   VAL A 234      45.885  99.040  91.175  1.00  0.00           O
ATOM   3787  N   PHE A 235      45.755  98.400  93.325  1.00  0.00           N
ATOM   3789  CA  PHE A 235      46.565  99.470  93.855  1.00  0.00           C
ATOM   3791  CB  PHE A 235      45.845 100.150  95.035  1.00  0.00           C
ATOM   3794  CG  PHE A 235      44.455 100.560  94.635  1.00  0.00           C
ATOM   3795  CD1 PHE A 235      44.265 101.560  93.665  1.00  0.00           C
ATOM   3797  CE1 PHE A 235      42.975 101.970  93.325  1.00  0.00           C
ATOM   3799  CZ  PHE A 235      41.855 101.390  93.925  1.00  0.00           C
ATOM   3801  CD2 PHE A 235      43.335  99.990  95.255  1.00  0.00           C
ATOM   3803  CE2 PHE A 235      42.035 100.410  94.905  1.00  0.00           C
ATOM   3805  C   PHE A 235      47.885  98.930  94.385  1.00  0.00           C
ATOM   3806  O   PHE A 235      47.985  97.810  94.885  1.00  0.00           O
ATOM   3807  N   PHE A 236      48.945  99.750  94.275  1.00  0.00           N
ATOM   3809  CA  PHE A 236      50.285  99.270  94.485  1.00  0.00           C
ATOM   3811  CB  PHE A 236      51.125  99.250  93.185  1.00  0.00           C
ATOM   3814  CG  PHE A 236      50.505  98.330  92.175  1.00  0.00           C
ATOM   3815  CD1 PHE A 236      50.875  96.970  92.105  1.00  0.00           C
ATOM   3817  CE1 PHE A 236      50.285  96.130  91.165  1.00  0.00           C
ATOM   3819  CZ  PHE A 236      49.315  96.630  90.285  1.00  0.00           C
ATOM   3821  CD2 PHE A 236      49.545  98.820  91.275  1.00  0.00           C
ATOM   3823  CE2 PHE A 236      48.935  97.970  90.345  1.00  0.00           C
ATOM   3825  C   PHE A 236      50.995 100.100  95.535  1.00  0.00           C
ATOM   3826  O   PHE A 236      50.645 101.220  95.895  1.00  0.00           O
ATOM   3827  N   LYS A 237      52.035  99.500  96.105  1.00  0.00           N
ATOM   3829  CA  LYS A 237      52.905 100.100  97.065  1.00  0.00           C
ATOM   3831  CB  LYS A 237      52.745  99.450  98.455  1.00  0.00           C
ATOM   3834  CG  LYS A 237      52.715  97.920  98.345  1.00  0.00           C
ATOM   3837  CD  LYS A 237      52.585  97.180  99.675  1.00  0.00           C
ATOM   3840  CE  LYS A 237      53.915  96.970 100.385  1.00  0.00           C
ATOM   3843  NZ  LYS A 237      53.655  96.040 101.475  1.00  0.00           N
ATOM   3847  C   LYS A 237      54.325  99.980  96.565  1.00  0.00           C
ATOM   3848  O   LYS A 237      54.655  98.960  95.955  1.00  0.00           O
ATOM   3849  N   PRO A 238      55.205 100.970  96.745  1.00  0.00           N
ATOM   3850  CD  PRO A 238      54.865 102.320  97.195  1.00  0.00           C
ATOM   3853  CA  PRO A 238      56.645 100.780  96.635  1.00  0.00           C
ATOM   3855  CB  PRO A 238      57.255 102.140  97.025  1.00  0.00           C
ATOM   3858  CG  PRO A 238      56.115 103.150  96.905  1.00  0.00           C
ATOM   3861  C   PRO A 238      57.145  99.640  97.505  1.00  0.00           C
ATOM   3862  O   PRO A 238      56.805  99.590  98.685  1.00  0.00           O
ATOM   3863  N   GLN A 239      57.955  98.740  96.945  1.00  0.00           N
ATOM   3865  CA  GLN A 239      58.565  97.670  97.685  1.00  0.00           C
ATOM   3867  CB  GLN A 239      58.155  96.260  97.155  1.00  0.00           C
ATOM   3870  CG  GLN A 239      58.595  95.120  98.125  1.00  0.00           C
ATOM   3873  CD  GLN A 239      58.305  93.680  97.675  1.00  0.00           C
ATOM   3874  OE1 GLN A 239      57.165  93.230  97.535  1.00  0.00           O
ATOM   3875  NE2 GLN A 239      59.375  92.870  97.555  1.00  0.00           N
ATOM   3878  C   GLN A 239      60.055  97.890  97.545  1.00  0.00           C
ATOM   3879  O   GLN A 239      60.535  98.520  96.605  1.00  0.00           O
ATOM   3880  N   SER A 240      60.855  97.410  98.515  1.00  0.00           N
ATOM   3882  CA  SER A 240      62.295  97.350  98.295  1.00  0.00           C
ATOM   3884  CB  SER A 240      63.075  96.900  99.555  1.00  0.00           C
ATOM   3887  OG  SER A 240      64.495  96.990  99.395  1.00  0.00           O
ATOM   3889  C   SER A 240      62.605  96.380  97.165  1.00  0.00           C
ATOM   3890  O   SER A 240      61.995  95.320  97.045  1.00  0.00           O
ATOM   3891  N   PHE A 241      63.575  96.740  96.315  1.00  0.00           N
ATOM   3893  CA  PHE A 241      64.015  95.910  95.225  1.00  0.00           C
ATOM   3895  CB  PHE A 241      65.125  96.610  94.385  1.00  0.00           C
ATOM   3898  CG  PHE A 241      65.525  95.770  93.205  1.00  0.00           C
ATOM   3899  CD1 PHE A 241      64.755  95.790  92.035  1.00  0.00           C
ATOM   3901  CE1 PHE A 241      65.025  94.900  90.995  1.00  0.00           C
ATOM   3903  CZ  PHE A 241      66.085  93.990  91.125  1.00  0.00           C
ATOM   3905  CD2 PHE A 241      66.635  94.900  93.285  1.00  0.00           C
ATOM   3907  CE2 PHE A 241      66.905  94.010  92.255  1.00  0.00           C
ATOM   3909  C   PHE A 241      64.395  94.480  95.645  1.00  0.00           C
ATOM   3910  O   PHE A 241      65.215  94.250  96.535  1.00  0.00           O
ATOM   3911  N   ALA A 242      63.775  93.500  94.975  1.00  0.00           N
ATOM   3913  CA  ALA A 242      64.135  92.120  95.075  1.00  0.00           C
ATOM   3915  CB  ALA A 242      62.895  91.340  95.545  1.00  0.00           C
ATOM   3919  C   ALA A 242      64.545  91.670  93.685  1.00  0.00           C
ATOM   3920  O   ALA A 242      63.735  91.810  92.755  1.00  0.00           O
ATOM   3921  N   PRO A 243      65.775  91.130  93.475  1.00  0.00           N
ATOM   3922  CD  PRO A 243      66.845  91.090  94.475  1.00  0.00           C
ATOM   3925  CA  PRO A 243      66.085  90.240  92.355  1.00  0.00           C
ATOM   3927  CB  PRO A 243      67.395  89.540  92.735  1.00  0.00           C
ATOM   3930  CG  PRO A 243      68.045  90.490  93.735  1.00  0.00           C
ATOM   3933  C   PRO A 243      64.995  89.240  92.075  1.00  0.00           C
ATOM   3934  O   PRO A 243      64.465  88.700  93.045  1.00  0.00           O
ATOM   3935  N   VAL A 244      64.625  89.000  90.815  1.00  0.00           N
ATOM   3937  CA  VAL A 244      63.555  88.090  90.445  1.00  0.00           C
ATOM   3939  CB  VAL A 244      63.395  88.050  88.925  1.00  0.00           C
ATOM   3941  CG1 VAL A 244      64.645  87.450  88.255  1.00  0.00           C
ATOM   3945  CG2 VAL A 244      62.105  87.290  88.545  1.00  0.00           C
ATOM   3949  C   VAL A 244      63.755  86.710  91.025  1.00  0.00           C
ATOM   3950  O   VAL A 244      64.795  86.080  90.875  1.00  0.00           O
ATOM   3951  N   LYS A 245      62.775  86.220  91.795  1.00  0.00           N
ATOM   3953  CA  LYS A 245      62.835  84.930  92.435  1.00  0.00           C
ATOM   3955  CB  LYS A 245      62.625  85.030  93.975  1.00  0.00           C
ATOM   3958  CG  LYS A 245      63.735  85.760  94.765  1.00  0.00           C
ATOM   3961  CD  LYS A 245      65.055  84.980  94.805  1.00  0.00           C
ATOM   3964  CE  LYS A 245      65.855  85.150  96.105  1.00  0.00           C
ATOM   3967  NZ  LYS A 245      66.435  86.500  96.125  1.00  0.00           N
ATOM   3971  C   LYS A 245      61.725  84.120  91.825  1.00  0.00           C
ATOM   3972  O   LYS A 245      60.625  84.610  91.605  1.00  0.00           O
ATOM   3973  N   GLY A 246      61.985  82.840  91.525  1.00  0.00           N
ATOM   3975  CA  GLY A 246      60.915  81.870  91.345  1.00  0.00           C
ATOM   3978  C   GLY A 246      60.485  81.270  92.655  1.00  0.00           C
ATOM   3979  O   GLY A 246      61.085  81.500  93.705  1.00  0.00           O
ATOM   3980  N   ALA A 247      59.485  80.380  92.595  1.00  0.00           N
ATOM   3982  CA  ALA A 247      58.945  79.660  93.725  1.00  0.00           C
ATOM   3984  CB  ALA A 247      57.855  78.720  93.175  1.00  0.00           C
ATOM   3988  C   ALA A 247      59.935  78.870  94.585  1.00  0.00           C
ATOM   3989  O   ALA A 247      59.715  78.670  95.785  1.00  0.00           O
ATOM   3990  N   SER A 248      61.075  78.430  94.025  1.00  0.00           N
ATOM   3992  CA  SER A 248      62.145  77.770  94.765  1.00  0.00           C
ATOM   3994  CB  SER A 248      63.145  77.140  93.755  1.00  0.00           C
ATOM   3997  OG  SER A 248      64.245  76.440  94.345  1.00  0.00           O
ATOM   3999  C   SER A 248      62.865  78.670  95.775  1.00  0.00           C
ATOM   4000  O   SER A 248      63.425  78.180  96.755  1.00  0.00           O
ATOM   4001  N   ALA A 249      62.785  80.020  95.585  1.00  0.00           N
ATOM   4003  CA  ALA A 249      63.385  81.090  96.375  1.00  0.00           C
ATOM   4005  CB  ALA A 249      63.415  80.890  97.905  1.00  0.00           C
ATOM   4009  C   ALA A 249      64.755  81.460  95.855  1.00  0.00           C
ATOM   4010  O   ALA A 249      65.595  82.040  96.545  1.00  0.00           O
ATOM   4011  N   VAL A 250      64.985  81.180  94.575  1.00  0.00           N
ATOM   4013  CA  VAL A 250      66.265  81.300  93.935  1.00  0.00           C
ATOM   4015  CB  VAL A 250      66.685  79.970  93.365  1.00  0.00           C
ATOM   4017  CG1 VAL A 250      68.015  80.080  92.615  1.00  0.00           C
ATOM   4021  CG2 VAL A 250      66.805  78.940  94.505  1.00  0.00           C
ATOM   4025  C   VAL A 250      66.165  82.340  92.825  1.00  0.00           C
ATOM   4026  O   VAL A 250      65.125  82.370  92.155  1.00  0.00           O
ATOM   4027  N   PRO A 251      67.135  83.240  92.635  1.00  0.00           N
ATOM   4028  CD  PRO A 251      68.195  83.550  93.585  1.00  0.00           C
ATOM   4031  CA  PRO A 251      67.225  84.100  91.465  1.00  0.00           C
ATOM   4033  CB  PRO A 251      68.515  84.900  91.635  1.00  0.00           C
ATOM   4036  CG  PRO A 251      68.745  84.900  93.145  1.00  0.00           C
ATOM   4039  C   PRO A 251      67.135  83.380  90.145  1.00  0.00           C
ATOM   4040  O   PRO A 251      67.815  82.380  89.935  1.00  0.00           O
ATOM   4041  N   LEU A 252      66.305  83.870  89.225  1.00  0.00           N
ATOM   4043  CA  LEU A 252      66.155  83.250  87.925  1.00  0.00           C
ATOM   4045  CB  LEU A 252      64.725  83.410  87.385  1.00  0.00           C
ATOM   4048  CG  LEU A 252      63.635  82.990  88.365  1.00  0.00           C
ATOM   4050  CD1 LEU A 252      62.275  83.080  87.665  1.00  0.00           C
ATOM   4054  CD2 LEU A 252      63.905  81.580  88.925  1.00  0.00           C
ATOM   4058  C   LEU A 252      67.115  83.870  86.945  1.00  0.00           C
ATOM   4059  O   LEU A 252      67.075  85.070  86.715  1.00  0.00           O
ATOM   4060  N   VAL A 253      67.985  83.060  86.325  1.00  0.00           N
ATOM   4062  CA  VAL A 253      68.925  83.520  85.325  1.00  0.00           C
ATOM   4064  CB  VAL A 253      70.205  82.720  85.415  1.00  0.00           C
ATOM   4066  CG1 VAL A 253      71.195  83.070  84.275  1.00  0.00           C
ATOM   4070  CG2 VAL A 253      70.825  83.020  86.775  1.00  0.00           C
ATOM   4074  C   VAL A 253      68.395  83.320  83.945  1.00  0.00           C
ATOM   4075  O   VAL A 253      68.005  82.200  83.595  1.00  0.00           O
ATOM   4076  N   GLY A 254      68.445  84.390  83.105  1.00  0.00           N
ATOM   4078  CA  GLY A 254      68.155  84.390  81.655  1.00  0.00           C
ATOM   4081  C   GLY A 254      67.315  83.260  81.155  1.00  0.00           C
ATOM   4082  O   GLY A 254      66.135  83.240  81.425  1.00  0.00           O
ATOM   4083  N   ARG A 255      67.915  82.300  80.435  1.00  0.00           N
ATOM   4085  CA  ARG A 255      67.265  81.090  79.985  1.00  0.00           C
ATOM   4087  CB  ARG A 255      67.445  80.900  78.465  1.00  0.00           C
ATOM   4090  CG  ARG A 255      66.685  81.880  77.555  1.00  0.00           C
ATOM   4093  CD  ARG A 255      67.165  81.870  76.095  1.00  0.00           C
ATOM   4096  NE  ARG A 255      68.295  82.870  75.965  1.00  0.00           N
ATOM   4098  CZ  ARG A 255      69.585  82.580  76.035  1.00  0.00           C
ATOM   4099  NH1 ARG A 255      70.075  81.370  76.135  1.00  0.00           N
ATOM   4102  NH2 ARG A 255      70.485  83.540  75.925  1.00  0.00           N
ATOM   4105  C   ARG A 255      67.795  79.850  80.695  1.00  0.00           C
ATOM   4106  O   ARG A 255      67.775  78.770  80.115  1.00  0.00           O
ATOM   4107  N   ALA A 256      68.315  79.940  81.925  1.00  0.00           N
ATOM   4109  CA  ALA A 256      68.835  78.770  82.625  1.00  0.00           C
ATOM   4111  CB  ALA A 256      70.135  79.130  83.355  1.00  0.00           C
ATOM   4115  C   ALA A 256      67.815  78.190  83.595  1.00  0.00           C
ATOM   4116  O   ALA A 256      68.095  77.260  84.345  1.00  0.00           O
ATOM   4117  N   SER A 257      66.575  78.710  83.545  1.00  0.00           N
ATOM   4119  CA  SER A 257      65.535  78.380  84.505  1.00  0.00           C
ATOM   4121  CB  SER A 257      65.435  79.410  85.665  1.00  0.00           C
ATOM   4124  OG  SER A 257      66.595  79.290  86.475  1.00  0.00           O
ATOM   4126  C   SER A 257      64.185  78.320  83.845  1.00  0.00           C
ATOM   4127  O   SER A 257      63.835  79.110  82.965  1.00  0.00           O
ATOM   4128  N   VAL A 258      63.365  77.350  84.285  1.00  0.00           N
ATOM   4130  CA  VAL A 258      62.005  77.160  83.825  1.00  0.00           C
ATOM   4132  CB  VAL A 258      61.795  75.880  83.005  1.00  0.00           C
ATOM   4134  CG1 VAL A 258      62.605  75.990  81.715  1.00  0.00           C
ATOM   4138  CG2 VAL A 258      62.225  74.620  83.785  1.00  0.00           C
ATOM   4142  C   VAL A 258      61.045  77.170  84.995  1.00  0.00           C
ATOM   4143  O   VAL A 258      61.385  76.870  86.145  1.00  0.00           O
ATOM   4144  N   ALA A 259      59.785  77.520  84.735  1.00  0.00           N
ATOM   4146  CA  ALA A 259      58.695  77.160  85.585  1.00  0.00           C
ATOM   4148  CB  ALA A 259      57.665  78.310  85.685  1.00  0.00           C
ATOM   4152  C   ALA A 259      58.055  75.870  85.065  1.00  0.00           C
ATOM   4153  O   ALA A 259      57.885  75.690  83.865  1.00  0.00           O
ATOM   4154  N   SER A 260      57.705  74.940  85.965  1.00  0.00           N
ATOM   4156  CA  SER A 260      57.295  73.590  85.605  1.00  0.00           C
ATOM   4158  CB  SER A 260      58.485  72.580  85.475  1.00  0.00           C
ATOM   4161  OG  SER A 260      59.195  72.390  86.695  1.00  0.00           O
ATOM   4163  C   SER A 260      56.365  73.130  86.685  1.00  0.00           C
ATOM   4164  O   SER A 260      56.295  73.770  87.735  1.00  0.00           O
ATOM   4165  N   ASP A 261      55.575  72.040  86.515  1.00  0.00           N
ATOM   4167  CA  ASP A 261      54.725  71.560  87.595  1.00  0.00           C
ATOM   4169  CB  ASP A 261      53.355  71.000  87.095  1.00  0.00           C
ATOM   4172  CG  ASP A 261      52.365  70.750  88.235  1.00  0.00           C
ATOM   4173  OD1 ASP A 261      52.675  71.170  89.375  1.00  0.00           O
ATOM   4174  OD2 ASP A 261      51.245  70.240  88.005  1.00  0.00           O
ATOM   4175  C   ASP A 261      55.465  70.530  88.415  1.00  0.00           C
ATOM   4176  O   ASP A 261      56.055  69.590  87.875  1.00  0.00           O
ATOM   4177  N   ARG A 262      55.415  70.670  89.765  1.00  0.00           N
ATOM   4179  CA  ARG A 262      56.155  69.920  90.755  1.00  0.00           C
ATOM   4181  CB  ARG A 262      55.845  70.420  92.205  1.00  0.00           C
ATOM   4184  CG  ARG A 262      56.185  71.910  92.415  1.00  0.00           C
ATOM   4187  CD  ARG A 262      56.215  72.340  93.885  1.00  0.00           C
ATOM   4190  NE  ARG A 262      56.585  73.800  93.915  1.00  0.00           N
ATOM   4192  CZ  ARG A 262      55.705  74.800  93.915  1.00  0.00           C
ATOM   4193  NH1 ARG A 262      54.415  74.590  93.855  1.00  0.00           N
ATOM   4196  NH2 ARG A 262      56.135  76.040  93.895  1.00  0.00           N
ATOM   4199  C   ARG A 262      55.865  68.430  90.685  1.00  0.00           C
ATOM   4200  O   ARG A 262      56.705  67.580  90.965  1.00  0.00           O
ATOM   4201  N   SER A 263      54.615  68.120  90.295  1.00  0.00           N
ATOM   4203  CA  SER A 263      54.005  66.810  90.205  1.00  0.00           C
ATOM   4205  CB  SER A 263      52.515  66.920  89.775  1.00  0.00           C
ATOM   4208  OG  SER A 263      52.405  67.510  88.485  1.00  0.00           O
ATOM   4210  C   SER A 263      54.715  65.860  89.265  1.00  0.00           C
ATOM   4211  O   SER A 263      54.725  64.660  89.505  1.00  0.00           O
ATOM   4212  N   ILE A 264      55.295  66.400  88.185  1.00  0.00           N
ATOM   4214  CA  ILE A 264      56.055  65.660  87.195  1.00  0.00           C
ATOM   4216  CB  ILE A 264      55.475  65.910  85.805  1.00  0.00           C
ATOM   4218  CG2 ILE A 264      56.305  65.240  84.685  1.00  0.00           C
ATOM   4222  CG1 ILE A 264      53.995  65.430  85.725  1.00  0.00           C
ATOM   4225  CD  ILE A 264      53.805  63.950  86.055  1.00  0.00           C
ATOM   4229  C   ILE A 264      57.525  66.060  87.295  1.00  0.00           C
ATOM   4230  O   ILE A 264      58.415  65.230  87.165  1.00  0.00           O
ATOM   4231  N   ILE A 265      57.825  67.350  87.565  1.00  0.00           N
ATOM   4233  CA  ILE A 265      59.185  67.850  87.715  1.00  0.00           C
ATOM   4235  CB  ILE A 265      59.635  68.610  86.475  1.00  0.00           C
ATOM   4237  CG2 ILE A 265      61.005  69.310  86.685  1.00  0.00           C
ATOM   4241  CG1 ILE A 265      59.745  67.590  85.335  1.00  0.00           C
ATOM   4244  CD  ILE A 265      60.085  68.210  83.995  1.00  0.00           C
ATOM   4248  C   ILE A 265      59.365  68.680  88.975  1.00  0.00           C
ATOM   4249  O   ILE A 265      59.015  69.860  89.025  1.00  0.00           O
ATOM   4250  N   PRO A 266      59.955  68.110  90.025  1.00  0.00           N
ATOM   4251  CD  PRO A 266      59.835  66.680  90.305  1.00  0.00           C
ATOM   4254  CA  PRO A 266      60.385  68.840  91.205  1.00  0.00           C
ATOM   4256  CB  PRO A 266      60.905  67.740  92.135  1.00  0.00           C
ATOM   4259  CG  PRO A 266      59.995  66.560  91.815  1.00  0.00           C
ATOM   4262  C   PRO A 266      61.415  69.970  91.015  1.00  0.00           C
ATOM   4263  O   PRO A 266      62.285  69.840  90.155  1.00  0.00           O
ATOM   4264  N   PRO A 267      61.375  71.020  91.845  1.00  0.00           N
ATOM   4265  CD  PRO A 267      60.175  71.360  92.625  1.00  0.00           C
ATOM   4268  CA  PRO A 267      62.225  72.210  91.725  1.00  0.00           C
ATOM   4270  CB  PRO A 267      61.835  73.050  92.935  1.00  0.00           C
ATOM   4273  CG  PRO A 267      60.325  72.820  93.045  1.00  0.00           C
ATOM   4276  C   PRO A 267      63.735  72.160  91.575  1.00  0.00           C
ATOM   4277  O   PRO A 267      64.325  73.180  91.205  1.00  0.00           O
ATOM   4278  N   GLY A 268      64.425  71.060  91.905  1.00  0.00           N
ATOM   4280  CA  GLY A 268      65.875  71.000  91.725  1.00  0.00           C
ATOM   4283  C   GLY A 268      66.255  70.380  90.425  1.00  0.00           C
ATOM   4284  O   GLY A 268      67.425  70.280  90.075  1.00  0.00           O
ATOM   4285  N   THR A 269      65.275  69.860  89.685  1.00  0.00           N
ATOM   4287  CA  THR A 269      65.555  69.080  88.505  1.00  0.00           C
ATOM   4289  CB  THR A 269      64.325  68.390  87.955  1.00  0.00           C
ATOM   4291  OG1 THR A 269      63.995  67.300  88.805  1.00  0.00           O
ATOM   4293  CG2 THR A 269      64.545  67.760  86.585  1.00  0.00           C
ATOM   4297  C   THR A 269      66.335  69.800  87.415  1.00  0.00           C
ATOM   4298  O   THR A 269      65.855  70.730  86.785  1.00  0.00           O
ATOM   4299  N   THR A 270      67.575  69.320  87.195  1.00  0.00           N
ATOM   4301  CA  THR A 270      68.405  69.560  86.035  1.00  0.00           C
ATOM   4303  CB  THR A 270      69.815  69.000  86.235  1.00  0.00           C
ATOM   4305  OG1 THR A 270      69.775  67.840  87.065  1.00  0.00           O
ATOM   4307  CG2 THR A 270      70.635  70.040  86.995  1.00  0.00           C
ATOM   4311  C   THR A 270      67.835  68.990  84.765  1.00  0.00           C
ATOM   4312  O   THR A 270      67.595  67.790  84.625  1.00  0.00           O
ATOM   4313  N   LEU A 271      67.605  69.850  83.785  1.00  0.00           N
ATOM   4315  CA  LEU A 271      67.095  69.500  82.495  1.00  0.00           C
ATOM   4317  CB  LEU A 271      65.755  70.210  82.185  1.00  0.00           C
ATOM   4320  CG  LEU A 271      64.675  69.950  83.245  1.00  0.00           C
ATOM   4322  CD1 LEU A 271      63.505  70.910  83.045  1.00  0.00           C
ATOM   4326  CD2 LEU A 271      64.195  68.500  83.205  1.00  0.00           C
ATOM   4330  C   LEU A 271      68.105  69.880  81.445  1.00  0.00           C
ATOM   4331  O   LEU A 271      68.895  70.820  81.585  1.00  0.00           O
ATOM   4332  N   LEU A 272      68.065  69.130  80.355  1.00  0.00           N
ATOM   4334  CA  LEU A 272      68.675  69.470  79.115  1.00  0.00           C
ATOM   4336  CB  LEU A 272      69.625  68.330  78.695  1.00  0.00           C
ATOM   4339  CG  LEU A 272      70.255  68.430  77.295  1.00  0.00           C
ATOM   4341  CD1 LEU A 272      71.555  67.640  77.305  1.00  0.00           C
ATOM   4345  CD2 LEU A 272      69.375  67.840  76.185  1.00  0.00           C
ATOM   4349  C   LEU A 272      67.545  69.580  78.145  1.00  0.00           C
ATOM   4350  O   LEU A 272      66.695  68.700  78.085  1.00  0.00           O
ATOM   4351  N   ALA A 273      67.495  70.670  77.365  1.00  0.00           N
ATOM   4353  CA  ALA A 273      66.435  70.800  76.405  1.00  0.00           C
ATOM   4355  CB  ALA A 273      65.245  71.590  76.985  1.00  0.00           C
ATOM   4359  C   ALA A 273      66.935  71.360  75.105  1.00  0.00           C
ATOM   4360  O   ALA A 273      68.045  71.870  74.945  1.00  0.00           O
ATOM   4361  N   GLU A 274      66.075  71.200  74.085  1.00  0.00           N
ATOM   4363  CA  GLU A 274      66.195  71.860  72.825  1.00  0.00           C
ATOM   4365  CB  GLU A 274      66.085  70.850  71.655  1.00  0.00           C
ATOM   4368  CG  GLU A 274      67.335  69.940  71.525  1.00  0.00           C
ATOM   4371  CD  GLU A 274      68.205  70.380  70.365  1.00  0.00           C
ATOM   4372  OE1 GLU A 274      69.155  71.180  70.545  1.00  0.00           O
ATOM   4373  OE2 GLU A 274      67.935  69.930  69.225  1.00  0.00           O
ATOM   4374  C   GLU A 274      65.055  72.850  72.745  1.00  0.00           C
ATOM   4375  O   GLU A 274      63.905  72.470  72.505  1.00  0.00           O
ATOM   4376  N   VAL A 275      65.345  74.140  72.965  1.00  0.00           N
ATOM   4378  CA  VAL A 275      64.325  75.170  72.985  1.00  0.00           C
ATOM   4380  CB  VAL A 275      64.575  76.320  73.945  1.00  0.00           C
ATOM   4382  CG1 VAL A 275      64.455  75.760  75.365  1.00  0.00           C
ATOM   4386  CG2 VAL A 275      65.945  76.970  73.735  1.00  0.00           C
ATOM   4390  C   VAL A 275      64.085  75.700  71.575  1.00  0.00           C
ATOM   4391  O   VAL A 275      65.045  76.010  70.865  1.00  0.00           O
ATOM   4392  N   PRO A 276      62.845  75.770  71.095  1.00  0.00           N
ATOM   4393  CD  PRO A 276      61.635  75.610  71.915  1.00  0.00           C
ATOM   4396  CA  PRO A 276      62.545  76.310  69.785  1.00  0.00           C
ATOM   4398  CB  PRO A 276      61.055  75.970  69.615  1.00  0.00           C
ATOM   4401  CG  PRO A 276      60.485  76.080  71.035  1.00  0.00           C
ATOM   4404  C   PRO A 276      62.855  77.790  69.705  1.00  0.00           C
ATOM   4405  O   PRO A 276      62.395  78.570  70.545  1.00  0.00           O
ATOM   4406  N   LEU A 277      63.635  78.230  68.695  1.00  0.00           N
ATOM   4408  CA  LEU A 277      63.935  79.630  68.505  1.00  0.00           C
ATOM   4410  CB  LEU A 277      65.365  79.890  67.965  1.00  0.00           C
ATOM   4413  CG  LEU A 277      66.495  79.170  68.745  1.00  0.00           C
ATOM   4415  CD1 LEU A 277      67.885  79.580  68.225  1.00  0.00           C
ATOM   4419  CD2 LEU A 277      66.415  79.390  70.265  1.00  0.00           C
ATOM   4423  C   LEU A 277      62.905  80.230  67.565  1.00  0.00           C
ATOM   4424  O   LEU A 277      62.355  79.540  66.695  1.00  0.00           O
ATOM   4425  N   LEU A 278      62.575  81.530  67.755  1.00  0.00           N
ATOM   4427  CA  LEU A 278      61.485  82.160  67.045  1.00  0.00           C
ATOM   4429  CB  LEU A 278      60.385  82.680  67.995  1.00  0.00           C
ATOM   4432  CG  LEU A 278      59.855  81.640  69.005  1.00  0.00           C
ATOM   4434  CD1 LEU A 278      58.815  82.260  69.935  1.00  0.00           C
ATOM   4438  CD2 LEU A 278      59.265  80.410  68.305  1.00  0.00           C
ATOM   4442  C   LEU A 278      61.985  83.310  66.205  1.00  0.00           C
ATOM   4443  O   LEU A 278      63.105  83.790  66.345  1.00  0.00           O
ATOM   4444  N   ASP A 279      61.145  83.790  65.275  1.00  0.00           N
ATOM   4446  CA  ASP A 279      61.365  84.970  64.485  1.00  0.00           C
ATOM   4448  CB  ASP A 279      60.835  84.690  63.045  1.00  0.00           C
ATOM   4451  CG  ASP A 279      59.315  84.690  62.945  1.00  0.00           C
ATOM   4452  OD1 ASP A 279      58.625  84.560  63.995  1.00  0.00           O
ATOM   4453  OD2 ASP A 279      58.815  84.870  61.815  1.00  0.00           O
ATOM   4454  C   ASP A 279      60.745  86.200  65.155  1.00  0.00           C
ATOM   4455  O   ASP A 279      60.365  86.200  66.325  1.00  0.00           O
ATOM   4456  N   ASN A 280      60.615  87.330  64.415  1.00  0.00           N
ATOM   4458  CA  ASN A 280      59.945  88.530  64.885  1.00  0.00           C
ATOM   4460  CB  ASN A 280      60.185  89.720  63.905  1.00  0.00           C
ATOM   4463  CG  ASN A 280      60.165  91.090  64.595  1.00  0.00           C
ATOM   4464  OD1 ASN A 280      59.165  91.790  64.745  1.00  0.00           O
ATOM   4465  ND2 ASN A 280      61.355  91.560  65.045  1.00  0.00           N
ATOM   4468  C   ASN A 280      58.455  88.290  65.125  1.00  0.00           C
ATOM   4469  O   ASN A 280      57.865  88.850  66.045  1.00  0.00           O
ATOM   4470  N   ASN A 281      57.815  87.390  64.335  1.00  0.00           N
ATOM   4472  CA  ASN A 281      56.395  87.090  64.385  1.00  0.00           C
ATOM   4474  CB  ASN A 281      55.995  86.390  63.035  1.00  0.00           C
ATOM   4477  CG  ASN A 281      54.555  85.910  62.875  1.00  0.00           C
ATOM   4478  OD1 ASN A 281      53.715  86.510  62.195  1.00  0.00           O
ATOM   4479  ND2 ASN A 281      54.225  84.750  63.505  1.00  0.00           N
ATOM   4482  C   ASN A 281      56.035  86.260  65.625  1.00  0.00           C
ATOM   4483  O   ASN A 281      54.865  86.100  65.965  1.00  0.00           O
ATOM   4484  N   GLY A 282      57.045  85.670  66.295  1.00  0.00           N
ATOM   4486  CA  GLY A 282      56.825  84.690  67.345  1.00  0.00           C
ATOM   4489  C   GLY A 282      56.495  83.350  66.745  1.00  0.00           C
ATOM   4490  O   GLY A 282      55.755  82.570  67.325  1.00  0.00           O
ATOM   4491  N   LYS A 283      57.025  83.050  65.555  1.00  0.00           N
ATOM   4493  CA  LYS A 283      56.875  81.760  64.925  1.00  0.00           C
ATOM   4495  CB  LYS A 283      56.345  81.850  63.465  1.00  0.00           C
ATOM   4498  CG  LYS A 283      56.015  80.460  62.885  1.00  0.00           C
ATOM   4501  CD  LYS A 283      55.075  80.480  61.665  1.00  0.00           C
ATOM   4504  CE  LYS A 283      54.455  79.100  61.395  1.00  0.00           C
ATOM   4507  NZ  LYS A 283      53.455  79.200  60.315  1.00  0.00           N
ATOM   4511  C   LYS A 283      58.205  81.070  64.895  1.00  0.00           C
ATOM   4512  O   LYS A 283      59.255  81.690  64.805  1.00  0.00           O
ATOM   4513  N   PHE A 284      58.185  79.730  64.985  1.00  0.00           N
ATOM   4515  CA  PHE A 284      59.335  78.850  64.955  1.00  0.00           C
ATOM   4517  CB  PHE A 284      58.845  77.400  65.215  1.00  0.00           C
ATOM   4520  CG  PHE A 284      59.895  76.350  64.975  1.00  0.00           C
ATOM   4521  CD1 PHE A 284      61.015  76.280  65.825  1.00  0.00           C
ATOM   4523  CE1 PHE A 284      61.995  75.300  65.605  1.00  0.00           C
ATOM   4525  CZ  PHE A 284      61.875  74.410  64.535  1.00  0.00           C
ATOM   4527  CD2 PHE A 284      59.775  75.440  63.915  1.00  0.00           C
ATOM   4529  CE2 PHE A 284      60.765  74.480  63.685  1.00  0.00           C
ATOM   4531  C   PHE A 284      60.195  79.010  63.705  1.00  0.00           C
ATOM   4532  O   PHE A 284      59.725  78.840  62.585  1.00  0.00           O
ATOM   4533  N   ASN A 285      61.495  79.360  63.875  1.00  0.00           N
ATOM   4535  CA  ASN A 285      62.285  79.780  62.735  1.00  0.00           C
ATOM   4537  CB  ASN A 285      63.185  80.990  63.125  1.00  0.00           C
ATOM   4540  CG  ASN A 285      64.205  80.660  64.215  1.00  0.00           C
ATOM   4541  OD1 ASN A 285      64.515  79.520  64.555  1.00  0.00           O
ATOM   4542  ND2 ASN A 285      64.765  81.720  64.835  1.00  0.00           N
ATOM   4545  C   ASN A 285      63.105  78.630  62.145  1.00  0.00           C
ATOM   4546  O   ASN A 285      63.805  78.800  61.155  1.00  0.00           O
ATOM   4547  N   GLY A 286      63.015  77.430  62.755  1.00  0.00           N
ATOM   4549  CA  GLY A 286      63.715  76.240  62.325  1.00  0.00           C
ATOM   4552  C   GLY A 286      64.845  75.880  63.235  1.00  0.00           C
ATOM   4553  O   GLY A 286      65.345  74.760  63.175  1.00  0.00           O
ATOM   4554  N   GLN A 287      65.295  76.770  64.115  1.00  0.00           N
ATOM   4556  CA  GLN A 287      66.475  76.520  64.935  1.00  0.00           C
ATOM   4558  CB  GLN A 287      67.335  77.790  65.065  1.00  0.00           C
ATOM   4561  CG  GLN A 287      67.815  78.390  63.735  1.00  0.00           C
ATOM   4564  CD  GLN A 287      68.755  79.540  64.055  1.00  0.00           C
ATOM   4565  OE1 GLN A 287      68.385  80.540  64.675  1.00  0.00           O
ATOM   4566  NE2 GLN A 287      70.045  79.360  63.705  1.00  0.00           N
ATOM   4569  C   GLN A 287      66.135  76.070  66.355  1.00  0.00           C
ATOM   4570  O   GLN A 287      65.035  76.310  66.865  1.00  0.00           O
ATOM   4571  N   TYR A 288      67.115  75.460  67.065  1.00  0.00           N
ATOM   4573  CA  TYR A 288      66.985  75.250  68.505  1.00  0.00           C
ATOM   4575  CB  TYR A 288      66.635  73.800  68.965  1.00  0.00           C
ATOM   4578  CG  TYR A 288      65.465  73.230  68.235  1.00  0.00           C
ATOM   4579  CD1 TYR A 288      65.605  72.770  66.915  1.00  0.00           C
ATOM   4581  CE1 TYR A 288      64.515  72.240  66.225  1.00  0.00           C
ATOM   4583  CZ  TYR A 288      63.285  72.100  66.875  1.00  0.00           C
ATOM   4584  OH  TYR A 288      62.245  71.470  66.175  1.00  0.00           O
ATOM   4586  CD2 TYR A 288      64.215  73.080  68.875  1.00  0.00           C
ATOM   4588  CE2 TYR A 288      63.125  72.520  68.195  1.00  0.00           C
ATOM   4590  C   TYR A 288      68.285  75.630  69.185  1.00  0.00           C
ATOM   4591  O   TYR A 288      69.385  75.350  68.705  1.00  0.00           O
ATOM   4592  N   GLU A 289      68.225  76.260  70.375  1.00  0.00           N
ATOM   4594  CA  GLU A 289      69.345  76.270  71.295  1.00  0.00           C
ATOM   4596  CB  GLU A 289      69.285  77.410  72.335  1.00  0.00           C
ATOM   4599  CG  GLU A 289      69.605  78.850  71.855  1.00  0.00           C
ATOM   4602  CD  GLU A 289      69.225  79.870  72.925  1.00  0.00           C
ATOM   4603  OE1 GLU A 289      68.205  79.680  73.645  1.00  0.00           O
ATOM   4604  OE2 GLU A 289      70.035  80.810  73.125  1.00  0.00           O
ATOM   4605  C   GLU A 289      69.365  74.960  72.075  1.00  0.00           C
ATOM   4606  O   GLU A 289      68.345  74.550  72.645  1.00  0.00           O
ATOM   4607  N   LEU A 290      70.525  74.280  72.135  1.00  0.00           N
ATOM   4609  CA  LEU A 290      70.715  73.160  73.035  1.00  0.00           C
ATOM   4611  CB  LEU A 290      71.695  72.100  72.495  1.00  0.00           C
ATOM   4614  CG  LEU A 290      71.925  70.900  73.445  1.00  0.00           C
ATOM   4616  CD1 LEU A 290      70.645  70.080  73.645  1.00  0.00           C
ATOM   4620  CD2 LEU A 290      73.065  70.020  72.955  1.00  0.00           C
ATOM   4624  C   LEU A 290      71.315  73.700  74.295  1.00  0.00           C
ATOM   4625  O   LEU A 290      72.385  74.310  74.265  1.00  0.00           O
ATOM   4626  N   ARG A 291      70.645  73.530  75.435  1.00  0.00           N
ATOM   4628  CA  ARG A 291      71.005  74.230  76.645  1.00  0.00           C
ATOM   4630  CB  ARG A 291      70.505  75.700  76.615  1.00  0.00           C
ATOM   4633  CG  ARG A 291      71.245  76.660  75.645  1.00  0.00           C
ATOM   4636  CD  ARG A 291      70.835  78.150  75.585  1.00  0.00           C
ATOM   4639  NE  ARG A 291      69.355  78.260  75.655  1.00  0.00           N
ATOM   4641  CZ  ARG A 291      68.675  78.110  76.785  1.00  0.00           C
ATOM   4642  NH1 ARG A 291      69.245  78.330  77.945  1.00  0.00           N
ATOM   4645  NH2 ARG A 291      67.445  77.660  76.785  1.00  0.00           N
ATOM   4648  C   ARG A 291      70.595  73.430  77.885  1.00  0.00           C
ATOM   4649  O   ARG A 291      70.135  72.280  77.805  1.00  0.00           O
ATOM   4650  N   LEU A 292      70.865  73.980  79.075  1.00  0.00           N
ATOM   4652  CA  LEU A 292      70.495  73.400  80.355  1.00  0.00           C
ATOM   4654  CB  LEU A 292      71.725  73.140  81.225  1.00  0.00           C
ATOM   4657  CG  LEU A 292      72.585  71.970  80.715  1.00  0.00           C
ATOM   4659  CD1 LEU A 292      73.935  72.520  80.255  1.00  0.00           C
ATOM   4663  CD2 LEU A 292      72.755  70.940  81.825  1.00  0.00           C
ATOM   4667  C   LEU A 292      69.605  74.320  81.165  1.00  0.00           C
ATOM   4668  O   LEU A 292      69.935  75.480  81.395  1.00  0.00           O
ATOM   4669  N   MET A 293      68.485  73.780  81.675  1.00  0.00           N
ATOM   4671  CA  MET A 293      67.575  74.540  82.515  1.00  0.00           C
ATOM   4673  CB  MET A 293      66.295  74.960  81.755  1.00  0.00           C
ATOM   4676  CG  MET A 293      66.645  75.910  80.595  1.00  0.00           C
ATOM   4679  SD  MET A 293      65.255  76.780  79.805  1.00  0.00           S
ATOM   4680  CE  MET A 293      64.525  75.350  78.945  1.00  0.00           C
ATOM   4684  C   MET A 293      67.215  73.810  83.785  1.00  0.00           C
ATOM   4685  O   MET A 293      67.195  72.580  83.835  1.00  0.00           O
ATOM   4686  N   VAL A 294      66.955  74.550  84.875  1.00  0.00           N
ATOM   4688  CA  VAL A 294      66.605  73.980  86.155  1.00  0.00           C
ATOM   4690  CB  VAL A 294      67.625  74.340  87.235  1.00  0.00           C
ATOM   4692  CG1 VAL A 294      67.295  73.680  88.595  1.00  0.00           C
ATOM   4696  CG2 VAL A 294      69.035  73.880  86.815  1.00  0.00           C
ATOM   4700  C   VAL A 294      65.175  74.430  86.495  1.00  0.00           C
ATOM   4701  O   VAL A 294      64.715  75.500  86.105  1.00  0.00           O
ATOM   4702  N   ALA A 295      64.395  73.570  87.165  1.00  0.00           N
ATOM   4704  CA  ALA A 295      62.985  73.790  87.415  1.00  0.00           C
ATOM   4706  CB  ALA A 295      62.365  72.410  87.675  1.00  0.00           C
ATOM   4710  C   ALA A 295      62.635  74.760  88.565  1.00  0.00           C
ATOM   4711  O   ALA A 295      62.065  74.410  89.585  1.00  0.00           O
ATOM   4712  N   LEU A 296      62.925  76.050  88.435  1.00  0.00           N
ATOM   4714  CA  LEU A 296      62.965  76.960  89.555  1.00  0.00           C
ATOM   4716  CB  LEU A 296      63.855  78.170  89.185  1.00  0.00           C
ATOM   4719  CG  LEU A 296      65.355  78.030  89.515  1.00  0.00           C
ATOM   4721  CD1 LEU A 296      65.535  77.720  90.985  1.00  0.00           C
ATOM   4725  CD2 LEU A 296      66.065  76.960  88.695  1.00  0.00           C
ATOM   4729  C   LEU A 296      61.625  77.470  90.065  1.00  0.00           C
ATOM   4730  O   LEU A 296      61.525  77.940  91.205  1.00  0.00           O
ATOM   4731  N   ASP A 297      60.545  77.430  89.265  1.00  0.00           N
ATOM   4733  CA  ASP A 297      59.365  78.230  89.555  1.00  0.00           C
ATOM   4735  CB  ASP A 297      59.495  79.610  88.855  1.00  0.00           C
ATOM   4738  CG  ASP A 297      58.545  80.690  89.335  1.00  0.00           C
ATOM   4739  OD1 ASP A 297      57.815  80.450  90.335  1.00  0.00           O
ATOM   4740  OD2 ASP A 297      58.595  81.800  88.755  1.00  0.00           O
ATOM   4741  C   ASP A 297      58.105  77.460  89.185  1.00  0.00           C
ATOM   4742  O   ASP A 297      58.155  76.410  88.555  1.00  0.00           O
ATOM   4743  N   VAL A 298      56.935  77.930  89.635  1.00  0.00           N
ATOM   4745  CA  VAL A 298      55.665  77.270  89.395  1.00  0.00           C
ATOM   4747  CB  VAL A 298      55.175  76.440  90.575  1.00  0.00           C
ATOM   4749  CG1 VAL A 298      53.765  75.850  90.375  1.00  0.00           C
ATOM   4753  CG2 VAL A 298      56.175  75.280  90.745  1.00  0.00           C
ATOM   4757  C   VAL A 298      54.625  78.290  89.025  1.00  0.00           C
ATOM   4758  O   VAL A 298      54.395  79.270  89.735  1.00  0.00           O
ATOM   4759  N   GLY A 299      53.955  78.050  87.875  1.00  0.00           N
ATOM   4761  CA  GLY A 299      52.845  78.830  87.385  1.00  0.00           C
ATOM   4764  C   GLY A 299      51.565  78.120  87.635  1.00  0.00           C
ATOM   4765  O   GLY A 299      51.525  76.910  87.815  1.00  0.00           O
ATOM   4766  N   GLY A 300      50.425  78.850  87.635  1.00  0.00           N
ATOM   4768  CA  GLY A 300      49.125  78.240  87.895  1.00  0.00           C
ATOM   4771  C   GLY A 300      48.575  77.430  86.735  1.00  0.00           C
ATOM   4772  O   GLY A 300      47.965  76.380  86.915  1.00  0.00           O
ATOM   4773  N   ALA A 301      48.795  77.940  85.505  1.00  0.00           N
ATOM   4775  CA  ALA A 301      48.345  77.290  84.285  1.00  0.00           C
ATOM   4777  CB  ALA A 301      48.355  78.290  83.115  1.00  0.00           C
ATOM   4781  C   ALA A 301      49.215  76.110  83.895  1.00  0.00           C
ATOM   4782  O   ALA A 301      48.705  75.100  83.415  1.00  0.00           O
ATOM   4783  N   ILE A 302      50.545  76.210  84.135  1.00  0.00           N
ATOM   4785  CA  ILE A 302      51.535  75.210  83.795  1.00  0.00           C
ATOM   4787  CB  ILE A 302      52.945  75.660  84.185  1.00  0.00           C
ATOM   4789  CG2 ILE A 302      54.005  74.560  83.905  1.00  0.00           C
ATOM   4793  CG1 ILE A 302      53.365  76.970  83.495  1.00  0.00           C
ATOM   4796  CD  ILE A 302      54.575  77.620  84.175  1.00  0.00           C
ATOM   4800  C   ILE A 302      51.215  73.870  84.455  1.00  0.00           C
ATOM   4801  O   ILE A 302      50.955  73.780  85.655  1.00  0.00           O
ATOM   4802  N   LYS A 303      51.215  72.770  83.695  1.00  0.00           N
ATOM   4804  CA  LYS A 303      50.945  71.490  84.285  1.00  0.00           C
ATOM   4806  CB  LYS A 303      49.425  71.220  84.415  1.00  0.00           C
ATOM   4809  CG  LYS A 303      49.105  70.160  85.485  1.00  0.00           C
ATOM   4812  CD  LYS A 303      47.955  70.530  86.425  1.00  0.00           C
ATOM   4815  CE  LYS A 303      48.055  71.880  87.155  1.00  0.00           C
ATOM   4818  NZ  LYS A 303      49.415  72.150  87.645  1.00  0.00           N
ATOM   4822  C   LYS A 303      51.615  70.380  83.505  1.00  0.00           C
ATOM   4823  O   LYS A 303      51.865  70.510  82.305  1.00  0.00           O
ATOM   4824  N   GLY A 304      51.965  69.290  84.225  1.00  0.00           N
ATOM   4826  CA  GLY A 304      52.585  68.040  83.785  1.00  0.00           C
ATOM   4829  C   GLY A 304      53.125  67.950  82.385  1.00  0.00           C
ATOM   4830  O   GLY A 304      52.435  67.500  81.475  1.00  0.00           O
ATOM   4831  N   GLN A 305      54.395  68.360  82.195  1.00  0.00           N
ATOM   4833  CA  GLN A 305      55.115  68.230  80.945  1.00  0.00           C
ATOM   4835  CB  GLN A 305      55.115  66.770  80.395  1.00  0.00           C
ATOM   4838  CG  GLN A 305      54.295  66.380  79.145  1.00  0.00           C
ATOM   4841  CD  GLN A 305      54.685  64.950  78.765  1.00  0.00           C
ATOM   4842  OE1 GLN A 305      55.875  64.630  78.775  1.00  0.00           O
ATOM   4843  NE2 GLN A 305      53.725  64.090  78.385  1.00  0.00           N
ATOM   4846  C   GLN A 305      54.825  69.410  79.995  1.00  0.00           C
ATOM   4847  O   GLN A 305      54.905  69.350  78.765  1.00  0.00           O
ATOM   4848  N   HIS A 306      54.565  70.560  80.635  1.00  0.00           N
ATOM   4850  CA  HIS A 306      54.645  71.900  80.105  1.00  0.00           C
ATOM   4852  CB  HIS A 306      53.295  72.630  80.325  1.00  0.00           C
ATOM   4855  ND1 HIS A 306      52.035  74.750  80.215  1.00  0.00           N
ATOM   4856  CG  HIS A 306      53.175  74.060  79.855  1.00  0.00           C
ATOM   4857  CE1 HIS A 306      52.185  75.960  79.695  1.00  0.00           C
ATOM   4859  NE2 HIS A 306      53.355  76.060  79.015  1.00  0.00           N
ATOM   4861  CD2 HIS A 306      53.985  74.850  79.115  1.00  0.00           C
ATOM   4863  C   HIS A 306      55.745  72.670  80.815  1.00  0.00           C
ATOM   4864  O   HIS A 306      55.855  72.660  82.035  1.00  0.00           O
ATOM   4865  N   PHE A 307      56.605  73.380  80.055  1.00  0.00           N
ATOM   4867  CA  PHE A 307      57.555  74.320  80.625  1.00  0.00           C
ATOM   4869  CB  PHE A 307      59.005  74.050  80.175  1.00  0.00           C
ATOM   4872  CG  PHE A 307      59.455  72.740  80.695  1.00  0.00           C
ATOM   4873  CD1 PHE A 307      59.815  72.600  82.035  1.00  0.00           C
ATOM   4875  CE1 PHE A 307      60.335  71.390  82.505  1.00  0.00           C
ATOM   4877  CZ  PHE A 307      60.515  70.320  81.605  1.00  0.00           C
ATOM   4879  CD2 PHE A 307      59.605  71.660  79.825  1.00  0.00           C
ATOM   4881  CE2 PHE A 307      60.145  70.450  80.275  1.00  0.00           C
ATOM   4883  C   PHE A 307      57.295  75.730  80.155  1.00  0.00           C
ATOM   4884  O   PHE A 307      57.135  75.980  78.965  1.00  0.00           O
ATOM   4885  N   ASP A 308      57.345  76.680  81.085  1.00  0.00           N
ATOM   4887  CA  ASP A 308      57.365  78.090  80.765  1.00  0.00           C
ATOM   4889  CB  ASP A 308      56.335  78.820  81.665  1.00  0.00           C
ATOM   4892  CG  ASP A 308      55.825  80.130  81.125  1.00  0.00           C
ATOM   4893  OD1 ASP A 308      56.185  80.470  79.965  1.00  0.00           O
ATOM   4894  OD2 ASP A 308      54.985  80.780  81.805  1.00  0.00           O
ATOM   4895  C   ASP A 308      58.785  78.530  81.025  1.00  0.00           C
ATOM   4896  O   ASP A 308      59.315  78.390  82.135  1.00  0.00           O
ATOM   4897  N   ILE A 309      59.485  79.000  79.985  1.00  0.00           N
ATOM   4899  CA  ILE A 309      60.905  79.280  80.025  1.00  0.00           C
ATOM   4901  CB  ILE A 309      61.565  79.100  78.665  1.00  0.00           C
ATOM   4903  CG2 ILE A 309      63.045  79.530  78.705  1.00  0.00           C
ATOM   4907  CG1 ILE A 309      61.425  77.650  78.165  1.00  0.00           C
ATOM   4910  CD  ILE A 309      61.745  77.520  76.675  1.00  0.00           C
ATOM   4914  C   ILE A 309      61.105  80.680  80.535  1.00  0.00           C
ATOM   4915  O   ILE A 309      60.545  81.620  79.995  1.00  0.00           O
ATOM   4916  N   TYR A 310      61.905  80.880  81.605  1.00  0.00           N
ATOM   4918  CA  TYR A 310      62.335  82.220  81.945  1.00  0.00           C
ATOM   4920  CB  TYR A 310      63.035  82.230  83.325  1.00  0.00           C
ATOM   4923  CG  TYR A 310      63.235  83.640  83.805  1.00  0.00           C
ATOM   4924  CD1 TYR A 310      62.115  84.450  84.075  1.00  0.00           C
ATOM   4926  CE1 TYR A 310      62.265  85.770  84.485  1.00  0.00           C
ATOM   4928  CZ  TYR A 310      63.555  86.300  84.645  1.00  0.00           C
ATOM   4929  OH  TYR A 310      63.695  87.640  85.005  1.00  0.00           O
ATOM   4931  CD2 TYR A 310      64.525  84.180  83.995  1.00  0.00           C
ATOM   4933  CE2 TYR A 310      64.685  85.510  84.405  1.00  0.00           C
ATOM   4935  C   TYR A 310      63.235  82.770  80.825  1.00  0.00           C
ATOM   4936  O   TYR A 310      64.065  82.050  80.285  1.00  0.00           O
ATOM   4937  N   GLN A 311      63.045  84.020  80.405  1.00  0.00           N
ATOM   4939  CA  GLN A 311      63.735  84.560  79.255  1.00  0.00           C
ATOM   4941  CB  GLN A 311      62.675  84.930  78.185  1.00  0.00           C
ATOM   4944  CG  GLN A 311      61.965  83.720  77.535  1.00  0.00           C
ATOM   4947  CD  GLN A 311      62.925  82.830  76.755  1.00  0.00           C
ATOM   4948  OE1 GLN A 311      64.105  83.140  76.585  1.00  0.00           O
ATOM   4949  NE2 GLN A 311      62.415  81.710  76.195  1.00  0.00           N
ATOM   4952  C   GLN A 311      64.635  85.750  79.585  1.00  0.00           C
ATOM   4953  O   GLN A 311      65.235  86.360  78.695  1.00  0.00           O
ATOM   4954  N   GLY A 312      64.755  86.090  80.875  1.00  0.00           N
ATOM   4956  CA  GLY A 312      65.425  87.290  81.355  1.00  0.00           C
ATOM   4959  C   GLY A 312      64.455  88.420  81.655  1.00  0.00           C
ATOM   4960  O   GLY A 312      63.305  88.180  81.985  1.00  0.00           O
ATOM   4961  N   ILE A 313      64.935  89.670  81.575  1.00  0.00           N
ATOM   4963  CA  ILE A 313      64.185  90.880  81.875  1.00  0.00           C
ATOM   4965  CB  ILE A 313      64.775  91.650  83.065  1.00  0.00           C
ATOM   4967  CG2 ILE A 313      66.225  92.090  82.745  1.00  0.00           C
ATOM   4971  CG1 ILE A 313      63.965  92.890  83.525  1.00  0.00           C
ATOM   4974  CD  ILE A 313      64.265  93.350  84.955  1.00  0.00           C
ATOM   4978  C   ILE A 313      64.195  91.790  80.665  1.00  0.00           C
ATOM   4979  O   ILE A 313      65.125  91.760  79.855  1.00  0.00           O
ATOM   4980  N   GLY A 314      63.165  92.650  80.525  1.00  0.00           N
ATOM   4982  CA  GLY A 314      63.135  93.740  79.555  1.00  0.00           C
ATOM   4985  C   GLY A 314      62.815  93.290  78.155  1.00  0.00           C
ATOM   4986  O   GLY A 314      62.445  92.140  77.955  1.00  0.00           O
ATOM   4987  N   PRO A 315      62.955  94.140  77.135  1.00  0.00           N
ATOM   4988  CD  PRO A 315      63.375  95.540  77.275  1.00  0.00           C
ATOM   4991  CA  PRO A 315      62.285  93.930  75.855  1.00  0.00           C
ATOM   4993  CB  PRO A 315      62.555  95.230  75.065  1.00  0.00           C
ATOM   4996  CG  PRO A 315      62.645  96.290  76.165  1.00  0.00           C
ATOM   4999  C   PRO A 315      62.815  92.730  75.125  1.00  0.00           C
ATOM   5000  O   PRO A 315      62.045  92.020  74.485  1.00  0.00           O
ATOM   5001  N   GLU A 316      64.135  92.480  75.185  1.00  0.00           N
ATOM   5003  CA  GLU A 316      64.755  91.370  74.495  1.00  0.00           C
ATOM   5005  CB  GLU A 316      66.305  91.410  74.545  1.00  0.00           C
ATOM   5008  CG  GLU A 316      66.955  92.670  73.915  1.00  0.00           C
ATOM   5011  CD  GLU A 316      66.255  93.150  72.645  1.00  0.00           C
ATOM   5012  OE1 GLU A 316      66.435  92.520  71.575  1.00  0.00           O
ATOM   5013  OE2 GLU A 316      65.605  94.220  72.745  1.00  0.00           O
ATOM   5014  C   GLU A 316      64.275  90.020  74.975  1.00  0.00           C
ATOM   5015  O   GLU A 316      64.125  89.080  74.195  1.00  0.00           O
ATOM   5016  N   ALA A 317      64.025  89.900  76.295  1.00  0.00           N
ATOM   5018  CA  ALA A 317      63.405  88.760  76.915  1.00  0.00           C
ATOM   5020  CB  ALA A 317      63.465  88.960  78.425  1.00  0.00           C
ATOM   5024  C   ALA A 317      61.985  88.530  76.425  1.00  0.00           C
ATOM   5025  O   ALA A 317      61.565  87.390  76.205  1.00  0.00           O
ATOM   5026  N   GLY A 318      61.255  89.630  76.205  1.00  0.00           N
ATOM   5028  CA  GLY A 318      59.905  89.640  75.665  1.00  0.00           C
ATOM   5031  C   GLY A 318      59.745  89.070  74.285  1.00  0.00           C
ATOM   5032  O   GLY A 318      58.765  88.400  74.025  1.00  0.00           O
ATOM   5033  N   HIS A 319      60.675  89.310  73.335  1.00  0.00           N
ATOM   5035  CA  HIS A 319      60.585  88.700  71.995  1.00  0.00           C
ATOM   5037  CB  HIS A 319      61.685  89.190  71.015  1.00  0.00           C
ATOM   5040  ND1 HIS A 319      60.975  91.570  70.825  1.00  0.00           N
ATOM   5041  CG  HIS A 319      61.965  90.650  71.075  1.00  0.00           C
ATOM   5042  CE1 HIS A 319      61.575  92.750  70.945  1.00  0.00           C
ATOM   5044  NE2 HIS A 319      62.895  92.620  71.245  1.00  0.00           N
ATOM   5046  CD2 HIS A 319      63.145  91.270  71.325  1.00  0.00           C
ATOM   5048  C   HIS A 319      60.695  87.180  71.995  1.00  0.00           C
ATOM   5049  O   HIS A 319      60.005  86.450  71.295  1.00  0.00           O
ATOM   5050  N   ARG A 320      61.635  86.660  72.795  1.00  0.00           N
ATOM   5052  CA  ARG A 320      61.945  85.250  72.785  1.00  0.00           C
ATOM   5054  CB  ARG A 320      63.405  85.060  73.235  1.00  0.00           C
ATOM   5057  CG  ARG A 320      63.675  85.610  74.645  1.00  0.00           C
ATOM   5060  CD  ARG A 320      65.075  85.330  75.175  1.00  0.00           C
ATOM   5063  NE  ARG A 320      66.005  86.250  74.475  1.00  0.00           N
ATOM   5065  CZ  ARG A 320      66.615  87.290  75.025  1.00  0.00           C
ATOM   5066  NH1 ARG A 320      66.475  87.600  76.295  1.00  0.00           N
ATOM   5069  NH2 ARG A 320      67.465  87.990  74.305  1.00  0.00           N
ATOM   5072  C   ARG A 320      60.985  84.480  73.685  1.00  0.00           C
ATOM   5073  O   ARG A 320      60.905  83.260  73.625  1.00  0.00           O
ATOM   5074  N   ALA A 321      60.205  85.230  74.505  1.00  0.00           N
ATOM   5076  CA  ALA A 321      58.955  84.850  75.115  1.00  0.00           C
ATOM   5078  CB  ALA A 321      58.755  85.720  76.375  1.00  0.00           C
ATOM   5082  C   ALA A 321      57.795  85.080  74.145  1.00  0.00           C
ATOM   5083  O   ALA A 321      57.075  86.070  74.195  1.00  0.00           O
ATOM   5084  N   GLY A 322      57.575  84.130  73.215  1.00  0.00           N
ATOM   5086  CA  GLY A 322      56.525  84.170  72.215  1.00  0.00           C
ATOM   5089  C   GLY A 322      55.125  84.060  72.755  1.00  0.00           C
ATOM   5090  O   GLY A 322      54.875  83.680  73.895  1.00  0.00           O
ATOM   5091  N   TRP A 323      54.115  84.370  71.935  1.00  0.00           N
ATOM   5093  CA  TRP A 323      52.765  84.570  72.425  1.00  0.00           C
ATOM   5095  CB  TRP A 323      52.175  85.810  71.705  1.00  0.00           C
ATOM   5098  CG  TRP A 323      52.255  85.790  70.205  1.00  0.00           C
ATOM   5099  CD1 TRP A 323      53.345  86.090  69.425  1.00  0.00           C
ATOM   5101  NE1 TRP A 323      53.005  85.990  68.105  1.00  0.00           N
ATOM   5103  CE2 TRP A 323      51.685  85.670  67.995  1.00  0.00           C
ATOM   5104  CD2 TRP A 323      51.175  85.520  69.305  1.00  0.00           C
ATOM   5105  CE3 TRP A 323      49.825  85.170  69.495  1.00  0.00           C
ATOM   5107  CZ3 TRP A 323      49.025  84.980  68.365  1.00  0.00           C
ATOM   5109  CZ2 TRP A 323      50.885  85.490  66.875  1.00  0.00           C
ATOM   5111  CH2 TRP A 323      49.545  85.150  67.075  1.00  0.00           C
ATOM   5113  C   TRP A 323      51.865  83.340  72.335  1.00  0.00           C
ATOM   5114  O   TRP A 323      50.675  83.400  72.625  1.00  0.00           O
ATOM   5115  N   TYR A 324      52.425  82.170  71.995  1.00  0.00           N
ATOM   5117  CA  TYR A 324      51.705  80.910  72.025  1.00  0.00           C
ATOM   5119  CB  TYR A 324      50.785  80.690  70.785  1.00  0.00           C
ATOM   5122  CG  TYR A 324      51.525  80.750  69.465  1.00  0.00           C
ATOM   5123  CD1 TYR A 324      52.085  79.590  68.925  1.00  0.00           C
ATOM   5125  CE1 TYR A 324      52.725  79.620  67.675  1.00  0.00           C
ATOM   5127  CZ  TYR A 324      52.825  80.830  66.975  1.00  0.00           C
ATOM   5128  OH  TYR A 324      53.515  80.860  65.745  1.00  0.00           O
ATOM   5130  CD2 TYR A 324      51.615  81.950  68.745  1.00  0.00           C
ATOM   5132  CE2 TYR A 324      52.265  81.990  67.505  1.00  0.00           C
ATOM   5134  C   TYR A 324      52.695  79.780  72.235  1.00  0.00           C
ATOM   5135  O   TYR A 324      53.905  79.980  72.185  1.00  0.00           O
ATOM   5136  N   ASN A 325      52.205  78.560  72.535  1.00  0.00           N
ATOM   5138  CA  ASN A 325      53.025  77.380  72.755  1.00  0.00           C
ATOM   5140  CB  ASN A 325      52.305  76.290  73.615  1.00  0.00           C
ATOM   5143  CG  ASN A 325      50.955  75.820  73.085  1.00  0.00           C
ATOM   5144  OD1 ASN A 325      50.775  74.660  72.715  1.00  0.00           O
ATOM   5145  ND2 ASN A 325      49.945  76.720  73.055  1.00  0.00           N
ATOM   5148  C   ASN A 325      53.695  76.790  71.505  1.00  0.00           C
ATOM   5149  O   ASN A 325      53.055  76.410  70.515  1.00  0.00           O
ATOM   5150  N   HIS A 326      55.025  76.650  71.595  1.00  0.00           N
ATOM   5152  CA  HIS A 326      55.895  75.960  70.675  1.00  0.00           C
ATOM   5154  CB  HIS A 326      57.055  76.860  70.195  1.00  0.00           C
ATOM   5157  ND1 HIS A 326      56.615  79.300  70.125  1.00  0.00           N
ATOM   5158  CG  HIS A 326      56.555  78.080  69.485  1.00  0.00           C
ATOM   5159  CE1 HIS A 326      56.185  80.180  69.255  1.00  0.00           C
ATOM   5161  NE2 HIS A 326      55.855  79.600  68.075  1.00  0.00           N
ATOM   5163  CD2 HIS A 326      56.105  78.250  68.215  1.00  0.00           C
ATOM   5165  C   HIS A 326      56.425  74.710  71.375  1.00  0.00           C
ATOM   5166  O   HIS A 326      56.065  74.410  72.505  1.00  0.00           O
ATOM   5167  N   TYR A 327      57.235  73.880  70.695  1.00  0.00           N
ATOM   5169  CA  TYR A 327      57.555  72.560  71.185  1.00  0.00           C
ATOM   5171  CB  TYR A 327      56.695  71.480  70.495  1.00  0.00           C
ATOM   5174  CG  TYR A 327      55.265  71.560  70.955  1.00  0.00           C
ATOM   5175  CD1 TYR A 327      54.335  72.390  70.315  1.00  0.00           C
ATOM   5177  CE1 TYR A 327      52.995  72.420  70.745  1.00  0.00           C
ATOM   5179  CZ  TYR A 327      52.575  71.620  71.805  1.00  0.00           C
ATOM   5180  OH  TYR A 327      51.215  71.660  72.175  1.00  0.00           O
ATOM   5182  CD2 TYR A 327      54.835  70.760  72.015  1.00  0.00           C
ATOM   5184  CE2 TYR A 327      53.505  70.800  72.445  1.00  0.00           C
ATOM   5186  C   TYR A 327      59.015  72.230  70.965  1.00  0.00           C
ATOM   5187  O   TYR A 327      59.665  72.740  70.055  1.00  0.00           O
ATOM   5188  N   GLY A 328      59.585  71.370  71.825  1.00  0.00           N
ATOM   5190  CA  GLY A 328      60.985  70.980  71.695  1.00  0.00           C
ATOM   5193  C   GLY A 328      61.165  69.630  72.305  1.00  0.00           C
ATOM   5194  O   GLY A 328      60.195  68.920  72.545  1.00  0.00           O
ATOM   5195  N   ARG A 329      62.415  69.220  72.565  1.00  0.00           N
ATOM   5197  CA  ARG A 329      62.715  67.950  73.205  1.00  0.00           C
ATOM   5199  CB  ARG A 329      63.605  66.970  72.395  1.00  0.00           C
ATOM   5202  CG  ARG A 329      62.905  66.250  71.225  1.00  0.00           C
ATOM   5205  CD  ARG A 329      62.945  66.960  69.865  1.00  0.00           C
ATOM   5208  NE  ARG A 329      64.355  66.990  69.365  1.00  0.00           N
ATOM   5210  CZ  ARG A 329      64.995  68.100  69.025  1.00  0.00           C
ATOM   5211  NH1 ARG A 329      64.485  69.310  69.155  1.00  0.00           N
ATOM   5214  NH2 ARG A 329      66.225  68.030  68.595  1.00  0.00           N
ATOM   5217  C   ARG A 329      63.395  68.250  74.505  1.00  0.00           C
ATOM   5218  O   ARG A 329      64.125  69.230  74.605  1.00  0.00           O
ATOM   5219  N   VAL A 330      63.145  67.430  75.545  1.00  0.00           N
ATOM   5221  CA  VAL A 330      63.675  67.670  76.865  1.00  0.00           C
ATOM   5223  CB  VAL A 330      62.675  68.300  77.845  1.00  0.00           C
ATOM   5225  CG1 VAL A 330      63.355  68.660  79.175  1.00  0.00           C
ATOM   5229  CG2 VAL A 330      62.095  69.560  77.185  1.00  0.00           C
ATOM   5233  C   VAL A 330      64.105  66.340  77.405  1.00  0.00           C
ATOM   5234  O   VAL A 330      63.475  65.310  77.155  1.00  0.00           O
ATOM   5235  N   TRP A 331      65.205  66.330  78.155  1.00  0.00           N
ATOM   5237  CA  TRP A 331      65.705  65.170  78.845  1.00  0.00           C
ATOM   5239  CB  TRP A 331      66.965  64.620  78.145  1.00  0.00           C
ATOM   5242  CG  TRP A 331      66.785  64.140  76.745  1.00  0.00           C
ATOM   5243  CD1 TRP A 331      66.745  62.820  76.365  1.00  0.00           C
ATOM   5245  NE1 TRP A 331      66.675  62.730  74.995  1.00  0.00           N
ATOM   5247  CE2 TRP A 331      66.705  63.980  74.465  1.00  0.00           C
ATOM   5248  CD2 TRP A 331      66.735  64.910  75.525  1.00  0.00           C
ATOM   5249  CE3 TRP A 331      66.715  66.280  75.235  1.00  0.00           C
ATOM   5251  CZ3 TRP A 331      66.765  66.690  73.895  1.00  0.00           C
ATOM   5253  CZ2 TRP A 331      66.745  64.390  73.145  1.00  0.00           C
ATOM   5255  CH2 TRP A 331      66.795  65.760  72.865  1.00  0.00           C
ATOM   5257  C   TRP A 331      66.035  65.560  80.265  1.00  0.00           C
ATOM   5258  O   TRP A 331      66.665  66.590  80.535  1.00  0.00           O
ATOM   5259  N   VAL A 332      65.605  64.750  81.245  1.00  0.00           N
ATOM   5261  CA  VAL A 332      65.905  64.940  82.645  1.00  0.00           C
ATOM   5263  CB  VAL A 332      64.805  64.370  83.535  1.00  0.00           C
ATOM   5265  CG1 VAL A 332      65.115  64.690  85.005  1.00  0.00           C
ATOM   5269  CG2 VAL A 332      63.445  64.960  83.135  1.00  0.00           C
ATOM   5273  C   VAL A 332      67.215  64.280  82.995  1.00  0.00           C
ATOM   5274  O   VAL A 332      67.475  63.140  82.605  1.00  0.00           O
ATOM   5275  N   LEU A 333      68.085  64.980  83.745  1.00  0.00           N
ATOM   5277  CA  LEU A 333      69.365  64.480  84.185  1.00  0.00           C
ATOM   5279  CB  LEU A 333      70.395  65.650  84.345  1.00  0.00           C
ATOM   5282  CG  LEU A 333      70.905  66.350  83.065  1.00  0.00           C
ATOM   5284  CD1 LEU A 333      71.795  65.440  82.225  1.00  0.00           C
ATOM   5288  CD2 LEU A 333      69.825  66.950  82.165  1.00  0.00           C
ATOM   5292  C   LEU A 333      69.215  63.770  85.525  1.00  0.00           C
ATOM   5293  O   LEU A 333      68.645  64.320  86.475  1.00  0.00           O
ATOM   5294  N   LYS A 334      69.745  62.540  85.645  1.00  0.00           N
ATOM   5296  CA  LYS A 334      69.785  61.800  86.885  1.00  0.00           C
ATOM   5298  CB  LYS A 334      68.715  60.690  86.925  1.00  0.00           C
ATOM   5301  CG  LYS A 334      67.255  61.180  86.915  1.00  0.00           C
ATOM   5304  CD  LYS A 334      66.835  61.970  88.165  1.00  0.00           C
ATOM   5307  CE  LYS A 334      65.345  62.330  88.125  1.00  0.00           C
ATOM   5310  NZ  LYS A 334      64.935  63.140  89.285  1.00  0.00           N
ATOM   5314  C   LYS A 334      71.145  61.140  87.065  1.00  0.00           C
ATOM   5315  O   LYS A 334      71.745  60.690  86.095  1.00  0.00           O
ATOM   5316  N   THR A 335      71.645  61.080  88.315  1.00  0.00           N
ATOM   5318  CA  THR A 335      72.835  60.350  88.715  1.00  0.00           C
ATOM   5320  CB  THR A 335      74.075  61.230  89.005  1.00  0.00           C
ATOM   5322  OG1 THR A 335      73.945  62.130  90.095  1.00  0.00           O
ATOM   5324  CG2 THR A 335      74.385  62.100  87.785  1.00  0.00           C
ATOM   5328  C   THR A 335      72.515  59.480  89.955  1.00  0.00           C
ATOM   5329  OT1 THR A 335      71.365  59.530  90.465  1.00  0.00           O
ATOM   5330  OT2 THR A 335      73.415  58.710  90.405  1.00  0.00           O
ATOM   5331  NH3 POPEB 336      81.055  25.530  58.125  1.00  0.00           N
ATOM   5335  C12 POPEB 336      80.675  24.230  58.805  1.00  0.00           C
ATOM   5338  C11 POPEB 336      81.805  23.700  59.715  1.00  0.00           C
ATOM   5341  P   POPEB 336      82.365  21.230  59.035  1.00  0.00           P
ATOM   5342  O13 POPEB 336      81.795  19.910  59.345  1.00  0.00           O
ATOM   5343  O14 POPEB 336      83.845  21.370  59.185  1.00  0.00           O
ATOM   5344  O11 POPEB 336      81.975  21.710  57.595  1.00  0.00           O
ATOM   5345  O12 POPEB 336      81.665  22.300  59.955  1.00  0.00           O
ATOM   5346  C1  POPEB 336      82.775  21.400  56.445  1.00  0.00           C
ATOM   5349  C2  POPEB 336      82.185  20.210  55.655  1.00  0.00           C
ATOM   5351  O21 POPEB 336      82.945  20.050  54.455  1.00  0.00           O
ATOM   5352  C21 POPEB 336      83.935  19.210  54.545  1.00  0.00           C
ATOM   5353  O22 POPEB 336      84.345  18.690  55.585  1.00  0.00           O
ATOM   5354  C22 POPEB 336      84.455  18.900  53.155  1.00  0.00           C
ATOM   5357  C3  POPEB 336      80.715  20.450  55.245  1.00  0.00           C
ATOM   5360  O31 POPEB 336      80.275  19.440  54.305  1.00  0.00           O
ATOM   5361  C31 POPEB 336      79.165  19.840  53.685  1.00  0.00           C
ATOM   5362  O32 POPEB 336      78.405  20.680  54.155  1.00  0.00           O
ATOM   5363  C32 POPEB 336      78.965  19.190  52.335  1.00  0.00           C
ATOM   5366  C23 POPEB 336      85.165  17.530  53.075  1.00  0.00           C
ATOM   5369  C24 POPEB 336      84.945  16.880  51.705  1.00  0.00           C
ATOM   5372  C25 POPEB 336      86.215  16.600  50.905  1.00  0.00           C
ATOM   5375  C26 POPEB 336      87.025  17.840  50.515  1.00  0.00           C
ATOM   5378  C27 POPEB 336      87.715  17.600  49.165  1.00  0.00           C
ATOM   5381  C28 POPEB 336      88.725  18.670  48.725  1.00  0.00           C
ATOM   5384  C29 POPEB 336      88.985  18.550  47.245  1.00  0.00           C
ATOM   5386 0C21 POPEB 336      90.125  18.240  46.615  1.00  0.00           C
ATOM   5388 1C21 POPEB 336      91.485  17.950  47.215  1.00  0.00           C
ATOM   5391 2C21 POPEB 336      91.935  16.490  46.985  1.00  0.00           C
ATOM   5394 3C21 POPEB 336      91.945  16.030  45.515  1.00  0.00           C
ATOM   5397 4C21 POPEB 336      92.595  14.650  45.365  1.00  0.00           C
ATOM   5400 5C21 POPEB 336      92.295  13.930  44.035  1.00  0.00           C
ATOM   5403 6C21 POPEB 336      90.855  13.390  43.975  1.00  0.00           C
ATOM   5406 7C21 POPEB 336      90.675  12.190  43.045  1.00  0.00           C
ATOM   5409 8C21 POPEB 336      89.255  11.620  43.075  1.00  0.00           C
ATOM   5413  C33 POPEB 336      79.935  19.760  51.275  1.00  0.00           C
ATOM   5416  C34 POPEB 336      79.645  19.250  49.865  1.00  0.00           C
ATOM   5419  C35 POPEB 336      80.725  19.610  48.825  1.00  0.00           C
ATOM   5422  C36 POPEB 336      81.955  18.690  48.865  1.00  0.00           C
ATOM   5425  C37 POPEB 336      82.945  19.000  47.735  1.00  0.00           C
ATOM   5428  C38 POPEB 336      84.045  17.950  47.545  1.00  0.00           C
ATOM   5431  C39 POPEB 336      84.895  18.280  46.305  1.00  0.00           C
ATOM   5434 0C31 POPEB 336      85.755  17.140  45.775  1.00  0.00           C
ATOM   5437 1C31 POPEB 336      86.375  17.550  44.435  1.00  0.00           C
ATOM   5440 2C31 POPEB 336      87.305  16.530  43.775  1.00  0.00           C
ATOM   5443 3C31 POPEB 336      87.665  17.040  42.375  1.00  0.00           C
ATOM   5446 4C31 POPEB 336      88.565  16.140  41.535  1.00  0.00           C
ATOM   5449 5C31 POPEB 336      88.775  16.780  40.155  1.00  0.00           C
ATOM   5452 6C31 POPEB 336      89.545  15.960  39.125  1.00  0.00           C
ATOM   5456  NH3 POPEC 337      87.965 114.570  11.635  1.00  0.00           N
ATOM   5460  C12 POPEC 337      88.855 115.390  12.535  1.00  0.00           C
ATOM   5463  C11 POPEC 337      90.345 115.170  12.255  1.00  0.00           C
ATOM   5466  P   POPEC 337      92.485 115.140  13.795  1.00  0.00           P
ATOM   5467  O13 POPEC 337      92.435 113.670  13.805  1.00  0.00           O
ATOM   5468  O14 POPEC 337      93.495 115.680  12.855  1.00  0.00           O
ATOM   5469  O11 POPEC 337      92.795 115.750  15.235  1.00  0.00           O
ATOM   5470  O12 POPEC 337      91.065 115.700  13.375  1.00  0.00           O
ATOM   5471  C1  POPEC 337      92.135 115.420  16.455  1.00  0.00           C
ATOM   5474  C2  POPEC 337      93.185 115.280  17.605  1.00  0.00           C
ATOM   5476  O21 POPEC 337      92.655 114.490  18.685  1.00  0.00           O
ATOM   5477  C21 POPEC 337      91.935 115.030  19.635  1.00  0.00           C
ATOM   5478  O22 POPEC 337      91.455 116.140  19.665  1.00  0.00           O
ATOM   5479  C22 POPEC 337      91.925 114.020  20.805  1.00  0.00           C
ATOM   5482  C3  POPEC 337      93.875 116.610  18.035  1.00  0.00           C
ATOM   5485  O31 POPEC 337      94.545 116.630  19.315  1.00  0.00           O
ATOM   5486  C31 POPEC 337      95.315 115.640  19.725  1.00  0.00           C
ATOM   5487  O32 POPEC 337      95.565 114.600  19.145  1.00  0.00           O
ATOM   5488  C32 POPEC 337      95.935 116.050  21.065  1.00  0.00           C
ATOM   5491  C23 POPEC 337      90.955 114.420  21.925  1.00  0.00           C
ATOM   5494  C24 POPEC 337      91.205 113.720  23.265  1.00  0.00           C
ATOM   5497  C25 POPEC 337      90.145 114.120  24.305  1.00  0.00           C
ATOM   5500  C26 POPEC 337      90.505 113.750  25.755  1.00  0.00           C
ATOM   5503  C27 POPEC 337      89.815 112.490  26.315  1.00  0.00           C
ATOM   5506  C28 POPEC 337      90.235 112.270  27.785  1.00  0.00           C
ATOM   5509  C29 POPEC 337      89.705 111.020  28.455  1.00  0.00           C
ATOM   5511 0C21 POPEC 337      88.555 110.910  29.155  1.00  0.00           C
ATOM   5513 1C21 POPEC 337      87.515 111.990  29.305  1.00  0.00           C
ATOM   5516 2C21 POPEC 337      87.115 112.390  30.745  1.00  0.00           C
ATOM   5519 3C21 POPEC 337      86.295 111.310  31.465  1.00  0.00           C
ATOM   5522 4C21 POPEC 337      85.285 111.880  32.475  1.00  0.00           C
ATOM   5525 5C21 POPEC 337      85.945 112.600  33.665  1.00  0.00           C
ATOM   5528 6C21 POPEC 337      84.905 113.130  34.645  1.00  0.00           C
ATOM   5531 7C21 POPEC 337      85.515 113.690  35.935  1.00  0.00           C
ATOM   5534 8C21 POPEC 337      84.465 114.200  36.935  1.00  0.00           C
ATOM   5538  C33 POPEC 337      95.265 115.410  22.305  1.00  0.00           C
ATOM   5541  C34 POPEC 337      96.115 115.690  23.555  1.00  0.00           C
ATOM   5544  C35 POPEC 337      95.645 114.990  24.825  1.00  0.00           C
ATOM   5547  C36 POPEC 337      94.635 115.790  25.655  1.00  0.00           C
ATOM   5550  C37 POPEC 337      94.555 115.280  27.095  1.00  0.00           C
ATOM   5553  C38 POPEC 337      93.645 116.120  28.005  1.00  0.00           C
ATOM   5556  C39 POPEC 337      93.665 115.630  29.455  1.00  0.00           C
ATOM   5559 0C31 POPEC 337      92.875 114.330  29.665  1.00  0.00           C
ATOM   5562 1C31 POPEC 337      93.255 113.600  30.965  1.00  0.00           C
ATOM   5565 2C31 POPEC 337      92.425 112.320  31.175  1.00  0.00           C
ATOM   5568 3C31 POPEC 337      91.015 112.600  31.715  1.00  0.00           C
ATOM   5571 4C31 POPEC 337      90.975 112.840  33.225  1.00  0.00           C
ATOM   5574 5C31 POPEC 337      89.555 113.070  33.745  1.00  0.00           C
ATOM   5577 6C31 POPEC 337      89.435 113.060  35.275  1.00  0.00           C
ATOM   5581  NH3 POPED 338      52.435  28.260  19.755  1.00  0.00           N
ATOM   5585  C12 POPED 338      53.825  28.680  20.185  1.00  0.00           C
ATOM   5588  C11 POPED 338      54.905  28.360  19.125  1.00  0.00           C
ATOM   5591  P   POPED 338      56.155  26.360  18.015  1.00  0.00           P
ATOM   5592  O13 POPED 338      55.625  26.030  16.675  1.00  0.00           O
ATOM   5593  O14 POPED 338      57.375  27.200  18.055  1.00  0.00           O
ATOM   5594  O11 POPED 338      56.515  25.010  18.765  1.00  0.00           O
ATOM   5595  O12 POPED 338      54.995  26.960  18.915  1.00  0.00           O
ATOM   5596  C1  POPED 338      57.265  25.070  19.985  1.00  0.00           C
ATOM   5599  C2  POPED 338      56.375  25.250  21.235  1.00  0.00           C
ATOM   5601  O21 POPED 338      57.235  25.090  22.355  1.00  0.00           O
ATOM   5602  C21 POPED 338      56.935  25.810  23.425  1.00  0.00           C
ATOM   5603  O22 POPED 338      56.085  26.690  23.475  1.00  0.00           O
ATOM   5604  C22 POPED 338      57.645  25.130  24.605  1.00  0.00           C
ATOM   5607  C3  POPED 338      55.245  24.160  21.255  1.00  0.00           C
ATOM   5610  O31 POPED 338      54.575  24.010  22.535  1.00  0.00           O
ATOM   5611  C31 POPED 338      53.635  24.920  22.765  1.00  0.00           C
ATOM   5612  O32 POPED 338      53.275  25.780  21.985  1.00  0.00           O
ATOM   5613  C32 POPED 338      53.105  24.730  24.195  1.00  0.00           C
ATOM   5616  C23 POPED 338      58.045  26.030  25.795  1.00  0.00           C
ATOM   5619  C24 POPED 338      57.185  25.910  27.055  1.00  0.00           C
ATOM   5622  C25 POPED 338      58.015  26.260  28.295  1.00  0.00           C
ATOM   5625  C26 POPED 338      57.345  25.900  29.625  1.00  0.00           C
ATOM   5628  C27 POPED 338      58.365  25.730  30.765  1.00  0.00           C
ATOM   5631  C28 POPED 338      57.655  25.550  32.125  1.00  0.00           C
ATOM   5634  C29 POPED 338      58.385  25.150  33.395  1.00  0.00           C
ATOM   5636 0C21 POPED 338      59.695  25.090  33.695  1.00  0.00           C
ATOM   5638 1C21 POPED 338      60.905  25.440  32.865  1.00  0.00           C
ATOM   5641 2C21 POPED 338      62.025  26.140  33.665  1.00  0.00           C
ATOM   5644 3C21 POPED 338      61.685  27.590  34.025  1.00  0.00           C
ATOM   5647 4C21 POPED 338      62.755  28.330  34.845  1.00  0.00           C
ATOM   5650 5C21 POPED 338      63.615  29.300  34.025  1.00  0.00           C
ATOM   5653 6C21 POPED 338      64.565  30.130  34.905  1.00  0.00           C
ATOM   5656 7C21 POPED 338      65.515  31.020  34.095  1.00  0.00           C
ATOM   5659 8C21 POPED 338      66.375  31.940  34.965  1.00  0.00           C
ATOM   5663  C33 POPED 338      52.855  26.060  24.935  1.00  0.00           C
ATOM   5666  C34 POPED 338      52.265  25.850  26.335  1.00  0.00           C
ATOM   5669  C35 POPED 338      53.295  25.430  27.395  1.00  0.00           C
ATOM   5672  C36 POPED 338      52.625  25.090  28.735  1.00  0.00           C
ATOM   5675  C37 POPED 338      53.555  25.210  29.955  1.00  0.00           C
ATOM   5678  C38 POPED 338      53.075  26.300  30.925  1.00  0.00           C
ATOM   5681  C39 POPED 338      54.025  26.640  32.075  1.00  0.00           C
ATOM   5684 0C31 POPED 338      54.075  25.560  33.175  1.00  0.00           C
ATOM   5687 1C31 POPED 338      54.945  25.920  34.395  1.00  0.00           C
ATOM   5690 2C31 POPED 338      54.285  26.760  35.505  1.00  0.00           C
ATOM   5693 3C31 POPED 338      53.985  28.210  35.095  1.00  0.00           C
ATOM   5696 4C31 POPED 338      53.665  29.130  36.285  1.00  0.00           C
ATOM   5699 5C31 POPED 338      53.335  30.560  35.825  1.00  0.00           C
ATOM   5702 6C31 POPED 338      52.705  31.420  36.915  1.00  0.00           C
ATOM   5706  NH3 POPEE 339      89.085 100.490  11.175  1.00  0.00           N
ATOM   5710  C12 POPEE 339      89.945  99.880  10.085  1.00  0.00           C
ATOM   5713  C11 POPEE 339      91.305 100.560   9.945  1.00  0.00           C
ATOM   5716  P   POPEE 339      93.665  99.400   9.685  1.00  0.00           P
ATOM   5717  O13 POPEE 339      93.735  97.970  10.065  1.00  0.00           O
ATOM   5718  O14 POPEE 339      94.535  99.880   8.585  1.00  0.00           O
ATOM   5719  O11 POPEE 339      93.855 100.320  10.965  1.00  0.00           O
ATOM   5720  O12 POPEE 339      92.185  99.720   9.245  1.00  0.00           O
ATOM   5721  C1  POPEE 339      94.035  99.690  12.235  1.00  0.00           C
ATOM   5724  C2  POPEE 339      93.785 100.630  13.455  1.00  0.00           C
ATOM   5726  O21 POPEE 339      94.315  99.990  14.635  1.00  0.00           O
ATOM   5727  C21 POPEE 339      93.735  98.890  15.075  1.00  0.00           C
ATOM   5728  O22 POPEE 339      92.755  98.340  14.605  1.00  0.00           O
ATOM   5729  C22 POPEE 339      94.495  98.400  16.305  1.00  0.00           C
ATOM   5732  C3  POPEE 339      92.315 101.130  13.655  1.00  0.00           C
ATOM   5735  O31 POPEE 339      92.145 101.640  15.005  1.00  0.00           O
ATOM   5736  C31 POPEE 339      90.885 101.870  15.355  1.00  0.00           C
ATOM   5737  O32 POPEE 339      89.935 101.790  14.585  1.00  0.00           O
ATOM   5738  C32 POPEE 339      90.805 102.170  16.845  1.00  0.00           C
ATOM   5741  C23 POPEE 339      93.595  97.570  17.245  1.00  0.00           C
ATOM   5744  C24 POPEE 339      94.295  97.250  18.575  1.00  0.00           C
ATOM   5747  C25 POPEE 339      93.335  96.600  19.575  1.00  0.00           C
ATOM   5750  C26 POPEE 339      94.015  96.010  20.805  1.00  0.00           C
ATOM   5753  C27 POPEE 339      93.005  95.330  21.745  1.00  0.00           C
ATOM   5756  C28 POPEE 339      93.655  94.710  22.995  1.00  0.00           C
ATOM   5759  C29 POPEE 339      92.665  93.860  23.755  1.00  0.00           C
ATOM   5761 0C21 POPEE 339      92.125  94.120  24.955  1.00  0.00           C
ATOM   5763 1C21 POPEE 339      92.355  95.330  25.825  1.00  0.00           C
ATOM   5766 2C21 POPEE 339      93.265  95.000  27.015  1.00  0.00           C
ATOM   5769 3C21 POPEE 339      93.315  96.150  28.035  1.00  0.00           C
ATOM   5772 4C21 POPEE 339      94.185  95.840  29.255  1.00  0.00           C
ATOM   5775 5C21 POPEE 339      94.265  97.020  30.225  1.00  0.00           C
ATOM   5778 6C21 POPEE 339      95.205  96.770  31.405  1.00  0.00           C
ATOM   5781 7C21 POPEE 339      95.475  98.040  32.225  1.00  0.00           C
ATOM   5784 8C21 POPEE 339      96.305  97.780  33.485  1.00  0.00           C
ATOM   5788  C33 POPEE 339      91.845 101.400  17.695  1.00  0.00           C
ATOM   5791  C34 POPEE 339      91.795 101.790  19.175  1.00  0.00           C
ATOM   5794  C35 POPEE 339      90.545 101.270  19.905  1.00  0.00           C
ATOM   5797  C36 POPEE 339      90.325 101.980  21.245  1.00  0.00           C
ATOM   5800  C37 POPEE 339      89.065 101.500  21.985  1.00  0.00           C
ATOM   5803  C38 POPEE 339      88.535 102.540  22.975  1.00  0.00           C
ATOM   5806  C39 POPEE 339      87.255 102.070  23.695  1.00  0.00           C
ATOM   5809 0C31 POPEE 339      86.305 103.220  24.035  1.00  0.00           C
ATOM   5812 1C31 POPEE 339      84.975 102.770  24.645  1.00  0.00           C
ATOM   5815 2C31 POPEE 339      83.945 103.910  24.675  1.00  0.00           C
ATOM   5818 3C31 POPEE 339      82.525 103.450  25.065  1.00  0.00           C
ATOM   5821 4C31 POPEE 339      82.435 102.730  26.415  1.00  0.00           C
ATOM   5824 5C31 POPEE 339      81.005 102.270  26.735  1.00  0.00           C
ATOM   5827 6C31 POPEE 339      80.955 101.170  27.795  1.00  0.00           C
ATOM   5831  NH3 POPEF 340      33.345  91.690  11.865  1.00  0.00           N
ATOM   5835  C12 POPEF 340      33.225  92.610  10.665  1.00  0.00           C
ATOM   5838  C11 POPEF 340      31.885  93.390  10.625  1.00  0.00           C
ATOM   5841  P   POPEF 340      31.305  95.930  10.975  1.00  0.00           P
ATOM   5842  O13 POPEF 340      29.925  95.500  11.285  1.00  0.00           O
ATOM   5843  O14 POPEF 340      31.465  97.220  10.245  1.00  0.00           O
ATOM   5844  O11 POPEF 340      32.105  95.950  12.325  1.00  0.00           O
ATOM   5845  O12 POPEF 340      32.045  94.750  10.175  1.00  0.00           O
ATOM   5846  C1  POPEF 340      33.525  95.970  12.465  1.00  0.00           C
ATOM   5849  C2  POPEF 340      34.005  95.400  13.835  1.00  0.00           C
ATOM   5851  O21 POPEF 340      32.905  95.280  14.765  1.00  0.00           O
ATOM   5852  C21 POPEF 340      32.145  94.200  14.575  1.00  0.00           C
ATOM   5853  O22 POPEF 340      32.445  93.230  13.905  1.00  0.00           O
ATOM   5854  C22 POPEF 340      30.815  94.370  15.315  1.00  0.00           C
ATOM   5857  C3  POPEF 340      35.125  96.290  14.465  1.00  0.00           C
ATOM   5860  O31 POPEF 340      35.105  96.290  15.905  1.00  0.00           O
ATOM   5861  C31 POPEF 340      35.515  95.160  16.445  1.00  0.00           C
ATOM   5862  O32 POPEF 340      35.965  94.200  15.845  1.00  0.00           O
ATOM   5863  C32 POPEF 340      35.335  95.270  17.965  1.00  0.00           C
ATOM   5866  C23 POPEF 340      30.865  93.940  16.805  1.00  0.00           C
ATOM   5869  C24 POPEF 340      30.135  94.920  17.745  1.00  0.00           C
ATOM   5872  C25 POPEF 340      30.715  94.860  19.165  1.00  0.00           C
ATOM   5875  C26 POPEF 340      29.995  95.730  20.195  1.00  0.00           C
ATOM   5878  C27 POPEF 340      30.835  95.870  21.475  1.00  0.00           C
ATOM   5881  C28 POPEF 340      30.205  96.800  22.515  1.00  0.00           C
ATOM   5884  C29 POPEF 340      30.885  96.660  23.855  1.00  0.00           C
ATOM   5886 0C21 POPEF 340      31.835  97.470  24.365  1.00  0.00           C
ATOM   5888 1C21 POPEF 340      32.435  98.680  23.695  1.00  0.00           C
ATOM   5891 2C21 POPEF 340      31.615  99.960  23.965  1.00  0.00           C
ATOM   5894 3C21 POPEF 340      31.515 100.330  25.455  1.00  0.00           C
ATOM   5897 4C21 POPEF 340      30.665 101.590  25.695  1.00  0.00           C
ATOM   5900 5C21 POPEF 340      30.685 102.050  27.155  1.00  0.00           C
ATOM   5903 6C21 POPEF 340      29.475 102.940  27.485  1.00  0.00           C
ATOM   5906 7C21 POPEF 340      29.315 103.220  28.985  1.00  0.00           C
ATOM   5909 8C21 POPEF 340      28.145 104.150  29.305  1.00  0.00           C
ATOM   5913  C33 POPEF 340      35.525  93.930  18.725  1.00  0.00           C
ATOM   5916  C34 POPEF 340      35.135  94.030  20.215  1.00  0.00           C
ATOM   5919  C35 POPEF 340      33.955  93.140  20.605  1.00  0.00           C
ATOM   5922  C36 POPEF 340      33.945  92.750  22.085  1.00  0.00           C
ATOM   5925  C37 POPEF 340      32.665  91.980  22.455  1.00  0.00           C
ATOM   5928  C38 POPEF 340      32.705  91.280  23.825  1.00  0.00           C
ATOM   5931  C39 POPEF 340      33.665  90.080  23.865  1.00  0.00           C
ATOM   5934 0C31 POPEF 340      33.305  89.060  24.955  1.00  0.00           C
ATOM   5937 1C31 POPEF 340      33.365  89.620  26.385  1.00  0.00           C
ATOM   5940 2C31 POPEF 340      32.875  88.600  27.415  1.00  0.00           C
ATOM   5943 3C31 POPEF 340      32.875  89.140  28.855  1.00  0.00           C
ATOM   5946 4C31 POPEF 340      34.285  89.350  29.435  1.00  0.00           C
ATOM   5949 5C31 POPEF 340      34.265  89.550  30.955  1.00  0.00           C
ATOM   5952 6C31 POPEF 340      35.665  89.710  31.565  1.00  0.00           C
ATOM   5956  NH3 POPEG 341      10.075 115.410  14.895  1.00  0.00           N
ATOM   5960  C12 POPEG 341       9.875 116.390  16.025  1.00  0.00           C
ATOM   5963  C11 POPEG 341      11.155 117.160  16.395  1.00  0.00           C
ATOM   5966  P   POPEG 341      10.265 118.850  18.155  1.00  0.00           P
ATOM   5967  O13 POPEG 341       9.715 120.220  18.245  1.00  0.00           O
ATOM   5968  O14 POPEG 341       9.325 117.770  18.525  1.00  0.00           O
ATOM   5969  O11 POPEG 341      11.545 118.720  19.055  1.00  0.00           O
ATOM   5970  O12 POPEG 341      10.865 118.540  16.715  1.00  0.00           O
ATOM   5971  C1  POPEG 341      11.455 118.350  20.435  1.00  0.00           C
ATOM   5974  C2  POPEG 341      11.025 119.520  21.365  1.00  0.00           C
ATOM   5976  O21 POPEG 341      11.915 119.690  22.485  1.00  0.00           O
ATOM   5977  C21 POPEG 341      12.075 118.660  23.305  1.00  0.00           C
ATOM   5978  O22 POPEG 341      11.445 117.620  23.285  1.00  0.00           O
ATOM   5979  C22 POPEG 341      13.235 118.990  24.255  1.00  0.00           C
ATOM   5982  C3  POPEG 341       9.515 119.420  21.785  1.00  0.00           C
ATOM   5985  O31 POPEG 341       9.095 120.510  22.635  1.00  0.00           O
ATOM   5986  C31 POPEG 341       7.785 120.640  22.715  1.00  0.00           C
ATOM   5987  O32 POPEG 341       6.975 120.040  22.015  1.00  0.00           O
ATOM   5988  C32 POPEG 341       7.425 121.720  23.735  1.00  0.00           C
ATOM   5991  C23 POPEG 341      13.365 118.060  25.485  1.00  0.00           C
ATOM   5994  C24 POPEG 341      12.095 117.990  26.335  1.00  0.00           C
ATOM   5997  C25 POPEG 341      12.335 117.680  27.825  1.00  0.00           C
ATOM   6000  C26 POPEG 341      13.035 116.350  28.155  1.00  0.00           C
ATOM   6003  C27 POPEG 341      12.865 116.010  29.645  1.00  0.00           C
ATOM   6006  C28 POPEG 341      13.225 114.560  30.025  1.00  0.00           C
ATOM   6009  C29 POPEG 341      14.715 114.290  30.005  1.00  0.00           C
ATOM   6011 0C21 POPEG 341      15.495 113.970  31.045  1.00  0.00           C
ATOM   6013 1C21 POPEG 341      15.085 113.800  32.495  1.00  0.00           C
ATOM   6016 2C21 POPEG 341      15.625 112.520  33.135  1.00  0.00           C
ATOM   6019 3C21 POPEG 341      15.375 112.470  34.655  1.00  0.00           C
ATOM   6022 4C21 POPEG 341      15.675 111.090  35.255  1.00  0.00           C
ATOM   6025 5C21 POPEG 341      15.525 111.030  36.785  1.00  0.00           C
ATOM   6028 6C21 POPEG 341      15.535 109.580  37.295  1.00  0.00           C
ATOM   6031 7C21 POPEG 341      15.635 109.450  38.825  1.00  0.00           C
ATOM   6034 8C21 POPEG 341      14.315 109.100  39.515  1.00  0.00           C
ATOM   6038  C33 POPEG 341       6.565 121.140  24.875  1.00  0.00           C
ATOM   6041  C34 POPEG 341       7.385 120.270  25.835  1.00  0.00           C
ATOM   6044  C35 POPEG 341       6.515 119.520  26.855  1.00  0.00           C
ATOM   6047  C36 POPEG 341       7.365 118.850  27.945  1.00  0.00           C
ATOM   6050  C37 POPEG 341       6.575 117.900  28.845  1.00  0.00           C
ATOM   6053  C38 POPEG 341       7.435 117.280  29.955  1.00  0.00           C
ATOM   6056  C39 POPEG 341       6.625 116.390  30.905  1.00  0.00           C
ATOM   6059 0C31 POPEG 341       7.485 115.740  32.005  1.00  0.00           C
ATOM   6062 1C31 POPEG 341       6.635 115.180  33.155  1.00  0.00           C
ATOM   6065 2C31 POPEG 341       7.455 114.360  34.145  1.00  0.00           C
ATOM   6068 3C31 POPEG 341       6.685 113.990  35.425  1.00  0.00           C
ATOM   6071 4C31 POPEG 341       6.695 115.100  36.485  1.00  0.00           C
ATOM   6074 5C31 POPEG 341       6.005 114.670  37.785  1.00  0.00           C
ATOM   6077 6C31 POPEG 341       6.075 115.720  38.895  1.00  0.00           C
ATOM   6081  NH3 POPEH 342      27.615  65.760  16.215  1.00  0.00           N
ATOM   6085  C12 POPEH 342      26.535  64.800  15.825  1.00  0.00           C
ATOM   6088  C11 POPEH 342      27.115  63.670  14.975  1.00  0.00           C
ATOM   6091  P   POPEH 342      26.645  61.140  15.175  1.00  0.00           P
ATOM   6092  O13 POPEH 342      25.535  60.200  14.885  1.00  0.00           O
ATOM   6093  O14 POPEH 342      27.945  60.890  14.495  1.00  0.00           O
ATOM   6094  O11 POPEH 342      26.935  61.120  16.715  1.00  0.00           O
ATOM   6095  O12 POPEH 342      26.175  62.600  14.885  1.00  0.00           O
ATOM   6096  C1  POPEH 342      26.185  61.870  17.685  1.00  0.00           C
ATOM   6099  C2  POPEH 342      25.445  60.950  18.695  1.00  0.00           C
ATOM   6101  O21 POPEH 342      25.345  61.660  19.935  1.00  0.00           O
ATOM   6102  C21 POPEH 342      24.165  62.160  20.265  1.00  0.00           C
ATOM   6103  O22 POPEH 342      23.105  61.910  19.715  1.00  0.00           O
ATOM   6104  C22 POPEH 342      24.355  63.080  21.485  1.00  0.00           C
ATOM   6107  C3  POPEH 342      26.245  59.650  18.905  1.00  0.00           C
ATOM   6110  O31 POPEH 342      25.605  58.770  19.835  1.00  0.00           O
ATOM   6111  C31 POPEH 342      25.765  58.880  21.155  1.00  0.00           C
ATOM   6112  O32 POPEH 342      24.975  58.390  21.945  1.00  0.00           O
ATOM   6113  C32 POPEH 342      27.015  59.660  21.585  1.00  0.00           C
ATOM   6116  C23 POPEH 342      23.245  62.940  22.555  1.00  0.00           C
ATOM   6119  C24 POPEH 342      23.665  63.460  23.945  1.00  0.00           C
ATOM   6122  C25 POPEH 342      24.205  62.330  24.845  1.00  0.00           C
ATOM   6125  C26 POPEH 342      24.615  62.670  26.285  1.00  0.00           C
ATOM   6128  C27 POPEH 342      24.615  61.390  27.155  1.00  0.00           C
ATOM   6131  C28 POPEH 342      24.825  61.630  28.665  1.00  0.00           C
ATOM   6134  C29 POPEH 342      24.325  60.470  29.505  1.00  0.00           C
ATOM   6136 0C21 POPEH 342      24.445  60.320  30.845  1.00  0.00           C
ATOM   6138 1C21 POPEH 342      25.125  61.260  31.815  1.00  0.00           C
ATOM   6141 2C21 POPEH 342      24.195  61.760  32.935  1.00  0.00           C
ATOM   6144 3C21 POPEH 342      23.665  60.700  33.925  1.00  0.00           C
ATOM   6147 4C21 POPEH 342      24.755  59.840  34.585  1.00  0.00           C
ATOM   6150 5C21 POPEH 342      24.285  59.150  35.875  1.00  0.00           C
ATOM   6153 6C21 POPEH 342      24.645  59.940  37.145  1.00  0.00           C
ATOM   6156 7C21 POPEH 342      24.185  59.260  38.435  1.00  0.00           C
ATOM   6159 8C21 POPEH 342      24.765  59.890  39.705  1.00  0.00           C
ATOM   6163  C33 POPEH 342      27.285  59.630  23.105  1.00  0.00           C
ATOM   6166  C34 POPEH 342      28.045  60.860  23.625  1.00  0.00           C
ATOM   6169  C35 POPEH 342      28.345  60.760  25.135  1.00  0.00           C
ATOM   6172  C36 POPEH 342      28.985  62.020  25.735  1.00  0.00           C
ATOM   6175  C37 POPEH 342      28.645  62.170  27.235  1.00  0.00           C
ATOM   6178  C38 POPEH 342      29.335  63.370  27.905  1.00  0.00           C
ATOM   6181  C39 POPEH 342      28.965  63.520  29.385  1.00  0.00           C
ATOM   6184 0C31 POPEH 342      29.825  62.670  30.335  1.00  0.00           C
ATOM   6187 1C31 POPEH 342      29.235  62.600  31.745  1.00  0.00           C
ATOM   6190 2C31 POPEH 342      30.025  61.700  32.715  1.00  0.00           C
ATOM   6193 3C31 POPEH 342      30.825  62.490  33.765  1.00  0.00           C
ATOM   6196 4C31 POPEH 342      31.515  61.580  34.785  1.00  0.00           C
ATOM   6199 5C31 POPEH 342      31.695  62.240  36.155  1.00  0.00           C
ATOM   6202 6C31 POPEH 342      32.275  61.290  37.215  1.00  0.00           C
ATOM   6206  NH3 POPEI 343      95.965 114.020  12.795  1.00  0.00           N
ATOM   6210  C12 POPEI 343      95.845 113.000  13.905  1.00  0.00           C
ATOM   6213  C11 POPEI 343      97.125 112.140  13.985  1.00  0.00           C
ATOM   6216  P   POPEI 343      99.745 112.550  14.075  1.00  0.00           P
ATOM   6217  O13 POPEI 343     100.175 111.310  13.385  1.00  0.00           O
ATOM   6218  O14 POPEI 343     100.615 113.730  13.865  1.00  0.00           O
ATOM   6219  O11 POPEI 343      99.615 112.320  15.625  1.00  0.00           O
ATOM   6220  O12 POPEI 343      98.275 112.900  13.625  1.00  0.00           O
ATOM   6221  C1  POPEI 343      99.915 111.070  16.255  1.00  0.00           C
ATOM   6224  C2  POPEI 343     100.885 111.230  17.455  1.00  0.00           C
ATOM   6226  O21 POPEI 343     100.275 110.840  18.685  1.00  0.00           O
ATOM   6227  C21 POPEI 343      99.345 111.600  19.215  1.00  0.00           C
ATOM   6228  O22 POPEI 343      98.925 112.660  18.805  1.00  0.00           O
ATOM   6229  C22 POPEI 343      98.865 110.870  20.465  1.00  0.00           C
ATOM   6232  C3  POPEI 343     101.635 112.600  17.515  1.00  0.00           C
ATOM   6235  O31 POPEI 343     102.385 112.840  18.725  1.00  0.00           O
ATOM   6236  C31 POPEI 343     103.335 111.970  19.055  1.00  0.00           C
ATOM   6237  O32 POPEI 343     103.605 110.940  18.455  1.00  0.00           O
ATOM   6238  C32 POPEI 343     104.035 112.410  20.325  1.00  0.00           C
ATOM   6241  C23 POPEI 343      98.565 111.820  21.625  1.00  0.00           C
ATOM   6244  C24 POPEI 343      98.055 111.040  22.835  1.00  0.00           C
ATOM   6247  C25 POPEI 343      97.635 111.940  23.995  1.00  0.00           C
ATOM   6250  C26 POPEI 343      97.265 111.120  25.235  1.00  0.00           C
ATOM   6253  C27 POPEI 343      97.365 111.940  26.515  1.00  0.00           C
ATOM   6256  C28 POPEI 343      97.315 111.040  27.765  1.00  0.00           C
ATOM   6259  C29 POPEI 343      97.625 111.840  29.005  1.00  0.00           C
ATOM   6261 0C21 POPEI 343      97.125 111.630  30.235  1.00  0.00           C
ATOM   6263 1C21 POPEI 343      96.195 110.520  30.645  1.00  0.00           C
ATOM   6266 2C21 POPEI 343      96.795 109.740  31.825  1.00  0.00           C
ATOM   6269 3C21 POPEI 343      95.835 108.660  32.345  1.00  0.00           C
ATOM   6272 4C21 POPEI 343      96.435 107.870  33.515  1.00  0.00           C
ATOM   6275 5C21 POPEI 343      95.485 106.770  34.005  1.00  0.00           C
ATOM   6278 6C21 POPEI 343      94.255 107.270  34.735  1.00  0.00           C
ATOM   6281 7C21 POPEI 343      93.535 106.120  35.455  1.00  0.00           C
ATOM   6284 8C21 POPEI 343      92.315 106.580  36.255  1.00  0.00           C
ATOM   6288  C33 POPEI 343     103.065 112.680  21.485  1.00  0.00           C
ATOM   6291  C34 POPEI 343     103.835 113.160  22.715  1.00  0.00           C
ATOM   6294  C35 POPEI 343     102.955 113.480  23.925  1.00  0.00           C
ATOM   6297  C36 POPEI 343     101.765 114.390  23.595  1.00  0.00           C
ATOM   6300  C37 POPEI 343     101.195 115.050  24.855  1.00  0.00           C
ATOM   6303  C38 POPEI 343      99.875 115.780  24.615  1.00  0.00           C
ATOM   6306  C39 POPEI 343      99.415 116.600  25.835  1.00  0.00           C
ATOM   6309 0C31 POPEI 343      99.105 115.720  27.055  1.00  0.00           C
ATOM   6312 1C31 POPEI 343      98.865 116.510  28.345  1.00  0.00           C
ATOM   6315 2C31 POPEI 343      98.515 115.550  29.475  1.00  0.00           C
ATOM   6318 3C31 POPEI 343      98.285 116.190  30.845  1.00  0.00           C
ATOM   6321 4C31 POPEI 343      97.965 115.110  31.875  1.00  0.00           C
ATOM   6324 5C31 POPEI 343      97.295 115.630  33.155  1.00  0.00           C
ATOM   6327 6C31 POPEI 343      96.945 114.490  34.125  1.00  0.00           C
ATOM   6331  NH3 POPEJ 344     101.495 121.850  54.125  1.00  0.00           N
ATOM   6335  C12 POPEJ 344     101.535 122.670  55.395  1.00  0.00           C
ATOM   6338  C11 POPEJ 344     100.615 122.080  56.475  1.00  0.00           C
ATOM   6341  P   POPEJ 344      99.445 123.990  57.855  1.00  0.00           P
ATOM   6342  O13 POPEJ 344      98.155 123.440  57.395  1.00  0.00           O
ATOM   6343  O14 POPEJ 344      99.455 124.520  59.235  1.00  0.00           O
ATOM   6344  O11 POPEJ 344      99.855 125.090  56.795  1.00  0.00           O
ATOM   6345  O12 POPEJ 344     100.575 122.890  57.655  1.00  0.00           O
ATOM   6346  C1  POPEJ 344     101.025 125.920  56.865  1.00  0.00           C
ATOM   6349  C2  POPEJ 344     100.865 127.090  55.825  1.00  0.00           C
ATOM   6351  O21 POPEJ 344     101.725 127.130  54.675  1.00  0.00           O
ATOM   6352  C21 POPEJ 344     102.205 126.050  54.115  1.00  0.00           C
ATOM   6353  O22 POPEJ 344     102.895 125.190  54.625  1.00  0.00           O
ATOM   6354  C22 POPEJ 344     101.625 125.960  52.705  1.00  0.00           C
ATOM   6357  C3  POPEJ 344     100.835 128.500  56.495  1.00  0.00           C
ATOM   6360  O31 POPEJ 344      99.805 129.330  55.895  1.00  0.00           O
ATOM   6361  C31 POPEJ 344      99.895 130.620  56.205  1.00  0.00           C
ATOM   6362  O32 POPEJ 344     100.775 131.140  56.855  1.00  0.00           O
ATOM   6363  C32 POPEJ 344      98.625 131.350  55.785  1.00  0.00           C
ATOM   6366  C23 POPEJ 344     102.075 127.110  51.775  1.00  0.00           C
ATOM   6369  C24 POPEJ 344     101.465 127.030  50.365  1.00  0.00           C
ATOM   6372  C25 POPEJ 344     101.705 125.690  49.665  1.00  0.00           C
ATOM   6375  C26 POPEJ 344     101.125 125.650  48.245  1.00  0.00           C
ATOM   6378  C27 POPEJ 344     101.265 124.250  47.645  1.00  0.00           C
ATOM   6381  C28 POPEJ 344     100.275 123.920  46.525  1.00  0.00           C
ATOM   6384  C29 POPEJ 344     100.565 124.710  45.265  1.00  0.00           C
ATOM   6386 0C21 POPEJ 344     100.765 124.220  44.025  1.00  0.00           C
ATOM   6388 1C21 POPEJ 344     100.735 122.770  43.595  1.00  0.00           C
ATOM   6391 2C21 POPEJ 344      99.595 122.450  42.615  1.00  0.00           C
ATOM   6394 3C21 POPEJ 344      99.835 123.040  41.215  1.00  0.00           C
ATOM   6397 4C21 POPEJ 344      98.545 123.570  40.565  1.00  0.00           C
ATOM   6400 5C21 POPEJ 344      98.855 124.600  39.475  1.00  0.00           C
ATOM   6403 6C21 POPEJ 344      97.585 125.210  38.865  1.00  0.00           C
ATOM   6406 7C21 POPEJ 344      97.905 126.440  38.005  1.00  0.00           C
ATOM   6409 8C21 POPEJ 344      96.735 126.900  37.135  1.00  0.00           C
ATOM   6413  C33 POPEJ 344      98.445 131.650  54.265  1.00  0.00           C
ATOM   6416  C34 POPEJ 344      98.495 130.430  53.325  1.00  0.00           C
ATOM   6419  C35 POPEJ 344      97.585 130.560  52.085  1.00  0.00           C
ATOM   6422  C36 POPEJ 344      98.015 129.580  50.985  1.00  0.00           C
ATOM   6425  C37 POPEJ 344      97.155 129.570  49.715  1.00  0.00           C
ATOM   6428  C38 POPEJ 344      97.875 128.810  48.605  1.00  0.00           C
ATOM   6431  C39 POPEJ 344      97.205 128.860  47.215  1.00  0.00           C
ATOM   6434 0C31 POPEJ 344      98.155 128.280  46.165  1.00  0.00           C
ATOM   6437 1C31 POPEJ 344      97.715 128.470  44.705  1.00  0.00           C
ATOM   6440 2C31 POPEJ 344      98.845 128.060  43.745  1.00  0.00           C
ATOM   6443 3C31 POPEJ 344      98.475 128.120  42.255  1.00  0.00           C
ATOM   6446 4C31 POPEJ 344      98.265 129.550  41.725  1.00  0.00           C
ATOM   6449 5C31 POPEJ 344      97.925 129.540  40.225  1.00  0.00           C
ATOM   6452 6C31 POPEJ 344      97.675 130.920  39.625  1.00  0.00           C
ATOM   6456  NH3 POPEK 345      23.895 117.780  13.295  1.00  0.00           N
ATOM   6460  C12 POPEK 345      23.125 116.860  14.225  1.00  0.00           C
ATOM   6463  C11 POPEK 345      21.655 116.690  13.795  1.00  0.00           C
ATOM   6466  P   POPEK 345      19.975 118.630  14.445  1.00  0.00           P
ATOM   6467  O13 POPEK 345      19.935 118.910  13.005  1.00  0.00           O
ATOM   6468  O14 POPEK 345      18.655 118.540  15.095  1.00  0.00           O
ATOM   6469  O11 POPEK 345      20.835 119.700  15.225  1.00  0.00           O
ATOM   6470  O12 POPEK 345      20.745 117.290  14.705  1.00  0.00           O
ATOM   6471  C1  POPEK 345      21.445 119.400  16.485  1.00  0.00           C
ATOM   6474  C2  POPEK 345      20.445 119.420  17.685  1.00  0.00           C
ATOM   6476  O21 POPEK 345      20.925 120.400  18.635  1.00  0.00           O
ATOM   6477  C21 POPEK 345      19.955 120.980  19.335  1.00  0.00           C
ATOM   6478  O22 POPEK 345      18.765 120.780  19.225  1.00  0.00           O
ATOM   6479  C22 POPEK 345      20.595 121.970  20.325  1.00  0.00           C
ATOM   6482  C3  POPEK 345      20.345 118.000  18.325  1.00  0.00           C
ATOM   6485  O31 POPEK 345      19.355 117.960  19.355  1.00  0.00           O
ATOM   6486  C31 POPEK 345      19.045 116.740  19.805  1.00  0.00           C
ATOM   6487  O32 POPEK 345      19.495 115.690  19.365  1.00  0.00           O
ATOM   6488  C32 POPEK 345      18.195 116.900  21.055  1.00  0.00           C
ATOM   6491  C23 POPEK 345      19.575 123.010  20.875  1.00  0.00           C
ATOM   6494  C24 POPEK 345      20.215 124.390  21.125  1.00  0.00           C
ATOM   6497  C25 POPEK 345      20.455 124.760  22.595  1.00  0.00           C
ATOM   6500  C26 POPEK 345      21.545 123.940  23.305  1.00  0.00           C
ATOM   6503  C27 POPEK 345      21.845 124.520  24.695  1.00  0.00           C
ATOM   6506  C28 POPEK 345      22.385 123.480  25.695  1.00  0.00           C
ATOM   6509  C29 POPEK 345      23.795 123.060  25.365  1.00  0.00           C
ATOM   6511 0C21 POPEK 345      24.855 123.030  26.195  1.00  0.00           C
ATOM   6513 1C21 POPEK 345      24.905 123.430  27.655  1.00  0.00           C
ATOM   6516 2C21 POPEK 345      25.075 122.250  28.625  1.00  0.00           C
ATOM   6519 3C21 POPEK 345      26.355 121.430  28.405  1.00  0.00           C
ATOM   6522 4C21 POPEK 345      26.685 120.520  29.605  1.00  0.00           C
ATOM   6525 5C21 POPEK 345      27.855 119.560  29.325  1.00  0.00           C
ATOM   6528 6C21 POPEK 345      28.305 118.820  30.585  1.00  0.00           C
ATOM   6531 7C21 POPEK 345      29.465 117.840  30.325  1.00  0.00           C
ATOM   6534 8C21 POPEK 345      29.985 117.180  31.605  1.00  0.00           C
ATOM   6538  C33 POPEK 345      19.105 116.920  22.305  1.00  0.00           C
ATOM   6541  C34 POPEK 345      18.355 117.270  23.595  1.00  0.00           C
ATOM   6544  C35 POPEK 345      19.195 116.990  24.845  1.00  0.00           C
ATOM   6547  C36 POPEK 345      18.415 117.290  26.135  1.00  0.00           C
ATOM   6550  C37 POPEK 345      18.905 116.530  27.385  1.00  0.00           C
ATOM   6553  C38 POPEK 345      18.095 116.950  28.615  1.00  0.00           C
ATOM   6556  C39 POPEK 345      18.575 116.400  29.955  1.00  0.00           C
ATOM   6559 0C31 POPEK 345      18.015 117.260  31.095  1.00  0.00           C
ATOM   6562 1C31 POPEK 345      18.225 116.690  32.505  1.00  0.00           C
ATOM   6565 2C31 POPEK 345      17.765 117.670  33.595  1.00  0.00           C
ATOM   6568 3C31 POPEK 345      17.765 117.070  35.005  1.00  0.00           C
ATOM   6571 4C31 POPEK 345      16.375 116.640  35.485  1.00  0.00           C
ATOM   6574 5C31 POPEK 345      16.405 115.990  36.875  1.00  0.00           C
ATOM   6577 6C31 POPEK 345      15.025 115.580  37.385  1.00  0.00           C
ATOM   6581  NH3 POPEL 346      66.405 104.430  10.545  1.00  0.00           N
ATOM   6585  C12 POPEL 346      67.435 105.290   9.855  1.00  0.00           C
ATOM   6588  C11 POPEL 346      66.815 106.150   8.715  1.00  0.00           C
ATOM   6591  P   POPEL 346      64.425 106.970   9.545  1.00  0.00           P
ATOM   6592  O13 POPEL 346      63.575 107.860   8.725  1.00  0.00           O
ATOM   6593  O14 POPEL 346      64.185 105.510   9.525  1.00  0.00           O
ATOM   6594  O11 POPEL 346      64.445 107.420  11.045  1.00  0.00           O
ATOM   6595  O12 POPEL 346      65.945 107.170   9.205  1.00  0.00           O
ATOM   6596  C1  POPEL 346      63.465 106.990  11.985  1.00  0.00           C
ATOM   6599  C2  POPEL 346      64.085 107.010  13.405  1.00  0.00           C
ATOM   6601  O21 POPEL 346      63.155 106.470  14.355  1.00  0.00           O
ATOM   6602  C21 POPEL 346      63.695 106.030  15.475  1.00  0.00           C
ATOM   6603  O22 POPEL 346      64.875 105.960  15.735  1.00  0.00           O
ATOM   6604  C22 POPEL 346      62.575 105.560  16.405  1.00  0.00           C
ATOM   6607  C3  POPEL 346      64.505 108.460  13.785  1.00  0.00           C
ATOM   6610  O31 POPEL 346      65.895 108.510  14.195  1.00  0.00           O
ATOM   6611  C31 POPEL 346      66.155 109.470  15.095  1.00  0.00           C
ATOM   6612  O32 POPEL 346      65.315 110.170  15.635  1.00  0.00           O
ATOM   6613  C32 POPEL 346      67.655 109.510  15.375  1.00  0.00           C
ATOM   6616  C23 POPEL 346      63.045 104.910  17.725  1.00  0.00           C
ATOM   6619  C24 POPEL 346      62.235 103.650  18.055  1.00  0.00           C
ATOM   6622  C25 POPEL 346      62.415 103.120  19.485  1.00  0.00           C
ATOM   6625  C26 POPEL 346      63.865 102.750  19.835  1.00  0.00           C
ATOM   6628  C27 POPEL 346      63.965 101.950  21.145  1.00  0.00           C
ATOM   6631  C28 POPEL 346      65.405 101.840  21.685  1.00  0.00           C
ATOM   6634  C29 POPEL 346      65.475 100.950  22.895  1.00  0.00           C
ATOM   6636 0C21 POPEL 346      66.385 100.990  23.885  1.00  0.00           C
ATOM   6638 1C21 POPEL 346      67.555 101.940  24.015  1.00  0.00           C
ATOM   6641 2C21 POPEL 346      67.605 102.580  25.415  1.00  0.00           C
ATOM   6644 3C21 POPEL 346      68.905 103.350  25.665  1.00  0.00           C
ATOM   6647 4C21 POPEL 346      68.945 104.130  26.995  1.00  0.00           C
ATOM   6650 5C21 POPEL 346      68.775 103.270  28.255  1.00  0.00           C
ATOM   6653 6C21 POPEL 346      69.015 104.080  29.545  1.00  0.00           C
ATOM   6656 7C21 POPEL 346      68.715 103.290  30.835  1.00  0.00           C
ATOM   6659 8C21 POPEL 346      69.005 104.090  32.105  1.00  0.00           C
ATOM   6663  C33 POPEL 346      68.035 110.560  16.445  1.00  0.00           C
ATOM   6666  C34 POPEL 346      67.665 110.130  17.875  1.00  0.00           C
ATOM   6669  C35 POPEL 346      67.955 111.210  18.935  1.00  0.00           C
ATOM   6672  C36 POPEL 346      66.925 112.350  18.875  1.00  0.00           C
ATOM   6675  C37 POPEL 346      67.135 113.470  19.905  1.00  0.00           C
ATOM   6678  C38 POPEL 346      66.095 114.580  19.705  1.00  0.00           C
ATOM   6681  C39 POPEL 346      65.975 115.530  20.905  1.00  0.00           C
ATOM   6684 0C31 POPEL 346      64.845 115.120  21.875  1.00  0.00           C
ATOM   6687 1C31 POPEL 346      65.035 115.750  23.265  1.00  0.00           C
ATOM   6690 2C31 POPEL 346      64.125 115.220  24.385  1.00  0.00           C
ATOM   6693 3C31 POPEL 346      64.285 113.700  24.555  1.00  0.00           C
ATOM   6696 4C31 POPEL 346      63.635 113.080  25.795  1.00  0.00           C
ATOM   6699 5C31 POPEL 346      63.785 111.560  25.765  1.00  0.00           C
ATOM   6702 6C31 POPEL 346      63.055 110.830  26.895  1.00  0.00           C
ATOM   6706  NH3 POPEM 347     106.415  78.580  11.055  1.00  0.00           N
ATOM   6710  C12 POPEM 347     107.825  78.960  11.325  1.00  0.00           C
ATOM   6713  C11 POPEM 347     107.935  80.470  11.515  1.00  0.00           C
ATOM   6716  P   POPEM 347     107.555  82.710  10.295  1.00  0.00           P
ATOM   6717  O13 POPEM 347     108.945  82.890   9.835  1.00  0.00           O
ATOM   6718  O14 POPEM 347     106.475  83.330   9.495  1.00  0.00           O
ATOM   6719  O11 POPEM 347     107.435  83.240  11.795  1.00  0.00           O
ATOM   6720  O12 POPEM 347     107.325  81.150  10.425  1.00  0.00           O
ATOM   6721  C1  POPEM 347     107.265  84.660  11.925  1.00  0.00           C
ATOM   6724  C2  POPEM 347     107.805  85.230  13.255  1.00  0.00           C
ATOM   6726  O21 POPEM 347     108.445  86.490  12.985  1.00  0.00           O
ATOM   6727  C21 POPEM 347     107.955  87.520  13.665  1.00  0.00           C
ATOM   6728  O22 POPEM 347     106.865  87.540  14.205  1.00  0.00           O
ATOM   6729  C22 POPEM 347     109.035  88.600  13.775  1.00  0.00           C
ATOM   6732  C3  POPEM 347     108.885  84.320  13.885  1.00  0.00           C
ATOM   6735  O31 POPEM 347     109.655  85.080  14.845  1.00  0.00           O
ATOM   6736  C31 POPEM 347     109.305  84.960  16.115  1.00  0.00           C
ATOM   6737  O32 POPEM 347     108.435  84.200  16.535  1.00  0.00           O
ATOM   6738  C32 POPEM 347     110.225  85.830  16.975  1.00  0.00           C
ATOM   6741  C23 POPEM 347     109.135  89.130  15.225  1.00  0.00           C
ATOM   6744  C24 POPEM 347     110.385  89.980  15.485  1.00  0.00           C
ATOM   6747  C25 POPEM 347     110.645  90.120  16.995  1.00  0.00           C
ATOM   6750  C26 POPEM 347     111.795  91.070  17.335  1.00  0.00           C
ATOM   6753  C27 POPEM 347     112.305  90.860  18.775  1.00  0.00           C
ATOM   6756  C28 POPEM 347     113.685  91.490  19.045  1.00  0.00           C
ATOM   6759  C29 POPEM 347     113.695  92.970  19.305  1.00  0.00           C
ATOM   6761 0C21 POPEM 347     114.785  93.650  19.705  1.00  0.00           C
ATOM   6763 1C21 POPEM 347     116.165  93.060  19.915  1.00  0.00           C
ATOM   6766 2C21 POPEM 347     116.375  92.270  21.225  1.00  0.00           C
ATOM   6769 3C21 POPEM 347     117.405  92.890  22.185  1.00  0.00           C
ATOM   6772 4C21 POPEM 347     117.585  92.020  23.435  1.00  0.00           C
ATOM   6775 5C21 POPEM 347     118.405  92.680  24.555  1.00  0.00           C
ATOM   6778 6C21 POPEM 347     118.645  91.710  25.725  1.00  0.00           C
ATOM   6781 7C21 POPEM 347     118.905  92.440  27.055  1.00  0.00           C
ATOM   6784 8C21 POPEM 347     119.265  91.510  28.225  1.00  0.00           C
ATOM   6788  C33 POPEM 347     109.555  86.390  18.255  1.00  0.00           C
ATOM   6791  C34 POPEM 347     110.595  87.030  19.185  1.00  0.00           C
ATOM   6794  C35 POPEM 347     110.445  86.650  20.665  1.00  0.00           C
ATOM   6797  C36 POPEM 347     109.265  87.350  21.335  1.00  0.00           C
ATOM   6800  C37 POPEM 347     109.175  87.010  22.825  1.00  0.00           C
ATOM   6803  C38 POPEM 347     107.975  87.670  23.495  1.00  0.00           C
ATOM   6806  C39 POPEM 347     107.725  87.220  24.945  1.00  0.00           C
ATOM   6809 0C31 POPEM 347     108.895  87.570  25.875  1.00  0.00           C
ATOM   6812 1C31 POPEM 347     108.545  87.410  27.365  1.00  0.00           C
ATOM   6815 2C31 POPEM 347     109.705  87.870  28.255  1.00  0.00           C
ATOM   6818 3C31 POPEM 347     109.415  87.730  29.755  1.00  0.00           C
ATOM   6821 4C31 POPEM 347     110.585  88.230  30.615  1.00  0.00           C
ATOM   6824 5C31 POPEM 347     110.205  88.450  32.075  1.00  0.00           C
ATOM   6827 6C31 POPEM 347     111.305  89.150  32.865  1.00  0.00           C
ATOM   6831  NH3 POPEN 348      53.925  54.340  58.925  1.00  0.00           N
ATOM   6835  C12 POPEN 348      55.375  54.020  58.625  1.00  0.00           C
ATOM   6838  C11 POPEN 348      56.135  55.260  58.145  1.00  0.00           C
ATOM   6841  P   POPEN 348      58.365  56.100  57.145  1.00  0.00           P
ATOM   6842  O13 POPEN 348      58.065  57.270  58.005  1.00  0.00           O
ATOM   6843  O14 POPEN 348      59.735  55.540  57.195  1.00  0.00           O
ATOM   6844  O11 POPEN 348      57.965  56.460  55.635  1.00  0.00           O
ATOM   6845  O12 POPEN 348      57.395  54.910  57.575  1.00  0.00           O
ATOM   6846  C1  POPEN 348      57.715  55.440  54.655  1.00  0.00           C
ATOM   6849  C2  POPEN 348      57.415  55.950  53.185  1.00  0.00           C
ATOM   6851  O21 POPEN 348      58.625  56.450  52.585  1.00  0.00           O
ATOM   6852  C21 POPEN 348      58.705  56.370  51.255  1.00  0.00           C
ATOM   6853  O22 POPEN 348      57.995  55.720  50.515  1.00  0.00           O
ATOM   6854  C22 POPEN 348      59.925  57.190  50.805  1.00  0.00           C
ATOM   6857  C3  POPEN 348      56.275  57.030  53.055  1.00  0.00           C
ATOM   6860  O31 POPEN 348      56.035  57.380  51.665  1.00  0.00           O
ATOM   6861  C31 POPEN 348      55.145  58.330  51.385  1.00  0.00           C
ATOM   6862  O32 POPEN 348      54.475  58.920  52.215  1.00  0.00           O
ATOM   6863  C32 POPEN 348      55.205  58.720  49.885  1.00  0.00           C
ATOM   6866  C23 POPEN 348      59.665  57.990  49.515  1.00  0.00           C
ATOM   6869  C24 POPEN 348      60.955  58.630  48.965  1.00  0.00           C
ATOM   6872  C25 POPEN 348      60.985  58.890  47.445  1.00  0.00           C
ATOM   6875  C26 POPEN 348      60.475  60.250  46.955  1.00  0.00           C
ATOM   6878  C27 POPEN 348      60.405  60.340  45.415  1.00  0.00           C
ATOM   6881  C28 POPEN 348      59.955  61.710  44.885  1.00  0.00           C
ATOM   6884  C29 POPEN 348      60.205  61.950  43.415  1.00  0.00           C
ATOM   6886 0C21 POPEN 348      59.405  61.590  42.385  1.00  0.00           C
ATOM   6888 1C21 POPEN 348      58.115  60.820  42.495  1.00  0.00           C
ATOM   6891 2C21 POPEN 348      56.885  61.720  42.655  1.00  0.00           C
ATOM   6894 3C21 POPEN 348      55.575  60.910  42.755  1.00  0.00           C
ATOM   6897 4C21 POPEN 348      54.335  61.760  43.045  1.00  0.00           C
ATOM   6900 5C21 POPEN 348      54.005  62.820  41.975  1.00  0.00           C
ATOM   6903 6C21 POPEN 348      53.865  62.220  40.565  1.00  0.00           C
ATOM   6906 7C21 POPEN 348      53.245  63.210  39.565  1.00  0.00           C
ATOM   6909 8C21 POPEN 348      53.195  62.660  38.135  1.00  0.00           C
ATOM   6913  C33 POPEN 348      54.025  58.220  49.005  1.00  0.00           C
ATOM   6916  C34 POPEN 348      54.015  58.890  47.595  1.00  0.00           C
ATOM   6919  C35 POPEN 348      53.085  58.230  46.555  1.00  0.00           C
ATOM   6922  C36 POPEN 348      53.485  58.460  45.085  1.00  0.00           C
ATOM   6925  C37 POPEN 348      52.555  57.680  44.125  1.00  0.00           C
ATOM   6928  C38 POPEN 348      52.895  57.770  42.625  1.00  0.00           C
ATOM   6931  C39 POPEN 348      51.955  56.890  41.775  1.00  0.00           C
ATOM   6934 0C31 POPEN 348      52.365  56.690  40.305  1.00  0.00           C
ATOM   6937 1C31 POPEN 348      52.065  57.890  39.375  1.00  0.00           C
ATOM   6940 2C31 POPEN 348      50.925  57.640  38.365  1.00  0.00           C
ATOM   6943 3C31 POPEN 348      51.285  56.630  37.265  1.00  0.00           C
ATOM   6946 4C31 POPEN 348      50.145  56.380  36.255  1.00  0.00           C
ATOM   6949 5C31 POPEN 348      50.595  55.480  35.095  1.00  0.00           C
ATOM   6952 6C31 POPEN 348      49.525  55.260  34.015  1.00  0.00           C
ATOM   6956  NH3 POPEO 349      87.985  26.200  54.965  1.00  0.00           N
ATOM   6960  C12 POPEO 349      88.505  24.780  55.025  1.00  0.00           C
ATOM   6963  C11 POPEO 349      87.995  24.010  56.245  1.00  0.00           C
ATOM   6966  P   POPEO 349      87.535  21.400  55.875  1.00  0.00           P
ATOM   6967  O13 POPEO 349      86.435  21.780  54.955  1.00  0.00           O
ATOM   6968  O14 POPEO 349      87.225  20.700  57.145  1.00  0.00           O
ATOM   6969  O11 POPEO 349      88.585  20.510  55.095  1.00  0.00           O
ATOM   6970  O12 POPEO 349      88.425  22.660  56.205  1.00  0.00           O
ATOM   6971  C1  POPEO 349      89.055  20.850  53.785  1.00  0.00           C
ATOM   6974  C2  POPEO 349      90.585  20.650  53.645  1.00  0.00           C
ATOM   6976  O21 POPEO 349      90.955  20.640  52.245  1.00  0.00           O
ATOM   6977  C21 POPEO 349      91.015  21.870  51.735  1.00  0.00           C
ATOM   6978  O22 POPEO 349      90.995  22.910  52.375  1.00  0.00           O
ATOM   6979  C22 POPEO 349      91.115  21.780  50.215  1.00  0.00           C
ATOM   6982  C3  POPEO 349      91.035  19.310  54.305  1.00  0.00           C
ATOM   6985  O31 POPEO 349      92.475  19.250  54.355  1.00  0.00           O
ATOM   6986  C31 POPEO 349      93.035  18.250  53.695  1.00  0.00           C
ATOM   6987  O32 POPEO 349      92.445  17.290  53.235  1.00  0.00           O
ATOM   6988  C32 POPEO 349      94.535  18.500  53.565  1.00  0.00           C
ATOM   6991  C23 POPEO 349      92.565  21.730  49.695  1.00  0.00           C
ATOM   6994  C24 POPEO 349      92.635  21.510  48.185  1.00  0.00           C
ATOM   6997  C25 POPEO 349      92.095  22.680  47.335  1.00  0.00           C
ATOM   7000  C26 POPEO 349      90.665  22.470  46.795  1.00  0.00           C
ATOM   7003  C27 POPEO 349      90.305  23.430  45.655  1.00  0.00           C
ATOM   7006  C28 POPEO 349      88.875  23.200  45.125  1.00  0.00           C
ATOM   7009  C29 POPEO 349      88.545  24.120  43.975  1.00  0.00           C
ATOM   7011 0C21 POPEO 349      88.015  23.780  42.785  1.00  0.00           C
ATOM   7013 1C21 POPEO 349      87.615  22.390  42.375  1.00  0.00           C
ATOM   7016 2C21 POPEO 349      87.025  22.300  40.945  1.00  0.00           C
ATOM   7019 3C21 POPEO 349      88.055  22.410  39.815  1.00  0.00           C
ATOM   7022 4C21 POPEO 349      89.015  21.210  39.725  1.00  0.00           C
ATOM   7025 5C21 POPEO 349      89.085  20.590  38.315  1.00  0.00           C
ATOM   7028 6C21 POPEO 349      87.885  19.690  37.985  1.00  0.00           C
ATOM   7031 7C21 POPEO 349      87.985  19.040  36.595  1.00  0.00           C
ATOM   7034 8C21 POPEO 349      87.065  17.820  36.425  1.00  0.00           C
ATOM   7038  C33 POPEO 349      94.855  18.900  52.115  1.00  0.00           C
ATOM   7041  C34 POPEO 349      96.285  19.430  51.895  1.00  0.00           C
ATOM   7044  C35 POPEO 349      96.305  20.200  50.575  1.00  0.00           C
ATOM   7047  C36 POPEO 349      97.575  21.000  50.265  1.00  0.00           C
ATOM   7050  C37 POPEO 349      97.275  21.920  49.075  1.00  0.00           C
ATOM   7053  C38 POPEO 349      98.395  22.870  48.675  1.00  0.00           C
ATOM   7056  C39 POPEO 349      99.555  22.150  47.975  1.00  0.00           C
ATOM   7059 0C31 POPEO 349     100.555  23.120  47.345  1.00  0.00           C
ATOM   7062 1C31 POPEO 349     101.555  22.460  46.385  1.00  0.00           C
ATOM   7065 2C31 POPEO 349     102.445  23.520  45.725  1.00  0.00           C
ATOM   7068 3C31 POPEO 349     102.085  23.730  44.255  1.00  0.00           C
ATOM   7071 4C31 POPEO 349     102.875  24.880  43.605  1.00  0.00           C
ATOM   7074 5C31 POPEO 349     102.515  25.060  42.135  1.00  0.00           C
ATOM   7077 6C31 POPEO 349     103.315  26.170  41.455  1.00  0.00           C
ATOM   7081  NH3 POPEP 350      92.045  61.110  12.575  1.00  0.00           N
ATOM   7085  C12 POPEP 350      92.345  59.810  11.905  1.00  0.00           C
ATOM   7088  C11 POPEP 350      91.505  59.610  10.635  1.00  0.00           C
ATOM   7091  P   POPEP 350      89.075  58.990  11.455  1.00  0.00           P
ATOM   7092  O13 POPEP 350      88.325  57.750  11.735  1.00  0.00           O
ATOM   7093  O14 POPEP 350      88.485  60.050  10.635  1.00  0.00           O
ATOM   7094  O11 POPEP 350      89.485  59.660  12.835  1.00  0.00           O
ATOM   7095  O12 POPEP 350      90.475  58.640  10.815  1.00  0.00           O
ATOM   7096  C1  POPEP 350      88.405  60.070  13.695  1.00  0.00           C
ATOM   7099  C2  POPEP 350      88.575  59.570  15.155  1.00  0.00           C
ATOM   7101  O21 POPEP 350      89.345  60.500  15.935  1.00  0.00           O
ATOM   7102  C21 POPEP 350      90.645  60.560  15.825  1.00  0.00           C
ATOM   7103  O22 POPEP 350      91.365  59.930  15.075  1.00  0.00           O
ATOM   7104  C22 POPEP 350      91.175  61.600  16.825  1.00  0.00           C
ATOM   7107  C3  POPEP 350      89.015  58.070  15.225  1.00  0.00           C
ATOM   7110  O31 POPEP 350      88.845  57.530  16.555  1.00  0.00           O
ATOM   7111  C31 POPEP 350      89.845  56.790  17.015  1.00  0.00           C
ATOM   7112  O32 POPEP 350      90.875  56.520  16.425  1.00  0.00           O
ATOM   7113  C32 POPEP 350      89.565  56.320  18.465  1.00  0.00           C
ATOM   7116  C23 POPEP 350      92.645  61.330  17.205  1.00  0.00           C
ATOM   7119  C24 POPEP 350      93.275  62.410  18.095  1.00  0.00           C
ATOM   7122  C25 POPEP 350      92.755  62.370  19.535  1.00  0.00           C
ATOM   7125  C26 POPEP 350      93.895  62.420  20.565  1.00  0.00           C
ATOM   7128  C27 POPEP 350      93.385  62.670  21.995  1.00  0.00           C
ATOM   7131  C28 POPEP 350      94.515  62.930  23.015  1.00  0.00           C
ATOM   7134  C29 POPEP 350      95.205  61.660  23.445  1.00  0.00           C
ATOM   7136 0C21 POPEP 350      95.805  61.450  24.635  1.00  0.00           C
ATOM   7138 1C21 POPEP 350      95.975  62.460  25.755  1.00  0.00           C
ATOM   7141 2C21 POPEP 350      95.665  61.880  27.145  1.00  0.00           C
ATOM   7144 3C21 POPEP 350      96.625  60.760  27.605  1.00  0.00           C
ATOM   7147 4C21 POPEP 350      96.475  60.450  29.095  1.00  0.00           C
ATOM   7150 5C21 POPEP 350      97.215  59.180  29.555  1.00  0.00           C
ATOM   7153 6C21 POPEP 350      96.945  58.850  31.035  1.00  0.00           C
ATOM   7156 7C21 POPEP 350      97.585  57.550  31.525  1.00  0.00           C
ATOM   7159 8C21 POPEP 350      97.515  57.390  33.045  1.00  0.00           C
ATOM   7163  C33 POPEP 350      88.195  56.710  19.075  1.00  0.00           C
ATOM   7166  C34 POPEP 350      88.165  56.620  20.605  1.00  0.00           C
ATOM   7169  C35 POPEP 350      88.065  55.210  21.195  1.00  0.00           C
ATOM   7172  C36 POPEP 350      88.665  55.150  22.605  1.00  0.00           C
ATOM   7175  C37 POPEP 350      88.065  54.060  23.515  1.00  0.00           C
ATOM   7178  C38 POPEP 350      88.425  54.260  25.005  1.00  0.00           C
ATOM   7181  C39 POPEP 350      89.935  54.390  25.295  1.00  0.00           C
ATOM   7184 0C31 POPEP 350      90.745  53.150  24.865  1.00  0.00           C
ATOM   7187 1C31 POPEP 350      92.255  53.290  25.115  1.00  0.00           C
ATOM   7190 2C31 POPEP 350      92.795  52.280  26.135  1.00  0.00           C
ATOM   7193 3C31 POPEP 350      92.485  52.620  27.605  1.00  0.00           C
ATOM   7196 4C31 POPEP 350      93.185  53.890  28.095  1.00  0.00           C
ATOM   7199 5C31 POPEP 350      93.105  54.100  29.615  1.00  0.00           C
ATOM   7202 6C31 POPEP 350      94.125  55.140  30.095  1.00  0.00           C
ATOM   7206  NH3 POPEQ 351      69.205   6.300  60.365  1.00  0.00           N
ATOM   7210  C12 POPEQ 351      69.575   7.180  59.225  1.00  0.00           C
ATOM   7213  C11 POPEQ 351      68.515   7.000  58.125  1.00  0.00           C
ATOM   7216  P   POPEQ 351      68.455   9.310  56.985  1.00  0.00           P
ATOM   7217  O13 POPEQ 351      68.545   9.880  58.345  1.00  0.00           O
ATOM   7218  O14 POPEQ 351      67.215   9.580  56.245  1.00  0.00           O
ATOM   7219  O11 POPEQ 351      69.655  10.020  56.235  1.00  0.00           O
ATOM   7220  O12 POPEQ 351      68.855   7.780  56.975  1.00  0.00           O
ATOM   7221  C1  POPEQ 351      70.265   9.410  55.085  1.00  0.00           C
ATOM   7224  C2  POPEQ 351      69.555   9.900  53.805  1.00  0.00           C
ATOM   7226  O21 POPEQ 351      68.725   8.880  53.195  1.00  0.00           O
ATOM   7227  C21 POPEQ 351      69.325   7.840  52.655  1.00  0.00           C
ATOM   7228  O22 POPEQ 351      70.525   7.640  52.625  1.00  0.00           O
ATOM   7229  C22 POPEQ 351      68.295   6.860  52.105  1.00  0.00           C
ATOM   7232  C3  POPEQ 351      70.475  10.680  52.805  1.00  0.00           C
ATOM   7235  O31 POPEQ 351      69.665  11.680  52.155  1.00  0.00           O
ATOM   7236  C31 POPEQ 351      68.855  11.140  51.235  1.00  0.00           C
ATOM   7237  O32 POPEQ 351      69.165  10.200  50.515  1.00  0.00           O
ATOM   7238  C32 POPEQ 351      67.475  11.790  51.325  1.00  0.00           C
ATOM   7241  C23 POPEQ 351      67.485   7.470  50.935  1.00  0.00           C
ATOM   7244  C24 POPEQ 351      66.715   6.420  50.135  1.00  0.00           C
ATOM   7247  C25 POPEQ 351      67.615   5.520  49.275  1.00  0.00           C
ATOM   7250  C26 POPEQ 351      68.015   6.150  47.935  1.00  0.00           C
ATOM   7253  C27 POPEQ 351      68.975   5.240  47.155  1.00  0.00           C
ATOM   7256  C28 POPEQ 351      69.285   5.730  45.735  1.00  0.00           C
ATOM   7259  C29 POPEQ 351      68.075   5.560  44.835  1.00  0.00           C
ATOM   7261 0C21 POPEQ 351      68.075   5.670  43.495  1.00  0.00           C
ATOM   7263 1C21 POPEQ 351      69.285   5.970  42.645  1.00  0.00           C
ATOM   7266 2C21 POPEQ 351      69.105   5.490  41.195  1.00  0.00           C
ATOM   7269 3C21 POPEQ 351      70.255   5.940  40.285  1.00  0.00           C
ATOM   7272 4C21 POPEQ 351      70.295   5.190  38.945  1.00  0.00           C
ATOM   7275 5C21 POPEQ 351      71.495   5.600  38.075  1.00  0.00           C
ATOM   7278 6C21 POPEQ 351      71.705   4.660  36.875  1.00  0.00           C
ATOM   7281 7C21 POPEQ 351      72.715   5.200  35.855  1.00  0.00           C
ATOM   7284 8C21 POPEQ 351      72.925   4.270  34.655  1.00  0.00           C
ATOM   7288  C33 POPEQ 351      66.815  11.590  52.705  1.00  0.00           C
ATOM   7291  C34 POPEQ 351      65.385  12.140  52.825  1.00  0.00           C
ATOM   7294  C35 POPEQ 351      64.355  11.400  51.955  1.00  0.00           C
ATOM   7297  C36 POPEQ 351      62.915  11.720  52.385  1.00  0.00           C
ATOM   7300  C37 POPEQ 351      61.875  11.440  51.295  1.00  0.00           C
ATOM   7303  C38 POPEQ 351      60.425  11.540  51.825  1.00  0.00           C
ATOM   7306  C39 POPEQ 351      59.385  11.210  50.745  1.00  0.00           C
ATOM   7309 0C31 POPEQ 351      58.975  12.400  49.885  1.00  0.00           C
ATOM   7312 1C31 POPEQ 351      58.285  11.970  48.585  1.00  0.00           C
ATOM   7315 2C31 POPEQ 351      58.095  13.140  47.605  1.00  0.00           C
ATOM   7318 3C31 POPEQ 351      57.075  14.200  48.075  1.00  0.00           C
ATOM   7321 4C31 POPEQ 351      55.655  13.640  48.175  1.00  0.00           C
ATOM   7324 5C31 POPEQ 351      54.585  14.730  48.315  1.00  0.00           C
ATOM   7327 6C31 POPEQ 351      53.165  14.160  48.425  1.00  0.00           C
ATOM   7331  NH3 POPER 352      87.355  87.040  54.245  1.00  0.00           N
ATOM   7335  C12 POPER 352      86.785  85.720  54.685  1.00  0.00           C
ATOM   7338  C11 POPER 352      85.265  85.680  54.555  1.00  0.00           C
ATOM   7341  P   POPER 352      83.715  83.570  54.145  1.00  0.00           P
ATOM   7342  O13 POPER 352      82.505  83.630  54.975  1.00  0.00           O
ATOM   7343  O14 POPER 352      84.205  82.230  53.735  1.00  0.00           O
ATOM   7344  O11 POPER 352      83.435  84.430  52.815  1.00  0.00           O
ATOM   7345  O12 POPER 352      84.895  84.340  54.815  1.00  0.00           O
ATOM   7346  C1  POPER 352      83.955  83.890  51.585  1.00  0.00           C
ATOM   7349  C2  POPER 352      84.025  84.890  50.375  1.00  0.00           C
ATOM   7351  O21 POPER 352      85.385  85.160  49.985  1.00  0.00           O
ATOM   7352  C21 POPER 352      85.775  86.280  49.425  1.00  0.00           C
ATOM   7353  O22 POPER 352      85.425  87.410  49.715  1.00  0.00           O
ATOM   7354  C22 POPER 352      86.825  85.960  48.355  1.00  0.00           C
ATOM   7357  C3  POPER 352      82.985  86.070  50.425  1.00  0.00           C
ATOM   7360  O31 POPER 352      82.815  86.750  49.165  1.00  0.00           O
ATOM   7361  C31 POPER 352      82.355  86.040  48.145  1.00  0.00           C
ATOM   7362  O32 POPER 352      81.935  84.890  48.185  1.00  0.00           O
ATOM   7363  C32 POPER 352      82.465  86.870  46.885  1.00  0.00           C
ATOM   7366  C23 POPER 352      86.455  86.560  46.975  1.00  0.00           C
ATOM   7369  C24 POPER 352      86.415  85.550  45.805  1.00  0.00           C
ATOM   7372  C25 POPER 352      86.795  86.260  44.495  1.00  0.00           C
ATOM   7375  C26 POPER 352      86.595  85.440  43.215  1.00  0.00           C
ATOM   7378  C27 POPER 352      86.665  86.360  41.985  1.00  0.00           C
ATOM   7381  C28 POPER 352      86.445  85.680  40.625  1.00  0.00           C
ATOM   7384  C29 POPER 352      85.145  84.910  40.575  1.00  0.00           C
ATOM   7386 0C21 POPER 352      84.915  83.780  39.885  1.00  0.00           C
ATOM   7388 1C21 POPER 352      85.875  83.080  38.955  1.00  0.00           C
ATOM   7391 2C21 POPER 352      85.335  82.970  37.515  1.00  0.00           C
ATOM   7394 3C21 POPER 352      84.175  81.970  37.365  1.00  0.00           C
ATOM   7397 4C21 POPER 352      83.615  81.890  35.935  1.00  0.00           C
ATOM   7400 5C21 POPER 352      84.605  81.340  34.895  1.00  0.00           C
ATOM   7403 6C21 POPER 352      84.205  79.990  34.295  1.00  0.00           C
ATOM   7406 7C21 POPER 352      85.215  79.500  33.255  1.00  0.00           C
ATOM   7409 8C21 POPER 352      84.935  78.090  32.735  1.00  0.00           C
ATOM   7413  C33 POPER 352      82.305  85.950  45.655  1.00  0.00           C
ATOM   7416  C34 POPER 352      82.575  86.620  44.315  1.00  0.00           C
ATOM   7419  C35 POPER 352      82.055  85.780  43.145  1.00  0.00           C
ATOM   7422  C36 POPER 352      80.515  85.780  43.045  1.00  0.00           C
ATOM   7425  C37 POPER 352      79.975  84.790  42.015  1.00  0.00           C
ATOM   7428  C38 POPER 352      78.435  84.790  41.975  1.00  0.00           C
ATOM   7431  C39 POPER 352      77.875  83.930  40.835  1.00  0.00           C
ATOM   7434 0C31 POPER 352      76.345  83.820  40.855  1.00  0.00           C
ATOM   7437 1C31 POPER 352      75.625  84.990  40.155  1.00  0.00           C
ATOM   7440 2C31 POPER 352      74.535  85.670  41.005  1.00  0.00           C
ATOM   7443 3C31 POPER 352      73.415  84.730  41.485  1.00  0.00           C
ATOM   7446 4C31 POPER 352      72.265  84.530  40.485  1.00  0.00           C
ATOM   7449 5C31 POPER 352      71.075  83.840  41.175  1.00  0.00           C
ATOM   7452 6C31 POPER 352      69.935  83.460  40.235  1.00  0.00           C
ATOM   7456  NH3 POPES 353       3.565  91.080  11.585  1.00  0.00           N
ATOM   7460  C12 POPES 353       2.495  90.480  12.415  1.00  0.00           C
ATOM   7463  C11 POPES 353       1.295  90.080  11.565  1.00  0.00           C
ATOM   7466  P   POPES 353      -0.935  88.760  11.955  1.00  0.00           P
ATOM   7467  O13 POPES 353      -1.805  89.750  11.315  1.00  0.00           O
ATOM   7468  O14 POPES 353      -0.705  87.480  11.275  1.00  0.00           O
ATOM   7469  O11 POPES 353      -1.675  88.400  13.315  1.00  0.00           O
ATOM   7470  O12 POPES 353       0.425  89.400  12.455  1.00  0.00           O
ATOM   7471  C1  POPES 353      -2.365  89.410  14.065  1.00  0.00           C
ATOM   7474  C2  POPES 353      -1.385  90.500  14.595  1.00  0.00           C
ATOM   7476  O21 POPES 353      -1.315  90.620  16.025  1.00  0.00           O
ATOM   7477  C21 POPES 353      -0.795  89.570  16.625  1.00  0.00           C
ATOM   7478  O22 POPES 353      -0.655  88.450  16.145  1.00  0.00           O
ATOM   7479  C22 POPES 353      -0.235  89.980  17.985  1.00  0.00           C
ATOM   7482  C3  POPES 353      -1.645  91.870  13.915  1.00  0.00           C
ATOM   7485  O31 POPES 353      -0.505  92.730  14.095  1.00  0.00           O
ATOM   7486  C31 POPES 353      -0.265  93.250  15.305  1.00  0.00           C
ATOM   7487  O32 POPES 353       0.855  93.390  15.765  1.00  0.00           O
ATOM   7488  C32 POPES 353      -1.545  93.730  15.995  1.00  0.00           C
ATOM   7491  C23 POPES 353       1.145  89.320  18.165  1.00  0.00           C
ATOM   7494  C24 POPES 353       1.815  89.570  19.505  1.00  0.00           C
ATOM   7497  C25 POPES 353       2.255  91.020  19.665  1.00  0.00           C
ATOM   7500  C26 POPES 353       3.035  91.210  20.965  1.00  0.00           C
ATOM   7503  C27 POPES 353       3.005  92.650  21.475  1.00  0.00           C
ATOM   7506  C28 POPES 353       3.595  92.700  22.895  1.00  0.00           C
ATOM   7509  C29 POPES 353       3.695  94.090  23.455  1.00  0.00           C
ATOM   7511 0C21 POPES 353       4.795  94.630  24.015  1.00  0.00           C
ATOM   7513 1C21 POPES 353       6.115  93.930  24.225  1.00  0.00           C
ATOM   7516 2C21 POPES 353       6.735  94.190  25.605  1.00  0.00           C
ATOM   7519 3C21 POPES 353       6.005  93.510  26.775  1.00  0.00           C
ATOM   7522 4C21 POPES 353       6.845  93.620  28.055  1.00  0.00           C
ATOM   7525 5C21 POPES 353       6.455  92.660  29.195  1.00  0.00           C
ATOM   7528 6C21 POPES 353       5.095  92.930  29.835  1.00  0.00           C
ATOM   7531 7C21 POPES 353       5.045  92.360  31.265  1.00  0.00           C
ATOM   7534 8C21 POPES 353       3.665  92.390  31.925  1.00  0.00           C
ATOM   7538  C33 POPES 353      -1.265  94.740  17.115  1.00  0.00           C
ATOM   7541  C34 POPES 353      -2.355  94.760  18.185  1.00  0.00           C
ATOM   7544  C35 POPES 353      -1.745  95.200  19.525  1.00  0.00           C
ATOM   7547  C36 POPES 353      -2.655  95.000  20.735  1.00  0.00           C
ATOM   7550  C37 POPES 353      -1.805  95.010  22.005  1.00  0.00           C
ATOM   7553  C38 POPES 353      -2.615  95.170  23.295  1.00  0.00           C
ATOM   7556  C39 POPES 353      -3.245  96.560  23.395  1.00  0.00           C
ATOM   7559 0C31 POPES 353      -3.485  96.970  24.845  1.00  0.00           C
ATOM   7562 1C31 POPES 353      -3.585  98.490  25.015  1.00  0.00           C
ATOM   7565 2C31 POPES 353      -3.875  98.910  26.465  1.00  0.00           C
ATOM   7568 3C31 POPES 353      -2.815  98.410  27.455  1.00  0.00           C
ATOM   7571 4C31 POPES 353      -3.045  98.980  28.855  1.00  0.00           C
ATOM   7574 5C31 POPES 353      -1.965  98.540  29.855  1.00  0.00           C
ATOM   7577 6C31 POPES 353      -2.035  99.350  31.145  1.00  0.00           C
ATOM   7581  NH3 POPET 354     133.115 103.100  59.095  1.00  0.00           N
ATOM   7585  C12 POPET 354     131.865 102.650  59.785  1.00  0.00           C
ATOM   7588  C11 POPET 354     130.635 103.190  59.045  1.00  0.00           C
ATOM   7591  P   POPET 354     128.095 102.890  58.765  1.00  0.00           P
ATOM   7592  O13 POPET 354     127.985 101.860  57.705  1.00  0.00           O
ATOM   7593  O14 POPET 354     126.925 103.040  59.655  1.00  0.00           O
ATOM   7594  O11 POPET 354     128.365 104.290  58.075  1.00  0.00           O
ATOM   7595  O12 POPET 354     129.425 102.660  59.605  1.00  0.00           O
ATOM   7596  C1  POPET 354     127.825 104.600  56.795  1.00  0.00           C
ATOM   7599  C2  POPET 354     128.875 105.330  55.915  1.00  0.00           C
ATOM   7601  O21 POPET 354     128.165 105.980  54.845  1.00  0.00           O
ATOM   7602  C21 POPET 354     128.935 106.800  54.145  1.00  0.00           C
ATOM   7603  O22 POPET 354     130.085 107.090  54.395  1.00  0.00           O
ATOM   7604  C22 POPET 354     128.105 107.360  52.995  1.00  0.00           C
ATOM   7607  C3  POPET 354     129.995 104.360  55.415  1.00  0.00           C
ATOM   7610  O31 POPET 354     129.865 103.970  54.035  1.00  0.00           O
ATOM   7611  C31 POPET 354     130.015 102.680  53.755  1.00  0.00           C
ATOM   7612  O32 POPET 354     129.955 101.760  54.555  1.00  0.00           O
ATOM   7613  C32 POPET 354     130.205 102.500  52.255  1.00  0.00           C
ATOM   7616  C23 POPET 354     128.705 108.560  52.235  1.00  0.00           C
ATOM   7619  C24 POPET 354     128.085 108.620  50.825  1.00  0.00           C
ATOM   7622  C25 POPET 354     128.375 109.900  50.035  1.00  0.00           C
ATOM   7625  C26 POPET 354     127.605 111.130  50.535  1.00  0.00           C
ATOM   7628  C27 POPET 354     127.095 112.020  49.395  1.00  0.00           C
ATOM   7631  C28 POPET 354     126.455 113.340  49.885  1.00  0.00           C
ATOM   7634  C29 POPET 354     127.485 114.350  50.335  1.00  0.00           C
ATOM   7636 0C21 POPET 354     127.815 115.490  49.715  1.00  0.00           C
ATOM   7638 1C21 POPET 354     127.185 116.030  48.445  1.00  0.00           C
ATOM   7641 2C21 POPET 354     127.785 115.450  47.145  1.00  0.00           C
ATOM   7644 3C21 POPET 354     127.015 115.920  45.905  1.00  0.00           C
ATOM   7647 4C21 POPET 354     127.885 116.650  44.875  1.00  0.00           C
ATOM   7650 5C21 POPET 354     127.085 117.300  43.725  1.00  0.00           C
ATOM   7653 6C21 POPET 354     126.225 116.330  42.915  1.00  0.00           C
ATOM   7656 7C21 POPET 354     125.435 117.040  41.805  1.00  0.00           C
ATOM   7659 8C21 POPET 354     124.395 116.130  41.125  1.00  0.00           C
ATOM   7663  C33 POPET 354     129.435 101.260  51.765  1.00  0.00           C
ATOM   7666  C34 POPET 354     129.645 100.930  50.285  1.00  0.00           C
ATOM   7669  C35 POPET 354     128.795 101.700  49.285  1.00  0.00           C
ATOM   7672  C36 POPET 354     129.185 101.290  47.865  1.00  0.00           C
ATOM   7675  C37 POPET 354     128.325 101.910  46.775  1.00  0.00           C
ATOM   7678  C38 POPET 354     129.095 101.980  45.455  1.00  0.00           C
ATOM   7681  C39 POPET 354     128.175 102.200  44.245  1.00  0.00           C
ATOM   7684 0C31 POPET 354     128.975 102.600  43.005  1.00  0.00           C
ATOM   7687 1C31 POPET 354     128.115 102.590  41.735  1.00  0.00           C
ATOM   7690 2C31 POPET 354     128.845 103.240  40.545  1.00  0.00           C
ATOM   7693 3C31 POPET 354     128.055 103.140  39.235  1.00  0.00           C
ATOM   7696 4C31 POPET 354     128.505 101.940  38.385  1.00  0.00           C
ATOM   7699 5C31 POPET 354     127.755 101.830  37.055  1.00  0.00           C
ATOM   7702 6C31 POPET 354     128.275 100.670  36.195  1.00  0.00           C
ATOM   7706  NH3 POPEU 355     112.495  39.020  17.275  1.00  0.00           N
ATOM   7710  C12 POPEU 355     112.065  37.670  17.745  1.00  0.00           C
ATOM   7713  C11 POPEU 355     111.595  36.740  16.615  1.00  0.00           C
ATOM   7716  P   POPEU 355     111.295  34.120  16.595  1.00  0.00           P
ATOM   7717  O13 POPEU 355     110.205  33.180  16.925  1.00  0.00           O
ATOM   7718  O14 POPEU 355     111.665  34.190  15.165  1.00  0.00           O
ATOM   7719  O11 POPEU 355     112.555  33.510  17.315  1.00  0.00           O
ATOM   7720  O12 POPEU 355     111.075  35.560  17.215  1.00  0.00           O
ATOM   7721  C1  POPEU 355     113.495  34.250  18.095  1.00  0.00           C
ATOM   7724  C2  POPEU 355     112.985  34.390  19.545  1.00  0.00           C
ATOM   7726  O21 POPEU 355     113.345  35.650  20.125  1.00  0.00           O
ATOM   7727  C21 POPEU 355     114.595  35.890  20.475  1.00  0.00           C
ATOM   7728  O22 POPEU 355     115.575  35.240  20.155  1.00  0.00           O
ATOM   7729  C22 POPEU 355     114.605  37.190  21.295  1.00  0.00           C
ATOM   7732  C3  POPEU 355     113.335  33.160  20.425  1.00  0.00           C
ATOM   7735  O31 POPEU 355     112.745  33.340  21.735  1.00  0.00           O
ATOM   7736  C31 POPEU 355     113.555  33.230  22.765  1.00  0.00           C
ATOM   7737  O32 POPEU 355     114.725  32.900  22.725  1.00  0.00           O
ATOM   7738  C32 POPEU 355     112.805  33.660  24.015  1.00  0.00           C
ATOM   7741  C23 POPEU 355     115.115  37.040  22.745  1.00  0.00           C
ATOM   7744  C24 POPEU 355     115.125  38.370  23.505  1.00  0.00           C
ATOM   7747  C25 POPEU 355     115.545  38.190  24.975  1.00  0.00           C
ATOM   7750  C26 POPEU 355     116.105  39.450  25.665  1.00  0.00           C
ATOM   7753  C27 POPEU 355     115.045  40.430  26.185  1.00  0.00           C
ATOM   7756  C28 POPEU 355     115.595  41.280  27.355  1.00  0.00           C
ATOM   7759  C29 POPEU 355     114.675  42.410  27.725  1.00  0.00           C
ATOM   7761 0C21 POPEU 355     113.975  42.540  28.865  1.00  0.00           C
ATOM   7763 1C21 POPEU 355     113.895  41.580  30.035  1.00  0.00           C
ATOM   7766 2C21 POPEU 355     112.455  41.490  30.595  1.00  0.00           C
ATOM   7769 3C21 POPEU 355     112.425  41.270  32.115  1.00  0.00           C
ATOM   7772 4C21 POPEU 355     111.005  41.350  32.705  1.00  0.00           C
ATOM   7775 5C21 POPEU 355     110.965  41.900  34.145  1.00  0.00           C
ATOM   7778 6C21 POPEU 355     111.885  41.160  35.125  1.00  0.00           C
ATOM   7781 7C21 POPEU 355     111.815  41.710  36.555  1.00  0.00           C
ATOM   7784 8C21 POPEU 355     112.435  40.770  37.585  1.00  0.00           C
ATOM   7788  C33 POPEU 355     113.595  33.480  25.325  1.00  0.00           C
ATOM   7791  C34 POPEU 355     112.855  34.180  26.475  1.00  0.00           C
ATOM   7794  C35 POPEU 355     113.575  34.110  27.825  1.00  0.00           C
ATOM   7797  C36 POPEU 355     113.375  32.780  28.575  1.00  0.00           C
ATOM   7800  C37 POPEU 355     112.095  32.720  29.425  1.00  0.00           C
ATOM   7803  C38 POPEU 355     111.995  31.390  30.205  1.00  0.00           C
ATOM   7806  C39 POPEU 355     110.905  31.340  31.285  1.00  0.00           C
ATOM   7809 0C31 POPEU 355     109.475  31.230  30.745  1.00  0.00           C
ATOM   7812 1C31 POPEU 355     108.435  31.080  31.865  1.00  0.00           C
ATOM   7815 2C31 POPEU 355     107.055  30.630  31.345  1.00  0.00           C
ATOM   7818 3C31 POPEU 355     106.025  30.430  32.465  1.00  0.00           C
ATOM   7821 4C31 POPEU 355     105.535  31.750  33.085  1.00  0.00           C
ATOM   7824 5C31 POPEU 355     104.385  31.560  34.075  1.00  0.00           C
ATOM   7827 6C31 POPEU 355     103.985  32.850  34.785  1.00  0.00           C
ATOM   7831  NH3 POPEV 356      39.225  32.580  57.025  1.00  0.00           N
ATOM   7835  C12 POPEV 356      38.995  31.530  58.075  1.00  0.00           C
ATOM   7838  C11 POPEV 356      39.945  30.350  57.815  1.00  0.00           C
ATOM   7841  P   POPEV 356      42.505  29.870  58.255  1.00  0.00           P
ATOM   7842  O13 POPEV 356      42.625  30.030  59.715  1.00  0.00           O
ATOM   7843  O14 POPEV 356      42.275  28.510  57.705  1.00  0.00           O
ATOM   7844  O11 POPEV 356      43.755  30.550  57.525  1.00  0.00           O
ATOM   7845  O12 POPEV 356      41.295  30.800  57.795  1.00  0.00           O
ATOM   7846  C1  POPEV 356      43.875  31.970  57.475  1.00  0.00           C
ATOM   7849  C2  POPEV 356      43.155  32.590  56.245  1.00  0.00           C
ATOM   7851  O21 POPEV 356      43.955  32.430  55.055  1.00  0.00           O
ATOM   7852  C21 POPEV 356      43.205  32.450  53.955  1.00  0.00           C
ATOM   7853  O22 POPEV 356      41.985  32.470  53.925  1.00  0.00           O
ATOM   7854  C22 POPEV 356      44.075  32.580  52.705  1.00  0.00           C
ATOM   7857  C3  POPEV 356      42.785  34.090  56.465  1.00  0.00           C
ATOM   7860  O31 POPEV 356      41.405  34.330  56.105  1.00  0.00           O
ATOM   7861  C31 POPEV 356      41.185  35.160  55.085  1.00  0.00           C
ATOM   7862  O32 POPEV 356      42.055  35.680  54.405  1.00  0.00           O
ATOM   7863  C32 POPEV 356      39.675  35.320  54.905  1.00  0.00           C
ATOM   7866  C23 POPEV 356      43.245  32.930  51.445  1.00  0.00           C
ATOM   7869  C24 POPEV 356      44.085  33.460  50.285  1.00  0.00           C
ATOM   7872  C25 POPEV 356      45.325  32.630  49.945  1.00  0.00           C
ATOM   7875  C26 POPEV 356      45.005  31.320  49.215  1.00  0.00           C
ATOM   7878  C27 POPEV 356      46.285  30.660  48.665  1.00  0.00           C
ATOM   7881  C28 POPEV 356      46.665  29.380  49.405  1.00  0.00           C
ATOM   7884  C29 POPEV 356      48.055  28.880  49.125  1.00  0.00           C
ATOM   7886 0C21 POPEV 356      48.435  28.210  48.025  1.00  0.00           C
ATOM   7888 1C21 POPEV 356      47.535  27.890  46.855  1.00  0.00           C
ATOM   7891 2C21 POPEV 356      48.215  27.030  45.775  1.00  0.00           C
ATOM   7894 3C21 POPEV 356      47.785  25.560  45.775  1.00  0.00           C
ATOM   7897 4C21 POPEV 356      48.345  24.820  44.545  1.00  0.00           C
ATOM   7900 5C21 POPEV 356      48.205  23.290  44.595  1.00  0.00           C
ATOM   7903 6C21 POPEV 356      49.075  22.610  45.655  1.00  0.00           C
ATOM   7906 7C21 POPEV 356      49.145  21.090  45.445  1.00  0.00           C
ATOM   7909 8C21 POPEV 356      49.895  20.350  46.545  1.00  0.00           C
ATOM   7913  C33 POPEV 356      39.215  36.730  54.465  1.00  0.00           C
ATOM   7916  C34 POPEV 356      38.905  36.810  52.965  1.00  0.00           C
ATOM   7919  C35 POPEV 356      40.155  36.660  52.095  1.00  0.00           C
ATOM   7922  C36 POPEV 356      40.125  37.450  50.775  1.00  0.00           C
ATOM   7925  C37 POPEV 356      41.495  38.090  50.505  1.00  0.00           C
ATOM   7928  C38 POPEV 356      41.605  38.880  49.205  1.00  0.00           C
ATOM   7931  C39 POPEV 356      41.615  38.030  47.925  1.00  0.00           C
ATOM   7934 0C31 POPEV 356      41.715  38.900  46.655  1.00  0.00           C
ATOM   7937 1C31 POPEV 356      41.445  38.110  45.375  1.00  0.00           C
ATOM   7940 2C31 POPEV 356      41.305  39.010  44.135  1.00  0.00           C
ATOM   7943 3C31 POPEV 356      42.645  39.440  43.525  1.00  0.00           C
ATOM   7946 4C31 POPEV 356      42.875  38.800  42.155  1.00  0.00           C
ATOM   7949 5C31 POPEV 356      44.215  39.170  41.525  1.00  0.00           C
ATOM   7952 6C31 POPEV 356      44.505  38.380  40.245  1.00  0.00           C
ATOM   7956  NH3 POPEW 357      57.055  76.890  56.695  1.00  0.00           N
ATOM   7960  C12 POPEW 357      57.015  75.690  57.625  1.00  0.00           C
ATOM   7963  C11 POPEW 357      57.965  74.580  57.155  1.00  0.00           C
ATOM   7966  P   POPEW 357      56.975  72.140  57.155  1.00  0.00           P
ATOM   7967  O13 POPEW 357      57.055  70.960  58.045  1.00  0.00           O
ATOM   7968  O14 POPEW 357      55.635  72.520  56.675  1.00  0.00           O
ATOM   7969  O11 POPEW 357      57.935  71.890  55.925  1.00  0.00           O
ATOM   7970  O12 POPEW 357      57.685  73.370  57.865  1.00  0.00           O
ATOM   7971  C1  POPEW 357      57.495  71.660  54.595  1.00  0.00           C
ATOM   7974  C2  POPEW 357      57.615  70.170  54.175  1.00  0.00           C
ATOM   7976  O21 POPEW 357      57.495  70.140  52.735  1.00  0.00           O
ATOM   7977  C21 POPEW 357      57.945  69.090  52.065  1.00  0.00           C
ATOM   7978  O22 POPEW 357      58.605  68.160  52.505  1.00  0.00           O
ATOM   7979  C22 POPEW 357      57.545  69.240  50.605  1.00  0.00           C
ATOM   7982  C3  POPEW 357      56.545  69.310  54.905  1.00  0.00           C
ATOM   7985  O31 POPEW 357      56.615  67.920  54.525  1.00  0.00           O
ATOM   7986  C31 POPEW 357      55.795  67.540  53.555  1.00  0.00           C
ATOM   7987  O32 POPEW 357      54.995  68.240  52.965  1.00  0.00           O
ATOM   7988  C32 POPEW 357      56.125  66.100  53.185  1.00  0.00           C
ATOM   7991  C23 POPEW 357      57.825  67.960  49.785  1.00  0.00           C
ATOM   7994  C24 POPEW 357      56.985  67.940  48.505  1.00  0.00           C
ATOM   7997  C25 POPEW 357      57.325  69.050  47.505  1.00  0.00           C
ATOM   8000  C26 POPEW 357      58.795  69.060  47.055  1.00  0.00           C
ATOM   8003  C27 POPEW 357      58.965  69.700  45.665  1.00  0.00           C
ATOM   8006  C28 POPEW 357      60.425  69.690  45.155  1.00  0.00           C
ATOM   8009  C29 POPEW 357      61.275  70.730  45.835  1.00  0.00           C
ATOM   8011 0C21 POPEW 357      62.385  71.310  45.335  1.00  0.00           C
ATOM   8013 1C21 POPEW 357      63.045  71.000  44.015  1.00  0.00           C
ATOM   8016 2C21 POPEW 357      64.335  70.170  44.215  1.00  0.00           C
ATOM   8019 3C21 POPEW 357      65.485  70.930  44.875  1.00  0.00           C
ATOM   8022 4C21 POPEW 357      66.725  70.040  45.115  1.00  0.00           C
ATOM   8025 5C21 POPEW 357      68.045  70.820  45.105  1.00  0.00           C
ATOM   8028 6C21 POPEW 357      68.035  72.040  46.025  1.00  0.00           C
ATOM   8031 7C21 POPEW 357      69.295  72.880  45.915  1.00  0.00           C
ATOM   8034 8C21 POPEW 357      69.525  73.670  47.185  1.00  0.00           C
ATOM   8038  C33 POPEW 357      54.865  65.230  52.995  1.00  0.00           C
ATOM   8041  C34 POPEW 357      55.205  63.850  52.415  1.00  0.00           C
ATOM   8044  C35 POPEW 357      55.575  63.830  50.915  1.00  0.00           C
ATOM   8047  C36 POPEW 357      54.465  64.350  49.995  1.00  0.00           C
ATOM   8050  C37 POPEW 357      54.145  63.450  48.795  1.00  0.00           C
ATOM   8053  C38 POPEW 357      52.875  63.950  48.085  1.00  0.00           C
ATOM   8056  C39 POPEW 357      52.405  63.050  46.935  1.00  0.00           C
ATOM   8059 0C31 POPEW 357      50.995  63.430  46.455  1.00  0.00           C
ATOM   8062 1C31 POPEW 357      50.395  62.440  45.445  1.00  0.00           C
ATOM   8065 2C31 POPEW 357      48.955  62.830  45.055  1.00  0.00           C
ATOM   8068 3C31 POPEW 357      48.135  61.690  44.415  1.00  0.00           C
ATOM   8071 4C31 POPEW 357      48.175  61.650  42.875  1.00  0.00           C
ATOM   8074 5C31 POPEW 357      49.525  61.240  42.275  1.00  0.00           C
ATOM   8077 6C31 POPEW 357      49.455  61.030  40.755  1.00  0.00           C
ATOM   8081  NH3 POPEX 358      74.155 118.990  12.865  1.00  0.00           N
ATOM   8085  C12 POPEX 358      75.415 118.990  13.675  1.00  0.00           C
ATOM   8088  C11 POPEX 358      76.665 119.260  12.825  1.00  0.00           C
ATOM   8091  P   POPEX 358      78.365 118.820  14.705  1.00  0.00           P
ATOM   8092  O13 POPEX 358      78.265 117.430  14.195  1.00  0.00           O
ATOM   8093  O14 POPEX 358      79.725 119.370  14.955  1.00  0.00           O
ATOM   8094  O11 POPEX 358      77.475 119.050  15.995  1.00  0.00           O
ATOM   8095  O12 POPEX 358      77.715 119.790  13.625  1.00  0.00           O
ATOM   8096  C1  POPEX 358      78.055 119.500  17.225  1.00  0.00           C
ATOM   8099  C2  POPEX 358      77.055 119.360  18.425  1.00  0.00           C
ATOM   8101  O21 POPEX 358      77.615 119.860  19.655  1.00  0.00           O
ATOM   8102  C21 POPEX 358      78.545 119.130  20.245  1.00  0.00           C
ATOM   8103  O22 POPEX 358      79.135 118.170  19.785  1.00  0.00           O
ATOM   8104  C22 POPEX 358      78.755 119.610  21.685  1.00  0.00           C
ATOM   8107  C3  POPEX 358      76.405 117.940  18.575  1.00  0.00           C
ATOM   8110  O31 POPEX 358      75.165 118.050  19.305  1.00  0.00           O
ATOM   8111  C31 POPEX 358      74.995 117.710  20.585  1.00  0.00           C
ATOM   8112  O32 POPEX 358      74.195 118.250  21.315  1.00  0.00           O
ATOM   8113  C32 POPEX 358      75.805 116.510  21.095  1.00  0.00           C
ATOM   8116  C23 POPEX 358      78.525 118.470  22.715  1.00  0.00           C
ATOM   8119  C24 POPEX 358      79.155 118.720  24.085  1.00  0.00           C
ATOM   8122  C25 POPEX 358      78.325 119.640  24.985  1.00  0.00           C
ATOM   8125  C26 POPEX 358      79.035 119.990  26.305  1.00  0.00           C
ATOM   8128  C27 POPEX 358      78.065 120.630  27.315  1.00  0.00           C
ATOM   8131  C28 POPEX 358      78.765 121.170  28.585  1.00  0.00           C
ATOM   8134  C29 POPEX 358      77.755 121.690  29.575  1.00  0.00           C
ATOM   8136 0C21 POPEX 358      77.865 121.640  30.915  1.00  0.00           C
ATOM   8138 1C21 POPEX 358      79.055 121.130  31.705  1.00  0.00           C
ATOM   8141 2C21 POPEX 358      78.975 119.650  32.135  1.00  0.00           C
ATOM   8144 3C21 POPEX 358      77.775 119.320  33.045  1.00  0.00           C
ATOM   8147 4C21 POPEX 358      78.005 118.060  33.885  1.00  0.00           C
ATOM   8150 5C21 POPEX 358      78.815 118.310  35.165  1.00  0.00           C
ATOM   8153 6C21 POPEX 358      79.015 117.040  36.005  1.00  0.00           C
ATOM   8156 7C21 POPEX 358      79.825 117.270  37.295  1.00  0.00           C
ATOM   8159 8C21 POPEX 358      80.035 115.990  38.095  1.00  0.00           C
ATOM   8163  C33 POPEX 358      75.285 116.140  22.525  1.00  0.00           C
ATOM   8166  C34 POPEX 358      76.265 115.390  23.425  1.00  0.00           C
ATOM   8169  C35 POPEX 358      75.775 115.210  24.875  1.00  0.00           C
ATOM   8172  C36 POPEX 358      74.285 114.930  25.135  1.00  0.00           C
ATOM   8175  C37 POPEX 358      74.035 114.880  26.665  1.00  0.00           C
ATOM   8178  C38 POPEX 358      72.555 114.820  27.075  1.00  0.00           C
ATOM   8181  C39 POPEX 358      72.305 114.750  28.585  1.00  0.00           C
ATOM   8184 0C31 POPEX 358      73.015 115.830  29.425  1.00  0.00           C
ATOM   8187 1C31 POPEX 358      72.655 115.760  30.925  1.00  0.00           C
ATOM   8190 2C31 POPEX 358      73.465 116.740  31.785  1.00  0.00           C
ATOM   8193 3C31 POPEX 358      73.305 116.530  33.295  1.00  0.00           C
ATOM   8196 4C31 POPEX 358      74.235 115.440  33.865  1.00  0.00           C
ATOM   8199 5C31 POPEX 358      74.065 115.240  35.385  1.00  0.00           C
ATOM   8202 6C31 POPEX 358      75.185 114.430  36.045  1.00  0.00           C
ATOM   8206  NH3 POPEY 359     109.595 116.810  15.125  1.00  0.00           N
ATOM   8210  C12 POPEY 359     108.425 116.520  14.225  1.00  0.00           C
ATOM   8213  C11 POPEY 359     108.645 115.240  13.375  1.00  0.00           C
ATOM   8216  P   POPEY 359     108.995 113.400  15.245  1.00  0.00           P
ATOM   8217  O13 POPEY 359     109.985 112.370  15.635  1.00  0.00           O
ATOM   8218  O14 POPEY 359     107.585 112.990  15.095  1.00  0.00           O
ATOM   8219  O11 POPEY 359     109.055 114.560  16.315  1.00  0.00           O
ATOM   8220  O12 POPEY 359     109.445 114.210  13.975  1.00  0.00           O
ATOM   8221  C1  POPEY 359     108.675 114.280  17.665  1.00  0.00           C
ATOM   8224  C2  POPEY 359     109.055 115.500  18.525  1.00  0.00           C
ATOM   8226  O21 POPEY 359     109.115 115.180  19.925  1.00  0.00           O
ATOM   8227  C21 POPEY 359     107.945 114.940  20.495  1.00  0.00           C
ATOM   8228  O22 POPEY 359     106.875 114.820  19.935  1.00  0.00           O
ATOM   8229  C22 POPEY 359     108.105 114.810  21.995  1.00  0.00           C
ATOM   8232  C3  POPEY 359     108.225 116.780  18.195  1.00  0.00           C
ATOM   8235  O31 POPEY 359     108.995 117.960  18.495  1.00  0.00           O
ATOM   8236  C31 POPEY 359     108.855 118.360  19.765  1.00  0.00           C
ATOM   8237  O32 POPEY 359     108.085 117.860  20.565  1.00  0.00           O
ATOM   8238  C32 POPEY 359     109.825 119.480  20.085  1.00  0.00           C
ATOM   8241  C23 POPEY 359     107.915 113.340  22.425  1.00  0.00           C
ATOM   8244  C24 POPEY 359     107.525 113.170  23.895  1.00  0.00           C
ATOM   8247  C25 POPEY 359     108.485 113.830  24.885  1.00  0.00           C
ATOM   8250  C26 POPEY 359     108.275 113.220  26.275  1.00  0.00           C
ATOM   8253  C27 POPEY 359     109.005 113.950  27.415  1.00  0.00           C
ATOM   8256  C28 POPEY 359     108.855 113.170  28.735  1.00  0.00           C
ATOM   8259  C29 POPEY 359     109.295 113.970  29.945  1.00  0.00           C
ATOM   8261 0C21 POPEY 359     108.505 114.400  30.945  1.00  0.00           C
ATOM   8263 1C21 POPEY 359     107.015 114.170  31.085  1.00  0.00           C
ATOM   8266 2C21 POPEY 359     106.655 113.230  32.255  1.00  0.00           C
ATOM   8269 3C21 POPEY 359     105.265 112.580  32.085  1.00  0.00           C
ATOM   8272 4C21 POPEY 359     104.865 111.730  33.295  1.00  0.00           C
ATOM   8275 5C21 POPEY 359     103.585 110.900  33.095  1.00  0.00           C
ATOM   8278 6C21 POPEY 359     102.345 111.760  32.815  1.00  0.00           C
ATOM   8281 7C21 POPEY 359     101.025 111.020  33.115  1.00  0.00           C
ATOM   8284 8C21 POPEY 359      99.795 111.910  32.915  1.00  0.00           C
ATOM   8288  C33 POPEY 359     109.635 119.960  21.535  1.00  0.00           C
ATOM   8291  C34 POPEY 359     110.755 120.900  22.015  1.00  0.00           C
ATOM   8294  C35 POPEY 359     112.055 120.200  22.425  1.00  0.00           C
ATOM   8297  C36 POPEY 359     112.505 120.590  23.855  1.00  0.00           C
ATOM   8300  C37 POPEY 359     113.795 119.890  24.315  1.00  0.00           C
ATOM   8303  C38 POPEY 359     114.025 119.870  25.835  1.00  0.00           C
ATOM   8306  C39 POPEY 359     113.095 118.890  26.575  1.00  0.00           C
ATOM   8309 0C31 POPEY 359     113.595 118.510  27.975  1.00  0.00           C
ATOM   8312 1C31 POPEY 359     112.885 117.270  28.535  1.00  0.00           C
ATOM   8315 2C31 POPEY 359     113.745 116.480  29.545  1.00  0.00           C
ATOM   8318 3C31 POPEY 359     114.025 117.210  30.855  1.00  0.00           C
ATOM   8321 4C31 POPEY 359     112.735 117.550  31.625  1.00  0.00           C
ATOM   8324 5C31 POPEY 359     112.975 117.810  33.105  1.00  0.00           C
ATOM   8327 6C31 POPEY 359     111.665 117.870  33.885  1.00  0.00           C
ATOM   8331  NH3 POPEZ 360      49.525  83.500  57.115  1.00  0.00           N
ATOM   8335  C12 POPEZ 360      48.745  84.510  56.345  1.00  0.00           C
ATOM   8338  C11 POPEZ 360      47.585  85.090  57.195  1.00  0.00           C
ATOM   8341  P   POPEZ 360      46.375  82.880  58.175  1.00  0.00           P
ATOM   8342  O13 POPEZ 360      47.695  82.590  58.785  1.00  0.00           O
ATOM   8343  O14 POPEZ 360      45.205  82.910  59.075  1.00  0.00           O
ATOM   8344  O11 POPEZ 360      46.065  81.880  56.955  1.00  0.00           O
ATOM   8345  O12 POPEZ 360      46.465  84.250  57.405  1.00  0.00           O
ATOM   8346  C1  POPEZ 360      45.775  82.460  55.655  1.00  0.00           C
ATOM   8349  C2  POPEZ 360      45.565  81.450  54.465  1.00  0.00           C
ATOM   8351  O21 POPEZ 360      46.465  80.340  54.455  1.00  0.00           O
ATOM   8352  C21 POPEZ 360      47.755  80.550  54.295  1.00  0.00           C
ATOM   8353  O22 POPEZ 360      48.335  81.630  54.255  1.00  0.00           O
ATOM   8354  C22 POPEZ 360      48.435  79.190  54.135  1.00  0.00           C
ATOM   8357  C3  POPEZ 360      45.555  82.200  53.095  1.00  0.00           C
ATOM   8360  O31 POPEZ 360      45.545  81.280  51.975  1.00  0.00           O
ATOM   8361  C31 POPEZ 360      45.595  81.900  50.805  1.00  0.00           C
ATOM   8362  O32 POPEZ 360      45.555  83.110  50.645  1.00  0.00           O
ATOM   8363  C32 POPEZ 360      45.575  80.890  49.655  1.00  0.00           C
ATOM   8366  C23 POPEZ 360      49.745  79.230  53.325  1.00  0.00           C
ATOM   8369  C24 POPEZ 360      50.565  77.970  53.615  1.00  0.00           C
ATOM   8372  C25 POPEZ 360      51.825  77.870  52.755  1.00  0.00           C
ATOM   8375  C26 POPEZ 360      52.765  76.770  53.265  1.00  0.00           C
ATOM   8378  C27 POPEZ 360      53.915  76.470  52.295  1.00  0.00           C
ATOM   8381  C28 POPEZ 360      55.065  75.670  52.945  1.00  0.00           C
ATOM   8384  C29 POPEZ 360      54.545  74.430  53.645  1.00  0.00           C
ATOM   8386 0C21 POPEZ 360      54.415  73.230  53.065  1.00  0.00           C
ATOM   8388 1C21 POPEZ 360      54.835  72.910  51.655  1.00  0.00           C
ATOM   8391 2C21 POPEZ 360      54.695  71.420  51.315  1.00  0.00           C
ATOM   8394 3C21 POPEZ 360      53.245  70.980  51.015  1.00  0.00           C
ATOM   8397 4C21 POPEZ 360      52.835  71.290  49.565  1.00  0.00           C
ATOM   8400 5C21 POPEZ 360      53.155  70.160  48.565  1.00  0.00           C
ATOM   8403 6C21 POPEZ 360      51.895  69.420  48.095  1.00  0.00           C
ATOM   8406 7C21 POPEZ 360      52.175  68.340  47.035  1.00  0.00           C
ATOM   8409 8C21 POPEZ 360      50.915  67.790  46.375  1.00  0.00           C
ATOM   8413  C33 POPEZ 360      46.835  80.890  48.775  1.00  0.00           C
ATOM   8416  C34 POPEZ 360      46.675  79.930  47.585  1.00  0.00           C
ATOM   8419  C35 POPEZ 360      47.685  80.150  46.455  1.00  0.00           C
ATOM   8422  C36 POPEZ 360      49.165  80.230  46.865  1.00  0.00           C
ATOM   8425  C37 POPEZ 360      50.085  79.780  45.725  1.00  0.00           C
ATOM   8428  C38 POPEZ 360      51.525  80.290  45.825  1.00  0.00           C
ATOM   8431  C39 POPEZ 360      52.375  79.780  44.655  1.00  0.00           C
ATOM   8434 0C31 POPEZ 360      53.465  80.770  44.215  1.00  0.00           C
ATOM   8437 1C31 POPEZ 360      54.165  80.310  42.925  1.00  0.00           C
ATOM   8440 2C31 POPEZ 360      55.095  81.360  42.295  1.00  0.00           C
ATOM   8443 3C31 POPEZ 360      54.395  82.650  41.835  1.00  0.00           C
ATOM   8446 4C31 POPEZ 360      55.375  83.670  41.225  1.00  0.00           C
ATOM   8449 5C31 POPEZ 360      54.695  85.020  40.965  1.00  0.00           C
ATOM   8452 6C31 POPEZ 360      55.645  86.140  40.525  1.00  0.00           C
ATOM   8456  NH3 POPEa 361      81.965  31.260  57.655  1.00  0.00           N
ATOM   8460  C12 POPEa 361      82.365  30.670  56.335  1.00  0.00           C
ATOM   8463  C11 POPEa 361      83.245  29.420  56.485  1.00  0.00           C
ATOM   8466  P   POPEa 361      83.755  27.340  54.985  1.00  0.00           P
ATOM   8467  O13 POPEa 361      85.205  27.120  55.235  1.00  0.00           O
ATOM   8468  O14 POPEa 361      82.745  26.530  55.725  1.00  0.00           O
ATOM   8469  O11 POPEa 361      83.535  27.190  53.435  1.00  0.00           O
ATOM   8470  O12 POPEa 361      83.405  28.860  55.195  1.00  0.00           O
ATOM   8471  C1  POPEa 361      83.805  28.250  52.495  1.00  0.00           C
ATOM   8474  C2  POPEa 361      85.055  28.010  51.615  1.00  0.00           C
ATOM   8476  O21 POPEa 361      84.745  27.050  50.575  1.00  0.00           O
ATOM   8477  C21 POPEa 361      85.165  25.800  50.595  1.00  0.00           C
ATOM   8478  O22 POPEa 361      85.835  25.240  51.435  1.00  0.00           O
ATOM   8479  C22 POPEa 361      84.685  25.140  49.295  1.00  0.00           C
ATOM   8482  C3  POPEa 361      86.375  27.850  52.415  1.00  0.00           C
ATOM   8485  O31 POPEa 361      87.465  28.140  51.525  1.00  0.00           O
ATOM   8486  C31 POPEa 361      88.405  27.220  51.395  1.00  0.00           C
ATOM   8487  O32 POPEa 361      88.585  26.290  52.165  1.00  0.00           O
ATOM   8488  C32 POPEa 361      89.175  27.480  50.115  1.00  0.00           C
ATOM   8491  C23 POPEa 361      85.145  23.670  49.175  1.00  0.00           C
ATOM   8494  C24 POPEa 361      84.605  22.930  47.935  1.00  0.00           C
ATOM   8497  C25 POPEa 361      85.185  23.460  46.615  1.00  0.00           C
ATOM   8500  C26 POPEa 361      84.345  24.550  45.935  1.00  0.00           C
ATOM   8503  C27 POPEa 361      85.135  25.280  44.835  1.00  0.00           C
ATOM   8506  C28 POPEa 361      84.455  26.560  44.305  1.00  0.00           C
ATOM   8509  C29 POPEa 361      83.075  26.310  43.765  1.00  0.00           C
ATOM   8511 0C21 POPEa 361      82.745  26.070  42.475  1.00  0.00           C
ATOM   8513 1C21 POPEa 361      83.665  25.980  41.285  1.00  0.00           C
ATOM   8516 2C21 POPEa 361      83.645  24.580  40.625  1.00  0.00           C
ATOM   8519 3C21 POPEa 361      84.155  24.590  39.175  1.00  0.00           C
ATOM   8522 4C21 POPEa 361      84.155  23.190  38.535  1.00  0.00           C
ATOM   8525 5C21 POPEa 361      84.395  23.190  37.015  1.00  0.00           C
ATOM   8528 6C21 POPEa 361      85.875  23.180  36.615  1.00  0.00           C
ATOM   8531 7C21 POPEa 361      86.075  23.150  35.095  1.00  0.00           C
ATOM   8534 8C21 POPEa 361      87.535  22.940  34.675  1.00  0.00           C
ATOM   8538  C33 POPEa 361      88.485  26.780  48.925  1.00  0.00           C
ATOM   8541  C34 POPEa 361      88.715  27.490  47.585  1.00  0.00           C
ATOM   8544  C35 POPEa 361      90.145  27.370  47.055  1.00  0.00           C
ATOM   8547  C36 POPEa 361      90.235  27.690  45.565  1.00  0.00           C
ATOM   8550  C37 POPEa 361      91.635  27.400  44.995  1.00  0.00           C
ATOM   8553  C38 POPEa 361      91.735  27.550  43.475  1.00  0.00           C
ATOM   8556  C39 POPEa 361      90.915  26.490  42.735  1.00  0.00           C
ATOM   8559 0C31 POPEa 361      91.455  26.180  41.335  1.00  0.00           C
ATOM   8562 1C31 POPEa 361      90.695  25.030  40.665  1.00  0.00           C
ATOM   8565 2C31 POPEa 361      91.235  24.620  39.295  1.00  0.00           C
ATOM   8568 3C31 POPEa 361      92.735  24.300  39.315  1.00  0.00           C
ATOM   8571 4C31 POPEa 361      93.285  23.830  37.965  1.00  0.00           C
ATOM   8574 5C31 POPEa 361      94.805  23.650  38.025  1.00  0.00           C
ATOM   8577 6C31 POPEa 361      95.425  23.240  36.695  1.00  0.00           C
ATOM   8581  NH3 POPEb 362      38.565  21.880  16.945  1.00  0.00           N
ATOM   8585  C12 POPEb 362      39.445  20.940  16.195  1.00  0.00           C
ATOM   8588  C11 POPEb 362      39.215  20.950  14.665  1.00  0.00           C
ATOM   8591  P   POPEb 362      41.195  19.380  13.855  1.00  0.00           P
ATOM   8592  O13 POPEb 362      41.195  17.930  13.525  1.00  0.00           O
ATOM   8593  O14 POPEb 362      41.835  20.320  12.915  1.00  0.00           O
ATOM   8594  O11 POPEb 362      41.805  19.600  15.305  1.00  0.00           O
ATOM   8595  O12 POPEb 362      39.685  19.750  14.065  1.00  0.00           O
ATOM   8596  C1  POPEb 362      41.895  18.450  16.145  1.00  0.00           C
ATOM   8599  C2  POPEb 362      41.935  18.760  17.665  1.00  0.00           C
ATOM   8601  O21 POPEb 362      40.575  18.900  18.135  1.00  0.00           O
ATOM   8602  C21 POPEb 362      40.335  18.430  19.355  1.00  0.00           C
ATOM   8603  O22 POPEb 362      41.155  17.860  20.065  1.00  0.00           O
ATOM   8604  C22 POPEb 362      38.875  18.720  19.735  1.00  0.00           C
ATOM   8607  C3  POPEb 362      42.805  20.020  17.935  1.00  0.00           C
ATOM   8610  O31 POPEb 362      42.685  20.470  19.295  1.00  0.00           O
ATOM   8611  C31 POPEb 362      43.495  19.890  20.165  1.00  0.00           C
ATOM   8612  O32 POPEb 362      44.305  19.010  19.915  1.00  0.00           O
ATOM   8613  C32 POPEb 362      43.345  20.620  21.485  1.00  0.00           C
ATOM   8616  C23 POPEb 362      38.575  18.650  21.245  1.00  0.00           C
ATOM   8619  C24 POPEb 362      38.585  17.220  21.795  1.00  0.00           C
ATOM   8622  C25 POPEb 362      38.215  17.080  23.275  1.00  0.00           C
ATOM   8625  C26 POPEb 362      39.085  17.870  24.265  1.00  0.00           C
ATOM   8628  C27 POPEb 362      38.825  17.450  25.715  1.00  0.00           C
ATOM   8631  C28 POPEb 362      39.535  18.310  26.775  1.00  0.00           C
ATOM   8634  C29 POPEb 362      39.185  17.840  28.175  1.00  0.00           C
ATOM   8636 0C21 POPEb 362      38.735  18.600  29.185  1.00  0.00           C
ATOM   8638 1C21 POPEb 362      38.545  20.100  29.175  1.00  0.00           C
ATOM   8641 2C21 POPEb 362      38.645  20.740  30.585  1.00  0.00           C
ATOM   8644 3C21 POPEb 362      37.375  20.520  31.435  1.00  0.00           C
ATOM   8647 4C21 POPEb 362      37.485  21.010  32.885  1.00  0.00           C
ATOM   8650 5C21 POPEb 362      36.725  22.320  33.175  1.00  0.00           C
ATOM   8653 6C21 POPEb 362      36.475  22.520  34.675  1.00  0.00           C
ATOM   8656 7C21 POPEb 362      35.645  23.770  35.005  1.00  0.00           C
ATOM   8659 8C21 POPEb 362      35.345  23.890  36.505  1.00  0.00           C
ATOM   8663  C33 POPEb 362      43.225  19.710  22.725  1.00  0.00           C
ATOM   8666  C34 POPEb 362      43.295  20.600  23.975  1.00  0.00           C
ATOM   8669  C35 POPEb 362      42.995  19.880  25.295  1.00  0.00           C
ATOM   8672  C36 POPEb 362      43.135  20.880  26.455  1.00  0.00           C
ATOM   8675  C37 POPEb 362      42.955  20.280  27.845  1.00  0.00           C
ATOM   8678  C38 POPEb 362      42.805  21.390  28.895  1.00  0.00           C
ATOM   8681  C39 POPEb 362      42.815  20.860  30.335  1.00  0.00           C
ATOM   8684 0C31 POPEb 362      42.345  21.920  31.325  1.00  0.00           C
ATOM   8687 1C31 POPEb 362      42.355  21.420  32.775  1.00  0.00           C
ATOM   8690 2C31 POPEb 362      41.695  22.420  33.725  1.00  0.00           C
ATOM   8693 3C31 POPEb 362      41.615  21.890  35.155  1.00  0.00           C
ATOM   8696 4C31 POPEb 362      40.895  22.870  36.085  1.00  0.00           C
ATOM   8699 5C31 POPEb 362      40.815  22.390  37.535  1.00  0.00           C
ATOM   8702 6C31 POPEb 362      39.915  23.270  38.405  1.00  0.00           C
ATOM   8706  NH3 POPEc 363      45.445 117.240  11.105  1.00  0.00           N
ATOM   8710  C12 POPEc 363      44.845 115.970  10.535  1.00  0.00           C
ATOM   8713  C11 POPEc 363      43.805 116.230   9.425  1.00  0.00           C
ATOM   8716  P   POPEc 363      42.535 118.490   9.585  1.00  0.00           P
ATOM   8717  O13 POPEc 363      42.205 118.580   8.145  1.00  0.00           O
ATOM   8718  O14 POPEc 363      43.805 119.100  10.055  1.00  0.00           O
ATOM   8719  O11 POPEc 363      41.345 118.940  10.505  1.00  0.00           O
ATOM   8720  O12 POPEc 363      42.665 116.950   9.915  1.00  0.00           O
ATOM   8721  C1  POPEc 363      41.015 118.300  11.745  1.00  0.00           C
ATOM   8724  C2  POPEc 363      42.165 118.470  12.755  1.00  0.00           C
ATOM   8726  O21 POPEc 363      41.905 117.800  14.015  1.00  0.00           O
ATOM   8727  C21 POPEc 363      43.005 117.210  14.485  1.00  0.00           C
ATOM   8728  O22 POPEc 363      44.045 117.050  13.865  1.00  0.00           O
ATOM   8729  C22 POPEc 363      42.905 116.810  15.945  1.00  0.00           C
ATOM   8732  C3  POPEc 363      42.505 119.960  13.015  1.00  0.00           C
ATOM   8735  O31 POPEc 363      43.865 120.070  13.495  1.00  0.00           O
ATOM   8736  C31 POPEc 363      44.025 120.670  14.665  1.00  0.00           C
ATOM   8737  O32 POPEc 363      43.135 121.120  15.365  1.00  0.00           O
ATOM   8738  C32 POPEc 363      45.525 120.790  14.995  1.00  0.00           C
ATOM   8741  C23 POPEc 363      41.615 116.120  16.435  1.00  0.00           C
ATOM   8744  C24 POPEc 363      41.835 115.690  17.895  1.00  0.00           C
ATOM   8747  C25 POPEc 363      40.565 115.530  18.715  1.00  0.00           C
ATOM   8750  C26 POPEc 363      40.825 115.630  20.235  1.00  0.00           C
ATOM   8753  C27 POPEc 363      41.675 114.480  20.805  1.00  0.00           C
ATOM   8756  C28 POPEc 363      42.185 114.800  22.235  1.00  0.00           C
ATOM   8759  C29 POPEc 363      43.035 113.690  22.775  1.00  0.00           C
ATOM   8761 0C21 POPEc 363      43.335 113.450  24.065  1.00  0.00           C
ATOM   8763 1C21 POPEc 363      42.875 114.240  25.265  1.00  0.00           C
ATOM   8766 2C21 POPEc 363      42.355 113.300  26.375  1.00  0.00           C
ATOM   8769 3C21 POPEc 363      41.915 114.030  27.655  1.00  0.00           C
ATOM   8772 4C21 POPEc 363      41.205 113.090  28.635  1.00  0.00           C
ATOM   8775 5C21 POPEc 363      42.145 112.290  29.555  1.00  0.00           C
ATOM   8778 6C21 POPEc 363      42.235 112.880  30.975  1.00  0.00           C
ATOM   8781 7C21 POPEc 363      43.395 112.290  31.795  1.00  0.00           C
ATOM   8784 8C21 POPEc 363      43.035 112.030  33.265  1.00  0.00           C
ATOM   8788  C33 POPEc 363      45.845 120.400  16.465  1.00  0.00           C
ATOM   8791  C34 POPEc 363      46.085 118.900  16.615  1.00  0.00           C
ATOM   8794  C35 POPEc 363      45.915 118.380  18.055  1.00  0.00           C
ATOM   8797  C36 POPEc 363      45.965 116.840  18.135  1.00  0.00           C
ATOM   8800  C37 POPEc 363      45.105 116.190  19.235  1.00  0.00           C
ATOM   8803  C38 POPEc 363      45.885 115.800  20.485  1.00  0.00           C
ATOM   8806  C39 POPEc 363      46.415 117.000  21.275  1.00  0.00           C
ATOM   8809 0C31 POPEc 363      45.975 117.000  22.735  1.00  0.00           C
ATOM   8812 1C31 POPEc 363      46.355 118.300  23.455  1.00  0.00           C
ATOM   8815 2C31 POPEc 363      46.245 118.200  24.975  1.00  0.00           C
ATOM   8818 3C31 POPEc 363      44.795 118.040  25.455  1.00  0.00           C
ATOM   8821 4C31 POPEc 363      44.705 117.810  26.965  1.00  0.00           C
ATOM   8824 5C31 POPEc 363      43.275 117.510  27.395  1.00  0.00           C
ATOM   8827 6C31 POPEc 363      43.165 117.230  28.885  1.00  0.00           C
ATOM   8831  NH3 POPEd 364      98.615  41.790  13.935  1.00  0.00           N
ATOM   8835  C12 POPEd 364      99.685  42.600  13.235  1.00  0.00           C
ATOM   8838  C11 POPEd 364     100.925  42.840  14.125  1.00  0.00           C
ATOM   8841  P   POPEd 364     102.535  44.850  13.425  1.00  0.00           P
ATOM   8842  O13 POPEd 364     104.015  44.820  13.555  1.00  0.00           O
ATOM   8843  O14 POPEd 364     101.995  45.670  12.325  1.00  0.00           O
ATOM   8844  O11 POPEd 364     101.915  45.410  14.765  1.00  0.00           O
ATOM   8845  O12 POPEd 364     101.995  43.370  13.345  1.00  0.00           O
ATOM   8846  C1  POPEd 364     102.695  45.400  15.965  1.00  0.00           C
ATOM   8849  C2  POPEd 364     103.745  46.530  16.005  1.00  0.00           C
ATOM   8851  O21 POPEd 364     103.965  46.810  17.395  1.00  0.00           O
ATOM   8852  C21 POPEd 364     103.225  47.670  18.045  1.00  0.00           C
ATOM   8853  O22 POPEd 364     102.245  48.260  17.625  1.00  0.00           O
ATOM   8854  C22 POPEd 364     103.745  47.830  19.465  1.00  0.00           C
ATOM   8857  C3  POPEd 364     103.355  47.740  15.085  1.00  0.00           C
ATOM   8860  O31 POPEd 364     104.135  48.930  15.285  1.00  0.00           O
ATOM   8861  C31 POPEd 364     103.715  49.920  14.495  1.00  0.00           C
ATOM   8862  O32 POPEd 364     102.855  49.810  13.645  1.00  0.00           O
ATOM   8863  C32 POPEd 364     104.435  51.230  14.855  1.00  0.00           C
ATOM   8866  C23 POPEd 364     102.665  47.550  20.525  1.00  0.00           C
ATOM   8869  C24 POPEd 364     103.275  47.560  21.935  1.00  0.00           C
ATOM   8872  C25 POPEd 364     103.445  48.950  22.565  1.00  0.00           C
ATOM   8875  C26 POPEd 364     102.135  49.510  23.145  1.00  0.00           C
ATOM   8878  C27 POPEd 364     102.365  50.840  23.875  1.00  0.00           C
ATOM   8881  C28 POPEd 364     101.245  51.150  24.895  1.00  0.00           C
ATOM   8884  C29 POPEd 364     101.445  52.510  25.515  1.00  0.00           C
ATOM   8886 0C21 POPEd 364     101.515  52.820  26.825  1.00  0.00           C
ATOM   8888 1C21 POPEd 364     101.395  51.890  28.005  1.00  0.00           C
ATOM   8891 2C21 POPEd 364     100.345  52.360  29.035  1.00  0.00           C
ATOM   8894 3C21 POPEd 364     100.475  51.590  30.355  1.00  0.00           C
ATOM   8897 4C21 POPEd 364      99.515  52.100  31.445  1.00  0.00           C
ATOM   8900 5C21 POPEd 364     100.115  51.930  32.845  1.00  0.00           C
ATOM   8903 6C21 POPEd 364      99.185  52.440  33.965  1.00  0.00           C
ATOM   8906 7C21 POPEd 364      99.805  52.300  35.355  1.00  0.00           C
ATOM   8909 8C21 POPEd 364      98.845  51.710  36.395  1.00  0.00           C
ATOM   8913  C33 POPEd 364     103.775  51.950  16.055  1.00  0.00           C
ATOM   8916  C34 POPEd 364     104.165  53.420  16.315  1.00  0.00           C
ATOM   8919  C35 POPEd 364     103.315  54.080  17.425  1.00  0.00           C
ATOM   8922  C36 POPEd 364     103.855  53.880  18.855  1.00  0.00           C
ATOM   8925  C37 POPEd 364     102.885  54.360  19.955  1.00  0.00           C
ATOM   8928  C38 POPEd 364     103.555  54.640  21.305  1.00  0.00           C
ATOM   8931  C39 POPEd 364     102.585  55.170  22.365  1.00  0.00           C
ATOM   8934 0C31 POPEd 364     103.255  55.620  23.675  1.00  0.00           C
ATOM   8937 1C31 POPEd 364     102.245  56.230  24.665  1.00  0.00           C
ATOM   8940 2C31 POPEd 364     102.785  56.360  26.095  1.00  0.00           C
ATOM   8943 3C31 POPEd 364     101.685  56.690  27.115  1.00  0.00           C
ATOM   8946 4C31 POPEd 364     102.155  56.540  28.565  1.00  0.00           C
ATOM   8949 5C31 POPEd 364     101.005  56.590  29.575  1.00  0.00           C
ATOM   8952 6C31 POPEd 364     101.435  56.240  31.005  1.00  0.00           C
ATOM   8956  NH3 POPEe 365      12.435  -2.270  14.495  1.00  0.00           N
ATOM   8960  C12 POPEe 365      13.335  -2.490  13.315  1.00  0.00           C
ATOM   8963  C11 POPEe 365      14.575  -1.600  13.435  1.00  0.00           C
ATOM   8966  P   POPEe 365      15.425   0.470  14.745  1.00  0.00           P
ATOM   8967  O13 POPEe 365      16.145  -0.470  15.625  1.00  0.00           O
ATOM   8968  O14 POPEe 365      16.215   1.200  13.725  1.00  0.00           O
ATOM   8969  O11 POPEe 365      14.655   1.530  15.625  1.00  0.00           O
ATOM   8970  O12 POPEe 365      14.255  -0.330  14.035  1.00  0.00           O
ATOM   8971  C1  POPEe 365      13.765   1.040  16.655  1.00  0.00           C
ATOM   8974  C2  POPEe 365      13.435   2.180  17.655  1.00  0.00           C
ATOM   8976  O21 POPEe 365      14.185   2.070  18.875  1.00  0.00           O
ATOM   8977  C21 POPEe 365      15.305   2.780  18.875  1.00  0.00           C
ATOM   8978  O22 POPEe 365      16.015   3.010  17.915  1.00  0.00           O
ATOM   8979  C22 POPEe 365      15.395   3.550  20.185  1.00  0.00           C
ATOM   8982  C3  POPEe 365      11.905   2.290  17.975  1.00  0.00           C
ATOM   8985  O31 POPEe 365      11.455   1.390  19.025  1.00  0.00           O
ATOM   8986  C31 POPEe 365      11.375   2.010  20.235  1.00  0.00           C
ATOM   8987  O32 POPEe 365      11.735   3.140  20.465  1.00  0.00           O
ATOM   8988  C32 POPEe 365      10.775   1.080  21.295  1.00  0.00           C
ATOM   8991  C23 POPEe 365      15.955   2.710  21.345  1.00  0.00           C
ATOM   8994  C24 POPEe 365      14.865   2.350  22.365  1.00  0.00           C
ATOM   8997  C25 POPEe 365      14.305   3.610  23.035  1.00  0.00           C
ATOM   9000  C26 POPEe 365      13.845   3.340  24.475  1.00  0.00           C
ATOM   9003  C27 POPEe 365      13.285   4.620  25.105  1.00  0.00           C
ATOM   9006  C28 POPEe 365      12.955   4.450  26.605  1.00  0.00           C
ATOM   9009  C29 POPEe 365      11.775   3.540  26.815  1.00  0.00           C
ATOM   9011 0C21 POPEe 365      11.005   3.510  27.915  1.00  0.00           C
ATOM   9013 1C21 POPEe 365      11.215   4.340  29.155  1.00  0.00           C
ATOM   9016 2C21 POPEe 365      12.465   3.880  29.935  1.00  0.00           C
ATOM   9019 3C21 POPEe 365      12.505   4.440  31.365  1.00  0.00           C
ATOM   9022 4C21 POPEe 365      13.745   3.960  32.125  1.00  0.00           C
ATOM   9025 5C21 POPEe 365      13.675   4.260  33.625  1.00  0.00           C
ATOM   9028 6C21 POPEe 365      14.955   3.840  34.365  1.00  0.00           C
ATOM   9031 7C21 POPEe 365      14.705   3.610  35.855  1.00  0.00           C
ATOM   9034 8C21 POPEe 365      15.985   3.380  36.655  1.00  0.00           C
ATOM   9038  C33 POPEe 365      10.395   1.910  22.545  1.00  0.00           C
ATOM   9041  C34 POPEe 365       9.655   1.150  23.665  1.00  0.00           C
ATOM   9044  C35 POPEe 365      10.545   0.180  24.455  1.00  0.00           C
ATOM   9047  C36 POPEe 365       9.945  -0.200  25.825  1.00  0.00           C
ATOM   9050  C37 POPEe 365      10.965  -0.940  26.705  1.00  0.00           C
ATOM   9053  C38 POPEe 365      10.445  -1.370  28.085  1.00  0.00           C
ATOM   9056  C39 POPEe 365      10.575  -0.270  29.165  1.00  0.00           C
ATOM   9059 0C31 POPEe 365      10.825  -0.840  30.575  1.00  0.00           C
ATOM   9062 1C31 POPEe 365      11.405   0.200  31.545  1.00  0.00           C
ATOM   9065 2C31 POPEe 365      12.295  -0.370  32.655  1.00  0.00           C
ATOM   9068 3C31 POPEe 365      13.585  -1.010  32.115  1.00  0.00           C
ATOM   9071 4C31 POPEe 365      14.625  -1.390  33.185  1.00  0.00           C
ATOM   9074 5C31 POPEe 365      15.415  -0.200  33.745  1.00  0.00           C
ATOM   9077 6C31 POPEe 365      16.755  -0.620  34.365  1.00  0.00           C
ATOM   9081  NH3 POPEf 366      85.475 103.280  55.055  1.00  0.00           N
ATOM   9085  C12 POPEf 366      85.955 104.170  56.175  1.00  0.00           C
ATOM   9088  C11 POPEf 366      85.935 105.650  55.725  1.00  0.00           C
ATOM   9091  P   POPEf 366      83.445 106.510  55.765  1.00  0.00           P
ATOM   9092  O13 POPEf 366      83.625 107.950  56.065  1.00  0.00           O
ATOM   9093  O14 POPEf 366      83.115 105.560  56.845  1.00  0.00           O
ATOM   9094  O11 POPEf 366      82.315 106.350  54.665  1.00  0.00           O
ATOM   9095  O12 POPEf 366      84.735 106.000  55.015  1.00  0.00           O
ATOM   9096  C1  POPEf 366      82.225 107.230  53.545  1.00  0.00           C
ATOM   9099  C2  POPEf 366      82.905 106.680  52.265  1.00  0.00           C
ATOM   9101  O21 POPEf 366      82.335 107.340  51.105  1.00  0.00           O
ATOM   9102  C21 POPEf 366      81.255 106.840  50.535  1.00  0.00           C
ATOM   9103  O22 POPEf 366      80.705 105.800  50.805  1.00  0.00           O
ATOM   9104  C22 POPEf 366      80.605 107.870  49.595  1.00  0.00           C
ATOM   9107  C3  POPEf 366      82.955 105.110  52.255  1.00  0.00           C
ATOM   9110  O31 POPEf 366      83.575 104.610  51.055  1.00  0.00           O
ATOM   9111  C31 POPEf 366      84.315 103.530  51.245  1.00  0.00           C
ATOM   9112  O32 POPEf 366      84.555 103.020  52.335  1.00  0.00           O
ATOM   9113  C32 POPEf 366      84.785 102.990  49.905  1.00  0.00           C
ATOM   9116  C23 POPEf 366      80.525 109.270  50.245  1.00  0.00           C
ATOM   9119  C24 POPEf 366      79.465 110.210  49.655  1.00  0.00           C
ATOM   9122  C25 POPEf 366      79.505 110.410  48.135  1.00  0.00           C
ATOM   9125  C26 POPEf 366      78.475 111.460  47.675  1.00  0.00           C
ATOM   9128  C27 POPEf 366      78.495 111.750  46.155  1.00  0.00           C
ATOM   9131  C28 POPEf 366      77.355 112.720  45.755  1.00  0.00           C
ATOM   9134  C29 POPEf 366      77.255 112.920  44.255  1.00  0.00           C
ATOM   9136 0C21 POPEf 366      77.095 114.090  43.605  1.00  0.00           C
ATOM   9138 1C21 POPEf 366      77.025 115.470  44.215  1.00  0.00           C
ATOM   9141 2C21 POPEf 366      77.415 116.620  43.245  1.00  0.00           C
ATOM   9144 3C21 POPEf 366      78.875 116.560  42.755  1.00  0.00           C
ATOM   9147 4C21 POPEf 366      79.255 117.780  41.895  1.00  0.00           C
ATOM   9150 5C21 POPEf 366      80.735 117.770  41.485  1.00  0.00           C
ATOM   9153 6C21 POPEf 366      81.125 118.960  40.605  1.00  0.00           C
ATOM   9156 7C21 POPEf 366      82.585 118.910  40.125  1.00  0.00           C
ATOM   9159 8C21 POPEf 366      83.225 120.290  39.955  1.00  0.00           C
ATOM   9163  C33 POPEf 366      85.975 102.040  50.085  1.00  0.00           C
ATOM   9166  C34 POPEf 366      86.885 102.030  48.855  1.00  0.00           C
ATOM   9169  C35 POPEf 366      86.595 100.940  47.825  1.00  0.00           C
ATOM   9172  C36 POPEf 366      87.195 101.350  46.475  1.00  0.00           C
ATOM   9175  C37 POPEf 366      87.235 100.240  45.425  1.00  0.00           C
ATOM   9178  C38 POPEf 366      86.605 100.700  44.105  1.00  0.00           C
ATOM   9181  C39 POPEf 366      86.585  99.580  43.065  1.00  0.00           C
ATOM   9184 0C31 POPEf 366      85.535  99.820  41.985  1.00  0.00           C
ATOM   9187 1C31 POPEf 366      85.275  98.580  41.135  1.00  0.00           C
ATOM   9190 2C31 POPEf 366      83.805  98.410  40.765  1.00  0.00           C
ATOM   9193 3C31 POPEf 366      83.465  97.030  40.175  1.00  0.00           C
ATOM   9196 4C31 POPEf 366      83.825  96.910  38.695  1.00  0.00           C
ATOM   9199 5C31 POPEf 366      83.415  95.550  38.115  1.00  0.00           C
ATOM   9202 6C31 POPEf 366      83.515  95.480  36.595  1.00  0.00           C
ATOM   9206  NH3 POPEg 367      72.645  71.840  56.505  1.00  0.00           N
ATOM   9210  C12 POPEg 367      72.755  70.540  55.765  1.00  0.00           C
ATOM   9213  C11 POPEg 367      72.105  69.340  56.515  1.00  0.00           C
ATOM   9216  P   POPEg 367      69.725  68.390  57.105  1.00  0.00           P
ATOM   9217  O13 POPEg 367      70.355  67.060  56.935  1.00  0.00           O
ATOM   9218  O14 POPEg 367      69.195  68.660  58.465  1.00  0.00           O
ATOM   9219  O11 POPEg 367      68.575  68.530  56.015  1.00  0.00           O
ATOM   9220  O12 POPEg 367      70.715  69.560  56.685  1.00  0.00           O
ATOM   9221  C1  POPEg 367      68.795  67.990  54.705  1.00  0.00           C
ATOM   9224  C2  POPEg 367      67.595  68.160  53.705  1.00  0.00           C
ATOM   9226  O21 POPEg 367      67.575  69.510  53.185  1.00  0.00           O
ATOM   9227  C21 POPEg 367      67.205  69.620  51.915  1.00  0.00           C
ATOM   9228  O22 POPEg 367      67.255  68.740  51.075  1.00  0.00           O
ATOM   9229  C22 POPEg 367      66.555  70.990  51.705  1.00  0.00           C
ATOM   9232  C3  POPEg 367      66.215  67.800  54.335  1.00  0.00           C
ATOM   9235  O31 POPEg 367      65.335  67.150  53.385  1.00  0.00           O
ATOM   9236  C31 POPEg 367      64.445  67.900  52.745  1.00  0.00           C
ATOM   9237  O32 POPEg 367      64.205  69.080  52.955  1.00  0.00           O
ATOM   9238  C32 POPEg 367      63.695  67.050  51.705  1.00  0.00           C
ATOM   9241  C23 POPEg 367      65.635  71.050  50.465  1.00  0.00           C
ATOM   9244  C24 POPEg 367      66.285  71.560  49.175  1.00  0.00           C
ATOM   9247  C25 POPEg 367      65.585  72.820  48.615  1.00  0.00           C
ATOM   9250  C26 POPEg 367      65.785  74.040  49.525  1.00  0.00           C
ATOM   9253  C27 POPEg 367      65.045  75.310  49.085  1.00  0.00           C
ATOM   9256  C28 POPEg 367      65.705  75.980  47.865  1.00  0.00           C
ATOM   9259  C29 POPEg 367      65.025  77.290  47.555  1.00  0.00           C
ATOM   9261 0C21 POPEg 367      64.575  77.690  46.355  1.00  0.00           C
ATOM   9263 1C21 POPEg 367      64.665  76.900  45.075  1.00  0.00           C
ATOM   9266 2C21 POPEg 367      64.315  77.760  43.845  1.00  0.00           C
ATOM   9269 3C21 POPEg 367      63.985  76.900  42.625  1.00  0.00           C
ATOM   9272 4C21 POPEg 367      63.555  77.700  41.385  1.00  0.00           C
ATOM   9275 5C21 POPEg 367      63.195  76.810  40.185  1.00  0.00           C
ATOM   9278 6C21 POPEg 367      64.395  76.020  39.645  1.00  0.00           C
ATOM   9281 7C21 POPEg 367      64.065  75.060  38.505  1.00  0.00           C
ATOM   9284 8C21 POPEg 367      65.315  74.380  37.925  1.00  0.00           C
ATOM   9288  C33 POPEg 367      63.805  67.560  50.245  1.00  0.00           C
ATOM   9291  C34 POPEg 367      63.085  66.660  49.225  1.00  0.00           C
ATOM   9294  C35 POPEg 367      63.455  67.060  47.795  1.00  0.00           C
ATOM   9297  C36 POPEg 367      62.725  66.290  46.685  1.00  0.00           C
ATOM   9300  C37 POPEg 367      63.575  66.300  45.405  1.00  0.00           C
ATOM   9303  C38 POPEg 367      62.825  66.020  44.095  1.00  0.00           C
ATOM   9306  C39 POPEg 367      63.775  66.130  42.885  1.00  0.00           C
ATOM   9309 0C31 POPEg 367      63.095  65.880  41.525  1.00  0.00           C
ATOM   9312 1C31 POPEg 367      64.135  65.780  40.385  1.00  0.00           C
ATOM   9315 2C31 POPEg 367      63.555  65.630  38.965  1.00  0.00           C
ATOM   9318 3C31 POPEg 367      62.545  64.480  38.785  1.00  0.00           C
ATOM   9321 4C31 POPEg 367      62.095  64.340  37.325  1.00  0.00           C
ATOM   9324 5C31 POPEg 367      61.495  62.960  37.005  1.00  0.00           C
ATOM   9327 6C31 POPEg 367      60.865  62.880  35.615  1.00  0.00           C
ATOM   9331  NH3 POPEh 368      15.565  60.730  15.085  1.00  0.00           N
ATOM   9335  C12 POPEh 368      15.635  60.270  13.645  1.00  0.00           C
ATOM   9338  C11 POPEh 368      16.795  59.270  13.405  1.00  0.00           C
ATOM   9341  P   POPEh 368      18.825  59.700  15.025  1.00  0.00           P
ATOM   9342  O13 POPEh 368      18.145  60.680  15.885  1.00  0.00           O
ATOM   9343  O14 POPEh 368      20.275  59.900  14.765  1.00  0.00           O
ATOM   9344  O11 POPEh 368      18.555  58.280  15.625  1.00  0.00           O
ATOM   9345  O12 POPEh 368      18.085  59.800  13.645  1.00  0.00           O
ATOM   9346  C1  POPEh 368      17.535  57.920  16.565  1.00  0.00           C
ATOM   9349  C2  POPEh 368      18.105  57.460  17.945  1.00  0.00           C
ATOM   9351  O21 POPEh 368      17.745  58.380  18.985  1.00  0.00           O
ATOM   9352  C21 POPEh 368      16.615  58.190  19.625  1.00  0.00           C
ATOM   9353  O22 POPEh 368      15.735  57.400  19.315  1.00  0.00           O
ATOM   9354  C22 POPEh 368      16.735  59.070  20.895  1.00  0.00           C
ATOM   9357  C3  POPEh 368      19.655  57.350  17.945  1.00  0.00           C
ATOM   9360  O31 POPEh 368      20.135  56.670  19.125  1.00  0.00           O
ATOM   9361  C31 POPEh 368      20.085  57.320  20.285  1.00  0.00           C
ATOM   9362  O32 POPEh 368      19.615  56.860  21.315  1.00  0.00           O
ATOM   9363  C32 POPEh 368      20.795  58.680  20.235  1.00  0.00           C
ATOM   9366  C23 POPEh 368      15.445  59.660  21.495  1.00  0.00           C
ATOM   9369  C24 POPEh 368      15.545  59.880  23.015  1.00  0.00           C
ATOM   9372  C25 POPEh 368      14.215  60.340  23.635  1.00  0.00           C
ATOM   9375  C26 POPEh 368      14.035  59.890  25.085  1.00  0.00           C
ATOM   9378  C27 POPEh 368      14.995  60.550  26.095  1.00  0.00           C
ATOM   9381  C28 POPEh 368      14.835  60.050  27.545  1.00  0.00           C
ATOM   9384  C29 POPEh 368      13.385  60.000  27.955  1.00  0.00           C
ATOM   9386 0C21 POPEh 368      12.755  60.680  28.925  1.00  0.00           C
ATOM   9388 1C21 POPEh 368      13.325  61.670  29.915  1.00  0.00           C
ATOM   9391 2C21 POPEh 368      12.695  63.080  29.805  1.00  0.00           C
ATOM   9394 3C21 POPEh 368      11.185  63.120  30.105  1.00  0.00           C
ATOM   9397 4C21 POPEh 368      10.605  64.550  30.105  1.00  0.00           C
ATOM   9400 5C21 POPEh 368      10.855  65.300  31.415  1.00  0.00           C
ATOM   9403 6C21 POPEh 368       9.865  64.910  32.525  1.00  0.00           C
ATOM   9406 7C21 POPEh 368      10.405  65.190  33.925  1.00  0.00           C
ATOM   9409 8C21 POPEh 368       9.445  64.730  35.025  1.00  0.00           C
ATOM   9413  C33 POPEh 368      21.255  59.190  21.625  1.00  0.00           C
ATOM   9416  C34 POPEh 368      20.195  60.020  22.385  1.00  0.00           C
ATOM   9419  C35 POPEh 368      20.635  60.300  23.835  1.00  0.00           C
ATOM   9422  C36 POPEh 368      19.915  61.450  24.545  1.00  0.00           C
ATOM   9425  C37 POPEh 368      20.355  61.550  26.025  1.00  0.00           C
ATOM   9428  C38 POPEh 368      19.745  62.730  26.775  1.00  0.00           C
ATOM   9431  C39 POPEh 368      20.735  63.860  27.105  1.00  0.00           C
ATOM   9434 0C31 POPEh 368      21.405  63.690  28.475  1.00  0.00           C
ATOM   9437 1C31 POPEh 368      22.335  64.850  28.855  1.00  0.00           C
ATOM   9440 2C31 POPEh 368      22.895  64.690  30.265  1.00  0.00           C
ATOM   9443 3C31 POPEh 368      23.975  65.740  30.585  1.00  0.00           C
ATOM   9446 4C31 POPEh 368      24.685  65.450  31.905  1.00  0.00           C
ATOM   9449 5C31 POPEh 368      25.505  66.650  32.345  1.00  0.00           C
ATOM   9452 6C31 POPEh 368      26.265  66.410  33.645  1.00  0.00           C
ATOM   9456  NH3 POPEi 369      82.045  52.200  16.285  1.00  0.00           N
ATOM   9460  C12 POPEi 369      83.095  51.980  15.215  1.00  0.00           C
ATOM   9463  C11 POPEi 369      82.925  50.660  14.415  1.00  0.00           C
ATOM   9466  P   POPEi 369      82.215  48.400  15.605  1.00  0.00           P
ATOM   9467  O13 POPEi 369      82.825  47.060  15.715  1.00  0.00           O
ATOM   9468  O14 POPEi 369      81.025  48.430  14.735  1.00  0.00           O
ATOM   9469  O11 POPEi 369      81.855  48.880  17.065  1.00  0.00           O
ATOM   9470  O12 POPEi 369      83.275  49.490  15.165  1.00  0.00           O
ATOM   9471  C1  POPEi 369      82.405  48.240  18.225  1.00  0.00           C
ATOM   9474  C2  POPEi 369      83.665  48.930  18.835  1.00  0.00           C
ATOM   9476  O21 POPEi 369      83.295  49.670  20.005  1.00  0.00           O
ATOM   9477  C21 POPEi 369      82.575  50.770  19.865  1.00  0.00           C
ATOM   9478  O22 POPEi 369      82.225  51.280  18.825  1.00  0.00           O
ATOM   9479  C22 POPEi 369      82.275  51.330  21.275  1.00  0.00           C
ATOM   9482  C3  POPEi 369      84.665  49.670  17.895  1.00  0.00           C
ATOM   9485  O31 POPEi 369      85.795  50.190  18.645  1.00  0.00           O
ATOM   9486  C31 POPEi 369      85.835  51.520  18.755  1.00  0.00           C
ATOM   9487  O32 POPEi 369      85.085  52.280  18.155  1.00  0.00           O
ATOM   9488  C32 POPEi 369      86.835  52.000  19.815  1.00  0.00           C
ATOM   9491  C23 POPEi 369      83.475  51.200  22.255  1.00  0.00           C
ATOM   9494  C24 POPEi 369      83.195  51.640  23.695  1.00  0.00           C
ATOM   9497  C25 POPEi 369      84.475  51.590  24.555  1.00  0.00           C
ATOM   9500  C26 POPEi 369      84.185  51.580  26.065  1.00  0.00           C
ATOM   9503  C27 POPEi 369      85.465  51.710  26.915  1.00  0.00           C
ATOM   9506  C28 POPEi 369      85.185  51.430  28.395  1.00  0.00           C
ATOM   9509  C29 POPEi 369      86.285  51.850  29.335  1.00  0.00           C
ATOM   9511 0C21 POPEi 369      86.245  51.690  30.665  1.00  0.00           C
ATOM   9513 1C21 POPEi 369      85.125  51.000  31.405  1.00  0.00           C
ATOM   9516 2C21 POPEi 369      85.605  50.100  32.555  1.00  0.00           C
ATOM   9519 3C21 POPEi 369      85.985  50.890  33.805  1.00  0.00           C
ATOM   9522 4C21 POPEi 369      86.345  50.000  35.005  1.00  0.00           C
ATOM   9525 5C21 POPEi 369      86.505  50.850  36.275  1.00  0.00           C
ATOM   9528 6C21 POPEi 369      86.455  50.030  37.565  1.00  0.00           C
ATOM   9531 7C21 POPEi 369      86.385  50.950  38.795  1.00  0.00           C
ATOM   9534 8C21 POPEi 369      86.485  50.200  40.125  1.00  0.00           C
ATOM   9538  C33 POPEi 369      88.305  51.530  19.635  1.00  0.00           C
ATOM   9541  C34 POPEi 369      88.675  50.260  20.415  1.00  0.00           C
ATOM   9544  C35 POPEi 369      88.675  50.450  21.945  1.00  0.00           C
ATOM   9547  C36 POPEi 369      89.025  49.160  22.705  1.00  0.00           C
ATOM   9550  C37 POPEi 369      88.895  49.320  24.225  1.00  0.00           C
ATOM   9553  C38 POPEi 369      89.325  48.050  24.955  1.00  0.00           C
ATOM   9556  C39 POPEi 369      89.085  48.090  26.475  1.00  0.00           C
ATOM   9559 0C31 POPEi 369      89.985  49.080  27.205  1.00  0.00           C
ATOM   9562 1C31 POPEi 369      89.735  49.090  28.715  1.00  0.00           C
ATOM   9565 2C31 POPEi 369      90.595  50.150  29.415  1.00  0.00           C
ATOM   9568 3C31 POPEi 369      90.635  50.000  30.935  1.00  0.00           C
ATOM   9571 4C31 POPEi 369      91.815  50.780  31.535  1.00  0.00           C
ATOM   9574 5C31 POPEi 369      92.225  50.270  32.925  1.00  0.00           C
ATOM   9577 6C31 POPEi 369      93.585  50.810  33.385  1.00  0.00           C
ATOM   9581  NH3 POPEj 370      67.915 102.350  54.235  1.00  0.00           N
ATOM   9585  C12 POPEj 370      67.395 103.110  55.415  1.00  0.00           C
ATOM   9588  C11 POPEj 370      66.465 104.240  54.965  1.00  0.00           C
ATOM   9591  P   POPEj 370      64.365 104.750  53.535  1.00  0.00           P
ATOM   9592  O13 POPEj 370      63.505 104.740  54.725  1.00  0.00           O
ATOM   9593  O14 POPEj 370      64.635 106.040  52.865  1.00  0.00           O
ATOM   9594  O11 POPEj 370      63.675 103.760  52.515  1.00  0.00           O
ATOM   9595  O12 POPEj 370      65.685 103.910  53.815  1.00  0.00           O
ATOM   9596  C1  POPEj 370      63.005 104.250  51.345  1.00  0.00           C
ATOM   9599  C2  POPEj 370      62.645 103.070  50.395  1.00  0.00           C
ATOM   9601  O21 POPEj 370      62.095 103.570  49.165  1.00  0.00           O
ATOM   9602  C21 POPEj 370      60.865 104.070  49.125  1.00  0.00           C
ATOM   9603  O22 POPEj 370      60.045 104.060  50.035  1.00  0.00           O
ATOM   9604  C22 POPEj 370      60.605 104.680  47.745  1.00  0.00           C
ATOM   9607  C3  POPEj 370      61.795 101.990  51.145  1.00  0.00           C
ATOM   9610  O31 POPEj 370      61.625 100.760  50.395  1.00  0.00           O
ATOM   9611  C31 POPEj 370      60.755  99.950  50.995  1.00  0.00           C
ATOM   9612  O32 POPEj 370      59.945 100.290  51.835  1.00  0.00           O
ATOM   9613  C32 POPEj 370      60.905  98.510  50.485  1.00  0.00           C
ATOM   9616  C23 POPEj 370      60.765 103.700  46.565  1.00  0.00           C
ATOM   9619  C24 POPEj 370      60.405 104.380  45.235  1.00  0.00           C
ATOM   9622  C25 POPEj 370      60.635 103.430  44.055  1.00  0.00           C
ATOM   9625  C26 POPEj 370      60.145 103.970  42.705  1.00  0.00           C
ATOM   9628  C27 POPEj 370      60.135 102.820  41.695  1.00  0.00           C
ATOM   9631  C28 POPEj 370      59.825 103.230  40.255  1.00  0.00           C
ATOM   9634  C29 POPEj 370      59.795 101.980  39.405  1.00  0.00           C
ATOM   9636 0C21 POPEj 370      60.875 101.330  38.935  1.00  0.00           C
ATOM   9638 1C21 POPEj 370      62.325 101.730  39.135  1.00  0.00           C
ATOM   9641 2C21 POPEj 370      62.925 102.300  37.835  1.00  0.00           C
ATOM   9644 3C21 POPEj 370      62.965 101.280  36.685  1.00  0.00           C
ATOM   9647 4C21 POPEj 370      63.355 101.890  35.335  1.00  0.00           C
ATOM   9650 5C21 POPEj 370      62.365 102.960  34.845  1.00  0.00           C
ATOM   9653 6C21 POPEj 370      62.565 103.300  33.365  1.00  0.00           C
ATOM   9656 7C21 POPEj 370      61.495 104.250  32.835  1.00  0.00           C
ATOM   9659 8C21 POPEj 370      61.565 104.460  31.325  1.00  0.00           C
ATOM   9663  C33 POPEj 370      61.485  97.560  51.565  1.00  0.00           C
ATOM   9666  C34 POPEj 370      62.995  97.330  51.445  1.00  0.00           C
ATOM   9669  C35 POPEj 370      63.435  96.430  50.275  1.00  0.00           C
ATOM   9672  C36 POPEj 370      62.645  95.120  50.125  1.00  0.00           C
ATOM   9675  C37 POPEj 370      63.225  94.190  49.045  1.00  0.00           C
ATOM   9678  C38 POPEj 370      62.425  92.890  48.845  1.00  0.00           C
ATOM   9681  C39 POPEj 370      63.215  91.850  48.045  1.00  0.00           C
ATOM   9684 0C31 POPEj 370      64.215  91.080  48.925  1.00  0.00           C
ATOM   9687 1C31 POPEj 370      65.435  90.570  48.145  1.00  0.00           C
ATOM   9690 2C31 POPEj 370      66.345  89.670  49.005  1.00  0.00           C
ATOM   9693 3C31 POPEj 370      67.665  89.320  48.305  1.00  0.00           C
ATOM   9696 4C31 POPEj 370      68.665  90.490  48.335  1.00  0.00           C
ATOM   9699 5C31 POPEj 370      69.945  90.230  47.535  1.00  0.00           C
ATOM   9702 6C31 POPEj 370      70.945  91.380  47.625  1.00  0.00           C
ATOM   9706  NH3 POPEk 371      57.025  -2.070  11.425  1.00  0.00           N
ATOM   9710  C12 POPEk 371      58.535  -2.050  11.185  1.00  0.00           C
ATOM   9713  C11 POPEk 371      59.435  -1.700  12.405  1.00  0.00           C
ATOM   9716  P   POPEk 371      62.085  -1.940  12.845  1.00  0.00           P
ATOM   9717  O13 POPEk 371      62.085  -3.360  13.265  1.00  0.00           O
ATOM   9718  O14 POPEk 371      63.265  -1.440  12.125  1.00  0.00           O
ATOM   9719  O11 POPEk 371      61.845  -0.990  14.055  1.00  0.00           O
ATOM   9720  O12 POPEk 371      60.795  -1.710  11.955  1.00  0.00           O
ATOM   9721  C1  POPEk 371      62.555  -0.970  15.295  1.00  0.00           C
ATOM   9724  C2  POPEk 371      61.975   0.170  16.185  1.00  0.00           C
ATOM   9726  O21 POPEk 371      62.025  -0.220  17.565  1.00  0.00           O
ATOM   9727  C21 POPEk 371      62.945   0.370  18.315  1.00  0.00           C
ATOM   9728  O22 POPEk 371      63.775   1.200  17.955  1.00  0.00           O
ATOM   9729  C22 POPEk 371      62.865  -0.210  19.745  1.00  0.00           C
ATOM   9732  C3  POPEk 371      60.495   0.400  15.745  1.00  0.00           C
ATOM   9735  O31 POPEk 371      59.675   1.070  16.725  1.00  0.00           O
ATOM   9736  C31 POPEk 371      58.375   0.990  16.435  1.00  0.00           C
ATOM   9737  O32 POPEk 371      57.905   0.310  15.535  1.00  0.00           O
ATOM   9738  C32 POPEk 371      57.555   1.800  17.415  1.00  0.00           C
ATOM   9741  C23 POPEk 371      61.495   0.000  20.455  1.00  0.00           C
ATOM   9744  C24 POPEk 371      61.455  -0.480  21.925  1.00  0.00           C
ATOM   9747  C25 POPEk 371      60.065  -0.340  22.585  1.00  0.00           C
ATOM   9750  C26 POPEk 371      59.955  -0.720  24.075  1.00  0.00           C
ATOM   9753  C27 POPEk 371      58.495  -0.600  24.575  1.00  0.00           C
ATOM   9756  C28 POPEk 371      58.245  -0.540  26.085  1.00  0.00           C
ATOM   9759  C29 POPEk 371      58.635   0.810  26.635  1.00  0.00           C
ATOM   9761 0C21 POPEk 371      59.785   1.090  27.255  1.00  0.00           C
ATOM   9763 1C21 POPEk 371      60.875   0.080  27.525  1.00  0.00           C
ATOM   9766 2C21 POPEk 371      60.755  -0.570  28.915  1.00  0.00           C
ATOM   9769 3C21 POPEk 371      61.465   0.210  30.035  1.00  0.00           C
ATOM   9772 4C21 POPEk 371      60.795   1.550  30.385  1.00  0.00           C
ATOM   9775 5C21 POPEk 371      61.375   2.210  31.635  1.00  0.00           C
ATOM   9778 6C21 POPEk 371      61.015   1.450  32.915  1.00  0.00           C
ATOM   9781 7C21 POPEk 371      61.205   2.300  34.185  1.00  0.00           C
ATOM   9784 8C21 POPEk 371      60.605   1.650  35.435  1.00  0.00           C
ATOM   9788  C33 POPEk 371      56.475   0.960  18.145  1.00  0.00           C
ATOM   9791  C34 POPEk 371      55.695   1.810  19.155  1.00  0.00           C
ATOM   9794  C35 POPEk 371      54.765   0.990  20.085  1.00  0.00           C
ATOM   9797  C36 POPEk 371      54.105   1.880  21.155  1.00  0.00           C
ATOM   9800  C37 POPEk 371      53.975   1.240  22.545  1.00  0.00           C
ATOM   9803  C38 POPEk 371      53.935   2.280  23.675  1.00  0.00           C
ATOM   9806  C39 POPEk 371      54.225   1.680  25.055  1.00  0.00           C
ATOM   9809 0C31 POPEk 371      53.975   2.680  26.195  1.00  0.00           C
ATOM   9812 1C31 POPEk 371      53.775   1.990  27.555  1.00  0.00           C
ATOM   9815 2C31 POPEk 371      55.085   1.620  28.265  1.00  0.00           C
ATOM   9818 3C31 POPEk 371      55.705   2.780  29.065  1.00  0.00           C
ATOM   9821 4C31 POPEk 371      54.875   3.170  30.305  1.00  0.00           C
ATOM   9824 5C31 POPEk 371      55.535   4.270  31.135  1.00  0.00           C
ATOM   9827 6C31 POPEk 371      54.665   4.680  32.325  1.00  0.00           C
ATOM   9831  NH3 POPEl 372     117.175  41.810  56.665  1.00  0.00           N
ATOM   9835  C12 POPEl 372     115.755  41.780  57.125  1.00  0.00           C
ATOM   9838  C11 POPEl 372     114.895  42.750  56.295  1.00  0.00           C
ATOM   9841  P   POPEl 372     112.325  43.200  55.955  1.00  0.00           P
ATOM   9842  O13 POPEl 372     111.415  43.850  56.925  1.00  0.00           O
ATOM   9843  O14 POPEl 372     112.715  43.990  54.775  1.00  0.00           O
ATOM   9844  O11 POPEl 372     111.775  41.800  55.495  1.00  0.00           O
ATOM   9845  O12 POPEl 372     113.565  42.720  56.795  1.00  0.00           O
ATOM   9846  C1  POPEl 372     112.485  40.930  54.615  1.00  0.00           C
ATOM   9849  C2  POPEl 372     111.685  40.740  53.305  1.00  0.00           C
ATOM   9851  O21 POPEl 372     111.935  39.540  52.575  1.00  0.00           O
ATOM   9852  C21 POPEl 372     113.065  38.880  52.515  1.00  0.00           C
ATOM   9853  O22 POPEl 372     114.085  39.080  53.155  1.00  0.00           O
ATOM   9854  C22 POPEl 372     112.885  37.770  51.465  1.00  0.00           C
ATOM   9857  C3  POPEl 372     111.815  41.930  52.325  1.00  0.00           C
ATOM   9860  O31 POPEl 372     110.865  41.780  51.255  1.00  0.00           O
ATOM   9861  C31 POPEl 372     111.235  41.030  50.225  1.00  0.00           C
ATOM   9862  O32 POPEl 372     112.375  40.870  49.835  1.00  0.00           O
ATOM   9863  C32 POPEl 372     109.995  40.300  49.705  1.00  0.00           C
ATOM   9866  C23 POPEl 372     114.095  37.660  50.525  1.00  0.00           C
ATOM   9869  C24 POPEl 372     113.985  36.480  49.545  1.00  0.00           C
ATOM   9872  C25 POPEl 372     113.135  36.770  48.295  1.00  0.00           C
ATOM   9875  C26 POPEl 372     113.235  35.670  47.225  1.00  0.00           C
ATOM   9878  C27 POPEl 372     112.585  36.070  45.895  1.00  0.00           C
ATOM   9881  C28 POPEl 372     112.755  35.030  44.775  1.00  0.00           C
ATOM   9884  C29 POPEl 372     111.845  33.840  44.965  1.00  0.00           C
ATOM   9886 0C21 POPEl 372     110.955  33.350  44.075  1.00  0.00           C
ATOM   9888 1C21 POPEl 372     110.705  33.820  42.665  1.00  0.00           C
ATOM   9891 2C21 POPEl 372     110.285  32.660  41.735  1.00  0.00           C
ATOM   9894 3C21 POPEl 372     111.425  31.690  41.385  1.00  0.00           C
ATOM   9897 4C21 POPEl 372     110.985  30.680  40.305  1.00  0.00           C
ATOM   9900 5C21 POPEl 372     112.085  29.720  39.835  1.00  0.00           C
ATOM   9903 6C21 POPEl 372     113.395  30.440  39.485  1.00  0.00           C
ATOM   9906 7C21 POPEl 372     114.275  29.640  38.515  1.00  0.00           C
ATOM   9909 8C21 POPEl 372     115.595  30.340  38.235  1.00  0.00           C
ATOM   9913  C33 POPEl 372     110.035  39.800  48.235  1.00  0.00           C
ATOM   9916  C34 POPEl 372     109.885  40.940  47.205  1.00  0.00           C
ATOM   9919  C35 POPEl 372     109.435  40.490  45.795  1.00  0.00           C
ATOM   9922  C36 POPEl 372     110.305  39.400  45.135  1.00  0.00           C
ATOM   9925  C37 POPEl 372     109.955  39.170  43.655  1.00  0.00           C
ATOM   9928  C38 POPEl 372     110.265  37.740  43.175  1.00  0.00           C
ATOM   9931  C39 POPEl 372     110.985  37.660  41.815  1.00  0.00           C
ATOM   9934 0C31 POPEl 372     112.475  38.020  41.895  1.00  0.00           C
ATOM   9937 1C31 POPEl 372     113.235  37.690  40.605  1.00  0.00           C
ATOM   9940 2C31 POPEl 372     114.755  37.880  40.715  1.00  0.00           C
ATOM   9943 3C31 POPEl 372     115.485  36.870  41.625  1.00  0.00           C
ATOM   9946 4C31 POPEl 372     115.255  35.400  41.225  1.00  0.00           C
ATOM   9949 5C31 POPEl 372     116.325  34.450  41.775  1.00  0.00           C
ATOM   9952 6C31 POPEl 372     116.055  32.980  41.455  1.00  0.00           C
ATOM   9956  NH3 POPEm 373     113.305  59.830  12.235  1.00  0.00           N
ATOM   9960  C12 POPEm 373     113.365  58.630  11.325  1.00  0.00           C
ATOM   9963  C11 POPEm 373     114.805  58.170  11.025  1.00  0.00           C
ATOM   9966  P   POPEm 373     116.665  60.020  11.185  1.00  0.00           P
ATOM   9967  O13 POPEm 373     117.455  59.130  12.045  1.00  0.00           O
ATOM   9968  O14 POPEm 373     117.455  60.760  10.175  1.00  0.00           O
ATOM   9969  O11 POPEm 373     115.745  60.960  12.065  1.00  0.00           O
ATOM   9970  O12 POPEm 373     115.595  59.180  10.385  1.00  0.00           O
ATOM   9971  C1  POPEm 373     116.255  62.210  12.555  1.00  0.00           C
ATOM   9974  C2  POPEm 373     116.915  62.060  13.955  1.00  0.00           C
ATOM   9976  O21 POPEm 373     116.275  62.990  14.845  1.00  0.00           O
ATOM   9977  C21 POPEm 373     116.435  62.830  16.155  1.00  0.00           C
ATOM   9978  O22 POPEm 373     116.685  63.760  16.905  1.00  0.00           O
ATOM   9979  C22 POPEm 373     116.255  61.370  16.595  1.00  0.00           C
ATOM   9982  C3  POPEm 373     118.455  62.320  13.925  1.00  0.00           C
ATOM   9985  O31 POPEm 373     119.095  62.260  15.225  1.00  0.00           O
ATOM   9986  C31 POPEm 373     119.955  61.260  15.415  1.00  0.00           C
ATOM   9987  O32 POPEm 373     120.165  60.360  14.625  1.00  0.00           O
ATOM   9988  C32 POPEm 373     120.755  61.480  16.705  1.00  0.00           C
ATOM   9991  C23 POPEm 373     115.805  61.230  18.065  1.00  0.00           C
ATOM   9994  C24 POPEm 373     115.685  59.760  18.465  1.00  0.00           C
ATOM   9997  C25 POPEm 373     116.165  59.490  19.885  1.00  0.00           C
ATOM  10000  C26 POPEm 373     115.325  60.210  20.945  1.00  0.00           C
ATOM  10003  C27 POPEm 373     115.975  60.160  22.335  1.00  0.00           C
ATOM  10006  C28 POPEm 373     115.375  61.200  23.305  1.00  0.00           C
ATOM  10009  C29 POPEm 373     116.415  62.080  23.955  1.00  0.00           C
ATOM  10011 0C21 POPEm 373     117.305  61.670  24.865  1.00  0.00           C
ATOM  10013 1C21 POPEm 373     117.395  60.290  25.465  1.00  0.00           C
ATOM  10016 2C21 POPEm 373     117.755  60.320  26.955  1.00  0.00           C
ATOM  10019 3C21 POPEm 373     116.775  61.160  27.795  1.00  0.00           C
ATOM  10022 4C21 POPEm 373     116.865  60.850  29.295  1.00  0.00           C
ATOM  10025 5C21 POPEm 373     115.795  61.570  30.125  1.00  0.00           C
ATOM  10028 6C21 POPEm 373     116.015  63.080  30.275  1.00  0.00           C
ATOM  10031 7C21 POPEm 373     114.915  63.740  31.115  1.00  0.00           C
ATOM  10034 8C21 POPEm 373     115.225  65.190  31.475  1.00  0.00           C
ATOM  10038  C33 POPEm 373     119.945  61.490  18.035  1.00  0.00           C
ATOM  10041  C34 POPEm 373     119.775  62.900  18.635  1.00  0.00           C
ATOM  10044  C35 POPEm 373     119.285  62.860  20.095  1.00  0.00           C
ATOM  10047  C36 POPEm 373     118.985  64.250  20.665  1.00  0.00           C
ATOM  10050  C37 POPEm 373     119.135  64.340  22.195  1.00  0.00           C
ATOM  10053  C38 POPEm 373     118.505  65.620  22.775  1.00  0.00           C
ATOM  10056  C39 POPEm 373     119.105  66.100  24.105  1.00  0.00           C
ATOM  10059 0C31 POPEm 373     118.845  65.170  25.295  1.00  0.00           C
ATOM  10062 1C31 POPEm 373     119.365  65.730  26.635  1.00  0.00           C
ATOM  10065 2C31 POPEm 373     118.985  64.800  27.795  1.00  0.00           C
ATOM  10068 3C31 POPEm 373     119.475  65.240  29.185  1.00  0.00           C
ATOM  10071 4C31 POPEm 373     120.985  65.570  29.245  1.00  0.00           C
ATOM  10074 5C31 POPEm 373     121.615  65.220  30.605  1.00  0.00           C
ATOM  10077 6C31 POPEm 373     122.995  65.830  30.815  1.00  0.00           C
ATOM  10081  NH3 POPEn 374      75.625  46.980  13.755  1.00  0.00           N
ATOM  10085  C12 POPEn 374      77.045  46.450  13.755  1.00  0.00           C
ATOM  10088  C11 POPEn 374      78.005  47.190  14.735  1.00  0.00           C
ATOM  10091  P   POPEn 374      76.805  48.510  16.615  1.00  0.00           P
ATOM  10092  O13 POPEn 374      77.785  49.610  16.595  1.00  0.00           O
ATOM  10093  O14 POPEn 374      75.545  48.600  15.855  1.00  0.00           O
ATOM  10094  O11 POPEn 374      76.445  48.080  18.095  1.00  0.00           O
ATOM  10095  O12 POPEn 374      77.545  47.200  16.095  1.00  0.00           O
ATOM  10096  C1  POPEn 374      76.495  49.040  19.145  1.00  0.00           C
ATOM  10099  C2  POPEn 374      76.595  48.270  20.475  1.00  0.00           C
ATOM  10101  O21 POPEn 374      76.815  49.140  21.595  1.00  0.00           O
ATOM  10102  C21 POPEn 374      78.035  49.500  21.925  1.00  0.00           C
ATOM  10103  O22 POPEn 374      79.045  49.320  21.265  1.00  0.00           O
ATOM  10104  C22 POPEn 374      78.025  50.160  23.305  1.00  0.00           C
ATOM  10107  C3  POPEn 374      77.595  47.080  20.305  1.00  0.00           C
ATOM  10110  O31 POPEn 374      77.845  46.410  21.555  1.00  0.00           O
ATOM  10111  C31 POPEn 374      78.975  45.720  21.565  1.00  0.00           C
ATOM  10112  O32 POPEn 374      79.735  45.590  20.615  1.00  0.00           O
ATOM  10113  C32 POPEn 374      79.115  45.080  22.945  1.00  0.00           C
ATOM  10116  C23 POPEn 374      78.915  49.350  24.275  1.00  0.00           C
ATOM  10119  C24 POPEn 374      78.725  49.720  25.745  1.00  0.00           C
ATOM  10122  C25 POPEn 374      79.795  49.030  26.605  1.00  0.00           C
ATOM  10125  C26 POPEn 374      79.705  49.300  28.115  1.00  0.00           C
ATOM  10128  C27 POPEn 374      80.755  48.490  28.895  1.00  0.00           C
ATOM  10131  C28 POPEn 374      80.985  48.960  30.345  1.00  0.00           C
ATOM  10134  C29 POPEn 374      81.705  50.280  30.335  1.00  0.00           C
ATOM  10136 0C21 POPEn 374      81.445  51.370  31.085  1.00  0.00           C
ATOM  10138 1C21 POPEn 374      80.415  51.490  32.175  1.00  0.00           C
ATOM  10141 2C21 POPEn 374      81.045  51.950  33.505  1.00  0.00           C
ATOM  10144 3C21 POPEn 374      81.675  53.350  33.465  1.00  0.00           C
ATOM  10147 4C21 POPEn 374      82.285  53.720  34.815  1.00  0.00           C
ATOM  10150 5C21 POPEn 374      83.045  55.050  34.815  1.00  0.00           C
ATOM  10153 6C21 POPEn 374      83.665  55.320  36.185  1.00  0.00           C
ATOM  10156 7C21 POPEn 374      84.565  56.560  36.235  1.00  0.00           C
ATOM  10159 8C21 POPEn 374      85.125  56.820  37.635  1.00  0.00           C
ATOM  10163  C33 POPEn 374      80.555  44.750  23.405  1.00  0.00           C
ATOM  10166  C34 POPEn 374      80.465  44.050  24.775  1.00  0.00           C
ATOM  10169  C35 POPEn 374      81.785  43.580  25.405  1.00  0.00           C
ATOM  10172  C36 POPEn 374      81.575  43.190  26.885  1.00  0.00           C
ATOM  10175  C37 POPEn 374      82.885  42.910  27.625  1.00  0.00           C
ATOM  10178  C38 POPEn 374      82.815  43.110  29.155  1.00  0.00           C
ATOM  10181  C39 POPEn 374      82.365  41.880  29.965  1.00  0.00           C
ATOM  10184 0C31 POPEn 374      80.885  41.860  30.395  1.00  0.00           C
ATOM  10187 1C31 POPEn 374      80.635  40.680  31.355  1.00  0.00           C
ATOM  10190 2C31 POPEn 374      79.235  40.620  31.975  1.00  0.00           C
ATOM  10193 3C31 POPEn 374      78.185  39.930  31.095  1.00  0.00           C
ATOM  10196 4C31 POPEn 374      76.835  39.750  31.815  1.00  0.00           C
ATOM  10199 5C31 POPEn 374      75.945  38.650  31.205  1.00  0.00           C
ATOM  10202 6C31 POPEn 374      74.695  38.320  32.015  1.00  0.00           C
ATOM  10206  NH3 POPEo 375      67.765 116.660  12.045  1.00  0.00           N
ATOM  10210  C12 POPEo 375      69.135 117.270  12.045  1.00  0.00           C
ATOM  10213  C11 POPEo 375      69.795 117.120  13.415  1.00  0.00           C
ATOM  10216  P   POPEo 375      70.735 119.490  13.945  1.00  0.00           P
ATOM  10217  O13 POPEo 375      72.085 119.920  14.405  1.00  0.00           O
ATOM  10218  O14 POPEo 375      70.105 120.200  12.825  1.00  0.00           O
ATOM  10219  O11 POPEo 375      69.725 119.400  15.165  1.00  0.00           O
ATOM  10220  O12 POPEo 375      70.905 117.990  13.515  1.00  0.00           O
ATOM  10221  C1  POPEo 375      69.565 120.520  16.055  1.00  0.00           C
ATOM  10224  C2  POPEo 375      68.915 120.090  17.405  1.00  0.00           C
ATOM  10226  O21 POPEo 375      69.505 120.870  18.455  1.00  0.00           O
ATOM  10227  C21 POPEo 375      68.935 120.940  19.685  1.00  0.00           C
ATOM  10228  O22 POPEo 375      69.575 121.160  20.705  1.00  0.00           O
ATOM  10229  C22 POPEo 375      67.405 120.870  19.695  1.00  0.00           C
ATOM  10232  C3  POPEo 375      69.035 118.560  17.675  1.00  0.00           C
ATOM  10235  O31 POPEo 375      69.015 118.270  19.085  1.00  0.00           O
ATOM  10236  C31 POPEo 375      69.755 117.260  19.545  1.00  0.00           C
ATOM  10237  O32 POPEo 375      70.265 116.390  18.865  1.00  0.00           O
ATOM  10238  C32 POPEo 375      69.755 117.310  21.085  1.00  0.00           C
ATOM  10241  C23 POPEo 375      66.845 120.870  21.145  1.00  0.00           C
ATOM  10244  C24 POPEo 375      65.325 120.680  21.215  1.00  0.00           C
ATOM  10247  C25 POPEo 375      64.785 120.440  22.645  1.00  0.00           C
ATOM  10250  C26 POPEo 375      64.945 121.640  23.585  1.00  0.00           C
ATOM  10253  C27 POPEo 375      64.295 121.470  24.985  1.00  0.00           C
ATOM  10256  C28 POPEo 375      64.915 120.380  25.885  1.00  0.00           C
ATOM  10259  C29 POPEo 375      64.585 120.560  27.345  1.00  0.00           C
ATOM  10261 0C21 POPEo 375      63.825 119.770  28.135  1.00  0.00           C
ATOM  10263 1C21 POPEo 375      63.065 118.530  27.725  1.00  0.00           C
ATOM  10266 2C21 POPEo 375      63.535 117.280  28.505  1.00  0.00           C
ATOM  10269 3C21 POPEo 375      62.785 116.010  28.075  1.00  0.00           C
ATOM  10272 4C21 POPEo 375      62.815 114.870  29.105  1.00  0.00           C
ATOM  10275 5C21 POPEo 375      64.195 114.580  29.705  1.00  0.00           C
ATOM  10278 6C21 POPEo 375      64.135 113.400  30.695  1.00  0.00           C
ATOM  10281 7C21 POPEo 375      65.315 113.390  31.675  1.00  0.00           C
ATOM  10284 8C21 POPEo 375      65.165 112.340  32.785  1.00  0.00           C
ATOM  10288  C33 POPEo 375      71.115 117.650  21.735  1.00  0.00           C
ATOM  10291  C34 POPEo 375      71.225 117.360  23.255  1.00  0.00           C
ATOM  10294  C35 POPEo 375      70.485 118.370  24.165  1.00  0.00           C
ATOM  10297  C36 POPEo 375      70.645 118.080  25.675  1.00  0.00           C
ATOM  10300  C37 POPEo 375      69.405 118.430  26.545  1.00  0.00           C
ATOM  10303  C38 POPEo 375      69.635 118.200  28.045  1.00  0.00           C
ATOM  10306  C39 POPEo 375      68.355 118.290  28.905  1.00  0.00           C
ATOM  10309 0C31 POPEo 375      68.615 117.930  30.375  1.00  0.00           C
ATOM  10312 1C31 POPEo 375      67.395 118.080  31.305  1.00  0.00           C
ATOM  10315 2C31 POPEo 375      67.575 117.290  32.615  1.00  0.00           C
ATOM  10318 3C31 POPEo 375      67.495 118.120  33.905  1.00  0.00           C
ATOM  10321 4C31 POPEo 375      68.305 117.470  35.035  1.00  0.00           C
ATOM  10324 5C31 POPEo 375      68.035 118.050  36.425  1.00  0.00           C
ATOM  10327 6C31 POPEo 375      69.055 117.600  37.475  1.00  0.00           C
ATOM  10331  NH3 POPEp 376     122.765  68.450  10.455  1.00  0.00           N
ATOM  10335  C12 POPEp 376     122.175  67.620   9.345  1.00  0.00           C
ATOM  10338  C11 POPEp 376     123.015  67.740   8.065  1.00  0.00           C
ATOM  10341  P   POPEp 376     125.445  67.560   7.215  1.00  0.00           P
ATOM  10342  O13 POPEp 376     125.115  66.700   6.065  1.00  0.00           O
ATOM  10343  O14 POPEp 376     125.605  69.000   6.925  1.00  0.00           O
ATOM  10344  O11 POPEp 376     126.775  67.040   7.865  1.00  0.00           O
ATOM  10345  O12 POPEp 376     124.365  67.360   8.345  1.00  0.00           O
ATOM  10346  C1  POPEp 376     126.915  65.750   8.465  1.00  0.00           C
ATOM  10349  C2  POPEp 376     127.655  65.880   9.825  1.00  0.00           C
ATOM  10351  O21 POPEp 376     127.225  64.900  10.775  1.00  0.00           O
ATOM  10352  C21 POPEp 376     126.005  65.010  11.285  1.00  0.00           C
ATOM  10353  O22 POPEp 376     125.095  65.700  10.875  1.00  0.00           O
ATOM  10354  C22 POPEp 376     125.945  64.100  12.495  1.00  0.00           C
ATOM  10357  C3  POPEp 376     127.595  67.330  10.415  1.00  0.00           C
ATOM  10360  O31 POPEp 376     128.175  67.400  11.735  1.00  0.00           O
ATOM  10361  C31 POPEp 376     128.185  68.660  12.185  1.00  0.00           C
ATOM  10362  O32 POPEp 376     127.795  69.620  11.545  1.00  0.00           O
ATOM  10363  C32 POPEp 376     128.745  68.690  13.605  1.00  0.00           C
ATOM  10366  C23 POPEp 376     124.725  64.310  13.405  1.00  0.00           C
ATOM  10369  C24 POPEp 376     124.785  63.270  14.525  1.00  0.00           C
ATOM  10372  C25 POPEp 376     123.545  63.230  15.415  1.00  0.00           C
ATOM  10375  C26 POPEp 376     123.405  64.410  16.385  1.00  0.00           C
ATOM  10378  C27 POPEp 376     122.365  65.460  15.945  1.00  0.00           C
ATOM  10381  C28 POPEp 376     122.055  66.510  17.035  1.00  0.00           C
ATOM  10384  C29 POPEp 376     123.175  67.500  17.235  1.00  0.00           C
ATOM  10386 0C21 POPEp 376     123.055  68.800  17.545  1.00  0.00           C
ATOM  10388 1C21 POPEp 376     121.785  69.580  17.765  1.00  0.00           C
ATOM  10391 2C21 POPEp 376     121.975  71.100  17.545  1.00  0.00           C
ATOM  10394 3C21 POPEp 376     122.925  71.760  18.555  1.00  0.00           C
ATOM  10397 4C21 POPEp 376     122.755  73.280  18.625  1.00  0.00           C
ATOM  10400 5C21 POPEp 376     123.725  73.970  19.595  1.00  0.00           C
ATOM  10403 6C21 POPEp 376     123.655  73.430  21.035  1.00  0.00           C
ATOM  10406 7C21 POPEp 376     124.485  74.260  22.025  1.00  0.00           C
ATOM  10409 8C21 POPEp 376     124.475  73.660  23.425  1.00  0.00           C
ATOM  10413  C33 POPEp 376     128.215  69.910  14.395  1.00  0.00           C
ATOM  10416  C34 POPEp 376     128.525  69.830  15.895  1.00  0.00           C
ATOM  10419  C35 POPEp 376     129.965  70.160  16.295  1.00  0.00           C
ATOM  10422  C36 POPEp 376     130.245  69.830  17.775  1.00  0.00           C
ATOM  10425  C37 POPEp 376     131.545  70.470  18.285  1.00  0.00           C
ATOM  10428  C38 POPEp 376     132.005  69.980  19.675  1.00  0.00           C
ATOM  10431  C39 POPEp 376     131.005  70.220  20.815  1.00  0.00           C
ATOM  10434 0C31 POPEp 376     131.645  69.950  22.195  1.00  0.00           C
ATOM  10437 1C31 POPEp 376     130.735  70.330  23.375  1.00  0.00           C
ATOM  10440 2C31 POPEp 376     131.085  69.580  24.665  1.00  0.00           C
ATOM  10443 3C31 POPEp 376     132.495  69.880  25.205  1.00  0.00           C
ATOM  10446 4C31 POPEp 376     132.955  68.840  26.235  1.00  0.00           C
ATOM  10449 5C31 POPEp 376     134.275  69.200  26.925  1.00  0.00           C
ATOM  10452 6C31 POPEp 376     134.765  68.130  27.905  1.00  0.00           C
ATOM  10456  NH3 POPEq 377      24.775  73.540  13.875  1.00  0.00           N
ATOM  10460  C12 POPEq 377      23.785  73.150  12.835  1.00  0.00           C
ATOM  10463  C11 POPEq 377      23.415  74.350  11.945  1.00  0.00           C
ATOM  10466  P   POPEq 377      21.145  73.460  10.945  1.00  0.00           P
ATOM  10467  O13 POPEq 377      20.245  74.400  10.245  1.00  0.00           O
ATOM  10468  O14 POPEq 377      21.065  72.030  10.595  1.00  0.00           O
ATOM  10469  O11 POPEq 377      20.845  73.580  12.495  1.00  0.00           O
ATOM  10470  O12 POPEq 377      22.645  73.940  10.815  1.00  0.00           O
ATOM  10471  C1  POPEq 377      19.505  73.520  12.975  1.00  0.00           C
ATOM  10474  C2  POPEq 377      19.265  72.420  14.065  1.00  0.00           C
ATOM  10476  O21 POPEq 377      19.045  73.000  15.355  1.00  0.00           O
ATOM  10477  C21 POPEq 377      20.055  73.410  16.115  1.00  0.00           C
ATOM  10478  O22 POPEq 377      21.235  73.410  15.835  1.00  0.00           O
ATOM  10479  C22 POPEq 377      19.425  73.970  17.395  1.00  0.00           C
ATOM  10482  C3  POPEq 377      20.265  71.240  14.095  1.00  0.00           C
ATOM  10485  O31 POPEq 377      19.905  70.390  15.205  1.00  0.00           O
ATOM  10486  C31 POPEq 377      20.895  69.910  15.955  1.00  0.00           C
ATOM  10487  O32 POPEq 377      22.075  70.020  15.665  1.00  0.00           O
ATOM  10488  C32 POPEq 377      20.305  69.350  17.245  1.00  0.00           C
ATOM  10491  C23 POPEq 377      20.255  73.760  18.675  1.00  0.00           C
ATOM  10494  C24 POPEq 377      19.485  74.230  19.915  1.00  0.00           C
ATOM  10497  C25 POPEq 377      20.185  73.880  21.235  1.00  0.00           C
ATOM  10500  C26 POPEq 377      19.355  74.330  22.445  1.00  0.00           C
ATOM  10503  C27 POPEq 377      19.915  73.850  23.795  1.00  0.00           C
ATOM  10506  C28 POPEq 377      19.555  74.780  24.975  1.00  0.00           C
ATOM  10509  C29 POPEq 377      18.075  75.060  25.095  1.00  0.00           C
ATOM  10511 0C21 POPEq 377      17.255  74.730  26.105  1.00  0.00           C
ATOM  10513 1C21 POPEq 377      17.605  73.950  27.345  1.00  0.00           C
ATOM  10516 2C21 POPEq 377      17.465  74.780  28.635  1.00  0.00           C
ATOM  10519 3C21 POPEq 377      17.675  73.900  29.885  1.00  0.00           C
ATOM  10522 4C21 POPEq 377      17.425  74.650  31.205  1.00  0.00           C
ATOM  10525 5C21 POPEq 377      17.405  73.730  32.435  1.00  0.00           C
ATOM  10528 6C21 POPEq 377      16.175  72.790  32.485  1.00  0.00           C
ATOM  10531 7C21 POPEq 377      16.525  71.310  32.285  1.00  0.00           C
ATOM  10534 8C21 POPEq 377      15.295  70.390  32.335  1.00  0.00           C
ATOM  10538  C33 POPEq 377      21.355  68.760  18.205  1.00  0.00           C
ATOM  10541  C34 POPEq 377      20.935  68.850  19.675  1.00  0.00           C
ATOM  10544  C35 POPEq 377      21.985  68.260  20.615  1.00  0.00           C
ATOM  10547  C36 POPEq 377      21.515  68.170  22.075  1.00  0.00           C
ATOM  10550  C37 POPEq 377      22.625  67.650  23.005  1.00  0.00           C
ATOM  10553  C38 POPEq 377      22.235  67.610  24.485  1.00  0.00           C
ATOM  10556  C39 POPEq 377      23.415  67.410  25.455  1.00  0.00           C
ATOM  10559 0C31 POPEq 377      24.415  68.580  25.435  1.00  0.00           C
ATOM  10562 1C31 POPEq 377      25.315  68.680  26.675  1.00  0.00           C
ATOM  10565 2C31 POPEq 377      26.265  69.890  26.575  1.00  0.00           C
ATOM  10568 3C31 POPEq 377      26.865  70.360  27.905  1.00  0.00           C
ATOM  10571 4C31 POPEq 377      27.575  69.250  28.705  1.00  0.00           C
ATOM  10574 5C31 POPEq 377      28.465  69.830  29.815  1.00  0.00           C
ATOM  10577 6C31 POPEq 377      29.105  68.770  30.705  1.00  0.00           C
ATOM  10581  NH3 POPEr 378      97.555  12.510  56.905  1.00  0.00           N
ATOM  10585  C12 POPEr 378      98.205  13.270  58.025  1.00  0.00           C
ATOM  10588  C11 POPEr 378      97.965  14.780  57.845  1.00  0.00           C
ATOM  10591  P   POPEr 378      98.955  16.950  58.915  1.00  0.00           P
ATOM  10592  O13 POPEr 378      97.955  17.890  58.335  1.00  0.00           O
ATOM  10593  O14 POPEr 378      99.585  17.290  60.195  1.00  0.00           O
ATOM  10594  O11 POPEr 378     100.065  16.640  57.835  1.00  0.00           O
ATOM  10595  O12 POPEr 378      98.305  15.510  59.025  1.00  0.00           O
ATOM  10596  C1  POPEr 378     100.405  17.570  56.805  1.00  0.00           C
ATOM  10599  C2  POPEr 378      99.915  17.110  55.395  1.00  0.00           C
ATOM  10601  O21 POPEr 378     100.605  17.990  54.495  1.00  0.00           O
ATOM  10602  C21 POPEr 378     100.825  17.520  53.285  1.00  0.00           C
ATOM  10603  O22 POPEr 378     100.605  16.380  52.905  1.00  0.00           O
ATOM  10604  C22 POPEr 378     101.315  18.690  52.435  1.00  0.00           C
ATOM  10607  C3  POPEr 378      98.365  17.240  55.195  1.00  0.00           C
ATOM  10610  O31 POPEr 378      97.875  16.810  53.905  1.00  0.00           O
ATOM  10611  C31 POPEr 378      97.625  15.510  53.785  1.00  0.00           C
ATOM  10612  O32 POPEr 378      97.715  14.680  54.685  1.00  0.00           O
ATOM  10613  C32 POPEr 378      97.135  15.190  52.365  1.00  0.00           C
ATOM  10616  C23 POPEr 378     101.675  18.270  51.005  1.00  0.00           C
ATOM  10619  C24 POPEr 378     101.975  19.510  50.145  1.00  0.00           C
ATOM  10622  C25 POPEr 378     102.775  19.170  48.885  1.00  0.00           C
ATOM  10625  C26 POPEr 378     102.005  18.400  47.815  1.00  0.00           C
ATOM  10628  C27 POPEr 378     102.945  17.940  46.685  1.00  0.00           C
ATOM  10631  C28 POPEr 378     102.165  17.400  45.465  1.00  0.00           C
ATOM  10634  C29 POPEr 378     103.065  16.720  44.455  1.00  0.00           C
ATOM  10636 0C21 POPEr 378     103.075  16.940  43.135  1.00  0.00           C
ATOM  10638 1C21 POPEr 378     102.195  17.930  42.405  1.00  0.00           C
ATOM  10641 2C21 POPEr 378     100.805  17.360  42.055  1.00  0.00           C
ATOM  10644 3C21 POPEr 378     100.815  16.320  40.925  1.00  0.00           C
ATOM  10647 4C21 POPEr 378      99.405  16.020  40.395  1.00  0.00           C
ATOM  10650 5C21 POPEr 378      99.405  15.150  39.125  1.00  0.00           C
ATOM  10653 6C21 POPEr 378      99.475  15.970  37.825  1.00  0.00           C
ATOM  10656 7C21 POPEr 378      99.755  15.100  36.595  1.00  0.00           C
ATOM  10659 8C21 POPEr 378      99.495  15.810  35.265  1.00  0.00           C
ATOM  10663  C33 POPEr 378      98.215  14.590  51.435  1.00  0.00           C
ATOM  10666  C34 POPEr 378      98.785  15.610  50.435  1.00  0.00           C
ATOM  10669  C35 POPEr 378      97.805  15.970  49.305  1.00  0.00           C
ATOM  10672  C36 POPEr 378      98.295  17.190  48.505  1.00  0.00           C
ATOM  10675  C37 POPEr 378      97.375  17.580  47.345  1.00  0.00           C
ATOM  10678  C38 POPEr 378      98.015  18.710  46.525  1.00  0.00           C
ATOM  10681  C39 POPEr 378      97.325  19.010  45.195  1.00  0.00           C
ATOM  10684 0C31 POPEr 378      98.295  19.710  44.235  1.00  0.00           C
ATOM  10687 1C31 POPEr 378      97.745  19.870  42.815  1.00  0.00           C
ATOM  10690 2C31 POPEr 378      98.725  20.610  41.895  1.00  0.00           C
ATOM  10693 3C31 POPEr 378      98.675  22.130  42.055  1.00  0.00           C
ATOM  10696 4C31 POPEr 378      99.465  22.850  40.945  1.00  0.00           C
ATOM  10699 5C31 POPEr 378      98.975  24.280  40.715  1.00  0.00           C
ATOM  10702 6C31 POPEr 378      99.595  24.920  39.465  1.00  0.00           C
ATOM  10706  NH3 POPEs 379      82.245 102.210  11.705  1.00  0.00           N
ATOM  10710  C12 POPEs 379      83.605 102.600  12.195  1.00  0.00           C
ATOM  10713  C11 POPEs 379      84.175 103.730  11.325  1.00  0.00           C
ATOM  10716  P   POPEs 379      86.775 103.910  11.155  1.00  0.00           P
ATOM  10717  O13 POPEs 379      86.555 103.940   9.695  1.00  0.00           O
ATOM  10718  O14 POPEs 379      87.405 102.690  11.715  1.00  0.00           O
ATOM  10719  O11 POPEs 379      87.645 105.170  11.555  1.00  0.00           O
ATOM  10720  O12 POPEs 379      85.405 104.170  11.905  1.00  0.00           O
ATOM  10721  C1  POPEs 379      87.535 105.750  12.845  1.00  0.00           C
ATOM  10724  C2  POPEs 379      88.495 105.080  13.845  1.00  0.00           C
ATOM  10726  O21 POPEs 379      88.355 105.840  15.055  1.00  0.00           O
ATOM  10727  C21 POPEs 379      87.825 105.250  16.095  1.00  0.00           C
ATOM  10728  O22 POPEs 379      87.545 104.070  16.205  1.00  0.00           O
ATOM  10729  C22 POPEs 379      87.465 106.310  17.135  1.00  0.00           C
ATOM  10732  C3  POPEs 379      89.955 105.120  13.305  1.00  0.00           C
ATOM  10735  O31 POPEs 379      90.655 106.320  13.695  1.00  0.00           O
ATOM  10736  C31 POPEs 379      91.125 106.240  14.935  1.00  0.00           C
ATOM  10737  O32 POPEs 379      91.325 105.210  15.555  1.00  0.00           O
ATOM  10738  C32 POPEs 379      91.185 107.640  15.525  1.00  0.00           C
ATOM  10741  C23 POPEs 379      87.385 105.770  18.585  1.00  0.00           C
ATOM  10744  C24 POPEs 379      86.265 106.430  19.375  1.00  0.00           C
ATOM  10747  C25 POPEs 379      86.205 105.970  20.845  1.00  0.00           C
ATOM  10750  C26 POPEs 379      87.385 106.460  21.685  1.00  0.00           C
ATOM  10753  C27 POPEs 379      86.975 106.740  23.145  1.00  0.00           C
ATOM  10756  C28 POPEs 379      87.955 107.620  23.945  1.00  0.00           C
ATOM  10759  C29 POPEs 379      89.245 106.910  24.255  1.00  0.00           C
ATOM  10761 0C21 POPEs 379      89.555 106.240  25.395  1.00  0.00           C
ATOM  10763 1C21 POPEs 379      88.635 106.040  26.565  1.00  0.00           C
ATOM  10766 2C21 POPEs 379      88.585 104.600  27.125  1.00  0.00           C
ATOM  10769 3C21 POPEs 379      87.275 104.380  27.905  1.00  0.00           C
ATOM  10772 4C21 POPEs 379      87.135 103.000  28.555  1.00  0.00           C
ATOM  10775 5C21 POPEs 379      85.735 102.830  29.155  1.00  0.00           C
ATOM  10778 6C21 POPEs 379      85.425 101.420  29.655  1.00  0.00           C
ATOM  10781 7C21 POPEs 379      84.075 101.340  30.385  1.00  0.00           C
ATOM  10784 8C21 POPEs 379      83.655  99.920  30.785  1.00  0.00           C
ATOM  10788  C33 POPEs 379      91.825 107.730  16.925  1.00  0.00           C
ATOM  10791  C34 POPEs 379      90.995 107.130  18.055  1.00  0.00           C
ATOM  10794  C35 POPEs 379      91.915 106.430  19.055  1.00  0.00           C
ATOM  10797  C36 POPEs 379      91.215 105.980  20.335  1.00  0.00           C
ATOM  10800  C37 POPEs 379      92.235 105.350  21.275  1.00  0.00           C
ATOM  10803  C38 POPEs 379      91.795 105.280  22.735  1.00  0.00           C
ATOM  10806  C39 POPEs 379      92.755 104.460  23.605  1.00  0.00           C
ATOM  10809 0C31 POPEs 379      94.175 105.050  23.595  1.00  0.00           C
ATOM  10812 1C31 POPEs 379      95.145 104.220  24.425  1.00  0.00           C
ATOM  10815 2C31 POPEs 379      94.815 104.230  25.915  1.00  0.00           C
ATOM  10818 3C31 POPEs 379      95.925 103.520  26.685  1.00  0.00           C
ATOM  10821 4C31 POPEs 379      95.675 103.470  28.195  1.00  0.00           C
ATOM  10824 5C31 POPEs 379      96.555 102.400  28.825  1.00  0.00           C
ATOM  10827 6C31 POPEs 379      96.625 102.550  30.335  1.00  0.00           C
ATOM  10831  NH3 POPEt 380      47.205  85.380  10.455  1.00  0.00           N
ATOM  10835  C12 POPEt 380      48.535  85.810  10.965  1.00  0.00           C
ATOM  10838  C11 POPEt 380      49.355  84.600  11.425  1.00  0.00           C
ATOM  10841  P   POPEt 380      51.745  85.570  11.525  1.00  0.00           P
ATOM  10842  O13 POPEt 380      51.485  85.690  10.065  1.00  0.00           O
ATOM  10843  O14 POPEt 380      52.895  84.730  11.925  1.00  0.00           O
ATOM  10844  O11 POPEt 380      51.985  87.020  12.095  1.00  0.00           O
ATOM  10845  O12 POPEt 380      50.425  85.080  12.225  1.00  0.00           O
ATOM  10846  C1  POPEt 380      51.445  87.470  13.325  1.00  0.00           C
ATOM  10849  C2  POPEt 380      52.295  86.960  14.515  1.00  0.00           C
ATOM  10851  O21 POPEt 380      51.725  87.470  15.725  1.00  0.00           O
ATOM  10852  C21 POPEt 380      51.775  86.640  16.765  1.00  0.00           C
ATOM  10853  O22 POPEt 380      52.405  85.600  16.815  1.00  0.00           O
ATOM  10854  C22 POPEt 380      50.975  87.270  17.905  1.00  0.00           C
ATOM  10857  C3  POPEt 380      53.745  87.490  14.335  1.00  0.00           C
ATOM  10860  O31 POPEt 380      54.495  87.460  15.565  1.00  0.00           O
ATOM  10861  C31 POPEt 380      55.175  86.340  15.765  1.00  0.00           C
ATOM  10862  O32 POPEt 380      55.315  85.440  14.955  1.00  0.00           O
ATOM  10863  C32 POPEt 380      55.825  86.400  17.135  1.00  0.00           C
ATOM  10866  C23 POPEt 380      51.135  86.520  19.235  1.00  0.00           C
ATOM  10869  C24 POPEt 380      50.795  87.370  20.465  1.00  0.00           C
ATOM  10872  C25 POPEt 380      51.535  86.840  21.685  1.00  0.00           C
ATOM  10875  C26 POPEt 380      51.255  87.570  23.005  1.00  0.00           C
ATOM  10878  C27 POPEt 380      52.155  87.030  24.125  1.00  0.00           C
ATOM  10881  C28 POPEt 380      51.985  87.790  25.455  1.00  0.00           C
ATOM  10884  C29 POPEt 380      50.565  87.660  25.945  1.00  0.00           C
ATOM  10886 0C21 POPEt 380      50.125  86.770  26.845  1.00  0.00           C
ATOM  10888 1C21 POPEt 380      50.985  85.780  27.585  1.00  0.00           C
ATOM  10891 2C21 POPEt 380      50.525  85.540  29.035  1.00  0.00           C
ATOM  10894 3C21 POPEt 380      50.125  86.790  29.825  1.00  0.00           C
ATOM  10897 4C21 POPEt 380      49.965  86.460  31.305  1.00  0.00           C
ATOM  10900 5C21 POPEt 380      49.275  87.560  32.115  1.00  0.00           C
ATOM  10903 6C21 POPEt 380      49.395  87.270  33.615  1.00  0.00           C
ATOM  10906 7C21 POPEt 380      48.605  88.240  34.495  1.00  0.00           C
ATOM  10909 8C21 POPEt 380      48.175  87.600  35.825  1.00  0.00           C
ATOM  10913  C33 POPEt 380      56.815  85.250  17.355  1.00  0.00           C
ATOM  10916  C34 POPEt 380      56.185  83.930  17.815  1.00  0.00           C
ATOM  10919  C35 POPEt 380      56.985  83.330  18.985  1.00  0.00           C
ATOM  10922  C36 POPEt 380      56.635  84.030  20.305  1.00  0.00           C
ATOM  10925  C37 POPEt 380      57.615  83.790  21.465  1.00  0.00           C
ATOM  10928  C38 POPEt 380      57.685  85.000  22.415  1.00  0.00           C
ATOM  10931  C39 POPEt 380      58.505  84.800  23.695  1.00  0.00           C
ATOM  10934 0C31 POPEt 380      57.695  84.220  24.865  1.00  0.00           C
ATOM  10937 1C31 POPEt 380      58.475  84.330  26.185  1.00  0.00           C
ATOM  10940 2C31 POPEt 380      57.655  83.960  27.425  1.00  0.00           C
ATOM  10943 3C31 POPEt 380      58.445  84.220  28.725  1.00  0.00           C
ATOM  10946 4C31 POPEt 380      57.705  83.700  29.965  1.00  0.00           C
ATOM  10949 5C31 POPEt 380      58.435  83.980  31.275  1.00  0.00           C
ATOM  10952 6C31 POPEt 380      57.665  83.430  32.485  1.00  0.00           C
ATOM  10956  NH3 POPEu 381      23.075  21.900  59.175  1.00  0.00           N
ATOM  10960  C12 POPEu 381      23.715  22.350  60.465  1.00  0.00           C
ATOM  10963  C11 POPEu 381      22.695  22.960  61.455  1.00  0.00           C
ATOM  10966  P   POPEu 381      20.325  23.440  60.415  1.00  0.00           P
ATOM  10967  O13 POPEu 381      20.095  22.080  60.935  1.00  0.00           O
ATOM  10968  O14 POPEu 381      19.345  24.490  60.725  1.00  0.00           O
ATOM  10969  O11 POPEu 381      20.545  23.270  58.845  1.00  0.00           O
ATOM  10970  O12 POPEu 381      21.795  23.880  60.835  1.00  0.00           O
ATOM  10971  C1  POPEu 381      19.605  22.560  58.025  1.00  0.00           C
ATOM  10974  C2  POPEu 381      20.335  21.600  57.035  1.00  0.00           C
ATOM  10976  O21 POPEu 381      20.875  22.290  55.895  1.00  0.00           O
ATOM  10977  C21 POPEu 381      20.045  22.680  54.925  1.00  0.00           C
ATOM  10978  O22 POPEu 381      18.845  22.820  55.015  1.00  0.00           O
ATOM  10979  C22 POPEu 381      20.925  22.940  53.685  1.00  0.00           C
ATOM  10982  C3  POPEu 381      19.565  20.310  56.655  1.00  0.00           C
ATOM  10985  O31 POPEu 381      20.475  19.190  56.555  1.00  0.00           O
ATOM  10986  C31 POPEu 381      21.115  19.050  55.395  1.00  0.00           C
ATOM  10987  O32 POPEu 381      20.945  19.700  54.385  1.00  0.00           O
ATOM  10988  C32 POPEu 381      22.135  17.920  55.585  1.00  0.00           C
ATOM  10991  C23 POPEu 381      20.205  23.050  52.315  1.00  0.00           C
ATOM  10994  C24 POPEu 381      21.215  23.190  51.155  1.00  0.00           C
ATOM  10997  C25 POPEu 381      20.655  23.920  49.915  1.00  0.00           C
ATOM  11000  C26 POPEu 381      19.605  23.140  49.115  1.00  0.00           C
ATOM  11003  C27 POPEu 381      20.115  22.540  47.795  1.00  0.00           C
ATOM  11006  C28 POPEu 381      18.925  22.100  46.915  1.00  0.00           C
ATOM  11009  C29 POPEu 381      19.305  21.580  45.555  1.00  0.00           C
ATOM  11011 0C21 POPEu 381      18.655  21.830  44.405  1.00  0.00           C
ATOM  11013 1C21 POPEu 381      17.405  22.660  44.235  1.00  0.00           C
ATOM  11016 2C21 POPEu 381      17.655  23.910  43.385  1.00  0.00           C
ATOM  11019 3C21 POPEu 381      16.375  24.690  43.065  1.00  0.00           C
ATOM  11022 4C21 POPEu 381      16.635  26.080  42.455  1.00  0.00           C
ATOM  11025 5C21 POPEu 381      17.475  26.080  41.175  1.00  0.00           C
ATOM  11028 6C21 POPEu 381      17.685  27.520  40.655  1.00  0.00           C
ATOM  11031 7C21 POPEu 381      18.465  27.590  39.345  1.00  0.00           C
ATOM  11034 8C21 POPEu 381      18.805  29.030  38.925  1.00  0.00           C
ATOM  11038  C33 POPEu 381      22.715  17.410  54.245  1.00  0.00           C
ATOM  11041  C34 POPEu 381      23.245  15.970  54.355  1.00  0.00           C
ATOM  11044  C35 POPEu 381      22.155  14.880  54.435  1.00  0.00           C
ATOM  11047  C36 POPEu 381      21.235  14.770  53.205  1.00  0.00           C
ATOM  11050  C37 POPEu 381      21.975  14.280  51.955  1.00  0.00           C
ATOM  11053  C38 POPEu 381      21.085  13.910  50.755  1.00  0.00           C
ATOM  11056  C39 POPEu 381      20.125  12.740  51.025  1.00  0.00           C
ATOM  11059 0C31 POPEu 381      19.425  12.230  49.755  1.00  0.00           C
ATOM  11062 1C31 POPEu 381      18.125  11.490  50.105  1.00  0.00           C
ATOM  11065 2C31 POPEu 381      17.475  10.730  48.935  1.00  0.00           C
ATOM  11068 3C31 POPEu 381      17.115  11.590  47.715  1.00  0.00           C
ATOM  11071 4C31 POPEu 381      16.085  10.880  46.815  1.00  0.00           C
ATOM  11074 5C31 POPEu 381      16.495  10.800  45.335  1.00  0.00           C
ATOM  11077 6C31 POPEu 381      15.625   9.830  44.535  1.00  0.00           C
ATOM  11081  NH3 POPEv 382      23.195 105.460  54.655  1.00  0.00           N
ATOM  11085  C12 POPEv 382      22.565 104.730  55.815  1.00  0.00           C
ATOM  11088  C11 POPEv 382      21.715 105.680  56.695  1.00  0.00           C
ATOM  11091  P   POPEv 382      20.815 107.610  55.125  1.00  0.00           P
ATOM  11092  O13 POPEv 382      19.635 108.490  55.195  1.00  0.00           O
ATOM  11093  O14 POPEv 382      22.145 108.190  55.405  1.00  0.00           O
ATOM  11094  O11 POPEv 382      20.945 106.890  53.705  1.00  0.00           O
ATOM  11095  O12 POPEv 382      20.635 106.300  55.985  1.00  0.00           O
ATOM  11096  C1  POPEv 382      19.825 106.910  52.805  1.00  0.00           C
ATOM  11099  C2  POPEv 382      20.095 105.960  51.605  1.00  0.00           C
ATOM  11101  O21 POPEv 382      19.075 106.050  50.595  1.00  0.00           O
ATOM  11102  C21 POPEv 382      19.325 106.890  49.615  1.00  0.00           C
ATOM  11103  O22 POPEv 382      20.295 107.630  49.525  1.00  0.00           O
ATOM  11104  C22 POPEv 382      18.255 106.710  48.545  1.00  0.00           C
ATOM  11107  C3  POPEv 382      20.135 104.490  52.045  1.00  0.00           C
ATOM  11110  O31 POPEv 382      20.475 103.670  50.905  1.00  0.00           O
ATOM  11111  C31 POPEv 382      20.535 102.380  51.195  1.00  0.00           C
ATOM  11112  O32 POPEv 382      20.565 101.910  52.315  1.00  0.00           O
ATOM  11113  C32 POPEv 382      20.595 101.520  49.925  1.00  0.00           C
ATOM  11116  C23 POPEv 382      18.235 107.860  47.515  1.00  0.00           C
ATOM  11119  C24 POPEv 382      19.295 107.760  46.415  1.00  0.00           C
ATOM  11122  C25 POPEv 382      18.965 106.720  45.345  1.00  0.00           C
ATOM  11125  C26 POPEv 382      20.005 106.630  44.215  1.00  0.00           C
ATOM  11128  C27 POPEv 382      19.595 105.580  43.165  1.00  0.00           C
ATOM  11131  C28 POPEv 382      20.505 105.530  41.915  1.00  0.00           C
ATOM  11134  C29 POPEv 382      21.915 105.130  42.225  1.00  0.00           C
ATOM  11136 0C21 POPEv 382      22.975 105.130  41.395  1.00  0.00           C
ATOM  11138 1C21 POPEv 382      23.015 105.520  39.935  1.00  0.00           C
ATOM  11141 2C21 POPEv 382      21.955 104.920  38.985  1.00  0.00           C
ATOM  11144 3C21 POPEv 382      21.915 103.380  38.965  1.00  0.00           C
ATOM  11147 4C21 POPEv 382      21.255 102.810  37.695  1.00  0.00           C
ATOM  11150 5C21 POPEv 382      19.815 103.280  37.465  1.00  0.00           C
ATOM  11153 6C21 POPEv 382      19.195 102.680  36.195  1.00  0.00           C
ATOM  11156 7C21 POPEv 382      17.765 103.180  35.935  1.00  0.00           C
ATOM  11159 8C21 POPEv 382      17.055 102.450  34.795  1.00  0.00           C
ATOM  11163  C33 POPEv 382      19.685 102.030  48.775  1.00  0.00           C
ATOM  11166  C34 POPEv 382      20.495 102.500  47.575  1.00  0.00           C
ATOM  11169  C35 POPEv 382      20.985 101.350  46.675  1.00  0.00           C
ATOM  11172  C36 POPEv 382      21.305 101.860  45.275  1.00  0.00           C
ATOM  11175  C37 POPEv 382      22.035 100.850  44.395  1.00  0.00           C
ATOM  11178  C38 POPEv 382      22.475 101.480  43.065  1.00  0.00           C
ATOM  11181  C39 POPEv 382      23.675 100.770  42.415  1.00  0.00           C
ATOM  11184 0C31 POPEv 382      23.335  99.380  41.865  1.00  0.00           C
ATOM  11187 1C31 POPEv 382      22.615  99.440  40.515  1.00  0.00           C
ATOM  11190 2C31 POPEv 382      21.865  98.150  40.185  1.00  0.00           C
ATOM  11193 3C31 POPEv 382      21.235  98.180  38.795  1.00  0.00           C
ATOM  11196 4C31 POPEv 382      22.175  97.680  37.685  1.00  0.00           C
ATOM  11199 5C31 POPEv 382      21.505  97.710  36.305  1.00  0.00           C
ATOM  11202 6C31 POPEv 382      22.265  96.910  35.245  1.00  0.00           C
ATOM  11206  NH3 POPEw 383      22.025  27.850  59.935  1.00  0.00           N
ATOM  11210  C12 POPEw 383      23.515  27.760  59.795  1.00  0.00           C
ATOM  11213  C11 POPEw 383      24.035  26.540  60.535  1.00  0.00           C
ATOM  11216  P   POPEw 383      26.265  25.230  60.865  1.00  0.00           P
ATOM  11217  O13 POPEw 383      27.615  25.740  61.185  1.00  0.00           O
ATOM  11218  O14 POPEw 383      25.495  24.510  61.905  1.00  0.00           O
ATOM  11219  O11 POPEw 383      26.325  24.290  59.585  1.00  0.00           O
ATOM  11220  O12 POPEw 383      25.435  26.450  60.285  1.00  0.00           O
ATOM  11221  C1  POPEw 383      26.775  24.910  58.375  1.00  0.00           C
ATOM  11224  C2  POPEw 383      27.055  23.860  57.275  1.00  0.00           C
ATOM  11226  O21 POPEw 383      25.945  23.740  56.375  1.00  0.00           O
ATOM  11227  C21 POPEw 383      25.975  24.640  55.415  1.00  0.00           C
ATOM  11228  O22 POPEw 383      26.685  25.630  55.385  1.00  0.00           O
ATOM  11229  C22 POPEw 383      25.035  24.190  54.305  1.00  0.00           C
ATOM  11232  C3  POPEw 383      27.355  22.470  57.845  1.00  0.00           C
ATOM  11235  O31 POPEw 383      27.705  21.620  56.735  1.00  0.00           O
ATOM  11236  C31 POPEw 383      28.725  20.810  56.935  1.00  0.00           C
ATOM  11237  O32 POPEw 383      29.325  20.650  57.985  1.00  0.00           O
ATOM  11238  C32 POPEw 383      29.045  20.120  55.605  1.00  0.00           C
ATOM  11241  C23 POPEw 383      24.845  25.230  53.175  1.00  0.00           C
ATOM  11244  C24 POPEw 383      25.325  24.750  51.805  1.00  0.00           C
ATOM  11247  C25 POPEw 383      25.215  25.840  50.725  1.00  0.00           C
ATOM  11250  C26 POPEw 383      23.755  26.180  50.425  1.00  0.00           C
ATOM  11253  C27 POPEw 383      23.535  27.270  49.355  1.00  0.00           C
ATOM  11256  C28 POPEw 383      22.085  27.290  48.815  1.00  0.00           C
ATOM  11259  C29 POPEw 383      21.025  27.430  49.875  1.00  0.00           C
ATOM  11261 0C21 POPEw 383      19.825  28.040  49.785  1.00  0.00           C
ATOM  11263 1C21 POPEw 383      19.205  28.700  48.575  1.00  0.00           C
ATOM  11266 2C21 POPEw 383      17.735  28.250  48.445  1.00  0.00           C
ATOM  11269 3C21 POPEw 383      16.935  28.970  47.345  1.00  0.00           C
ATOM  11272 4C21 POPEw 383      15.445  28.650  47.485  1.00  0.00           C
ATOM  11275 5C21 POPEw 383      14.535  29.240  46.395  1.00  0.00           C
ATOM  11278 6C21 POPEw 383      14.605  28.480  45.055  1.00  0.00           C
ATOM  11281 7C21 POPEw 383      13.365  28.740  44.185  1.00  0.00           C
ATOM  11284 8C21 POPEw 383      13.395  28.030  42.835  1.00  0.00           C
ATOM  11288  C33 POPEw 383      30.195  19.090  55.675  1.00  0.00           C
ATOM  11291  C34 POPEw 383      30.605  18.590  54.275  1.00  0.00           C
ATOM  11294  C35 POPEw 383      29.705  17.480  53.725  1.00  0.00           C
ATOM  11297  C36 POPEw 383      29.995  17.120  52.255  1.00  0.00           C
ATOM  11300  C37 POPEw 383      28.995  16.100  51.695  1.00  0.00           C
ATOM  11303  C38 POPEw 383      29.555  15.240  50.555  1.00  0.00           C
ATOM  11306  C39 POPEw 383      29.995  15.990  49.285  1.00  0.00           C
ATOM  11309 0C31 POPEw 383      30.725  15.050  48.305  1.00  0.00           C
ATOM  11312 1C31 POPEw 383      31.175  15.720  46.995  1.00  0.00           C
ATOM  11315 2C31 POPEw 383      32.075  14.800  46.145  1.00  0.00           C
ATOM  11318 3C31 POPEw 383      32.735  15.520  44.955  1.00  0.00           C
ATOM  11321 4C31 POPEw 383      34.055  16.220  45.315  1.00  0.00           C
ATOM  11324 5C31 POPEw 383      34.675  17.010  44.155  1.00  0.00           C
ATOM  11327 6C31 POPEw 383      35.905  17.830  44.575  1.00  0.00           C
ATOM  11331  NH3 POPEx 384     110.965  60.430  55.415  1.00  0.00           N
ATOM  11335  C12 POPEx 384     109.765  59.600  55.825  1.00  0.00           C
ATOM  11338  C11 POPEx 384     108.415  60.260  55.505  1.00  0.00           C
ATOM  11341  P   POPEx 384     106.655  58.460  56.145  1.00  0.00           P
ATOM  11342  O13 POPEx 384     107.305  58.600  57.455  1.00  0.00           O
ATOM  11343  O14 POPEx 384     106.505  57.070  55.655  1.00  0.00           O
ATOM  11344  O11 POPEx 384     105.235  59.150  56.185  1.00  0.00           O
ATOM  11345  O12 POPEx 384     107.485  59.270  55.055  1.00  0.00           O
ATOM  11346  C1  POPEx 384     104.615  59.670  55.005  1.00  0.00           C
ATOM  11349  C2  POPEx 384     104.075  58.540  54.095  1.00  0.00           C
ATOM  11351  O21 POPEx 384     104.725  58.670  52.825  1.00  0.00           O
ATOM  11352  C21 POPEx 384     105.105  57.550  52.235  1.00  0.00           C
[truncated: 1,831,627 more chars]
