# Supplementary material for: Characterizing Membrane Association and Periplasmic Transfer of Bacterial Lipoproteins through Molecular Dynamics Simulations
Source: Structure. 2020 Apr 7;28(4):475–487.e3. doi: 10.1016/j.str.2020.01.012 (PMC7139219; doi:10.1016/j.str.2020.01.012)
Supplement: Data S3. Final Coordinates from Simulations (M–X), Related to Figure 3 [file mmc5.zip › M-X/MLTA-3-atomistic.pdb]

TITLE     Protein
REMARK    THIS IS A SIMULATION BOX
CRYST1  128.969  128.969  109.197  90.00  90.00  90.00 P 1           1
MODEL        1
ATOM      1  N   CYSTA   1      66.826  67.880  47.327  1.00  0.00           N
ATOM      3  CA  CYSTA   1      65.515  67.880  47.978  1.00  0.00           C
ATOM      5  C   CYSTA   1      64.756  69.220  48.127  1.00  0.00           C
ATOM      6  O   CYSTA   1      65.035  70.209  47.447  1.00  0.00           O
ATOM      7  CB  CYSTA   1      64.556  66.760  47.467  1.00  0.00           C
ATOM     10  SG  CYSTA   1      65.146  65.040  47.657  1.00  0.00           S
ATOM     11  C1  CYSTA   1      65.675  64.730  45.938  1.00  0.00           C
ATOM     14  CA1 CYSTA   1      67.146  68.099  46.037  1.00  0.00           C
ATOM     15  OA1 CYSTA   1      68.335  68.030  45.728  1.00  0.00           O
ATOM     16  CA2 CYSTA   1      66.156  68.430  44.978  1.00  0.00           C
ATOM     19  C11 CYSTA   1      65.905  63.260  45.467  1.00  0.00           C
ATOM     21  O11 CYSTA   1      64.666  62.529  45.357  1.00  0.00           O
ATOM     22  CX1 CYSTA   1      64.125  62.610  44.147  1.00  0.00           C
ATOM     23  OX1 CYSTA   1      64.215  63.580  43.407  1.00  0.00           O
ATOM     24  CX2 CYSTA   1      63.506  61.260  43.758  1.00  0.00           C
ATOM     27  C12 CYSTA   1      66.916  62.480  46.368  1.00  0.00           C
ATOM     30  O12 CYSTA   1      67.026  61.050  46.127  1.00  0.00           O
ATOM     31  CD1 CYSTA   1      67.976  60.540  45.297  1.00  0.00           C
ATOM     32  OD1 CYSTA   1      68.545  59.490  45.487  1.00  0.00           O
ATOM     33  CD2 CYSTA   1      68.076  61.360  44.017  1.00  0.00           C
ATOM     36  CA3 CYSTA   1      66.776  69.390  43.947  1.00  0.00           C
ATOM     39  CA4 CYSTA   1      65.745  69.820  42.907  1.00  0.00           C
ATOM     42  CA5 CYSTA   1      64.835  70.930  43.438  1.00  0.00           C
ATOM     45  CA6 CYSTA   1      63.436  70.889  42.797  1.00  0.00           C
ATOM     48  CA7 CYSTA   1      63.405  71.270  41.317  1.00  0.00           C
ATOM     51  CA8 CYSTA   1      63.475  70.070  40.367  1.00  0.00           C
ATOM     54  CA9 CYSTA   1      63.356  70.470  38.897  1.00  0.00           C
ATOM     57 0CA1 CYSTA   1      61.986  71.029  38.477  1.00  0.00           C
ATOM     60 1CA1 CYSTA   1      60.854  69.990  38.557  1.00  0.00           C
ATOM     63 2CA1 CYSTA   1      59.526  70.510  38.007  1.00  0.00           C
ATOM     66 3CA1 CYSTA   1      58.456  69.410  37.937  1.00  0.00           C
ATOM     69 4CA1 CYSTA   1      57.146  69.830  37.258  1.00  0.00           C
ATOM     72 5CA1 CYSTA   1      56.465  71.029  37.927  1.00  0.00           C
ATOM     75 6CA1 CYSTA   1      55.076  71.370  37.387  1.00  0.00           C
ATOM     79  CD3 CYSTA   1      69.026  60.770  42.957  1.00  0.00           C
ATOM     82  CD4 CYSTA   1      70.506  61.130  43.158  1.00  0.00           C
ATOM     85  CD5 CYSTA   1      71.316  61.160  41.848  1.00  0.00           C
ATOM     88  CD6 CYSTA   1      70.756  62.030  40.697  1.00  0.00           C
ATOM     91  CD7 CYSTA   1      70.136  61.180  39.567  1.00  0.00           C
ATOM     94  CD8 CYSTA   1      69.055  61.890  38.728  1.00  0.00           C
ATOM     97  CD9 CYSTA   1      68.436  60.940  37.677  1.00  0.00           C
ATOM    100 0CD1 CYSTA   1      67.215  61.479  36.927  1.00  0.00           C
ATOM    103 1CD1 CYSTA   1      66.675  60.440  35.927  1.00  0.00           C
ATOM    106 2CD1 CYSTA   1      65.355  60.840  35.247  1.00  0.00           C
ATOM    109 3CD1 CYSTA   1      64.775  59.740  34.338  1.00  0.00           C
ATOM    112 4CD1 CYSTA   1      65.146  59.850  32.847  1.00  0.00           C
ATOM    115 5CD1 CYSTA   1      66.645  59.959  32.537  1.00  0.00           C
ATOM    118 6CD1 CYSTA   1      66.956  60.099  31.048  1.00  0.00           C
ATOM    122  CX3 CYSTA   1      64.066  60.730  42.417  1.00  0.00           C
ATOM    125  CX4 CYSTA   1      63.945  59.200  42.267  1.00  0.00           C
ATOM    128  CX5 CYSTA   1      62.546  58.700  41.888  1.00  0.00           C
ATOM    131  CX6 CYSTA   1      62.376  58.400  40.387  1.00  0.00           C
ATOM    134  CX7 CYSTA   1      60.986  57.809  40.067  1.00  0.00           C
ATOM    137  CX8 CYSTA   1      60.936  57.010  38.737  1.00  0.00           C
ATOM    140  CX9 CYSTA   1      61.236  57.860  37.527  1.00  0.00           C
ATOM    142 0CX1 CYSTA   1      61.695  57.410  36.347  1.00  0.00           C
ATOM    144 1CX1 CYSTA   1      61.926  55.970  35.957  1.00  0.00           C
ATOM    147 2CX1 CYSTA   1      61.296  55.620  34.598  1.00  0.00           C
ATOM    150 3CX1 CYSTA   1      59.746  55.650  34.607  1.00  0.00           C
ATOM    153 4CX1 CYSTA   1      59.066  54.650  33.657  1.00  0.00           C
ATOM    156 5CX1 CYSTA   1      59.585  54.690  32.217  1.00  0.00           C
ATOM    159 6CX1 CYSTA   1      58.486  54.760  31.147  1.00  0.00           C
ATOM    162 7CX1 CYSTA   1      59.066  54.630  29.727  1.00  0.00           C
ATOM    165 8CX1 CYSTA   1      58.046  54.840  28.597  1.00  0.00           C
ATOM    169  N   SER A   2      63.736  69.250  49.008  1.00  0.00           N
ATOM    171  CA  SER A   2      62.486  69.970  48.807  1.00  0.00           C
ATOM    173  CB  SER A   2      61.366  68.930  48.517  1.00  0.00           C
ATOM    176  OG  SER A   2      61.526  67.810  49.387  1.00  0.00           O
ATOM    178  C   SER A   2      62.006  70.900  49.938  1.00  0.00           C
ATOM    179  O   SER A   2      62.066  72.110  49.787  1.00  0.00           O
ATOM    180  N   SER A   3      61.436  70.400  51.047  1.00  0.00           N
ATOM    182  CA  SER A   3      60.346  71.090  51.768  1.00  0.00           C
ATOM    184  CB  SER A   3      58.976  70.440  51.397  1.00  0.00           C
ATOM    187  OG  SER A   3      58.925  69.040  51.707  1.00  0.00           O
ATOM    189  C   SER A   3      60.495  71.170  53.287  1.00  0.00           C
ATOM    190  O   SER A   3      61.566  70.889  53.827  1.00  0.00           O
ATOM    191  N   LYS A   4      59.405  71.599  54.008  1.00  0.00           N
ATOM    193  CA  LYS A   4      59.236  71.700  55.467  1.00  0.00           C
ATOM    195  CB  LYS A   4      59.886  70.540  56.277  1.00  0.00           C
ATOM    198  CG  LYS A   4      59.276  69.160  55.977  1.00  0.00           C
ATOM    201  CD  LYS A   4      58.046  68.770  56.818  1.00  0.00           C
ATOM    204  CE  LYS A   4      58.335  68.430  58.298  1.00  0.00           C
ATOM    207  NZ  LYS A   4      59.486  67.520  58.397  1.00  0.00           N
ATOM    211  C   LYS A   4      59.616  73.090  55.977  1.00  0.00           C
ATOM    212  O   LYS A   4      59.836  73.950  55.127  1.00  0.00           O
ATOM    213  N   PRO A   5      59.746  73.459  57.267  1.00  0.00           N
ATOM    214  CD  PRO A   5      59.026  72.890  58.408  1.00  0.00           C
ATOM    217  CA  PRO A   5      60.256  74.790  57.597  1.00  0.00           C
ATOM    219  CB  PRO A   5      59.646  75.099  58.987  1.00  0.00           C
ATOM    222  CG  PRO A   5      58.476  74.120  59.117  1.00  0.00           C
ATOM    225  C   PRO A   5      61.776  74.740  57.597  1.00  0.00           C
ATOM    226  O   PRO A   5      62.416  74.700  58.647  1.00  0.00           O
ATOM    227  N   THR A   6      62.386  74.769  56.408  1.00  0.00           N
ATOM    229  CA  THR A   6      63.796  74.520  56.137  1.00  0.00           C
ATOM    231  CB  THR A   6      63.996  74.070  54.677  1.00  0.00           C
ATOM    233  OG1 THR A   6      62.765  74.080  53.947  1.00  0.00           O
ATOM    235  CG2 THR A   6      64.425  72.590  54.677  1.00  0.00           C
ATOM    239  C   THR A   6      64.695  75.690  56.537  1.00  0.00           C
ATOM    240  O   THR A   6      65.916  75.570  56.617  1.00  0.00           O
ATOM    241  N   ASP A   7      64.086  76.849  56.877  1.00  0.00           N
ATOM    243  CA  ASP A   7      64.676  78.170  56.838  1.00  0.00           C
ATOM    245  CB  ASP A   7      63.516  79.209  56.617  1.00  0.00           C
ATOM    248  CG  ASP A   7      63.816  80.340  55.637  1.00  0.00           C
ATOM    249  OD1 ASP A   7      64.436  80.060  54.598  1.00  0.00           O
ATOM    250  OD2 ASP A   7      63.386  81.500  55.907  1.00  0.00           O
ATOM    251  C   ASP A   7      65.386  78.500  58.147  1.00  0.00           C
ATOM    252  O   ASP A   7      65.686  79.650  58.457  1.00  0.00           O
ATOM    253  N   ARG A   8      65.616  77.500  58.997  1.00  0.00           N
ATOM    255  CA  ARG A   8      66.285  77.680  60.258  1.00  0.00           C
ATOM    257  CB  ARG A   8      65.296  77.890  61.448  1.00  0.00           C
ATOM    260  CG  ARG A   8      63.785  77.639  61.177  1.00  0.00           C
ATOM    263  CD  ARG A   8      62.866  78.140  62.307  1.00  0.00           C
ATOM    266  NE  ARG A   8      62.776  79.620  62.188  1.00  0.00           N
ATOM    268  CZ  ARG A   8      62.026  80.410  62.938  1.00  0.00           C
ATOM    269  NH1 ARG A   8      61.066  80.049  63.768  1.00  0.00           N
ATOM    272  NH2 ARG A   8      62.215  81.709  62.827  1.00  0.00           N
ATOM    275  C   ARG A   8      67.356  76.620  60.497  1.00  0.00           C
ATOM    276  O   ARG A   8      67.925  76.550  61.588  1.00  0.00           O
ATOM    277  N   GLY A   9      67.715  75.820  59.467  1.00  0.00           N
ATOM    279  CA  GLY A   9      68.775  74.820  59.587  1.00  0.00           C
ATOM    282  C   GLY A   9      68.245  73.420  59.717  1.00  0.00           C
ATOM    283  O   GLY A   9      68.996  72.500  60.047  1.00  0.00           O
ATOM    284  N   GLN A  10      66.956  73.250  59.427  1.00  0.00           N
ATOM    286  CA  GLN A  10      66.296  71.970  59.357  1.00  0.00           C
ATOM    288  CB  GLN A  10      64.745  72.070  59.417  1.00  0.00           C
ATOM    291  CG  GLN A  10      64.156  72.100  60.837  1.00  0.00           C
ATOM    294  CD  GLN A  10      63.846  73.500  61.368  1.00  0.00           C
ATOM    295  OE1 GLN A  10      64.635  74.440  61.268  1.00  0.00           O
ATOM    296  NE2 GLN A  10      62.666  73.620  62.017  1.00  0.00           N
ATOM    299  C   GLN A  10      66.715  71.050  58.207  1.00  0.00           C
ATOM    300  O   GLN A  10      66.486  71.360  57.048  1.00  0.00           O
ATOM    301  N   GLN A  11      67.266  69.860  58.508  1.00  0.00           N
ATOM    303  CA  GLN A  11      67.566  68.860  57.497  1.00  0.00           C
ATOM    305  CB  GLN A  11      69.086  68.560  57.287  1.00  0.00           C
ATOM    308  CG  GLN A  11      69.906  69.760  56.768  1.00  0.00           C
ATOM    311  CD  GLN A  11      71.346  69.379  56.408  1.00  0.00           C
ATOM    312  OE1 GLN A  11      71.616  68.700  55.417  1.00  0.00           O
ATOM    313  NE2 GLN A  11      72.316  69.830  57.228  1.00  0.00           N
ATOM    316  C   GLN A  11      66.826  67.590  57.847  1.00  0.00           C
ATOM    317  O   GLN A  11      66.355  67.409  58.957  1.00  0.00           O
ATOM    318  N   TYR A  12      66.636  66.709  56.857  1.00  0.00           N
ATOM    320  CA  TYR A  12      65.666  65.629  56.987  1.00  0.00           C
ATOM    322  CB  TYR A  12      64.346  66.040  56.287  1.00  0.00           C
ATOM    325  CG  TYR A  12      63.685  67.200  56.987  1.00  0.00           C
ATOM    326  CD1 TYR A  12      63.006  66.960  58.188  1.00  0.00           C
ATOM    328  CE1 TYR A  12      62.396  68.000  58.887  1.00  0.00           C
ATOM    330  CZ  TYR A  12      62.396  69.290  58.357  1.00  0.00           C
ATOM    331  OH  TYR A  12      61.646  70.310  58.977  1.00  0.00           O
ATOM    333  CD2 TYR A  12      63.725  68.510  56.488  1.00  0.00           C
ATOM    335  CE2 TYR A  12      63.085  69.550  57.167  1.00  0.00           C
ATOM    337  C   TYR A  12      66.196  64.290  56.497  1.00  0.00           C
ATOM    338  O   TYR A  12      65.456  63.400  56.088  1.00  0.00           O
ATOM    339  N   LYS A  13      67.525  64.050  56.597  1.00  0.00           N
ATOM    341  CA  LYS A  13      68.195  62.820  56.188  1.00  0.00           C
ATOM    343  CB  LYS A  13      69.695  63.080  56.017  1.00  0.00           C
ATOM    346  CG  LYS A  13      70.046  63.860  54.758  1.00  0.00           C
ATOM    349  CD  LYS A  13      71.496  64.349  54.807  1.00  0.00           C
ATOM    352  CE  LYS A  13      71.715  65.480  55.827  1.00  0.00           C
ATOM    355  NZ  LYS A  13      73.056  66.040  55.677  1.00  0.00           N
ATOM    359  C   LYS A  13      68.116  61.700  57.207  1.00  0.00           C
ATOM    360  O   LYS A  13      68.516  60.560  56.997  1.00  0.00           O
ATOM    361  N   ASP A  14      67.665  62.050  58.417  1.00  0.00           N
ATOM    363  CA  ASP A  14      67.785  61.209  59.567  1.00  0.00           C
ATOM    365  CB  ASP A  14      67.776  62.150  60.787  1.00  0.00           C
ATOM    368  CG  ASP A  14      68.976  63.090  60.728  1.00  0.00           C
ATOM    369  OD1 ASP A  14      70.125  62.590  60.597  1.00  0.00           O
ATOM    370  OD2 ASP A  14      68.766  64.320  60.877  1.00  0.00           O
ATOM    371  C   ASP A  14      66.686  60.140  59.587  1.00  0.00           C
ATOM    372  O   ASP A  14      66.855  59.060  60.167  1.00  0.00           O
ATOM    373  N   GLY A  15      65.605  60.390  58.817  1.00  0.00           N
ATOM    375  CA  GLY A  15      64.465  59.500  58.587  1.00  0.00           C
ATOM    378  C   GLY A  15      63.166  60.000  59.147  1.00  0.00           C
ATOM    379  O   GLY A  15      62.206  60.220  58.408  1.00  0.00           O
ATOM    380  N   LYS A  16      63.116  60.169  60.478  1.00  0.00           N
ATOM    382  CA  LYS A  16      61.945  60.410  61.327  1.00  0.00           C
ATOM    384  CB  LYS A  16      60.546  59.970  60.777  1.00  0.00           C
ATOM    387  CG  LYS A  16      59.326  60.150  61.717  1.00  0.00           C
ATOM    390  CD  LYS A  16      59.156  61.489  62.457  1.00  0.00           C
ATOM    393  CE  LYS A  16      57.765  61.840  63.048  1.00  0.00           C
ATOM    396  NZ  LYS A  16      57.246  60.800  63.957  1.00  0.00           N
ATOM    400  C   LYS A  16      62.276  59.639  62.577  1.00  0.00           C
ATOM    401  O   LYS A  16      63.015  58.660  62.518  1.00  0.00           O
ATOM    402  N   PHE A  17      61.806  60.090  63.747  1.00  0.00           N
ATOM    404  CA  PHE A  17      62.116  59.510  65.037  1.00  0.00           C
ATOM    406  CB  PHE A  17      62.896  60.520  65.897  1.00  0.00           C
ATOM    409  CG  PHE A  17      64.285  60.670  65.337  1.00  0.00           C
ATOM    410  CD1 PHE A  17      64.556  61.610  64.327  1.00  0.00           C
ATOM    412  CE1 PHE A  17      65.826  61.700  63.747  1.00  0.00           C
ATOM    414  CZ  PHE A  17      66.855  60.889  64.208  1.00  0.00           C
ATOM    416  CD2 PHE A  17      65.346  59.870  65.798  1.00  0.00           C
ATOM    418  CE2 PHE A  17      66.625  59.990  65.247  1.00  0.00           C
ATOM    420  C   PHE A  17      60.886  59.000  65.747  1.00  0.00           C
ATOM    421  O   PHE A  17      59.746  59.380  65.448  1.00  0.00           O
ATOM    422  N   THR A  18      61.096  58.040  66.678  1.00  0.00           N
ATOM    424  CA  THR A  18      60.056  57.470  67.518  1.00  0.00           C
ATOM    426  CB  THR A  18      59.906  55.950  67.338  1.00  0.00           C
ATOM    428  OG1 THR A  18      61.156  55.280  67.427  1.00  0.00           O
ATOM    430  CG2 THR A  18      59.385  55.680  65.917  1.00  0.00           C
ATOM    434  C   THR A  18      60.316  57.720  68.987  1.00  0.00           C
ATOM    435  O   THR A  18      59.436  57.549  69.827  1.00  0.00           O
ATOM    436  N   GLN A  19      61.526  58.180  69.357  1.00  0.00           N
ATOM    438  CA  GLN A  19      61.885  58.410  70.728  1.00  0.00           C
ATOM    440  CB  GLN A  19      62.656  57.200  71.337  1.00  0.00           C
ATOM    443  CG  GLN A  19      61.936  55.840  71.207  1.00  0.00           C
ATOM    446  CD  GLN A  19      62.706  54.750  71.947  1.00  0.00           C
ATOM    447  OE1 GLN A  19      62.116  53.950  72.688  1.00  0.00           O
ATOM    448  NE2 GLN A  19      64.046  54.690  71.768  1.00  0.00           N
ATOM    451  C   GLN A  19      62.875  59.550  70.747  1.00  0.00           C
ATOM    452  O   GLN A  19      63.676  59.630  69.807  1.00  0.00           O
ATOM    453  N   PRO A  20      62.945  60.380  71.787  1.00  0.00           N
ATOM    454  CD  PRO A  20      61.875  60.540  72.758  1.00  0.00           C
ATOM    457  CA  PRO A  20      63.996  61.370  72.007  1.00  0.00           C
ATOM    459  CB  PRO A  20      63.785  61.790  73.467  1.00  0.00           C
ATOM    462  CG  PRO A  20      62.266  61.760  73.597  1.00  0.00           C
ATOM    465  C   PRO A  20      65.416  60.980  71.667  1.00  0.00           C
ATOM    466  O   PRO A  20      66.135  61.820  71.128  1.00  0.00           O
ATOM    467  N   PHE A  21      65.835  59.740  71.997  1.00  0.00           N
ATOM    469  CA  PHE A  21      67.155  59.220  71.708  1.00  0.00           C
ATOM    471  CB  PHE A  21      67.995  58.950  72.977  1.00  0.00           C
ATOM    474  CG  PHE A  21      68.195  60.220  73.728  1.00  0.00           C
ATOM    475  CD1 PHE A  21      69.136  61.160  73.277  1.00  0.00           C
ATOM    477  CE1 PHE A  21      69.335  62.350  73.997  1.00  0.00           C
ATOM    479  CZ  PHE A  21      68.615  62.599  75.167  1.00  0.00           C
ATOM    481  CD2 PHE A  21      67.446  60.500  74.868  1.00  0.00           C
ATOM    483  CE2 PHE A  21      67.646  61.690  75.577  1.00  0.00           C
ATOM    485  C   PHE A  21      67.076  57.930  70.948  1.00  0.00           C
ATOM    486  O   PHE A  21      66.535  56.920  71.427  1.00  0.00           O
ATOM    487  N   SER A  22      67.695  57.890  69.758  1.00  0.00           N
ATOM    489  CA  SER A  22      67.936  56.629  69.077  1.00  0.00           C
ATOM    491  CB  SER A  22      67.076  56.390  67.798  1.00  0.00           C
ATOM    494  OG  SER A  22      67.465  57.170  66.667  1.00  0.00           O
ATOM    496  C   SER A  22      69.416  56.510  68.807  1.00  0.00           C
ATOM    497  O   SER A  22      70.076  57.440  68.357  1.00  0.00           O
ATOM    498  N   LEU A  23      70.016  55.350  69.138  1.00  0.00           N
ATOM    500  CA  LEU A  23      71.365  55.010  68.728  1.00  0.00           C
ATOM    502  CB  LEU A  23      71.796  53.720  69.467  1.00  0.00           C
ATOM    505  CG  LEU A  23      73.276  53.270  69.408  1.00  0.00           C
ATOM    507  CD1 LEU A  23      73.606  52.440  68.168  1.00  0.00           C
ATOM    511  CD2 LEU A  23      74.285  54.420  69.537  1.00  0.00           C
ATOM    515  C   LEU A  23      71.476  54.910  67.207  1.00  0.00           C
ATOM    516  O   LEU A  23      70.605  54.360  66.538  1.00  0.00           O
ATOM    517  N   VAL A  24      72.546  55.460  66.607  1.00  0.00           N
ATOM    519  CA  VAL A  24      72.755  55.410  65.167  1.00  0.00           C
ATOM    521  CB  VAL A  24      72.805  56.780  64.488  1.00  0.00           C
ATOM    523  CG1 VAL A  24      71.425  57.440  64.567  1.00  0.00           C
ATOM    527  CG2 VAL A  24      73.865  57.700  65.118  1.00  0.00           C
ATOM    531  C   VAL A  24      73.986  54.590  64.857  1.00  0.00           C
ATOM    532  O   VAL A  24      74.946  54.540  65.627  1.00  0.00           O
ATOM    533  N   ASN A  25      73.996  53.849  63.717  1.00  0.00           N
ATOM    535  CA  ASN A  25      75.195  53.130  63.287  1.00  0.00           C
ATOM    537  CB  ASN A  25      74.975  52.270  62.017  1.00  0.00           C
ATOM    540  CG  ASN A  25      74.136  51.040  62.317  1.00  0.00           C
ATOM    541  OD1 ASN A  25      73.936  50.630  63.467  1.00  0.00           O
ATOM    542  ND2 ASN A  25      73.615  50.410  61.238  1.00  0.00           N
ATOM    545  C   ASN A  25      76.375  54.040  63.018  1.00  0.00           C
ATOM    546  O   ASN A  25      77.516  53.709  63.348  1.00  0.00           O
ATOM    547  N   GLN A  26      76.115  55.200  62.397  1.00  0.00           N
ATOM    549  CA  GLN A  26      77.006  56.330  62.438  1.00  0.00           C
ATOM    551  CB  GLN A  26      78.105  56.250  61.347  1.00  0.00           C
ATOM    554  CG  GLN A  26      77.596  56.120  59.887  1.00  0.00           C
ATOM    557  CD  GLN A  26      78.806  55.940  58.977  1.00  0.00           C
ATOM    558  OE1 GLN A  26      79.726  56.750  58.967  1.00  0.00           O
ATOM    559  NE2 GLN A  26      78.826  54.840  58.197  1.00  0.00           N
ATOM    562  C   GLN A  26      76.156  57.590  62.267  1.00  0.00           C
ATOM    563  O   GLN A  26      75.086  57.490  61.667  1.00  0.00           O
ATOM    564  N   PRO A  27      76.555  58.760  62.777  1.00  0.00           N
ATOM    565  CD  PRO A  27      77.535  58.910  63.868  1.00  0.00           C
ATOM    568  CA  PRO A  27      76.016  60.060  62.378  1.00  0.00           C
ATOM    570  CB  PRO A  27      76.835  61.070  63.207  1.00  0.00           C
ATOM    573  CG  PRO A  27      77.225  60.280  64.458  1.00  0.00           C
ATOM    576  C   PRO A  27      76.106  60.390  60.887  1.00  0.00           C
ATOM    577  O   PRO A  27      76.715  59.650  60.118  1.00  0.00           O
ATOM    578  N   ASP A  28      75.486  61.520  60.487  1.00  0.00           N
ATOM    580  CA  ASP A  28      75.495  62.020  59.137  1.00  0.00           C
ATOM    582  CB  ASP A  28      74.066  62.550  58.887  1.00  0.00           C
ATOM    585  CG  ASP A  28      73.865  62.959  57.447  1.00  0.00           C
ATOM    586  OD1 ASP A  28      73.965  64.190  57.188  1.00  0.00           O
ATOM    587  OD2 ASP A  28      73.576  62.070  56.607  1.00  0.00           O
ATOM    588  C   ASP A  28      76.526  63.150  58.957  1.00  0.00           C
ATOM    589  O   ASP A  28      76.835  63.610  57.867  1.00  0.00           O
ATOM    590  N   ALA A  29      77.116  63.620  60.077  1.00  0.00           N
ATOM    592  CA  ALA A  29      78.195  64.570  60.058  1.00  0.00           C
ATOM    594  CB  ALA A  29      78.465  65.000  61.508  1.00  0.00           C
ATOM    598  C   ALA A  29      79.465  64.029  59.397  1.00  0.00           C
ATOM    599  O   ALA A  29      79.835  62.880  59.627  1.00  0.00           O
ATOM    600  N   VAL A  30      80.176  64.840  58.587  1.00  0.00           N
ATOM    602  CA  VAL A  30      81.346  64.360  57.867  1.00  0.00           C
ATOM    604  CB  VAL A  30      81.195  64.440  56.347  1.00  0.00           C
ATOM    606  CG1 VAL A  30      80.976  65.879  55.848  1.00  0.00           C
ATOM    610  CG2 VAL A  30      82.425  63.840  55.658  1.00  0.00           C
ATOM    614  C   VAL A  30      82.536  65.139  58.327  1.00  0.00           C
ATOM    615  O   VAL A  30      82.506  66.360  58.467  1.00  0.00           O
ATOM    616  N   GLY A  31      83.646  64.430  58.597  1.00  0.00           N
ATOM    618  CA  GLY A  31      84.866  65.029  59.067  1.00  0.00           C
ATOM    621  C   GLY A  31      84.956  64.990  60.557  1.00  0.00           C
ATOM    622  O   GLY A  31      84.145  64.410  61.277  1.00  0.00           O
ATOM    623  N   ALA A  32      86.006  65.640  61.077  1.00  0.00           N
ATOM    625  CA  ALA A  32      86.265  65.670  62.488  1.00  0.00           C
ATOM    627  CB  ALA A  32      87.775  65.640  62.768  1.00  0.00           C
ATOM    631  C   ALA A  32      85.686  66.949  63.048  1.00  0.00           C
ATOM    632  O   ALA A  32      85.766  67.980  62.378  1.00  0.00           O
ATOM    633  N   PRO A  33      85.125  66.960  64.237  1.00  0.00           N
ATOM    634  CD  PRO A  33      84.674  65.790  64.997  1.00  0.00           C
ATOM    637  CA  PRO A  33      84.885  68.190  64.957  1.00  0.00           C
ATOM    639  CB  PRO A  33      84.446  67.720  66.337  1.00  0.00           C
ATOM    642  CG  PRO A  33      83.796  66.360  66.097  1.00  0.00           C
ATOM    645  C   PRO A  33      86.006  69.220  65.018  1.00  0.00           C
ATOM    646  O   PRO A  33      87.186  68.889  65.207  1.00  0.00           O
ATOM    647  N   ILE A  34      85.616  70.500  64.887  1.00  0.00           N
ATOM    649  CA  ILE A  34      86.496  71.640  64.647  1.00  0.00           C
ATOM    651  CB  ILE A  34      85.645  72.779  64.077  1.00  0.00           C
ATOM    653  CG2 ILE A  34      86.525  73.940  63.607  1.00  0.00           C
ATOM    657  CG1 ILE A  34      84.776  72.330  62.877  1.00  0.00           C
ATOM    660  CD  ILE A  34      85.584  71.700  61.747  1.00  0.00           C
ATOM    664  C   ILE A  34      87.186  72.120  65.917  1.00  0.00           C
ATOM    665  O   ILE A  34      88.084  72.959  65.938  1.00  0.00           O
ATOM    666  N   ASN A  35      86.715  71.640  67.067  1.00  0.00           N
ATOM    668  CA  ASN A  35      86.745  72.409  68.298  1.00  0.00           C
ATOM    670  CB  ASN A  35      85.305  72.890  68.548  1.00  0.00           C
ATOM    673  CG  ASN A  35      84.465  71.960  69.408  1.00  0.00           C
ATOM    674  OD1 ASN A  35      84.276  70.810  69.008  1.00  0.00           O
ATOM    675  ND2 ASN A  35      83.955  72.459  70.547  1.00  0.00           N
ATOM    678  C   ASN A  35      87.375  71.520  69.348  1.00  0.00           C
ATOM    679  O   ASN A  35      87.025  71.510  70.528  1.00  0.00           O
ATOM    680  N   ALA A  36      88.376  70.750  68.898  1.00  0.00           N
ATOM    682  CA  ALA A  36      89.155  69.880  69.747  1.00  0.00           C
ATOM    684  CB  ALA A  36      90.205  69.130  68.917  1.00  0.00           C
ATOM    688  C   ALA A  36      89.776  70.660  70.887  1.00  0.00           C
ATOM    689  O   ALA A  36      89.796  70.209  72.027  1.00  0.00           O
ATOM    690  N   GLY A  37      90.246  71.879  70.588  1.00  0.00           N
ATOM    692  CA  GLY A  37      90.775  72.840  71.538  1.00  0.00           C
ATOM    695  C   GLY A  37      89.826  73.360  72.567  1.00  0.00           C
ATOM    696  O   GLY A  37      90.115  73.260  73.768  1.00  0.00           O
ATOM    697  N   ASP A  38      88.666  73.940  72.188  1.00  0.00           N
ATOM    699  CA  ASP A  38      87.725  74.480  73.147  1.00  0.00           C
ATOM    701  CB  ASP A  38      86.656  75.450  72.577  1.00  0.00           C
ATOM    704  CG  ASP A  38      86.026  75.050  71.268  1.00  0.00           C
ATOM    705  OD1 ASP A  38      86.776  74.950  70.267  1.00  0.00           O
ATOM    706  OD2 ASP A  38      84.776  74.959  71.167  1.00  0.00           O
ATOM    707  C   ASP A  38      87.146  73.410  74.057  1.00  0.00           C
ATOM    708  O   ASP A  38      87.006  73.580  75.258  1.00  0.00           O
ATOM    709  N   PHE A  39      86.846  72.220  73.508  1.00  0.00           N
ATOM    711  CA  PHE A  39      86.525  71.070  74.318  1.00  0.00           C
ATOM    713  CB  PHE A  39      86.105  69.970  73.348  1.00  0.00           C
ATOM    716  CG  PHE A  39      85.626  68.709  74.038  1.00  0.00           C
ATOM    717  CD1 PHE A  39      84.276  68.570  74.348  1.00  0.00           C
ATOM    719  CE1 PHE A  39      83.786  67.389  74.917  1.00  0.00           C
ATOM    721  CZ  PHE A  39      84.665  66.340  75.188  1.00  0.00           C
ATOM    723  CD2 PHE A  39      86.505  67.650  74.348  1.00  0.00           C
ATOM    725  CE2 PHE A  39      86.026  66.459  74.908  1.00  0.00           C
ATOM    727  C   PHE A  39      87.655  70.590  75.237  1.00  0.00           C
ATOM    728  O   PHE A  39      87.425  70.279  76.398  1.00  0.00           O
ATOM    729  N   ALA A  40      88.914  70.489  74.758  1.00  0.00           N
ATOM    731  CA  ALA A  40      90.056  70.099  75.568  1.00  0.00           C
ATOM    733  CB  ALA A  40      91.335  69.900  74.717  1.00  0.00           C
ATOM    737  C   ALA A  40      90.355  71.050  76.717  1.00  0.00           C
ATOM    738  O   ALA A  40      90.675  70.629  77.827  1.00  0.00           O
ATOM    739  N   GLU A  41      90.246  72.370  76.548  1.00  0.00           N
ATOM    741  CA  GLU A  41      90.186  73.230  77.717  1.00  0.00           C
ATOM    743  CB  GLU A  41      90.425  74.700  77.378  1.00  0.00           C
ATOM    746  CG  GLU A  41      89.335  75.349  76.517  1.00  0.00           C
ATOM    749  CD  GLU A  41      89.486  76.849  76.517  1.00  0.00           C
ATOM    750  OE1 GLU A  41      89.406  77.510  77.587  1.00  0.00           O
ATOM    751  OE2 GLU A  41      89.805  77.350  75.407  1.00  0.00           O
ATOM    752  C   GLU A  41      88.926  73.070  78.557  1.00  0.00           C
ATOM    753  O   GLU A  41      88.996  73.099  79.787  1.00  0.00           O
ATOM    754  N   GLN A  42      87.746  72.849  77.938  1.00  0.00           N
ATOM    756  CA  GLN A  42      86.486  72.690  78.647  1.00  0.00           C
ATOM    758  CB  GLN A  42      85.265  72.570  77.688  1.00  0.00           C
ATOM    761  CG  GLN A  42      83.865  72.610  78.368  1.00  0.00           C
ATOM    764  CD  GLN A  42      83.716  73.860  79.247  1.00  0.00           C
ATOM    765  OE1 GLN A  42      83.436  74.959  78.768  1.00  0.00           O
ATOM    766  NE2 GLN A  42      83.936  73.680  80.557  1.00  0.00           N
ATOM    769  C   GLN A  42      86.535  71.510  79.587  1.00  0.00           C
ATOM    770  O   GLN A  42      86.066  71.580  80.717  1.00  0.00           O
ATOM    771  N   ILE A  43      87.165  70.400  79.157  1.00  0.00           N
ATOM    773  CA  ILE A  43      87.445  69.230  79.978  1.00  0.00           C
ATOM    775  CB  ILE A  43      87.956  68.059  79.127  1.00  0.00           C
ATOM    777  CG2 ILE A  43      89.486  67.830  79.147  1.00  0.00           C
ATOM    781  CG1 ILE A  43      87.226  66.760  79.507  1.00  0.00           C
ATOM    784  CD  ILE A  43      87.495  66.310  80.938  1.00  0.00           C
ATOM    788  C   ILE A  43      88.345  69.550  81.167  1.00  0.00           C
ATOM    789  O   ILE A  43      88.116  69.120  82.298  1.00  0.00           O
ATOM    790  N   ASN A  44      89.385  70.390  80.967  1.00  0.00           N
ATOM    792  CA  ASN A  44      90.225  70.889  82.027  1.00  0.00           C
ATOM    794  CB  ASN A  44      91.436  71.610  81.408  1.00  0.00           C
ATOM    797  CG  ASN A  44      92.515  71.809  82.457  1.00  0.00           C
ATOM    798  OD1 ASN A  44      92.335  72.510  83.457  1.00  0.00           O
ATOM    799  ND2 ASN A  44      93.695  71.200  82.228  1.00  0.00           N
ATOM    802  C   ASN A  44      89.465  71.739  83.047  1.00  0.00           C
ATOM    803  O   ASN A  44      89.595  71.620  84.268  1.00  0.00           O
ATOM    804  N   HIS A  45      88.564  72.590  82.537  1.00  0.00           N
ATOM    806  CA  HIS A  45      87.646  73.320  83.368  1.00  0.00           C
ATOM    808  CB  HIS A  45      86.866  74.360  82.518  1.00  0.00           C
ATOM    811  ND1 HIS A  45      88.576  76.220  82.537  1.00  0.00           N
ATOM    812  CG  HIS A  45      87.755  75.360  81.827  1.00  0.00           C
ATOM    813  CE1 HIS A  45      89.175  76.960  81.627  1.00  0.00           C
ATOM    815  NE2 HIS A  45      88.774  76.640  80.377  1.00  0.00           N
ATOM    817  CD2 HIS A  45      87.865  75.620  80.507  1.00  0.00           C
ATOM    819  C   HIS A  45      86.755  72.409  84.217  1.00  0.00           C
ATOM    820  O   HIS A  45      86.736  72.529  85.438  1.00  0.00           O
ATOM    821  N   ILE A  46      86.146  71.340  83.647  1.00  0.00           N
ATOM    823  CA  ILE A  46      85.374  70.349  84.418  1.00  0.00           C
ATOM    825  CB  ILE A  46      84.816  69.220  83.518  1.00  0.00           C
ATOM    827  CG2 ILE A  46      84.035  68.180  84.357  1.00  0.00           C
ATOM    831  CG1 ILE A  46      83.936  69.720  82.347  1.00  0.00           C
ATOM    834  CD  ILE A  46      82.506  70.110  82.707  1.00  0.00           C
ATOM    838  C   ILE A  46      86.186  69.690  85.547  1.00  0.00           C
ATOM    839  O   ILE A  46      85.766  69.540  86.688  1.00  0.00           O
ATOM    840  N   ARG A  47      87.436  69.290  85.267  1.00  0.00           N
ATOM    842  CA  ARG A  47      88.135  68.410  86.188  1.00  0.00           C
ATOM    844  CB  ARG A  47      89.155  67.599  85.367  1.00  0.00           C
ATOM    847  CG  ARG A  47      90.355  68.440  84.908  1.00  0.00           C
ATOM    850  CD  ARG A  47      91.116  67.880  83.728  1.00  0.00           C
ATOM    853  NE  ARG A  47      91.645  66.560  84.157  1.00  0.00           N
ATOM    855  CZ  ARG A  47      91.715  65.510  83.357  1.00  0.00           C
ATOM    856  NH1 ARG A  47      91.064  65.500  82.228  1.00  0.00           N
ATOM    859  NH2 ARG A  47      92.406  64.449  83.717  1.00  0.00           N
ATOM    862  C   ARG A  47      88.865  69.120  87.298  1.00  0.00           C
ATOM    863  O   ARG A  47      89.245  68.500  88.298  1.00  0.00           O
ATOM    864  N   ASN A  48      89.066  70.450  87.167  1.00  0.00           N
ATOM    866  CA  ASN A  48      89.636  71.260  88.217  1.00  0.00           C
ATOM    868  CB  ASN A  48      90.535  72.380  87.618  1.00  0.00           C
ATOM    871  CG  ASN A  48      91.855  71.840  87.058  1.00  0.00           C
ATOM    872  OD1 ASN A  48      92.215  70.660  87.128  1.00  0.00           O
ATOM    873  ND2 ASN A  48      92.655  72.800  86.548  1.00  0.00           N
ATOM    876  C   ASN A  48      88.535  71.879  89.057  1.00  0.00           C
ATOM    877  O   ASN A  48      88.634  71.910  90.288  1.00  0.00           O
ATOM    878  N   SER A  49      87.436  72.360  88.417  1.00  0.00           N
ATOM    880  CA  SER A  49      86.415  73.110  89.138  1.00  0.00           C
ATOM    882  CB  SER A  49      85.995  74.370  88.368  1.00  0.00           C
ATOM    885  OG  SER A  49      85.316  74.080  87.158  1.00  0.00           O
ATOM    887  C   SER A  49      85.165  72.350  89.467  1.00  0.00           C
ATOM    888  O   SER A  49      84.425  72.779  90.347  1.00  0.00           O
ATOM    889  N   SER A  50      84.906  71.170  88.877  1.00  0.00           N
ATOM    891  CA  SER A  50      83.885  70.270  89.408  1.00  0.00           C
ATOM    893  CB  SER A  50      82.525  70.349  88.628  1.00  0.00           C
ATOM    896  OG  SER A  50      82.676  70.029  87.247  1.00  0.00           O
ATOM    898  C   SER A  50      84.385  68.840  89.447  1.00  0.00           C
ATOM    899  O   SER A  50      83.756  67.970  88.837  1.00  0.00           O
ATOM    900  N   PRO A  51      85.476  68.490  90.158  1.00  0.00           N
ATOM    901  CD  PRO A  51      86.146  69.360  91.147  1.00  0.00           C
ATOM    904  CA  PRO A  51      86.135  67.180  90.118  1.00  0.00           C
ATOM    906  CB  PRO A  51      87.046  67.150  91.337  1.00  0.00           C
ATOM    909  CG  PRO A  51      87.425  68.620  91.557  1.00  0.00           C
ATOM    912  C   PRO A  51      85.246  65.959  90.027  1.00  0.00           C
ATOM    913  O   PRO A  51      85.535  65.090  89.198  1.00  0.00           O
ATOM    914  N   ARG A  52      84.156  65.889  90.837  1.00  0.00           N
ATOM    916  CA  ARG A  52      83.196  64.790  90.837  1.00  0.00           C
ATOM    918  CB  ARG A  52      81.946  65.020  91.778  1.00  0.00           C
ATOM    921  CG  ARG A  52      80.945  66.159  91.438  1.00  0.00           C
ATOM    924  CD  ARG A  52      79.636  66.180  92.247  1.00  0.00           C
ATOM    927  NE  ARG A  52      78.806  64.980  91.857  1.00  0.00           N
ATOM    929  CZ  ARG A  52      77.986  64.880  90.817  1.00  0.00           C
ATOM    930  NH1 ARG A  52      77.675  65.870  90.008  1.00  0.00           N
ATOM    933  NH2 ARG A  52      77.406  63.700  90.627  1.00  0.00           N
ATOM    936  C   ARG A  52      82.646  64.510  89.458  1.00  0.00           C
ATOM    937  O   ARG A  52      82.556  63.360  89.027  1.00  0.00           O
ATOM    938  N   LEU A  53      82.316  65.580  88.707  1.00  0.00           N
ATOM    940  CA  LEU A  53      81.755  65.480  87.397  1.00  0.00           C
ATOM    942  CB  LEU A  53      81.235  66.840  86.897  1.00  0.00           C
ATOM    945  CG  LEU A  53      80.425  66.739  85.598  1.00  0.00           C
ATOM    947  CD1 LEU A  53      79.166  65.879  85.798  1.00  0.00           C
ATOM    951  CD2 LEU A  53      80.076  68.150  85.097  1.00  0.00           C
ATOM    955  C   LEU A  53      82.755  64.920  86.427  1.00  0.00           C
ATOM    956  O   LEU A  53      82.445  64.070  85.598  1.00  0.00           O
ATOM    957  N   TYR A  54      84.035  65.340  86.548  1.00  0.00           N
ATOM    959  CA  TYR A  54      85.085  64.720  85.777  1.00  0.00           C
ATOM    961  CB  TYR A  54      86.455  65.440  85.938  1.00  0.00           C
ATOM    964  CG  TYR A  54      87.556  64.690  85.227  1.00  0.00           C
ATOM    965  CD1 TYR A  54      87.495  64.570  83.837  1.00  0.00           C
ATOM    967  CE1 TYR A  54      88.406  63.760  83.147  1.00  0.00           C
ATOM    969  CZ  TYR A  54      89.395  63.080  83.847  1.00  0.00           C
ATOM    970  OH  TYR A  54      90.295  62.270  83.117  1.00  0.00           O
ATOM    972  CD2 TYR A  54      88.585  64.029  85.927  1.00  0.00           C
ATOM    974  CE2 TYR A  54      89.505  63.220  85.227  1.00  0.00           C
ATOM    976  C   TYR A  54      85.215  63.230  86.067  1.00  0.00           C
ATOM    977  O   TYR A  54      85.355  62.420  85.158  1.00  0.00           O
ATOM    978  N   GLY A  55      85.165  62.820  87.338  1.00  0.00           N
ATOM    980  CA  GLY A  55      85.386  61.419  87.648  1.00  0.00           C
ATOM    983  C   GLY A  55      84.264  60.500  87.268  1.00  0.00           C
ATOM    984  O   GLY A  55      84.475  59.330  86.958  1.00  0.00           O
ATOM    985  N   ASN A  56      83.014  60.990  87.277  1.00  0.00           N
ATOM    987  CA  ASN A  56      81.876  60.229  86.797  1.00  0.00           C
ATOM    989  CB  ASN A  56      80.546  60.880  87.268  1.00  0.00           C
ATOM    992  CG  ASN A  56      80.425  61.060  88.777  1.00  0.00           C
ATOM    993  OD1 ASN A  56      79.776  62.010  89.217  1.00  0.00           O
ATOM    994  ND2 ASN A  56      81.026  60.160  89.577  1.00  0.00           N
ATOM    997  C   ASN A  56      81.796  60.150  85.277  1.00  0.00           C
ATOM    998  O   ASN A  56      81.186  59.250  84.717  1.00  0.00           O
ATOM    999  N   GLN A  57      82.425  61.110  84.587  1.00  0.00           N
ATOM   1001  CA  GLN A  57      82.235  61.290  83.177  1.00  0.00           C
ATOM   1003  CB  GLN A  57      81.656  62.709  82.987  1.00  0.00           C
ATOM   1006  CG  GLN A  57      80.965  63.030  81.647  1.00  0.00           C
ATOM   1009  CD  GLN A  57      79.686  62.220  81.398  1.00  0.00           C
ATOM   1010  OE1 GLN A  57      79.285  61.360  82.177  1.00  0.00           O
ATOM   1011  NE2 GLN A  57      79.025  62.480  80.247  1.00  0.00           N
ATOM   1014  C   GLN A  57      83.585  61.110  82.497  1.00  0.00           C
ATOM   1015  O   GLN A  57      83.745  61.349  81.307  1.00  0.00           O
ATOM   1016  N   SER A  58      84.604  60.610  83.238  1.00  0.00           N
ATOM   1018  CA  SER A  58      85.995  60.570  82.777  1.00  0.00           C
ATOM   1020  CB  SER A  58      87.046  60.080  83.827  1.00  0.00           C
ATOM   1023  OG  SER A  58      87.025  58.680  84.127  1.00  0.00           O
ATOM   1025  C   SER A  58      86.125  59.720  81.548  1.00  0.00           C
ATOM   1026  O   SER A  58      86.796  60.070  80.588  1.00  0.00           O
ATOM   1027  N   ASN A  59      85.425  58.570  81.568  1.00  0.00           N
ATOM   1029  CA  ASN A  59      85.425  57.590  80.507  1.00  0.00           C
ATOM   1031  CB  ASN A  59      84.626  56.340  80.978  1.00  0.00           C
ATOM   1034  CG  ASN A  59      83.105  56.419  81.197  1.00  0.00           C
ATOM   1035  OD1 ASN A  59      82.375  55.470  80.908  1.00  0.00           O
ATOM   1036  ND2 ASN A  59      82.606  57.529  81.768  1.00  0.00           N
ATOM   1039  C   ASN A  59      84.995  58.070  79.127  1.00  0.00           C
ATOM   1040  O   ASN A  59      85.756  57.900  78.168  1.00  0.00           O
ATOM   1041  N   VAL A  60      83.835  58.750  78.987  1.00  0.00           N
ATOM   1043  CA  VAL A  60      83.455  59.390  77.737  1.00  0.00           C
ATOM   1045  CB  VAL A  60      82.025  59.930  77.697  1.00  0.00           C
ATOM   1047  CG1 VAL A  60      81.035  58.770  77.867  1.00  0.00           C
ATOM   1051  CG2 VAL A  60      81.764  61.000  78.758  1.00  0.00           C
ATOM   1055  C   VAL A  60      84.436  60.470  77.338  1.00  0.00           C
ATOM   1056  O   VAL A  60      84.845  60.530  76.188  1.00  0.00           O
ATOM   1057  N   TYR A  61      84.906  61.330  78.277  1.00  0.00           N
ATOM   1059  CA  TYR A  61      85.854  62.380  77.958  1.00  0.00           C
ATOM   1061  CB  TYR A  61      86.195  63.230  79.208  1.00  0.00           C
ATOM   1064  CG  TYR A  61      85.046  64.070  79.717  1.00  0.00           C
ATOM   1065  CD1 TYR A  61      84.306  64.889  78.847  1.00  0.00           C
ATOM   1067  CE1 TYR A  61      83.345  65.780  79.348  1.00  0.00           C
ATOM   1069  CZ  TYR A  61      83.135  65.879  80.717  1.00  0.00           C
ATOM   1070  OH  TYR A  61      82.174  66.780  81.207  1.00  0.00           O
ATOM   1072  CD2 TYR A  61      84.816  64.180  81.097  1.00  0.00           C
ATOM   1074  CE2 TYR A  61      83.885  65.099  81.597  1.00  0.00           C
ATOM   1076  C   TYR A  61      87.165  61.860  77.397  1.00  0.00           C
ATOM   1077  O   TYR A  61      87.625  62.279  76.337  1.00  0.00           O
ATOM   1078  N   ASN A  62      87.736  60.850  78.068  1.00  0.00           N
ATOM   1080  CA  ASN A  62      88.905  60.120  77.637  1.00  0.00           C
ATOM   1082  CB  ASN A  62      89.295  59.080  78.728  1.00  0.00           C
ATOM   1085  CG  ASN A  62      89.814  59.709  80.018  1.00  0.00           C
ATOM   1086  OD1 ASN A  62      89.665  59.130  81.097  1.00  0.00           O
ATOM   1087  ND2 ASN A  62      90.425  60.910  79.957  1.00  0.00           N
ATOM   1090  C   ASN A  62      88.735  59.390  76.317  1.00  0.00           C
ATOM   1091  O   ASN A  62      89.636  59.450  75.477  1.00  0.00           O
ATOM   1092  N   ALA A  63      87.596  58.709  76.077  1.00  0.00           N
ATOM   1094  CA  ALA A  63      87.326  58.080  74.798  1.00  0.00           C
ATOM   1096  CB  ALA A  63      86.076  57.200  74.908  1.00  0.00           C
ATOM   1100  C   ALA A  63      87.186  59.070  73.647  1.00  0.00           C
ATOM   1101  O   ALA A  63      87.725  58.880  72.567  1.00  0.00           O
ATOM   1102  N   VAL A  64      86.475  60.190  73.908  1.00  0.00           N
ATOM   1104  CA  VAL A  64      86.346  61.330  73.007  1.00  0.00           C
ATOM   1106  CB  VAL A  64      85.406  62.389  73.588  1.00  0.00           C
ATOM   1108  CG1 VAL A  64      85.406  63.670  72.727  1.00  0.00           C
ATOM   1112  CG2 VAL A  64      83.945  61.880  73.677  1.00  0.00           C
ATOM   1116  C   VAL A  64      87.695  61.970  72.688  1.00  0.00           C
ATOM   1117  O   VAL A  64      88.026  62.190  71.527  1.00  0.00           O
ATOM   1118  N   GLN A  65      88.546  62.220  73.707  1.00  0.00           N
ATOM   1120  CA  GLN A  65      89.884  62.760  73.527  1.00  0.00           C
ATOM   1122  CB  GLN A  65      90.596  63.010  74.887  1.00  0.00           C
ATOM   1125  CG  GLN A  65      90.164  64.290  75.637  1.00  0.00           C
ATOM   1128  CD  GLN A  65      90.605  65.540  74.887  1.00  0.00           C
ATOM   1129  OE1 GLN A  65      91.785  65.889  74.787  1.00  0.00           O
ATOM   1130  NE2 GLN A  65      89.646  66.250  74.278  1.00  0.00           N
ATOM   1133  C   GLN A  65      90.766  61.890  72.667  1.00  0.00           C
ATOM   1134  O   GLN A  65      91.306  62.380  71.667  1.00  0.00           O
ATOM   1135  N   GLU A  66      90.815  60.570  72.977  1.00  0.00           N
ATOM   1137  CA  GLU A  66      91.555  59.580  72.228  1.00  0.00           C
ATOM   1139  CB  GLU A  66      91.405  58.170  72.877  1.00  0.00           C
ATOM   1142  CG  GLU A  66      92.335  57.070  72.277  1.00  0.00           C
ATOM   1145  CD  GLU A  66      93.815  57.310  72.518  1.00  0.00           C
ATOM   1146  OE1 GLU A  66      94.155  58.250  73.287  1.00  0.00           O
ATOM   1147  OE2 GLU A  66      94.665  56.600  71.918  1.00  0.00           O
ATOM   1148  C   GLU A  66      91.095  59.510  70.777  1.00  0.00           C
ATOM   1149  O   GLU A  66      91.906  59.490  69.847  1.00  0.00           O
ATOM   1150  N   TRP A  67      89.776  59.560  70.547  1.00  0.00           N
ATOM   1152  CA  TRP A  67      89.185  59.590  69.227  1.00  0.00           C
ATOM   1154  CB  TRP A  67      87.646  59.560  69.387  1.00  0.00           C
ATOM   1157  CG  TRP A  67      86.796  59.950  68.217  1.00  0.00           C
ATOM   1158  CD1 TRP A  67      86.675  59.260  67.048  1.00  0.00           C
ATOM   1160  NE1 TRP A  67      85.785  59.910  66.237  1.00  0.00           N
ATOM   1162  CE2 TRP A  67      85.295  61.010  66.867  1.00  0.00           C
ATOM   1163  CD2 TRP A  67      85.945  61.100  68.117  1.00  0.00           C
ATOM   1164  CE3 TRP A  67      85.675  62.190  68.947  1.00  0.00           C
ATOM   1166  CZ3 TRP A  67      84.665  63.080  68.567  1.00  0.00           C
ATOM   1168  CZ2 TRP A  67      84.325  61.910  66.477  1.00  0.00           C
ATOM   1170  CH2 TRP A  67      83.986  62.930  67.368  1.00  0.00           C
ATOM   1172  C   TRP A  67      89.656  60.750  68.348  1.00  0.00           C
ATOM   1173  O   TRP A  67      90.046  60.580  67.198  1.00  0.00           O
ATOM   1174  N   LEU A  68      89.705  61.980  68.898  1.00  0.00           N
ATOM   1176  CA  LEU A  68      90.285  63.150  68.267  1.00  0.00           C
ATOM   1178  CB  LEU A  68      89.954  64.410  69.048  1.00  0.00           C
ATOM   1181  CG  LEU A  68      88.445  64.650  69.167  1.00  0.00           C
ATOM   1183  CD1 LEU A  68      88.266  65.940  69.908  1.00  0.00           C
ATOM   1187  CD2 LEU A  68      87.676  64.760  67.847  1.00  0.00           C
ATOM   1191  C   LEU A  68      91.776  63.110  67.997  1.00  0.00           C
ATOM   1192  O   LEU A  68      92.235  63.529  66.937  1.00  0.00           O
ATOM   1193  N   ARG A  69      92.585  62.550  68.917  1.00  0.00           N
ATOM   1195  CA  ARG A  69      94.005  62.300  68.677  1.00  0.00           C
ATOM   1197  CB  ARG A  69      94.735  61.720  69.927  1.00  0.00           C
ATOM   1200  CG  ARG A  69      94.535  62.490  71.247  1.00  0.00           C
ATOM   1203  CD  ARG A  69      95.605  62.290  72.338  1.00  0.00           C
ATOM   1206  NE  ARG A  69      95.755  60.830  72.618  1.00  0.00           N
ATOM   1208  CZ  ARG A  69      96.655  60.020  72.067  1.00  0.00           C
ATOM   1209  NH1 ARG A  69      97.536  60.390  71.177  1.00  0.00           N
ATOM   1212  NH2 ARG A  69      96.615  58.779  72.487  1.00  0.00           N
ATOM   1215  C   ARG A  69      94.206  61.290  67.537  1.00  0.00           C
ATOM   1216  O   ARG A  69      95.205  61.270  66.827  1.00  0.00           O
ATOM   1217  N   ALA A  70      93.225  60.400  67.338  1.00  0.00           N
ATOM   1219  CA  ALA A  70      93.306  59.400  66.298  1.00  0.00           C
ATOM   1221  CB  ALA A  70      92.475  58.210  66.757  1.00  0.00           C
ATOM   1225  C   ALA A  70      92.775  59.880  64.957  1.00  0.00           C
ATOM   1226  O   ALA A  70      92.965  59.230  63.927  1.00  0.00           O
ATOM   1227  N   GLY A  71      92.136  61.050  64.927  1.00  0.00           N
ATOM   1229  CA  GLY A  71      91.785  61.760  63.707  1.00  0.00           C
ATOM   1232  C   GLY A  71      90.486  62.470  63.837  1.00  0.00           C
ATOM   1233  O   GLY A  71      90.225  63.430  63.127  1.00  0.00           O
ATOM   1234  N   GLY A  72      89.646  62.020  64.787  1.00  0.00           N
ATOM   1236  CA  GLY A  72      88.406  62.690  65.188  1.00  0.00           C
ATOM   1239  C   GLY A  72      87.256  62.580  64.247  1.00  0.00           C
ATOM   1240  O   GLY A  72      86.175  63.080  64.527  1.00  0.00           O
ATOM   1241  N   ASP A  73      87.456  61.940  63.097  1.00  0.00           N
ATOM   1243  CA  ASP A  73      86.426  61.680  62.118  1.00  0.00           C
ATOM   1245  CB  ASP A  73      87.076  61.070  60.868  1.00  0.00           C
ATOM   1248  CG  ASP A  73      86.116  60.980  59.707  1.00  0.00           C
ATOM   1249  OD1 ASP A  73      85.746  62.040  59.127  1.00  0.00           O
ATOM   1250  OD2 ASP A  73      85.715  59.830  59.387  1.00  0.00           O
ATOM   1251  C   ASP A  73      85.285  60.840  62.688  1.00  0.00           C
ATOM   1252  O   ASP A  73      85.495  59.900  63.478  1.00  0.00           O
ATOM   1253  N   THR A  74      84.035  61.160  62.317  1.00  0.00           N
ATOM   1255  CA  THR A  74      82.816  60.600  62.897  1.00  0.00           C
ATOM   1257  CB  THR A  74      81.525  61.190  62.337  1.00  0.00           C
ATOM   1259  OG1 THR A  74      81.475  61.070  60.927  1.00  0.00           O
ATOM   1261  CG2 THR A  74      81.475  62.690  62.667  1.00  0.00           C
ATOM   1265  C   THR A  74      82.736  59.100  62.787  1.00  0.00           C
ATOM   1266  O   THR A  74      82.235  58.430  63.688  1.00  0.00           O
ATOM   1267  N   ARG A  75      83.236  58.480  61.707  1.00  0.00           N
ATOM   1269  CA  ARG A  75      83.046  57.060  61.497  1.00  0.00           C
ATOM   1271  CB  ARG A  75      82.965  56.750  59.988  1.00  0.00           C
ATOM   1274  CG  ARG A  75      84.236  57.010  59.158  1.00  0.00           C
ATOM   1277  CD  ARG A  75      84.066  57.770  57.827  1.00  0.00           C
ATOM   1280  NE  ARG A  75      83.196  56.920  56.938  1.00  0.00           N
ATOM   1282  CZ  ARG A  75      81.895  57.120  56.737  1.00  0.00           C
ATOM   1283  NH1 ARG A  75      81.296  58.120  57.337  1.00  0.00           N
ATOM   1286  NH2 ARG A  75      81.166  56.279  56.027  1.00  0.00           N
ATOM   1289  C   ARG A  75      84.096  56.200  62.207  1.00  0.00           C
ATOM   1290  O   ARG A  75      83.975  54.979  62.307  1.00  0.00           O
ATOM   1291  N   ASN A  76      85.125  56.850  62.807  1.00  0.00           N
ATOM   1293  CA  ASN A  76      86.085  56.190  63.677  1.00  0.00           C
ATOM   1295  CB  ASN A  76      87.406  56.980  63.768  1.00  0.00           C
ATOM   1298  CG  ASN A  76      88.126  57.080  62.427  1.00  0.00           C
ATOM   1299  OD1 ASN A  76      88.026  56.240  61.537  1.00  0.00           O
ATOM   1300  ND2 ASN A  76      88.914  58.160  62.267  1.00  0.00           N
ATOM   1303  C   ASN A  76      85.556  56.020  65.107  1.00  0.00           C
ATOM   1304  O   ASN A  76      86.135  55.280  65.897  1.00  0.00           O
ATOM   1305  N   MET A  77      84.446  56.699  65.477  1.00  0.00           N
ATOM   1307  CA  MET A  77      83.905  56.800  66.838  1.00  0.00           C
ATOM   1309  CB  MET A  77      82.515  57.490  66.768  1.00  0.00           C
ATOM   1312  CG  MET A  77      82.606  59.020  66.607  1.00  0.00           C
ATOM   1315  SD  MET A  77      80.995  59.830  66.317  1.00  0.00           S
ATOM   1316  CE  MET A  77      80.505  59.639  68.047  1.00  0.00           C
ATOM   1320  C   MET A  77      83.716  55.480  67.548  1.00  0.00           C
ATOM   1321  O   MET A  77      84.136  55.260  68.688  1.00  0.00           O
ATOM   1322  N   ARG A  78      83.145  54.520  66.807  1.00  0.00           N
ATOM   1324  CA  ARG A  78      82.916  53.150  67.188  1.00  0.00           C
ATOM   1326  CB  ARG A  78      82.305  52.430  65.957  1.00  0.00           C
ATOM   1329  CG  ARG A  78      80.796  52.669  65.767  1.00  0.00           C
ATOM   1332  CD  ARG A  78      79.966  52.280  66.997  1.00  0.00           C
ATOM   1335  NE  ARG A  78      78.556  52.100  66.548  1.00  0.00           N
ATOM   1337  CZ  ARG A  78      78.026  50.980  66.088  1.00  0.00           C
ATOM   1338  NH1 ARG A  78      78.676  49.840  66.027  1.00  0.00           N
ATOM   1341  NH2 ARG A  78      76.765  50.970  65.728  1.00  0.00           N
ATOM   1344  C   ARG A  78      84.145  52.400  67.697  1.00  0.00           C
ATOM   1345  O   ARG A  78      84.055  51.530  68.557  1.00  0.00           O
ATOM   1346  N   GLN A  79      85.346  52.730  67.188  1.00  0.00           N
ATOM   1348  CA  GLN A  79      86.586  52.150  67.637  1.00  0.00           C
ATOM   1350  CB  GLN A  79      87.765  52.630  66.757  1.00  0.00           C
ATOM   1353  CG  GLN A  79      87.576  52.320  65.247  1.00  0.00           C
ATOM   1356  CD  GLN A  79      88.535  53.100  64.338  1.00  0.00           C
ATOM   1357  OE1 GLN A  79      88.175  53.430  63.197  1.00  0.00           O
ATOM   1358  NE2 GLN A  79      89.756  53.390  64.817  1.00  0.00           N
ATOM   1361  C   GLN A  79      86.885  52.440  69.117  1.00  0.00           C
ATOM   1362  O   GLN A  79      87.335  51.570  69.857  1.00  0.00           O
ATOM   1363  N   PHE A  80      86.576  53.650  69.598  1.00  0.00           N
ATOM   1365  CA  PHE A  80      86.996  54.110  70.908  1.00  0.00           C
ATOM   1367  CB  PHE A  80      87.375  55.610  70.887  1.00  0.00           C
ATOM   1370  CG  PHE A  80      88.376  55.850  69.807  1.00  0.00           C
ATOM   1371  CD1 PHE A  80      87.944  56.120  68.497  1.00  0.00           C
ATOM   1373  CE1 PHE A  80      88.865  56.209  67.447  1.00  0.00           C
ATOM   1375  CZ  PHE A  80      90.225  56.080  67.717  1.00  0.00           C
ATOM   1377  CD2 PHE A  80      89.744  55.790  70.067  1.00  0.00           C
ATOM   1379  CE2 PHE A  80      90.675  55.920  69.027  1.00  0.00           C
ATOM   1381  C   PHE A  80      85.886  53.910  71.918  1.00  0.00           C
ATOM   1382  O   PHE A  80      86.026  54.280  73.077  1.00  0.00           O
ATOM   1383  N   GLY A  81      84.785  53.270  71.477  1.00  0.00           N
ATOM   1385  CA  GLY A  81      83.675  52.840  72.307  1.00  0.00           C
ATOM   1388  C   GLY A  81      82.565  53.830  72.368  1.00  0.00           C
ATOM   1389  O   GLY A  81      81.576  53.580  73.047  1.00  0.00           O
ATOM   1390  N   ILE A  82      82.646  54.970  71.647  1.00  0.00           N
ATOM   1392  CA  ILE A  82      81.576  55.970  71.717  1.00  0.00           C
ATOM   1394  CB  ILE A  82      81.946  57.450  71.587  1.00  0.00           C
ATOM   1396  CG2 ILE A  82      82.456  58.020  72.938  1.00  0.00           C
ATOM   1400  CG1 ILE A  82      82.906  57.730  70.417  1.00  0.00           C
ATOM   1403  CD  ILE A  82      84.385  57.640  70.777  1.00  0.00           C
ATOM   1407  C   ILE A  82      80.425  55.660  70.787  1.00  0.00           C
ATOM   1408  O   ILE A  82      80.556  55.440  69.577  1.00  0.00           O
ATOM   1409  N   ASP A  83      79.236  55.700  71.357  1.00  0.00           N
ATOM   1411  CA  ASP A  83      77.986  55.400  70.728  1.00  0.00           C
ATOM   1413  CB  ASP A  83      77.275  54.350  71.607  1.00  0.00           C
ATOM   1416  CG  ASP A  83      77.776  52.970  71.217  1.00  0.00           C
ATOM   1417  OD1 ASP A  83      77.886  52.720  69.987  1.00  0.00           O
ATOM   1418  OD2 ASP A  83      77.945  52.120  72.128  1.00  0.00           O
ATOM   1419  C   ASP A  83      77.215  56.690  70.598  1.00  0.00           C
ATOM   1420  O   ASP A  83      77.056  57.459  71.548  1.00  0.00           O
ATOM   1421  N   ALA A  84      76.745  56.990  69.367  1.00  0.00           N
ATOM   1423  CA  ALA A  84      76.085  58.220  69.048  1.00  0.00           C
ATOM   1425  CB  ALA A  84      76.445  58.630  67.607  1.00  0.00           C
ATOM   1429  C   ALA A  84      74.585  58.070  69.167  1.00  0.00           C
ATOM   1430  O   ALA A  84      73.915  57.430  68.368  1.00  0.00           O
ATOM   1431  N   TRP A  85      73.996  58.670  70.207  1.00  0.00           N
ATOM   1433  CA  TRP A  85      72.566  58.610  70.428  1.00  0.00           C
ATOM   1435  CB  TRP A  85      72.275  58.459  71.918  1.00  0.00           C
ATOM   1438  CG  TRP A  85      72.726  57.140  72.438  1.00  0.00           C
ATOM   1439  CD1 TRP A  85      73.996  56.820  72.827  1.00  0.00           C
ATOM   1441  NE1 TRP A  85      74.005  55.519  73.257  1.00  0.00           N
ATOM   1443  CE2 TRP A  85      72.755  54.990  73.158  1.00  0.00           C
ATOM   1444  CD2 TRP A  85      71.905  55.990  72.648  1.00  0.00           C
ATOM   1445  CE3 TRP A  85      70.546  55.720  72.457  1.00  0.00           C
ATOM   1447  CZ3 TRP A  85      70.066  54.450  72.788  1.00  0.00           C
ATOM   1449  CZ2 TRP A  85      72.286  53.729  73.488  1.00  0.00           C
ATOM   1451  CH2 TRP A  85      70.926  53.470  73.287  1.00  0.00           C
ATOM   1453  C   TRP A  85      71.956  59.880  69.927  1.00  0.00           C
ATOM   1454  O   TRP A  85      72.015  60.900  70.607  1.00  0.00           O
ATOM   1455  N   GLN A  86      71.375  59.850  68.728  1.00  0.00           N
ATOM   1457  CA  GLN A  86      70.815  61.010  68.107  1.00  0.00           C
ATOM   1459  CB  GLN A  86      70.416  60.740  66.647  1.00  0.00           C
ATOM   1462  CG  GLN A  86      70.096  62.050  65.878  1.00  0.00           C
ATOM   1465  CD  GLN A  86      70.296  61.870  64.377  1.00  0.00           C
ATOM   1466  OE1 GLN A  86      70.506  60.770  63.868  1.00  0.00           O
ATOM   1467  NE2 GLN A  86      70.255  63.000  63.628  1.00  0.00           N
ATOM   1470  C   GLN A  86      69.635  61.580  68.847  1.00  0.00           C
ATOM   1471  O   GLN A  86      68.736  60.870  69.307  1.00  0.00           O
ATOM   1472  N   MET A  87      69.616  62.910  68.967  1.00  0.00           N
ATOM   1474  CA  MET A  87      68.495  63.639  69.467  1.00  0.00           C
ATOM   1476  CB  MET A  87      68.945  64.990  70.027  1.00  0.00           C
ATOM   1479  CG  MET A  87      69.795  64.840  71.277  1.00  0.00           C
ATOM   1482  SD  MET A  87      70.086  66.419  72.098  1.00  0.00           S
ATOM   1483  CE  MET A  87      68.445  66.450  72.867  1.00  0.00           C
ATOM   1487  C   MET A  87      67.446  63.880  68.417  1.00  0.00           C
ATOM   1488  O   MET A  87      67.726  64.430  67.357  1.00  0.00           O
ATOM   1489  N   GLU A  88      66.215  63.470  68.758  1.00  0.00           N
ATOM   1491  CA  GLU A  88      65.025  63.570  67.948  1.00  0.00           C
ATOM   1493  CB  GLU A  88      63.896  62.989  68.817  1.00  0.00           C
ATOM   1496  CG  GLU A  88      62.465  63.220  68.277  1.00  0.00           C
ATOM   1499  CD  GLU A  88      61.406  62.380  68.977  1.00  0.00           C
ATOM   1500  OE1 GLU A  88      61.006  62.739  70.118  1.00  0.00           O
ATOM   1501  OE2 GLU A  88      60.906  61.419  68.337  1.00  0.00           O
ATOM   1502  C   GLU A  88      64.655  64.980  67.497  1.00  0.00           C
ATOM   1503  O   GLU A  88      64.195  65.230  66.387  1.00  0.00           O
ATOM   1504  N   GLY A  89      64.816  65.950  68.408  1.00  0.00           N
ATOM   1506  CA  GLY A  89      64.506  67.340  68.147  1.00  0.00           C
ATOM   1509  C   GLY A  89      63.046  67.690  68.137  1.00  0.00           C
ATOM   1510  O   GLY A  89      62.146  66.860  68.247  1.00  0.00           O
ATOM   1511  N   ALA A  90      62.785  69.010  68.018  1.00  0.00           N
ATOM   1513  CA  ALA A  90      61.486  69.650  68.098  1.00  0.00           C
ATOM   1515  CB  ALA A  90      61.695  71.150  67.847  1.00  0.00           C
ATOM   1519  C   ALA A  90      60.476  69.169  67.077  1.00  0.00           C
ATOM   1520  O   ALA A  90      59.265  69.190  67.307  1.00  0.00           O
ATOM   1521  N   ASP A  91      60.936  68.790  65.887  1.00  0.00           N
ATOM   1523  CA  ASP A  91      60.066  68.360  64.827  1.00  0.00           C
ATOM   1525  CB  ASP A  91      60.526  69.050  63.548  1.00  0.00           C
ATOM   1528  CG  ASP A  91      61.905  68.659  63.027  1.00  0.00           C
ATOM   1529  OD1 ASP A  91      62.646  67.830  63.607  1.00  0.00           O
ATOM   1530  OD2 ASP A  91      62.226  69.270  61.987  1.00  0.00           O
ATOM   1531  C   ASP A  91      60.066  66.860  64.677  1.00  0.00           C
ATOM   1532  O   ASP A  91      59.335  66.320  63.847  1.00  0.00           O
ATOM   1533  N   ASN A  92      60.886  66.170  65.477  1.00  0.00           N
ATOM   1535  CA  ASN A  92      61.036  64.740  65.477  1.00  0.00           C
ATOM   1537  CB  ASN A  92      59.736  63.919  65.687  1.00  0.00           C
ATOM   1540  CG  ASN A  92      58.836  64.489  66.768  1.00  0.00           C
ATOM   1541  OD1 ASN A  92      57.646  64.709  66.538  1.00  0.00           O
ATOM   1542  ND2 ASN A  92      59.385  64.760  67.967  1.00  0.00           N
ATOM   1545  C   ASN A  92      61.745  64.230  64.247  1.00  0.00           C
ATOM   1546  O   ASN A  92      61.535  63.099  63.837  1.00  0.00           O
ATOM   1547  N   TYR A  93      62.566  65.050  63.587  1.00  0.00           N
ATOM   1549  CA  TYR A  93      63.335  64.610  62.438  1.00  0.00           C
ATOM   1551  CB  TYR A  93      62.855  65.270  61.137  1.00  0.00           C
ATOM   1554  CG  TYR A  93      61.486  64.800  60.737  1.00  0.00           C
ATOM   1555  CD1 TYR A  93      61.336  63.610  60.018  1.00  0.00           C
ATOM   1557  CE1 TYR A  93      60.096  63.239  59.487  1.00  0.00           C
ATOM   1559  CZ  TYR A  93      58.965  64.000  59.777  1.00  0.00           C
ATOM   1560  OH  TYR A  93      57.726  63.519  59.347  1.00  0.00           O
ATOM   1562  CD2 TYR A  93      60.346  65.590  60.978  1.00  0.00           C
ATOM   1564  CE2 TYR A  93      59.086  65.180  60.527  1.00  0.00           C
ATOM   1566  C   TYR A  93      64.806  64.850  62.628  1.00  0.00           C
ATOM   1567  O   TYR A  93      65.596  64.889  61.688  1.00  0.00           O
ATOM   1568  N   GLY A  94      65.226  65.000  63.887  1.00  0.00           N
ATOM   1570  CA  GLY A  94      66.616  65.130  64.297  1.00  0.00           C
ATOM   1573  C   GLY A  94      66.956  66.560  64.548  1.00  0.00           C
ATOM   1574  O   GLY A  94      68.096  66.890  64.847  1.00  0.00           O
ATOM   1575  N   ASN A  95      65.945  67.450  64.397  1.00  0.00           N
ATOM   1577  CA  ASN A  95      66.206  68.880  64.377  1.00  0.00           C
ATOM   1579  CB  ASN A  95      65.386  69.660  63.327  1.00  0.00           C
ATOM   1582  CG  ASN A  95      65.736  69.090  61.967  1.00  0.00           C
ATOM   1583  OD1 ASN A  95      66.675  69.560  61.337  1.00  0.00           O
ATOM   1584  ND2 ASN A  95      64.946  68.110  61.487  1.00  0.00           N
ATOM   1587  C   ASN A  95      66.025  69.480  65.738  1.00  0.00           C
ATOM   1588  O   ASN A  95      64.935  69.830  66.207  1.00  0.00           O
ATOM   1589  N   VAL A  96      67.146  69.610  66.417  1.00  0.00           N
ATOM   1591  CA  VAL A  96      67.205  70.050  67.777  1.00  0.00           C
ATOM   1593  CB  VAL A  96      68.416  69.470  68.457  1.00  0.00           C
ATOM   1595  CG1 VAL A  96      68.556  70.020  69.878  1.00  0.00           C
ATOM   1599  CG2 VAL A  96      68.265  67.940  68.497  1.00  0.00           C
ATOM   1603  C   VAL A  96      67.286  71.550  67.798  1.00  0.00           C
ATOM   1604  O   VAL A  96      68.085  72.150  67.077  1.00  0.00           O
ATOM   1605  N   GLN A  97      66.415  72.190  68.607  1.00  0.00           N
ATOM   1607  CA  GLN A  97      66.375  73.630  68.697  1.00  0.00           C
ATOM   1609  CB  GLN A  97      65.066  74.180  69.307  1.00  0.00           C
ATOM   1612  CG  GLN A  97      64.926  74.040  70.837  1.00  0.00           C
ATOM   1615  CD  GLN A  97      63.685  74.760  71.337  1.00  0.00           C
ATOM   1616  OE1 GLN A  97      62.715  74.130  71.747  1.00  0.00           O
ATOM   1617  NE2 GLN A  97      63.676  76.110  71.228  1.00  0.00           N
ATOM   1620  C   GLN A  97      67.596  74.169  69.408  1.00  0.00           C
ATOM   1621  O   GLN A  97      68.015  73.730  70.487  1.00  0.00           O
ATOM   1622  N   PHE A  98      68.175  75.180  68.777  1.00  0.00           N
ATOM   1624  CA  PHE A  98      69.355  75.860  69.198  1.00  0.00           C
ATOM   1626  CB  PHE A  98      70.495  75.680  68.177  1.00  0.00           C
ATOM   1629  CG  PHE A  98      71.126  74.330  68.337  1.00  0.00           C
ATOM   1630  CD1 PHE A  98      71.866  74.099  69.507  1.00  0.00           C
ATOM   1632  CE1 PHE A  98      72.646  72.950  69.637  1.00  0.00           C
ATOM   1634  CZ  PHE A  98      72.665  72.010  68.607  1.00  0.00           C
ATOM   1636  CD2 PHE A  98      71.126  73.370  67.327  1.00  0.00           C
ATOM   1638  CE2 PHE A  98      71.885  72.200  67.457  1.00  0.00           C
ATOM   1640  C   PHE A  98      69.046  77.330  69.348  1.00  0.00           C
ATOM   1641  O   PHE A  98      68.326  77.930  68.548  1.00  0.00           O
ATOM   1642  N   THR A  99      69.585  77.919  70.407  1.00  0.00           N
ATOM   1644  CA  THR A  99      69.655  79.349  70.588  1.00  0.00           C
ATOM   1646  CB  THR A  99      68.635  79.949  71.557  1.00  0.00           C
ATOM   1648  OG1 THR A  99      68.516  79.219  72.767  1.00  0.00           O
ATOM   1650  CG2 THR A  99      67.256  79.909  70.887  1.00  0.00           C
ATOM   1654  C   THR A  99      71.056  79.620  71.077  1.00  0.00           C
ATOM   1655  O   THR A  99      71.765  78.680  71.417  1.00  0.00           O
ATOM   1656  N   GLY A 100      71.526  80.879  71.088  1.00  0.00           N
ATOM   1658  CA  GLY A 100      72.776  81.240  71.717  1.00  0.00           C
ATOM   1661  C   GLY A 100      72.596  82.180  72.877  1.00  0.00           C
ATOM   1662  O   GLY A 100      71.596  82.900  72.997  1.00  0.00           O
ATOM   1663  N   TYR A 101      73.585  82.209  73.777  1.00  0.00           N
ATOM   1665  CA  TYR A 101      73.706  83.170  74.847  1.00  0.00           C
ATOM   1667  CB  TYR A 101      73.035  82.689  76.177  1.00  0.00           C
ATOM   1670  CG  TYR A 101      73.766  81.619  76.967  1.00  0.00           C
ATOM   1671  CD1 TYR A 101      73.896  80.299  76.508  1.00  0.00           C
ATOM   1673  CE1 TYR A 101      74.475  79.320  77.338  1.00  0.00           C
ATOM   1675  CZ  TYR A 101      74.885  79.650  78.637  1.00  0.00           C
ATOM   1676  OH  TYR A 101      75.406  78.680  79.507  1.00  0.00           O
ATOM   1678  CD2 TYR A 101      74.206  81.930  78.257  1.00  0.00           C
ATOM   1680  CE2 TYR A 101      74.745  80.950  79.097  1.00  0.00           C
ATOM   1682  C   TYR A 101      75.186  83.459  74.997  1.00  0.00           C
ATOM   1683  O   TYR A 101      76.045  82.750  74.488  1.00  0.00           O
ATOM   1684  N   TYR A 102      75.546  84.560  75.677  1.00  0.00           N
ATOM   1686  CA  TYR A 102      76.925  85.000  75.738  1.00  0.00           C
ATOM   1688  CB  TYR A 102      77.396  85.639  74.397  1.00  0.00           C
ATOM   1691  CG  TYR A 102      76.835  86.999  74.117  1.00  0.00           C
ATOM   1692  CD1 TYR A 102      75.476  87.160  73.827  1.00  0.00           C
ATOM   1694  CE1 TYR A 102      74.935  88.440  73.618  1.00  0.00           C
ATOM   1696  CZ  TYR A 102      75.776  89.550  73.637  1.00  0.00           C
ATOM   1697  OH  TYR A 102      75.246  90.810  73.387  1.00  0.00           O
ATOM   1699  CD2 TYR A 102      77.665  88.139  74.147  1.00  0.00           C
ATOM   1701  CE2 TYR A 102      77.135  89.400  73.887  1.00  0.00           C
ATOM   1703  C   TYR A 102      76.965  85.989  76.877  1.00  0.00           C
ATOM   1704  O   TYR A 102      75.916  86.450  77.317  1.00  0.00           O
ATOM   1705  N   THR A 103      78.155  86.349  77.368  1.00  0.00           N
ATOM   1707  CA  THR A 103      78.296  87.400  78.378  1.00  0.00           C
ATOM   1709  CB  THR A 103      79.416  87.129  79.377  1.00  0.00           C
ATOM   1711  OG1 THR A 103      80.514  86.579  78.677  1.00  0.00           O
ATOM   1713  CG2 THR A 103      78.915  86.090  80.397  1.00  0.00           C
ATOM   1717  C   THR A 103      78.465  88.799  77.788  1.00  0.00           C
ATOM   1718  O   THR A 103      79.455  89.070  77.077  1.00  0.00           O
ATOM   1719  N   PRO A 104      77.586  89.779  78.037  1.00  0.00           N
ATOM   1720  CD  PRO A 104      76.266  89.580  78.618  1.00  0.00           C
ATOM   1723  CA  PRO A 104      77.686  91.110  77.478  1.00  0.00           C
ATOM   1725  CB  PRO A 104      76.285  91.730  77.637  1.00  0.00           C
ATOM   1728  CG  PRO A 104      75.406  90.500  77.777  1.00  0.00           C
ATOM   1731  C   PRO A 104      78.766  91.910  78.177  1.00  0.00           C
ATOM   1732  O   PRO A 104      78.836  91.889  79.408  1.00  0.00           O
ATOM   1733  N   VAL A 105      79.656  92.589  77.447  1.00  0.00           N
ATOM   1735  CA  VAL A 105      80.635  93.470  78.047  1.00  0.00           C
ATOM   1737  CB  VAL A 105      82.035  93.470  77.427  1.00  0.00           C
ATOM   1739  CG1 VAL A 105      82.925  94.480  78.187  1.00  0.00           C
ATOM   1743  CG2 VAL A 105      82.655  92.070  77.537  1.00  0.00           C
ATOM   1747  C   VAL A 105      80.076  94.840  77.837  1.00  0.00           C
ATOM   1748  O   VAL A 105      79.906  95.299  76.708  1.00  0.00           O
ATOM   1749  N   ILE A 106      79.735  95.550  78.908  1.00  0.00           N
ATOM   1751  CA  ILE A 106      79.096  96.820  78.768  1.00  0.00           C
ATOM   1753  CB  ILE A 106      77.995  97.020  79.787  1.00  0.00           C
ATOM   1755  CG2 ILE A 106      77.286  98.370  79.567  1.00  0.00           C
ATOM   1759  CG1 ILE A 106      77.006  95.830  79.738  1.00  0.00           C
ATOM   1762  CD  ILE A 106      76.596  95.340  78.348  1.00  0.00           C
ATOM   1766  C   ILE A 106      80.186  97.850  78.798  1.00  0.00           C
ATOM   1767  O   ILE A 106      81.035  97.920  79.677  1.00  0.00           O
ATOM   1768  N   GLN A 107      80.215  98.659  77.737  1.00  0.00           N
ATOM   1770  CA  GLN A 107      80.976  99.880  77.737  1.00  0.00           C
ATOM   1772  CB  GLN A 107      81.116 100.390  76.287  1.00  0.00           C
ATOM   1775  CG  GLN A 107      82.065  99.520  75.428  1.00  0.00           C
ATOM   1778  CD  GLN A 107      83.465  99.549  76.027  1.00  0.00           C
ATOM   1779  OE1 GLN A 107      84.045 100.620  76.217  1.00  0.00           O
ATOM   1780  NE2 GLN A 107      84.055  98.370  76.317  1.00  0.00           N
ATOM   1783  C   GLN A 107      80.346 100.919  78.628  1.00  0.00           C
ATOM   1784  O   GLN A 107      79.215 101.360  78.417  1.00  0.00           O
ATOM   1785  N   ALA A 108      81.105 101.380  79.637  1.00  0.00           N
ATOM   1787  CA  ALA A 108      80.616 102.409  80.507  1.00  0.00           C
ATOM   1789  CB  ALA A 108      79.896 101.760  81.708  1.00  0.00           C
ATOM   1793  C   ALA A 108      81.776 103.270  80.978  1.00  0.00           C
ATOM   1794  O   ALA A 108      82.895 102.780  81.088  1.00  0.00           O
ATOM   1795  N   ARG A 109      81.566 104.570  81.228  1.00  0.00           N
ATOM   1797  CA  ARG A 109      82.576 105.480  81.768  1.00  0.00           C
ATOM   1799  CB  ARG A 109      82.874 106.709  80.837  1.00  0.00           C
ATOM   1802  CG  ARG A 109      84.045 106.489  79.838  1.00  0.00           C
ATOM   1805  CD  ARG A 109      83.875 105.189  79.048  1.00  0.00           C
ATOM   1808  NE  ARG A 109      84.945 104.959  78.028  1.00  0.00           N
ATOM   1810  CZ  ARG A 109      85.115 103.760  77.487  1.00  0.00           C
ATOM   1811  NH1 ARG A 109      84.486 102.689  77.928  1.00  0.00           N
ATOM   1814  NH2 ARG A 109      85.906 103.600  76.447  1.00  0.00           N
ATOM   1817  C   ARG A 109      82.256 105.900  83.197  1.00  0.00           C
ATOM   1818  O   ARG A 109      81.135 105.709  83.688  1.00  0.00           O
ATOM   1819  N   HIS A 110      83.246 106.450  83.927  1.00  0.00           N
ATOM   1821  CA  HIS A 110      83.096 106.930  85.288  1.00  0.00           C
ATOM   1823  CB  HIS A 110      84.465 107.140  85.967  1.00  0.00           C
ATOM   1826  ND1 HIS A 110      86.146 105.770  84.827  1.00  0.00           N
ATOM   1827  CG  HIS A 110      85.336 105.940  85.927  1.00  0.00           C
ATOM   1828  CE1 HIS A 110      86.986 104.809  85.158  1.00  0.00           C
ATOM   1830  NE2 HIS A 110      86.745 104.330  86.408  1.00  0.00           N
ATOM   1832  CD2 HIS A 110      85.675 105.060  86.908  1.00  0.00           C
ATOM   1834  C   HIS A 110      82.396 108.270  85.337  1.00  0.00           C
ATOM   1835  O   HIS A 110      81.996 108.730  86.408  1.00  0.00           O
ATOM   1836  N   THR A 111      82.276 108.939  84.178  1.00  0.00           N
ATOM   1838  CA  THR A 111      81.596 110.210  83.987  1.00  0.00           C
ATOM   1840  CB  THR A 111      82.525 111.410  83.857  1.00  0.00           C
ATOM   1842  OG1 THR A 111      83.546 111.209  82.877  1.00  0.00           O
ATOM   1844  CG2 THR A 111      83.215 111.629  85.207  1.00  0.00           C
ATOM   1848  C   THR A 111      80.715 110.139  82.767  1.00  0.00           C
ATOM   1849  O   THR A 111      80.945 109.330  81.867  1.00  0.00           O
ATOM   1850  N   ARG A 112      79.665 110.980  82.727  1.00  0.00           N
ATOM   1852  CA  ARG A 112      78.666 110.960  81.667  1.00  0.00           C
ATOM   1854  CB  ARG A 112      77.316 111.550  82.147  1.00  0.00           C
ATOM   1857  CG  ARG A 112      77.326 113.000  82.658  1.00  0.00           C
ATOM   1860  CD  ARG A 112      75.926 113.590  82.897  1.00  0.00           C
ATOM   1863  NE  ARG A 112      75.366 112.920  84.097  1.00  0.00           N
ATOM   1865  CZ  ARG A 112      74.366 112.049  84.097  1.00  0.00           C
ATOM   1866  NH1 ARG A 112      73.865 111.500  83.018  1.00  0.00           N
ATOM   1869  NH2 ARG A 112      73.855 111.750  85.277  1.00  0.00           N
ATOM   1872  C   ARG A 112      79.136 111.590  80.347  1.00  0.00           C
ATOM   1873  O   ARG A 112      78.756 112.689  79.967  1.00  0.00           O
ATOM   1874  N   GLN A 113      80.046 110.890  79.658  1.00  0.00           N
ATOM   1876  CA  GLN A 113      80.705 111.310  78.438  1.00  0.00           C
ATOM   1878  CB  GLN A 113      82.006 110.459  78.257  1.00  0.00           C
ATOM   1881  CG  GLN A 113      83.275 111.290  78.028  1.00  0.00           C
ATOM   1884  CD  GLN A 113      84.506 110.570  78.597  1.00  0.00           C
ATOM   1885  OE1 GLN A 113      85.236 109.880  77.888  1.00  0.00           O
ATOM   1886  NE2 GLN A 113      84.715 110.700  79.927  1.00  0.00           N
ATOM   1889  C   GLN A 113      79.766 111.120  77.268  1.00  0.00           C
ATOM   1890  O   GLN A 113      78.756 110.440  77.427  1.00  0.00           O
ATOM   1891  N   GLY A 114      80.056 111.699  76.088  1.00  0.00           N
ATOM   1893  CA  GLY A 114      79.366 111.520  74.787  1.00  0.00           C
ATOM   1896  C   GLY A 114      78.085 110.709  74.747  1.00  0.00           C
ATOM   1897  O   GLY A 114      77.036 111.150  75.197  1.00  0.00           O
ATOM   1898  N   GLU A 115      78.186 109.489  74.188  1.00  0.00           N
ATOM   1900  CA  GLU A 115      77.126 108.500  74.157  1.00  0.00           C
ATOM   1902  CB  GLU A 115      77.465 107.540  72.977  1.00  0.00           C
ATOM   1905  CG  GLU A 115      76.596 106.279  72.777  1.00  0.00           C
ATOM   1908  CD  GLU A 115      77.186 105.270  71.787  1.00  0.00           C
ATOM   1909  OE1 GLU A 115      78.396 104.920  71.848  1.00  0.00           O
ATOM   1910  OE2 GLU A 115      76.415 104.780  70.917  1.00  0.00           O
ATOM   1911  C   GLU A 115      76.956 107.790  75.507  1.00  0.00           C
ATOM   1912  O   GLU A 115      75.905 107.230  75.808  1.00  0.00           O
ATOM   1913  N   PHE A 116      77.956 107.860  76.408  1.00  0.00           N
ATOM   1915  CA  PHE A 116      77.965 107.290  77.747  1.00  0.00           C
ATOM   1917  CB  PHE A 116      79.405 107.280  78.337  1.00  0.00           C
ATOM   1920  CG  PHE A 116      80.295 106.340  77.587  1.00  0.00           C
ATOM   1921  CD1 PHE A 116      81.265 106.780  76.667  1.00  0.00           C
ATOM   1923  CE1 PHE A 116      82.065 105.860  75.988  1.00  0.00           C
ATOM   1925  CZ  PHE A 116      81.905 104.489  76.217  1.00  0.00           C
ATOM   1927  CD2 PHE A 116      80.165 104.970  77.827  1.00  0.00           C
ATOM   1929  CE2 PHE A 116      80.965 104.050  77.147  1.00  0.00           C
ATOM   1931  C   PHE A 116      77.065 108.010  78.758  1.00  0.00           C
ATOM   1932  O   PHE A 116      77.556 108.630  79.707  1.00  0.00           O
ATOM   1933  N   GLN A 117      75.736 107.980  78.618  1.00  0.00           N
ATOM   1935  CA  GLN A 117      74.856 108.830  79.397  1.00  0.00           C
ATOM   1937  CB  GLN A 117      73.976 109.660  78.438  1.00  0.00           C
ATOM   1940  CG  GLN A 117      74.816 110.620  77.587  1.00  0.00           C
ATOM   1943  CD  GLN A 117      75.445 111.709  78.448  1.00  0.00           C
ATOM   1944  OE1 GLN A 117      75.056 112.020  79.577  1.00  0.00           O
ATOM   1945  NE2 GLN A 117      76.456 112.380  77.857  1.00  0.00           N
ATOM   1948  C   GLN A 117      73.945 108.089  80.347  1.00  0.00           C
ATOM   1949  O   GLN A 117      73.166 108.700  81.077  1.00  0.00           O
ATOM   1950  N   TYR A 118      74.035 106.750  80.357  1.00  0.00           N
ATOM   1952  CA  TYR A 118      73.035 105.890  80.957  1.00  0.00           C
ATOM   1954  CB  TYR A 118      72.695 104.710  80.008  1.00  0.00           C
ATOM   1957  CG  TYR A 118      72.026 105.329  78.827  1.00  0.00           C
ATOM   1958  CD1 TYR A 118      72.736 105.620  77.648  1.00  0.00           C
ATOM   1960  CE1 TYR A 118      72.135 106.360  76.627  1.00  0.00           C
ATOM   1962  CZ  TYR A 118      70.826 106.800  76.778  1.00  0.00           C
ATOM   1963  OH  TYR A 118      70.206 107.480  75.728  1.00  0.00           O
ATOM   1965  CD2 TYR A 118      70.695 105.760  78.947  1.00  0.00           C
ATOM   1967  CE2 TYR A 118      70.086 106.489  77.917  1.00  0.00           C
ATOM   1969  C   TYR A 118      73.486 105.390  82.307  1.00  0.00           C
ATOM   1970  O   TYR A 118      74.335 104.510  82.387  1.00  0.00           O
ATOM   1971  N   PRO A 119      72.986 105.919  83.417  1.00  0.00           N
ATOM   1972  CD  PRO A 119      72.046 107.040  83.497  1.00  0.00           C
ATOM   1975  CA  PRO A 119      73.465 105.540  84.728  1.00  0.00           C
ATOM   1977  CB  PRO A 119      72.875 106.620  85.637  1.00  0.00           C
ATOM   1980  CG  PRO A 119      71.596 107.080  84.938  1.00  0.00           C
ATOM   1983  C   PRO A 119      73.085 104.120  85.137  1.00  0.00           C
ATOM   1984  O   PRO A 119      71.945 103.690  84.987  1.00  0.00           O
ATOM   1985  N   ILE A 120      74.076 103.400  85.697  1.00  0.00           N
ATOM   1987  CA  ILE A 120      73.875 102.160  86.408  1.00  0.00           C
ATOM   1989  CB  ILE A 120      74.865 101.059  86.008  1.00  0.00           C
ATOM   1991  CG2 ILE A 120      74.565  99.790  86.848  1.00  0.00           C
ATOM   1995  CG1 ILE A 120      74.775 100.760  84.497  1.00  0.00           C
ATOM   1998  CD  ILE A 120      75.876  99.809  84.008  1.00  0.00           C
ATOM   2002  C   ILE A 120      74.066 102.480  87.867  1.00  0.00           C
ATOM   2003  O   ILE A 120      75.086 103.070  88.247  1.00  0.00           O
ATOM   2004  N   TYR A 121      73.096 102.129  88.728  1.00  0.00           N
ATOM   2006  CA  TYR A 121      73.096 102.549  90.118  1.00  0.00           C
ATOM   2008  CB  TYR A 121      71.736 103.110  90.588  1.00  0.00           C
ATOM   2011  CG  TYR A 121      71.415 104.409  89.917  1.00  0.00           C
ATOM   2012  CD1 TYR A 121      70.846 104.430  88.637  1.00  0.00           C
ATOM   2014  CE1 TYR A 121      70.456 105.639  88.047  1.00  0.00           C
ATOM   2016  CZ  TYR A 121      70.706 106.849  88.707  1.00  0.00           C
ATOM   2017  OH  TYR A 121      70.386 108.089  88.127  1.00  0.00           O
ATOM   2019  CD2 TYR A 121      71.636 105.620  90.588  1.00  0.00           C
ATOM   2021  CE2 TYR A 121      71.306 106.839  89.978  1.00  0.00           C
ATOM   2023  C   TYR A 121      73.516 101.450  91.067  1.00  0.00           C
ATOM   2024  O   TYR A 121      73.265 100.260  90.868  1.00  0.00           O
ATOM   2025  N   ARG A 122      74.136 101.870  92.188  1.00  0.00           N
ATOM   2027  CA  ARG A 122      74.245 101.090  93.408  1.00  0.00           C
ATOM   2029  CB  ARG A 122      75.625 101.270  94.098  1.00  0.00           C
ATOM   2032  CG  ARG A 122      75.955 102.700  94.548  1.00  0.00           C
ATOM   2035  CD  ARG A 122      77.456 102.930  94.798  1.00  0.00           C
ATOM   2038  NE  ARG A 122      77.566 104.199  95.568  1.00  0.00           N
ATOM   2040  CZ  ARG A 122      77.396 104.250  96.878  1.00  0.00           C
ATOM   2041  NH1 ARG A 122      77.275 103.170  97.627  1.00  0.00           N
ATOM   2044  NH2 ARG A 122      77.275 105.430  97.438  1.00  0.00           N
ATOM   2047  C   ARG A 122      73.135 101.480  94.358  1.00  0.00           C
ATOM   2048  O   ARG A 122      72.426 102.440  94.098  1.00  0.00           O
ATOM   2049  N   MET A 123      72.895 100.709  95.448  1.00  0.00           N
ATOM   2051  CA  MET A 123      71.675 100.930  96.207  1.00  0.00           C
ATOM   2053  CB  MET A 123      71.266  99.769  97.168  1.00  0.00           C
ATOM   2056  CG  MET A 123      72.406  99.100  97.947  1.00  0.00           C
ATOM   2059  SD  MET A 123      71.855  97.700  98.987  1.00  0.00           S
ATOM   2060  CE  MET A 123      71.156  98.680 100.337  1.00  0.00           C
ATOM   2064  C   MET A 123      71.515 102.320  96.848  1.00  0.00           C
ATOM   2065  O   MET A 123      72.465 102.840  97.448  1.00  0.00           O
ATOM   2066  N   PRO A 124      70.366 102.980  96.718  1.00  0.00           N
ATOM   2067  CD  PRO A 124      69.396 102.710  95.658  1.00  0.00           C
ATOM   2070  CA  PRO A 124      70.146 104.280  97.328  1.00  0.00           C
ATOM   2072  CB  PRO A 124      69.145 104.940  96.347  1.00  0.00           C
ATOM   2075  CG  PRO A 124      68.346 103.799  95.748  1.00  0.00           C
ATOM   2078  C   PRO A 124      69.596 104.070  98.728  1.00  0.00           C
ATOM   2079  O   PRO A 124      69.306 102.920  99.068  1.00  0.00           O
ATOM   2080  N   PRO A 125      69.456 105.090  99.588  1.00  0.00           N
ATOM   2081  CD  PRO A 125      69.736 106.500  99.278  1.00  0.00           C
ATOM   2084  CA  PRO A 125      68.696 104.970 100.838  1.00  0.00           C
ATOM   2086  CB  PRO A 125      68.736 106.400 101.408  1.00  0.00           C
ATOM   2089  CG  PRO A 125      68.816 107.300 100.188  1.00  0.00           C
ATOM   2092  C   PRO A 125      67.286 104.479 100.617  1.00  0.00           C
ATOM   2093  O   PRO A 125      66.796 104.479  99.488  1.00  0.00           O
ATOM   2094  N   LYS A 126      66.586 104.090 101.697  1.00  0.00           N
ATOM   2096  CA  LYS A 126      65.265 103.489 101.608  1.00  0.00           C
ATOM   2098  CB  LYS A 126      64.745 103.220 103.038  1.00  0.00           C
ATOM   2101  CG  LYS A 126      64.546 104.440 103.978  1.00  0.00           C
ATOM   2104  CD  LYS A 126      63.506 104.140 105.057  1.00  0.00           C
ATOM   2107  CE  LYS A 126      63.236 105.290 106.028  1.00  0.00           C
ATOM   2110  NZ  LYS A 126      62.266 104.940 107.107  1.00  0.00           N
ATOM   2114  C   LYS A 126      64.226 104.320 100.848  1.00  0.00           C
ATOM   2115  O   LYS A 126      63.475 103.820 100.018  1.00  0.00           O
ATOM   2116  N   ARG A 127      64.245 105.639 101.058  1.00  0.00           N
ATOM   2118  CA  ARG A 127      63.506 106.629 100.348  1.00  0.00           C
ATOM   2120  CB  ARG A 127      63.906 107.990 100.978  1.00  0.00           C
ATOM   2123  CG  ARG A 127      63.376 109.209 100.237  1.00  0.00           C
ATOM   2126  CD  ARG A 127      63.875 110.550 100.787  1.00  0.00           C
ATOM   2129  NE  ARG A 127      63.376 111.540  99.798  1.00  0.00           N
ATOM   2131  CZ  ARG A 127      63.636 112.840  99.787  1.00  0.00           C
ATOM   2132  NH1 ARG A 127      64.346 113.450 100.708  1.00  0.00           N
ATOM   2135  NH2 ARG A 127      63.146 113.559  98.798  1.00  0.00           N
ATOM   2138  C   ARG A 127      63.725 106.640  98.838  1.00  0.00           C
ATOM   2139  O   ARG A 127      62.785 106.830  98.068  1.00  0.00           O
ATOM   2140  N   GLY A 128      64.986 106.450  98.388  1.00  0.00           N
ATOM   2142  CA  GLY A 128      65.366 106.520  96.988  1.00  0.00           C
ATOM   2145  C   GLY A 128      65.046 105.250  96.258  1.00  0.00           C
ATOM   2146  O   GLY A 128      64.975 105.210  95.038  1.00  0.00           O
ATOM   2147  N   ARG A 129      64.795 104.160  96.988  1.00  0.00           N
ATOM   2149  CA  ARG A 129      64.346 102.930  96.377  1.00  0.00           C
ATOM   2151  CB  ARG A 129      64.546 101.719  97.317  1.00  0.00           C
ATOM   2154  CG  ARG A 129      65.986 101.500  97.767  1.00  0.00           C
ATOM   2157  CD  ARG A 129      66.036 100.390  98.807  1.00  0.00           C
ATOM   2160  NE  ARG A 129      67.326 100.560  99.518  1.00  0.00           N
ATOM   2162  CZ  ARG A 129      67.486 100.360 100.818  1.00  0.00           C
ATOM   2163  NH1 ARG A 129      66.555  99.850 101.598  1.00  0.00           N
ATOM   2166  NH2 ARG A 129      68.626 100.680 101.398  1.00  0.00           N
ATOM   2169  C   ARG A 129      62.875 102.930  96.037  1.00  0.00           C
ATOM   2170  O   ARG A 129      62.436 102.090  95.258  1.00  0.00           O
ATOM   2171  N   LEU A 130      62.066 103.830  96.627  1.00  0.00           N
ATOM   2173  CA  LEU A 130      60.666 103.970  96.258  1.00  0.00           C
ATOM   2175  CB  LEU A 130      59.886 104.850  97.278  1.00  0.00           C
ATOM   2178  CG  LEU A 130      59.956 104.370  98.747  1.00  0.00           C
ATOM   2180  CD1 LEU A 130      59.195 105.390  99.607  1.00  0.00           C
ATOM   2184  CD2 LEU A 130      59.356 102.969  98.877  1.00  0.00           C
ATOM   2188  C   LEU A 130      60.406 104.400  94.808  1.00  0.00           C
ATOM   2189  O   LEU A 130      59.566 103.779  94.168  1.00  0.00           O
ATOM   2190  N   PRO A 131      61.066 105.379  94.208  1.00  0.00           N
ATOM   2191  CD  PRO A 131      61.695 106.480  94.938  1.00  0.00           C
ATOM   2194  CA  PRO A 131      61.066 105.690  92.767  1.00  0.00           C
ATOM   2196  CB  PRO A 131      62.246 106.650  92.688  1.00  0.00           C
ATOM   2199  CG  PRO A 131      61.926 107.529  93.877  1.00  0.00           C
ATOM   2202  C   PRO A 131      61.056 104.620  91.687  1.00  0.00           C
ATOM   2203  O   PRO A 131      61.815 103.650  91.748  1.00  0.00           O
ATOM   2204  N   SER A 132      60.206 104.830  90.658  1.00  0.00           N
ATOM   2206  CA  SER A 132      60.125 104.050  89.427  1.00  0.00           C
ATOM   2208  CB  SER A 132      58.796 104.330  88.658  1.00  0.00           C
ATOM   2211  OG  SER A 132      58.686 103.620  87.427  1.00  0.00           O
ATOM   2213  C   SER A 132      61.306 104.280  88.508  1.00  0.00           C
ATOM   2214  O   SER A 132      62.006 105.280  88.548  1.00  0.00           O
ATOM   2215  N   ARG A 133      61.486 103.349  87.557  1.00  0.00           N
ATOM   2217  CA  ARG A 133      62.426 103.430  86.477  1.00  0.00           C
ATOM   2219  CB  ARG A 133      62.136 102.220  85.577  1.00  0.00           C
ATOM   2222  CG  ARG A 133      63.166 102.029  84.467  1.00  0.00           C
ATOM   2225  CD  ARG A 133      62.896 100.709  83.768  1.00  0.00           C
ATOM   2228  NE  ARG A 133      64.136 100.250  83.098  1.00  0.00           N
ATOM   2230  CZ  ARG A 133      65.125  99.580  83.667  1.00  0.00           C
ATOM   2231  NH1 ARG A 133      65.115  99.090  84.897  1.00  0.00           N
ATOM   2234  NH2 ARG A 133      66.176  99.310  82.938  1.00  0.00           N
ATOM   2237  C   ARG A 133      62.316 104.690  85.647  1.00  0.00           C
ATOM   2238  O   ARG A 133      63.316 105.270  85.258  1.00  0.00           O
ATOM   2239  N   ALA A 134      61.086 105.180  85.407  1.00  0.00           N
ATOM   2241  CA  ALA A 134      60.846 106.439  84.717  1.00  0.00           C
ATOM   2243  CB  ALA A 134      59.326 106.629  84.527  1.00  0.00           C
ATOM   2247  C   ALA A 134      61.456 107.680  85.377  1.00  0.00           C
ATOM   2248  O   ALA A 134      62.085 108.510  84.717  1.00  0.00           O
ATOM   2249  N   GLU A 135      61.336 107.800  86.708  1.00  0.00           N
ATOM   2251  CA  GLU A 135      61.856 108.889  87.497  1.00  0.00           C
ATOM   2253  CB  GLU A 135      60.965 109.120  88.747  1.00  0.00           C
ATOM   2256  CG  GLU A 135      60.585 107.840  89.497  1.00  0.00           C
ATOM   2259  CD  GLU A 135      59.496 108.010  90.557  1.00  0.00           C
ATOM   2260  OE1 GLU A 135      59.546 108.930  91.408  1.00  0.00           O
ATOM   2261  OE2 GLU A 135      58.576 107.140  90.537  1.00  0.00           O
ATOM   2262  C   GLU A 135      63.335 108.700  87.827  1.00  0.00           C
ATOM   2263  O   GLU A 135      64.125 109.650  87.928  1.00  0.00           O
ATOM   2264  N   ILE A 136      63.816 107.450  87.847  1.00  0.00           N
ATOM   2266  CA  ILE A 136      65.236 107.110  87.758  1.00  0.00           C
ATOM   2268  CB  ILE A 136      65.486 105.610  87.967  1.00  0.00           C
ATOM   2270  CG2 ILE A 136      66.986 105.290  87.777  1.00  0.00           C
ATOM   2274  CG1 ILE A 136      65.006 105.169  89.377  1.00  0.00           C
ATOM   2277  CD  ILE A 136      64.745 103.680  89.558  1.00  0.00           C
ATOM   2281  C   ILE A 136      65.846 107.620  86.457  1.00  0.00           C
ATOM   2282  O   ILE A 136      66.866 108.310  86.447  1.00  0.00           O
ATOM   2283  N   TYR A 137      65.186 107.430  85.307  1.00  0.00           N
ATOM   2285  CA  TYR A 137      65.596 108.089  84.077  1.00  0.00           C
ATOM   2287  CB  TYR A 137      64.835 107.540  82.867  1.00  0.00           C
ATOM   2290  CG  TYR A 137      65.125 106.090  82.607  1.00  0.00           C
ATOM   2291  CD1 TYR A 137      66.415 105.560  82.717  1.00  0.00           C
ATOM   2293  CE1 TYR A 137      66.656 104.199  82.447  1.00  0.00           C
ATOM   2295  CZ  TYR A 137      65.596 103.400  81.997  1.00  0.00           C
ATOM   2296  OH  TYR A 137      65.796 102.070  81.597  1.00  0.00           O
ATOM   2298  CD2 TYR A 137      64.086 105.270  82.167  1.00  0.00           C
ATOM   2300  CE2 TYR A 137      64.326 103.930  81.827  1.00  0.00           C
ATOM   2302  C   TYR A 137      65.416 109.590  84.077  1.00  0.00           C
ATOM   2303  O   TYR A 137      66.085 110.320  83.368  1.00  0.00           O
ATOM   2304  N   ALA A 138      64.506 110.120  84.917  1.00  0.00           N
ATOM   2306  CA  ALA A 138      64.306 111.550  84.967  1.00  0.00           C
ATOM   2308  CB  ALA A 138      62.846 111.810  85.277  1.00  0.00           C
ATOM   2312  C   ALA A 138      65.236 112.280  85.917  1.00  0.00           C
ATOM   2313  O   ALA A 138      65.305 113.510  85.887  1.00  0.00           O
ATOM   2314  N   GLY A 139      66.056 111.559  86.708  1.00  0.00           N
ATOM   2316  CA  GLY A 139      67.096 112.180  87.527  1.00  0.00           C
ATOM   2319  C   GLY A 139      66.745 112.370  88.977  1.00  0.00           C
ATOM   2320  O   GLY A 139      67.256 113.270  89.647  1.00  0.00           O
ATOM   2321  N   ALA A 140      65.846 111.500  89.488  1.00  0.00           N
ATOM   2323  CA  ALA A 140      65.456 111.410  90.878  1.00  0.00           C
ATOM   2325  CB  ALA A 140      64.276 110.410  90.967  1.00  0.00           C
ATOM   2329  C   ALA A 140      66.566 110.989  91.848  1.00  0.00           C
ATOM   2330  O   ALA A 140      66.566 111.380  93.028  1.00  0.00           O
ATOM   2331  N   LEU A 141      67.535 110.180  91.387  1.00  0.00           N
ATOM   2333  CA  LEU A 141      68.646 109.690  92.177  1.00  0.00           C
ATOM   2335  CB  LEU A 141      69.076 108.220  91.867  1.00  0.00           C
ATOM   2338  CG  LEU A 141      68.135 107.080  92.298  1.00  0.00           C
ATOM   2340  CD1 LEU A 141      67.875 107.049  93.807  1.00  0.00           C
ATOM   2344  CD2 LEU A 141      66.846 107.110  91.508  1.00  0.00           C
ATOM   2348  C   LEU A 141      69.865 110.560  91.908  1.00  0.00           C
ATOM   2349  O   LEU A 141      70.206 110.900  90.777  1.00  0.00           O
ATOM   2350  N   SER A 142      70.596 110.900  92.988  1.00  0.00           N
ATOM   2352  CA  SER A 142      71.875 111.600  92.928  1.00  0.00           C
ATOM   2354  CB  SER A 142      72.416 112.000  94.327  1.00  0.00           C
ATOM   2357  OG  SER A 142      73.725 112.580  94.288  1.00  0.00           O
ATOM   2359  C   SER A 142      72.986 110.860  92.208  1.00  0.00           C
ATOM   2360  O   SER A 142      73.116 109.640  92.338  1.00  0.00           O
ATOM   2361  N   ASP A 143      73.886 111.600  91.517  1.00  0.00           N
ATOM   2363  CA  ASP A 143      74.996 111.059  90.757  1.00  0.00           C
ATOM   2365  CB  ASP A 143      75.565 112.080  89.717  1.00  0.00           C
ATOM   2368  CG  ASP A 143      74.616 112.370  88.537  1.00  0.00           C
ATOM   2369  OD1 ASP A 143      73.366 112.300  88.707  1.00  0.00           O
ATOM   2370  OD2 ASP A 143      75.115 112.750  87.447  1.00  0.00           O
ATOM   2371  C   ASP A 143      76.066 110.379  91.647  1.00  0.00           C
ATOM   2372  O   ASP A 143      76.916 109.599  91.217  1.00  0.00           O
ATOM   2373  N   LYS A 144      75.965 110.580  92.977  1.00  0.00           N
ATOM   2375  CA  LYS A 144      76.656 109.840  94.028  1.00  0.00           C
ATOM   2377  CB  LYS A 144      76.196 110.379  95.418  1.00  0.00           C
ATOM   2380  CG  LYS A 144      77.146 109.990  96.557  1.00  0.00           C
ATOM   2383  CD  LYS A 144      76.796 110.650  97.907  1.00  0.00           C
ATOM   2386  CE  LYS A 144      76.016 109.750  98.868  1.00  0.00           C
ATOM   2389  NZ  LYS A 144      76.875 108.639  99.308  1.00  0.00           N
ATOM   2393  C   LYS A 144      76.375 108.330  94.028  1.00  0.00           C
ATOM   2394  O   LYS A 144      77.166 107.520  94.528  1.00  0.00           O
ATOM   2395  N   TYR A 145      75.195 107.920  93.528  1.00  0.00           N
ATOM   2397  CA  TYR A 145      74.725 106.550  93.548  1.00  0.00           C
ATOM   2399  CB  TYR A 145      73.225 106.470  93.908  1.00  0.00           C
ATOM   2402  CG  TYR A 145      73.085 106.780  95.358  1.00  0.00           C
ATOM   2403  CD1 TYR A 145      73.355 105.770  96.298  1.00  0.00           C
ATOM   2405  CE1 TYR A 145      73.296 106.050  97.667  1.00  0.00           C
ATOM   2407  CZ  TYR A 145      72.995 107.340  98.098  1.00  0.00           C
ATOM   2408  OH  TYR A 145      72.995 107.650  99.477  1.00  0.00           O
ATOM   2410  CD2 TYR A 145      72.715 108.050  95.808  1.00  0.00           C
ATOM   2412  CE2 TYR A 145      72.665 108.330  97.177  1.00  0.00           C
ATOM   2414  C   TYR A 145      74.986 105.830  92.247  1.00  0.00           C
ATOM   2415  O   TYR A 145      74.596 104.669  92.087  1.00  0.00           O
ATOM   2416  N   ILE A 146      75.686 106.450  91.298  1.00  0.00           N
ATOM   2418  CA  ILE A 146      76.066 105.779  90.067  1.00  0.00           C
ATOM   2420  CB  ILE A 146      76.135 106.719  88.877  1.00  0.00           C
ATOM   2422  CG2 ILE A 146      76.925 106.170  87.667  1.00  0.00           C
ATOM   2426  CG1 ILE A 146      74.715 106.989  88.378  1.00  0.00           C
ATOM   2429  CD  ILE A 146      74.066 108.200  89.008  1.00  0.00           C
ATOM   2433  C   ILE A 146      77.326 104.980  90.258  1.00  0.00           C
ATOM   2434  O   ILE A 146      78.265 105.350  90.957  1.00  0.00           O
ATOM   2435  N   LEU A 147      77.356 103.810  89.607  1.00  0.00           N
ATOM   2437  CA  LEU A 147      78.545 103.019  89.458  1.00  0.00           C
ATOM   2439  CB  LEU A 147      78.135 101.540  89.478  1.00  0.00           C
ATOM   2442  CG  LEU A 147      77.556 101.050  90.817  1.00  0.00           C
ATOM   2444  CD1 LEU A 147      76.905  99.680  90.637  1.00  0.00           C
ATOM   2448  CD2 LEU A 147      78.646 101.000  91.897  1.00  0.00           C
ATOM   2452  C   LEU A 147      79.276 103.419  88.177  1.00  0.00           C
ATOM   2453  O   LEU A 147      80.465 103.720  88.208  1.00  0.00           O
ATOM   2454  N   ALA A 148      78.585 103.450  87.027  1.00  0.00           N
ATOM   2456  CA  ALA A 148      79.175 103.840  85.767  1.00  0.00           C
ATOM   2458  CB  ALA A 148      79.985 102.689  85.118  1.00  0.00           C
ATOM   2462  C   ALA A 148      78.065 104.269  84.817  1.00  0.00           C
ATOM   2463  O   ALA A 148      76.896 104.030  85.107  1.00  0.00           O
ATOM   2464  N   TYR A 149      78.426 104.930  83.707  1.00  0.00           N
ATOM   2466  CA  TYR A 149      77.486 105.430  82.727  1.00  0.00           C
ATOM   2468  CB  TYR A 149      77.665 106.940  82.438  1.00  0.00           C
ATOM   2471  CG  TYR A 149      77.556 107.760  83.688  1.00  0.00           C
ATOM   2472  CD1 TYR A 149      76.326 108.279  84.107  1.00  0.00           C
ATOM   2474  CE1 TYR A 149      76.266 109.160  85.197  1.00  0.00           C
ATOM   2476  CZ  TYR A 149      77.446 109.529  85.868  1.00  0.00           C
ATOM   2477  OH  TYR A 149      77.426 110.500  86.887  1.00  0.00           O
ATOM   2479  CD2 TYR A 149      78.715 108.099  84.397  1.00  0.00           C
ATOM   2481  CE2 TYR A 149      78.666 108.980  85.477  1.00  0.00           C
ATOM   2483  C   TYR A 149      77.686 104.690  81.427  1.00  0.00           C
ATOM   2484  O   TYR A 149      78.725 104.820  80.777  1.00  0.00           O
ATOM   2485  N   SER A 150      76.715 103.849  81.027  1.00  0.00           N
ATOM   2487  CA  SER A 150      76.776 103.010  79.838  1.00  0.00           C
ATOM   2489  CB  SER A 150      75.745 101.849  79.857  1.00  0.00           C
ATOM   2492  OG  SER A 150      75.796 101.139  81.097  1.00  0.00           O
ATOM   2494  C   SER A 150      76.515 103.820  78.577  1.00  0.00           C
ATOM   2495  O   SER A 150      75.885 104.870  78.637  1.00  0.00           O
ATOM   2496  N   ASN A 151      76.956 103.340  77.387  1.00  0.00           N
ATOM   2498  CA  ASN A 151      76.505 103.910  76.118  1.00  0.00           C
ATOM   2500  CB  ASN A 151      77.286 103.320  74.908  1.00  0.00           C
ATOM   2503  CG  ASN A 151      78.666 103.919  74.747  1.00  0.00           C
ATOM   2504  OD1 ASN A 151      78.965 105.060  75.067  1.00  0.00           O
ATOM   2505  ND2 ASN A 151      79.586 103.099  74.188  1.00  0.00           N
ATOM   2508  C   ASN A 151      75.056 103.550  75.817  1.00  0.00           C
ATOM   2509  O   ASN A 151      74.366 104.240  75.067  1.00  0.00           O
ATOM   2510  N   SER A 152      74.616 102.409  76.347  1.00  0.00           N
ATOM   2512  CA  SER A 152      73.465 101.699  75.857  1.00  0.00           C
ATOM   2514  CB  SER A 152      73.836 100.290  75.357  1.00  0.00           C
ATOM   2517  OG  SER A 152      74.635  99.610  76.327  1.00  0.00           O
ATOM   2519  C   SER A 152      72.435 101.559  76.937  1.00  0.00           C
ATOM   2520  O   SER A 152      72.625 100.890  77.958  1.00  0.00           O
ATOM   2521  N   LEU A 153      71.256 102.169  76.698  1.00  0.00           N
ATOM   2523  CA  LEU A 153      70.125 101.959  77.557  1.00  0.00           C
ATOM   2525  CB  LEU A 153      68.945 102.890  77.198  1.00  0.00           C
ATOM   2528  CG  LEU A 153      67.805 102.780  78.228  1.00  0.00           C
ATOM   2530  CD1 LEU A 153      68.346 103.030  79.637  1.00  0.00           C
ATOM   2534  CD2 LEU A 153      66.675 103.750  77.928  1.00  0.00           C
ATOM   2538  C   LEU A 153      69.616 100.519  77.627  1.00  0.00           C
ATOM   2539  O   LEU A 153      69.276  99.990  78.697  1.00  0.00           O
ATOM   2540  N   MET A 154      69.585  99.809  76.477  1.00  0.00           N
ATOM   2542  CA  MET A 154      69.315  98.390  76.438  1.00  0.00           C
ATOM   2544  CB  MET A 154      69.576  97.799  75.018  1.00  0.00           C
ATOM   2547  CG  MET A 154      68.335  97.790  74.117  1.00  0.00           C
ATOM   2550  SD  MET A 154      67.215  96.360  74.327  1.00  0.00           S
ATOM   2551  CE  MET A 154      66.346  96.849  75.848  1.00  0.00           C
ATOM   2555  C   MET A 154      70.105  97.549  77.397  1.00  0.00           C
ATOM   2556  O   MET A 154      69.546  96.700  78.107  1.00  0.00           O
ATOM   2557  N   ASP A 155      71.425  97.760  77.467  1.00  0.00           N
ATOM   2559  CA  ASP A 155      72.245  96.849  78.208  1.00  0.00           C
ATOM   2561  CB  ASP A 155      73.706  96.920  77.777  1.00  0.00           C
ATOM   2564  CG  ASP A 155      73.896  96.520  76.327  1.00  0.00           C
ATOM   2565  OD1 ASP A 155      73.256  95.550  75.868  1.00  0.00           O
ATOM   2566  OD2 ASP A 155      74.766  97.139  75.658  1.00  0.00           O
ATOM   2567  C   ASP A 155      72.135  97.050  79.717  1.00  0.00           C
ATOM   2568  O   ASP A 155      72.256  96.110  80.497  1.00  0.00           O
ATOM   2569  N   ASN A 156      71.806  98.270  80.217  1.00  0.00           N
ATOM   2571  CA  ASN A 156      71.415  98.349  81.617  1.00  0.00           C
ATOM   2573  CB  ASN A 156      71.645  99.700  82.347  1.00  0.00           C
ATOM   2576  CG  ASN A 156      70.975 100.930  81.747  1.00  0.00           C
ATOM   2577  OD1 ASN A 156      71.346 101.370  80.668  1.00  0.00           O
ATOM   2578  ND2 ASN A 156      70.035 101.559  82.497  1.00  0.00           N
ATOM   2581  C   ASN A 156      70.056  97.700  81.877  1.00  0.00           C
ATOM   2582  O   ASN A 156      69.835  97.150  82.948  1.00  0.00           O
ATOM   2583  N   PHE A 157      69.116  97.640  80.917  1.00  0.00           N
ATOM   2585  CA  PHE A 157      67.976  96.740  81.067  1.00  0.00           C
ATOM   2587  CB  PHE A 157      66.776  97.070  80.118  1.00  0.00           C
ATOM   2590  CG  PHE A 157      65.556  96.220  80.417  1.00  0.00           C
ATOM   2591  CD1 PHE A 157      64.975  96.250  81.698  1.00  0.00           C
ATOM   2593  CE1 PHE A 157      63.986  95.329  82.058  1.00  0.00           C
ATOM   2595  CZ  PHE A 157      63.585  94.349  81.158  1.00  0.00           C
ATOM   2597  CD2 PHE A 157      65.046  95.320  79.478  1.00  0.00           C
ATOM   2599  CE2 PHE A 157      64.096  94.349  79.857  1.00  0.00           C
ATOM   2601  C   PHE A 157      68.326  95.250  81.107  1.00  0.00           C
ATOM   2602  O   PHE A 157      67.765  94.489  81.897  1.00  0.00           O
ATOM   2603  N   ILE A 158      69.276  94.750  80.267  1.00  0.00           N
ATOM   2605  CA  ILE A 158      69.736  93.360  80.397  1.00  0.00           C
ATOM   2607  CB  ILE A 158      70.486  92.790  79.217  1.00  0.00           C
ATOM   2609  CG2 ILE A 158      69.686  93.099  77.938  1.00  0.00           C
ATOM   2613  CG1 ILE A 158      71.945  93.270  79.147  1.00  0.00           C
ATOM   2616  CD  ILE A 158      72.695  92.720  77.958  1.00  0.00           C
ATOM   2620  C   ILE A 158      70.416  93.080  81.717  1.00  0.00           C
ATOM   2621  O   ILE A 158      70.206  92.029  82.327  1.00  0.00           O
ATOM   2622  N   MET A 159      71.166  94.060  82.258  1.00  0.00           N
ATOM   2624  CA  MET A 159      71.636  94.070  83.628  1.00  0.00           C
ATOM   2626  CB  MET A 159      72.406  95.369  83.927  1.00  0.00           C
ATOM   2629  CG  MET A 159      73.826  95.430  83.357  1.00  0.00           C
ATOM   2632  SD  MET A 159      75.006  94.660  84.478  1.00  0.00           S
ATOM   2633  CE  MET A 159      75.105  95.959  85.728  1.00  0.00           C
ATOM   2637  C   MET A 159      70.565  93.909  84.698  1.00  0.00           C
ATOM   2638  O   MET A 159      70.765  93.130  85.627  1.00  0.00           O
ATOM   2639  N   ASP A 160      69.405  94.599  84.618  1.00  0.00           N
ATOM   2641  CA  ASP A 160      68.315  94.459  85.577  1.00  0.00           C
ATOM   2643  CB  ASP A 160      67.096  95.340  85.197  1.00  0.00           C
ATOM   2646  CG  ASP A 160      67.326  96.820  85.337  1.00  0.00           C
ATOM   2647  OD1 ASP A 160      67.236  97.370  86.467  1.00  0.00           O
ATOM   2648  OD2 ASP A 160      67.486  97.490  84.297  1.00  0.00           O
ATOM   2649  C   ASP A 160      67.785  93.030  85.668  1.00  0.00           C
ATOM   2650  O   ASP A 160      67.576  92.480  86.747  1.00  0.00           O
ATOM   2651  N   VAL A 161      67.556  92.389  84.517  1.00  0.00           N
ATOM   2653  CA  VAL A 161      67.046  91.029  84.497  1.00  0.00           C
ATOM   2655  CB  VAL A 161      66.306  90.690  83.217  1.00  0.00           C
ATOM   2657  CG1 VAL A 161      65.066  91.590  83.098  1.00  0.00           C
ATOM   2661  CG2 VAL A 161      67.205  90.900  81.997  1.00  0.00           C
ATOM   2665  C   VAL A 161      68.096  89.990  84.838  1.00  0.00           C
ATOM   2666  O   VAL A 161      67.776  89.010  85.507  1.00  0.00           O
ATOM   2667  N   GLN A 162      69.366  90.189  84.418  1.00  0.00           N
ATOM   2669  CA  GLN A 162      70.495  89.380  84.817  1.00  0.00           C
ATOM   2671  CB  GLN A 162      71.776  89.909  84.107  1.00  0.00           C
ATOM   2674  CG  GLN A 162      73.035  89.000  84.208  1.00  0.00           C
ATOM   2677  CD  GLN A 162      72.916  87.669  83.467  1.00  0.00           C
ATOM   2678  OE1 GLN A 162      73.416  86.610  83.877  1.00  0.00           O
ATOM   2679  NE2 GLN A 162      72.245  87.710  82.298  1.00  0.00           N
ATOM   2682  C   GLN A 162      70.706  89.430  86.327  1.00  0.00           C
ATOM   2683  O   GLN A 162      70.876  88.400  86.988  1.00  0.00           O
ATOM   2684  N   GLY A 163      70.675  90.630  86.927  1.00  0.00           N
ATOM   2686  CA  GLY A 163      71.076  90.900  88.298  1.00  0.00           C
ATOM   2689  C   GLY A 163      72.566  90.889  88.478  1.00  0.00           C
ATOM   2690  O   GLY A 163      73.065  90.670  89.577  1.00  0.00           O
ATOM   2691  N   SER A 164      73.315  91.100  87.387  1.00  0.00           N
ATOM   2693  CA  SER A 164      74.766  91.139  87.397  1.00  0.00           C
ATOM   2695  CB  SER A 164      75.386  89.769  87.857  1.00  0.00           C
ATOM   2698  OG  SER A 164      76.496  89.290  87.098  1.00  0.00           O
ATOM   2700  C   SER A 164      75.236  91.570  86.037  1.00  0.00           C
ATOM   2701  O   SER A 164      74.495  91.510  85.067  1.00  0.00           O
ATOM   2702  N   GLY A 165      76.515  91.980  85.897  1.00  0.00           N
ATOM   2704  CA  GLY A 165      77.116  91.980  84.587  1.00  0.00           C
ATOM   2707  C   GLY A 165      78.495  92.540  84.607  1.00  0.00           C
ATOM   2708  O   GLY A 165      79.066  92.810  85.658  1.00  0.00           O
ATOM   2709  N   TYR A 166      79.076  92.659  83.408  1.00  0.00           N
ATOM   2711  CA  TYR A 166      80.505  92.790  83.228  1.00  0.00           C
ATOM   2713  CB  TYR A 166      80.976  91.560  82.427  1.00  0.00           C
ATOM   2716  CG  TYR A 166      80.915  90.280  83.247  1.00  0.00           C
ATOM   2717  CD1 TYR A 166      79.916  89.310  83.057  1.00  0.00           C
ATOM   2719  CE1 TYR A 166      79.995  88.060  83.688  1.00  0.00           C
ATOM   2721  CZ  TYR A 166      81.095  87.760  84.507  1.00  0.00           C
ATOM   2722  OH  TYR A 166      81.225  86.489  85.118  1.00  0.00           O
ATOM   2724  CD2 TYR A 166      81.996  89.970  84.097  1.00  0.00           C
ATOM   2726  CE2 TYR A 166      82.095  88.709  84.707  1.00  0.00           C
ATOM   2728  C   TYR A 166      80.815  94.079  82.467  1.00  0.00           C
ATOM   2729  O   TYR A 166      80.265  94.330  81.398  1.00  0.00           O
ATOM   2730  N   ILE A 167      81.656  94.959  83.047  1.00  0.00           N
ATOM   2732  CA  ILE A 167      81.825  96.339  82.577  1.00  0.00           C
ATOM   2734  CB  ILE A 167      81.265  97.360  83.577  1.00  0.00           C
ATOM   2736  CG2 ILE A 167      81.535  98.810  83.107  1.00  0.00           C
ATOM   2740  CG1 ILE A 167      79.745  97.099  83.737  1.00  0.00           C
ATOM   2743  CD  ILE A 167      78.986  98.060  84.647  1.00  0.00           C
ATOM   2747  C   ILE A 167      83.285  96.660  82.298  1.00  0.00           C
ATOM   2748  O   ILE A 167      84.166  96.400  83.117  1.00  0.00           O
ATOM   2749  N   ASP A 168      83.546  97.300  81.137  1.00  0.00           N
ATOM   2751  CA  ASP A 168      84.826  97.900  80.808  1.00  0.00           C
ATOM   2753  CB  ASP A 168      85.336  97.389  79.427  1.00  0.00           C
ATOM   2756  CG  ASP A 168      86.515  98.200  78.908  1.00  0.00           C
ATOM   2757  OD1 ASP A 168      87.406  98.550  79.728  1.00  0.00           O
ATOM   2758  OD2 ASP A 168      86.505  98.580  77.707  1.00  0.00           O
ATOM   2759  C   ASP A 168      84.715  99.420  80.837  1.00  0.00           C
ATOM   2760  O   ASP A 168      83.756 100.020  80.347  1.00  0.00           O
ATOM   2761  N   PHE A 169      85.746 100.070  81.398  1.00  0.00           N
ATOM   2763  CA  PHE A 169      85.896 101.510  81.467  1.00  0.00           C
ATOM   2765  CB  PHE A 169      86.576 101.909  82.807  1.00  0.00           C
ATOM   2768  CG  PHE A 169      85.584 101.839  83.927  1.00  0.00           C
ATOM   2769  CD1 PHE A 169      84.615 102.850  84.048  1.00  0.00           C
ATOM   2771  CE1 PHE A 169      83.745 102.879  85.127  1.00  0.00           C
ATOM   2773  CZ  PHE A 169      83.826 101.880  86.107  1.00  0.00           C
ATOM   2775  CD2 PHE A 169      85.635 100.830  84.897  1.00  0.00           C
ATOM   2777  CE2 PHE A 169      84.756 100.840  85.988  1.00  0.00           C
ATOM   2779  C   PHE A 169      86.736 102.110  80.357  1.00  0.00           C
ATOM   2780  O   PHE A 169      86.855 103.340  80.267  1.00  0.00           O
ATOM   2781  N   GLY A 170      87.345 101.290  79.478  1.00  0.00           N
ATOM   2783  CA  GLY A 170      88.336 101.719  78.488  1.00  0.00           C
ATOM   2786  C   GLY A 170      89.516 102.430  79.107  1.00  0.00           C
ATOM   2787  O   GLY A 170      90.046 103.400  78.577  1.00  0.00           O
ATOM   2788  N   ASP A 171      89.906 101.950  80.298  1.00  0.00           N
ATOM   2790  CA  ASP A 171      90.906 102.560  81.167  1.00  0.00           C
ATOM   2792  CB  ASP A 171      90.146 102.959  82.487  1.00  0.00           C
ATOM   2795  CG  ASP A 171      90.936 103.159  83.768  1.00  0.00           C
ATOM   2796  OD1 ASP A 171      91.535 102.200  84.278  1.00  0.00           O
ATOM   2797  OD2 ASP A 171      90.924 104.269  84.367  1.00  0.00           O
ATOM   2798  C   ASP A 171      92.115 101.629  81.307  1.00  0.00           C
ATOM   2799  O   ASP A 171      93.215 102.040  81.708  1.00  0.00           O
ATOM   2800  N   GLY A 172      91.965 100.340  80.887  1.00  0.00           N
ATOM   2802  CA  GLY A 172      92.986  99.310  81.037  1.00  0.00           C
ATOM   2805  C   GLY A 172      93.035  98.750  82.427  1.00  0.00           C
ATOM   2806  O   GLY A 172      94.055  98.229  82.867  1.00  0.00           O
ATOM   2807  N   SER A 173      91.895  98.849  83.137  1.00  0.00           N
ATOM   2809  CA  SER A 173      91.675  98.239  84.437  1.00  0.00           C
ATOM   2811  CB  SER A 173      90.645  99.059  85.258  1.00  0.00           C
ATOM   2814  OG  SER A 173      90.346  98.489  86.527  1.00  0.00           O
ATOM   2816  C   SER A 173      91.156  96.820  84.257  1.00  0.00           C
ATOM   2817  O   SER A 173      90.445  96.600  83.277  1.00  0.00           O
ATOM   2818  N   PRO A 174      91.455  95.849  85.137  1.00  0.00           N
ATOM   2819  CD  PRO A 174      92.445  95.989  86.197  1.00  0.00           C
ATOM   2822  CA  PRO A 174      90.746  94.580  85.258  1.00  0.00           C
ATOM   2824  CB  PRO A 174      91.076  94.090  86.667  1.00  0.00           C
ATOM   2827  CG  PRO A 174      92.485  94.620  86.867  1.00  0.00           C
ATOM   2830  C   PRO A 174      89.266  94.610  85.067  1.00  0.00           C
ATOM   2831  O   PRO A 174      88.634  95.590  85.458  1.00  0.00           O
ATOM   2832  N   LEU A 175      88.675  93.559  84.467  1.00  0.00           N
ATOM   2834  CA  LEU A 175      87.256  93.570  84.178  1.00  0.00           C
ATOM   2836  CB  LEU A 175      86.855  92.389  83.287  1.00  0.00           C
ATOM   2839  CG  LEU A 175      85.666  92.650  82.347  1.00  0.00           C
ATOM   2841  CD1 LEU A 175      85.476  91.439  81.438  1.00  0.00           C
ATOM   2845  CD2 LEU A 175      84.355  92.959  83.068  1.00  0.00           C
ATOM   2849  C   LEU A 175      86.405  93.659  85.438  1.00  0.00           C
ATOM   2850  O   LEU A 175      86.455  92.840  86.357  1.00  0.00           O
ATOM   2851  N   ASN A 176      85.596  94.730  85.507  1.00  0.00           N
ATOM   2853  CA  ASN A 176      84.835  95.060  86.678  1.00  0.00           C
ATOM   2855  CB  ASN A 176      84.525  96.560  86.757  1.00  0.00           C
ATOM   2858  CG  ASN A 176      85.826  97.260  87.098  1.00  0.00           C
ATOM   2859  OD1 ASN A 176      86.156  97.379  88.277  1.00  0.00           O
ATOM   2860  ND2 ASN A 176      86.576  97.729  86.077  1.00  0.00           N
ATOM   2863  C   ASN A 176      83.555  94.260  86.667  1.00  0.00           C
ATOM   2864  O   ASN A 176      82.816  94.230  85.677  1.00  0.00           O
ATOM   2865  N   PHE A 177      83.285  93.570  87.777  1.00  0.00           N
ATOM   2867  CA  PHE A 177      82.146  92.700  87.847  1.00  0.00           C
ATOM   2869  CB  PHE A 177      82.596  91.250  88.147  1.00  0.00           C
ATOM   2872  CG  PHE A 177      81.455  90.280  88.077  1.00  0.00           C
ATOM   2873  CD1 PHE A 177      80.584  90.290  86.978  1.00  0.00           C
ATOM   2875  CE1 PHE A 177      79.556  89.359  86.867  1.00  0.00           C
ATOM   2877  CZ  PHE A 177      79.366  88.410  87.867  1.00  0.00           C
ATOM   2879  CD2 PHE A 177      81.245  89.330  89.087  1.00  0.00           C
ATOM   2881  CE2 PHE A 177      80.205  88.400  88.987  1.00  0.00           C
ATOM   2883  C   PHE A 177      81.216  93.279  88.877  1.00  0.00           C
ATOM   2884  O   PHE A 177      81.615  93.979  89.807  1.00  0.00           O
ATOM   2885  N   PHE A 178      79.916  93.060  88.677  1.00  0.00           N
ATOM   2887  CA  PHE A 178      78.886  93.659  89.467  1.00  0.00           C
ATOM   2889  CB  PHE A 178      78.215  94.860  88.758  1.00  0.00           C
ATOM   2892  CG  PHE A 178      79.226  95.970  88.647  1.00  0.00           C
ATOM   2893  CD1 PHE A 178      80.065  96.080  87.537  1.00  0.00           C
ATOM   2895  CE1 PHE A 178      81.035  97.090  87.478  1.00  0.00           C
ATOM   2897  CZ  PHE A 178      81.125  98.019  88.518  1.00  0.00           C
ATOM   2899  CD2 PHE A 178      79.315  96.920  89.667  1.00  0.00           C
ATOM   2901  CE2 PHE A 178      80.265  97.949  89.607  1.00  0.00           C
ATOM   2903  C   PHE A 178      77.895  92.580  89.787  1.00  0.00           C
ATOM   2904  O   PHE A 178      77.776  91.560  89.117  1.00  0.00           O
ATOM   2905  N   SER A 179      77.186  92.790  90.897  1.00  0.00           N
ATOM   2907  CA  SER A 179      76.236  91.849  91.408  1.00  0.00           C
ATOM   2909  CB  SER A 179      76.745  91.090  92.658  1.00  0.00           C
ATOM   2912  OG  SER A 179      75.965  89.930  92.967  1.00  0.00           O
ATOM   2914  C   SER A 179      75.066  92.659  91.857  1.00  0.00           C
ATOM   2915  O   SER A 179      75.175  93.849  92.128  1.00  0.00           O
ATOM   2916  N   TYR A 180      73.915  92.010  91.967  1.00  0.00           N
ATOM   2918  CA  TYR A 180      72.715  92.510  92.588  1.00  0.00           C
ATOM   2920  CB  TYR A 180      71.625  91.409  92.428  1.00  0.00           C
ATOM   2923  CG  TYR A 180      70.305  91.740  93.038  1.00  0.00           C
ATOM   2924  CD1 TYR A 180      69.306  92.300  92.228  1.00  0.00           C
ATOM   2926  CE1 TYR A 180      68.056  92.620  92.767  1.00  0.00           C
ATOM   2928  CZ  TYR A 180      67.776  92.340  94.108  1.00  0.00           C
ATOM   2929  OH  TYR A 180      66.515  92.650  94.668  1.00  0.00           O
ATOM   2931  CD2 TYR A 180      70.016  91.470  94.378  1.00  0.00           C
ATOM   2933  CE2 TYR A 180      68.756  91.760  94.908  1.00  0.00           C
ATOM   2935  C   TYR A 180      72.965  92.920  94.048  1.00  0.00           C
ATOM   2936  O   TYR A 180      73.525  92.169  94.838  1.00  0.00           O
ATOM   2937  N   ALA A 181      72.566  94.130  94.448  1.00  0.00           N
ATOM   2939  CA  ALA A 181      72.695  94.590  95.818  1.00  0.00           C
ATOM   2941  CB  ALA A 181      73.376  95.970  95.827  1.00  0.00           C
ATOM   2945  C   ALA A 181      71.326  94.739  96.447  1.00  0.00           C
ATOM   2946  O   ALA A 181      71.126  94.610  97.658  1.00  0.00           O
ATOM   2947  N   GLY A 182      70.336  94.990  95.577  1.00  0.00           N
ATOM   2949  CA  GLY A 182      68.976  95.229  95.978  1.00  0.00           C
ATOM   2952  C   GLY A 182      68.175  95.690  94.808  1.00  0.00           C
ATOM   2953  O   GLY A 182      68.646  95.760  93.667  1.00  0.00           O
ATOM   2954  N   LYS A 183      66.925  96.059  95.048  1.00  0.00           N
ATOM   2956  CA  LYS A 183      66.056  96.489  93.978  1.00  0.00           C
ATOM   2958  CB  LYS A 183      65.255  95.290  93.418  1.00  0.00           C
ATOM   2961  CG  LYS A 183      64.515  95.550  92.107  1.00  0.00           C
ATOM   2964  CD  LYS A 183      63.776  94.320  91.578  1.00  0.00           C
ATOM   2967  CE  LYS A 183      62.506  94.709  90.827  1.00  0.00           C
ATOM   2970  NZ  LYS A 183      61.566  95.360  91.768  1.00  0.00           N
ATOM   2974  C   LYS A 183      65.146  97.540  94.558  1.00  0.00           C
ATOM   2975  O   LYS A 183      65.066  97.729  95.767  1.00  0.00           O
ATOM   2976  N   ASN A 184      64.486  98.299  93.667  1.00  0.00           N
ATOM   2978  CA  ASN A 184      63.405  99.190  93.947  1.00  0.00           C
ATOM   2980  CB  ASN A 184      63.316 100.200  92.767  1.00  0.00           C
ATOM   2983  CG  ASN A 184      62.526  99.710  91.557  1.00  0.00           C
ATOM   2984  OD1 ASN A 184      62.366  98.519  91.287  1.00  0.00           O
ATOM   2985  ND2 ASN A 184      61.975 100.680  90.787  1.00  0.00           N
ATOM   2988  C   ASN A 184      62.126  98.410  94.297  1.00  0.00           C
ATOM   2989  O   ASN A 184      61.975  97.220  93.997  1.00  0.00           O
ATOM   2990  N   GLY A 185      61.186  99.110  94.968  1.00  0.00           N
ATOM   2992  CA  GLY A 185      59.876  98.650  95.418  1.00  0.00           C
ATOM   2995  C   GLY A 185      58.875  98.450  94.318  1.00  0.00           C
ATOM   2996  O   GLY A 185      57.906  97.710  94.458  1.00  0.00           O
ATOM   2997  N   HIS A 186      59.046  99.090  93.147  1.00  0.00           N
ATOM   2999  CA  HIS A 186      58.206  98.790  92.007  1.00  0.00           C
ATOM   3001  CB  HIS A 186      58.396  99.750  90.827  1.00  0.00           C
ATOM   3004  ND1 HIS A 186      56.566 101.340  91.217  1.00  0.00           N
ATOM   3005  CG  HIS A 186      57.916 101.090  91.188  1.00  0.00           C
ATOM   3006  CE1 HIS A 186      56.465 102.610  91.568  1.00  0.00           C
ATOM   3008  NE2 HIS A 186      57.675 103.159  91.768  1.00  0.00           N
ATOM   3010  CD2 HIS A 186      58.616 102.190  91.508  1.00  0.00           C
ATOM   3012  C   HIS A 186      58.354  97.389  91.487  1.00  0.00           C
ATOM   3013  O   HIS A 186      59.445  96.900  91.188  1.00  0.00           O
ATOM   3014  N   ALA A 187      57.206  96.709  91.307  1.00  0.00           N
ATOM   3016  CA  ALA A 187      57.146  95.390  90.747  1.00  0.00           C
ATOM   3018  CB  ALA A 187      55.715  94.840  90.808  1.00  0.00           C
ATOM   3022  C   ALA A 187      57.636  95.329  89.307  1.00  0.00           C
ATOM   3023  O   ALA A 187      57.556  96.310  88.567  1.00  0.00           O
ATOM   3024  N   TYR A 188      58.186  94.190  88.877  1.00  0.00           N
ATOM   3026  CA  TYR A 188      58.556  94.040  87.487  1.00  0.00           C
ATOM   3028  CB  TYR A 188      59.656  92.959  87.298  1.00  0.00           C
ATOM   3031  CG  TYR A 188      59.056  91.610  87.037  1.00  0.00           C
ATOM   3032  CD1 TYR A 188      58.546  90.840  88.088  1.00  0.00           C
ATOM   3034  CE1 TYR A 188      57.765  89.709  87.807  1.00  0.00           C
ATOM   3036  CZ  TYR A 188      57.465  89.370  86.487  1.00  0.00           C
ATOM   3037  OH  TYR A 188      56.576  88.320  86.217  1.00  0.00           O
ATOM   3039  CD2 TYR A 188      58.866  91.190  85.708  1.00  0.00           C
ATOM   3041  CE2 TYR A 188      58.046  90.080  85.438  1.00  0.00           C
ATOM   3043  C   TYR A 188      57.326  93.909  86.568  1.00  0.00           C
ATOM   3044  O   TYR A 188      56.266  93.379  86.887  1.00  0.00           O
ATOM   3045  N   ARG A 189      57.496  94.400  85.337  1.00  0.00           N
ATOM   3047  CA  ARG A 189      56.646  94.160  84.198  1.00  0.00           C
ATOM   3049  CB  ARG A 189      56.176  95.520  83.607  1.00  0.00           C
ATOM   3052  CG  ARG A 189      54.836  95.510  82.867  1.00  0.00           C
ATOM   3055  CD  ARG A 189      53.636  95.779  83.777  1.00  0.00           C
ATOM   3058  NE  ARG A 189      53.616  94.730  84.838  1.00  0.00           N
ATOM   3060  CZ  ARG A 189      52.556  94.440  85.577  1.00  0.00           C
ATOM   3061  NH1 ARG A 189      51.425  95.070  85.377  1.00  0.00           N
ATOM   3064  NH2 ARG A 189      52.625  93.510  86.508  1.00  0.00           N
ATOM   3067  C   ARG A 189      57.516  93.480  83.168  1.00  0.00           C
ATOM   3068  O   ARG A 189      58.576  93.979  82.818  1.00  0.00           O
ATOM   3069  N   SER A 190      57.066  92.330  82.627  1.00  0.00           N
ATOM   3071  CA  SER A 190      57.736  91.670  81.517  1.00  0.00           C
ATOM   3073  CB  SER A 190      57.116  90.280  81.147  1.00  0.00           C
ATOM   3076  OG  SER A 190      57.416  89.280  82.118  1.00  0.00           O
ATOM   3078  C   SER A 190      57.736  92.540  80.277  1.00  0.00           C
ATOM   3079  O   SER A 190      56.726  92.630  79.577  1.00  0.00           O
ATOM   3080  N   ILE A 191      58.886  93.150  79.927  1.00  0.00           N
ATOM   3082  CA  ILE A 191      59.186  93.769  78.637  1.00  0.00           C
ATOM   3084  CB  ILE A 191      60.616  94.280  78.557  1.00  0.00           C
ATOM   3086  CG2 ILE A 191      60.924  94.860  77.158  1.00  0.00           C
ATOM   3090  CG1 ILE A 191      60.916  95.340  79.647  1.00  0.00           C
ATOM   3093  CD  ILE A 191      59.996  96.560  79.647  1.00  0.00           C
ATOM   3097  C   ILE A 191      58.965  92.770  77.537  1.00  0.00           C
ATOM   3098  O   ILE A 191      58.396  93.050  76.487  1.00  0.00           O
ATOM   3099  N   GLY A 192      59.366  91.500  77.798  1.00  0.00           N
ATOM   3101  CA  GLY A 192      59.056  90.410  76.897  1.00  0.00           C
ATOM   3104  C   GLY A 192      57.586  90.239  76.577  1.00  0.00           C
ATOM   3105  O   GLY A 192      57.236  90.000  75.428  1.00  0.00           O
ATOM   3106  N   LYS A 193      56.686  90.380  77.567  1.00  0.00           N
ATOM   3108  CA  LYS A 193      55.256  90.430  77.317  1.00  0.00           C
ATOM   3110  CB  LYS A 193      54.416  90.380  78.618  1.00  0.00           C
ATOM   3113  CG  LYS A 193      52.966  90.840  78.417  1.00  0.00           C
ATOM   3116  CD  LYS A 193      52.085  90.660  79.647  1.00  0.00           C
ATOM   3119  CE  LYS A 193      50.736  91.380  79.537  1.00  0.00           C
ATOM   3122  NZ  LYS A 193      49.936  90.840  78.417  1.00  0.00           N
ATOM   3126  C   LYS A 193      54.796  91.590  76.467  1.00  0.00           C
ATOM   3127  O   LYS A 193      53.996  91.419  75.547  1.00  0.00           O
ATOM   3128  N   VAL A 194      55.296  92.810  76.727  1.00  0.00           N
ATOM   3130  CA  VAL A 194      54.876  94.010  75.997  1.00  0.00           C
ATOM   3132  CB  VAL A 194      55.536  95.310  76.497  1.00  0.00           C
ATOM   3134  CG1 VAL A 194      55.056  96.530  75.668  1.00  0.00           C
ATOM   3138  CG2 VAL A 194      55.206  95.540  77.977  1.00  0.00           C
ATOM   3142  C   VAL A 194      55.146  93.880  74.517  1.00  0.00           C
ATOM   3143  O   VAL A 194      54.296  94.119  73.667  1.00  0.00           O
ATOM   3144  N   LEU A 195      56.355  93.389  74.167  1.00  0.00           N
ATOM   3146  CA  LEU A 195      56.695  93.020  72.807  1.00  0.00           C
ATOM   3148  CB  LEU A 195      58.195  92.669  72.697  1.00  0.00           C
ATOM   3151  CG  LEU A 195      59.195  93.740  73.187  1.00  0.00           C
ATOM   3153  CD1 LEU A 195      60.635  93.260  72.967  1.00  0.00           C
ATOM   3157  CD2 LEU A 195      58.976  95.080  72.497  1.00  0.00           C
ATOM   3161  C   LEU A 195      55.835  91.870  72.247  1.00  0.00           C
ATOM   3162  O   LEU A 195      55.466  91.880  71.077  1.00  0.00           O
ATOM   3163  N   ILE A 196      55.506  90.849  73.057  1.00  0.00           N
ATOM   3165  CA  ILE A 196      54.566  89.790  72.677  1.00  0.00           C
ATOM   3167  CB  ILE A 196      54.486  88.720  73.787  1.00  0.00           C
ATOM   3169  CG2 ILE A 196      53.186  87.900  73.717  1.00  0.00           C
ATOM   3173  CG1 ILE A 196      55.715  87.790  73.798  1.00  0.00           C
ATOM   3176  CD  ILE A 196      55.956  87.060  75.118  1.00  0.00           C
ATOM   3180  C   ILE A 196      53.166  90.270  72.298  1.00  0.00           C
ATOM   3181  O   ILE A 196      52.586  89.820  71.298  1.00  0.00           O
ATOM   3182  N   ASP A 197      52.586  91.150  73.107  1.00  0.00           N
ATOM   3184  CA  ASP A 197      51.276  91.750  72.928  1.00  0.00           C
ATOM   3186  CB  ASP A 197      50.876  92.510  74.198  1.00  0.00           C
ATOM   3189  CG  ASP A 197      50.846  91.640  75.438  1.00  0.00           C
ATOM   3190  OD1 ASP A 197      50.616  90.400  75.417  1.00  0.00           O
ATOM   3191  OD2 ASP A 197      50.886  92.300  76.508  1.00  0.00           O
ATOM   3192  C   ASP A 197      51.236  92.720  71.747  1.00  0.00           C
ATOM   3193  O   ASP A 197      50.296  92.750  70.957  1.00  0.00           O
ATOM   3194  N   ARG A 198      52.316  93.540  71.597  1.00  0.00           N
ATOM   3196  CA  ARG A 198      52.376  94.550  70.568  1.00  0.00           C
ATOM   3198  CB  ARG A 198      53.465  95.639  70.808  1.00  0.00           C
ATOM   3201  CG  ARG A 198      53.085  96.640  71.927  1.00  0.00           C
ATOM   3204  CD  ARG A 198      53.666  98.070  71.807  1.00  0.00           C
ATOM   3207  NE  ARG A 198      55.146  98.070  72.077  1.00  0.00           N
ATOM   3209  CZ  ARG A 198      55.826  99.129  72.497  1.00  0.00           C
ATOM   3210  NH1 ARG A 198      55.256 100.200  73.007  1.00  0.00           N
ATOM   3213  NH2 ARG A 198      57.146  99.140  72.397  1.00  0.00           N
ATOM   3216  C   ARG A 198      52.476  93.989  69.157  1.00  0.00           C
ATOM   3217  O   ARG A 198      52.116  94.660  68.197  1.00  0.00           O
ATOM   3218  N   GLY A 199      52.906  92.720  68.987  1.00  0.00           N
ATOM   3220  CA  GLY A 199      52.966  92.080  67.677  1.00  0.00           C
ATOM   3223  C   GLY A 199      54.265  92.320  66.988  1.00  0.00           C
ATOM   3224  O   GLY A 199      54.356  92.250  65.757  1.00  0.00           O
ATOM   3225  N   GLU A 200      55.326  92.620  67.747  1.00  0.00           N
ATOM   3227  CA  GLU A 200      56.616  92.950  67.198  1.00  0.00           C
ATOM   3229  CB  GLU A 200      57.076  94.320  67.707  1.00  0.00           C
ATOM   3232  CG  GLU A 200      56.975  94.599  69.227  1.00  0.00           C
ATOM   3235  CD  GLU A 200      57.206  96.080  69.488  1.00  0.00           C
ATOM   3236  OE1 GLU A 200      57.756  96.760  68.567  1.00  0.00           O
ATOM   3237  OE2 GLU A 200      56.916  96.600  70.588  1.00  0.00           O
ATOM   3238  C   GLU A 200      57.695  91.930  67.387  1.00  0.00           C
ATOM   3239  O   GLU A 200      58.766  92.040  66.787  1.00  0.00           O
ATOM   3240  N   VAL A 201      57.426  90.860  68.158  1.00  0.00           N
ATOM   3242  CA  VAL A 201      58.285  89.690  68.277  1.00  0.00           C
ATOM   3244  CB  VAL A 201      59.175  89.709  69.537  1.00  0.00           C
ATOM   3246  CG1 VAL A 201      60.206  90.849  69.418  1.00  0.00           C
ATOM   3250  CG2 VAL A 201      58.335  89.940  70.798  1.00  0.00           C
ATOM   3254  C   VAL A 201      57.446  88.410  68.158  1.00  0.00           C
ATOM   3255  O   VAL A 201      56.246  88.459  67.877  1.00  0.00           O
ATOM   3256  N   LYS A 202      58.036  87.209  68.298  1.00  0.00           N
ATOM   3258  CA  LYS A 202      57.286  85.950  68.298  1.00  0.00           C
ATOM   3260  CB  LYS A 202      57.686  85.019  67.137  1.00  0.00           C
ATOM   3263  CG  LYS A 202      56.905  85.270  65.837  1.00  0.00           C
ATOM   3266  CD  LYS A 202      57.436  84.380  64.707  1.00  0.00           C
ATOM   3269  CE  LYS A 202      57.496  82.869  65.018  1.00  0.00           C
ATOM   3272  NZ  LYS A 202      56.206  82.389  65.557  1.00  0.00           N
ATOM   3276  C   LYS A 202      57.426  85.210  69.618  1.00  0.00           C
ATOM   3277  O   LYS A 202      58.496  85.220  70.217  1.00  0.00           O
ATOM   3278  N   LYS A 203      56.316  84.639  70.158  1.00  0.00           N
ATOM   3280  CA  LYS A 203      56.206  84.130  71.538  1.00  0.00           C
ATOM   3282  CB  LYS A 203      54.776  83.559  71.857  1.00  0.00           C
ATOM   3285  CG  LYS A 203      53.566  84.070  71.037  1.00  0.00           C
ATOM   3288  CD  LYS A 203      53.096  85.520  71.287  1.00  0.00           C
ATOM   3291  CE  LYS A 203      51.956  85.989  70.347  1.00  0.00           C
ATOM   3294  NZ  LYS A 203      51.236  87.209  70.798  1.00  0.00           N
ATOM   3298  C   LYS A 203      57.215  83.020  71.768  1.00  0.00           C
ATOM   3299  O   LYS A 203      57.855  82.900  72.827  1.00  0.00           O
ATOM   3300  N   GLU A 204      57.366  82.190  70.728  1.00  0.00           N
ATOM   3302  CA  GLU A 204      58.276  81.090  70.577  1.00  0.00           C
ATOM   3304  CB  GLU A 204      57.866  80.360  69.268  1.00  0.00           C
ATOM   3307  CG  GLU A 204      56.346  80.060  69.208  1.00  0.00           C
ATOM   3310  CD  GLU A 204      55.576  81.050  68.337  1.00  0.00           C
ATOM   3311  OE1 GLU A 204      55.906  82.269  68.348  1.00  0.00           O
ATOM   3312  OE2 GLU A 204      54.686  80.609  67.577  1.00  0.00           O
ATOM   3313  C   GLU A 204      59.715  81.560  70.448  1.00  0.00           C
ATOM   3314  O   GLU A 204      60.676  80.930  70.908  1.00  0.00           O
ATOM   3315  N   ASP A 205      59.906  82.729  69.798  1.00  0.00           N
ATOM   3317  CA  ASP A 205      61.196  83.220  69.427  1.00  0.00           C
ATOM   3319  CB  ASP A 205      61.146  83.930  68.037  1.00  0.00           C
ATOM   3322  CG  ASP A 205      60.924  82.950  66.897  1.00  0.00           C
ATOM   3323  OD1 ASP A 205      61.036  81.719  67.147  1.00  0.00           O
ATOM   3324  OD2 ASP A 205      60.746  83.370  65.728  1.00  0.00           O
ATOM   3325  C   ASP A 205      61.706  84.170  70.497  1.00  0.00           C
ATOM   3326  O   ASP A 205      62.836  84.650  70.397  1.00  0.00           O
ATOM   3327  N   MET A 206      60.936  84.440  71.557  1.00  0.00           N
ATOM   3329  CA  MET A 206      61.355  85.270  72.667  1.00  0.00           C
ATOM   3331  CB  MET A 206      60.175  85.889  73.457  1.00  0.00           C
ATOM   3334  CG  MET A 206      59.585  87.120  72.737  1.00  0.00           C
ATOM   3337  SD  MET A 206      60.796  88.459  72.548  1.00  0.00           S
ATOM   3338  CE  MET A 206      60.186  89.330  73.987  1.00  0.00           C
ATOM   3342  C   MET A 206      62.496  84.779  73.527  1.00  0.00           C
ATOM   3343  O   MET A 206      62.695  83.590  73.787  1.00  0.00           O
ATOM   3344  N   SER A 207      63.326  85.749  73.938  1.00  0.00           N
ATOM   3346  CA  SER A 207      64.526  85.570  74.698  1.00  0.00           C
ATOM   3348  CB  SER A 207      65.646  84.750  73.987  1.00  0.00           C
ATOM   3351  OG  SER A 207      66.176  85.369  72.807  1.00  0.00           O
ATOM   3353  C   SER A 207      65.076  86.940  74.978  1.00  0.00           C
ATOM   3354  O   SER A 207      64.616  87.950  74.447  1.00  0.00           O
ATOM   3355  N   MET A 208      66.156  86.989  75.777  1.00  0.00           N
ATOM   3357  CA  MET A 208      66.916  88.200  75.997  1.00  0.00           C
ATOM   3359  CB  MET A 208      68.046  87.890  77.007  1.00  0.00           C
ATOM   3362  CG  MET A 208      68.846  89.100  77.518  1.00  0.00           C
ATOM   3365  SD  MET A 208      68.085  89.920  78.938  1.00  0.00           S
ATOM   3366  CE  MET A 208      66.515  90.490  78.228  1.00  0.00           C
ATOM   3370  C   MET A 208      67.486  88.820  74.747  1.00  0.00           C
ATOM   3371  O   MET A 208      67.446  90.040  74.527  1.00  0.00           O
ATOM   3372  N   GLN A 209      67.995  87.980  73.837  1.00  0.00           N
ATOM   3374  CA  GLN A 209      68.486  88.389  72.557  1.00  0.00           C
ATOM   3376  CB  GLN A 209      69.175  87.190  71.908  1.00  0.00           C
ATOM   3379  CG  GLN A 209      70.255  87.659  70.917  1.00  0.00           C
ATOM   3382  CD  GLN A 209      71.465  88.239  71.657  1.00  0.00           C
ATOM   3383  OE1 GLN A 209      71.535  88.260  72.888  1.00  0.00           O
ATOM   3384  NE2 GLN A 209      72.426  88.799  70.887  1.00  0.00           N
ATOM   3387  C   GLN A 209      67.416  88.939  71.617  1.00  0.00           C
ATOM   3388  O   GLN A 209      67.636  89.889  70.868  1.00  0.00           O
ATOM   3389  N   ALA A 210      66.185  88.389  71.647  1.00  0.00           N
ATOM   3391  CA  ALA A 210      65.066  88.950  70.938  1.00  0.00           C
ATOM   3393  CB  ALA A 210      63.875  88.000  71.048  1.00  0.00           C
ATOM   3397  C   ALA A 210      64.686  90.360  71.408  1.00  0.00           C
ATOM   3398  O   ALA A 210      64.416  91.250  70.607  1.00  0.00           O
ATOM   3399  N   ILE A 211      64.725  90.599  72.737  1.00  0.00           N
ATOM   3401  CA  ILE A 211      64.646  91.940  73.317  1.00  0.00           C
ATOM   3403  CB  ILE A 211      64.506  91.889  74.847  1.00  0.00           C
ATOM   3405  CG2 ILE A 211      64.486  93.300  75.458  1.00  0.00           C
ATOM   3409  CG1 ILE A 211      63.225  91.120  75.267  1.00  0.00           C
ATOM   3412  CD  ILE A 211      63.176  90.739  76.747  1.00  0.00           C
ATOM   3416  C   ILE A 211      65.806  92.829  72.847  1.00  0.00           C
ATOM   3417  O   ILE A 211      65.616  94.000  72.487  1.00  0.00           O
ATOM   3418  N   ARG A 212      67.056  92.300  72.767  1.00  0.00           N
ATOM   3420  CA  ARG A 212      68.195  93.060  72.247  1.00  0.00           C
ATOM   3422  CB  ARG A 212      69.556  92.309  72.247  1.00  0.00           C
ATOM   3425  CG  ARG A 212      70.285  92.150  73.588  1.00  0.00           C
ATOM   3428  CD  ARG A 212      71.675  91.520  73.348  1.00  0.00           C
ATOM   3431  NE  ARG A 212      72.566  92.549  72.727  1.00  0.00           N
ATOM   3433  CZ  ARG A 212      73.475  93.239  73.387  1.00  0.00           C
ATOM   3434  NH1 ARG A 212      73.615  93.170  74.688  1.00  0.00           N
ATOM   3437  NH2 ARG A 212      74.276  94.040  72.717  1.00  0.00           N
ATOM   3440  C   ARG A 212      68.015  93.529  70.817  1.00  0.00           C
ATOM   3441  O   ARG A 212      68.155  94.709  70.537  1.00  0.00           O
ATOM   3442  N   HIS A 213      67.636  92.610  69.908  1.00  0.00           N
ATOM   3444  CA  HIS A 213      67.465  92.860  68.488  1.00  0.00           C
ATOM   3446  CB  HIS A 213      67.036  91.570  67.747  1.00  0.00           C
ATOM   3449  ND1 HIS A 213      67.765  92.080  65.467  1.00  0.00           N
ATOM   3450  CG  HIS A 213      66.726  91.800  66.307  1.00  0.00           C
ATOM   3451  CE1 HIS A 213      67.215  92.409  64.318  1.00  0.00           C
ATOM   3453  NE2 HIS A 213      65.866  92.340  64.377  1.00  0.00           N
ATOM   3455  CD2 HIS A 213      65.535  91.930  65.647  1.00  0.00           C
ATOM   3457  C   HIS A 213      66.465  93.960  68.197  1.00  0.00           C
ATOM   3458  O   HIS A 213      66.605  94.779  67.287  1.00  0.00           O
ATOM   3459  N   TRP A 214      65.406  94.010  69.017  1.00  0.00           N
ATOM   3461  CA  TRP A 214      64.445  95.080  69.068  1.00  0.00           C
ATOM   3463  CB  TRP A 214      63.316  94.690  70.048  1.00  0.00           C
ATOM   3466  CG  TRP A 214      62.136  95.599  69.987  1.00  0.00           C
ATOM   3467  CD1 TRP A 214      61.036  95.380  69.217  1.00  0.00           C
ATOM   3469  NE1 TRP A 214      60.215  96.460  69.297  1.00  0.00           N
ATOM   3471  CE2 TRP A 214      60.746  97.400  70.107  1.00  0.00           C
ATOM   3472  CD2 TRP A 214      61.996  96.920  70.547  1.00  0.00           C
ATOM   3473  CE3 TRP A 214      62.796  97.729  71.337  1.00  0.00           C
ATOM   3475  CZ3 TRP A 214      62.346  99.010  71.647  1.00  0.00           C
ATOM   3477  CZ2 TRP A 214      60.256  98.639  70.497  1.00  0.00           C
ATOM   3479  CH2 TRP A 214      61.086  99.440  71.268  1.00  0.00           C
ATOM   3481  C   TRP A 214      65.006  96.450  69.418  1.00  0.00           C
ATOM   3482  O   TRP A 214      64.705  97.440  68.747  1.00  0.00           O
ATOM   3483  N   GLY A 215      65.876  96.549  70.448  1.00  0.00           N
ATOM   3485  CA  GLY A 215      66.496  97.799  70.868  1.00  0.00           C
ATOM   3488  C   GLY A 215      67.576  98.220  69.917  1.00  0.00           C
ATOM   3489  O   GLY A 215      67.695  99.389  69.567  1.00  0.00           O
ATOM   3490  N   GLU A 216      68.306  97.230  69.387  1.00  0.00           N
ATOM   3492  CA  GLU A 216      69.315  97.409  68.378  1.00  0.00           C
ATOM   3494  CB  GLU A 216      70.146  96.090  68.208  1.00  0.00           C
ATOM   3497  CG  GLU A 216      71.006  95.690  69.437  1.00  0.00           C
ATOM   3500  CD  GLU A 216      71.465  94.240  69.527  1.00  0.00           C
ATOM   3501  OE1 GLU A 216      70.926  93.370  68.817  1.00  0.00           O
ATOM   3502  OE2 GLU A 216      72.376  94.000  70.367  1.00  0.00           O
ATOM   3503  C   GLU A 216      68.715  97.799  67.037  1.00  0.00           C
ATOM   3504  O   GLU A 216      69.375  98.360  66.177  1.00  0.00           O
ATOM   3505  N   THR A 217      67.406  97.540  66.867  1.00  0.00           N
ATOM   3507  CA  THR A 217      66.645  98.010  65.708  1.00  0.00           C
ATOM   3509  CB  THR A 217      65.616  96.959  65.258  1.00  0.00           C
ATOM   3511  OG1 THR A 217      66.256  95.779  64.787  1.00  0.00           O
ATOM   3513  CG2 THR A 217      64.745  97.430  64.077  1.00  0.00           C
ATOM   3517  C   THR A 217      65.995  99.380  65.927  1.00  0.00           C
ATOM   3518  O   THR A 217      65.796 100.130  64.978  1.00  0.00           O
ATOM   3519  N   HIS A 218      65.686  99.830  67.167  1.00  0.00           N
ATOM   3521  CA  HIS A 218      64.806 100.980  67.368  1.00  0.00           C
ATOM   3523  CB  HIS A 218      63.465 100.570  68.028  1.00  0.00           C
ATOM   3526  ND1 HIS A 218      62.566  98.360  67.137  1.00  0.00           N
ATOM   3528  CG  HIS A 218      62.576  99.730  67.128  1.00  0.00           C
ATOM   3529  CE1 HIS A 218      61.546  97.949  66.347  1.00  0.00           C
ATOM   3531  NE2 HIS A 218      60.854  98.970  65.868  1.00  0.00           N
ATOM   3532  CD2 HIS A 218      61.526 100.099  66.347  1.00  0.00           C
ATOM   3534  C   HIS A 218      65.456 102.099  68.177  1.00  0.00           C
ATOM   3535  O   HIS A 218      66.355 101.849  68.967  1.00  0.00           O
ATOM   3536  N   SER A 219      65.046 103.370  67.958  1.00  0.00           N
ATOM   3538  CA  SER A 219      65.605 104.570  68.618  1.00  0.00           C
ATOM   3540  CB  SER A 219      65.025 105.930  68.077  1.00  0.00           C
ATOM   3543  OG  SER A 219      65.326 107.110  68.837  1.00  0.00           O
ATOM   3545  C   SER A 219      65.616 104.540  70.148  1.00  0.00           C
ATOM   3546  O   SER A 219      64.865 103.830  70.817  1.00  0.00           O
ATOM   3547  N   GLU A 220      66.436 105.430  70.728  1.00  0.00           N
ATOM   3549  CA  GLU A 220      66.396 105.799  72.118  1.00  0.00           C
ATOM   3551  CB  GLU A 220      67.406 106.940  72.357  1.00  0.00           C
ATOM   3554  CG  GLU A 220      67.615 107.309  73.847  1.00  0.00           C
ATOM   3557  CD  GLU A 220      67.805 106.120  74.787  1.00  0.00           C
ATOM   3558  OE1 GLU A 220      68.865 105.430  74.658  1.00  0.00           O
ATOM   3559  OE2 GLU A 220      66.965 105.930  75.697  1.00  0.00           O
ATOM   3560  C   GLU A 220      65.006 106.220  72.618  1.00  0.00           C
ATOM   3561  O   GLU A 220      64.585 105.849  73.717  1.00  0.00           O
ATOM   3562  N   ALA A 221      64.195 106.959  71.827  1.00  0.00           N
ATOM   3564  CA  ALA A 221      62.806 107.239  72.198  1.00  0.00           C
ATOM   3566  CB  ALA A 221      62.196 108.229  71.177  1.00  0.00           C
ATOM   3570  C   ALA A 221      61.916 106.010  72.338  1.00  0.00           C
ATOM   3571  O   ALA A 221      61.246 105.820  73.348  1.00  0.00           O
ATOM   3572  N   GLU A 222      61.956 105.120  71.327  1.00  0.00           N
ATOM   3574  CA  GLU A 222      61.296 103.840  71.408  1.00  0.00           C
ATOM   3576  CB  GLU A 222      61.486 103.099  70.067  1.00  0.00           C
ATOM   3579  CG  GLU A 222      60.746 103.779  68.877  1.00  0.00           C
ATOM   3582  CD  GLU A 222      61.646 104.620  68.007  1.00  0.00           C
ATOM   3583  OE1 GLU A 222      61.566 105.870  68.068  1.00  0.00           O
ATOM   3584  OE2 GLU A 222      62.446 104.030  67.228  1.00  0.00           O
ATOM   3585  C   GLU A 222      61.765 102.910  72.527  1.00  0.00           C
ATOM   3586  O   GLU A 222      60.956 102.330  73.257  1.00  0.00           O
ATOM   3587  N   VAL A 223      63.085 102.750  72.717  1.00  0.00           N
ATOM   3589  CA  VAL A 223      63.606 101.889  73.768  1.00  0.00           C
ATOM   3591  CB  VAL A 223      65.066 101.550  73.537  1.00  0.00           C
ATOM   3593  CG1 VAL A 223      65.986 102.730  73.887  1.00  0.00           C
ATOM   3597  CG2 VAL A 223      65.465 100.320  74.348  1.00  0.00           C
ATOM   3601  C   VAL A 223      63.326 102.380  75.177  1.00  0.00           C
ATOM   3602  O   VAL A 223      62.986 101.600  76.067  1.00  0.00           O
ATOM   3603  N   ARG A 224      63.405 103.709  75.417  1.00  0.00           N
ATOM   3605  CA  ARG A 224      63.065 104.330  76.678  1.00  0.00           C
ATOM   3607  CB  ARG A 224      63.386 105.840  76.568  1.00  0.00           C
ATOM   3610  CG  ARG A 224      62.785 106.790  77.627  1.00  0.00           C
ATOM   3613  CD  ARG A 224      63.216 106.520  79.068  1.00  0.00           C
ATOM   3616  NE  ARG A 224      63.896 107.710  79.637  1.00  0.00           N
ATOM   3618  CZ  ARG A 224      63.356 108.910  79.838  1.00  0.00           C
ATOM   3619  NH1 ARG A 224      62.066 109.120  79.667  1.00  0.00           N
ATOM   3622  NH2 ARG A 224      64.156 109.909  80.158  1.00  0.00           N
ATOM   3625  C   ARG A 224      61.625 104.140  77.107  1.00  0.00           C
ATOM   3626  O   ARG A 224      61.346 103.690  78.217  1.00  0.00           O
ATOM   3627  N   GLU A 225      60.706 104.389  76.167  1.00  0.00           N
ATOM   3629  CA  GLU A 225      59.276 104.219  76.327  1.00  0.00           C
ATOM   3631  CB  GLU A 225      58.576 104.620  74.997  1.00  0.00           C
ATOM   3634  CG  GLU A 225      57.056 104.360  74.917  1.00  0.00           C
ATOM   3637  CD  GLU A 225      56.656 102.959  74.478  1.00  0.00           C
ATOM   3638  OE1 GLU A 225      57.296 102.380  73.557  1.00  0.00           O
ATOM   3639  OE2 GLU A 225      55.666 102.420  75.037  1.00  0.00           O
ATOM   3640  C   GLU A 225      58.896 102.800  76.708  1.00  0.00           C
ATOM   3641  O   GLU A 225      58.186 102.560  77.688  1.00  0.00           O
ATOM   3642  N   LEU A 226      59.445 101.830  75.957  1.00  0.00           N
ATOM   3644  CA  LEU A 226      59.326 100.410  76.228  1.00  0.00           C
ATOM   3646  CB  LEU A 226      60.056  99.580  75.137  1.00  0.00           C
ATOM   3649  CG  LEU A 226      60.086  98.050  75.388  1.00  0.00           C
ATOM   3651  CD1 LEU A 226      58.696  97.409  75.247  1.00  0.00           C
ATOM   3655  CD2 LEU A 226      61.096  97.389  74.447  1.00  0.00           C
ATOM   3659  C   LEU A 226      59.886 100.040  77.577  1.00  0.00           C
ATOM   3660  O   LEU A 226      59.236  99.349  78.348  1.00  0.00           O
ATOM   3661  N   LEU A 227      61.086 100.519  77.938  1.00  0.00           N
ATOM   3663  CA  LEU A 227      61.686 100.230  79.217  1.00  0.00           C
ATOM   3665  CB  LEU A 227      63.176 100.630  79.247  1.00  0.00           C
ATOM   3668  CG  LEU A 227      64.125  99.470  78.857  1.00  0.00           C
ATOM   3670  CD1 LEU A 227      63.746  98.720  77.577  1.00  0.00           C
ATOM   3674  CD2 LEU A 227      65.535 100.020  78.707  1.00  0.00           C
ATOM   3678  C   LEU A 227      60.916 100.770  80.397  1.00  0.00           C
ATOM   3679  O   LEU A 227      60.736 100.070  81.377  1.00  0.00           O
ATOM   3680  N   GLU A 228      60.375 102.010  80.298  1.00  0.00           N
ATOM   3682  CA  GLU A 228      59.546 102.599  81.347  1.00  0.00           C
ATOM   3684  CB  GLU A 228      59.276 104.120  81.107  1.00  0.00           C
ATOM   3687  CG  GLU A 228      60.515 105.040  81.307  1.00  0.00           C
ATOM   3690  CD  GLU A 228      60.276 106.540  81.057  1.00  0.00           C
ATOM   3691  OE1 GLU A 228      59.715 106.889  79.997  1.00  0.00           O
ATOM   3692  OE2 GLU A 228      60.736 107.409  81.848  1.00  0.00           O
ATOM   3693  C   GLU A 228      58.246 101.810  81.568  1.00  0.00           C
ATOM   3694  O   GLU A 228      57.675 101.839  82.648  1.00  0.00           O
ATOM   3695  N   GLN A 229      57.796 100.989  80.588  1.00  0.00           N
ATOM   3697  CA  GLN A 229      56.695 100.049  80.767  1.00  0.00           C
ATOM   3699  CB  GLN A 229      56.366  99.219  79.497  1.00  0.00           C
ATOM   3702  CG  GLN A 229      56.036 100.040  78.217  1.00  0.00           C
ATOM   3705  CD  GLN A 229      54.876 101.019  78.408  1.00  0.00           C
ATOM   3706  OE1 GLN A 229      53.855 100.650  78.997  1.00  0.00           O
ATOM   3707  NE2 GLN A 229      54.996 102.269  77.917  1.00  0.00           N
ATOM   3710  C   GLN A 229      56.916  99.090  81.937  1.00  0.00           C
ATOM   3711  O   GLN A 229      55.986  98.700  82.637  1.00  0.00           O
ATOM   3712  N   ASN A 230      58.195  98.740  82.188  1.00  0.00           N
ATOM   3714  CA  ASN A 230      58.616  98.130  83.417  1.00  0.00           C
ATOM   3716  CB  ASN A 230      59.746  97.129  83.107  1.00  0.00           C
ATOM   3719  CG  ASN A 230      60.086  96.240  84.297  1.00  0.00           C
ATOM   3720  OD1 ASN A 230      59.465  96.310  85.357  1.00  0.00           O
ATOM   3721  ND2 ASN A 230      61.066  95.329  84.117  1.00  0.00           N
ATOM   3724  C   ASN A 230      59.035  99.209  84.427  1.00  0.00           C
ATOM   3725  O   ASN A 230      60.076  99.840  84.247  1.00  0.00           O
ATOM   3726  N   PRO A 231      58.316  99.470  85.528  1.00  0.00           N
ATOM   3727  CD  PRO A 231      57.046  98.830  85.857  1.00  0.00           C
ATOM   3730  CA  PRO A 231      58.696 100.490  86.497  1.00  0.00           C
ATOM   3732  CB  PRO A 231      57.396 100.729  87.268  1.00  0.00           C
ATOM   3735  CG  PRO A 231      56.686  99.380  87.238  1.00  0.00           C
ATOM   3738  C   PRO A 231      59.796 100.010  87.417  1.00  0.00           C
ATOM   3739  O   PRO A 231      60.246 100.739  88.308  1.00  0.00           O
ATOM   3740  N   SER A 232      60.265  98.770  87.258  1.00  0.00           N
ATOM   3742  CA  SER A 232      61.236  98.209  88.158  1.00  0.00           C
ATOM   3744  CB  SER A 232      61.026  96.690  88.287  1.00  0.00           C
ATOM   3747  OG  SER A 232      61.896  95.870  87.497  1.00  0.00           O
ATOM   3749  C   SER A 232      62.656  98.630  87.788  1.00  0.00           C
ATOM   3750  O   SER A 232      62.976  98.980  86.657  1.00  0.00           O
ATOM   3751  N   PHE A 233      63.536  98.650  88.787  1.00  0.00           N
ATOM   3753  CA  PHE A 233      64.906  99.040  88.588  1.00  0.00           C
ATOM   3755  CB  PHE A 233      65.046 100.570  88.737  1.00  0.00           C
ATOM   3758  CG  PHE A 233      66.326 101.050  88.127  1.00  0.00           C
ATOM   3759  CD1 PHE A 233      66.336 101.450  86.787  1.00  0.00           C
ATOM   3761  CE1 PHE A 233      67.496 101.959  86.188  1.00  0.00           C
ATOM   3763  CZ  PHE A 233      68.656 102.090  86.947  1.00  0.00           C
ATOM   3765  CD2 PHE A 233      67.506 101.180  88.877  1.00  0.00           C
ATOM   3767  CE2 PHE A 233      68.666 101.690  88.298  1.00  0.00           C
ATOM   3769  C   PHE A 233      65.745  98.349  89.637  1.00  0.00           C
ATOM   3770  O   PHE A 233      65.395  98.270  90.817  1.00  0.00           O
ATOM   3771  N   VAL A 234      66.885  97.820  89.198  1.00  0.00           N
ATOM   3773  CA  VAL A 234      67.765  97.010  90.008  1.00  0.00           C
ATOM   3775  CB  VAL A 234      68.135  95.749  89.227  1.00  0.00           C
ATOM   3777  CG1 VAL A 234      69.116  94.870  90.008  1.00  0.00           C
ATOM   3781  CG2 VAL A 234      66.835  94.970  88.938  1.00  0.00           C
ATOM   3785  C   VAL A 234      69.005  97.790  90.397  1.00  0.00           C
ATOM   3786  O   VAL A 234      69.506  98.620  89.637  1.00  0.00           O
ATOM   3787  N   PHE A 235      69.536  97.560  91.607  1.00  0.00           N
ATOM   3789  CA  PHE A 235      70.686  98.270  92.107  1.00  0.00           C
ATOM   3791  CB  PHE A 235      70.386  98.980  93.438  1.00  0.00           C
ATOM   3794  CG  PHE A 235      69.195  99.880  93.308  1.00  0.00           C
ATOM   3795  CD1 PHE A 235      69.285 101.070  92.557  1.00  0.00           C
ATOM   3797  CE1 PHE A 235      68.195 101.950  92.487  1.00  0.00           C
ATOM   3799  CZ  PHE A 235      67.015 101.660  93.197  1.00  0.00           C
ATOM   3801  CD2 PHE A 235      68.006  99.590  93.967  1.00  0.00           C
ATOM   3803  CE2 PHE A 235      66.925 100.480  93.947  1.00  0.00           C
ATOM   3805  C   PHE A 235      71.796  97.290  92.338  1.00  0.00           C
ATOM   3806  O   PHE A 235      71.586  96.170  92.807  1.00  0.00           O
ATOM   3807  N   PHE A 236      73.015  97.689  91.988  1.00  0.00           N
ATOM   3809  CA  PHE A 236      74.145  96.800  91.937  1.00  0.00           C
ATOM   3811  CB  PHE A 236      74.806  96.740  90.528  1.00  0.00           C
ATOM   3814  CG  PHE A 236      73.766  96.299  89.527  1.00  0.00           C
ATOM   3815  CD1 PHE A 236      73.606  94.949  89.188  1.00  0.00           C
ATOM   3817  CE1 PHE A 236      72.576  94.570  88.317  1.00  0.00           C
ATOM   3819  CZ  PHE A 236      71.706  95.520  87.798  1.00  0.00           C
ATOM   3821  CD2 PHE A 236      72.925  97.260  88.947  1.00  0.00           C
ATOM   3823  CE2 PHE A 236      71.875  96.870  88.127  1.00  0.00           C
ATOM   3825  C   PHE A 236      75.146  97.139  93.007  1.00  0.00           C
ATOM   3826  O   PHE A 236      75.115  98.159  93.697  1.00  0.00           O
ATOM   3827  N   LYS A 237      76.066  96.220  93.217  1.00  0.00           N
ATOM   3829  CA  LYS A 237      77.245  96.360  94.008  1.00  0.00           C
ATOM   3831  CB  LYS A 237      77.176  95.500  95.288  1.00  0.00           C
ATOM   3834  CG  LYS A 237      76.695  94.060  95.008  1.00  0.00           C
ATOM   3837  CD  LYS A 237      76.505  93.200  96.258  1.00  0.00           C
ATOM   3840  CE  LYS A 237      77.736  92.379  96.627  1.00  0.00           C
ATOM   3843  NZ  LYS A 237      77.365  91.479  97.737  1.00  0.00           N
ATOM   3847  C   LYS A 237      78.355  95.879  93.108  1.00  0.00           C
ATOM   3848  O   LYS A 237      78.125  94.970  92.308  1.00  0.00           O
ATOM   3849  N   PRO A 238      79.556  96.439  93.128  1.00  0.00           N
ATOM   3850  CD  PRO A 238      79.845  97.689  93.818  1.00  0.00           C
ATOM   3853  CA  PRO A 238      80.775  95.730  92.778  1.00  0.00           C
ATOM   3855  CB  PRO A 238      81.905  96.600  93.368  1.00  0.00           C
ATOM   3858  CG  PRO A 238      81.286  98.000  93.438  1.00  0.00           C
ATOM   3861  C   PRO A 238      80.836  94.300  93.278  1.00  0.00           C
ATOM   3862  O   PRO A 238      80.435  94.030  94.408  1.00  0.00           O
ATOM   3863  N   GLN A 239      81.365  93.360  92.478  1.00  0.00           N
ATOM   3865  CA  GLN A 239      81.694  92.050  92.977  1.00  0.00           C
ATOM   3867  CB  GLN A 239      80.686  90.989  92.457  1.00  0.00           C
ATOM   3870  CG  GLN A 239      80.906  89.570  93.037  1.00  0.00           C
ATOM   3873  CD  GLN A 239      79.945  88.510  92.497  1.00  0.00           C
ATOM   3874  OE1 GLN A 239      78.785  88.740  92.167  1.00  0.00           O
ATOM   3875  NE2 GLN A 239      80.444  87.250  92.438  1.00  0.00           N
ATOM   3878  C   GLN A 239      83.116  91.790  92.518  1.00  0.00           C
ATOM   3879  O   GLN A 239      83.585  92.340  91.527  1.00  0.00           O
ATOM   3880  N   SER A 240      83.856  90.930  93.238  1.00  0.00           N
ATOM   3882  CA  SER A 240      85.125  90.380  92.767  1.00  0.00           C
ATOM   3884  CB  SER A 240      85.686  89.280  93.717  1.00  0.00           C
ATOM   3887  OG  SER A 240      86.986  88.799  93.337  1.00  0.00           O
ATOM   3889  C   SER A 240      84.916  89.680  91.447  1.00  0.00           C
ATOM   3890  O   SER A 240      83.955  88.930  91.298  1.00  0.00           O
ATOM   3891  N   PHE A 241      85.796  89.909  90.448  1.00  0.00           N
ATOM   3893  CA  PHE A 241      85.705  89.180  89.208  1.00  0.00           C
ATOM   3895  CB  PHE A 241      86.706  89.690  88.127  1.00  0.00           C
ATOM   3898  CG  PHE A 241      86.615  88.939  86.818  1.00  0.00           C
ATOM   3899  CD1 PHE A 241      85.806  89.430  85.787  1.00  0.00           C
ATOM   3901  CE1 PHE A 241      85.736  88.769  84.558  1.00  0.00           C
ATOM   3903  CZ  PHE A 241      86.475  87.599  84.348  1.00  0.00           C
ATOM   3905  CD2 PHE A 241      87.355  87.760  86.587  1.00  0.00           C
ATOM   3907  CE2 PHE A 241      87.285  87.090  85.367  1.00  0.00           C
ATOM   3909  C   PHE A 241      85.785  87.680  89.387  1.00  0.00           C
ATOM   3910  O   PHE A 241      86.726  87.110  89.957  1.00  0.00           O
ATOM   3911  N   ALA A 242      84.766  87.020  88.847  1.00  0.00           N
ATOM   3913  CA  ALA A 242      84.686  85.609  88.737  1.00  0.00           C
ATOM   3915  CB  ALA A 242      83.424  85.089  89.458  1.00  0.00           C
ATOM   3919  C   ALA A 242      84.626  85.340  87.247  1.00  0.00           C
ATOM   3920  O   ALA A 242      83.775  85.930  86.557  1.00  0.00           O
ATOM   3921  N   PRO A 243      85.495  84.489  86.688  1.00  0.00           N
ATOM   3922  CD  PRO A 243      86.656  83.919  87.397  1.00  0.00           C
ATOM   3925  CA  PRO A 243      85.285  83.810  85.407  1.00  0.00           C
ATOM   3927  CB  PRO A 243      86.326  82.680  85.388  1.00  0.00           C
ATOM   3930  CG  PRO A 243      87.425  83.150  86.337  1.00  0.00           C
ATOM   3933  C   PRO A 243      83.865  83.320  85.227  1.00  0.00           C
ATOM   3934  O   PRO A 243      83.225  82.940  86.217  1.00  0.00           O
ATOM   3935  N   VAL A 244      83.326  83.349  83.997  1.00  0.00           N
ATOM   3937  CA  VAL A 244      81.936  82.990  83.737  1.00  0.00           C
ATOM   3939  CB  VAL A 244      81.555  83.300  82.298  1.00  0.00           C
ATOM   3941  CG1 VAL A 244      82.296  82.379  81.317  1.00  0.00           C
ATOM   3945  CG2 VAL A 244      80.036  83.180  82.098  1.00  0.00           C
ATOM   3949  C   VAL A 244      81.706  81.530  84.107  1.00  0.00           C
ATOM   3950  O   VAL A 244      82.396  80.639  83.637  1.00  0.00           O
ATOM   3951  N   LYS A 245      80.746  81.220  84.997  1.00  0.00           N
ATOM   3953  CA  LYS A 245      80.505  79.850  85.397  1.00  0.00           C
ATOM   3955  CB  LYS A 245      80.616  79.650  86.927  1.00  0.00           C
ATOM   3958  CG  LYS A 245      82.006  79.870  87.537  1.00  0.00           C
ATOM   3961  CD  LYS A 245      82.986  78.740  87.217  1.00  0.00           C
ATOM   3964  CE  LYS A 245      84.025  78.450  88.308  1.00  0.00           C
ATOM   3967  NZ  LYS A 245      85.125  79.420  88.277  1.00  0.00           N
ATOM   3971  C   LYS A 245      79.124  79.510  84.927  1.00  0.00           C
ATOM   3972  O   LYS A 245      78.236  80.350  84.908  1.00  0.00           O
ATOM   3973  N   GLY A 246      78.886  78.250  84.497  1.00  0.00           N
ATOM   3975  CA  GLY A 246      77.525  77.730  84.377  1.00  0.00           C
ATOM   3978  C   GLY A 246      77.085  77.090  85.658  1.00  0.00           C
ATOM   3979  O   GLY A 246      77.895  76.910  86.568  1.00  0.00           O
ATOM   3980  N   ALA A 247      75.806  76.669  85.747  1.00  0.00           N
ATOM   3982  CA  ALA A 247      75.195  76.000  86.887  1.00  0.00           C
ATOM   3984  CB  ALA A 247      73.715  75.739  86.568  1.00  0.00           C
ATOM   3988  C   ALA A 247      75.835  74.680  87.347  1.00  0.00           C
ATOM   3989  O   ALA A 247      75.476  74.120  88.378  1.00  0.00           O
ATOM   3990  N   SER A 248      76.815  74.160  86.587  1.00  0.00           N
ATOM   3992  CA  SER A 248      77.695  73.090  86.988  1.00  0.00           C
ATOM   3994  CB  SER A 248      78.335  72.500  85.697  1.00  0.00           C
ATOM   3997  OG  SER A 248      79.255  71.430  85.917  1.00  0.00           O
ATOM   3999  C   SER A 248      78.766  73.540  87.967  1.00  0.00           C
ATOM   4000  O   SER A 248      79.296  72.739  88.737  1.00  0.00           O
ATOM   4001  N   ALA A 249      79.096  74.860  87.948  1.00  0.00           N
ATOM   4003  CA  ALA A 249      80.176  75.500  88.677  1.00  0.00           C
ATOM   4005  CB  ALA A 249      80.295  75.099  90.158  1.00  0.00           C
ATOM   4009  C   ALA A 249      81.475  75.390  87.928  1.00  0.00           C
ATOM   4010  O   ALA A 249      82.576  75.400  88.478  1.00  0.00           O
ATOM   4011  N   VAL A 250      81.396  75.330  86.587  1.00  0.00           N
ATOM   4013  CA  VAL A 250      82.556  75.160  85.738  1.00  0.00           C
ATOM   4015  CB  VAL A 250      82.406  73.889  84.938  1.00  0.00           C
ATOM   4017  CG1 VAL A 250      83.506  73.740  83.877  1.00  0.00           C
ATOM   4021  CG2 VAL A 250      82.406  72.680  85.878  1.00  0.00           C
ATOM   4025  C   VAL A 250      82.686  76.349  84.827  1.00  0.00           C
ATOM   4026  O   VAL A 250      81.645  76.870  84.418  1.00  0.00           O
ATOM   4027  N   PRO A 251      83.875  76.870  84.497  1.00  0.00           N
ATOM   4028  CD  PRO A 251      85.115  76.700  85.267  1.00  0.00           C
ATOM   4031  CA  PRO A 251      84.035  77.900  83.488  1.00  0.00           C
ATOM   4033  CB  PRO A 251      85.535  78.220  83.488  1.00  0.00           C
ATOM   4036  CG  PRO A 251      85.915  77.959  84.938  1.00  0.00           C
ATOM   4039  C   PRO A 251      83.495  77.540  82.128  1.00  0.00           C
ATOM   4040  O   PRO A 251      83.716  76.410  81.678  1.00  0.00           O
ATOM   4041  N   LEU A 252      82.795  78.459  81.457  1.00  0.00           N
ATOM   4043  CA  LEU A 252      82.296  78.210  80.127  1.00  0.00           C
ATOM   4045  CB  LEU A 252      80.936  78.900  79.878  1.00  0.00           C
ATOM   4048  CG  LEU A 252      79.896  78.659  80.997  1.00  0.00           C
ATOM   4050  CD1 LEU A 252      78.576  79.340  80.637  1.00  0.00           C
ATOM   4054  CD2 LEU A 252      79.674  77.160  81.228  1.00  0.00           C
ATOM   4058  C   LEU A 252      83.306  78.639  79.087  1.00  0.00           C
ATOM   4059  O   LEU A 252      83.835  79.760  79.057  1.00  0.00           O
ATOM   4060  N   VAL A 253      83.616  77.739  78.158  1.00  0.00           N
ATOM   4062  CA  VAL A 253      84.465  78.010  77.037  1.00  0.00           C
ATOM   4064  CB  VAL A 253      85.374  76.849  76.747  1.00  0.00           C
ATOM   4066  CG1 VAL A 253      86.256  77.120  75.518  1.00  0.00           C
ATOM   4070  CG2 VAL A 253      86.245  76.669  77.987  1.00  0.00           C
ATOM   4074  C   VAL A 253      83.646  78.260  75.827  1.00  0.00           C
ATOM   4075  O   VAL A 253      82.846  77.400  75.467  1.00  0.00           O
ATOM   4076  N   GLY A 254      83.865  79.430  75.177  1.00  0.00           N
ATOM   4078  CA  GLY A 254      83.315  79.850  73.887  1.00  0.00           C
ATOM   4081  C   GLY A 254      82.115  79.090  73.448  1.00  0.00           C
ATOM   4082  O   GLY A 254      81.055  79.270  74.017  1.00  0.00           O
ATOM   4083  N   ARG A 255      82.276  78.210  72.457  1.00  0.00           N
ATOM   4085  CA  ARG A 255      81.216  77.350  71.988  1.00  0.00           C
ATOM   4087  CB  ARG A 255      81.116  77.440  70.458  1.00  0.00           C
ATOM   4090  CG  ARG A 255      80.514  78.730  69.878  1.00  0.00           C
ATOM   4093  CD  ARG A 255      80.715  78.870  68.368  1.00  0.00           C
ATOM   4096  NE  ARG A 255      82.095  79.420  68.177  1.00  0.00           N
ATOM   4098  CZ  ARG A 255      83.175  78.699  67.897  1.00  0.00           C
ATOM   4099  NH1 ARG A 255      83.135  77.450  67.508  1.00  0.00           N
ATOM   4102  NH2 ARG A 255      84.355  79.280  68.018  1.00  0.00           N
ATOM   4105  C   ARG A 255      81.385  75.879  72.378  1.00  0.00           C
ATOM   4106  O   ARG A 255      80.854  75.020  71.688  1.00  0.00           O
ATOM   4107  N   ALA A 256      82.104  75.540  73.457  1.00  0.00           N
ATOM   4109  CA  ALA A 256      82.326  74.150  73.857  1.00  0.00           C
ATOM   4111  CB  ALA A 256      83.775  73.970  74.318  1.00  0.00           C
ATOM   4115  C   ALA A 256      81.396  73.730  74.978  1.00  0.00           C
ATOM   4116  O   ALA A 256      81.455  72.620  75.497  1.00  0.00           O
ATOM   4117  N   SER A 257      80.486  74.639  75.337  1.00  0.00           N
ATOM   4119  CA  SER A 257      79.496  74.449  76.368  1.00  0.00           C
ATOM   4121  CB  SER A 257      79.766  75.279  77.648  1.00  0.00           C
ATOM   4124  OG  SER A 257      80.796  74.690  78.438  1.00  0.00           O
ATOM   4126  C   SER A 257      78.135  74.850  75.848  1.00  0.00           C
ATOM   4127  O   SER A 257      78.015  75.750  75.018  1.00  0.00           O
ATOM   4128  N   VAL A 258      77.085  74.180  76.357  1.00  0.00           N
ATOM   4130  CA  VAL A 258      75.706  74.570  76.177  1.00  0.00           C
ATOM   4132  CB  VAL A 258      74.906  73.639  75.267  1.00  0.00           C
ATOM   4134  CG1 VAL A 258      75.506  73.709  73.868  1.00  0.00           C
ATOM   4138  CG2 VAL A 258      74.906  72.200  75.817  1.00  0.00           C
ATOM   4142  C   VAL A 258      75.016  74.660  77.518  1.00  0.00           C
ATOM   4143  O   VAL A 258      75.465  74.090  78.508  1.00  0.00           O
ATOM   4144  N   ALA A 259      73.915  75.410  77.567  1.00  0.00           N
ATOM   4146  CA  ALA A 259      72.936  75.340  78.618  1.00  0.00           C
ATOM   4148  CB  ALA A 259      72.435  76.730  79.057  1.00  0.00           C
ATOM   4152  C   ALA A 259      71.785  74.489  78.137  1.00  0.00           C
ATOM   4153  O   ALA A 259      71.316  74.600  76.997  1.00  0.00           O
ATOM   4154  N   SER A 260      71.316  73.580  78.987  1.00  0.00           N
ATOM   4156  CA  SER A 260      70.386  72.529  78.597  1.00  0.00           C
ATOM   4158  CB  SER A 260      71.085  71.230  78.107  1.00  0.00           C
ATOM   4161  OG  SER A 260      71.905  70.629  79.107  1.00  0.00           O
ATOM   4163  C   SER A 260      69.536  72.230  79.798  1.00  0.00           C
ATOM   4164  O   SER A 260      69.835  72.660  80.908  1.00  0.00           O
ATOM   4165  N   ASP A 261      68.405  71.510  79.647  1.00  0.00           N
ATOM   4167  CA  ASP A 261      67.625  71.139  80.808  1.00  0.00           C
ATOM   4169  CB  ASP A 261      66.095  71.279  80.627  1.00  0.00           C
ATOM   4172  CG  ASP A 261      65.366  71.340  81.967  1.00  0.00           C
ATOM   4173  OD1 ASP A 261      66.006  71.690  82.977  1.00  0.00           O
ATOM   4174  OD2 ASP A 261      64.125  71.139  81.978  1.00  0.00           O
ATOM   4175  C   ASP A 261      67.995  69.740  81.258  1.00  0.00           C
ATOM   4176  O   ASP A 261      67.976  68.790  80.487  1.00  0.00           O
ATOM   4177  N   ARG A 262      68.286  69.650  82.567  1.00  0.00           N
ATOM   4179  CA  ARG A 262      68.806  68.510  83.287  1.00  0.00           C
ATOM   4181  CB  ARG A 262      68.936  68.820  84.798  1.00  0.00           C
ATOM   4184  CG  ARG A 262      69.745  70.090  85.118  1.00  0.00           C
ATOM   4187  CD  ARG A 262      70.086  70.169  86.607  1.00  0.00           C
ATOM   4190  NE  ARG A 262      70.945  71.360  86.867  1.00  0.00           N
ATOM   4192  CZ  ARG A 262      70.495  72.570  87.188  1.00  0.00           C
ATOM   4193  NH1 ARG A 262      69.215  72.830  87.327  1.00  0.00           N
ATOM   4196  NH2 ARG A 262      71.365  73.540  87.368  1.00  0.00           N
ATOM   4199  C   ARG A 262      67.936  67.269  83.158  1.00  0.00           C
ATOM   4200  O   ARG A 262      68.445  66.159  83.117  1.00  0.00           O
ATOM   4201  N   SER A 263      66.605  67.459  83.057  1.00  0.00           N
ATOM   4203  CA  SER A 263      65.605  66.400  82.928  1.00  0.00           C
ATOM   4205  CB  SER A 263      64.166  66.949  82.747  1.00  0.00           C
ATOM   4208  OG  SER A 263      64.005  67.800  81.597  1.00  0.00           O
ATOM   4210  C   SER A 263      65.855  65.419  81.797  1.00  0.00           C
ATOM   4211  O   SER A 263      65.535  64.239  81.887  1.00  0.00           O
ATOM   4212  N   ILE A 264      66.456  65.930  80.708  1.00  0.00           N
ATOM   4214  CA  ILE A 264      66.776  65.190  79.507  1.00  0.00           C
ATOM   4216  CB  ILE A 264      66.056  65.840  78.327  1.00  0.00           C
ATOM   4218  CG2 ILE A 264      66.445  65.190  76.978  1.00  0.00           C
ATOM   4222  CG1 ILE A 264      64.526  65.820  78.508  1.00  0.00           C
ATOM   4225  CD  ILE A 264      63.886  64.440  78.628  1.00  0.00           C
ATOM   4229  C   ILE A 264      68.276  65.180  79.278  1.00  0.00           C
ATOM   4230  O   ILE A 264      68.855  64.190  78.857  1.00  0.00           O
ATOM   4231  N   ILE A 265      69.005  66.290  79.548  1.00  0.00           N
ATOM   4233  CA  ILE A 265      70.445  66.240  79.408  1.00  0.00           C
ATOM   4235  CB  ILE A 265      70.926  66.980  78.158  1.00  0.00           C
ATOM   4237  CG2 ILE A 265      72.456  67.139  78.147  1.00  0.00           C
ATOM   4241  CG1 ILE A 265      70.495  66.130  76.947  1.00  0.00           C
ATOM   4244  CD  ILE A 265      70.786  66.770  75.607  1.00  0.00           C
ATOM   4248  C   ILE A 265      71.106  66.709  80.687  1.00  0.00           C
ATOM   4249  O   ILE A 265      71.176  67.910  80.957  1.00  0.00           O
ATOM   4250  N   PRO A 266      71.596  65.750  81.487  1.00  0.00           N
ATOM   4251  CD  PRO A 266      71.036  64.390  81.538  1.00  0.00           C
ATOM   4254  CA  PRO A 266      72.396  66.029  82.658  1.00  0.00           C
ATOM   4256  CB  PRO A 266      72.686  64.639  83.208  1.00  0.00           C
ATOM   4259  CG  PRO A 266      71.396  63.880  82.928  1.00  0.00           C
ATOM   4262  C   PRO A 266      73.696  66.800  82.447  1.00  0.00           C
ATOM   4263  O   PRO A 266      74.315  66.580  81.408  1.00  0.00           O
ATOM   4264  N   PRO A 267      74.156  67.599  83.408  1.00  0.00           N
ATOM   4265  CD  PRO A 267      73.276  68.160  84.447  1.00  0.00           C
ATOM   4268  CA  PRO A 267      75.375  68.410  83.317  1.00  0.00           C
ATOM   4270  CB  PRO A 267      75.486  69.020  84.717  1.00  0.00           C
ATOM   4273  CG  PRO A 267      74.035  69.330  85.057  1.00  0.00           C
ATOM   4276  C   PRO A 267      76.715  67.860  82.857  1.00  0.00           C
ATOM   4277  O   PRO A 267      77.615  68.639  82.548  1.00  0.00           O
ATOM   4278  N   GLY A 268      76.936  66.540  82.857  1.00  0.00           N
ATOM   4280  CA  GLY A 268      78.195  65.959  82.417  1.00  0.00           C
ATOM   4283  C   GLY A 268      78.186  65.629  80.978  1.00  0.00           C
ATOM   4284  O   GLY A 268      79.215  65.330  80.388  1.00  0.00           O
ATOM   4285  N   THR A 269      76.986  65.599  80.377  1.00  0.00           N
ATOM   4287  CA  THR A 269      76.745  65.040  79.068  1.00  0.00           C
ATOM   4289  CB  THR A 269      75.296  65.110  78.637  1.00  0.00           C
ATOM   4291  OG1 THR A 269      74.456  64.390  79.537  1.00  0.00           O
ATOM   4293  CG2 THR A 269      75.086  64.430  77.298  1.00  0.00           C
ATOM   4297  C   THR A 269      77.605  65.610  77.958  1.00  0.00           C
ATOM   4298  O   THR A 269      77.475  66.770  77.577  1.00  0.00           O
ATOM   4299  N   THR A 270      78.475  64.750  77.397  1.00  0.00           N
ATOM   4301  CA  THR A 270      79.175  64.940  76.158  1.00  0.00           C
ATOM   4303  CB  THR A 270      80.336  63.959  76.018  1.00  0.00           C
ATOM   4305  OG1 THR A 270      80.046  62.750  76.708  1.00  0.00           O
ATOM   4307  CG2 THR A 270      81.555  64.580  76.708  1.00  0.00           C
ATOM   4311  C   THR A 270      78.256  64.840  74.967  1.00  0.00           C
ATOM   4312  O   THR A 270      77.546  63.849  74.758  1.00  0.00           O
ATOM   4313  N   LEU A 271      78.236  65.910  74.147  1.00  0.00           N
ATOM   4315  CA  LEU A 271      77.426  66.050  72.967  1.00  0.00           C
ATOM   4317  CB  LEU A 271      76.436  67.240  73.117  1.00  0.00           C
ATOM   4320  CG  LEU A 271      75.506  67.080  74.338  1.00  0.00           C
ATOM   4322  CD1 LEU A 271      74.666  68.320  74.598  1.00  0.00           C
ATOM   4326  CD2 LEU A 271      74.585  65.889  74.147  1.00  0.00           C
ATOM   4330  C   LEU A 271      78.286  66.270  71.737  1.00  0.00           C
ATOM   4331  O   LEU A 271      79.334  66.920  71.787  1.00  0.00           O
ATOM   4332  N   LEU A 272      77.855  65.710  70.607  1.00  0.00           N
ATOM   4334  CA  LEU A 272      78.346  66.000  69.278  1.00  0.00           C
ATOM   4336  CB  LEU A 272      78.615  64.670  68.508  1.00  0.00           C
ATOM   4339  CG  LEU A 272      79.215  64.760  67.087  1.00  0.00           C
ATOM   4341  CD1 LEU A 272      80.006  63.480  66.757  1.00  0.00           C
ATOM   4345  CD2 LEU A 272      78.116  64.880  66.027  1.00  0.00           C
ATOM   4349  C   LEU A 272      77.225  66.750  68.618  1.00  0.00           C
ATOM   4350  O   LEU A 272      76.076  66.320  68.667  1.00  0.00           O
ATOM   4351  N   ALA A 273      77.506  67.910  68.007  1.00  0.00           N
ATOM   4353  CA  ALA A 273      76.445  68.730  67.478  1.00  0.00           C
ATOM   4355  CB  ALA A 273      76.025  69.800  68.488  1.00  0.00           C
ATOM   4359  C   ALA A 273      76.855  69.420  66.197  1.00  0.00           C
ATOM   4360  O   ALA A 273      77.986  69.870  66.018  1.00  0.00           O
ATOM   4361  N   GLU A 274      75.885  69.520  65.277  1.00  0.00           N
ATOM   4363  CA  GLU A 274      75.955  70.349  64.107  1.00  0.00           C
ATOM   4365  CB  GLU A 274      75.246  69.650  62.938  1.00  0.00           C
ATOM   4368  CG  GLU A 274      76.036  68.430  62.397  1.00  0.00           C
ATOM   4371  CD  GLU A 274      76.885  68.840  61.207  1.00  0.00           C
ATOM   4372  OE1 GLU A 274      77.956  69.460  61.427  1.00  0.00           O
ATOM   4373  OE2 GLU A 274      76.425  68.580  60.067  1.00  0.00           O
ATOM   4374  C   GLU A 274      75.246  71.650  64.437  1.00  0.00           C
ATOM   4375  O   GLU A 274      74.005  71.690  64.488  1.00  0.00           O
ATOM   4376  N   VAL A 275      76.006  72.730  64.688  1.00  0.00           N
ATOM   4378  CA  VAL A 275      75.416  73.989  65.087  1.00  0.00           C
ATOM   4380  CB  VAL A 275      76.215  74.779  66.118  1.00  0.00           C
ATOM   4382  CG1 VAL A 275      76.156  74.029  67.457  1.00  0.00           C
ATOM   4386  CG2 VAL A 275      77.665  74.990  65.668  1.00  0.00           C
ATOM   4390  C   VAL A 275      75.146  74.850  63.868  1.00  0.00           C
ATOM   4391  O   VAL A 275      75.986  74.889  62.967  1.00  0.00           O
ATOM   4392  N   PRO A 276      74.005  75.530  63.758  1.00  0.00           N
ATOM   4393  CD  PRO A 276      72.866  75.410  64.667  1.00  0.00           C
ATOM   4396  CA  PRO A 276      73.656  76.250  62.547  1.00  0.00           C
ATOM   4398  CB  PRO A 276      72.135  76.389  62.618  1.00  0.00           C
ATOM   4401  CG  PRO A 276      71.826  76.380  64.127  1.00  0.00           C
ATOM   4404  C   PRO A 276      74.335  77.599  62.537  1.00  0.00           C
ATOM   4405  O   PRO A 276      74.236  78.370  63.497  1.00  0.00           O
ATOM   4406  N   LEU A 277      75.066  77.890  61.457  1.00  0.00           N
ATOM   4408  CA  LEU A 277      75.796  79.130  61.308  1.00  0.00           C
ATOM   4410  CB  LEU A 277      77.076  78.890  60.478  1.00  0.00           C
ATOM   4413  CG  LEU A 277      78.006  77.770  61.008  1.00  0.00           C
ATOM   4415  CD1 LEU A 277      79.346  77.730  60.268  1.00  0.00           C
ATOM   4419  CD2 LEU A 277      78.256  77.849  62.527  1.00  0.00           C
ATOM   4423  C   LEU A 277      74.906  80.200  60.688  1.00  0.00           C
ATOM   4424  O   LEU A 277      73.906  79.900  60.037  1.00  0.00           O
ATOM   4425  N   LEU A 278      75.215  81.489  60.957  1.00  0.00           N
ATOM   4427  CA  LEU A 278      74.315  82.580  60.618  1.00  0.00           C
ATOM   4429  CB  LEU A 278      73.646  83.220  61.877  1.00  0.00           C
ATOM   4432  CG  LEU A 278      72.886  82.260  62.827  1.00  0.00           C
ATOM   4434  CD1 LEU A 278      72.295  83.030  64.017  1.00  0.00           C
ATOM   4438  CD2 LEU A 278      71.765  81.479  62.118  1.00  0.00           C
ATOM   4442  C   LEU A 278      75.046  83.670  59.847  1.00  0.00           C
ATOM   4443  O   LEU A 278      76.256  83.870  59.977  1.00  0.00           O
ATOM   4444  N   ASP A 279      74.306  84.430  59.037  1.00  0.00           N
ATOM   4446  CA  ASP A 279      74.715  85.690  58.457  1.00  0.00           C
ATOM   4448  CB  ASP A 279      74.015  85.889  57.087  1.00  0.00           C
ATOM   4451  CG  ASP A 279      72.516  86.199  57.177  1.00  0.00           C
ATOM   4452  OD1 ASP A 279      71.916  86.080  58.277  1.00  0.00           O
ATOM   4453  OD2 ASP A 279      71.965  86.530  56.107  1.00  0.00           O
ATOM   4454  C   ASP A 279      74.486  86.859  59.427  1.00  0.00           C
ATOM   4455  O   ASP A 279      74.076  86.700  60.577  1.00  0.00           O
ATOM   4456  N   ASN A 280      74.795  88.090  58.967  1.00  0.00           N
ATOM   4458  CA  ASN A 280      74.756  89.320  59.738  1.00  0.00           C
ATOM   4460  CB  ASN A 280      75.346  90.469  58.897  1.00  0.00           C
ATOM   4463  CG  ASN A 280      75.675  91.670  59.767  1.00  0.00           C
ATOM   4464  OD1 ASN A 280      74.896  92.589  59.988  1.00  0.00           O
ATOM   4465  ND2 ASN A 280      76.936  91.719  60.258  1.00  0.00           N
ATOM   4468  C   ASN A 280      73.355  89.620  60.307  1.00  0.00           C
ATOM   4469  O   ASN A 280      73.225  90.089  61.438  1.00  0.00           O
ATOM   4470  N   ASN A 281      72.295  89.290  59.537  1.00  0.00           N
ATOM   4472  CA  ASN A 281      70.885  89.420  59.827  1.00  0.00           C
ATOM   4474  CB  ASN A 281      70.086  89.040  58.527  1.00  0.00           C
ATOM   4477  CG  ASN A 281      68.556  89.070  58.567  1.00  0.00           C
ATOM   4478  OD1 ASN A 281      67.906  89.900  57.927  1.00  0.00           O
ATOM   4479  ND2 ASN A 281      67.906  88.130  59.298  1.00  0.00           N
ATOM   4482  C   ASN A 281      70.456  88.540  60.988  1.00  0.00           C
ATOM   4483  O   ASN A 281      69.436  88.760  61.637  1.00  0.00           O
ATOM   4484  N   GLY A 282      71.196  87.459  61.238  1.00  0.00           N
ATOM   4486  CA  GLY A 282      70.796  86.430  62.167  1.00  0.00           C
ATOM   4489  C   GLY A 282      69.926  85.410  61.527  1.00  0.00           C
ATOM   4490  O   GLY A 282      69.005  84.860  62.137  1.00  0.00           O
ATOM   4491  N   LYS A 283      70.206  85.120  60.258  1.00  0.00           N
ATOM   4493  CA  LYS A 283      69.526  84.119  59.508  1.00  0.00           C
ATOM   4495  CB  LYS A 283      68.875  84.730  58.258  1.00  0.00           C
ATOM   4498  CG  LYS A 283      67.796  83.799  57.677  1.00  0.00           C
ATOM   4501  CD  LYS A 283      66.945  84.440  56.567  1.00  0.00           C
ATOM   4504  CE  LYS A 283      65.756  83.540  56.287  1.00  0.00           C
ATOM   4507  NZ  LYS A 283      64.695  84.150  55.478  1.00  0.00           N
ATOM   4511  C   LYS A 283      70.515  83.030  59.137  1.00  0.00           C
ATOM   4512  O   LYS A 283      71.726  83.230  59.048  1.00  0.00           O
ATOM   4513  N   PHE A 284      69.996  81.800  58.997  1.00  0.00           N
ATOM   4515  CA  PHE A 284      70.745  80.609  58.657  1.00  0.00           C
ATOM   4517  CB  PHE A 284      69.795  79.389  58.837  1.00  0.00           C
ATOM   4520  CG  PHE A 284      70.355  78.110  58.298  1.00  0.00           C
ATOM   4521  CD1 PHE A 284      71.476  77.520  58.908  1.00  0.00           C
ATOM   4523  CE1 PHE A 284      71.995  76.320  58.408  1.00  0.00           C
ATOM   4525  CZ  PHE A 284      71.406  75.720  57.287  1.00  0.00           C
ATOM   4527  CD2 PHE A 284      69.775  77.500  57.188  1.00  0.00           C
ATOM   4529  CE2 PHE A 284      70.296  76.300  56.677  1.00  0.00           C
ATOM   4531  C   PHE A 284      71.436  80.690  57.298  1.00  0.00           C
ATOM   4532  O   PHE A 284      70.806  80.919  56.277  1.00  0.00           O
ATOM   4533  N   ASN A 285      72.776  80.530  57.277  1.00  0.00           N
ATOM   4535  CA  ASN A 285      73.566  80.830  56.097  1.00  0.00           C
ATOM   4537  CB  ASN A 285      74.856  81.600  56.527  1.00  0.00           C
ATOM   4540  CG  ASN A 285      75.866  80.770  57.327  1.00  0.00           C
ATOM   4541  OD1 ASN A 285      75.666  79.580  57.577  1.00  0.00           O
ATOM   4542  ND2 ASN A 285      76.956  81.430  57.787  1.00  0.00           N
ATOM   4545  C   ASN A 285      73.886  79.580  55.277  1.00  0.00           C
ATOM   4546  O   ASN A 285      74.565  79.650  54.257  1.00  0.00           O
ATOM   4547  N   GLY A 286      73.385  78.400  55.717  1.00  0.00           N
ATOM   4549  CA  GLY A 286      73.566  77.120  55.037  1.00  0.00           C
ATOM   4552  C   GLY A 286      74.695  76.290  55.577  1.00  0.00           C
ATOM   4553  O   GLY A 286      74.935  75.169  55.147  1.00  0.00           O
ATOM   4554  N   GLN A 287      75.425  76.809  56.577  1.00  0.00           N
ATOM   4556  CA  GLN A 287      76.576  76.110  57.087  1.00  0.00           C
ATOM   4558  CB  GLN A 287      77.816  77.010  57.098  1.00  0.00           C
ATOM   4561  CG  GLN A 287      78.175  77.529  55.697  1.00  0.00           C
ATOM   4564  CD  GLN A 287      79.546  78.150  55.837  1.00  0.00           C
ATOM   4565  OE1 GLN A 287      79.695  79.280  56.298  1.00  0.00           O
ATOM   4566  NE2 GLN A 287      80.596  77.360  55.518  1.00  0.00           N
ATOM   4569  C   GLN A 287      76.355  75.550  58.467  1.00  0.00           C
ATOM   4570  O   GLN A 287      75.506  75.990  59.237  1.00  0.00           O
ATOM   4571  N   TYR A 288      77.186  74.550  58.827  1.00  0.00           N
ATOM   4573  CA  TYR A 288      77.245  74.029  60.167  1.00  0.00           C
ATOM   4575  CB  TYR A 288      76.645  72.610  60.338  1.00  0.00           C
ATOM   4578  CG  TYR A 288      75.215  72.639  59.897  1.00  0.00           C
ATOM   4579  CD1 TYR A 288      74.885  72.500  58.537  1.00  0.00           C
ATOM   4581  CE1 TYR A 288      73.556  72.599  58.118  1.00  0.00           C
ATOM   4583  CZ  TYR A 288      72.556  72.760  59.067  1.00  0.00           C
ATOM   4584  OH  TYR A 288      71.225  72.739  58.657  1.00  0.00           O
ATOM   4586  CD2 TYR A 288      74.186  72.830  60.837  1.00  0.00           C
ATOM   4588  CE2 TYR A 288      72.855  72.900  60.427  1.00  0.00           C
ATOM   4590  C   TYR A 288      78.696  74.010  60.607  1.00  0.00           C
ATOM   4591  O   TYR A 288      79.595  73.720  59.827  1.00  0.00           O
ATOM   4592  N   GLU A 289      78.965  74.309  61.877  1.00  0.00           N
ATOM   4594  CA  GLU A 289      80.195  73.840  62.508  1.00  0.00           C
ATOM   4596  CB  GLU A 289      80.686  74.779  63.628  1.00  0.00           C
ATOM   4599  CG  GLU A 289      81.385  76.100  63.237  1.00  0.00           C
ATOM   4602  CD  GLU A 289      81.636  76.930  64.497  1.00  0.00           C
ATOM   4603  OE1 GLU A 289      80.766  76.980  65.407  1.00  0.00           O
ATOM   4604  OE2 GLU A 289      82.765  77.450  64.637  1.00  0.00           O
ATOM   4605  C   GLU A 289      79.956  72.500  63.167  1.00  0.00           C
ATOM   4606  O   GLU A 289      79.156  72.400  64.097  1.00  0.00           O
ATOM   4607  N   LEU A 290      80.666  71.440  62.747  1.00  0.00           N
ATOM   4609  CA  LEU A 290      80.626  70.180  63.467  1.00  0.00           C
ATOM   4611  CB  LEU A 290      81.125  68.959  62.658  1.00  0.00           C
ATOM   4614  CG  LEU A 290      81.046  67.630  63.438  1.00  0.00           C
ATOM   4616  CD1 LEU A 290      79.595  67.300  63.787  1.00  0.00           C
ATOM   4620  CD2 LEU A 290      81.736  66.500  62.667  1.00  0.00           C
ATOM   4624  C   LEU A 290      81.486  70.239  64.717  1.00  0.00           C
ATOM   4625  O   LEU A 290      82.695  70.410  64.658  1.00  0.00           O
ATOM   4626  N   ARG A 291      80.876  70.130  65.908  1.00  0.00           N
ATOM   4628  CA  ARG A 291      81.586  70.440  67.118  1.00  0.00           C
ATOM   4630  CB  ARG A 291      81.605  71.970  67.387  1.00  0.00           C
ATOM   4633  CG  ARG A 291      82.445  72.760  66.357  1.00  0.00           C
ATOM   4636  CD  ARG A 291      82.725  74.260  66.587  1.00  0.00           C
ATOM   4639  NE  ARG A 291      81.445  74.889  67.017  1.00  0.00           N
ATOM   4641  CZ  ARG A 291      81.016  74.810  68.257  1.00  0.00           C
ATOM   4642  NH1 ARG A 291      81.846  74.590  69.257  1.00  0.00           N
ATOM   4645  NH2 ARG A 291      79.726  74.900  68.497  1.00  0.00           N
ATOM   4648  C   ARG A 291      81.076  69.670  68.317  1.00  0.00           C
ATOM   4649  O   ARG A 291      79.985  69.110  68.327  1.00  0.00           O
ATOM   4650  N   LEU A 292      81.905  69.620  69.367  1.00  0.00           N
ATOM   4652  CA  LEU A 292      81.645  68.989  70.637  1.00  0.00           C
ATOM   4654  CB  LEU A 292      82.886  68.300  71.207  1.00  0.00           C
ATOM   4657  CG  LEU A 292      83.315  67.090  70.388  1.00  0.00           C
ATOM   4659  CD1 LEU A 292      84.516  67.420  69.527  1.00  0.00           C
ATOM   4663  CD2 LEU A 292      83.716  65.980  71.347  1.00  0.00           C
ATOM   4667  C   LEU A 292      81.315  69.990  71.698  1.00  0.00           C
ATOM   4668  O   LEU A 292      81.946  71.029  71.818  1.00  0.00           O
ATOM   4669  N   MET A 293      80.326  69.650  72.518  1.00  0.00           N
ATOM   4671  CA  MET A 293      79.855  70.550  73.537  1.00  0.00           C
ATOM   4673  CB  MET A 293      78.725  71.440  72.967  1.00  0.00           C
ATOM   4676  CG  MET A 293      79.185  72.420  71.867  1.00  0.00           C
ATOM   4679  SD  MET A 293      77.995  73.720  71.427  1.00  0.00           S
ATOM   4680  CE  MET A 293      76.956  72.660  70.388  1.00  0.00           C
ATOM   4684  C   MET A 293      79.385  69.779  74.758  1.00  0.00           C
ATOM   4685  O   MET A 293      78.975  68.620  74.667  1.00  0.00           O
ATOM   4686  N   VAL A 294      79.516  70.390  75.948  1.00  0.00           N
ATOM   4688  CA  VAL A 294      79.156  69.750  77.198  1.00  0.00           C
ATOM   4690  CB  VAL A 294      80.386  69.510  78.077  1.00  0.00           C
ATOM   4692  CG1 VAL A 294      80.025  68.740  79.367  1.00  0.00           C
ATOM   4696  CG2 VAL A 294      81.426  68.680  77.298  1.00  0.00           C
ATOM   4700  C   VAL A 294      78.056  70.570  77.877  1.00  0.00           C
ATOM   4701  O   VAL A 294      77.956  71.790  77.747  1.00  0.00           O
ATOM   4702  N   ALA A 295      77.135  69.889  78.577  1.00  0.00           N
ATOM   4704  CA  ALA A 295      75.965  70.510  79.178  1.00  0.00           C
ATOM   4706  CB  ALA A 295      74.956  69.379  79.408  1.00  0.00           C
ATOM   4710  C   ALA A 295      76.206  71.290  80.487  1.00  0.00           C
ATOM   4711  O   ALA A 295      75.796  70.910  81.577  1.00  0.00           O
ATOM   4712  N   LEU A 296      76.855  72.459  80.448  1.00  0.00           N
ATOM   4714  CA  LEU A 296      77.435  73.059  81.627  1.00  0.00           C
ATOM   4716  CB  LEU A 296      78.615  73.959  81.188  1.00  0.00           C
ATOM   4719  CG  LEU A 296      79.975  73.250  81.197  1.00  0.00           C
ATOM   4721  CD1 LEU A 296      80.225  72.680  82.587  1.00  0.00           C
ATOM   4725  CD2 LEU A 296      80.096  72.129  80.177  1.00  0.00           C
ATOM   4729  C   LEU A 296      76.505  73.900  82.478  1.00  0.00           C
ATOM   4730  O   LEU A 296      76.826  74.270  83.618  1.00  0.00           O
ATOM   4731  N   ASP A 297      75.336  74.230  81.947  1.00  0.00           N
ATOM   4733  CA  ASP A 297      74.536  75.260  82.508  1.00  0.00           C
ATOM   4735  CB  ASP A 297      75.016  76.610  81.908  1.00  0.00           C
ATOM   4738  CG  ASP A 297      74.495  77.830  82.637  1.00  0.00           C
ATOM   4739  OD1 ASP A 297      74.015  77.669  83.787  1.00  0.00           O
ATOM   4740  OD2 ASP A 297      74.655  78.939  82.067  1.00  0.00           O
ATOM   4741  C   ASP A 297      73.085  74.940  82.207  1.00  0.00           C
ATOM   4742  O   ASP A 297      72.746  74.020  81.457  1.00  0.00           O
ATOM   4743  N   VAL A 298      72.186  75.690  82.837  1.00  0.00           N
ATOM   4745  CA  VAL A 298      70.765  75.530  82.648  1.00  0.00           C
ATOM   4747  CB  VAL A 298      70.115  74.769  83.807  1.00  0.00           C
ATOM   4749  CG1 VAL A 298      68.626  74.489  83.518  1.00  0.00           C
ATOM   4753  CG2 VAL A 298      70.826  73.420  83.977  1.00  0.00           C
ATOM   4757  C   VAL A 298      70.246  76.940  82.577  1.00  0.00           C
ATOM   4758  O   VAL A 298      70.835  77.849  83.137  1.00  0.00           O
ATOM   4759  N   GLY A 299      69.116  77.170  81.897  1.00  0.00           N
ATOM   4761  CA  GLY A 299      68.436  78.450  81.838  1.00  0.00           C
ATOM   4764  C   GLY A 299      66.986  78.210  82.128  1.00  0.00           C
ATOM   4765  O   GLY A 299      66.456  77.120  81.908  1.00  0.00           O
ATOM   4766  N   GLY A 300      66.285  79.260  82.587  1.00  0.00           N
ATOM   4768  CA  GLY A 300      64.935  79.119  83.127  1.00  0.00           C
ATOM   4771  C   GLY A 300      63.865  78.860  82.107  1.00  0.00           C
ATOM   4772  O   GLY A 300      62.776  78.440  82.478  1.00  0.00           O
ATOM   4773  N   ALA A 301      64.145  79.119  80.817  1.00  0.00           N
ATOM   4775  CA  ALA A 301      63.286  78.839  79.688  1.00  0.00           C
ATOM   4777  CB  ALA A 301      63.176  80.120  78.868  1.00  0.00           C
ATOM   4781  C   ALA A 301      63.836  77.779  78.768  1.00  0.00           C
ATOM   4782  O   ALA A 301      63.256  77.450  77.727  1.00  0.00           O
ATOM   4783  N   ILE A 302      64.986  77.160  79.107  1.00  0.00           N
ATOM   4785  CA  ILE A 302      65.486  76.010  78.378  1.00  0.00           C
ATOM   4787  CB  ILE A 302      66.995  75.900  78.438  1.00  0.00           C
ATOM   4789  CG2 ILE A 302      67.496  74.629  77.707  1.00  0.00           C
ATOM   4793  CG1 ILE A 302      67.665  77.150  77.818  1.00  0.00           C
ATOM   4796  CD  ILE A 302      69.096  77.340  78.308  1.00  0.00           C
ATOM   4800  C   ILE A 302      64.786  74.769  78.927  1.00  0.00           C
ATOM   4801  O   ILE A 302      64.655  74.570  80.137  1.00  0.00           O
ATOM   4802  N   LYS A 303      64.236  73.930  78.047  1.00  0.00           N
ATOM   4804  CA  LYS A 303      63.556  72.760  78.518  1.00  0.00           C
ATOM   4806  CB  LYS A 303      62.056  72.980  78.798  1.00  0.00           C
ATOM   4809  CG  LYS A 303      61.496  71.780  79.587  1.00  0.00           C
ATOM   4812  CD  LYS A 303      60.546  72.129  80.738  1.00  0.00           C
ATOM   4815  CE  LYS A 303      61.036  73.230  81.678  1.00  0.00           C
ATOM   4818  NZ  LYS A 303      62.496  73.190  81.838  1.00  0.00           N
ATOM   4822  C   LYS A 303      63.676  71.730  77.447  1.00  0.00           C
ATOM   4823  O   LYS A 303      63.806  72.090  76.287  1.00  0.00           O
ATOM   4824  N   GLY A 304      63.615  70.440  77.837  1.00  0.00           N
ATOM   4826  CA  GLY A 304      63.576  69.250  76.997  1.00  0.00           C
ATOM   4829  C   GLY A 304      63.925  69.400  75.557  1.00  0.00           C
ATOM   4830  O   GLY A 304      63.085  69.769  74.747  1.00  0.00           O
ATOM   4831  N   GLN A 305      65.195  69.140  75.227  1.00  0.00           N
ATOM   4833  CA  GLN A 305      65.585  69.000  73.837  1.00  0.00           C
ATOM   4835  CB  GLN A 305      64.885  67.779  73.217  1.00  0.00           C
ATOM   4838  CG  GLN A 305      64.215  67.919  71.848  1.00  0.00           C
ATOM   4841  CD  GLN A 305      63.916  66.489  71.438  1.00  0.00           C
ATOM   4842  OE1 GLN A 305      64.856  65.760  71.067  1.00  0.00           O
ATOM   4843  NE2 GLN A 305      62.646  66.060  71.527  1.00  0.00           N
ATOM   4846  C   GLN A 305      65.715  70.349  73.137  1.00  0.00           C
ATOM   4847  O   GLN A 305      65.585  70.540  71.927  1.00  0.00           O
ATOM   4848  N   HIS A 306      66.085  71.330  73.987  1.00  0.00           N
ATOM   4850  CA  HIS A 306      66.505  72.660  73.647  1.00  0.00           C
ATOM   4852  CB  HIS A 306      65.506  73.690  74.247  1.00  0.00           C
ATOM   4855  ND1 HIS A 306      64.935  76.070  74.598  1.00  0.00           N
ATOM   4856  CG  HIS A 306      65.745  75.139  73.967  1.00  0.00           C
ATOM   4857  CE1 HIS A 306      65.375  77.240  74.188  1.00  0.00           C
ATOM   4859  NE2 HIS A 306      66.425  77.120  73.337  1.00  0.00           N
ATOM   4861  CD2 HIS A 306      66.656  75.780  73.187  1.00  0.00           C
ATOM   4863  C   HIS A 306      67.895  72.890  74.227  1.00  0.00           C
ATOM   4864  O   HIS A 306      68.175  72.610  75.397  1.00  0.00           O
ATOM   4865  N   PHE A 307      68.775  73.459  73.397  1.00  0.00           N
ATOM   4867  CA  PHE A 307      70.066  73.959  73.817  1.00  0.00           C
ATOM   4869  CB  PHE A 307      71.225  73.379  72.997  1.00  0.00           C
ATOM   4872  CG  PHE A 307      71.285  71.930  73.217  1.00  0.00           C
ATOM   4873  CD1 PHE A 307      71.715  71.430  74.458  1.00  0.00           C
ATOM   4875  CE1 PHE A 307      71.866  70.060  74.647  1.00  0.00           C
ATOM   4877  CZ  PHE A 307      71.616  69.180  73.588  1.00  0.00           C
ATOM   4879  CD2 PHE A 307      70.986  71.040  72.177  1.00  0.00           C
ATOM   4881  CE2 PHE A 307      71.156  69.670  72.368  1.00  0.00           C
ATOM   4883  C   PHE A 307      70.156  75.440  73.618  1.00  0.00           C
ATOM   4884  O   PHE A 307      69.756  75.990  72.597  1.00  0.00           O
ATOM   4885  N   ASP A 308      70.786  76.100  74.587  1.00  0.00           N
ATOM   4887  CA  ASP A 308      71.225  77.450  74.427  1.00  0.00           C
ATOM   4889  CB  ASP A 308      70.625  78.280  75.588  1.00  0.00           C
ATOM   4892  CG  ASP A 308      70.305  79.690  75.177  1.00  0.00           C
ATOM   4893  OD1 ASP A 308      70.646  80.099  74.048  1.00  0.00           O
ATOM   4894  OD2 ASP A 308      69.655  80.430  75.957  1.00  0.00           O
ATOM   4895  C   ASP A 308      72.736  77.370  74.437  1.00  0.00           C
ATOM   4896  O   ASP A 308      73.346  76.840  75.357  1.00  0.00           O
ATOM   4897  N   ILE A 309      73.385  77.830  73.368  1.00  0.00           N
ATOM   4899  CA  ILE A 309      74.795  77.630  73.147  1.00  0.00           C
ATOM   4901  CB  ILE A 309      75.115  77.480  71.657  1.00  0.00           C
ATOM   4903  CG2 ILE A 309      76.645  77.420  71.408  1.00  0.00           C
ATOM   4907  CG1 ILE A 309      74.436  76.240  71.037  1.00  0.00           C
ATOM   4910  CD  ILE A 309      74.375  76.330  69.507  1.00  0.00           C
ATOM   4914  C   ILE A 309      75.506  78.810  73.758  1.00  0.00           C
ATOM   4915  O   ILE A 309      75.236  79.959  73.408  1.00  0.00           O
ATOM   4916  N   TYR A 310      76.456  78.570  74.688  1.00  0.00           N
ATOM   4918  CA  TYR A 310      77.385  79.620  75.067  1.00  0.00           C
ATOM   4920  CB  TYR A 310      78.315  79.219  76.258  1.00  0.00           C
ATOM   4923  CG  TYR A 310      79.136  80.360  76.797  1.00  0.00           C
ATOM   4924  CD1 TYR A 310      78.475  81.500  77.277  1.00  0.00           C
ATOM   4926  CE1 TYR A 310      79.206  82.589  77.758  1.00  0.00           C
ATOM   4928  CZ  TYR A 310      80.596  82.519  77.837  1.00  0.00           C
ATOM   4929  OH  TYR A 310      81.265  83.659  78.308  1.00  0.00           O
ATOM   4931  CD2 TYR A 310      80.535  80.299  76.877  1.00  0.00           C
ATOM   4933  CE2 TYR A 310      81.275  81.370  77.427  1.00  0.00           C
ATOM   4935  C   TYR A 310      78.206  80.019  73.857  1.00  0.00           C
ATOM   4936  O   TYR A 310      78.595  79.180  73.047  1.00  0.00           O
ATOM   4937  N   GLN A 311      78.426  81.310  73.647  1.00  0.00           N
ATOM   4939  CA  GLN A 311      79.105  81.780  72.457  1.00  0.00           C
ATOM   4941  CB  GLN A 311      78.135  82.700  71.698  1.00  0.00           C
ATOM   4944  CG  GLN A 311      76.866  81.999  71.128  1.00  0.00           C
ATOM   4947  CD  GLN A 311      77.135  80.930  70.077  1.00  0.00           C
ATOM   4948  OE1 GLN A 311      78.265  80.660  69.677  1.00  0.00           O
ATOM   4949  NE2 GLN A 311      76.056  80.329  69.537  1.00  0.00           N
ATOM   4952  C   GLN A 311      80.406  82.480  72.807  1.00  0.00           C
ATOM   4953  O   GLN A 311      81.116  82.990  71.947  1.00  0.00           O
ATOM   4954  N   GLY A 312      80.766  82.490  74.107  1.00  0.00           N
ATOM   4956  CA  GLY A 312      81.885  83.239  74.647  1.00  0.00           C
ATOM   4959  C   GLY A 312      81.465  84.590  75.158  1.00  0.00           C
ATOM   4960  O   GLY A 312      80.326  84.820  75.537  1.00  0.00           O
ATOM   4961  N   ILE A 313      82.425  85.520  75.158  1.00  0.00           N
ATOM   4963  CA  ILE A 313      82.226  86.870  75.637  1.00  0.00           C
ATOM   4965  CB  ILE A 313      83.246  87.160  76.708  1.00  0.00           C
ATOM   4967  CG2 ILE A 313      84.674  87.160  76.137  1.00  0.00           C
ATOM   4971  CG1 ILE A 313      82.956  88.470  77.457  1.00  0.00           C
ATOM   4974  CD  ILE A 313      83.625  88.519  78.817  1.00  0.00           C
ATOM   4978  C   ILE A 313      82.355  87.880  74.517  1.00  0.00           C
ATOM   4979  O   ILE A 313      82.816  87.589  73.417  1.00  0.00           O
ATOM   4980  N   GLY A 314      81.955  89.130  74.768  1.00  0.00           N
ATOM   4982  CA  GLY A 314      82.256  90.229  73.868  1.00  0.00           C
ATOM   4985  C   GLY A 314      81.286  90.310  72.717  1.00  0.00           C
ATOM   4986  O   GLY A 314      80.326  89.529  72.637  1.00  0.00           O
ATOM   4987  N   PRO A 315      81.505  91.260  71.807  1.00  0.00           N
ATOM   4988  CD  PRO A 315      82.305  92.440  72.128  1.00  0.00           C
ATOM   4991  CA  PRO A 315      80.575  91.520  70.717  1.00  0.00           C
ATOM   4993  CB  PRO A 315      81.175  92.760  70.037  1.00  0.00           C
ATOM   4996  CG  PRO A 315      81.755  93.540  71.217  1.00  0.00           C
ATOM   4999  C   PRO A 315      80.495  90.369  69.747  1.00  0.00           C
ATOM   5000  O   PRO A 315      79.395  90.040  69.318  1.00  0.00           O
ATOM   5001  N   GLU A 316      81.624  89.720  69.427  1.00  0.00           N
ATOM   5003  CA  GLU A 316      81.666  88.620  68.497  1.00  0.00           C
ATOM   5005  CB  GLU A 316      83.116  88.139  68.257  1.00  0.00           C
ATOM   5008  CG  GLU A 316      83.986  89.190  67.537  1.00  0.00           C
ATOM   5011  CD  GLU A 316      83.296  89.720  66.287  1.00  0.00           C
ATOM   5012  OE1 GLU A 316      83.196  88.950  65.288  1.00  0.00           O
ATOM   5013  OE2 GLU A 316      82.886  90.910  66.347  1.00  0.00           O
ATOM   5014  C   GLU A 316      80.785  87.440  68.877  1.00  0.00           C
ATOM   5015  O   GLU A 316      80.076  86.870  68.057  1.00  0.00           O
ATOM   5016  N   ALA A 317      80.785  87.090  70.177  1.00  0.00           N
ATOM   5018  CA  ALA A 317      79.896  86.139  70.787  1.00  0.00           C
ATOM   5020  CB  ALA A 317      80.285  86.010  72.258  1.00  0.00           C
ATOM   5024  C   ALA A 317      78.426  86.489  70.647  1.00  0.00           C
ATOM   5025  O   ALA A 317      77.596  85.620  70.397  1.00  0.00           O
ATOM   5026  N   GLY A 318      78.085  87.790  70.747  1.00  0.00           N
ATOM   5028  CA  GLY A 318      76.736  88.300  70.537  1.00  0.00           C
ATOM   5031  C   GLY A 318      76.176  88.099  69.157  1.00  0.00           C
ATOM   5032  O   GLY A 318      74.996  87.770  69.017  1.00  0.00           O
ATOM   5033  N   HIS A 319      76.975  88.270  68.077  1.00  0.00           N
ATOM   5035  CA  HIS A 319      76.465  88.070  66.727  1.00  0.00           C
ATOM   5037  CB  HIS A 319      77.516  88.300  65.607  1.00  0.00           C
ATOM   5040  ND1 HIS A 319      77.695  90.800  65.588  1.00  0.00           N
ATOM   5041  CG  HIS A 319      78.296  89.560  65.697  1.00  0.00           C
ATOM   5042  CE1 HIS A 319      78.706  91.670  65.658  1.00  0.00           C
ATOM   5044  NE2 HIS A 319      79.906  91.040  65.767  1.00  0.00           N
ATOM   5046  CD2 HIS A 319      79.646  89.690  65.767  1.00  0.00           C
ATOM   5048  C   HIS A 319      75.975  86.650  66.487  1.00  0.00           C
ATOM   5049  O   HIS A 319      74.906  86.409  65.927  1.00  0.00           O
ATOM   5050  N   ARG A 320      76.776  85.670  66.947  1.00  0.00           N
ATOM   5052  CA  ARG A 320      76.505  84.270  66.737  1.00  0.00           C
ATOM   5054  CB  ARG A 320      77.816  83.459  66.838  1.00  0.00           C
ATOM   5057  CG  ARG A 320      78.556  83.629  68.177  1.00  0.00           C
ATOM   5060  CD  ARG A 320      79.805  82.770  68.298  1.00  0.00           C
ATOM   5063  NE  ARG A 320      80.845  83.470  67.487  1.00  0.00           N
ATOM   5065  CZ  ARG A 320      81.916  84.070  67.967  1.00  0.00           C
ATOM   5066  NH1 ARG A 320      82.316  83.939  69.217  1.00  0.00           N
ATOM   5069  NH2 ARG A 320      82.615  84.830  67.167  1.00  0.00           N
ATOM   5072  C   ARG A 320      75.495  83.720  67.727  1.00  0.00           C
ATOM   5073  O   ARG A 320      74.835  82.710  67.487  1.00  0.00           O
ATOM   5074  N   ALA A 321      75.296  84.430  68.857  1.00  0.00           N
ATOM   5076  CA  ALA A 321      74.166  84.250  69.728  1.00  0.00           C
ATOM   5078  CB  ALA A 321      74.445  84.790  71.147  1.00  0.00           C
ATOM   5082  C   ALA A 321      72.965  84.970  69.157  1.00  0.00           C
ATOM   5083  O   ALA A 321      72.576  86.019  69.647  1.00  0.00           O
ATOM   5084  N   GLY A 322      72.365  84.420  68.088  1.00  0.00           N
ATOM   5086  CA  GLY A 322      71.206  85.029  67.457  1.00  0.00           C
ATOM   5089  C   GLY A 322      69.946  85.229  68.257  1.00  0.00           C
ATOM   5090  O   GLY A 322      69.705  84.639  69.307  1.00  0.00           O
ATOM   5091  N   TRP A 323      69.055  86.080  67.717  1.00  0.00           N
ATOM   5093  CA  TRP A 323      67.826  86.570  68.327  1.00  0.00           C
ATOM   5095  CB  TRP A 323      67.435  87.959  67.737  1.00  0.00           C
ATOM   5098  CG  TRP A 323      67.306  88.120  66.247  1.00  0.00           C
ATOM   5099  CD1 TRP A 323      68.326  88.130  65.318  1.00  0.00           C
ATOM   5101  NE1 TRP A 323      67.826  88.419  64.077  1.00  0.00           N
ATOM   5103  CE2 TRP A 323      66.486  88.670  64.167  1.00  0.00           C
ATOM   5104  CD2 TRP A 323      66.115  88.480  65.518  1.00  0.00           C
ATOM   5105  CE3 TRP A 323      64.775  88.659  65.878  1.00  0.00           C
ATOM   5107  CZ3 TRP A 323      63.855  89.030  64.897  1.00  0.00           C
ATOM   5109  CZ2 TRP A 323      65.576  89.049  63.188  1.00  0.00           C
ATOM   5111  CH2 TRP A 323      64.245  89.230  63.567  1.00  0.00           C
ATOM   5113  C   TRP A 323      66.645  85.609  68.357  1.00  0.00           C
ATOM   5114  O   TRP A 323      65.695  85.779  69.127  1.00  0.00           O
ATOM   5115  N   TYR A 324      66.656  84.529  67.557  1.00  0.00           N
ATOM   5117  CA  TYR A 324      65.565  83.590  67.548  1.00  0.00           C
ATOM   5119  CB  TYR A 324      64.475  83.930  66.497  1.00  0.00           C
ATOM   5122  CG  TYR A 324      64.986  83.989  65.087  1.00  0.00           C
ATOM   5123  CD1 TYR A 324      65.035  82.829  64.307  1.00  0.00           C
ATOM   5125  CE1 TYR A 324      65.425  82.910  62.967  1.00  0.00           C
ATOM   5127  CZ  TYR A 324      65.745  84.140  62.387  1.00  0.00           C
ATOM   5128  OH  TYR A 324      66.085  84.240  61.017  1.00  0.00           O
ATOM   5130  CD2 TYR A 324      65.336  85.220  64.507  1.00  0.00           C
ATOM   5132  CE2 TYR A 324      65.725  85.299  63.167  1.00  0.00           C
ATOM   5134  C   TYR A 324      66.126  82.190  67.397  1.00  0.00           C
ATOM   5135  O   TYR A 324      67.326  82.020  67.207  1.00  0.00           O
ATOM   5136  N   ASN A 325      65.265  81.159  67.548  1.00  0.00           N
ATOM   5138  CA  ASN A 325      65.695  79.769  67.577  1.00  0.00           C
ATOM   5140  CB  ASN A 325      64.845  78.779  68.478  1.00  0.00           C
ATOM   5143  CG  ASN A 325      63.316  78.890  68.448  1.00  0.00           C
ATOM   5144  OD1 ASN A 325      62.605  77.900  68.267  1.00  0.00           O
ATOM   5145  ND2 ASN A 325      62.785  80.110  68.647  1.00  0.00           N
ATOM   5148  C   ASN A 325      65.876  79.219  66.177  1.00  0.00           C
ATOM   5149  O   ASN A 325      64.996  79.310  65.318  1.00  0.00           O
ATOM   5150  N   HIS A 326      67.056  78.600  65.967  1.00  0.00           N
ATOM   5152  CA  HIS A 326      67.446  77.890  64.777  1.00  0.00           C
ATOM   5154  CB  HIS A 326      68.736  78.459  64.117  1.00  0.00           C
ATOM   5157  ND1 HIS A 326      69.156  80.889  64.467  1.00  0.00           N
ATOM   5158  CG  HIS A 326      68.595  79.900  63.688  1.00  0.00           C
ATOM   5159  CE1 HIS A 326      68.936  82.020  63.807  1.00  0.00           C
ATOM   5161  NE2 HIS A 326      68.306  81.790  62.637  1.00  0.00           N
ATOM   5163  CD2 HIS A 326      68.085  80.430  62.547  1.00  0.00           C
ATOM   5165  C   HIS A 326      67.636  76.440  65.188  1.00  0.00           C
ATOM   5166  O   HIS A 326      67.316  76.060  66.317  1.00  0.00           O
ATOM   5167  N   TYR A 327      68.085  75.559  64.278  1.00  0.00           N
ATOM   5169  CA  TYR A 327      68.026  74.130  64.478  1.00  0.00           C
ATOM   5171  CB  TYR A 327      66.756  73.500  63.857  1.00  0.00           C
ATOM   5174  CG  TYR A 327      65.506  73.930  64.577  1.00  0.00           C
ATOM   5175  CD1 TYR A 327      64.826  75.099  64.208  1.00  0.00           C
ATOM   5177  CE1 TYR A 327      63.626  75.470  64.827  1.00  0.00           C
ATOM   5179  CZ  TYR A 327      63.085  74.670  65.827  1.00  0.00           C
ATOM   5180  OH  TYR A 327      61.835  75.010  66.368  1.00  0.00           O
ATOM   5182  CD2 TYR A 327      64.956  73.140  65.598  1.00  0.00           C
ATOM   5184  CE2 TYR A 327      63.766  73.519  66.228  1.00  0.00           C
ATOM   5186  C   TYR A 327      69.215  73.420  63.877  1.00  0.00           C
ATOM   5187  O   TYR A 327      69.876  73.900  62.967  1.00  0.00           O
ATOM   5188  N   GLY A 328      69.536  72.230  64.408  1.00  0.00           N
ATOM   5190  CA  GLY A 328      70.635  71.450  63.877  1.00  0.00           C
ATOM   5193  C   GLY A 328      70.465  70.040  64.327  1.00  0.00           C
ATOM   5194  O   GLY A 328      69.425  69.670  64.847  1.00  0.00           O
ATOM   5195  N   ARG A 329      71.515  69.209  64.178  1.00  0.00           N
ATOM   5197  CA  ARG A 329      71.486  67.820  64.607  1.00  0.00           C
ATOM   5199  CB  ARG A 329      71.905  66.800  63.517  1.00  0.00           C
ATOM   5202  CG  ARG A 329      70.885  66.590  62.387  1.00  0.00           C
ATOM   5205  CD  ARG A 329      71.006  67.510  61.167  1.00  0.00           C
ATOM   5208  NE  ARG A 329      72.195  67.060  60.377  1.00  0.00           N
ATOM   5210  CZ  ARG A 329      73.215  67.810  59.988  1.00  0.00           C
ATOM   5211  NH1 ARG A 329      73.335  69.080  60.317  1.00  0.00           N
ATOM   5214  NH2 ARG A 329      74.215  67.279  59.307  1.00  0.00           N
ATOM   5217  C   ARG A 329      72.385  67.660  65.808  1.00  0.00           C
ATOM   5218  O   ARG A 329      73.405  68.340  65.927  1.00  0.00           O
ATOM   5219  N   VAL A 330      72.036  66.750  66.747  1.00  0.00           N
ATOM   5221  CA  VAL A 330      72.805  66.529  67.948  1.00  0.00           C
ATOM   5223  CB  VAL A 330      72.266  67.269  69.178  1.00  0.00           C
ATOM   5225  CG1 VAL A 330      73.236  67.129  70.367  1.00  0.00           C
ATOM   5229  CG2 VAL A 330      72.076  68.740  68.817  1.00  0.00           C
ATOM   5233  C   VAL A 330      72.805  65.060  68.238  1.00  0.00           C
ATOM   5234  O   VAL A 330      71.806  64.370  68.077  1.00  0.00           O
ATOM   5235  N   TRP A 331      73.945  64.530  68.688  1.00  0.00           N
ATOM   5237  CA  TRP A 331      74.096  63.160  69.097  1.00  0.00           C
ATOM   5239  CB  TRP A 331      74.935  62.370  68.068  1.00  0.00           C
ATOM   5242  CG  TRP A 331      74.375  62.290  66.688  1.00  0.00           C
ATOM   5243  CD1 TRP A 331      73.785  61.180  66.137  1.00  0.00           C
ATOM   5245  NE1 TRP A 331      73.445  61.440  64.827  1.00  0.00           N
ATOM   5247  CE2 TRP A 331      73.836  62.700  64.488  1.00  0.00           C
ATOM   5248  CD2 TRP A 331      74.425  63.280  65.637  1.00  0.00           C
ATOM   5249  CE3 TRP A 331      74.896  64.600  65.557  1.00  0.00           C
ATOM   5251  CZ3 TRP A 331      74.876  65.260  64.327  1.00  0.00           C
ATOM   5253  CZ2 TRP A 331      73.766  63.370  63.277  1.00  0.00           C
ATOM   5255  CH2 TRP A 331      74.335  64.650  63.197  1.00  0.00           C
ATOM   5257  C   TRP A 331      74.756  63.150  70.467  1.00  0.00           C
ATOM   5258  O   TRP A 331      75.736  63.849  70.728  1.00  0.00           O
ATOM   5259  N   VAL A 332      74.215  62.370  71.417  1.00  0.00           N
ATOM   5261  CA  VAL A 332      74.806  62.200  72.737  1.00  0.00           C
ATOM   5263  CB  VAL A 332      73.775  61.880  73.807  1.00  0.00           C
ATOM   5265  CG1 VAL A 332      74.465  61.870  75.188  1.00  0.00           C
ATOM   5269  CG2 VAL A 332      72.656  62.919  73.777  1.00  0.00           C
ATOM   5273  C   VAL A 332      75.846  61.100  72.707  1.00  0.00           C
ATOM   5274  O   VAL A 332      75.625  60.050  72.107  1.00  0.00           O
ATOM   5275  N   LEU A 333      76.986  61.320  73.387  1.00  0.00           N
ATOM   5277  CA  LEU A 333      78.076  60.380  73.467  1.00  0.00           C
ATOM   5279  CB  LEU A 333      79.465  61.080  73.548  1.00  0.00           C
ATOM   5282  CG  LEU A 333      79.956  61.780  72.277  1.00  0.00           C
ATOM   5284  CD1 LEU A 333      80.285  60.800  71.158  1.00  0.00           C
ATOM   5288  CD2 LEU A 333      79.005  62.860  71.757  1.00  0.00           C
ATOM   5292  C   LEU A 333      77.925  59.540  74.707  1.00  0.00           C
ATOM   5293  O   LEU A 333      77.706  60.050  75.808  1.00  0.00           O
ATOM   5294  N   LYS A 334      78.026  58.220  74.558  1.00  0.00           N
ATOM   5296  CA  LYS A 334      78.046  57.310  75.677  1.00  0.00           C
ATOM   5298  CB  LYS A 334      76.706  56.570  75.808  1.00  0.00           C
ATOM   5301  CG  LYS A 334      75.486  57.459  76.097  1.00  0.00           C
ATOM   5304  CD  LYS A 334      75.526  58.100  77.487  1.00  0.00           C
ATOM   5307  CE  LYS A 334      74.285  58.950  77.747  1.00  0.00           C
ATOM   5310  NZ  LYS A 334      74.355  59.570  79.068  1.00  0.00           N
ATOM   5314  C   LYS A 334      79.105  56.279  75.417  1.00  0.00           C
ATOM   5315  O   LYS A 334      79.334  55.910  74.268  1.00  0.00           O
ATOM   5316  N   THR A 335      79.776  55.840  76.497  1.00  0.00           N
ATOM   5318  CA  THR A 335      80.584  54.640  76.527  1.00  0.00           C
ATOM   5320  CB  THR A 335      82.095  54.900  76.638  1.00  0.00           C
ATOM   5322  OG1 THR A 335      82.506  55.530  77.847  1.00  0.00           O
ATOM   5324  CG2 THR A 335      82.546  55.840  75.518  1.00  0.00           C
ATOM   5328  C   THR A 335      80.085  53.750  77.688  1.00  0.00           C
ATOM   5329  OT1 THR A 335      79.395  54.240  78.628  1.00  0.00           O
ATOM   5330  OT2 THR A 335      80.285  52.510  77.627  1.00  0.00           O
ATOM   5331  NH3 POPEB 336     124.756  82.910  49.987  1.00  0.00           N
ATOM   5335  C12 POPEB 336     124.295  82.549  51.368  1.00  0.00           C
ATOM   5338  C11 POPEB 336     125.316  83.090  52.378  1.00  0.00           C
ATOM   5341  P   POPEB 336     125.186  85.599  53.188  1.00  0.00           P
ATOM   5342  O13 POPEB 336     126.436  86.190  53.717  1.00  0.00           O
ATOM   5343  O14 POPEB 336     124.255  85.099  54.237  1.00  0.00           O
ATOM   5344  O11 POPEB 336     124.455  86.719  52.357  1.00  0.00           O
ATOM   5345  O12 POPEB 336     125.545  84.480  52.127  1.00  0.00           O
ATOM   5346  C1  POPEB 336     125.115  87.510  51.357  1.00  0.00           C
ATOM   5349  C2  POPEB 336     124.884  86.930  49.927  1.00  0.00           C
ATOM   5351  O21 POPEB 336     125.755  87.389  48.887  1.00  0.00           O
ATOM   5352  C21 POPEB 336     126.326  88.580  48.837  1.00  0.00           C
ATOM   5353  O22 POPEB 336     126.326  89.450  49.688  1.00  0.00           O
ATOM   5354  C22 POPEB 336     127.115  88.670  47.517  1.00  0.00           C
ATOM   5357  C3  POPEB 336     123.396  87.060  49.487  1.00  0.00           C
ATOM   5360  O31 POPEB 336     123.156  86.390  48.228  1.00  0.00           O
ATOM   5361  C31 POPEB 336     123.336  87.120  47.137  1.00  0.00           C
ATOM   5362  O32 POPEB 336     123.695  88.279  47.107  1.00  0.00           O
ATOM   5363  C32 POPEB 336     122.986  86.279  45.907  1.00  0.00           C
ATOM   5366  C23 POPEB 336     127.765  90.049  47.227  1.00  0.00           C
ATOM   5369  C24 POPEB 336     128.396  90.110  45.827  1.00  0.00           C
ATOM   5372  C25 POPEB 336     128.945  91.470  45.387  1.00  0.00           C
ATOM   5375  C26 POPEB 336     129.385  91.450  43.918  1.00  0.00           C
ATOM   5378  C27 POPEB 336     130.285  92.630  43.517  1.00  0.00           C
ATOM   5381  C28 POPEB 336     130.056  93.070  42.057  1.00  0.00           C
ATOM   5384  C29 POPEB 336     131.245  93.779  41.447  1.00  0.00           C
ATOM   5386 0C21 POPEB 336     132.156  93.230  40.617  1.00  0.00           C
ATOM   5388 1C21 POPEB 336     132.156  91.800  40.127  1.00  0.00           C
ATOM   5391 2C21 POPEB 336     132.615  91.630  38.667  1.00  0.00           C
ATOM   5394 3C21 POPEB 336     134.115  91.889  38.467  1.00  0.00           C
ATOM   5397 4C21 POPEB 336     134.635  91.339  37.137  1.00  0.00           C
ATOM   5400 5C21 POPEB 336     136.116  91.680  36.908  1.00  0.00           C
ATOM   5403 6C21 POPEB 336     136.605  91.250  35.528  1.00  0.00           C
ATOM   5406 7C21 POPEB 336     138.064  91.650  35.267  1.00  0.00           C
ATOM   5409 8C21 POPEB 336     138.514  91.370  33.837  1.00  0.00           C
ATOM   5413  C33 POPEB 336     123.885  86.570  44.677  1.00  0.00           C
ATOM   5416  C34 POPEB 336     123.105  86.880  43.397  1.00  0.00           C
ATOM   5419  C35 POPEB 336     122.326  88.200  43.477  1.00  0.00           C
ATOM   5422  C36 POPEB 336     121.685  88.590  42.147  1.00  0.00           C
ATOM   5425  C37 POPEB 336     121.095  90.000  42.227  1.00  0.00           C
ATOM   5428  C38 POPEB 336     120.526  90.510  40.897  1.00  0.00           C
ATOM   5431  C39 POPEB 336     119.166  89.879  40.537  1.00  0.00           C
ATOM   5434 0C31 POPEB 336     118.856  90.000  39.037  1.00  0.00           C
ATOM   5437 1C31 POPEB 336     118.774  91.439  38.527  1.00  0.00           C
ATOM   5440 2C31 POPEB 336     118.875  91.520  36.997  1.00  0.00           C
ATOM   5443 3C31 POPEB 336     119.025  92.969  36.537  1.00  0.00           C
ATOM   5446 4C31 POPEB 336     119.215  93.090  35.027  1.00  0.00           C
ATOM   5449 5C31 POPEB 336     119.045  94.529  34.537  1.00  0.00           C
ATOM   5452 6C31 POPEB 336     118.945  94.610  33.018  1.00  0.00           C
ATOM   5456  NH3 POPEC 337      33.606 111.830  12.800  1.00  0.00           N
ATOM   5460  C12 POPEC 337      34.105 111.430  11.430  1.00  0.00           C
ATOM   5463  C11 POPEC 337      35.326 110.519  11.550  1.00  0.00           C
ATOM   5466  P   POPEC 337      35.156 108.370  10.120  1.00  0.00           P
ATOM   5467  O13 POPEC 337      35.046 108.120   8.670  1.00  0.00           O
ATOM   5468  O14 POPEC 337      36.146 107.590  10.900  1.00  0.00           O
ATOM   5469  O11 POPEC 337      33.746 108.330  10.900  1.00  0.00           O
ATOM   5470  O12 POPEC 337      35.616 109.889  10.290  1.00  0.00           O
ATOM   5471  C1  POPEC 337      33.206 107.080  11.370  1.00  0.00           C
ATOM   5474  C2  POPEC 337      32.766 107.110  12.860  1.00  0.00           C
ATOM   5476  O21 POPEC 337      32.016 105.940  13.250  1.00  0.00           O
ATOM   5477  C21 POPEC 337      32.715 105.000  13.840  1.00  0.00           C
ATOM   5478  O22 POPEC 337      33.776 104.540  13.440  1.00  0.00           O
ATOM   5479  C22 POPEC 337      32.046 104.620  15.170  1.00  0.00           C
ATOM   5482  C3  POPEC 337      31.846 108.320  13.170  1.00  0.00           C
ATOM   5485  O31 POPEC 337      31.376 108.260  14.540  1.00  0.00           O
ATOM   5486  C31 POPEC 337      31.416 109.370  15.260  1.00  0.00           C
ATOM   5487  O32 POPEC 337      31.686 110.490  14.850  1.00  0.00           O
ATOM   5488  C32 POPEC 337      31.026 108.980  16.700  1.00  0.00           C
ATOM   5491  C23 POPEC 337      33.046 104.690  16.350  1.00  0.00           C
ATOM   5494  C24 POPEC 337      32.526 104.000  17.617  1.00  0.00           C
ATOM   5497  C25 POPEC 337      32.726 102.490  17.677  1.00  0.00           C
ATOM   5500  C26 POPEC 337      31.936 101.870  18.827  1.00  0.00           C
ATOM   5503  C27 POPEC 337      32.056 100.340  18.887  1.00  0.00           C
ATOM   5506  C28 POPEC 337      30.766  99.620  19.297  1.00  0.00           C
ATOM   5509  C29 POPEC 337      30.146 100.189  20.547  1.00  0.00           C
ATOM   5511 0C21 POPEC 337      29.936  99.580  21.727  1.00  0.00           C
ATOM   5513 1C21 POPEC 337      30.226  98.130  21.997  1.00  0.00           C
ATOM   5516 2C21 POPEC 337      29.176  97.279  21.258  1.00  0.00           C
ATOM   5519 3C21 POPEC 337      29.466  95.779  21.267  1.00  0.00           C
ATOM   5522 4C21 POPEC 337      28.636  95.040  20.197  1.00  0.00           C
ATOM   5525 5C21 POPEC 337      27.126  95.110  20.438  1.00  0.00           C
ATOM   5528 6C21 POPEC 337      26.316  94.560  19.258  1.00  0.00           C
ATOM   5531 7C21 POPEC 337      24.796  94.700  19.447  1.00  0.00           C
ATOM   5534 8C21 POPEC 337      24.006  94.200  18.237  1.00  0.00           C
ATOM   5538  C33 POPEC 337      30.936 110.110  17.767  1.00  0.00           C
ATOM   5541  C34 POPEC 337      30.516 109.549  19.157  1.00  0.00           C
ATOM   5544  C35 POPEC 337      31.106 110.210  20.427  1.00  0.00           C
ATOM   5547  C36 POPEC 337      30.916 109.290  21.657  1.00  0.00           C
ATOM   5550  C37 POPEC 337      31.506 109.790  22.997  1.00  0.00           C
ATOM   5553  C38 POPEC 337      30.786 109.199  24.237  1.00  0.00           C
ATOM   5556  C39 POPEC 337      31.496 109.529  25.567  1.00  0.00           C
ATOM   5559 0C31 POPEC 337      30.816 108.960  26.827  1.00  0.00           C
ATOM   5562 1C31 POPEC 337      31.736 109.030  28.057  1.00  0.00           C
ATOM   5565 2C31 POPEC 337      31.086 108.600  29.388  1.00  0.00           C
ATOM   5568 3C31 POPEC 337      30.226 109.700  30.017  1.00  0.00           C
ATOM   5571 4C31 POPEC 337      29.576 109.290  31.337  1.00  0.00           C
ATOM   5574 5C31 POPEC 337      28.596 110.340  31.867  1.00  0.00           C
ATOM   5577 6C31 POPEC 337      28.156 110.080  33.317  1.00  0.00           C
ATOM   5581  NH3 POPED 338      94.136  68.580   8.130  1.00  0.00           N
ATOM   5585  C12 POPED 338      95.135  67.959   7.180  1.00  0.00           C
ATOM   5588  C11 POPED 338      96.585  68.180   7.650  1.00  0.00           C
ATOM   5591  P   POPED 338      99.055  67.470   7.010  1.00  0.00           P
ATOM   5592  O13 POPED 338      99.575  66.100   7.260  1.00  0.00           O
ATOM   5593  O14 POPED 338      99.626  68.250   5.900  1.00  0.00           O
ATOM   5594  O11 POPED 338      99.185  68.310   8.340  1.00  0.00           O
ATOM   5595  O12 POPED 338      97.466  67.400   6.841  1.00  0.00           O
ATOM   5596  C1  POPED 338     100.275  68.090   9.240  1.00  0.00           C
ATOM   5599  C2  POPED 338     100.015  68.849  10.550  1.00  0.00           C
ATOM   5601  O21 POPED 338     101.064  68.480  11.480  1.00  0.00           O
ATOM   5602  C21 POPED 338     101.186  69.360  12.470  1.00  0.00           C
ATOM   5603  O22 POPED 338     100.645  70.440  12.520  1.00  0.00           O
ATOM   5604  C22 POPED 338     102.056  68.770  13.570  1.00  0.00           C
ATOM   5607  C3  POPED 338      98.605  68.519  11.130  1.00  0.00           C
ATOM   5610  O31 POPED 338      98.045  69.680  11.780  1.00  0.00           O
ATOM   5611  C31 POPED 338      97.655  69.510  13.030  1.00  0.00           C
ATOM   5612  O32 POPED 338      97.506  68.430  13.590  1.00  0.00           O
ATOM   5613  C32 POPED 338      97.454  70.870  13.690  1.00  0.00           C
ATOM   5616  C23 POPED 338     102.355  69.830  14.660  1.00  0.00           C
ATOM   5619  C24 POPED 338     103.376  69.320  15.680  1.00  0.00           C
ATOM   5622  C25 POPED 338     102.736  68.480  16.790  1.00  0.00           C
ATOM   5625  C26 POPED 338     102.625  69.260  18.107  1.00  0.00           C
ATOM   5628  C27 POPED 338     102.186  68.360  19.267  1.00  0.00           C
ATOM   5631  C28 POPED 338     102.835  68.779  20.598  1.00  0.00           C
ATOM   5634  C29 POPED 338     102.524  67.790  21.697  1.00  0.00           C
ATOM   5636 0C21 POPED 338     102.384  68.080  22.997  1.00  0.00           C
ATOM   5638 1C21 POPED 338     102.536  69.430  23.647  1.00  0.00           C
ATOM   5641 2C21 POPED 338     103.704  69.480  24.647  1.00  0.00           C
ATOM   5644 3C21 POPED 338     103.686  70.810  25.417  1.00  0.00           C
ATOM   5647 4C21 POPED 338     104.866  70.990  26.377  1.00  0.00           C
ATOM   5650 5C21 POPED 338     104.575  72.110  27.377  1.00  0.00           C
ATOM   5653 6C21 POPED 338     105.785  72.500  28.228  1.00  0.00           C
ATOM   5656 7C21 POPED 338     105.386  73.430  29.377  1.00  0.00           C
ATOM   5659 8C21 POPED 338     106.566  73.860  30.247  1.00  0.00           C
ATOM   5663  C33 POPED 338      97.266  70.720  15.210  1.00  0.00           C
ATOM   5666  C34 POPED 338      97.075  72.050  15.951  1.00  0.00           C
ATOM   5669  C35 POPED 338      97.065  71.809  17.467  1.00  0.00           C
ATOM   5672  C36 POPED 338      96.986  73.080  18.307  1.00  0.00           C
ATOM   5675  C37 POPED 338      96.876  72.779  19.807  1.00  0.00           C
ATOM   5678  C38 POPED 338      97.005  74.040  20.667  1.00  0.00           C
ATOM   5681  C39 POPED 338      96.806  73.760  22.157  1.00  0.00           C
ATOM   5684 0C31 POPED 338      96.806  75.060  22.977  1.00  0.00           C
ATOM   5687 1C31 POPED 338      96.405  74.840  24.437  1.00  0.00           C
ATOM   5690 2C31 POPED 338      96.256  76.150  25.217  1.00  0.00           C
ATOM   5693 3C31 POPED 338      95.666  75.930  26.617  1.00  0.00           C
ATOM   5696 4C31 POPED 338      96.666  75.330  27.618  1.00  0.00           C
ATOM   5699 5C31 POPED 338      95.994  74.430  28.657  1.00  0.00           C
ATOM   5702 6C31 POPED 338      96.955  73.860  29.697  1.00  0.00           C
ATOM   5706  NH3 POPEE 339      31.526   5.901  13.470  1.00  0.00           N
ATOM   5710  C12 POPEE 339      31.776   5.230  12.160  1.00  0.00           C
ATOM   5713  C11 POPEE 339      30.916   5.890  11.070  1.00  0.00           C
ATOM   5716  P   POPEE 339      29.226   4.201  10.020  1.00  0.00           P
ATOM   5717  O13 POPEE 339      28.166   5.121  10.450  1.00  0.00           O
ATOM   5718  O14 POPEE 339      29.116   3.541   8.690  1.00  0.00           O
ATOM   5719  O11 POPEE 339      29.546   3.101  11.130  1.00  0.00           O
ATOM   5720  O12 POPEE 339      30.616   4.961  10.040  1.00  0.00           O
ATOM   5721  C1  POPEE 339      28.866   3.191  12.390  1.00  0.00           C
ATOM   5724  C2  POPEE 339      29.326   2.041  13.340  1.00  0.00           C
ATOM   5726  O21 POPEE 339      28.746   2.061  14.660  1.00  0.00           O
ATOM   5727  C21 POPEE 339      28.746   3.160  15.380  1.00  0.00           C
ATOM   5728  O22 POPEE 339      29.226   4.251  15.070  1.00  0.00           O
ATOM   5729  C22 POPEE 339      28.086   2.861  16.740  1.00  0.00           C
ATOM   5732  C3  POPEE 339      30.876   1.841  13.430  1.00  0.00           C
ATOM   5735  O31 POPEE 339      31.526   2.750  14.360  1.00  0.00           O
ATOM   5736  C31 POPEE 339      32.216   2.161  15.340  1.00  0.00           C
ATOM   5737  O32 POPEE 339      32.546   0.990  15.360  1.00  0.00           O
ATOM   5738  C32 POPEE 339      32.466   3.151  16.480  1.00  0.00           C
ATOM   5741  C23 POPEE 339      26.816   3.711  16.890  1.00  0.00           C
ATOM   5744  C24 POPEE 339      26.316   3.980  18.307  1.00  0.00           C
ATOM   5747  C25 POPEE 339      25.596   2.861  19.077  1.00  0.00           C
ATOM   5750  C26 POPEE 339      25.316   3.281  20.528  1.00  0.00           C
ATOM   5753  C27 POPEE 339      23.866   3.040  20.987  1.00  0.00           C
ATOM   5756  C28 POPEE 339      23.716   3.250  22.497  1.00  0.00           C
ATOM   5759  C29 POPEE 339      23.996   4.670  22.927  1.00  0.00           C
ATOM   5761 0C21 POPEE 339      24.006   5.110  24.198  1.00  0.00           C
ATOM   5763 1C21 POPEE 339      23.796   4.251  25.417  1.00  0.00           C
ATOM   5766 2C21 POPEE 339      24.776   4.601  26.537  1.00  0.00           C
ATOM   5769 3C21 POPEE 339      24.535   3.741  27.777  1.00  0.00           C
ATOM   5772 4C21 POPEE 339      25.186   4.310  29.037  1.00  0.00           C
ATOM   5775 5C21 POPEE 339      24.926   3.460  30.287  1.00  0.00           C
ATOM   5778 6C21 POPEE 339      23.426   3.221  30.518  1.00  0.00           C
ATOM   5781 7C21 POPEE 339      23.096   2.771  31.947  1.00  0.00           C
ATOM   5784 8C21 POPEE 339      21.636   2.380  32.118  1.00  0.00           C
ATOM   5788  C33 POPEE 339      32.006   2.621  17.857  1.00  0.00           C
ATOM   5791  C34 POPEE 339      32.356   3.580  19.007  1.00  0.00           C
ATOM   5794  C35 POPEE 339      32.306   2.981  20.427  1.00  0.00           C
ATOM   5797  C36 POPEE 339      33.306   1.830  20.617  1.00  0.00           C
ATOM   5800  C37 POPEE 339      34.256   1.950  21.817  1.00  0.00           C
ATOM   5803  C38 POPEE 339      35.076   0.660  21.987  1.00  0.00           C
ATOM   5806  C39 POPEE 339      36.216   0.721  23.008  1.00  0.00           C
ATOM   5809 0C31 POPEE 339      37.426   1.541  22.567  1.00  0.00           C
ATOM   5812 1C31 POPEE 339      38.656   1.281  23.447  1.00  0.00           C
ATOM   5815 2C31 POPEE 339      39.816   2.260  23.207  1.00  0.00           C
ATOM   5818 3C31 POPEE 339      41.036   1.971  24.097  1.00  0.00           C
ATOM   5821 4C31 POPEE 339      40.906   2.470  25.537  1.00  0.00           C
ATOM   5824 5C31 POPEE 339      42.236   2.380  26.298  1.00  0.00           C
ATOM   5827 6C31 POPEE 339      42.196   2.891  27.727  1.00  0.00           C
ATOM   5831  NH3 POPEF 340      19.306 114.950   9.620  1.00  0.00           N
ATOM   5835  C12 POPEF 340      18.376 113.900   9.160  1.00  0.00           C
ATOM   5838  C11 POPEF 340      18.666 113.519   7.700  1.00  0.00           C
ATOM   5841  P   POPEF 340      17.176 111.410   7.750  1.00  0.00           P
ATOM   5842  O13 POPEF 340      16.346 110.690   6.750  1.00  0.00           O
ATOM   5843  O14 POPEF 340      18.426 110.760   8.200  1.00  0.00           O
ATOM   5844  O11 POPEF 340      16.296 111.880   8.990  1.00  0.00           O
ATOM   5845  O12 POPEF 340      17.576 112.800   7.130  1.00  0.00           O
ATOM   5846  C1  POPEF 340      16.376 111.250  10.290  1.00  0.00           C
ATOM   5849  C2  POPEF 340      16.086 112.269  11.440  1.00  0.00           C
ATOM   5851  O21 POPEF 340      15.856 111.570  12.690  1.00  0.00           O
ATOM   5852  C21 POPEF 340      16.506 111.979  13.770  1.00  0.00           C
ATOM   5853  O22 POPEF 340      17.566 111.570  14.180  1.00  0.00           O
ATOM   5854  C22 POPEF 340      15.726 113.070  14.510  1.00  0.00           C
ATOM   5857  C3  POPEF 340      14.816 113.099  11.060  1.00  0.00           C
ATOM   5860  O31 POPEF 340      14.456 114.079  12.050  1.00  0.00           O
ATOM   5861  C31 POPEF 340      15.086 115.239  11.960  1.00  0.00           C
ATOM   5862  O32 POPEF 340      15.906 115.550  11.120  1.00  0.00           O
ATOM   5863  C32 POPEF 340      14.656 116.110  13.150  1.00  0.00           C
ATOM   5866  C23 POPEF 340      15.906 113.080  16.060  1.00  0.00           C
ATOM   5869  C24 POPEF 340      14.906 114.030  16.751  1.00  0.00           C
ATOM   5872  C25 POPEF 340      15.196 114.320  18.228  1.00  0.00           C
ATOM   5875  C26 POPEF 340      14.806 113.229  19.247  1.00  0.00           C
ATOM   5878  C27 POPEF 340      15.546 113.450  20.577  1.00  0.00           C
ATOM   5881  C28 POPEF 340      15.446 112.280  21.567  1.00  0.00           C
ATOM   5884  C29 POPEF 340      16.496 112.400  22.647  1.00  0.00           C
ATOM   5886 0C21 POPEF 340      16.306 112.510  23.967  1.00  0.00           C
ATOM   5888 1C21 POPEF 340      14.976 112.540  24.688  1.00  0.00           C
ATOM   5891 2C21 POPEF 340      14.936 113.630  25.767  1.00  0.00           C
ATOM   5894 3C21 POPEF 340      13.506 113.860  26.267  1.00  0.00           C
ATOM   5897 4C21 POPEF 340      13.386 115.090  27.188  1.00  0.00           C
ATOM   5900 5C21 POPEF 340      14.306 115.049  28.407  1.00  0.00           C
ATOM   5903 6C21 POPEF 340      14.186 113.779  29.257  1.00  0.00           C
ATOM   5906 7C21 POPEF 340      15.266 113.690  30.347  1.00  0.00           C
ATOM   5909 8C21 POPEF 340      15.216 112.370  31.118  1.00  0.00           C
ATOM   5913  C33 POPEF 340      14.936 117.630  13.010  1.00  0.00           C
ATOM   5916  C34 POPEF 340      14.456 118.489  14.190  1.00  0.00           C
ATOM   5919  C35 POPEF 340      14.686 117.879  15.591  1.00  0.00           C
ATOM   5922  C36 POPEF 340      14.576 118.900  16.740  1.00  0.00           C
ATOM   5925  C37 POPEF 340      14.776 118.279  18.137  1.00  0.00           C
ATOM   5928  C38 POPEF 340      14.666 119.300  19.278  1.00  0.00           C
ATOM   5931  C39 POPEF 340      15.826 120.309  19.327  1.00  0.00           C
ATOM   5934 0C31 POPEF 340      15.566 121.500  20.267  1.00  0.00           C
ATOM   5937 1C31 POPEF 340      16.656 122.590  20.187  1.00  0.00           C
ATOM   5940 2C31 POPEF 340      16.266 123.900  20.897  1.00  0.00           C
ATOM   5943 3C31 POPEF 340      17.146 124.269  22.107  1.00  0.00           C
ATOM   5946 4C31 POPEF 340      17.146 123.220  23.237  1.00  0.00           C
ATOM   5949 5C31 POPEF 340      17.616 123.799  24.577  1.00  0.00           C
ATOM   5952 6C31 POPEF 340      17.656 122.770  25.717  1.00  0.00           C
ATOM   5956  NH3 POPEG 341     120.355  96.640  11.620  1.00  0.00           N
ATOM   5960  C12 POPEG 341     119.015  97.309  11.790  1.00  0.00           C
ATOM   5963  C11 POPEG 341     118.455  97.980  10.521  1.00  0.00           C
ATOM   5966  P   POPEG 341     115.806  97.890  10.710  1.00  0.00           P
ATOM   5967  O13 POPEG 341     115.316  97.879   9.330  1.00  0.00           O
ATOM   5968  O14 POPEG 341     115.906  96.540  11.310  1.00  0.00           O
ATOM   5969  O11 POPEG 341     114.814  98.680  11.650  1.00  0.00           O
ATOM   5970  O12 POPEG 341     117.205  98.620  10.830  1.00  0.00           O
ATOM   5971  C1  POPEG 341     115.186  99.020  13.000  1.00  0.00           C
ATOM   5974  C2  POPEG 341     115.065  97.900  14.090  1.00  0.00           C
ATOM   5976  O21 POPEG 341     114.195  98.340  15.160  1.00  0.00           O
ATOM   5977  C21 POPEG 341     114.636  98.470  16.400  1.00  0.00           C
ATOM   5978  O22 POPEG 341     115.775  98.650  16.780  1.00  0.00           O
ATOM   5979  C22 POPEG 341     113.455  98.349  17.337  1.00  0.00           C
ATOM   5982  C3  POPEG 341     116.486  97.350  14.480  1.00  0.00           C
ATOM   5985  O31 POPEG 341     116.414  96.190  15.340  1.00  0.00           O
ATOM   5986  C31 POPEG 341     117.314  95.229  15.110  1.00  0.00           C
ATOM   5987  O32 POPEG 341     118.156  95.250  14.220  1.00  0.00           O
ATOM   5988  C32 POPEG 341     117.095  94.060  16.070  1.00  0.00           C
ATOM   5991  C23 POPEG 341     113.965  98.209  18.777  1.00  0.00           C
ATOM   5994  C24 POPEG 341     112.835  97.840  19.717  1.00  0.00           C
ATOM   5997  C25 POPEG 341     113.285  97.589  21.157  1.00  0.00           C
ATOM   6000  C26 POPEG 341     112.126  97.070  22.007  1.00  0.00           C
ATOM   6003  C27 POPEG 341     112.536  96.770  23.457  1.00  0.00           C
ATOM   6006  C28 POPEG 341     111.356  96.859  24.437  1.00  0.00           C
ATOM   6009  C29 POPEG 341     110.976  98.299  24.657  1.00  0.00           C
ATOM   6011 0C21 POPEG 341     110.405  98.849  25.737  1.00  0.00           C
ATOM   6013 1C21 POPEG 341     109.945  98.139  26.987  1.00  0.00           C
ATOM   6016 2C21 POPEG 341     108.476  98.489  27.337  1.00  0.00           C
ATOM   6019 3C21 POPEG 341     108.236  99.959  27.717  1.00  0.00           C
ATOM   6022 4C21 POPEG 341     106.795 100.430  27.487  1.00  0.00           C
ATOM   6025 5C21 POPEG 341     105.775  99.850  28.477  1.00  0.00           C
ATOM   6028 6C21 POPEG 341     104.376 100.430  28.257  1.00  0.00           C
ATOM   6031 7C21 POPEG 341     103.406 100.110  29.397  1.00  0.00           C
ATOM   6034 8C21 POPEG 341     102.115 100.940  29.348  1.00  0.00           C
ATOM   6038  C33 POPEG 341     118.406  93.500  16.681  1.00  0.00           C
ATOM   6041  C34 POPEG 341     119.236  94.529  17.457  1.00  0.00           C
ATOM   6044  C35 POPEG 341     118.465  95.270  18.557  1.00  0.00           C
ATOM   6047  C36 POPEG 341     119.306  96.349  19.267  1.00  0.00           C
ATOM   6050  C37 POPEG 341     118.485  97.150  20.287  1.00  0.00           C
ATOM   6053  C38 POPEG 341     119.175  98.430  20.767  1.00  0.00           C
ATOM   6056  C39 POPEG 341     120.456  98.239  21.597  1.00  0.00           C
ATOM   6059 0C31 POPEG 341     120.164  97.959  23.077  1.00  0.00           C
ATOM   6062 1C31 POPEG 341     121.426  98.019  23.967  1.00  0.00           C
ATOM   6065 2C31 POPEG 341     121.146  97.599  25.417  1.00  0.00           C
ATOM   6068 3C31 POPEG 341     122.406  97.519  26.298  1.00  0.00           C
ATOM   6071 4C31 POPEG 341     122.975  98.880  26.727  1.00  0.00           C
ATOM   6074 5C31 POPEG 341     124.025  98.740  27.847  1.00  0.00           C
ATOM   6077 6C31 POPEG 341     124.595 100.080  28.337  1.00  0.00           C
ATOM   6081  NH3 POPEH 342      44.786  75.820  10.700  1.00  0.00           N
ATOM   6085  C12 POPEH 342      43.496  75.050  10.710  1.00  0.00           C
ATOM   6088  C11 POPEH 342      43.166  74.550  12.130  1.00  0.00           C
ATOM   6091  P   POPEH 342      41.215  72.870  11.670  1.00  0.00           P
ATOM   6092  O13 POPEH 342      39.806  72.750  12.110  1.00  0.00           O
ATOM   6093  O14 POPEH 342      41.465  72.930  10.210  1.00  0.00           O
ATOM   6094  O11 POPEH 342      42.146  71.730  12.300  1.00  0.00           O
ATOM   6095  O12 POPEH 342      41.776  74.239  12.260  1.00  0.00           O
ATOM   6096  C1  POPEH 342      41.695  71.019  13.460  1.00  0.00           C
ATOM   6099  C2  POPEH 342      42.646  69.820  13.840  1.00  0.00           C
ATOM   6101  O21 POPEH 342      42.306  69.300  15.150  1.00  0.00           O
ATOM   6102  C21 POPEH 342      42.636  70.020  16.210  1.00  0.00           C
ATOM   6103  O22 POPEH 342      43.146  71.130  16.220  1.00  0.00           O
ATOM   6104  C22 POPEH 342      42.236  69.250  17.467  1.00  0.00           C
ATOM   6107  C3  POPEH 342      44.166  70.139  13.700  1.00  0.00           C
ATOM   6110  O31 POPEH 342      44.976  69.300  14.570  1.00  0.00           O
ATOM   6111  C31 POPEH 342      46.276  69.309  14.310  1.00  0.00           C
ATOM   6112  O32 POPEH 342      46.796  69.860  13.340  1.00  0.00           O
ATOM   6113  C32 POPEH 342      47.066  68.580  15.410  1.00  0.00           C
ATOM   6116  C23 POPEH 342      42.215  70.160  18.727  1.00  0.00           C
ATOM   6119  C24 POPEH 342      41.586  69.480  19.947  1.00  0.00           C
ATOM   6122  C25 POPEH 342      41.785  70.270  21.258  1.00  0.00           C
ATOM   6125  C26 POPEH 342      43.216  70.239  21.807  1.00  0.00           C
ATOM   6128  C27 POPEH 342      43.456  71.300  22.907  1.00  0.00           C
ATOM   6131  C28 POPEH 342      44.896  71.279  23.457  1.00  0.00           C
ATOM   6134  C29 POPEH 342      45.406  72.620  23.927  1.00  0.00           C
ATOM   6136 0C21 POPEH 342      45.465  73.050  25.207  1.00  0.00           C
ATOM   6138 1C21 POPEH 342      44.916  72.330  26.407  1.00  0.00           C
ATOM   6141 2C21 POPEH 342      44.296  73.350  27.368  1.00  0.00           C
ATOM   6144 3C21 POPEH 342      43.516  72.709  28.517  1.00  0.00           C
ATOM   6147 4C21 POPEH 342      42.526  73.709  29.128  1.00  0.00           C
ATOM   6150 5C21 POPEH 342      41.605  73.090  30.177  1.00  0.00           C
ATOM   6153 6C21 POPEH 342      40.576  74.110  30.687  1.00  0.00           C
ATOM   6156 7C21 POPEH 342      39.846  73.650  31.947  1.00  0.00           C
ATOM   6159 8C21 POPEH 342      38.996  74.760  32.577  1.00  0.00           C
ATOM   6163  C33 POPEH 342      46.975  69.200  16.830  1.00  0.00           C
ATOM   6166  C34 POPEH 342      47.936  68.510  17.827  1.00  0.00           C
ATOM   6169  C35 POPEH 342      47.636  68.680  19.337  1.00  0.00           C
ATOM   6172  C36 POPEH 342      47.995  70.050  19.957  1.00  0.00           C
ATOM   6175  C37 POPEH 342      48.516  69.959  21.407  1.00  0.00           C
ATOM   6178  C38 POPEH 342      48.715  71.340  22.057  1.00  0.00           C
ATOM   6181  C39 POPEH 342      49.405  71.320  23.438  1.00  0.00           C
ATOM   6184 0C31 POPEH 342      48.636  70.540  24.517  1.00  0.00           C
ATOM   6187 1C31 POPEH 342      49.156  70.820  25.938  1.00  0.00           C
ATOM   6190 2C31 POPEH 342      48.596  69.820  26.967  1.00  0.00           C
ATOM   6193 3C31 POPEH 342      48.906  70.209  28.417  1.00  0.00           C
ATOM   6196 4C31 POPEH 342      50.306  69.790  28.887  1.00  0.00           C
ATOM   6199 5C31 POPEH 342      50.596  70.250  30.327  1.00  0.00           C
ATOM   6202 6C31 POPEH 342      51.956  69.790  30.857  1.00  0.00           C
ATOM   6206  NH3 POPEI 343      40.765  40.350  11.320  1.00  0.00           N
ATOM   6210  C12 POPEI 343      41.166  38.980  11.800  1.00  0.00           C
ATOM   6213  C11 POPEI 343      42.085  38.260  10.820  1.00  0.00           C
ATOM   6216  P   POPEI 343      43.326  35.950  10.700  1.00  0.00           P
ATOM   6217  O13 POPEI 343      43.276  36.040   9.230  1.00  0.00           O
ATOM   6218  O14 POPEI 343      44.626  36.180  11.370  1.00  0.00           O
ATOM   6219  O11 POPEI 343      42.796  34.530  11.150  1.00  0.00           O
ATOM   6220  O12 POPEI 343      42.276  36.950  11.330  1.00  0.00           O
ATOM   6221  C1  POPEI 343      41.986  34.350  12.310  1.00  0.00           C
ATOM   6224  C2  POPEI 343      42.456  33.120  13.120  1.00  0.00           C
ATOM   6226  O21 POPEI 343      42.266  33.350  14.520  1.00  0.00           O
ATOM   6227  C21 POPEI 343      41.215  32.940  15.240  1.00  0.00           C
ATOM   6228  O22 POPEI 343      41.016  33.320  16.390  1.00  0.00           O
ATOM   6229  C22 POPEI 343      40.306  31.910  14.550  1.00  0.00           C
ATOM   6232  C3  POPEI 343      43.976  32.910  12.860  1.00  0.00           C
ATOM   6235  O31 POPEI 343      44.646  32.030  13.780  1.00  0.00           O
ATOM   6236  C31 POPEI 343      44.035  30.860  14.010  1.00  0.00           C
ATOM   6237  O32 POPEI 343      43.376  30.260  13.180  1.00  0.00           O
ATOM   6238  C32 POPEI 343      44.175  30.470  15.480  1.00  0.00           C
ATOM   6241  C23 POPEI 343      39.136  31.430  15.460  1.00  0.00           C
ATOM   6244  C24 POPEI 343      38.816  29.940  15.270  1.00  0.00           C
ATOM   6247  C25 POPEI 343      37.855  29.340  16.290  1.00  0.00           C
ATOM   6250  C26 POPEI 343      38.586  28.800  17.537  1.00  0.00           C
ATOM   6253  C27 POPEI 343      37.776  27.800  18.377  1.00  0.00           C
ATOM   6256  C28 POPEI 343      38.626  27.000  19.387  1.00  0.00           C
ATOM   6259  C29 POPEI 343      39.346  27.890  20.368  1.00  0.00           C
ATOM   6261 0C21 POPEI 343      39.006  28.150  21.637  1.00  0.00           C
ATOM   6263 1C21 POPEI 343      37.785  27.640  22.368  1.00  0.00           C
ATOM   6266 2C21 POPEI 343      38.046  26.410  23.257  1.00  0.00           C
ATOM   6269 3C21 POPEI 343      36.866  26.150  24.208  1.00  0.00           C
ATOM   6272 4C21 POPEI 343      37.016  24.890  25.067  1.00  0.00           C
ATOM   6275 5C21 POPEI 343      35.785  24.700  25.978  1.00  0.00           C
ATOM   6278 6C21 POPEI 343      35.756  23.350  26.708  1.00  0.00           C
ATOM   6281 7C21 POPEI 343      34.386  23.080  27.357  1.00  0.00           C
ATOM   6284 8C21 POPEI 343      34.306  21.780  28.158  1.00  0.00           C
ATOM   6288  C33 POPEI 343      44.606  31.650  16.381  1.00  0.00           C
ATOM   6291  C34 POPEI 343      44.776  31.279  17.868  1.00  0.00           C
ATOM   6294  C35 POPEI 343      45.926  30.300  18.047  1.00  0.00           C
ATOM   6297  C36 POPEI 343      46.546  30.310  19.447  1.00  0.00           C
ATOM   6300  C37 POPEI 343      47.686  29.290  19.527  1.00  0.00           C
ATOM   6303  C38 POPEI 343      48.696  29.610  20.627  1.00  0.00           C
ATOM   6306  C39 POPEI 343      48.096  29.700  22.027  1.00  0.00           C
ATOM   6309 0C31 POPEI 343      47.636  28.350  22.567  1.00  0.00           C
ATOM   6312 1C31 POPEI 343      47.316  28.430  24.067  1.00  0.00           C
ATOM   6315 2C31 POPEI 343      47.196  27.050  24.728  1.00  0.00           C
ATOM   6318 3C31 POPEI 343      47.406  27.150  26.247  1.00  0.00           C
ATOM   6321 4C31 POPEI 343      47.366  25.790  26.947  1.00  0.00           C
ATOM   6324 5C31 POPEI 343      47.936  25.880  28.368  1.00  0.00           C
ATOM   6327 6C31 POPEI 343      48.015  24.530  29.087  1.00  0.00           C
ATOM   6331  NH3 POPEJ 344      79.416  46.170  48.938  1.00  0.00           N
ATOM   6335  C12 POPEJ 344      78.806  46.760  50.177  1.00  0.00           C
ATOM   6338  C11 POPEJ 344      78.506  48.270  50.067  1.00  0.00           C
ATOM   6341  P   POPEJ 344      76.326  49.700  50.478  1.00  0.00           P
ATOM   6342  O13 POPEJ 344      75.165  49.730  51.427  1.00  0.00           O
ATOM   6343  O14 POPEJ 344      76.995  50.980  50.197  1.00  0.00           O
ATOM   6344  O11 POPEJ 344      75.736  49.140  49.117  1.00  0.00           O
ATOM   6345  O12 POPEJ 344      77.376  48.590  50.887  1.00  0.00           O
ATOM   6346  C1  POPEJ 344      75.596  47.750  48.837  1.00  0.00           C
ATOM   6349  C2  POPEJ 344      75.535  47.560  47.317  1.00  0.00           C
ATOM   6351  O21 POPEJ 344      75.066  46.240  47.028  1.00  0.00           O
ATOM   6352  C21 POPEJ 344      75.556  45.430  46.107  1.00  0.00           C
ATOM   6353  O22 POPEJ 344      76.675  45.460  45.617  1.00  0.00           O
ATOM   6354  C22 POPEJ 344      74.425  44.520  45.627  1.00  0.00           C
ATOM   6357  C3  POPEJ 344      76.885  48.040  46.727  1.00  0.00           C
ATOM   6360  O31 POPEJ 344      76.776  48.170  45.317  1.00  0.00           O
ATOM   6361  C31 POPEJ 344      77.636  48.930  44.727  1.00  0.00           C
ATOM   6362  O32 POPEJ 344      78.396  49.740  45.227  1.00  0.00           O
ATOM   6363  C32 POPEJ 344      77.446  48.630  43.257  1.00  0.00           C
ATOM   6366  C23 POPEJ 344      74.786  43.590  44.437  1.00  0.00           C
ATOM   6369  C24 POPEJ 344      73.536  43.160  43.667  1.00  0.00           C
ATOM   6372  C25 POPEJ 344      73.775  43.010  42.157  1.00  0.00           C
ATOM   6375  C26 POPEJ 344      74.596  41.780  41.777  1.00  0.00           C
ATOM   6378  C27 POPEJ 344      74.965  41.780  40.287  1.00  0.00           C
ATOM   6381  C28 POPEJ 344      75.675  40.490  39.838  1.00  0.00           C
ATOM   6384  C29 POPEJ 344      74.715  39.330  39.877  1.00  0.00           C
ATOM   6386 0C21 POPEJ 344      74.215  38.600  38.868  1.00  0.00           C
ATOM   6388 1C21 POPEJ 344      74.536  38.729  37.397  1.00  0.00           C
ATOM   6391 2C21 POPEJ 344      75.096  37.410  36.848  1.00  0.00           C
ATOM   6394 3C21 POPEJ 344      75.255  37.430  35.317  1.00  0.00           C
ATOM   6397 4C21 POPEJ 344      75.905  36.139  34.807  1.00  0.00           C
ATOM   6400 5C21 POPEJ 344      76.196  36.150  33.298  1.00  0.00           C
ATOM   6403 6C21 POPEJ 344      74.946  36.160  32.407  1.00  0.00           C
ATOM   6406 7C21 POPEJ 344      75.276  36.030  30.917  1.00  0.00           C
ATOM   6409 8C21 POPEJ 344      74.026  35.930  30.027  1.00  0.00           C
ATOM   6413  C33 POPEJ 344      78.445  49.340  42.357  1.00  0.00           C
ATOM   6416  C34 POPEJ 344      78.076  49.110  40.897  1.00  0.00           C
ATOM   6419  C35 POPEJ 344      78.426  50.309  40.027  1.00  0.00           C
ATOM   6422  C36 POPEJ 344      77.925  50.110  38.597  1.00  0.00           C
ATOM   6425  C37 POPEJ 344      78.125  51.349  37.727  1.00  0.00           C
ATOM   6428  C38 POPEJ 344      78.026  51.040  36.237  1.00  0.00           C
ATOM   6431  C39 POPEJ 344      76.675  50.449  35.817  1.00  0.00           C
ATOM   6434 0C31 POPEJ 344      76.596  50.330  34.287  1.00  0.00           C
ATOM   6437 1C31 POPEJ 344      75.236  49.830  33.798  1.00  0.00           C
ATOM   6440 2C31 POPEJ 344      75.175  49.620  32.277  1.00  0.00           C
ATOM   6443 3C31 POPEJ 344      75.255  50.930  31.497  1.00  0.00           C
ATOM   6446 4C31 POPEJ 344      75.326  50.709  29.997  1.00  0.00           C
ATOM   6449 5C31 POPEJ 344      75.445  52.020  29.217  1.00  0.00           C
ATOM   6452 6C31 POPEJ 344      75.565  51.790  27.707  1.00  0.00           C
ATOM   6456  NH3 POPEK 345       2.387 115.120  10.830  1.00  0.00           N
ATOM   6460  C12 POPEK 345       2.247 114.739   9.381  1.00  0.00           C
ATOM   6463  C11 POPEK 345       3.577 114.820   8.610  1.00  0.00           C
ATOM   6466  P   POPEK 345       4.896 113.010   7.141  1.00  0.00           P
ATOM   6467  O13 POPEK 345       4.416 111.900   6.301  1.00  0.00           O
ATOM   6468  O14 POPEK 345       5.836 113.960   6.520  1.00  0.00           O
ATOM   6469  O11 POPEK 345       5.587 112.480   8.440  1.00  0.00           O
ATOM   6470  O12 POPEK 345       3.616 113.810   7.611  1.00  0.00           O
ATOM   6471  C1  POPEK 345       5.017 111.480   9.270  1.00  0.00           C
ATOM   6474  C2  POPEK 345       5.246 111.849  10.751  1.00  0.00           C
ATOM   6476  O21 POPEK 345       3.996 112.250  11.361  1.00  0.00           O
ATOM   6477  C21 POPEK 345       3.427 111.279  12.050  1.00  0.00           C
ATOM   6478  O22 POPEK 345       3.866 110.150  12.190  1.00  0.00           O
ATOM   6479  C22 POPEK 345       2.107 111.730  12.681  1.00  0.00           C
ATOM   6482  C3  POPEK 345       6.277 112.990  10.921  1.00  0.00           C
ATOM   6485  O31 POPEK 345       6.547 113.250  12.311  1.00  0.00           O
ATOM   6486  C31 POPEK 345       5.706 114.110  12.891  1.00  0.00           C
ATOM   6487  O32 POPEK 345       4.806 114.700  12.341  1.00  0.00           O
ATOM   6488  C32 POPEK 345       6.156 114.310  14.331  1.00  0.00           C
ATOM   6491  C23 POPEK 345       2.096 111.600  14.230  1.00  0.00           C
ATOM   6494  C24 POPEK 345       0.696 111.520  14.871  1.00  0.00           C
ATOM   6497  C25 POPEK 345       0.067 112.879  15.240  1.00  0.00           C
ATOM   6500  C26 POPEK 345      -0.684 112.879  16.591  1.00  0.00           C
ATOM   6503  C27 POPEK 345      -1.703 114.030  16.690  1.00  0.00           C
ATOM   6506  C28 POPEK 345      -2.144 114.370  18.138  1.00  0.00           C
ATOM   6509  C29 POPEK 345      -1.034 115.060  18.897  1.00  0.00           C
ATOM   6511 0C21 POPEK 345      -1.144 115.779  20.037  1.00  0.00           C
ATOM   6513 1C21 POPEK 345      -2.403 116.070  20.818  1.00  0.00           C
ATOM   6516 2C21 POPEK 345      -2.223 117.239  21.818  1.00  0.00           C
ATOM   6519 3C21 POPEK 345      -2.004 118.600  21.128  1.00  0.00           C
ATOM   6522 4C21 POPEK 345      -1.904 119.800  22.087  1.00  0.00           C
ATOM   6525 5C21 POPEK 345      -0.523 120.010  22.738  1.00  0.00           C
ATOM   6528 6C21 POPEK 345      -0.393 121.340  23.508  1.00  0.00           C
ATOM   6531 7C21 POPEK 345      -1.204 121.380  24.808  1.00  0.00           C
ATOM   6534 8C21 POPEK 345      -1.053 122.660  25.638  1.00  0.00           C
ATOM   6538  C33 POPEK 345       5.277 115.320  15.111  1.00  0.00           C
ATOM   6541  C34 POPEK 345       5.647 115.420  16.600  1.00  0.00           C
ATOM   6544  C35 POPEK 345       7.126 115.760  16.830  1.00  0.00           C
ATOM   6547  C36 POPEK 345       7.506 115.950  18.298  1.00  0.00           C
ATOM   6550  C37 POPEK 345       9.026 115.890  18.498  1.00  0.00           C
ATOM   6553  C38 POPEK 345       9.425 116.080  19.967  1.00  0.00           C
ATOM   6556  C39 POPEK 345      10.706 115.320  20.338  1.00  0.00           C
ATOM   6559 0C31 POPEK 345      11.396 115.960  21.537  1.00  0.00           C
ATOM   6562 1C31 POPEK 345      12.455 115.070  22.178  1.00  0.00           C
ATOM   6565 2C31 POPEK 345      13.226 115.770  23.298  1.00  0.00           C
ATOM   6568 3C31 POPEK 345      14.055 116.970  22.838  1.00  0.00           C
ATOM   6571 4C31 POPEK 345      14.785 117.660  23.997  1.00  0.00           C
ATOM   6574 5C31 POPEK 345      15.656 118.820  23.508  1.00  0.00           C
ATOM   6577 6C31 POPEK 345      16.125 119.739  24.638  1.00  0.00           C
ATOM   6581  NH3 POPEL 346      68.725  18.190   6.431  1.00  0.00           N
ATOM   6585  C12 POPEL 346      67.875  17.000   6.821  1.00  0.00           C
ATOM   6588  C11 POPEL 346      67.965  15.831   5.800  1.00  0.00           C
ATOM   6591  P   POPEL 346      67.166  13.641   7.040  1.00  0.00           P
ATOM   6592  O13 POPEL 346      67.726  12.461   6.361  1.00  0.00           O
ATOM   6593  O14 POPEL 346      67.986  14.190   8.131  1.00  0.00           O
ATOM   6594  O11 POPEL 346      65.686  13.311   7.471  1.00  0.00           O
ATOM   6595  O12 POPEL 346      66.956  14.821   6.000  1.00  0.00           O
ATOM   6596  C1  POPEL 346      64.826  14.330   8.001  1.00  0.00           C
ATOM   6599  C2  POPEL 346      65.086  14.590   9.510  1.00  0.00           C
ATOM   6601  O21 POPEL 346      63.836  14.511  10.221  1.00  0.00           O
ATOM   6602  C21 POPEL 346      63.945  14.050  11.450  1.00  0.00           C
ATOM   6603  O22 POPEL 346      64.806  13.291  11.861  1.00  0.00           O
ATOM   6604  C22 POPEL 346      62.886  14.791  12.281  1.00  0.00           C
ATOM   6607  C3  POPEL 346      65.725  15.971   9.820  1.00  0.00           C
ATOM   6610  O31 POPEL 346      66.465  15.911  11.051  1.00  0.00           O
ATOM   6611  C31 POPEL 346      67.266  16.941  11.320  1.00  0.00           C
ATOM   6612  O32 POPEL 346      68.486  16.921  11.301  1.00  0.00           O
ATOM   6613  C32 POPEL 346      66.415  18.159  11.730  1.00  0.00           C
ATOM   6616  C23 POPEL 346      63.155  14.830  13.801  1.00  0.00           C
ATOM   6619  C24 POPEL 346      62.356  15.951  14.470  1.00  0.00           C
ATOM   6622  C25 POPEL 346      62.386  15.951  16.010  1.00  0.00           C
ATOM   6625  C26 POPEL 346      63.646  16.580  16.641  1.00  0.00           C
ATOM   6628  C27 POPEL 346      63.346  17.240  17.997  1.00  0.00           C
ATOM   6631  C28 POPEL 346      64.596  17.890  18.638  1.00  0.00           C
ATOM   6634  C29 POPEL 346      64.285  18.970  19.657  1.00  0.00           C
ATOM   6636 0C21 POPEL 346      64.565  18.990  20.977  1.00  0.00           C
ATOM   6638 1C21 POPEL 346      65.265  17.919  21.777  1.00  0.00           C
ATOM   6641 2C21 POPEL 346      66.386  18.419  22.707  1.00  0.00           C
ATOM   6644 3C21 POPEL 346      65.905  19.190  23.948  1.00  0.00           C
ATOM   6647 4C21 POPEL 346      67.046  19.359  24.967  1.00  0.00           C
ATOM   6650 5C21 POPEL 346      66.745  20.379  26.068  1.00  0.00           C
ATOM   6653 6C21 POPEL 346      65.776  19.879  27.138  1.00  0.00           C
ATOM   6656 7C21 POPEL 346      65.796  20.779  28.377  1.00  0.00           C
ATOM   6659 8C21 POPEL 346      64.885  20.290  29.508  1.00  0.00           C
ATOM   6663  C33 POPEL 346      67.286  19.359  12.190  1.00  0.00           C
ATOM   6666  C34 POPEL 346      66.486  20.519  12.810  1.00  0.00           C
ATOM   6669  C35 POPEL 346      66.686  20.620  14.340  1.00  0.00           C
ATOM   6672  C36 POPEL 346      66.025  21.839  15.021  1.00  0.00           C
ATOM   6675  C37 POPEL 346      64.526  21.690  15.321  1.00  0.00           C
ATOM   6678  C38 POPEL 346      63.976  22.820  16.201  1.00  0.00           C
ATOM   6681  C39 POPEL 346      62.936  22.379  17.248  1.00  0.00           C
ATOM   6684 0C31 POPEL 346      61.625  21.830  16.670  1.00  0.00           C
ATOM   6687 1C31 POPEL 346      60.536  21.579  17.738  1.00  0.00           C
ATOM   6690 2C31 POPEL 346      59.236  20.950  17.208  1.00  0.00           C
ATOM   6693 3C31 POPEL 346      57.995  21.240  18.057  1.00  0.00           C
ATOM   6696 4C31 POPEL 346      58.056  20.639  19.478  1.00  0.00           C
ATOM   6699 5C31 POPEL 346      56.756  20.860  20.258  1.00  0.00           C
ATOM   6702 6C31 POPEL 346      56.956  20.939  21.777  1.00  0.00           C
ATOM   6706  NH3 POPEM 347      15.316  10.730  11.200  1.00  0.00           N
ATOM   6710  C12 POPEM 347      13.906  11.080  10.810  1.00  0.00           C
ATOM   6713  C11 POPEM 347      13.726  12.610  10.600  1.00  0.00           C
ATOM   6716  P   POPEM 347      11.626  13.521  11.880  1.00  0.00           P
ATOM   6717  O13 POPEM 347      11.746  14.991  11.910  1.00  0.00           O
ATOM   6718  O14 POPEM 347      10.246  12.970  11.950  1.00  0.00           O
ATOM   6719  O11 POPEM 347      12.546  12.911  12.990  1.00  0.00           O
ATOM   6720  O12 POPEM 347      12.326  12.961  10.570  1.00  0.00           O
ATOM   6721  C1  POPEM 347      12.186  12.280  14.200  1.00  0.00           C
ATOM   6724  C2  POPEM 347      13.426  12.380  15.140  1.00  0.00           C
ATOM   6726  O21 POPEM 347      13.316  11.550  16.311  1.00  0.00           O
ATOM   6727  C21 POPEM 347      12.606  11.991  17.327  1.00  0.00           C
ATOM   6728  O22 POPEM 347      11.856  12.940  17.367  1.00  0.00           O
ATOM   6729  C22 POPEM 347      12.886  11.091  18.537  1.00  0.00           C
ATOM   6732  C3  POPEM 347      13.806  13.860  15.410  1.00  0.00           C
ATOM   6735  O31 POPEM 347      15.026  14.011  16.160  1.00  0.00           O
ATOM   6736  C31 POPEM 347      15.396  15.291  16.170  1.00  0.00           C
ATOM   6737  O32 POPEM 347      14.746  16.211  15.680  1.00  0.00           O
ATOM   6738  C32 POPEM 347      16.766  15.470  16.830  1.00  0.00           C
ATOM   6741  C23 POPEM 347      13.876  11.740  19.527  1.00  0.00           C
ATOM   6744  C24 POPEM 347      13.506  11.430  20.977  1.00  0.00           C
ATOM   6747  C25 POPEM 347      14.376  12.181  21.997  1.00  0.00           C
ATOM   6750  C26 POPEM 347      13.776  12.151  23.417  1.00  0.00           C
ATOM   6753  C27 POPEM 347      13.836  10.791  24.117  1.00  0.00           C
ATOM   6756  C28 POPEM 347      12.916  10.800  25.347  1.00  0.00           C
ATOM   6759  C29 POPEM 347      13.106   9.670  26.337  1.00  0.00           C
ATOM   6761 0C21 POPEM 347      12.766   9.731  27.637  1.00  0.00           C
ATOM   6763 1C21 POPEM 347      12.106  10.920  28.307  1.00  0.00           C
ATOM   6766 2C21 POPEM 347      10.836  10.591  29.117  1.00  0.00           C
ATOM   6769 3C21 POPEM 347      11.086   9.850  30.437  1.00  0.00           C
ATOM   6772 4C21 POPEM 347       9.906  10.011  31.417  1.00  0.00           C
ATOM   6775 5C21 POPEM 347       9.536   8.731  32.177  1.00  0.00           C
ATOM   6778 6C21 POPEM 347       8.416   7.900  31.527  1.00  0.00           C
ATOM   6781 7C21 POPEM 347       8.906   7.000  30.397  1.00  0.00           C
ATOM   6784 8C21 POPEM 347       7.787   6.130  29.798  1.00  0.00           C
ATOM   6788  C33 POPEM 347      16.886  16.821  17.577  1.00  0.00           C
ATOM   6791  C34 POPEM 347      18.106  16.930  18.497  1.00  0.00           C
ATOM   6794  C35 POPEM 347      18.966  18.179  18.257  1.00  0.00           C
ATOM   6797  C36 POPEM 347      18.486  19.459  18.957  1.00  0.00           C
ATOM   6800  C37 POPEM 347      19.436  20.630  18.657  1.00  0.00           C
ATOM   6803  C38 POPEM 347      19.266  21.859  19.567  1.00  0.00           C
ATOM   6806  C39 POPEM 347      19.456  21.559  21.057  1.00  0.00           C
ATOM   6809 0C31 POPEM 347      20.096  22.720  21.817  1.00  0.00           C
ATOM   6812 1C31 POPEM 347      19.946  22.580  23.347  1.00  0.00           C
ATOM   6815 2C31 POPEM 347      20.576  23.760  24.097  1.00  0.00           C
ATOM   6818 3C31 POPEM 347      20.366  23.670  25.617  1.00  0.00           C
ATOM   6821 4C31 POPEM 347      20.666  24.999  26.327  1.00  0.00           C
ATOM   6824 5C31 POPEM 347      19.986  25.139  27.707  1.00  0.00           C
ATOM   6827 6C31 POPEM 347      20.876  24.750  28.887  1.00  0.00           C
ATOM   6831  NH3 POPEN 348      30.666  19.460  53.607  1.00  0.00           N
ATOM   6835  C12 POPEN 348      31.556  19.450  52.408  1.00  0.00           C
ATOM   6838  C11 POPEN 348      31.496  20.840  51.818  1.00  0.00           C
ATOM   6841  P   POPEN 348      31.396  22.910  53.387  1.00  0.00           P
ATOM   6842  O13 POPEN 348      30.316  22.340  54.228  1.00  0.00           O
ATOM   6843  O14 POPEN 348      32.316  23.870  54.037  1.00  0.00           O
ATOM   6844  O11 POPEN 348      30.736  23.560  52.118  1.00  0.00           O
ATOM   6845  O12 POPEN 348      32.156  21.710  52.738  1.00  0.00           O
ATOM   6846  C1  POPEN 348      29.816  24.640  52.177  1.00  0.00           C
ATOM   6849  C2  POPEN 348      29.126  24.710  50.798  1.00  0.00           C
ATOM   6851  O21 POPEN 348      28.546  26.010  50.647  1.00  0.00           O
ATOM   6852  C21 POPEN 348      28.396  26.420  49.408  1.00  0.00           C
ATOM   6853  O22 POPEN 348      28.736  25.840  48.387  1.00  0.00           O
ATOM   6854  C22 POPEN 348      27.886  27.840  49.447  1.00  0.00           C
ATOM   6857  C3  POPEN 348      28.076  23.590  50.627  1.00  0.00           C
ATOM   6860  O31 POPEN 348      27.696  23.510  49.237  1.00  0.00           O
ATOM   6861  C31 POPEN 348      28.026  22.420  48.577  1.00  0.00           C
ATOM   6862  O32 POPEN 348      28.436  21.380  49.077  1.00  0.00           O
ATOM   6863  C32 POPEN 348      27.756  22.700  47.098  1.00  0.00           C
ATOM   6866  C23 POPEN 348      29.036  28.800  49.137  1.00  0.00           C
ATOM   6869  C24 POPEN 348      28.546  30.200  48.857  1.00  0.00           C
ATOM   6872  C25 POPEN 348      29.626  30.970  48.107  1.00  0.00           C
ATOM   6875  C26 POPEN 348      29.376  32.470  48.137  1.00  0.00           C
ATOM   6878  C27 POPEN 348      30.256  33.190  47.127  1.00  0.00           C
ATOM   6881  C28 POPEN 348      30.186  34.700  47.307  1.00  0.00           C
ATOM   6884  C29 POPEN 348      30.796  35.400  46.127  1.00  0.00           C
ATOM   6886 0C21 POPEN 348      30.916  36.720  46.017  1.00  0.00           C
ATOM   6888 1C21 POPEN 348      30.486  37.720  47.077  1.00  0.00           C
ATOM   6891 2C21 POPEN 348      28.966  37.990  47.077  1.00  0.00           C
ATOM   6894 3C21 POPEN 348      28.426  38.450  45.728  1.00  0.00           C
ATOM   6897 4C21 POPEN 348      26.946  38.830  45.778  1.00  0.00           C
ATOM   6900 5C21 POPEN 348      26.456  39.440  44.458  1.00  0.00           C
ATOM   6903 6C21 POPEN 348      25.136  40.200  44.598  1.00  0.00           C
ATOM   6906 7C21 POPEN 348      24.436  40.410  43.247  1.00  0.00           C
ATOM   6909 8C21 POPEN 348      23.086  41.120  43.368  1.00  0.00           C
ATOM   6913  C33 POPEN 348      28.226  21.590  46.127  1.00  0.00           C
ATOM   6916  C34 POPEN 348      27.746  21.860  44.697  1.00  0.00           C
ATOM   6919  C35 POPEN 348      27.376  20.580  43.947  1.00  0.00           C
ATOM   6922  C36 POPEN 348      26.836  20.870  42.537  1.00  0.00           C
ATOM   6925  C37 POPEN 348      25.926  19.760  42.028  1.00  0.00           C
ATOM   6928  C38 POPEN 348      25.316  20.050  40.647  1.00  0.00           C
ATOM   6931  C39 POPEN 348      24.406  18.910  40.157  1.00  0.00           C
ATOM   6934 0C31 POPEN 348      23.886  19.120  38.728  1.00  0.00           C
ATOM   6937 1C31 POPEN 348      22.796  18.100  38.357  1.00  0.00           C
ATOM   6940 2C31 POPEN 348      22.176  18.250  36.967  1.00  0.00           C
ATOM   6943 3C31 POPEN 348      21.016  17.251  36.687  1.00  0.00           C
ATOM   6946 4C31 POPEN 348      19.886  17.271  37.738  1.00  0.00           C
ATOM   6949 5C31 POPEN 348      18.676  16.411  37.338  1.00  0.00           C
ATOM   6952 6C31 POPEN 348      17.756  16.061  38.517  1.00  0.00           C
ATOM   6956  NH3 POPEO 349       6.377  95.369  52.857  1.00  0.00           N
ATOM   6960  C12 POPEO 349       7.317  95.790  53.957  1.00  0.00           C
ATOM   6963  C11 POPEO 349       8.766  95.840  53.447  1.00  0.00           C
ATOM   6966  P   POPEO 349      11.176  95.099  54.117  1.00  0.00           P
ATOM   6967  O13 POPEO 349      11.476  93.659  54.217  1.00  0.00           O
ATOM   6968  O14 POPEO 349      12.066  95.940  54.938  1.00  0.00           O
ATOM   6969  O11 POPEO 349      11.356  95.530  52.618  1.00  0.00           O
ATOM   6970  O12 POPEO 349       9.656  95.360  54.467  1.00  0.00           O
ATOM   6971  C1  POPEO 349      11.906  96.810  52.287  1.00  0.00           C
ATOM   6974  C2  POPEO 349      12.536  96.849  50.857  1.00  0.00           C
ATOM   6976  O21 POPEO 349      12.926  95.540  50.417  1.00  0.00           O
ATOM   6977  C21 POPEO 349      11.976  94.909  49.727  1.00  0.00           C
ATOM   6978  O22 POPEO 349      10.826  95.290  49.598  1.00  0.00           O
ATOM   6979  C22 POPEO 349      12.606  93.740  49.008  1.00  0.00           C
ATOM   6982  C3  POPEO 349      13.786  97.799  50.777  1.00  0.00           C
ATOM   6985  O31 POPEO 349      14.876  97.290  49.978  1.00  0.00           O
ATOM   6986  C31 POPEO 349      14.596  97.300  48.677  1.00  0.00           C
ATOM   6987  O32 POPEO 349      13.626  97.829  48.167  1.00  0.00           O
ATOM   6988  C32 POPEO 349      15.676  96.510  47.927  1.00  0.00           C
ATOM   6991  C23 POPEO 349      11.796  93.389  47.747  1.00  0.00           C
ATOM   6994  C24 POPEO 349      12.486  92.309  46.908  1.00  0.00           C
ATOM   6997  C25 POPEO 349      13.626  92.820  46.037  1.00  0.00           C
ATOM   7000  C26 POPEO 349      14.076  91.750  45.037  1.00  0.00           C
ATOM   7003  C27 POPEO 349      15.016  92.269  43.938  1.00  0.00           C
ATOM   7006  C28 POPEO 349      15.116  91.320  42.738  1.00  0.00           C
ATOM   7009  C29 POPEO 349      15.916  90.089  43.088  1.00  0.00           C
ATOM   7011 0C21 POPEO 349      16.776  89.450  42.277  1.00  0.00           C
ATOM   7013 1C21 POPEO 349      17.086  89.739  40.848  1.00  0.00           C
ATOM   7016 2C21 POPEO 349      18.076  90.889  40.708  1.00  0.00           C
ATOM   7019 3C21 POPEO 349      18.526  91.120  39.268  1.00  0.00           C
ATOM   7022 4C21 POPEO 349      19.206  92.470  39.128  1.00  0.00           C
ATOM   7025 5C21 POPEO 349      19.836  92.680  37.758  1.00  0.00           C
ATOM   7028 6C21 POPEO 349      21.036  91.760  37.517  1.00  0.00           C
ATOM   7031 7C21 POPEO 349      21.646  92.040  36.147  1.00  0.00           C
ATOM   7034 8C21 POPEO 349      22.846  91.159  35.837  1.00  0.00           C
ATOM   7038  C33 POPEO 349      15.306  96.190  46.457  1.00  0.00           C
ATOM   7041  C34 POPEO 349      15.566  97.350  45.487  1.00  0.00           C
ATOM   7044  C35 POPEO 349      16.836  97.190  44.627  1.00  0.00           C
ATOM   7047  C36 POPEO 349      16.686  96.159  43.497  1.00  0.00           C
ATOM   7050  C37 POPEO 349      17.956  96.040  42.637  1.00  0.00           C
ATOM   7053  C38 POPEO 349      17.726  95.400  41.258  1.00  0.00           C
ATOM   7056  C39 POPEO 349      16.766  96.220  40.387  1.00  0.00           C
ATOM   7059 0C31 POPEO 349      16.876  95.910  38.887  1.00  0.00           C
ATOM   7062 1C31 POPEO 349      15.976  96.830  38.047  1.00  0.00           C
ATOM   7065 2C31 POPEO 349      16.266  96.740  36.547  1.00  0.00           C
ATOM   7068 3C31 POPEO 349      15.746  95.469  35.857  1.00  0.00           C
ATOM   7071 4C31 POPEO 349      14.256  95.550  35.497  1.00  0.00           C
ATOM   7074 5C31 POPEO 349      13.816  94.440  34.528  1.00  0.00           C
ATOM   7077 6C31 POPEO 349      12.476  94.730  33.847  1.00  0.00           C
ATOM   7081  NH3 POPEP 350      49.535  92.459  11.050  1.00  0.00           N
ATOM   7085  C12 POPEP 350      50.336  91.330  11.610  1.00  0.00           C
ATOM   7088  C11 POPEP 350      51.396  90.879  10.580  1.00  0.00           C
ATOM   7091  P   POPEP 350      52.296  89.040  12.320  1.00  0.00           P
ATOM   7092  O13 POPEP 350      51.086  88.200  12.190  1.00  0.00           O
ATOM   7093  O14 POPEP 350      53.586  88.370  12.540  1.00  0.00           O
ATOM   7094  O11 POPEP 350      52.104  90.089  13.480  1.00  0.00           O
ATOM   7095  O12 POPEP 350      52.396  89.990  11.080  1.00  0.00           O
ATOM   7096  C1  POPEP 350      51.355  89.800  14.650  1.00  0.00           C
ATOM   7099  C2  POPEP 350      52.266  89.750  15.890  1.00  0.00           C
ATOM   7101  O21 POPEP 350      51.436  89.850  17.067  1.00  0.00           O
ATOM   7102  C21 POPEP 350      51.465  88.750  17.797  1.00  0.00           C
ATOM   7103  O22 POPEP 350      51.835  87.650  17.417  1.00  0.00           O
ATOM   7104  C22 POPEP 350      51.206  89.100  19.267  1.00  0.00           C
ATOM   7107  C3  POPEP 350      53.276  90.919  15.910  1.00  0.00           C
ATOM   7110  O31 POPEP 350      53.916  91.000  17.208  1.00  0.00           O
ATOM   7111  C31 POPEP 350      54.486  92.180  17.387  1.00  0.00           C
ATOM   7112  O32 POPEP 350      54.656  93.020  16.530  1.00  0.00           O
ATOM   7113  C32 POPEP 350      54.836  92.370  18.867  1.00  0.00           C
ATOM   7116  C23 POPEP 350      52.416  88.659  20.137  1.00  0.00           C
ATOM   7119  C24 POPEP 350      52.506  89.370  21.497  1.00  0.00           C
ATOM   7122  C25 POPEP 350      53.536  88.709  22.417  1.00  0.00           C
ATOM   7125  C26 POPEP 350      53.616  89.359  23.807  1.00  0.00           C
ATOM   7128  C27 POPEP 350      54.496  88.559  24.787  1.00  0.00           C
ATOM   7131  C28 POPEP 350      54.465  89.110  26.227  1.00  0.00           C
ATOM   7134  C29 POPEP 350      55.086  90.480  26.368  1.00  0.00           C
ATOM   7136 0C21 POPEP 350      54.475  91.680  26.457  1.00  0.00           C
ATOM   7138 1C21 POPEP 350      52.995  92.040  26.447  1.00  0.00           C
ATOM   7141 2C21 POPEP 350      52.006  91.209  27.277  1.00  0.00           C
ATOM   7144 3C21 POPEP 350      52.436  90.980  28.737  1.00  0.00           C
ATOM   7147 4C21 POPEP 350      51.695  89.820  29.417  1.00  0.00           C
ATOM   7150 5C21 POPEP 350      50.175  89.949  29.348  1.00  0.00           C
ATOM   7153 6C21 POPEP 350      49.456  88.979  30.277  1.00  0.00           C
ATOM   7156 7C21 POPEP 350      47.936  89.110  30.177  1.00  0.00           C
ATOM   7159 8C21 POPEP 350      47.185  88.270  31.197  1.00  0.00           C
ATOM   7163  C33 POPEP 350      55.366  93.799  19.137  1.00  0.00           C
ATOM   7166  C34 POPEP 350      55.676  94.060  20.617  1.00  0.00           C
ATOM   7169  C35 POPEP 350      57.136  93.799  21.008  1.00  0.00           C
ATOM   7172  C36 POPEP 350      57.636  92.389  20.697  1.00  0.00           C
ATOM   7175  C37 POPEP 350      59.076  92.139  21.157  1.00  0.00           C
ATOM   7178  C38 POPEP 350      59.396  90.639  21.087  1.00  0.00           C
ATOM   7181  C39 POPEP 350      60.806  90.299  21.587  1.00  0.00           C
ATOM   7184 0C31 POPEP 350      60.886  88.839  22.057  1.00  0.00           C
ATOM   7187 1C31 POPEP 350      62.256  88.489  22.627  1.00  0.00           C
ATOM   7190 2C31 POPEP 350      62.256  87.220  23.487  1.00  0.00           C
ATOM   7193 3C31 POPEP 350      63.666  86.830  23.977  1.00  0.00           C
ATOM   7196 4C31 POPEP 350      64.276  87.840  24.967  1.00  0.00           C
ATOM   7199 5C31 POPEP 350      65.796  87.650  25.137  1.00  0.00           C
ATOM   7202 6C31 POPEP 350      66.425  88.559  26.188  1.00  0.00           C
ATOM   7206  NH3 POPEQ 351      10.056  25.370  51.467  1.00  0.00           N
ATOM   7210  C12 POPEQ 351      10.846  24.560  50.487  1.00  0.00           C
ATOM   7213  C11 POPEQ 351      11.566  23.380  51.197  1.00  0.00           C
ATOM   7216  P   POPEQ 351       9.296  21.980  51.397  1.00  0.00           P
ATOM   7217  O13 POPEQ 351       9.156  20.550  51.698  1.00  0.00           O
ATOM   7218  O14 POPEQ 351       8.336  22.940  52.008  1.00  0.00           O
ATOM   7219  O11 POPEQ 351       9.296  22.160  49.847  1.00  0.00           O
ATOM   7220  O12 POPEQ 351      10.716  22.460  51.877  1.00  0.00           O
ATOM   7221  C1  POPEQ 351      10.186  21.550  48.938  1.00  0.00           C
ATOM   7224  C2  POPEQ 351       9.476  21.310  47.577  1.00  0.00           C
ATOM   7226  O21 POPEQ 351       9.406  22.510  46.787  1.00  0.00           O
ATOM   7227  C21 POPEQ 351       8.446  23.380  47.077  1.00  0.00           C
ATOM   7228  O22 POPEQ 351       7.987  23.650  48.167  1.00  0.00           O
ATOM   7229  C22 POPEQ 351       7.857  23.960  45.798  1.00  0.00           C
ATOM   7232  C3  POPEQ 351       8.097  20.600  47.688  1.00  0.00           C
ATOM   7235  O31 POPEQ 351       7.437  20.540  46.397  1.00  0.00           O
ATOM   7236  C31 POPEQ 351       8.027  19.750  45.518  1.00  0.00           C
ATOM   7237  O32 POPEQ 351       8.936  18.970  45.747  1.00  0.00           O
ATOM   7238  C32 POPEQ 351       7.487  20.040  44.128  1.00  0.00           C
ATOM   7241  C23 POPEQ 351       7.777  25.510  45.827  1.00  0.00           C
ATOM   7244  C24 POPEQ 351       6.637  26.030  44.947  1.00  0.00           C
ATOM   7247  C25 POPEQ 351       6.847  27.470  44.458  1.00  0.00           C
ATOM   7250  C26 POPEQ 351       8.097  27.570  43.588  1.00  0.00           C
ATOM   7253  C27 POPEQ 351       8.137  28.770  42.647  1.00  0.00           C
ATOM   7256  C28 POPEQ 351       9.496  28.880  41.927  1.00  0.00           C
ATOM   7259  C29 POPEQ 351       9.806  27.650  41.107  1.00  0.00           C
ATOM   7261 0C21 POPEQ 351       9.886  27.540  39.767  1.00  0.00           C
ATOM   7263 1C21 POPEQ 351       9.736  28.630  38.728  1.00  0.00           C
ATOM   7266 2C21 POPEQ 351      11.036  28.800  37.917  1.00  0.00           C
ATOM   7269 3C21 POPEQ 351      12.186  29.370  38.767  1.00  0.00           C
ATOM   7272 4C21 POPEQ 351      13.586  29.200  38.167  1.00  0.00           C
ATOM   7275 5C21 POPEQ 351      14.176  27.810  38.447  1.00  0.00           C
ATOM   7278 6C21 POPEQ 351      15.596  27.630  37.907  1.00  0.00           C
ATOM   7281 7C21 POPEQ 351      16.156  26.220  38.197  1.00  0.00           C
ATOM   7284 8C21 POPEQ 351      17.436  25.910  37.417  1.00  0.00           C
ATOM   7288  C33 POPEQ 351       8.626  20.600  43.247  1.00  0.00           C
ATOM   7291  C34 POPEQ 351       8.157  20.830  41.807  1.00  0.00           C
ATOM   7294  C35 POPEQ 351       8.736  22.100  41.177  1.00  0.00           C
ATOM   7297  C36 POPEQ 351       8.017  23.370  41.667  1.00  0.00           C
ATOM   7300  C37 POPEQ 351       8.286  24.600  40.787  1.00  0.00           C
ATOM   7303  C38 POPEQ 351       7.697  24.530  39.367  1.00  0.00           C
ATOM   7306  C39 POPEQ 351       6.157  24.520  39.377  1.00  0.00           C
ATOM   7309 0C31 POPEQ 351       5.567  24.700  37.977  1.00  0.00           C
ATOM   7312 1C31 POPEQ 351       4.037  24.740  37.987  1.00  0.00           C
ATOM   7315 2C31 POPEQ 351       3.457  24.760  36.577  1.00  0.00           C
ATOM   7318 3C31 POPEQ 351       1.927  24.740  36.537  1.00  0.00           C
ATOM   7321 4C31 POPEQ 351       1.387  24.810  35.107  1.00  0.00           C
ATOM   7324 5C31 POPEQ 351      -0.113  24.500  35.017  1.00  0.00           C
ATOM   7327 6C31 POPEQ 351      -0.583  24.180  33.597  1.00  0.00           C
ATOM   7331  NH3 POPER 352      59.226 112.110  53.758  1.00  0.00           N
ATOM   7335  C12 POPER 352      60.175 113.159  54.257  1.00  0.00           C
ATOM   7338  C11 POPER 352      61.625 112.730  54.058  1.00  0.00           C
ATOM   7341  P   POPER 352      63.826 113.970  53.407  1.00  0.00           P
ATOM   7342  O13 POPER 352      64.145 115.340  52.957  1.00  0.00           O
ATOM   7343  O14 POPER 352      64.256 113.639  54.787  1.00  0.00           O
ATOM   7344  O11 POPER 352      64.405 112.900  52.387  1.00  0.00           O
ATOM   7345  O12 POPER 352      62.266 113.720  53.258  1.00  0.00           O
ATOM   7346  C1  POPER 352      65.285 113.310  51.337  1.00  0.00           C
ATOM   7349  C2  POPER 352      65.436 112.260  50.188  1.00  0.00           C
ATOM   7351  O21 POPER 352      64.206 112.180  49.458  1.00  0.00           O
ATOM   7352  C21 POPER 352      64.296 111.870  48.167  1.00  0.00           C
ATOM   7353  O22 POPER 352      65.336 111.719  47.548  1.00  0.00           O
ATOM   7354  C22 POPER 352      62.886 111.690  47.607  1.00  0.00           C
ATOM   7357  C3  POPER 352      65.855 110.879  50.767  1.00  0.00           C
ATOM   7360  O31 POPER 352      66.185 109.920  49.758  1.00  0.00           O
ATOM   7361  C31 POPER 352      67.406 109.750  49.237  1.00  0.00           C
ATOM   7362  O32 POPER 352      67.706 108.760  48.588  1.00  0.00           O
ATOM   7363  C32 POPER 352      68.396 110.910  49.487  1.00  0.00           C
ATOM   7366  C23 POPER 352      62.675 112.140  46.147  1.00  0.00           C
ATOM   7369  C24 POPER 352      61.196 112.000  45.778  1.00  0.00           C
ATOM   7372  C25 POPER 352      60.886 112.150  44.277  1.00  0.00           C
ATOM   7375  C26 POPER 352      61.386 110.970  43.427  1.00  0.00           C
ATOM   7378  C27 POPER 352      60.816 111.019  42.007  1.00  0.00           C
ATOM   7381  C28 POPER 352      61.406 109.950  41.077  1.00  0.00           C
ATOM   7384  C29 POPER 352      60.956 110.169  39.667  1.00  0.00           C
ATOM   7386 0C21 POPER 352      60.936 109.269  38.667  1.00  0.00           C
ATOM   7388 1C21 POPER 352      61.386 107.840  38.737  1.00  0.00           C
ATOM   7391 2C21 POPER 352      60.366 106.880  38.098  1.00  0.00           C
ATOM   7394 3C21 POPER 352      60.206 107.070  36.577  1.00  0.00           C
ATOM   7397 4C21 POPER 352      59.426 105.919  35.927  1.00  0.00           C
ATOM   7400 5C21 POPER 352      58.676 106.299  34.647  1.00  0.00           C
ATOM   7403 6C21 POPER 352      59.535 106.979  33.567  1.00  0.00           C
ATOM   7406 7C21 POPER 352      58.806 107.000  32.217  1.00  0.00           C
ATOM   7409 8C21 POPER 352      59.496 107.809  31.118  1.00  0.00           C
ATOM   7413  C33 POPER 352      69.856 110.599  49.058  1.00  0.00           C
ATOM   7416  C34 POPER 352      70.835 111.709  49.467  1.00  0.00           C
ATOM   7419  C35 POPER 352      70.796 112.949  48.557  1.00  0.00           C
ATOM   7422  C36 POPER 352      71.625 112.770  47.287  1.00  0.00           C
ATOM   7425  C37 POPER 352      71.586 113.980  46.337  1.00  0.00           C
ATOM   7428  C38 POPER 352      72.576 113.840  45.168  1.00  0.00           C
ATOM   7431  C39 POPER 352      71.986 113.019  44.008  1.00  0.00           C
ATOM   7434 0C31 POPER 352      71.066 113.860  43.117  1.00  0.00           C
ATOM   7437 1C31 POPER 352      69.865 113.060  42.607  1.00  0.00           C
ATOM   7440 2C31 POPER 352      68.936 113.860  41.687  1.00  0.00           C
ATOM   7443 3C31 POPER 352      69.465 114.100  40.267  1.00  0.00           C
ATOM   7446 4C31 POPER 352      69.775 112.800  39.507  1.00  0.00           C
ATOM   7449 5C31 POPER 352      69.826 112.980  37.987  1.00  0.00           C
ATOM   7452 6C31 POPER 352      70.125 111.690  37.217  1.00  0.00           C
ATOM   7456  NH3 POPES 353      34.696  36.610  10.580  1.00  0.00           N
ATOM   7460  C12 POPES 353      33.676  36.520   9.470  1.00  0.00           C
ATOM   7463  C11 POPES 353      32.945  35.170   9.580  1.00  0.00           C
ATOM   7466  P   POPES 353      30.816  35.720   8.100  1.00  0.00           P
ATOM   7467  O13 POPES 353      31.266  36.730   7.110  1.00  0.00           O
ATOM   7468  O14 POPES 353      29.776  34.770   7.640  1.00  0.00           O
ATOM   7469  O11 POPES 353      30.366  36.430   9.440  1.00  0.00           O
ATOM   7470  O12 POPES 353      32.106  34.900   8.470  1.00  0.00           O
ATOM   7471  C1  POPES 353      29.806  35.800  10.591  1.00  0.00           C
ATOM   7474  C2  POPES 353      29.976  36.750  11.810  1.00  0.00           C
ATOM   7476  O21 POPES 353      30.196  36.040  13.040  1.00  0.00           O
ATOM   7477  C21 POPES 353      29.126  35.480  13.620  1.00  0.00           C
ATOM   7478  O22 POPES 353      28.056  35.250  13.100  1.00  0.00           O
ATOM   7479  C22 POPES 353      29.466  35.229  15.100  1.00  0.00           C
ATOM   7482  C3  POPES 353      28.836  37.830  11.890  1.00  0.00           C
ATOM   7485  O31 POPES 353      28.676  38.440  13.190  1.00  0.00           O
ATOM   7486  C31 POPES 353      29.386  39.550  13.390  1.00  0.00           C
ATOM   7487  O32 POPES 353      30.406  39.860  12.790  1.00  0.00           O
ATOM   7488  C32 POPES 353      28.776  40.440  14.480  1.00  0.00           C
ATOM   7491  C23 POPES 353      29.636  36.550  15.880  1.00  0.00           C
ATOM   7494  C24 POPES 353      30.356  36.400  17.237  1.00  0.00           C
ATOM   7497  C25 POPES 353      31.156  37.660  17.587  1.00  0.00           C
ATOM   7500  C26 POPES 353      32.016  37.599  18.867  1.00  0.00           C
ATOM   7503  C27 POPES 353      32.625  38.989  19.137  1.00  0.00           C
ATOM   7506  C28 POPES 353      33.176  39.199  20.567  1.00  0.00           C
ATOM   7509  C29 POPES 353      34.576  38.690  20.787  1.00  0.00           C
ATOM   7511 0C21 POPES 353      35.556  39.310  21.487  1.00  0.00           C
ATOM   7513 1C21 POPES 353      35.456  40.610  22.237  1.00  0.00           C
ATOM   7516 2C21 POPES 353      36.336  41.699  21.587  1.00  0.00           C
ATOM   7519 3C21 POPES 353      36.296  43.030  22.348  1.00  0.00           C
ATOM   7522 4C21 POPES 353      37.026  44.170  21.627  1.00  0.00           C
ATOM   7525 5C21 POPES 353      38.516  43.880  21.447  1.00  0.00           C
ATOM   7528 6C21 POPES 353      39.306  45.010  20.787  1.00  0.00           C
ATOM   7531 7C21 POPES 353      40.795  44.670  20.757  1.00  0.00           C
ATOM   7534 8C21 POPES 353      41.675  45.650  19.987  1.00  0.00           C
ATOM   7538  C33 POPES 353      28.356  39.700  15.760  1.00  0.00           C
ATOM   7541  C34 POPES 353      27.996  40.639  16.910  1.00  0.00           C
ATOM   7544  C35 POPES 353      27.886  39.900  18.257  1.00  0.00           C
ATOM   7547  C36 POPES 353      28.616  40.620  19.397  1.00  0.00           C
ATOM   7550  C37 POPES 353      28.996  39.690  20.557  1.00  0.00           C
ATOM   7553  C38 POPES 353      29.756  40.400  21.697  1.00  0.00           C
ATOM   7556  C39 POPES 353      28.836  40.980  22.777  1.00  0.00           C
ATOM   7559 0C31 POPES 353      29.596  41.640  23.938  1.00  0.00           C
ATOM   7562 1C31 POPES 353      28.676  42.010  25.107  1.00  0.00           C
ATOM   7565 2C31 POPES 353      29.416  42.680  26.277  1.00  0.00           C
ATOM   7568 3C31 POPES 353      28.456  43.270  27.337  1.00  0.00           C
ATOM   7571 4C31 POPES 353      28.256  42.400  28.577  1.00  0.00           C
ATOM   7574 5C31 POPES 353      29.326  42.619  29.657  1.00  0.00           C
ATOM   7577 6C31 POPES 353      29.066  41.850  30.957  1.00  0.00           C
ATOM   7581  NH3 POPET 354      52.906  52.350  54.508  1.00  0.00           N
ATOM   7585  C12 POPET 354      54.035  52.920  53.658  1.00  0.00           C
ATOM   7588  C11 POPET 354      54.456  54.330  54.158  1.00  0.00           C
ATOM   7591  P   POPET 354      56.326  54.660  52.238  1.00  0.00           P
ATOM   7592  O13 POPET 354      57.535  55.510  52.077  1.00  0.00           O
ATOM   7593  O14 POPET 354      56.506  53.200  52.177  1.00  0.00           O
ATOM   7594  O11 POPET 354      55.206  55.130  51.237  1.00  0.00           O
ATOM   7595  O12 POPET 354      55.646  54.920  53.628  1.00  0.00           O
ATOM   7596  C1  POPET 354      54.465  56.340  51.477  1.00  0.00           C
ATOM   7599  C2  POPET 354      54.445  57.270  50.247  1.00  0.00           C
ATOM   7601  O21 POPET 354      53.776  58.510  50.557  1.00  0.00           O
ATOM   7602  C21 POPET 354      52.476  58.620  50.317  1.00  0.00           C
ATOM   7603  O22 POPET 354      51.646  57.730  50.417  1.00  0.00           O
ATOM   7604  C22 POPET 354      52.215  60.070  49.847  1.00  0.00           C
ATOM   7607  C3  POPET 354      53.956  56.600  48.938  1.00  0.00           C
ATOM   7610  O31 POPET 354      53.855  57.640  47.948  1.00  0.00           O
ATOM   7611  C31 POPET 354      54.556  57.479  46.848  1.00  0.00           C
ATOM   7612  O32 POPET 354      55.256  56.520  46.558  1.00  0.00           O
ATOM   7613  C32 POPET 354      54.506  58.800  46.057  1.00  0.00           C
ATOM   7616  C23 POPET 354      50.976  60.350  48.957  1.00  0.00           C
ATOM   7619  C24 POPET 354      51.146  61.720  48.258  1.00  0.00           C
ATOM   7622  C25 POPET 354      49.936  62.250  47.467  1.00  0.00           C
ATOM   7625  C26 POPET 354      50.276  63.500  46.628  1.00  0.00           C
ATOM   7628  C27 POPET 354      49.076  64.169  45.938  1.00  0.00           C
ATOM   7631  C28 POPET 354      49.366  64.760  44.537  1.00  0.00           C
ATOM   7634  C29 POPET 354      49.166  63.750  43.438  1.00  0.00           C
ATOM   7636 0C21 POPET 354      48.335  63.870  42.377  1.00  0.00           C
ATOM   7638 1C21 POPET 354      47.486  65.070  42.077  1.00  0.00           C
ATOM   7641 2C21 POPET 354      46.924  65.080  40.647  1.00  0.00           C
ATOM   7644 3C21 POPET 354      47.986  65.390  39.577  1.00  0.00           C
ATOM   7647 4C21 POPET 354      47.416  65.510  38.167  1.00  0.00           C
ATOM   7650 5C21 POPET 354      46.326  66.590  38.057  1.00  0.00           C
ATOM   7653 6C21 POPET 354      46.026  67.020  36.617  1.00  0.00           C
ATOM   7656 7C21 POPET 354      45.014  68.160  36.537  1.00  0.00           C
ATOM   7659 8C21 POPET 354      44.726  68.620  35.107  1.00  0.00           C
ATOM   7663  C33 POPET 354      53.256  58.960  45.168  1.00  0.00           C
ATOM   7666  C34 POPET 354      53.085  57.840  44.137  1.00  0.00           C
ATOM   7669  C35 POPET 354      51.936  58.100  43.158  1.00  0.00           C
ATOM   7672  C36 POPET 354      52.366  58.840  41.877  1.00  0.00           C
ATOM   7675  C37 POPET 354      51.196  59.060  40.907  1.00  0.00           C
ATOM   7678  C38 POPET 354      51.666  59.310  39.458  1.00  0.00           C
ATOM   7681  C39 POPET 354      50.635  58.870  38.407  1.00  0.00           C
ATOM   7684 0C31 POPET 354      49.506  59.880  38.187  1.00  0.00           C
ATOM   7687 1C31 POPET 354      48.436  59.330  37.227  1.00  0.00           C
ATOM   7690 2C31 POPET 354      47.375  60.369  36.817  1.00  0.00           C
ATOM   7693 3C31 POPET 354      47.584  60.950  35.407  1.00  0.00           C
ATOM   7696 4C31 POPET 354      48.806  61.880  35.297  1.00  0.00           C
ATOM   7699 5C31 POPET 354      48.826  62.639  33.967  1.00  0.00           C
ATOM   7702 6C31 POPET 354      49.906  63.720  33.897  1.00  0.00           C
ATOM   7706  NH3 POPEU 355     115.696  78.489   9.540  1.00  0.00           N
ATOM   7710  C12 POPEU 355     114.954  79.190   8.430  1.00  0.00           C
ATOM   7713  C11 POPEU 355     113.476  79.380   8.820  1.00  0.00           C
ATOM   7716  P   POPEU 355     112.876  81.600  10.070  1.00  0.00           P
ATOM   7717  O13 POPEU 355     113.996  82.490   9.680  1.00  0.00           O
ATOM   7718  O14 POPEU 355     111.675  81.700   9.211  1.00  0.00           O
ATOM   7719  O11 POPEU 355     112.406  81.870  11.560  1.00  0.00           O
ATOM   7720  O12 POPEU 355     113.376  80.099  10.060  1.00  0.00           O
ATOM   7721  C1  POPEU 355     111.125  81.430  12.040  1.00  0.00           C
ATOM   7724  C2  POPEU 355     110.135  82.620  12.281  1.00  0.00           C
ATOM   7726  O21 POPEU 355     108.826  82.099  12.630  1.00  0.00           O
ATOM   7727  C21 POPEU 355     108.175  82.860  13.521  1.00  0.00           C
ATOM   7728  O22 POPEU 355     108.656  83.779  14.151  1.00  0.00           O
ATOM   7729  C22 POPEU 355     106.706  82.459  13.551  1.00  0.00           C
ATOM   7732  C3  POPEU 355     109.985  83.550  11.031  1.00  0.00           C
ATOM   7735  O31 POPEU 355     109.166  84.720  11.301  1.00  0.00           O
ATOM   7736  C31 POPEU 355     109.896  85.650  11.970  1.00  0.00           C
ATOM   7737  O32 POPEU 355     111.055  85.520  12.290  1.00  0.00           O
ATOM   7738  C32 POPEU 355     109.035  86.859  12.290  1.00  0.00           C
ATOM   7741  C23 POPEU 355     105.796  83.450  14.340  1.00  0.00           C
ATOM   7744  C24 POPEU 355     105.675  84.879  13.780  1.00  0.00           C
ATOM   7747  C25 POPEU 355     104.535  85.690  14.451  1.00  0.00           C
ATOM   7750  C26 POPEU 355     104.604  85.749  15.991  1.00  0.00           C
ATOM   7753  C27 POPEU 355     103.336  86.360  16.611  1.00  0.00           C
ATOM   7756  C28 POPEU 355     103.156  86.100  18.127  1.00  0.00           C
ATOM   7759  C29 POPEU 355     103.996  86.959  19.037  1.00  0.00           C
ATOM   7761 0C21 POPEU 355     103.555  87.780  20.018  1.00  0.00           C
ATOM   7763 1C21 POPEU 355     102.126  88.080  20.417  1.00  0.00           C
ATOM   7766 2C21 POPEU 355     101.885  88.080  21.928  1.00  0.00           C
ATOM   7769 3C21 POPEU 355     100.585  88.810  22.308  1.00  0.00           C
ATOM   7772 4C21 POPEU 355     100.495  89.079  23.817  1.00  0.00           C
ATOM   7775 5C21 POPEU 355      99.276  89.920  24.228  1.00  0.00           C
ATOM   7778 6C21 POPEU 355      99.255  90.140  25.748  1.00  0.00           C
ATOM   7781 7C21 POPEU 355      98.085  91.010  26.228  1.00  0.00           C
ATOM   7784 8C21 POPEU 355      98.056  91.170  27.747  1.00  0.00           C
ATOM   7788  C33 POPEU 355     109.395  87.340  13.710  1.00  0.00           C
ATOM   7791  C34 POPEU 355     108.415  88.379  14.261  1.00  0.00           C
ATOM   7794  C35 POPEU 355     108.745  88.799  15.701  1.00  0.00           C
ATOM   7797  C36 POPEU 355     108.716  87.630  16.690  1.00  0.00           C
ATOM   7800  C37 POPEU 355     108.945  88.060  18.138  1.00  0.00           C
ATOM   7803  C38 POPEU 355     109.425  86.889  18.997  1.00  0.00           C
ATOM   7806  C39 POPEU 355     109.525  87.209  20.497  1.00  0.00           C
ATOM   7809 0C31 POPEU 355     108.145  87.320  21.158  1.00  0.00           C
ATOM   7812 1C31 POPEU 355     108.225  87.459  22.688  1.00  0.00           C
ATOM   7815 2C31 POPEU 355     106.876  87.180  23.358  1.00  0.00           C
ATOM   7818 3C31 POPEU 355     107.016  87.129  24.888  1.00  0.00           C
ATOM   7821 4C31 POPEU 355     105.746  86.690  25.618  1.00  0.00           C
ATOM   7824 5C31 POPEU 355     106.064  86.349  27.077  1.00  0.00           C
ATOM   7827 6C31 POPEU 355     104.866  86.349  28.027  1.00  0.00           C
ATOM   7831  NH3 POPEV 356      40.896 108.610  53.287  1.00  0.00           N
ATOM   7835  C12 POPEV 356      40.336 109.150  54.577  1.00  0.00           C
ATOM   7838  C11 POPEV 356      41.096 108.639  55.827  1.00  0.00           C
ATOM   7841  P   POPEV 356      43.656 108.200  55.497  1.00  0.00           P
ATOM   7842  O13 POPEV 356      44.976 108.820  55.777  1.00  0.00           O
ATOM   7843  O14 POPEV 356      43.396 106.839  55.997  1.00  0.00           O
ATOM   7844  O11 POPEV 356      43.476 108.279  53.918  1.00  0.00           O
ATOM   7845  O12 POPEV 356      42.444 109.150  55.938  1.00  0.00           O
ATOM   7846  C1  POPEV 356      43.796 109.570  53.327  1.00  0.00           C
ATOM   7849  C2  POPEV 356      44.335 109.479  51.877  1.00  0.00           C
ATOM   7851  O21 POPEV 356      43.286 108.970  51.027  1.00  0.00           O
ATOM   7852  C21 POPEV 356      43.265 109.529  49.827  1.00  0.00           C
ATOM   7853  O22 POPEV 356      44.086 110.329  49.408  1.00  0.00           O
ATOM   7854  C22 POPEV 356      42.106 108.970  49.018  1.00  0.00           C
ATOM   7857  C3  POPEV 356      45.635 108.630  51.798  1.00  0.00           C
ATOM   7860  O31 POPEV 356      46.376 108.790  50.568  1.00  0.00           O
ATOM   7861  C31 POPEV 356      46.026 107.920  49.618  1.00  0.00           C
ATOM   7862  O32 POPEV 356      45.266 106.989  49.777  1.00  0.00           O
ATOM   7863  C32 POPEV 356      46.625 108.340  48.258  1.00  0.00           C
ATOM   7866  C23 POPEV 356      41.776 109.860  47.798  1.00  0.00           C
ATOM   7869  C24 POPEV 356      41.506 109.040  46.537  1.00  0.00           C
ATOM   7872  C25 POPEV 356      40.206 108.229  46.628  1.00  0.00           C
ATOM   7875  C26 POPEV 356      40.046 107.340  45.397  1.00  0.00           C
ATOM   7878  C27 POPEV 356      38.716 106.590  45.347  1.00  0.00           C
ATOM   7881  C28 POPEV 356      38.816 105.370  44.417  1.00  0.00           C
ATOM   7884  C29 POPEV 356      37.496 104.710  44.137  1.00  0.00           C
ATOM   7886 0C21 POPEV 356      36.996 104.440  42.917  1.00  0.00           C
ATOM   7888 1C21 POPEV 356      37.625 104.790  41.587  1.00  0.00           C
ATOM   7891 2C21 POPEV 356      36.586 105.180  40.527  1.00  0.00           C
ATOM   7894 3C21 POPEV 356      35.826 106.480  40.848  1.00  0.00           C
ATOM   7897 4C21 POPEV 356      34.636 106.730  39.897  1.00  0.00           C
ATOM   7900 5C21 POPEV 356      35.046 106.839  38.427  1.00  0.00           C
ATOM   7903 6C21 POPEV 356      33.886 107.300  37.537  1.00  0.00           C
ATOM   7906 7C21 POPEV 356      34.326 107.630  36.107  1.00  0.00           C
ATOM   7909 8C21 POPEV 356      33.296 108.470  35.347  1.00  0.00           C
ATOM   7913  C33 POPEV 356      45.806 107.790  47.048  1.00  0.00           C
ATOM   7916  C34 POPEV 356      45.515 108.830  45.938  1.00  0.00           C
ATOM   7919  C35 POPEV 356      46.506 108.790  44.758  1.00  0.00           C
ATOM   7922  C36 POPEV 356      46.146 107.760  43.677  1.00  0.00           C
ATOM   7925  C37 POPEV 356      47.156 107.720  42.517  1.00  0.00           C
ATOM   7928  C38 POPEV 356      46.756 106.740  41.407  1.00  0.00           C
ATOM   7931  C39 POPEV 356      47.756 106.640  40.238  1.00  0.00           C
ATOM   7934 0C31 POPEV 356      47.286 105.659  39.147  1.00  0.00           C
ATOM   7937 1C31 POPEV 356      48.225 105.599  37.937  1.00  0.00           C
ATOM   7940 2C31 POPEV 356      47.796 104.580  36.867  1.00  0.00           C
ATOM   7943 3C31 POPEV 356      46.715 105.099  35.907  1.00  0.00           C
ATOM   7946 4C31 POPEV 356      46.106 104.000  35.027  1.00  0.00           C
ATOM   7949 5C31 POPEV 356      44.896 104.500  34.227  1.00  0.00           C
ATOM   7952 6C31 POPEV 356      44.136 103.390  33.487  1.00  0.00           C
ATOM   7956  NH3 POPEW 357      24.866  76.910  51.188  1.00  0.00           N
ATOM   7960  C12 POPEW 357      23.766  76.900  52.207  1.00  0.00           C
ATOM   7963  C11 POPEW 357      22.436  76.529  51.548  1.00  0.00           C
ATOM   7966  P   POPEW 357      20.766  74.909  52.787  1.00  0.00           P
ATOM   7967  O13 POPEW 357      21.796  73.930  53.197  1.00  0.00           O
ATOM   7968  O14 POPEW 357      19.626  75.110  53.707  1.00  0.00           O
ATOM   7969  O11 POPEW 357      20.216  74.580  51.357  1.00  0.00           O
ATOM   7970  O12 POPEW 357      21.436  76.320  52.548  1.00  0.00           O
ATOM   7971  C1  POPEW 357      20.876  73.770  50.387  1.00  0.00           C
ATOM   7974  C2  POPEW 357      19.816  73.120  49.478  1.00  0.00           C
ATOM   7976  O21 POPEW 357      20.436  72.230  48.527  1.00  0.00           O
ATOM   7977  C21 POPEW 357      21.026  72.760  47.467  1.00  0.00           C
ATOM   7978  O22 POPEW 357      21.306  73.930  47.297  1.00  0.00           O
ATOM   7979  C22 POPEW 357      21.266  71.640  46.457  1.00  0.00           C
ATOM   7982  C3  POPEW 357      18.816  74.180  48.897  1.00  0.00           C
ATOM   7985  O31 POPEW 357      17.866  73.760  47.897  1.00  0.00           O
ATOM   7986  C31 POPEW 357      17.426  72.529  47.747  1.00  0.00           C
ATOM   7987  O32 POPEW 357      17.706  71.529  48.377  1.00  0.00           O
ATOM   7988  C32 POPEW 357      16.496  72.580  46.517  1.00  0.00           C
ATOM   7991  C23 POPEW 357      22.636  71.750  45.757  1.00  0.00           C
ATOM   7994  C24 POPEW 357      22.916  70.489  44.917  1.00  0.00           C
ATOM   7997  C25 POPEW 357      23.285  70.790  43.457  1.00  0.00           C
ATOM   8000  C26 POPEW 357      22.116  71.349  42.627  1.00  0.00           C
ATOM   8003  C27 POPEW 357      22.476  71.500  41.137  1.00  0.00           C
ATOM   8006  C28 POPEW 357      21.276  71.840  40.247  1.00  0.00           C
ATOM   8009  C29 POPEW 357      20.576  73.090  40.708  1.00  0.00           C
ATOM   8011 0C21 POPEW 357      20.296  74.190  39.987  1.00  0.00           C
ATOM   8013 1C21 POPEW 357      20.636  74.440  38.527  1.00  0.00           C
ATOM   8016 2C21 POPEW 357      19.396  74.320  37.627  1.00  0.00           C
ATOM   8019 3C21 POPEW 357      18.206  75.220  38.018  1.00  0.00           C
ATOM   8022 4C21 POPEW 357      16.976  74.940  37.167  1.00  0.00           C
ATOM   8025 5C21 POPEW 357      15.686  75.500  37.777  1.00  0.00           C
ATOM   8028 6C21 POPEW 357      14.446  74.909  37.107  1.00  0.00           C
ATOM   8031 7C21 POPEW 357      13.156  75.470  37.677  1.00  0.00           C
ATOM   8034 8C21 POPEW 357      11.926  74.740  37.157  1.00  0.00           C
ATOM   8038  C33 POPEW 357      15.876  71.220  46.117  1.00  0.00           C
ATOM   8041  C34 POPEW 357      14.646  71.400  45.207  1.00  0.00           C
ATOM   8044  C35 POPEW 357      13.746  70.169  45.197  1.00  0.00           C
ATOM   8047  C36 POPEW 357      12.306  70.459  44.737  1.00  0.00           C
ATOM   8050  C37 POPEW 357      11.386  69.250  44.887  1.00  0.00           C
ATOM   8053  C38 POPEW 357       9.896  69.620  44.838  1.00  0.00           C
ATOM   8056  C39 POPEW 357       8.946  68.450  44.517  1.00  0.00           C
ATOM   8059 0C31 POPEW 357       9.056  68.000  43.057  1.00  0.00           C
ATOM   8062 1C31 POPEW 357       8.226  66.750  42.747  1.00  0.00           C
ATOM   8065 2C31 POPEW 357       8.656  66.110  41.418  1.00  0.00           C
ATOM   8068 3C31 POPEW 357       8.007  64.740  41.188  1.00  0.00           C
ATOM   8071 4C31 POPEW 357       8.716  63.600  41.947  1.00  0.00           C
ATOM   8074 5C31 POPEW 357       8.067  62.220  41.737  1.00  0.00           C
ATOM   8077 6C31 POPEW 357       8.796  61.080  42.457  1.00  0.00           C
ATOM   8081  NH3 POPEX 358     119.586  -0.719   7.611  1.00  0.00           N
ATOM   8085  C12 POPEX 358     120.766   0.221   7.591  1.00  0.00           C
ATOM   8088  C11 POPEX 358     120.215   1.661   7.611  1.00  0.00           C
ATOM   8091  P   POPEX 358     122.326   3.180   8.341  1.00  0.00           P
ATOM   8092  O13 POPEX 358     123.555   3.270   7.530  1.00  0.00           O
ATOM   8093  O14 POPEX 358     121.895   4.430   9.041  1.00  0.00           O
ATOM   8094  O11 POPEX 358     122.524   2.011   9.410  1.00  0.00           O
ATOM   8095  O12 POPEX 358     121.166   2.680   7.371  1.00  0.00           O
ATOM   8096  C1  POPEX 358     123.815   2.031  10.060  1.00  0.00           C
ATOM   8099  C2  POPEX 358     123.885   1.301  11.441  1.00  0.00           C
ATOM   8101  O21 POPEX 358     122.594   1.191  12.091  1.00  0.00           O
ATOM   8102  C21 POPEX 358     121.975   2.321  12.421  1.00  0.00           C
ATOM   8103  O22 POPEX 358     122.335   3.460  12.180  1.00  0.00           O
ATOM   8104  C22 POPEX 358     120.755   1.891  13.220  1.00  0.00           C
ATOM   8107  C3  POPEX 358     124.995   1.961  12.341  1.00  0.00           C
ATOM   8110  O31 POPEX 358     125.425   1.181  13.470  1.00  0.00           O
ATOM   8111  C31 POPEX 358     124.814   1.441  14.620  1.00  0.00           C
ATOM   8112  O32 POPEX 358     123.856   2.170  14.760  1.00  0.00           O
ATOM   8113  C32 POPEX 358     125.505   0.741  15.771  1.00  0.00           C
ATOM   8116  C23 POPEX 358     119.916   3.031  13.841  1.00  0.00           C
ATOM   8119  C24 POPEX 358     118.704   2.441  14.601  1.00  0.00           C
ATOM   8122  C25 POPEX 358     117.366   3.110  14.270  1.00  0.00           C
ATOM   8125  C26 POPEX 358     117.165   4.471  14.941  1.00  0.00           C
ATOM   8128  C27 POPEX 358     115.836   5.131  14.561  1.00  0.00           C
ATOM   8131  C28 POPEX 358     115.556   6.451  15.291  1.00  0.00           C
ATOM   8134  C29 POPEX 358     114.195   6.971  14.881  1.00  0.00           C
ATOM   8136 0C21 POPEX 358     113.085   7.061  15.641  1.00  0.00           C
ATOM   8138 1C21 POPEX 358     112.925   6.670  17.098  1.00  0.00           C
ATOM   8141 2C21 POPEX 358     112.646   7.900  17.978  1.00  0.00           C
ATOM   8144 3C21 POPEX 358     111.855   7.561  19.247  1.00  0.00           C
ATOM   8147 4C21 POPEX 358     111.486   8.820  20.037  1.00  0.00           C
ATOM   8150 5C21 POPEX 358     110.305   8.630  21.008  1.00  0.00           C
ATOM   8153 6C21 POPEX 358     109.995   9.931  21.768  1.00  0.00           C
ATOM   8156 7C21 POPEX 358     108.806   9.821  22.728  1.00  0.00           C
ATOM   8159 8C21 POPEX 358     108.485  11.141  23.438  1.00  0.00           C
ATOM   8163  C33 POPEX 358     125.236  -0.769  15.771  1.00  0.00           C
ATOM   8166  C34 POPEX 358     123.806  -1.140  15.350  1.00  0.00           C
ATOM   8169  C35 POPEX 358     122.686  -0.559  16.210  1.00  0.00           C
ATOM   8172  C36 POPEX 358     122.485  -1.400  17.478  1.00  0.00           C
ATOM   8175  C37 POPEX 358     121.076  -1.219  18.057  1.00  0.00           C
ATOM   8178  C38 POPEX 358     120.845  -2.159  19.247  1.00  0.00           C
ATOM   8181  C39 POPEX 358     120.326  -3.540  18.817  1.00  0.00           C
ATOM   8184 0C31 POPEX 358     120.155  -4.469  20.028  1.00  0.00           C
ATOM   8187 1C31 POPEX 358     119.145  -5.590  19.778  1.00  0.00           C
ATOM   8190 2C31 POPEX 358     118.875  -6.409  21.047  1.00  0.00           C
ATOM   8193 3C31 POPEX 358     119.705  -7.709  21.158  1.00  0.00           C
ATOM   8196 4C31 POPEX 358     121.216  -7.489  21.317  1.00  0.00           C
ATOM   8199 5C31 POPEX 358     121.935  -8.780  21.728  1.00  0.00           C
ATOM   8202 6C31 POPEX 358     123.415  -8.599  22.077  1.00  0.00           C
ATOM   8206  NH3 POPEY 359     131.666  90.049   9.150  1.00  0.00           N
ATOM   8210  C12 POPEY 359     131.924  89.450   7.800  1.00  0.00           C
ATOM   8213  C11 POPEY 359     132.146  87.930   7.830  1.00  0.00           C
ATOM   8216  P   POPEY 359     130.696  86.750   9.660  1.00  0.00           P
ATOM   8217  O13 POPEY 359     129.646  85.700   9.690  1.00  0.00           O
ATOM   8218  O14 POPEY 359     131.986  86.520  10.340  1.00  0.00           O
ATOM   8219  O11 POPEY 359     130.105  88.109  10.190  1.00  0.00           O
ATOM   8220  O12 POPEY 359     130.965  87.200   8.170  1.00  0.00           O
ATOM   8221  C1  POPEY 359     130.245  88.570  11.530  1.00  0.00           C
ATOM   8224  C2  POPEY 359     128.986  88.320  12.400  1.00  0.00           C
ATOM   8226  O21 POPEY 359     129.055  89.010  13.660  1.00  0.00           O
ATOM   8227  C21 POPEY 359     129.866  88.489  14.560  1.00  0.00           C
ATOM   8228  O22 POPEY 359     130.796  87.739  14.341  1.00  0.00           O
ATOM   8229  C22 POPEY 359     129.406  88.890  15.960  1.00  0.00           C
ATOM   8232  C3  POPEY 359     128.646  86.810  12.570  1.00  0.00           C
ATOM   8235  O31 POPEY 359     127.524  86.650  13.470  1.00  0.00           O
ATOM   8236  C31 POPEY 359     126.575  85.830  13.040  1.00  0.00           C
ATOM   8237  O32 POPEY 359     126.715  85.010  12.140  1.00  0.00           O
ATOM   8238  C32 POPEY 359     125.255  86.080  13.740  1.00  0.00           C
ATOM   8241  C23 POPEY 359     129.385  87.630  16.870  1.00  0.00           C
ATOM   8244  C24 POPEY 359     129.555  87.930  18.357  1.00  0.00           C
ATOM   8247  C25 POPEY 359     130.906  88.580  18.667  1.00  0.00           C
ATOM   8250  C26 POPEY 359     131.326  88.419  20.137  1.00  0.00           C
ATOM   8253  C27 POPEY 359     132.436  89.420  20.508  1.00  0.00           C
ATOM   8256  C28 POPEY 359     132.646  89.639  22.017  1.00  0.00           C
ATOM   8259  C29 POPEY 359     131.374  90.150  22.627  1.00  0.00           C
ATOM   8261 0C21 POPEY 359     131.055  90.220  23.927  1.00  0.00           C
ATOM   8263 1C21 POPEY 359     131.895  89.900  25.137  1.00  0.00           C
ATOM   8266 2C21 POPEY 359     133.105  90.820  25.427  1.00  0.00           C
ATOM   8269 3C21 POPEY 359     132.904  92.330  25.188  1.00  0.00           C
ATOM   8272 4C21 POPEY 359     134.075  93.220  25.647  1.00  0.00           C
ATOM   8275 5C21 POPEY 359     134.236  93.260  27.177  1.00  0.00           C
ATOM   8278 6C21 POPEY 359     135.094  94.430  27.677  1.00  0.00           C
ATOM   8281 7C21 POPEY 359     135.066  94.540  29.198  1.00  0.00           C
ATOM   8284 8C21 POPEY 359     135.785  95.779  29.747  1.00  0.00           C
ATOM   8288  C33 POPEY 359     125.024  87.549  14.170  1.00  0.00           C
ATOM   8291  C34 POPEY 359     124.435  87.640  15.570  1.00  0.00           C
ATOM   8294  C35 POPEY 359     125.435  87.200  16.640  1.00  0.00           C
ATOM   8297  C36 POPEY 359     124.814  87.290  18.037  1.00  0.00           C
ATOM   8300  C37 POPEY 359     125.825  86.959  19.147  1.00  0.00           C
ATOM   8303  C38 POPEY 359     125.456  87.640  20.467  1.00  0.00           C
ATOM   8306  C39 POPEY 359     124.096  87.200  21.017  1.00  0.00           C
ATOM   8309 0C31 POPEY 359     123.646  88.160  22.118  1.00  0.00           C
ATOM   8312 1C31 POPEY 359     122.165  87.990  22.508  1.00  0.00           C
ATOM   8315 2C31 POPEY 359     121.675  89.200  23.307  1.00  0.00           C
ATOM   8318 3C31 POPEY 359     121.265  90.390  22.427  1.00  0.00           C
ATOM   8321 4C31 POPEY 359     121.335  91.709  23.187  1.00  0.00           C
ATOM   8324 5C31 POPEY 359     120.435  92.799  22.577  1.00  0.00           C
ATOM   8327 6C31 POPEY 359     120.615  94.160  23.257  1.00  0.00           C
ATOM   8331  NH3 POPEZ 360      68.276  35.980  47.417  1.00  0.00           N
ATOM   8335  C12 POPEZ 360      68.685  37.340  47.927  1.00  0.00           C
ATOM   8338  C11 POPEZ 360      67.746  37.870  49.018  1.00  0.00           C
ATOM   8341  P   POPEZ 360      67.065  40.220  49.987  1.00  0.00           P
ATOM   8342  O13 POPEZ 360      66.515  39.620  51.217  1.00  0.00           O
ATOM   8343  O14 POPEZ 360      67.836  41.470  50.127  1.00  0.00           O
ATOM   8344  O11 POPEZ 360      65.905  40.460  48.918  1.00  0.00           O
ATOM   8345  O12 POPEZ 360      68.026  39.250  49.198  1.00  0.00           O
ATOM   8346  C1  POPEZ 360      66.206  41.120  47.677  1.00  0.00           C
ATOM   8349  C2  POPEZ 360      66.236  40.099  46.508  1.00  0.00           C
ATOM   8351  O21 POPEZ 360      66.386  40.720  45.207  1.00  0.00           O
ATOM   8352  C21 POPEZ 360      67.605  41.100  44.897  1.00  0.00           C
ATOM   8353  O22 POPEZ 360      68.536  41.250  45.677  1.00  0.00           O
ATOM   8354  C22 POPEZ 360      67.726  41.050  43.368  1.00  0.00           C
ATOM   8357  C3  POPEZ 360      64.906  39.280  46.508  1.00  0.00           C
ATOM   8360  O31 POPEZ 360      64.626  38.600  45.258  1.00  0.00           O
ATOM   8361  C31 POPEZ 360      65.366  37.520  45.048  1.00  0.00           C
ATOM   8362  O32 POPEZ 360      66.225  37.120  45.817  1.00  0.00           O
ATOM   8363  C32 POPEZ 360      64.946  36.850  43.747  1.00  0.00           C
ATOM   8366  C23 POPEZ 360      68.585  42.150  42.697  1.00  0.00           C
ATOM   8369  C24 POPEZ 360      69.226  41.590  41.418  1.00  0.00           C
ATOM   8372  C25 POPEZ 360      69.385  42.599  40.277  1.00  0.00           C
ATOM   8375  C26 POPEZ 360      69.835  41.889  38.988  1.00  0.00           C
ATOM   8378  C27 POPEZ 360      70.165  42.860  37.847  1.00  0.00           C
ATOM   8381  C28 POPEZ 360      70.436  42.120  36.527  1.00  0.00           C
ATOM   8384  C29 POPEZ 360      70.616  43.110  35.407  1.00  0.00           C
ATOM   8386 0C21 POPEZ 360      71.625  43.139  34.517  1.00  0.00           C
ATOM   8388 1C21 POPEZ 360      72.776  42.180  34.408  1.00  0.00           C
ATOM   8391 2C21 POPEZ 360      73.936  42.510  35.357  1.00  0.00           C
ATOM   8394 3C21 POPEZ 360      75.195  41.690  35.027  1.00  0.00           C
ATOM   8397 4C21 POPEZ 360      76.355  41.920  36.008  1.00  0.00           C
ATOM   8400 5C21 POPEZ 360      77.556  41.030  35.667  1.00  0.00           C
ATOM   8403 6C21 POPEZ 360      78.656  41.030  36.737  1.00  0.00           C
ATOM   8406 7C21 POPEZ 360      79.855  40.160  36.307  1.00  0.00           C
ATOM   8409 8C21 POPEZ 360      80.976  40.090  37.347  1.00  0.00           C
ATOM   8413  C33 POPEZ 360      65.406  37.640  42.497  1.00  0.00           C
ATOM   8416  C34 POPEZ 360      65.916  36.730  41.377  1.00  0.00           C
ATOM   8419  C35 POPEZ 360      66.425  37.520  40.157  1.00  0.00           C
ATOM   8422  C36 POPEZ 360      66.316  36.730  38.847  1.00  0.00           C
ATOM   8425  C37 POPEZ 360      65.046  37.110  38.057  1.00  0.00           C
ATOM   8428  C38 POPEZ 360      64.655  36.070  37.007  1.00  0.00           C
ATOM   8431  C39 POPEZ 360      65.695  35.840  35.907  1.00  0.00           C
ATOM   8434 0C31 POPEZ 360      65.215  34.800  34.887  1.00  0.00           C
ATOM   8437 1C31 POPEZ 360      66.275  34.490  33.817  1.00  0.00           C
ATOM   8440 2C31 POPEZ 360      65.635  34.040  32.497  1.00  0.00           C
ATOM   8443 3C31 POPEZ 360      66.625  34.070  31.327  1.00  0.00           C
ATOM   8446 4C31 POPEZ 360      67.506  32.830  31.207  1.00  0.00           C
ATOM   8449 5C31 POPEZ 360      68.495  32.920  30.037  1.00  0.00           C
ATOM   8452 6C31 POPEZ 360      69.335  31.650  29.857  1.00  0.00           C
ATOM   8456  NH3 POPEa 361      81.685  67.779  48.177  1.00  0.00           N
ATOM   8460  C12 POPEa 361      82.396  66.690  47.417  1.00  0.00           C
ATOM   8463  C11 POPEa 361      83.215  65.780  48.337  1.00  0.00           C
ATOM   8466  P   POPEa 361      84.005  63.350  47.677  1.00  0.00           P
ATOM   8467  O13 POPEa 361      84.936  62.919  48.747  1.00  0.00           O
ATOM   8468  O14 POPEa 361      82.646  62.790  47.768  1.00  0.00           O
ATOM   8469  O11 POPEa 361      84.686  62.900  46.317  1.00  0.00           O
ATOM   8470  O12 POPEa 361      83.996  64.909  47.537  1.00  0.00           O
ATOM   8471  C1  POPEa 361      83.905  62.370  45.227  1.00  0.00           C
ATOM   8474  C2  POPEa 361      84.096  63.140  43.897  1.00  0.00           C
ATOM   8476  O21 POPEa 361      83.155  62.550  42.977  1.00  0.00           O
ATOM   8477  C21 POPEa 361      82.935  63.220  41.867  1.00  0.00           C
ATOM   8478  O22 POPEa 361      83.236  64.390  41.667  1.00  0.00           O
ATOM   8479  C22 POPEa 361      82.186  62.340  40.857  1.00  0.00           C
ATOM   8482  C3  POPEa 361      85.546  63.040  43.348  1.00  0.00           C
ATOM   8485  O31 POPEa 361      85.836  64.120  42.447  1.00  0.00           O
ATOM   8486  C31 POPEa 361      86.225  63.870  41.207  1.00  0.00           C
ATOM   8487  O32 POPEa 361      86.465  62.770  40.717  1.00  0.00           O
ATOM   8488  C32 POPEa 361      86.365  65.220  40.487  1.00  0.00           C
ATOM   8491  C23 POPEa 361      83.046  62.030  39.607  1.00  0.00           C
ATOM   8494  C24 POPEa 361      82.226  61.410  38.467  1.00  0.00           C
ATOM   8497  C25 POPEa 361      83.005  61.360  37.147  1.00  0.00           C
ATOM   8500  C26 POPEa 361      82.156  60.990  35.927  1.00  0.00           C
ATOM   8503  C27 POPEa 361      83.014  60.880  34.657  1.00  0.00           C
ATOM   8506  C28 POPEa 361      82.186  60.650  33.377  1.00  0.00           C
ATOM   8509  C29 POPEa 361      81.365  61.870  33.037  1.00  0.00           C
ATOM   8511 0C21 POPEa 361      81.326  62.529  31.867  1.00  0.00           C
ATOM   8513 1C21 POPEa 361      82.056  62.180  30.598  1.00  0.00           C
ATOM   8516 2C21 POPEa 361      81.135  61.450  29.607  1.00  0.00           C
ATOM   8519 3C21 POPEa 361      81.186  59.920  29.747  1.00  0.00           C
ATOM   8522 4C21 POPEa 361      80.115  59.190  28.917  1.00  0.00           C
ATOM   8525 5C21 POPEa 361      80.255  59.390  27.397  1.00  0.00           C
ATOM   8528 6C21 POPEa 361      78.975  59.010  26.638  1.00  0.00           C
ATOM   8531 7C21 POPEa 361      79.035  59.440  25.157  1.00  0.00           C
ATOM   8534 8C21 POPEa 361      77.796  59.060  24.357  1.00  0.00           C
ATOM   8538  C33 POPEa 361      87.406  65.239  39.348  1.00  0.00           C
ATOM   8541  C34 POPEa 361      86.885  66.010  38.117  1.00  0.00           C
ATOM   8544  C35 POPEa 361      85.876  65.160  37.327  1.00  0.00           C
ATOM   8547  C36 POPEa 361      85.845  65.410  35.807  1.00  0.00           C
ATOM   8550  C37 POPEa 361      84.906  64.420  35.097  1.00  0.00           C
ATOM   8553  C38 POPEa 361      84.785  64.650  33.587  1.00  0.00           C
ATOM   8556  C39 POPEa 361      83.806  65.770  33.228  1.00  0.00           C
ATOM   8559 0C31 POPEa 361      83.585  65.959  31.717  1.00  0.00           C
ATOM   8562 1C31 POPEa 361      84.875  66.279  30.957  1.00  0.00           C
ATOM   8565 2C31 POPEa 361      84.665  66.540  29.458  1.00  0.00           C
ATOM   8568 3C31 POPEa 361      84.166  67.950  29.128  1.00  0.00           C
ATOM   8571 4C31 POPEa 361      84.255  68.239  27.618  1.00  0.00           C
ATOM   8574 5C31 POPEa 361      83.865  69.670  27.258  1.00  0.00           C
ATOM   8577 6C31 POPEa 361      83.846  69.930  25.747  1.00  0.00           C
ATOM   8581  NH3 POPEb 362      53.936  78.939  10.380  1.00  0.00           N
ATOM   8585  C12 POPEb 362      54.766  79.119   9.140  1.00  0.00           C
ATOM   8588  C11 POPEb 362      55.436  80.500   9.150  1.00  0.00           C
ATOM   8591  P   POPEb 362      57.666  81.450   8.150  1.00  0.00           P
ATOM   8592  O13 POPEb 362      58.785  80.500   8.060  1.00  0.00           O
ATOM   8593  O14 POPEb 362      57.605  82.549   7.170  1.00  0.00           O
ATOM   8594  O11 POPEb 362      57.605  82.029   9.610  1.00  0.00           O
ATOM   8595  O12 POPEb 362      56.336  80.620   8.040  1.00  0.00           O
ATOM   8596  C1  POPEb 362      58.736  81.980  10.480  1.00  0.00           C
ATOM   8599  C2  POPEb 362      58.626  80.810  11.500  1.00  0.00           C
ATOM   8601  O21 POPEb 362      58.756  81.290  12.850  1.00  0.00           O
ATOM   8602  C21 POPEb 362      57.625  81.430  13.550  1.00  0.00           C
ATOM   8603  O22 POPEb 362      56.506  81.120  13.180  1.00  0.00           O
ATOM   8604  C22 POPEb 362      57.956  82.080  14.910  1.00  0.00           C
ATOM   8607  C3  POPEb 362      59.736  79.769  11.220  1.00  0.00           C
ATOM   8610  O31 POPEb 362      59.356  78.500  11.790  1.00  0.00           O
ATOM   8611  C31 POPEb 362      60.046  78.120  12.850  1.00  0.00           C
ATOM   8612  O32 POPEb 362      61.146  78.529  13.160  1.00  0.00           O
ATOM   8613  C32 POPEb 362      59.206  77.170  13.690  1.00  0.00           C
ATOM   8616  C23 POPEb 362      57.166  81.570  16.130  1.00  0.00           C
ATOM   8619  C24 POPEb 362      57.715  82.200  17.417  1.00  0.00           C
ATOM   8622  C25 POPEb 362      57.126  81.579  18.688  1.00  0.00           C
ATOM   8625  C26 POPEb 362      57.736  82.129  19.977  1.00  0.00           C
ATOM   8628  C27 POPEb 362      57.236  81.349  21.207  1.00  0.00           C
ATOM   8631  C28 POPEb 362      57.776  81.849  22.557  1.00  0.00           C
ATOM   8634  C29 POPEb 362      59.256  81.590  22.707  1.00  0.00           C
ATOM   8636 0C21 POPEb 362      59.856  81.019  23.767  1.00  0.00           C
ATOM   8638 1C21 POPEb 362      59.206  80.609  25.057  1.00  0.00           C
ATOM   8641 2C21 POPEb 362      60.195  80.739  26.227  1.00  0.00           C
ATOM   8644 3C21 POPEb 362      60.536  82.200  26.587  1.00  0.00           C
ATOM   8647 4C21 POPEb 362      61.806  82.309  27.447  1.00  0.00           C
ATOM   8650 5C21 POPEb 362      62.166  83.760  27.777  1.00  0.00           C
ATOM   8653 6C21 POPEb 362      61.296  84.349  28.897  1.00  0.00           C
ATOM   8656 7C21 POPEb 362      61.386  85.870  28.967  1.00  0.00           C
ATOM   8659 8C21 POPEb 362      60.655  86.479  30.157  1.00  0.00           C
ATOM   8663  C33 POPEb 362      59.245  77.580  15.180  1.00  0.00           C
ATOM   8666  C34 POPEb 362      58.256  76.790  16.040  1.00  0.00           C
ATOM   8669  C35 POPEb 362      58.106  77.340  17.467  1.00  0.00           C
ATOM   8672  C36 POPEb 362      59.315  77.100  18.377  1.00  0.00           C
ATOM   8675  C37 POPEb 362      59.096  77.690  19.787  1.00  0.00           C
ATOM   8678  C38 POPEb 362      59.976  77.030  20.857  1.00  0.00           C
ATOM   8681  C39 POPEb 362      59.535  75.599  21.197  1.00  0.00           C
ATOM   8684 0C31 POPEb 362      58.956  75.480  22.617  1.00  0.00           C
ATOM   8687 1C31 POPEb 362      58.316  74.099  22.867  1.00  0.00           C
ATOM   8690 2C31 POPEb 362      58.036  73.800  24.357  1.00  0.00           C
ATOM   8693 3C31 POPEb 362      59.136  73.010  25.087  1.00  0.00           C
ATOM   8696 4C31 POPEb 362      60.536  73.590  24.887  1.00  0.00           C
ATOM   8699 5C31 POPEb 362      61.625  72.900  25.708  1.00  0.00           C
ATOM   8702 6C31 POPEb 362      63.006  73.490  25.397  1.00  0.00           C
ATOM   8706  NH3 POPEc 363      97.495  14.491   9.050  1.00  0.00           N
ATOM   8710  C12 POPEc 363      98.765  15.251   8.810  1.00  0.00           C
ATOM   8713  C11 POPEc 363      98.555  16.741   9.070  1.00  0.00           C
ATOM   8716  P   POPEc 363      99.525  19.050   8.600  1.00  0.00           P
ATOM   8717  O13 POPEc 363     100.906  19.550   8.790  1.00  0.00           O
ATOM   8718  O14 POPEc 363      98.844  19.520   7.370  1.00  0.00           O
ATOM   8719  O11 POPEc 363      98.634  19.320   9.861  1.00  0.00           O
ATOM   8720  O12 POPEc 363      99.656  17.481   8.570  1.00  0.00           O
ATOM   8721  C1  POPEc 363      98.205  20.620  10.240  1.00  0.00           C
ATOM   8724  C2  POPEc 363      98.275  20.790  11.771  1.00  0.00           C
ATOM   8726  O21 POPEc 363      97.965  22.160  12.070  1.00  0.00           O
ATOM   8727  C21 POPEc 363      97.396  22.380  13.230  1.00  0.00           C
ATOM   8728  O22 POPEc 363      96.965  21.540  14.010  1.00  0.00           O
ATOM   8729  C22 POPEc 363      97.366  23.880  13.460  1.00  0.00           C
ATOM   8732  C3  POPEc 363      99.705  20.480  12.310  1.00  0.00           C
ATOM   8735  O31 POPEc 363      99.766  20.530  13.760  1.00  0.00           O
ATOM   8736  C31 POPEc 363     100.836  21.130  14.260  1.00  0.00           C
ATOM   8737  O32 POPEc 363     101.736  21.650  13.620  1.00  0.00           O
ATOM   8738  C32 POPEc 363     100.865  21.050  15.780  1.00  0.00           C
ATOM   8741  C23 POPEc 363      96.675  24.250  14.780  1.00  0.00           C
ATOM   8744  C24 POPEc 363      96.596  25.770  14.950  1.00  0.00           C
ATOM   8747  C25 POPEc 363      95.876  26.210  16.230  1.00  0.00           C
ATOM   8750  C26 POPEc 363      96.375  25.580  17.537  1.00  0.00           C
ATOM   8753  C27 POPEc 363      95.556  26.120  18.717  1.00  0.00           C
ATOM   8756  C28 POPEc 363      95.825  25.460  20.087  1.00  0.00           C
ATOM   8759  C29 POPEc 363      94.906  26.090  21.107  1.00  0.00           C
ATOM   8761 0C21 POPEc 363      94.985  26.040  22.447  1.00  0.00           C
ATOM   8763 1C21 POPEc 363      95.985  25.290  23.287  1.00  0.00           C
ATOM   8766 2C21 POPEc 363      95.305  24.350  24.307  1.00  0.00           C
ATOM   8769 3C21 POPEc 363      94.376  25.070  25.307  1.00  0.00           C
ATOM   8772 4C21 POPEc 363      93.996  24.210  26.537  1.00  0.00           C
ATOM   8775 5C21 POPEc 363      93.365  22.860  26.167  1.00  0.00           C
ATOM   8778 6C21 POPEc 363      92.425  22.320  27.258  1.00  0.00           C
ATOM   8781 7C21 POPEc 363      91.675  21.060  26.807  1.00  0.00           C
ATOM   8784 8C21 POPEc 363      90.365  20.800  27.567  1.00  0.00           C
ATOM   8788  C33 POPEc 363      99.656  21.670  16.510  1.00  0.00           C
ATOM   8791  C34 POPEc 363      99.966  21.830  18.008  1.00  0.00           C
ATOM   8794  C35 POPEc 363      98.835  22.460  18.827  1.00  0.00           C
ATOM   8797  C36 POPEc 363      99.355  23.120  20.117  1.00  0.00           C
ATOM   8800  C37 POPEc 363      98.826  22.510  21.427  1.00  0.00           C
ATOM   8803  C38 POPEc 363      99.565  23.080  22.647  1.00  0.00           C
ATOM   8806  C39 POPEc 363      99.066  22.530  23.987  1.00  0.00           C
ATOM   8809 0C31 POPEc 363      99.586  23.340  25.188  1.00  0.00           C
ATOM   8812 1C31 POPEc 363      99.045  22.850  26.537  1.00  0.00           C
ATOM   8815 2C31 POPEc 363      98.526  23.980  27.427  1.00  0.00           C
ATOM   8818 3C31 POPEc 363      97.945  23.480  28.758  1.00  0.00           C
ATOM   8821 4C31 POPEc 363      97.235  24.580  29.557  1.00  0.00           C
ATOM   8824 5C31 POPEc 363      96.535  24.030  30.817  1.00  0.00           C
ATOM   8827 6C31 POPEc 363      95.736  25.090  31.577  1.00  0.00           C
ATOM   8831  NH3 POPEd 364      30.246  85.080  11.700  1.00  0.00           N
ATOM   8835  C12 POPEd 364      30.446  83.670  11.200  1.00  0.00           C
ATOM   8838  C11 POPEd 364      31.166  82.790  12.240  1.00  0.00           C
ATOM   8841  P   POPEd 364      31.695  80.720  10.750  1.00  0.00           P
ATOM   8842  O13 POPEd 364      30.466  81.019   9.990  1.00  0.00           O
ATOM   8843  O14 POPEd 364      32.896  80.220  10.040  1.00  0.00           O
ATOM   8844  O11 POPEd 364      31.336  79.650  11.841  1.00  0.00           O
ATOM   8845  O12 POPEd 364      32.136  81.970  11.600  1.00  0.00           O
ATOM   8846  C1  POPEd 364      32.186  79.320  12.940  1.00  0.00           C
ATOM   8849  C2  POPEd 364      31.316  79.190  14.210  1.00  0.00           C
ATOM   8851  O21 POPEd 364      31.936  78.320  15.180  1.00  0.00           O
ATOM   8852  C21 POPEd 364      32.806  78.950  15.940  1.00  0.00           C
ATOM   8853  O22 POPEd 364      33.346  80.010  15.680  1.00  0.00           O
ATOM   8854  C22 POPEd 364      32.746  78.310  17.327  1.00  0.00           C
ATOM   8857  C3  POPEd 364      29.896  78.659  13.870  1.00  0.00           C
ATOM   8860  O31 POPEd 364      29.256  77.980  14.980  1.00  0.00           O
ATOM   8861  C31 POPEd 364      28.876  78.790  15.970  1.00  0.00           C
ATOM   8862  O32 POPEd 364      29.006  80.000  15.980  1.00  0.00           O
ATOM   8863  C32 POPEd 364      28.436  77.930  17.157  1.00  0.00           C
ATOM   8866  C23 POPEd 364      34.086  78.400  18.087  1.00  0.00           C
ATOM   8869  C24 POPEd 364      33.875  78.350  19.607  1.00  0.00           C
ATOM   8872  C25 POPEd 364      34.936  77.459  20.257  1.00  0.00           C
ATOM   8875  C26 POPEd 364      34.896  77.409  21.787  1.00  0.00           C
ATOM   8878  C27 POPEd 364      35.906  76.370  22.278  1.00  0.00           C
ATOM   8881  C28 POPEd 364      36.206  76.400  23.777  1.00  0.00           C
ATOM   8884  C29 POPEd 364      37.506  75.670  24.017  1.00  0.00           C
ATOM   8886 0C21 POPEd 364      38.076  75.390  25.197  1.00  0.00           C
ATOM   8888 1C21 POPEd 364      37.536  75.739  26.557  1.00  0.00           C
ATOM   8891 2C21 POPEd 364      36.926  74.510  27.227  1.00  0.00           C
ATOM   8894 3C21 POPEd 364      36.506  74.760  28.667  1.00  0.00           C
ATOM   8897 4C21 POPEd 364      35.856  73.529  29.307  1.00  0.00           C
ATOM   8900 5C21 POPEd 364      35.726  73.670  30.827  1.00  0.00           C
ATOM   8903 6C21 POPEd 364      35.206  72.409  31.517  1.00  0.00           C
ATOM   8906 7C21 POPEd 364      35.166  72.580  33.047  1.00  0.00           C
ATOM   8909 8C21 POPEd 364      34.556  71.380  33.777  1.00  0.00           C
ATOM   8913  C33 POPEd 364      27.836  78.760  18.307  1.00  0.00           C
ATOM   8916  C34 POPEd 364      28.866  79.510  19.177  1.00  0.00           C
ATOM   8919  C35 POPEd 364      29.356  78.740  20.417  1.00  0.00           C
ATOM   8922  C36 POPEd 364      29.976  79.700  21.457  1.00  0.00           C
ATOM   8925  C37 POPEd 364      30.646  78.989  22.647  1.00  0.00           C
ATOM   8928  C38 POPEd 364      30.266  79.550  24.037  1.00  0.00           C
ATOM   8931  C39 POPEd 364      29.286  78.639  24.798  1.00  0.00           C
ATOM   8934 0C31 POPEd 364      28.946  79.140  26.217  1.00  0.00           C
ATOM   8937 1C31 POPEd 364      28.006  78.230  27.037  1.00  0.00           C
ATOM   8940 2C31 POPEd 364      28.516  76.800  27.247  1.00  0.00           C
ATOM   8943 3C31 POPEd 364      27.776  75.810  26.347  1.00  0.00           C
ATOM   8946 4C31 POPEd 364      28.326  74.379  26.368  1.00  0.00           C
ATOM   8949 5C31 POPEd 364      27.506  73.459  25.448  1.00  0.00           C
ATOM   8952 6C31 POPEd 364      28.076  72.050  25.297  1.00  0.00           C
ATOM   8956  NH3 POPEe 365      56.885 118.019  15.040  1.00  0.00           N
ATOM   8960  C12 POPEe 365      56.826 116.510  15.030  1.00  0.00           C
ATOM   8963  C11 POPEe 365      56.176 115.919  13.760  1.00  0.00           C
ATOM   8966  P   POPEe 365      55.396 113.430  14.240  1.00  0.00           P
ATOM   8967  O13 POPEe 365      54.456 113.080  13.140  1.00  0.00           O
ATOM   8968  O14 POPEe 365      56.116 112.260  14.780  1.00  0.00           O
ATOM   8969  O11 POPEe 365      54.636 114.209  15.350  1.00  0.00           O
ATOM   8970  O12 POPEe 365      56.396 114.510  13.681  1.00  0.00           O
ATOM   8971  C1  POPEe 365      53.846 113.600  16.360  1.00  0.00           C
ATOM   8974  C2  POPEe 365      53.965 114.470  17.627  1.00  0.00           C
ATOM   8976  O21 POPEe 365      53.166 113.860  18.667  1.00  0.00           O
ATOM   8977  C21 POPEe 365      53.736 113.860  19.867  1.00  0.00           C
ATOM   8978  O22 POPEe 365      54.886 114.180  20.107  1.00  0.00           O
ATOM   8979  C22 POPEe 365      52.746 113.370  20.917  1.00  0.00           C
ATOM   8982  C3  POPEe 365      53.506 115.930  17.337  1.00  0.00           C
ATOM   8985  O31 POPEe 365      53.996 116.870  18.307  1.00  0.00           O
ATOM   8986  C31 POPEe 365      53.225 117.060  19.367  1.00  0.00           C
ATOM   8987  O32 POPEe 365      52.136 116.540  19.548  1.00  0.00           O
ATOM   8988  C32 POPEe 365      53.906 118.040  20.327  1.00  0.00           C
ATOM   8991  C23 POPEe 365      53.465 112.630  22.067  1.00  0.00           C
ATOM   8994  C24 POPEe 365      52.506 112.099  23.137  1.00  0.00           C
ATOM   8997  C25 POPEe 365      53.206 111.620  24.408  1.00  0.00           C
ATOM   9000  C26 POPEe 365      53.976 110.300  24.257  1.00  0.00           C
ATOM   9003  C27 POPEe 365      54.926 110.049  25.437  1.00  0.00           C
ATOM   9006  C28 POPEe 365      55.625 108.670  25.397  1.00  0.00           C
ATOM   9009  C29 POPEe 365      56.885 108.639  26.227  1.00  0.00           C
ATOM   9011 0C21 POPEe 365      57.936 107.809  26.057  1.00  0.00           C
ATOM   9013 1C21 POPEe 365      58.036 106.699  25.037  1.00  0.00           C
ATOM   9016 2C21 POPEe 365      57.936 105.290  25.677  1.00  0.00           C
ATOM   9019 3C21 POPEe 365      59.216 104.840  26.397  1.00  0.00           C
ATOM   9022 4C21 POPEe 365      59.066 103.460  27.048  1.00  0.00           C
ATOM   9025 5C21 POPEe 365      60.366 102.949  27.677  1.00  0.00           C
ATOM   9028 6C21 POPEe 365      60.156 101.709  28.557  1.00  0.00           C
ATOM   9031 7C21 POPEe 365      61.425 101.320  29.327  1.00  0.00           C
ATOM   9034 8C21 POPEe 365      61.166 100.370  30.507  1.00  0.00           C
ATOM   9038  C33 POPEe 365      53.276 118.040  21.747  1.00  0.00           C
ATOM   9041  C34 POPEe 365      54.276 117.800  22.887  1.00  0.00           C
ATOM   9044  C35 POPEe 365      54.996 116.439  22.837  1.00  0.00           C
ATOM   9047  C36 POPEe 365      55.706 116.120  24.157  1.00  0.00           C
ATOM   9050  C37 POPEe 365      56.646 114.909  24.067  1.00  0.00           C
ATOM   9053  C38 POPEe 365      57.286 114.549  25.417  1.00  0.00           C
ATOM   9056  C39 POPEe 365      56.306 113.870  26.368  1.00  0.00           C
ATOM   9059 0C31 POPEe 365      56.856 113.720  27.787  1.00  0.00           C
ATOM   9062 1C31 POPEe 365      55.776 113.299  28.798  1.00  0.00           C
ATOM   9065 2C31 POPEe 365      56.236 113.419  30.258  1.00  0.00           C
ATOM   9068 3C31 POPEe 365      55.515 114.520  31.067  1.00  0.00           C
ATOM   9071 4C31 POPEe 365      55.946 115.970  30.757  1.00  0.00           C
ATOM   9074 5C31 POPEe 365      55.336 116.579  29.487  1.00  0.00           C
ATOM   9077 6C31 POPEe 365      55.556 118.089  29.357  1.00  0.00           C
ATOM   9081  NH3 POPEf 366      17.796  57.060  52.427  1.00  0.00           N
ATOM   9085  C12 POPEf 366      18.596  56.410  53.527  1.00  0.00           C
ATOM   9088  C11 POPEf 366      20.116  56.489  53.228  1.00  0.00           C
ATOM   9091  P   POPEf 366      20.596  59.070  53.537  1.00  0.00           P
ATOM   9092  O13 POPEf 366      19.776  59.709  54.587  1.00  0.00           O
ATOM   9093  O14 POPEf 366      21.896  59.680  53.247  1.00  0.00           O
ATOM   9094  O11 POPEf 366      19.686  59.010  52.238  1.00  0.00           O
ATOM   9095  O12 POPEf 366      20.776  57.549  53.897  1.00  0.00           O
ATOM   9096  C1  POPEf 366      20.046  59.850  51.137  1.00  0.00           C
ATOM   9099  C2  POPEf 366      18.816  60.070  50.207  1.00  0.00           C
ATOM   9101  O21 POPEf 366      19.056  59.470  48.927  1.00  0.00           O
ATOM   9102  C21 POPEf 366      18.976  58.160  48.877  1.00  0.00           C
ATOM   9103  O22 POPEf 366      18.746  57.410  49.817  1.00  0.00           O
ATOM   9104  C22 POPEf 366      19.146  57.730  47.417  1.00  0.00           C
ATOM   9107  C3  POPEf 366      18.476  61.580  50.027  1.00  0.00           C
ATOM   9110  O31 POPEf 366      17.746  61.820  48.787  1.00  0.00           O
ATOM   9111  C31 POPEf 366      18.506  62.290  47.798  1.00  0.00           C
ATOM   9112  O32 POPEf 366      19.686  62.580  47.887  1.00  0.00           O
ATOM   9113  C32 POPEf 366      17.666  62.350  46.517  1.00  0.00           C
ATOM   9116  C23 POPEf 366      17.816  57.920  46.657  1.00  0.00           C
ATOM   9119  C24 POPEf 366      17.866  57.669  45.147  1.00  0.00           C
ATOM   9122  C25 POPEf 366      16.466  57.320  44.618  1.00  0.00           C
ATOM   9125  C26 POPEf 366      16.166  57.840  43.197  1.00  0.00           C
ATOM   9128  C27 POPEf 366      14.876  57.220  42.637  1.00  0.00           C
ATOM   9131  C28 POPEf 366      14.566  57.619  41.188  1.00  0.00           C
ATOM   9134  C29 POPEf 366      13.976  58.989  41.008  1.00  0.00           C
ATOM   9136 0C21 POPEf 366      13.286  59.380  39.908  1.00  0.00           C
ATOM   9138 1C21 POPEf 366      13.076  58.500  38.697  1.00  0.00           C
ATOM   9141 2C21 POPEf 366      12.866  59.260  37.367  1.00  0.00           C
ATOM   9144 3C21 POPEf 366      11.396  59.580  37.048  1.00  0.00           C
ATOM   9147 4C21 POPEf 366      11.226  60.090  35.607  1.00  0.00           C
ATOM   9150 5C21 POPEf 366       9.766  60.239  35.137  1.00  0.00           C
ATOM   9153 6C21 POPEf 366       9.716  60.580  33.647  1.00  0.00           C
ATOM   9156 7C21 POPEf 366       8.316  60.650  33.028  1.00  0.00           C
ATOM   9159 8C21 POPEf 366       8.366  60.959  31.527  1.00  0.00           C
ATOM   9163  C33 POPEf 366      18.106  63.420  45.487  1.00  0.00           C
ATOM   9166  C34 POPEf 366      19.106  62.940  44.417  1.00  0.00           C
ATOM   9169  C35 POPEf 366      20.396  62.290  44.947  1.00  0.00           C
ATOM   9172  C36 POPEf 366      21.396  61.960  43.837  1.00  0.00           C
ATOM   9175  C37 POPEf 366      22.266  63.140  43.377  1.00  0.00           C
ATOM   9178  C38 POPEf 366      22.866  62.880  41.987  1.00  0.00           C
ATOM   9181  C39 POPEf 366      23.846  63.950  41.488  1.00  0.00           C
ATOM   9184 0C31 POPEf 366      24.266  63.659  40.048  1.00  0.00           C
ATOM   9187 1C31 POPEf 366      25.176  64.730  39.417  1.00  0.00           C
ATOM   9190 2C31 POPEf 366      25.206  64.570  37.887  1.00  0.00           C
ATOM   9193 3C31 POPEf 366      26.316  65.360  37.177  1.00  0.00           C
ATOM   9196 4C31 POPEf 366      27.726  64.909  37.567  1.00  0.00           C
ATOM   9199 5C31 POPEf 366      28.796  65.419  36.607  1.00  0.00           C
ATOM   9202 6C31 POPEf 366      30.196  64.900  36.958  1.00  0.00           C
ATOM   9206  NH3 POPEg 367      21.016 113.939  52.188  1.00  0.00           N
ATOM   9210  C12 POPEg 367      22.416 114.330  51.818  1.00  0.00           C
ATOM   9213  C11 POPEg 367      23.336 114.199  53.037  1.00  0.00           C
ATOM   9216  P   POPEg 367      22.336 116.059  54.677  1.00  0.00           P
ATOM   9217  O13 POPEg 367      21.006 115.690  54.147  1.00  0.00           O
ATOM   9218  O14 POPEg 367      22.706 115.690  56.057  1.00  0.00           O
ATOM   9219  O11 POPEg 367      22.576 117.620  54.467  1.00  0.00           O
ATOM   9220  O12 POPEg 367      23.416 115.430  53.728  1.00  0.00           O
ATOM   9221  C1  POPEg 367      21.786 118.419  53.588  1.00  0.00           C
ATOM   9224  C2  POPEg 367      22.336 118.550  52.137  1.00  0.00           C
ATOM   9226  O21 POPEg 367      21.506 117.770  51.247  1.00  0.00           O
ATOM   9227  C21 POPEg 367      21.446 118.159  49.978  1.00  0.00           C
ATOM   9228  O22 POPEg 367      22.096 119.050  49.458  1.00  0.00           O
ATOM   9229  C22 POPEg 367      20.286 117.409  49.318  1.00  0.00           C
ATOM   9232  C3  POPEg 367      23.846 118.159  52.057  1.00  0.00           C
ATOM   9235  O31 POPEg 367      24.256 117.940  50.708  1.00  0.00           O
ATOM   9236  C31 POPEg 367      25.306 118.600  50.268  1.00  0.00           C
ATOM   9237  O32 POPEg 367      26.066 119.280  50.947  1.00  0.00           O
ATOM   9238  C32 POPEg 367      25.456 118.279  48.777  1.00  0.00           C
ATOM   9241  C23 POPEg 367      19.876 118.030  47.957  1.00  0.00           C
ATOM   9244  C24 POPEg 367      18.736 117.239  47.307  1.00  0.00           C
ATOM   9247  C25 POPEg 367      18.146 117.879  46.037  1.00  0.00           C
ATOM   9250  C26 POPEg 367      18.366 117.070  44.747  1.00  0.00           C
ATOM   9253  C27 POPEg 367      17.606 117.739  43.588  1.00  0.00           C
ATOM   9256  C28 POPEg 367      17.646 117.000  42.237  1.00  0.00           C
ATOM   9259  C29 POPEg 367      16.626 117.650  41.327  1.00  0.00           C
ATOM   9261 0C21 POPEg 367      16.756 118.080  40.057  1.00  0.00           C
ATOM   9263 1C21 POPEg 367      17.926 117.980  39.117  1.00  0.00           C
ATOM   9266 2C21 POPEg 367      17.476 117.220  37.857  1.00  0.00           C
ATOM   9269 3C21 POPEg 367      18.376 117.389  36.628  1.00  0.00           C
ATOM   9272 4C21 POPEg 367      17.946 116.480  35.467  1.00  0.00           C
ATOM   9275 5C21 POPEg 367      18.806 116.670  34.208  1.00  0.00           C
ATOM   9278 6C21 POPEg 367      18.206 116.010  32.958  1.00  0.00           C
ATOM   9281 7C21 POPEg 367      18.906 116.480  31.667  1.00  0.00           C
ATOM   9284 8C21 POPEg 367      18.056 116.299  30.407  1.00  0.00           C
ATOM   9288  C33 POPEg 367      26.766 117.529  48.457  1.00  0.00           C
ATOM   9291  C34 POPEg 367      26.726 116.830  47.098  1.00  0.00           C
ATOM   9294  C35 POPEg 367      28.116 116.310  46.698  1.00  0.00           C
ATOM   9297  C36 POPEg 367      28.106 115.350  45.498  1.00  0.00           C
ATOM   9300  C37 POPEg 367      29.526 114.909  45.118  1.00  0.00           C
ATOM   9303  C38 POPEg 367      29.576 113.880  43.977  1.00  0.00           C
ATOM   9306  C39 POPEg 367      30.976 113.290  43.737  1.00  0.00           C
ATOM   9309 0C31 POPEg 367      31.036 112.450  42.457  1.00  0.00           C
ATOM   9312 1C31 POPEg 367      32.456 112.070  42.017  1.00  0.00           C
ATOM   9315 2C31 POPEg 367      32.456 111.370  40.647  1.00  0.00           C
ATOM   9318 3C31 POPEg 367      33.846 110.919  40.168  1.00  0.00           C
ATOM   9321 4C31 POPEg 367      34.716 112.070  39.647  1.00  0.00           C
ATOM   9324 5C31 POPEg 367      36.156 111.610  39.367  1.00  0.00           C
ATOM   9327 6C31 POPEg 367      37.086 112.739  38.887  1.00  0.00           C
ATOM   9331  NH3 POPEh 368      11.596 123.880  10.860  1.00  0.00           N
ATOM   9335  C12 POPEh 368      12.736 124.320  10.010  1.00  0.00           C
ATOM   9338  C11 POPEh 368      13.446 123.099   9.410  1.00  0.00           C
ATOM   9341  P   POPEh 368      15.996 123.680   9.250  1.00  0.00           P
ATOM   9342  O13 POPEh 368      16.656 122.350   9.320  1.00  0.00           O
ATOM   9343  O14 POPEh 368      16.696 124.700   8.460  1.00  0.00           O
ATOM   9344  O11 POPEh 368      15.646 124.209  10.680  1.00  0.00           O
ATOM   9345  O12 POPEh 368      14.566 123.470   8.620  1.00  0.00           O
ATOM   9346  C1  POPEh 368      16.636 124.349  11.700  1.00  0.00           C
ATOM   9349  C2  POPEh 368      15.956 124.020  13.050  1.00  0.00           C
ATOM   9351  O21 POPEh 368      16.766 124.430  14.160  1.00  0.00           O
ATOM   9352  C21 POPEh 368      17.866 123.740  14.400  1.00  0.00           C
ATOM   9353  O22 POPEh 368      18.296 122.809  13.740  1.00  0.00           O
ATOM   9354  C22 POPEh 368      18.516 124.170  15.720  1.00  0.00           C
ATOM   9357  C3  POPEh 368      15.416 122.549  13.120  1.00  0.00           C
ATOM   9360  O31 POPEh 368      14.156 122.500  13.830  1.00  0.00           O
ATOM   9361  C31 POPEh 368      14.286 122.409  15.150  1.00  0.00           C
ATOM   9362  O32 POPEh 368      15.326 122.210  15.750  1.00  0.00           O
ATOM   9363  C32 POPEh 368      12.936 122.610  15.830  1.00  0.00           C
ATOM   9366  C23 POPEh 368      17.836 125.370  16.400  1.00  0.00           C
ATOM   9369  C24 POPEh 368      18.416 125.750  17.767  1.00  0.00           C
ATOM   9372  C25 POPEh 368      18.156 127.239  18.008  1.00  0.00           C
ATOM   9375  C26 POPEh 368      18.366 127.730  19.437  1.00  0.00           C
ATOM   9378  C27 POPEh 368      18.236 129.260  19.457  1.00  0.00           C
ATOM   9381  C28 POPEh 368      18.516 129.930  20.807  1.00  0.00           C
ATOM   9384  C29 POPEh 368      17.506 129.599  21.877  1.00  0.00           C
ATOM   9386 0C21 POPEh 368      16.216 129.980  21.897  1.00  0.00           C
ATOM   9388 1C21 POPEh 368      15.506 130.790  20.837  1.00  0.00           C
ATOM   9391 2C21 POPEh 368      14.816 132.090  21.327  1.00  0.00           C
ATOM   9394 3C21 POPEh 368      15.736 132.959  22.197  1.00  0.00           C
ATOM   9397 4C21 POPEh 368      15.226 134.380  22.457  1.00  0.00           C
ATOM   9400 5C21 POPEh 368      15.996 135.110  23.577  1.00  0.00           C
ATOM   9403 6C21 POPEh 368      15.406 134.849  24.977  1.00  0.00           C
ATOM   9406 7C21 POPEh 368      16.266 135.450  26.097  1.00  0.00           C
ATOM   9409 8C21 POPEh 368      15.646 135.310  27.487  1.00  0.00           C
ATOM   9413  C33 POPEh 368      13.096 122.700  17.367  1.00  0.00           C
ATOM   9416  C34 POPEh 368      11.786 123.050  18.077  1.00  0.00           C
ATOM   9419  C35 POPEh 368      11.936 123.110  19.607  1.00  0.00           C
ATOM   9422  C36 POPEh 368      11.526 121.810  20.327  1.00  0.00           C
ATOM   9425  C37 POPEh 368      11.776 121.900  21.848  1.00  0.00           C
ATOM   9428  C38 POPEh 368      11.426 120.610  22.617  1.00  0.00           C
ATOM   9431  C39 POPEh 368       9.986 120.110  22.438  1.00  0.00           C
ATOM   9434 0C31 POPEh 368       9.636 118.980  23.417  1.00  0.00           C
ATOM   9437 1C31 POPEh 368       8.206 118.440  23.228  1.00  0.00           C
ATOM   9440 2C31 POPEh 368       7.807 117.360  24.247  1.00  0.00           C
ATOM   9443 3C31 POPEh 368       8.676 116.100  24.187  1.00  0.00           C
ATOM   9446 4C31 POPEh 368       8.197 114.990  25.137  1.00  0.00           C
ATOM   9449 5C31 POPEh 368       9.216 113.870  25.347  1.00  0.00           C
ATOM   9452 6C31 POPEh 368       8.706 112.780  26.287  1.00  0.00           C
ATOM   9456  NH3 POPEi 369     103.205  -3.699   7.651  1.00  0.00           N
ATOM   9460  C12 POPEi 369     104.005  -2.519   8.101  1.00  0.00           C
ATOM   9463  C11 POPEi 369     104.486  -1.709   6.891  1.00  0.00           C
ATOM   9466  P   POPEi 369     105.924   0.510   6.740  1.00  0.00           P
ATOM   9467  O13 POPEi 369     105.585   0.721   5.321  1.00  0.00           O
ATOM   9468  O14 POPEi 369     105.985   1.681   7.640  1.00  0.00           O
ATOM   9469  O11 POPEi 369     107.296  -0.249   6.870  1.00  0.00           O
ATOM   9470  O12 POPEi 369     104.845  -0.439   7.360  1.00  0.00           O
ATOM   9471  C1  POPEi 369     107.635  -1.169   7.920  1.00  0.00           C
ATOM   9474  C2  POPEi 369     108.695  -0.649   8.941  1.00  0.00           C
ATOM   9476  O21 POPEi 369     108.875  -1.510  10.091  1.00  0.00           O
ATOM   9477  C21 POPEi 369     107.905  -1.560  10.970  1.00  0.00           C
ATOM   9478  O22 POPEi 369     106.725  -1.339  10.760  1.00  0.00           O
ATOM   9479  C22 POPEi 369     108.465  -1.770  12.371  1.00  0.00           C
ATOM   9482  C3  POPEi 369     108.516   0.820   9.421  1.00  0.00           C
ATOM   9485  O31 POPEi 369     109.516   1.170  10.401  1.00  0.00           O
ATOM   9486  C31 POPEi 369     110.736   1.340   9.871  1.00  0.00           C
ATOM   9487  O32 POPEi 369     110.965   1.331   8.671  1.00  0.00           O
ATOM   9488  C32 POPEi 369     111.806   1.571  10.940  1.00  0.00           C
ATOM   9491  C23 POPEi 369     108.135  -0.520  13.241  1.00  0.00           C
ATOM   9494  C24 POPEi 369     108.564  -0.670  14.701  1.00  0.00           C
ATOM   9497  C25 POPEi 369     107.524  -1.400  15.561  1.00  0.00           C
ATOM   9500  C26 POPEi 369     108.085  -1.700  16.961  1.00  0.00           C
ATOM   9503  C27 POPEi 369     107.065  -2.349  17.898  1.00  0.00           C
ATOM   9506  C28 POPEi 369     107.664  -2.769  19.247  1.00  0.00           C
ATOM   9509  C29 POPEi 369     108.325  -1.639  19.997  1.00  0.00           C
ATOM   9511 0C21 POPEi 369     107.746  -0.830  20.897  1.00  0.00           C
ATOM   9513 1C21 POPEi 369     106.296  -0.900  21.308  1.00  0.00           C
ATOM   9516 2C21 POPEi 369     106.076  -1.319  22.768  1.00  0.00           C
ATOM   9519 3C21 POPEi 369     106.256  -0.159  23.747  1.00  0.00           C
ATOM   9522 4C21 POPEi 369     106.265  -0.620  25.217  1.00  0.00           C
ATOM   9525 5C21 POPEi 369     106.035   0.540  26.187  1.00  0.00           C
ATOM   9528 6C21 POPEi 369     104.546   0.901  26.287  1.00  0.00           C
ATOM   9531 7C21 POPEi 369     104.285   2.210  27.048  1.00  0.00           C
ATOM   9534 8C21 POPEi 369     102.805   2.590  27.077  1.00  0.00           C
ATOM   9538  C33 POPEi 369     111.426   1.200  12.390  1.00  0.00           C
ATOM   9541  C34 POPEi 369     112.495   1.690  13.370  1.00  0.00           C
ATOM   9544  C35 POPEi 369     112.296   1.181  14.801  1.00  0.00           C
ATOM   9547  C36 POPEi 369     113.306   1.821  15.760  1.00  0.00           C
ATOM   9550  C37 POPEi 369     113.266   1.200  17.168  1.00  0.00           C
ATOM   9553  C38 POPEi 369     114.416   1.711  18.038  1.00  0.00           C
ATOM   9556  C39 POPEi 369     114.465   1.060  19.428  1.00  0.00           C
ATOM   9559 0C31 POPEi 369     113.576   1.740  20.478  1.00  0.00           C
ATOM   9562 1C31 POPEi 369     113.945   1.290  21.898  1.00  0.00           C
ATOM   9565 2C31 POPEi 369     113.185   2.050  22.987  1.00  0.00           C
ATOM   9568 3C31 POPEi 369     113.555   1.580  24.398  1.00  0.00           C
ATOM   9571 4C31 POPEi 369     114.925   2.081  24.878  1.00  0.00           C
ATOM   9574 5C31 POPEi 369     115.285   1.521  26.257  1.00  0.00           C
ATOM   9577 6C31 POPEi 369     116.596   2.081  26.828  1.00  0.00           C
ATOM   9581  NH3 POPEj 370      31.516  81.080  51.747  1.00  0.00           N
ATOM   9585  C12 POPEj 370      31.116  79.909  52.597  1.00  0.00           C
ATOM   9588  C11 POPEj 370      29.586  79.860  52.768  1.00  0.00           C
ATOM   9591  P   POPEj 370      28.426  77.450  52.627  1.00  0.00           P
ATOM   9592  O13 POPEj 370      29.096  76.200  53.037  1.00  0.00           O
ATOM   9593  O14 POPEj 370      26.965  77.650  52.808  1.00  0.00           O
ATOM   9594  O11 POPEj 370      28.716  77.730  51.107  1.00  0.00           O
ATOM   9595  O12 POPEj 370      29.216  78.610  53.337  1.00  0.00           O
ATOM   9596  C1  POPEj 370      28.196  76.830  50.127  1.00  0.00           C
ATOM   9599  C2  POPEj 370      29.326  76.470  49.158  1.00  0.00           C
ATOM   9601  O21 POPEj 370      28.736  75.710  48.097  1.00  0.00           O
ATOM   9602  C21 POPEj 370      28.736  76.310  46.917  1.00  0.00           C
ATOM   9603  O22 POPEj 370      29.096  77.459  46.698  1.00  0.00           O
ATOM   9604  C22 POPEj 370      28.316  75.290  45.857  1.00  0.00           C
ATOM   9607  C3  POPEj 370      30.416  75.640  49.897  1.00  0.00           C
ATOM   9610  O31 POPEj 370      31.546  75.400  49.037  1.00  0.00           O
ATOM   9611  C31 POPEj 370      31.376  74.360  48.217  1.00  0.00           C
ATOM   9612  O32 POPEj 370      30.496  73.519  48.307  1.00  0.00           O
ATOM   9613  C32 POPEj 370      32.316  74.510  47.028  1.00  0.00           C
ATOM   9616  C23 POPEj 370      28.966  75.570  44.487  1.00  0.00           C
ATOM   9619  C24 POPEj 370      28.656  74.489  43.438  1.00  0.00           C
ATOM   9622  C25 POPEj 370      29.396  74.760  42.118  1.00  0.00           C
ATOM   9625  C26 POPEj 370      29.086  73.750  41.008  1.00  0.00           C
ATOM   9628  C27 POPEj 370      30.006  73.950  39.787  1.00  0.00           C
ATOM   9631  C28 POPEj 370      29.356  73.580  38.438  1.00  0.00           C
ATOM   9634  C29 POPEj 370      28.486  74.700  37.917  1.00  0.00           C
ATOM   9636 0C21 POPEj 370      28.706  75.470  36.838  1.00  0.00           C
ATOM   9638 1C21 POPEj 370      29.856  75.380  35.857  1.00  0.00           C
ATOM   9641 2C21 POPEj 370      29.346  74.990  34.458  1.00  0.00           C
ATOM   9644 3C21 POPEj 370      30.476  74.769  33.447  1.00  0.00           C
ATOM   9647 4C21 POPEj 370      29.966  74.200  32.118  1.00  0.00           C
ATOM   9650 5C21 POPEj 370      31.016  74.260  30.997  1.00  0.00           C
ATOM   9653 6C21 POPEj 370      31.106  75.670  30.378  1.00  0.00           C
ATOM   9656 7C21 POPEj 370      32.376  75.920  29.557  1.00  0.00           C
ATOM   9659 8C21 POPEj 370      32.506  77.380  29.128  1.00  0.00           C
ATOM   9663  C33 POPEj 370      33.806  74.290  47.347  1.00  0.00           C
ATOM   9666  C34 POPEj 370      34.716  74.540  46.137  1.00  0.00           C
ATOM   9669  C35 POPEj 370      34.366  73.750  44.857  1.00  0.00           C
ATOM   9672  C36 POPEj 370      34.766  74.510  43.577  1.00  0.00           C
ATOM   9675  C37 POPEj 370      34.166  73.930  42.297  1.00  0.00           C
ATOM   9678  C38 POPEj 370      34.506  74.790  41.067  1.00  0.00           C
ATOM   9681  C39 POPEj 370      33.746  76.130  41.037  1.00  0.00           C
ATOM   9684 0C31 POPEj 370      34.086  76.989  39.817  1.00  0.00           C
ATOM   9687 1C31 POPEj 370      33.375  78.350  39.877  1.00  0.00           C
ATOM   9690 2C31 POPEj 370      33.386  79.150  38.567  1.00  0.00           C
ATOM   9693 3C31 POPEj 370      34.756  79.669  38.127  1.00  0.00           C
ATOM   9696 4C31 POPEj 370      35.336  80.749  39.047  1.00  0.00           C
ATOM   9699 5C31 POPEj 370      36.526  81.479  38.407  1.00  0.00           C
ATOM   9702 6C31 POPEj 370      37.216  82.470  39.357  1.00  0.00           C
ATOM   9706  NH3 POPEk 371     126.455 122.350  10.580  1.00  0.00           N
ATOM   9710  C12 POPEk 371     125.386 121.290  10.530  1.00  0.00           C
ATOM   9713  C11 POPEk 371     124.055 121.900  10.070  1.00  0.00           C
ATOM   9716  P   POPEk 371     122.576 119.840   9.330  1.00  0.00           P
ATOM   9717  O13 POPEk 371     121.445 120.350   8.510  1.00  0.00           O
ATOM   9718  O14 POPEk 371     123.774 119.349   8.611  1.00  0.00           O
ATOM   9719  O11 POPEk 371     122.025 118.709  10.310  1.00  0.00           O
ATOM   9720  O12 POPEk 371     122.986 120.989  10.320  1.00  0.00           O
ATOM   9721  C1  POPEk 371     122.355 118.639  11.710  1.00  0.00           C
ATOM   9724  C2  POPEk 371     121.216 117.930  12.510  1.00  0.00           C
ATOM   9726  O21 POPEk 371     121.146 118.310  13.900  1.00  0.00           O
ATOM   9727  C21 POPEk 371     122.156 117.959  14.700  1.00  0.00           C
ATOM   9728  O22 POPEk 371     123.296 117.710  14.370  1.00  0.00           O
ATOM   9729  C22 POPEk 371     121.605 117.940  16.140  1.00  0.00           C
ATOM   9732  C3  POPEk 371     121.166 116.389  12.340  1.00  0.00           C
ATOM   9735  O31 POPEk 371     119.835 115.879  12.600  1.00  0.00           O
ATOM   9736  C31 POPEk 371     119.586 115.469  13.840  1.00  0.00           C
ATOM   9737  O32 POPEk 371     120.355 115.500  14.780  1.00  0.00           O
ATOM   9738  C32 POPEk 371     118.096 115.070  13.930  1.00  0.00           C
ATOM   9741  C23 POPEk 371     122.524 117.150  17.107  1.00  0.00           C
ATOM   9744  C24 POPEk 371     122.205 117.370  18.587  1.00  0.00           C
ATOM   9747  C25 POPEk 371     120.806 116.930  19.037  1.00  0.00           C
ATOM   9750  C26 POPEk 371     120.825 116.460  20.497  1.00  0.00           C
ATOM   9753  C27 POPEk 371     119.475 115.950  21.047  1.00  0.00           C
ATOM   9756  C28 POPEk 371     118.455 117.040  21.437  1.00  0.00           C
ATOM   9759  C29 POPEk 371     118.926 117.890  22.597  1.00  0.00           C
ATOM   9761 0C21 POPEk 371     118.175 118.460  23.557  1.00  0.00           C
ATOM   9763 1C21 POPEk 371     116.675 118.400  23.697  1.00  0.00           C
ATOM   9766 2C21 POPEk 371     116.225 118.229  25.167  1.00  0.00           C
ATOM   9769 3C21 POPEk 371     116.566 116.870  25.787  1.00  0.00           C
ATOM   9772 4C21 POPEk 371     115.955 116.670  27.188  1.00  0.00           C
ATOM   9775 5C21 POPEk 371     116.596 117.560  28.257  1.00  0.00           C
ATOM   9778 6C21 POPEk 371     116.026 117.309  29.657  1.00  0.00           C
ATOM   9781 7C21 POPEk 371     116.825 118.030  30.747  1.00  0.00           C
ATOM   9784 8C21 POPEk 371     116.306 117.760  32.157  1.00  0.00           C
ATOM   9788  C33 POPEk 371     117.725 113.760  14.680  1.00  0.00           C
ATOM   9791  C34 POPEk 371     117.086 113.970  16.070  1.00  0.00           C
ATOM   9794  C35 POPEk 371     118.105 114.389  17.137  1.00  0.00           C
ATOM   9797  C36 POPEk 371     118.406 113.290  18.167  1.00  0.00           C
ATOM   9800  C37 POPEk 371     117.366 113.209  19.297  1.00  0.00           C
ATOM   9803  C38 POPEk 371     117.676 112.150  20.368  1.00  0.00           C
ATOM   9806  C39 POPEk 371     119.155 112.070  20.777  1.00  0.00           C
ATOM   9809 0C31 POPEk 371     119.435 111.489  22.177  1.00  0.00           C
ATOM   9812 1C31 POPEk 371     118.826 112.350  23.277  1.00  0.00           C
ATOM   9815 2C31 POPEk 371     119.496 112.210  24.657  1.00  0.00           C
ATOM   9818 3C31 POPEk 371     119.005 113.320  25.588  1.00  0.00           C
ATOM   9821 4C31 POPEk 371     119.785 113.430  26.897  1.00  0.00           C
ATOM   9824 5C31 POPEk 371     119.455 114.730  27.637  1.00  0.00           C
ATOM   9827 6C31 POPEk 371     120.295 114.950  28.887  1.00  0.00           C
ATOM   9831  NH3 POPEl 372      25.596  59.460  53.617  1.00  0.00           N
ATOM   9835  C12 POPEl 372      26.316  59.280  54.927  1.00  0.00           C
ATOM   9838  C11 POPEl 372      27.866  59.180  54.777  1.00  0.00           C
ATOM   9841  P   POPEl 372      27.876  56.900  53.477  1.00  0.00           P
ATOM   9842  O13 POPEl 372      27.966  56.270  54.817  1.00  0.00           O
ATOM   9843  O14 POPEl 372      26.566  57.010  52.808  1.00  0.00           O
ATOM   9844  O11 POPEl 372      28.966  56.330  52.478  1.00  0.00           O
ATOM   9845  O12 POPEl 372      28.326  58.389  53.677  1.00  0.00           O
ATOM   9846  C1  POPEl 372      28.566  55.519  51.368  1.00  0.00           C
ATOM   9849  C2  POPEl 372      29.806  54.700  50.957  1.00  0.00           C
ATOM   9851  O21 POPEl 372      30.936  55.550  50.717  1.00  0.00           O
ATOM   9852  C21 POPEl 372      30.886  56.349  49.677  1.00  0.00           C
ATOM   9853  O22 POPEl 372      29.996  56.450  48.857  1.00  0.00           O
ATOM   9854  C22 POPEl 372      32.256  57.050  49.567  1.00  0.00           C
ATOM   9857  C3  POPEl 372      29.646  53.620  49.867  1.00  0.00           C
ATOM   9860  O31 POPEl 372      30.936  52.960  49.758  1.00  0.00           O
ATOM   9861  C31 POPEl 372      31.286  52.560  48.557  1.00  0.00           C
ATOM   9862  O32 POPEl 372      30.596  52.590  47.548  1.00  0.00           O
ATOM   9863  C32 POPEl 372      32.756  52.150  48.617  1.00  0.00           C
ATOM   9866  C23 POPEl 372      32.576  57.510  48.118  1.00  0.00           C
ATOM   9869  C24 POPEl 372      34.056  57.350  47.747  1.00  0.00           C
ATOM   9872  C25 POPEl 372      34.296  57.360  46.228  1.00  0.00           C
ATOM   9875  C26 POPEl 372      34.125  58.730  45.577  1.00  0.00           C
ATOM   9878  C27 POPEl 372      34.276  58.700  44.047  1.00  0.00           C
ATOM   9881  C28 POPEl 372      34.246  60.090  43.397  1.00  0.00           C
ATOM   9884  C29 POPEl 372      32.855  60.670  43.278  1.00  0.00           C
ATOM   9886 0C21 POPEl 372      32.286  61.110  42.137  1.00  0.00           C
ATOM   9888 1C21 POPEl 372      32.906  61.160  40.757  1.00  0.00           C
ATOM   9891 2C21 POPEl 372      32.476  59.970  39.867  1.00  0.00           C
ATOM   9894 3C21 POPEl 372      30.956  59.870  39.667  1.00  0.00           C
ATOM   9897 4C21 POPEl 372      30.566  58.730  38.717  1.00  0.00           C
ATOM   9900 5C21 POPEl 372      29.056  58.610  38.487  1.00  0.00           C
ATOM   9903 6C21 POPEl 372      28.476  59.800  37.697  1.00  0.00           C
ATOM   9906 7C21 POPEl 372      27.035  59.560  37.247  1.00  0.00           C
ATOM   9909 8C21 POPEl 372      26.406  60.750  36.527  1.00  0.00           C
ATOM   9913  C33 POPEl 372      33.346  51.769  47.237  1.00  0.00           C
ATOM   9916  C34 POPEl 372      34.866  52.010  47.167  1.00  0.00           C
ATOM   9919  C35 POPEl 372      35.566  51.120  46.137  1.00  0.00           C
ATOM   9922  C36 POPEl 372      35.256  51.439  44.667  1.00  0.00           C
ATOM   9925  C37 POPEl 372      36.456  52.040  43.907  1.00  0.00           C
ATOM   9928  C38 POPEl 372      36.196  52.180  42.408  1.00  0.00           C
ATOM   9931  C39 POPEl 372      37.506  52.350  41.617  1.00  0.00           C
ATOM   9934 0C31 POPEl 372      37.286  52.479  40.107  1.00  0.00           C
ATOM   9937 1C31 POPEl 372      38.616  52.610  39.348  1.00  0.00           C
ATOM   9940 2C31 POPEl 372      38.426  52.940  37.857  1.00  0.00           C
ATOM   9943 3C31 POPEl 372      37.836  51.769  37.067  1.00  0.00           C
ATOM   9946 4C31 POPEl 372      37.246  52.170  35.717  1.00  0.00           C
ATOM   9949 5C31 POPEl 372      36.546  50.970  35.067  1.00  0.00           C
ATOM   9952 6C31 POPEl 372      35.836  51.260  33.758  1.00  0.00           C
ATOM   9956  NH3 POPEm 373      84.145 127.340   7.890  1.00  0.00           N
ATOM   9960  C12 POPEm 373      82.805 127.780   7.361  1.00  0.00           C
ATOM   9963  C11 POPEm 373      81.706 127.909   8.460  1.00  0.00           C
ATOM   9966  P   POPEm 373      81.925 125.490   9.360  1.00  0.00           P
ATOM   9967  O13 POPEm 373      81.496 125.250   7.970  1.00  0.00           O
ATOM   9968  O14 POPEm 373      83.285 125.070   9.690  1.00  0.00           O
ATOM   9969  O11 POPEm 373      80.845 124.900  10.310  1.00  0.00           O
ATOM   9970  O12 POPEm 373      81.905 127.070   9.610  1.00  0.00           O
ATOM   9971  C1  POPEm 373      80.225 125.589  11.390  1.00  0.00           C
ATOM   9974  C2  POPEm 373      79.105 124.710  12.000  1.00  0.00           C
ATOM   9976  O21 POPEm 373      79.255 124.739  13.440  1.00  0.00           O
ATOM   9977  C21 POPEm 373      78.195 125.120  14.120  1.00  0.00           C
ATOM   9978  O22 POPEm 373      77.076 125.290  13.681  1.00  0.00           O
ATOM   9979  C22 POPEm 373      78.566 125.290  15.600  1.00  0.00           C
ATOM   9982  C3  POPEm 373      79.245 123.260  11.410  1.00  0.00           C
ATOM   9985  O31 POPEm 373      78.396 122.230  11.970  1.00  0.00           O
ATOM   9986  C31 POPEm 373      78.955 121.230  12.650  1.00  0.00           C
ATOM   9987  O32 POPEm 373      78.646 120.060  12.560  1.00  0.00           O
ATOM   9988  C32 POPEm 373      79.945 121.730  13.720  1.00  0.00           C
ATOM   9991  C23 POPEm 373      77.316 125.239  16.510  1.00  0.00           C
ATOM   9994  C24 POPEm 373      77.625 124.710  17.907  1.00  0.00           C
ATOM   9997  C25 POPEm 373      76.496 124.959  18.917  1.00  0.00           C
ATOM  10000  C26 POPEm 373      76.546 126.380  19.497  1.00  0.00           C
ATOM  10003  C27 POPEm 373      76.006 126.450  20.938  1.00  0.00           C
ATOM  10006  C28 POPEm 373      76.256 127.800  21.627  1.00  0.00           C
ATOM  10009  C29 POPEm 373      77.715 128.070  21.887  1.00  0.00           C
ATOM  10011 0C21 POPEm 373      78.306 128.280  23.077  1.00  0.00           C
ATOM  10013 1C21 POPEm 373      77.615 128.340  24.417  1.00  0.00           C
ATOM  10016 2C21 POPEm 373      77.155 126.970  24.967  1.00  0.00           C
ATOM  10019 3C21 POPEm 373      76.425 127.140  26.307  1.00  0.00           C
ATOM  10022 4C21 POPEm 373      75.876 125.830  26.897  1.00  0.00           C
ATOM  10025 5C21 POPEm 373      76.406 125.570  28.307  1.00  0.00           C
ATOM  10028 6C21 POPEm 373      75.715 124.409  29.047  1.00  0.00           C
ATOM  10031 7C21 POPEm 373      76.275 124.260  30.467  1.00  0.00           C
ATOM  10034 8C21 POPEm 373      75.625 123.180  31.337  1.00  0.00           C
ATOM  10038  C33 POPEm 373      80.675 120.570  14.430  1.00  0.00           C
ATOM  10041  C34 POPEm 373      81.535 121.019  15.620  1.00  0.00           C
ATOM  10044  C35 POPEm 373      80.725 121.719  16.710  1.00  0.00           C
ATOM  10047  C36 POPEm 373      81.566 122.150  17.917  1.00  0.00           C
ATOM  10050  C37 POPEm 373      80.796 123.120  18.807  1.00  0.00           C
ATOM  10053  C38 POPEm 373      81.566 123.489  20.077  1.00  0.00           C
ATOM  10056  C39 POPEm 373      80.924 124.650  20.827  1.00  0.00           C
ATOM  10059 0C31 POPEm 373      81.505 124.769  22.237  1.00  0.00           C
ATOM  10062 1C31 POPEm 373      81.726 126.209  22.707  1.00  0.00           C
ATOM  10065 2C31 POPEm 373      82.186 126.240  24.167  1.00  0.00           C
ATOM  10068 3C31 POPEm 373      81.026 126.059  25.147  1.00  0.00           C
ATOM  10071 4C31 POPEm 373      81.545 125.779  26.557  1.00  0.00           C
ATOM  10074 5C31 POPEm 373      80.425 125.469  27.537  1.00  0.00           C
ATOM  10077 6C31 POPEm 373      80.965 125.080  28.917  1.00  0.00           C
ATOM  10081  NH3 POPEn 374      23.516  88.600  12.170  1.00  0.00           N
ATOM  10085  C12 POPEn 374      24.386  88.419  10.970  1.00  0.00           C
ATOM  10088  C11 POPEn 374      24.386  86.970  10.490  1.00  0.00           C
ATOM  10091  P   POPEn 374      26.965  86.390  10.330  1.00  0.00           P
ATOM  10092  O13 POPEn 374      27.116  87.760   9.810  1.00  0.00           O
ATOM  10093  O14 POPEn 374      27.346  85.270   9.450  1.00  0.00           O
ATOM  10094  O11 POPEn 374      27.836  86.279  11.650  1.00  0.00           O
ATOM  10095  O12 POPEn 374      25.516  86.220  10.950  1.00  0.00           O
ATOM  10096  C1  POPEn 374      27.416  86.930  12.870  1.00  0.00           C
ATOM  10099  C2  POPEn 374      26.456  86.100  13.790  1.00  0.00           C
ATOM  10101  O21 POPEn 374      26.456  86.670  15.110  1.00  0.00           O
ATOM  10102  C21 POPEn 374      25.376  87.350  15.460  1.00  0.00           C
ATOM  10103  O22 POPEn 374      24.586  87.880  14.690  1.00  0.00           O
ATOM  10104  C22 POPEn 374      25.226  87.190  16.990  1.00  0.00           C
ATOM  10107  C3  POPEn 374      26.846  84.590  13.890  1.00  0.00           C
ATOM  10110  O31 POPEn 374      27.466  84.230  15.150  1.00  0.00           O
ATOM  10111  C31 POPEn 374      28.776  84.090  15.140  1.00  0.00           C
ATOM  10112  O32 POPEn 374      29.506  84.349  14.190  1.00  0.00           O
ATOM  10113  C32 POPEn 374      29.256  83.519  16.470  1.00  0.00           C
ATOM  10116  C23 POPEn 374      26.176  88.050  17.868  1.00  0.00           C
ATOM  10119  C24 POPEn 374      25.636  88.170  19.307  1.00  0.00           C
ATOM  10122  C25 POPEn 374      26.286  89.250  20.217  1.00  0.00           C
ATOM  10125  C26 POPEn 374      27.566  88.769  20.907  1.00  0.00           C
ATOM  10128  C27 POPEn 374      28.046  89.639  22.087  1.00  0.00           C
ATOM  10131  C28 POPEn 374      29.386  89.140  22.677  1.00  0.00           C
ATOM  10134  C29 POPEn 374      29.316  87.840  23.438  1.00  0.00           C
ATOM  10136 0C21 POPEn 374      30.096  87.470  24.467  1.00  0.00           C
ATOM  10138 1C21 POPEn 374      31.256  88.239  25.057  1.00  0.00           C
ATOM  10141 2C21 POPEn 374      31.186  88.340  26.597  1.00  0.00           C
ATOM  10144 3C21 POPEn 374      29.976  89.130  27.107  1.00  0.00           C
ATOM  10147 4C21 POPEn 374      29.906  89.170  28.637  1.00  0.00           C
ATOM  10150 5C21 POPEn 374      30.656  90.340  29.278  1.00  0.00           C
ATOM  10153 6C21 POPEn 374      29.806  91.619  29.357  1.00  0.00           C
ATOM  10156 7C21 POPEn 374      30.546  92.829  29.927  1.00  0.00           C
ATOM  10159 8C21 POPEn 374      29.646  94.040  30.147  1.00  0.00           C
ATOM  10163  C33 POPEn 374      29.956  84.590  17.337  1.00  0.00           C
ATOM  10166  C34 POPEn 374      30.516  84.100  18.688  1.00  0.00           C
ATOM  10169  C35 POPEn 374      29.476  83.779  19.778  1.00  0.00           C
ATOM  10172  C36 POPEn 374      30.156  83.779  21.157  1.00  0.00           C
ATOM  10175  C37 POPEn 374      29.196  83.610  22.348  1.00  0.00           C
ATOM  10178  C38 POPEn 374      29.956  83.680  23.688  1.00  0.00           C
ATOM  10181  C39 POPEn 374      29.056  83.550  24.927  1.00  0.00           C
ATOM  10184 0C31 POPEn 374      29.836  83.570  26.258  1.00  0.00           C
ATOM  10187 1C31 POPEn 374      30.636  82.290  26.497  1.00  0.00           C
ATOM  10190 2C31 POPEn 374      31.676  82.330  27.637  1.00  0.00           C
ATOM  10193 3C31 POPEn 374      31.056  82.400  29.037  1.00  0.00           C
ATOM  10196 4C31 POPEn 374      32.096  82.150  30.147  1.00  0.00           C
ATOM  10199 5C31 POPEn 374      31.496  82.309  31.558  1.00  0.00           C
ATOM  10202 6C31 POPEn 374      32.366  81.730  32.677  1.00  0.00           C
ATOM  10206  NH3 POPEo 375      39.046  12.161  12.540  1.00  0.00           N
ATOM  10210  C12 POPEo 375      40.506  11.941  12.290  1.00  0.00           C
ATOM  10213  C11 POPEo 375      41.366  12.791  13.240  1.00  0.00           C
ATOM  10216  P   POPEo 375      42.166  11.320  15.250  1.00  0.00           P
ATOM  10217  O13 POPEo 375      41.646   9.981  14.960  1.00  0.00           O
ATOM  10218  O14 POPEo 375      43.526  11.650  14.770  1.00  0.00           O
ATOM  10219  O11 POPEo 375      42.076  11.571  16.820  1.00  0.00           O
ATOM  10220  O12 POPEo 375      41.186  12.391  14.610  1.00  0.00           O
ATOM  10221  C1  POPEo 375      43.076  10.990  17.677  1.00  0.00           C
ATOM  10224  C2  POPEo 375      42.556   9.900  18.667  1.00  0.00           C
ATOM  10226  O21 POPEo 375      41.465  10.411  19.457  1.00  0.00           O
ATOM  10227  C21 POPEo 375      40.695   9.450  19.987  1.00  0.00           C
ATOM  10228  O22 POPEo 375      40.756   8.281  19.688  1.00  0.00           O
ATOM  10229  C22 POPEo 375      39.786  10.000  21.098  1.00  0.00           C
ATOM  10232  C3  POPEo 375      43.776   9.520  19.577  1.00  0.00           C
ATOM  10235  O31 POPEo 375      43.496   8.551  20.607  1.00  0.00           O
ATOM  10236  C31 POPEo 375      44.285   7.481  20.647  1.00  0.00           C
ATOM  10237  O32 POPEo 375      45.256   7.291  19.947  1.00  0.00           O
ATOM  10238  C32 POPEo 375      43.855   6.541  21.778  1.00  0.00           C
ATOM  10241  C23 POPEo 375      40.014   9.190  22.397  1.00  0.00           C
ATOM  10244  C24 POPEo 375      39.366   9.731  23.677  1.00  0.00           C
ATOM  10247  C25 POPEo 375      37.886  10.101  23.547  1.00  0.00           C
ATOM  10250  C26 POPEo 375      37.216  10.221  24.917  1.00  0.00           C
ATOM  10253  C27 POPEo 375      35.766  10.711  24.817  1.00  0.00           C
ATOM  10256  C28 POPEo 375      34.996  10.610  26.147  1.00  0.00           C
ATOM  10259  C29 POPEo 375      35.486  11.591  27.197  1.00  0.00           C
ATOM  10261 0C21 POPEo 375      35.486  11.381  28.527  1.00  0.00           C
ATOM  10263 1C21 POPEo 375      34.996  10.140  29.227  1.00  0.00           C
ATOM  10266 2C21 POPEo 375      34.256  10.420  30.547  1.00  0.00           C
ATOM  10269 3C21 POPEo 375      34.046   9.120  31.347  1.00  0.00           C
ATOM  10272 4C21 POPEo 375      33.616   9.330  32.808  1.00  0.00           C
ATOM  10275 5C21 POPEo 375      32.156   9.780  33.007  1.00  0.00           C
ATOM  10278 6C21 POPEo 375      31.726   9.561  34.467  1.00  0.00           C
ATOM  10281 7C21 POPEo 375      30.376  10.171  34.827  1.00  0.00           C
ATOM  10284 8C21 POPEo 375      30.006   9.911  36.298  1.00  0.00           C
ATOM  10288  C33 POPEo 375      42.326   6.331  21.867  1.00  0.00           C
ATOM  10291  C34 POPEo 375      41.875   5.451  23.047  1.00  0.00           C
ATOM  10294  C35 POPEo 375      42.416   5.851  24.437  1.00  0.00           C
ATOM  10297  C36 POPEo 375      42.166   7.321  24.807  1.00  0.00           C
ATOM  10300  C37 POPEo 375      42.426   7.621  26.298  1.00  0.00           C
ATOM  10303  C38 POPEo 375      41.616   8.840  26.787  1.00  0.00           C
ATOM  10306  C39 POPEo 375      41.835   9.181  28.267  1.00  0.00           C
ATOM  10309 0C31 POPEo 375      40.765  10.131  28.817  1.00  0.00           C
ATOM  10312 1C31 POPEo 375      40.865  10.350  30.337  1.00  0.00           C
ATOM  10315 2C31 POPEo 375      39.576  10.940  30.938  1.00  0.00           C
ATOM  10318 3C31 POPEo 375      39.556  10.870  32.467  1.00  0.00           C
ATOM  10321 4C31 POPEo 375      38.215  11.340  33.067  1.00  0.00           C
ATOM  10324 5C31 POPEo 375      38.036  10.901  34.528  1.00  0.00           C
ATOM  10327 6C31 POPEo 375      36.686  11.290  35.127  1.00  0.00           C
ATOM  10331  NH3 POPEp 376      11.976  31.630  11.930  1.00  0.00           N
ATOM  10335  C12 POPEp 376      11.056  30.470  11.690  1.00  0.00           C
ATOM  10338  C11 POPEp 376       9.686  30.920  11.190  1.00  0.00           C
ATOM  10341  P   POPEp 376       7.306  29.880  10.910  1.00  0.00           P
ATOM  10342  O13 POPEp 376       6.876  31.279  10.700  1.00  0.00           O
ATOM  10343  O14 POPEp 376       7.217  29.000   9.720  1.00  0.00           O
ATOM  10344  O11 POPEp 376       6.536  29.260  12.160  1.00  0.00           O
ATOM  10345  O12 POPEp 376       8.816  29.810  11.330  1.00  0.00           O
ATOM  10346  C1  POPEp 376       6.797  27.920  12.570  1.00  0.00           C
ATOM  10349  C2  POPEp 376       5.927  27.570  13.800  1.00  0.00           C
ATOM  10351  O21 POPEp 376       6.256  26.210  14.140  1.00  0.00           O
ATOM  10352  C21 POPEp 376       6.126  25.670  15.350  1.00  0.00           C
ATOM  10353  O22 POPEp 376       6.326  24.490  15.550  1.00  0.00           O
ATOM  10354  C22 POPEp 376       5.857  26.610  16.530  1.00  0.00           C
ATOM  10357  C3  POPEp 376       4.397  27.720  13.520  1.00  0.00           C
ATOM  10360  O31 POPEp 376       3.637  27.990  14.720  1.00  0.00           O
ATOM  10361  C31 POPEp 376       2.926  27.010  15.260  1.00  0.00           C
ATOM  10362  O32 POPEp 376       2.937  25.850  14.910  1.00  0.00           O
ATOM  10363  C32 POPEp 376       2.187  27.620  16.451  1.00  0.00           C
ATOM  10366  C23 POPEp 376       7.177  27.050  17.197  1.00  0.00           C
ATOM  10369  C24 POPEp 376       7.856  26.040  18.137  1.00  0.00           C
ATOM  10372  C25 POPEp 376       6.956  25.570  19.287  1.00  0.00           C
ATOM  10375  C26 POPEp 376       7.686  24.810  20.387  1.00  0.00           C
ATOM  10378  C27 POPEp 376       6.716  23.930  21.197  1.00  0.00           C
ATOM  10381  C28 POPEp 376       7.196  23.690  22.647  1.00  0.00           C
ATOM  10384  C29 POPEp 376       6.657  22.410  23.217  1.00  0.00           C
ATOM  10386 0C21 POPEp 376       6.776  22.010  24.497  1.00  0.00           C
ATOM  10388 1C21 POPEp 376       7.446  22.770  25.607  1.00  0.00           C
ATOM  10391 2C21 POPEp 376       6.487  22.940  26.797  1.00  0.00           C
ATOM  10394 3C21 POPEp 376       6.216  21.640  27.557  1.00  0.00           C
ATOM  10397 4C21 POPEp 376       5.377  21.890  28.817  1.00  0.00           C
ATOM  10400 5C21 POPEp 376       5.027  20.620  29.607  1.00  0.00           C
ATOM  10403 6C21 POPEp 376       6.237  19.870  30.188  1.00  0.00           C
ATOM  10406 7C21 POPEp 376       5.797  18.730  31.118  1.00  0.00           C
ATOM  10409 8C21 POPEp 376       6.946  17.821  31.558  1.00  0.00           C
ATOM  10413  C33 POPEp 376       1.466  26.620  17.397  1.00  0.00           C
ATOM  10416  C34 POPEp 376       1.007  27.280  18.717  1.00  0.00           C
ATOM  10419  C35 POPEp 376       0.127  28.530  18.537  1.00  0.00           C
ATOM  10422  C36 POPEp 376      -0.094  29.330  19.827  1.00  0.00           C
ATOM  10425  C37 POPEp 376      -0.573  30.770  19.537  1.00  0.00           C
ATOM  10428  C38 POPEp 376       0.146  31.860  20.347  1.00  0.00           C
ATOM  10431  C39 POPEp 376      -0.644  32.410  21.557  1.00  0.00           C
ATOM  10434 0C31 POPEp 376       0.006  33.700  22.087  1.00  0.00           C
ATOM  10437 1C31 POPEp 376      -0.824  34.500  23.098  1.00  0.00           C
ATOM  10440 2C31 POPEp 376      -0.603  36.020  22.938  1.00  0.00           C
ATOM  10443 3C31 POPEp 376       0.846  36.500  23.158  1.00  0.00           C
ATOM  10446 4C31 POPEp 376       1.086  37.900  22.577  1.00  0.00           C
ATOM  10449 5C31 POPEp 376       2.536  38.380  22.737  1.00  0.00           C
ATOM  10452 6C31 POPEp 376       2.767  39.780  22.167  1.00  0.00           C
ATOM  10456  NH3 POPEq 377      66.076  68.770   6.551  1.00  0.00           N
ATOM  10460  C12 POPEq 377      67.465  69.010   6.021  1.00  0.00           C
ATOM  10463  C11 POPEq 377      68.516  68.440   6.980  1.00  0.00           C
ATOM  10466  P   POPEq 377      70.885  69.090   6.040  1.00  0.00           P
ATOM  10467  O13 POPEq 377      71.866  68.260   5.301  1.00  0.00           O
ATOM  10468  O14 POPEq 377      70.386  70.349   5.461  1.00  0.00           O
ATOM  10469  O11 POPEq 377      71.396  69.330   7.530  1.00  0.00           O
ATOM  10470  O12 POPEq 377      69.686  68.120   6.261  1.00  0.00           O
ATOM  10471  C1  POPEq 377      71.156  70.540   8.271  1.00  0.00           C
ATOM  10474  C2  POPEq 377      72.396  71.050   9.071  1.00  0.00           C
ATOM  10476  O21 POPEq 377      73.155  69.940   9.601  1.00  0.00           O
ATOM  10477  C21 POPEq 377      73.116  69.580  10.860  1.00  0.00           C
ATOM  10478  O22 POPEq 377      72.316  69.950  11.711  1.00  0.00           O
ATOM  10479  C22 POPEq 377      74.226  68.550  11.080  1.00  0.00           C
ATOM  10482  C3  POPEq 377      72.065  72.230  10.070  1.00  0.00           C
ATOM  10485  O31 POPEq 377      73.265  72.739  10.720  1.00  0.00           O
ATOM  10486  C31 POPEq 377      73.125  73.870  11.420  1.00  0.00           C
ATOM  10487  O32 POPEq 377      72.076  74.480  11.551  1.00  0.00           O
ATOM  10488  C32 POPEq 377      74.465  74.290  12.001  1.00  0.00           C
ATOM  10491  C23 POPEq 377      74.175  67.880  12.481  1.00  0.00           C
ATOM  10494  C24 POPEq 377      74.725  68.750  13.610  1.00  0.00           C
ATOM  10497  C25 POPEq 377      74.465  68.080  14.960  1.00  0.00           C
ATOM  10500  C26 POPEq 377      74.715  69.020  16.151  1.00  0.00           C
ATOM  10503  C27 POPEq 377      74.816  68.239  17.458  1.00  0.00           C
ATOM  10506  C28 POPEq 377      75.305  69.090  18.647  1.00  0.00           C
ATOM  10509  C29 POPEq 377      74.245  70.029  19.148  1.00  0.00           C
ATOM  10511 0C21 POPEq 377      73.896  70.220  20.427  1.00  0.00           C
ATOM  10513 1C21 POPEq 377      74.536  69.570  21.628  1.00  0.00           C
ATOM  10516 2C21 POPEq 377      74.416  70.440  22.898  1.00  0.00           C
ATOM  10519 3C21 POPEq 377      72.986  70.459  23.467  1.00  0.00           C
ATOM  10522 4C21 POPEq 377      72.796  71.400  24.668  1.00  0.00           C
ATOM  10525 5C21 POPEq 377      73.545  70.950  25.938  1.00  0.00           C
ATOM  10528 6C21 POPEq 377      73.056  71.680  27.197  1.00  0.00           C
ATOM  10531 7C21 POPEq 377      73.516  71.000  28.488  1.00  0.00           C
ATOM  10534 8C21 POPEq 377      73.065  71.730  29.758  1.00  0.00           C
ATOM  10538  C33 POPEq 377      74.456  74.430  13.540  1.00  0.00           C
ATOM  10541  C34 POPEq 377      74.276  73.090  14.261  1.00  0.00           C
ATOM  10544  C35 POPEq 377      74.845  73.080  15.690  1.00  0.00           C
ATOM  10547  C36 POPEq 377      74.026  73.840  16.751  1.00  0.00           C
ATOM  10550  C37 POPEq 377      74.676  73.680  18.138  1.00  0.00           C
ATOM  10553  C38 POPEq 377      74.035  74.510  19.258  1.00  0.00           C
ATOM  10556  C39 POPEq 377      74.136  76.010  18.997  1.00  0.00           C
ATOM  10559 0C31 POPEq 377      73.965  76.870  20.247  1.00  0.00           C
ATOM  10562 1C31 POPEq 377      74.026  78.360  19.897  1.00  0.00           C
ATOM  10565 2C31 POPEq 377      73.846  79.300  21.087  1.00  0.00           C
ATOM  10568 3C31 POPEq 377      72.486  79.130  21.777  1.00  0.00           C
ATOM  10571 4C31 POPEq 377      72.266  80.130  22.898  1.00  0.00           C
ATOM  10574 5C31 POPEq 377      71.016  79.800  23.717  1.00  0.00           C
ATOM  10577 6C31 POPEq 377      70.965  80.580  25.028  1.00  0.00           C
ATOM  10581  NH3 POPEr 378      96.125  74.740  49.357  1.00  0.00           N
ATOM  10585  C12 POPEr 378      95.696  76.190  49.438  1.00  0.00           C
ATOM  10588  C11 POPEr 378      96.835  77.160  49.747  1.00  0.00           C
ATOM  10591  P   POPEr 378      97.406  79.709  49.607  1.00  0.00           P
ATOM  10592  O13 POPEr 378      96.666  80.980  49.847  1.00  0.00           O
ATOM  10593  O14 POPEr 378      98.546  79.389  50.497  1.00  0.00           O
ATOM  10594  O11 POPEr 378      97.995  79.779  48.137  1.00  0.00           O
ATOM  10595  O12 POPEr 378      96.375  78.489  49.557  1.00  0.00           O
ATOM  10596  C1  POPEr 378      97.285  79.010  47.157  1.00  0.00           C
ATOM  10599  C2  POPEr 378      97.536  79.480  45.717  1.00  0.00           C
ATOM  10601  O21 POPEr 378      96.806  78.510  44.957  1.00  0.00           O
ATOM  10602  C21 POPEr 378      96.175  78.960  43.907  1.00  0.00           C
ATOM  10603  O22 POPEr 378      96.245  80.089  43.438  1.00  0.00           O
ATOM  10604  C22 POPEr 378      95.275  77.860  43.387  1.00  0.00           C
ATOM  10607  C3  POPEr 378      99.035  79.459  45.347  1.00  0.00           C
ATOM  10610  O31 POPEr 378      99.325  80.350  44.248  1.00  0.00           O
ATOM  10611  C31 POPEr 378      99.195  79.840  43.037  1.00  0.00           C
ATOM  10612  O32 POPEr 378      98.875  78.699  42.747  1.00  0.00           O
ATOM  10613  C32 POPEr 378      99.496  80.970  42.048  1.00  0.00           C
ATOM  10616  C23 POPEr 378      95.275  77.750  41.857  1.00  0.00           C
ATOM  10619  C24 POPEr 378      94.225  76.750  41.347  1.00  0.00           C
ATOM  10622  C25 POPEr 378      94.346  76.570  39.838  1.00  0.00           C
ATOM  10625  C26 POPEr 378      93.315  75.599  39.237  1.00  0.00           C
ATOM  10628  C27 POPEr 378      93.485  75.540  37.717  1.00  0.00           C
ATOM  10631  C28 POPEr 378      92.965  74.239  37.087  1.00  0.00           C
ATOM  10634  C29 POPEr 378      93.646  74.029  35.757  1.00  0.00           C
ATOM  10636 0C21 POPEr 378      93.096  73.840  34.557  1.00  0.00           C
ATOM  10638 1C21 POPEr 378      91.626  73.750  34.227  1.00  0.00           C
ATOM  10641 2C21 POPEr 378      91.306  72.529  33.327  1.00  0.00           C
ATOM  10644 3C21 POPEr 378      92.174  72.450  32.067  1.00  0.00           C
ATOM  10647 4C21 POPEr 378      91.486  71.770  30.877  1.00  0.00           C
ATOM  10650 5C21 POPEr 378      92.445  71.590  29.688  1.00  0.00           C
ATOM  10653 6C21 POPEr 378      91.695  71.550  28.348  1.00  0.00           C
ATOM  10656 7C21 POPEr 378      92.625  71.730  27.137  1.00  0.00           C
ATOM  10659 8C21 POPEr 378      91.825  71.949  25.857  1.00  0.00           C
ATOM  10663  C33 POPEr 378      99.505  80.550  40.568  1.00  0.00           C
ATOM  10666  C34 POPEr 378      99.954  81.730  39.697  1.00  0.00           C
ATOM  10669  C35 POPEr 378      99.604  81.590  38.217  1.00  0.00           C
ATOM  10672  C36 POPEr 378      98.175  82.040  37.897  1.00  0.00           C
ATOM  10675  C37 POPEr 378      97.846  81.970  36.397  1.00  0.00           C
ATOM  10678  C38 POPEr 378      96.455  82.519  36.067  1.00  0.00           C
ATOM  10681  C39 POPEr 378      96.095  82.389  34.577  1.00  0.00           C
ATOM  10684 0C31 POPEr 378      96.715  83.480  33.697  1.00  0.00           C
ATOM  10687 1C31 POPEr 378      96.356  83.300  32.217  1.00  0.00           C
ATOM  10690 2C31 POPEr 378      97.115  84.290  31.337  1.00  0.00           C
ATOM  10693 3C31 POPEr 378      96.916  84.049  29.837  1.00  0.00           C
ATOM  10696 4C31 POPEr 378      95.565  84.520  29.268  1.00  0.00           C
ATOM  10699 5C31 POPEr 378      95.675  84.949  27.797  1.00  0.00           C
ATOM  10702 6C31 POPEr 378      94.435  85.700  27.298  1.00  0.00           C
ATOM  10706  NH3 POPEs 379      23.856 108.870  12.010  1.00  0.00           N
ATOM  10710  C12 POPEs 379      23.626 107.890  10.900  1.00  0.00           C
ATOM  10713  C11 POPEs 379      24.796 106.909  10.710  1.00  0.00           C
ATOM  10716  P   POPEs 379      23.836 104.459  10.830  1.00  0.00           P
ATOM  10717  O13 POPEs 379      22.646 103.830  10.230  1.00  0.00           O
ATOM  10718  O14 POPEs 379      24.976 103.530  10.970  1.00  0.00           O
ATOM  10719  O11 POPEs 379      23.496 105.040  12.260  1.00  0.00           O
ATOM  10720  O12 POPEs 379      24.306 105.739  10.030  1.00  0.00           O
ATOM  10721  C1  POPEs 379      24.096 104.500  13.440  1.00  0.00           C
ATOM  10724  C2  POPEs 379      23.186 103.419  14.080  1.00  0.00           C
ATOM  10726  O21 POPEs 379      23.566 103.370  15.460  1.00  0.00           O
ATOM  10727  C21 POPEs 379      22.606 103.019  16.290  1.00  0.00           C
ATOM  10728  O22 POPEs 379      21.446 102.780  16.021  1.00  0.00           O
ATOM  10729  C22 POPEs 379      23.215 103.060  17.697  1.00  0.00           C
ATOM  10732  C3  POPEs 379      23.376 102.029  13.410  1.00  0.00           C
ATOM  10735  O31 POPEs 379      22.716 100.950  14.120  1.00  0.00           O
ATOM  10736  C31 POPEs 379      21.746 100.309  13.480  1.00  0.00           C
ATOM  10737  O32 POPEs 379      21.386 100.550  12.340  1.00  0.00           O
ATOM  10738  C32 POPEs 379      21.146  99.209  14.360  1.00  0.00           C
ATOM  10741  C23 POPEs 379      22.186 102.800  18.817  1.00  0.00           C
ATOM  10744  C24 POPEs 379      22.796 103.000  20.207  1.00  0.00           C
ATOM  10747  C25 POPEs 379      21.756 102.920  21.337  1.00  0.00           C
ATOM  10750  C26 POPEs 379      22.356 103.170  22.727  1.00  0.00           C
ATOM  10753  C27 POPEs 379      21.316 103.010  23.847  1.00  0.00           C
ATOM  10756  C28 POPEs 379      21.916 103.250  25.258  1.00  0.00           C
ATOM  10759  C29 POPEs 379      21.566 104.590  25.857  1.00  0.00           C
ATOM  10761 0C21 POPEs 379      20.936 104.820  27.028  1.00  0.00           C
ATOM  10763 1C21 POPEs 379      20.406 103.790  27.997  1.00  0.00           C
ATOM  10766 2C21 POPEs 379      18.986 104.129  28.517  1.00  0.00           C
ATOM  10769 3C21 POPEs 379      17.926 104.150  27.397  1.00  0.00           C
ATOM  10772 4C21 POPEs 379      16.576 103.550  27.808  1.00  0.00           C
ATOM  10775 5C21 POPEs 379      15.606 104.529  28.457  1.00  0.00           C
ATOM  10778 6C21 POPEs 379      14.606 103.830  29.397  1.00  0.00           C
ATOM  10781 7C21 POPEs 379      13.586 104.790  30.017  1.00  0.00           C
ATOM  10784 8C21 POPEs 379      13.076 104.330  31.377  1.00  0.00           C
ATOM  10788  C33 POPEs 379      22.166  98.190  14.931  1.00  0.00           C
ATOM  10791  C34 POPEs 379      22.866  98.620  16.220  1.00  0.00           C
ATOM  10794  C35 POPEs 379      21.986  98.779  17.467  1.00  0.00           C
ATOM  10797  C36 POPEs 379      21.786  97.470  18.247  1.00  0.00           C
ATOM  10800  C37 POPEs 379      21.146  97.700  19.627  1.00  0.00           C
ATOM  10803  C38 POPEs 379      20.536  96.419  20.217  1.00  0.00           C
ATOM  10806  C39 POPEs 379      19.926  96.610  21.618  1.00  0.00           C
ATOM  10809 0C31 POPEs 379      20.966  96.619  22.747  1.00  0.00           C
ATOM  10812 1C31 POPEs 379      20.366  97.060  24.087  1.00  0.00           C
ATOM  10815 2C31 POPEs 379      21.406  97.260  25.197  1.00  0.00           C
ATOM  10818 3C31 POPEs 379      21.996  95.970  25.787  1.00  0.00           C
ATOM  10821 4C31 POPEs 379      21.026  95.200  26.698  1.00  0.00           C
ATOM  10824 5C31 POPEs 379      21.736  94.040  27.407  1.00  0.00           C
ATOM  10827 6C31 POPEs 379      20.836  93.249  28.368  1.00  0.00           C
ATOM  10831  NH3 POPEt 380      98.695  91.989   9.000  1.00  0.00           N
ATOM  10835  C12 POPEt 380      98.656  92.720   7.680  1.00  0.00           C
ATOM  10838  C11 POPEt 380      97.296  93.419   7.380  1.00  0.00           C
ATOM  10841  P   POPEt 380      95.355  92.689   9.080  1.00  0.00           P
ATOM  10842  O13 POPEt 380      93.905  92.599   8.840  1.00  0.00           O
ATOM  10843  O14 POPEt 380      95.994  91.719   9.980  1.00  0.00           O
ATOM  10844  O11 POPEt 380      95.725  94.130   9.640  1.00  0.00           O
ATOM  10845  O12 POPEt 380      96.125  92.669   7.700  1.00  0.00           O
ATOM  10846  C1  POPEt 380      94.695  94.990  10.110  1.00  0.00           C
ATOM  10849  C2  POPEt 380      94.126  94.580  11.490  1.00  0.00           C
ATOM  10851  O21 POPEt 380      93.255  95.650  11.880  1.00  0.00           O
ATOM  10852  C21 POPEt 380      92.104  95.320  12.460  1.00  0.00           C
ATOM  10853  O22 POPEt 380      91.675  94.190  12.590  1.00  0.00           O
ATOM  10854  C22 POPEt 380      91.405  96.610  12.860  1.00  0.00           C
ATOM  10857  C3  POPEt 380      95.275  94.420  12.540  1.00  0.00           C
ATOM  10860  O31 POPEt 380      94.744  94.250  13.870  1.00  0.00           O
ATOM  10861  C31 POPEt 380      95.696  93.989  14.760  1.00  0.00           C
ATOM  10862  O32 POPEt 380      96.885  93.909  14.520  1.00  0.00           O
ATOM  10863  C32 POPEt 380      95.036  93.779  16.140  1.00  0.00           C
ATOM  10866  C23 POPEt 380      90.024  96.380  13.500  1.00  0.00           C
ATOM  10869  C24 POPEt 380      90.106  95.860  14.931  1.00  0.00           C
ATOM  10872  C25 POPEt 380      90.715  96.849  15.930  1.00  0.00           C
ATOM  10875  C26 POPEt 380      91.116  96.129  17.217  1.00  0.00           C
ATOM  10878  C27 POPEt 380      91.615  97.070  18.317  1.00  0.00           C
ATOM  10881  C28 POPEt 380      90.994  96.750  19.688  1.00  0.00           C
ATOM  10884  C29 POPEt 380      91.414  95.369  20.107  1.00  0.00           C
ATOM  10886 0C21 POPEt 380      91.576  94.949  21.367  1.00  0.00           C
ATOM  10888 1C21 POPEt 380      91.315  95.790  22.577  1.00  0.00           C
ATOM  10891 2C21 POPEt 380      91.445  94.949  23.847  1.00  0.00           C
ATOM  10894 3C21 POPEt 380      91.146  95.760  25.118  1.00  0.00           C
ATOM  10897 4C21 POPEt 380      89.656  96.110  25.227  1.00  0.00           C
ATOM  10900 5C21 POPEt 380      89.325  96.870  26.517  1.00  0.00           C
ATOM  10903 6C21 POPEt 380      87.816  96.999  26.737  1.00  0.00           C
ATOM  10906 7C21 POPEt 380      87.436  96.700  28.187  1.00  0.00           C
ATOM  10909 8C21 POPEt 380      85.936  96.859  28.477  1.00  0.00           C
ATOM  10913  C33 POPEt 380      95.886  94.260  17.348  1.00  0.00           C
ATOM  10916  C34 POPEt 380      95.036  95.010  18.387  1.00  0.00           C
ATOM  10919  C35 POPEt 380      95.575  94.900  19.827  1.00  0.00           C
ATOM  10922  C36 POPEt 380      95.335  93.519  20.457  1.00  0.00           C
ATOM  10925  C37 POPEt 380      96.274  93.260  21.637  1.00  0.00           C
ATOM  10928  C38 POPEt 380      96.186  91.830  22.188  1.00  0.00           C
ATOM  10931  C39 POPEt 380      94.896  91.520  22.947  1.00  0.00           C
ATOM  10934 0C31 POPEt 380      94.785  92.279  24.278  1.00  0.00           C
ATOM  10937 1C31 POPEt 380      93.616  91.780  25.137  1.00  0.00           C
ATOM  10940 2C31 POPEt 380      93.774  92.099  26.628  1.00  0.00           C
ATOM  10943 3C31 POPEt 380      92.855  91.220  27.478  1.00  0.00           C
ATOM  10946 4C31 POPEt 380      93.005  91.450  28.987  1.00  0.00           C
ATOM  10949 5C31 POPEt 380      92.095  90.510  29.787  1.00  0.00           C
ATOM  10952 6C31 POPEt 380      92.146  90.739  31.298  1.00  0.00           C
ATOM  10956  NH3 POPEu 381      73.175  56.870  48.348  1.00  0.00           N
ATOM  10960  C12 POPEu 381      73.206  58.230  48.997  1.00  0.00           C
ATOM  10963  C11 POPEu 381      72.036  59.100  48.547  1.00  0.00           C
ATOM  10966  P   POPEu 381      70.646  61.150  49.188  1.00  0.00           P
ATOM  10967  O13 POPEu 381      69.515  60.239  48.887  1.00  0.00           O
ATOM  10968  O14 POPEu 381      70.465  62.100  50.317  1.00  0.00           O
ATOM  10969  O11 POPEu 381      70.975  61.970  47.878  1.00  0.00           O
ATOM  10970  O12 POPEu 381      71.986  60.290  49.347  1.00  0.00           O
ATOM  10971  C1  POPEu 381      70.526  63.320  47.758  1.00  0.00           C
ATOM  10974  C2  POPEu 381      71.285  64.050  46.628  1.00  0.00           C
ATOM  10976  O21 POPEu 381      70.715  63.830  45.327  1.00  0.00           O
ATOM  10977  C21 POPEu 381      69.695  64.610  45.057  1.00  0.00           C
ATOM  10978  O22 POPEu 381      68.956  65.130  45.868  1.00  0.00           O
ATOM  10979  C22 POPEu 381      69.605  64.709  43.527  1.00  0.00           C
ATOM  10982  C3  POPEu 381      72.776  63.620  46.567  1.00  0.00           C
ATOM  10985  O31 POPEu 381      73.576  64.190  45.518  1.00  0.00           O
ATOM  10986  C31 POPEu 381      73.306  65.300  44.877  1.00  0.00           C
ATOM  10987  O32 POPEu 381      72.416  66.110  45.077  1.00  0.00           O
ATOM  10988  C32 POPEu 381      74.265  65.349  43.697  1.00  0.00           C
ATOM  10991  C23 POPEu 381      68.426  65.520  42.948  1.00  0.00           C
ATOM  10994  C24 POPEu 381      68.945  66.760  42.217  1.00  0.00           C
ATOM  10997  C25 POPEu 381      67.945  67.320  41.197  1.00  0.00           C
ATOM  11000  C26 POPEu 381      68.006  66.590  39.847  1.00  0.00           C
ATOM  11003  C27 POPEu 381      67.335  67.380  38.717  1.00  0.00           C
ATOM  11006  C28 POPEu 381      67.486  66.690  37.347  1.00  0.00           C
ATOM  11009  C29 POPEu 381      66.925  67.560  36.258  1.00  0.00           C
ATOM  11011 0C21 POPEu 381      66.975  67.300  34.938  1.00  0.00           C
ATOM  11013 1C21 POPEu 381      67.556  66.060  34.287  1.00  0.00           C
ATOM  11016 2C21 POPEu 381      66.645  65.550  33.147  1.00  0.00           C
ATOM  11019 3C21 POPEu 381      65.236  65.139  33.597  1.00  0.00           C
ATOM  11022 4C21 POPEu 381      64.276  64.860  32.427  1.00  0.00           C
ATOM  11025 5C21 POPEu 381      64.456  63.470  31.787  1.00  0.00           C
ATOM  11028 6C21 POPEu 381      63.475  63.210  30.627  1.00  0.00           C
ATOM  11031 7C21 POPEu 381      63.646  61.820  29.997  1.00  0.00           C
ATOM  11034 8C21 POPEu 381      62.756  61.560  28.787  1.00  0.00           C
ATOM  11038  C33 POPEu 381      74.035  64.150  42.747  1.00  0.00           C
ATOM  11041  C34 POPEu 381      73.936  64.580  41.277  1.00  0.00           C
ATOM  11044  C35 POPEu 381      72.596  65.250  40.977  1.00  0.00           C
ATOM  11047  C36 POPEu 381      72.275  65.320  39.478  1.00  0.00           C
ATOM  11050  C37 POPEu 381      73.366  65.990  38.637  1.00  0.00           C
ATOM  11053  C38 POPEu 381      72.945  66.190  37.177  1.00  0.00           C
ATOM  11056  C39 POPEu 381      72.715  64.880  36.417  1.00  0.00           C
ATOM  11059 0C31 POPEu 381      72.385  65.130  34.938  1.00  0.00           C
ATOM  11062 1C31 POPEu 381      72.076  63.849  34.157  1.00  0.00           C
ATOM  11065 2C31 POPEu 381      71.605  64.140  32.717  1.00  0.00           C
ATOM  11068 3C31 POPEu 381      72.736  64.500  31.747  1.00  0.00           C
ATOM  11071 4C31 POPEu 381      72.215  65.180  30.477  1.00  0.00           C
ATOM  11074 5C31 POPEu 381      73.245  65.270  29.348  1.00  0.00           C
ATOM  11077 6C31 POPEu 381      72.726  66.010  28.107  1.00  0.00           C
ATOM  11081  NH3 POPEv 382     106.685  76.440  50.308  1.00  0.00           N
ATOM  11085  C12 POPEv 382     105.854  77.030  49.198  1.00  0.00           C
ATOM  11088  C11 POPEv 382     105.255  78.379  49.647  1.00  0.00           C
ATOM  11091  P   POPEv 382     107.366  79.860  50.408  1.00  0.00           P
ATOM  11092  O13 POPEv 382     107.056  81.129  51.097  1.00  0.00           O
ATOM  11093  O14 POPEv 382     107.765  78.720  51.247  1.00  0.00           O
ATOM  11094  O11 POPEv 382     108.516  80.099  49.357  1.00  0.00           O
ATOM  11095  O12 POPEv 382     106.156  79.459  49.467  1.00  0.00           O
ATOM  11096  C1  POPEv 382     108.196  80.790  48.147  1.00  0.00           C
ATOM  11099  C2  POPEv 382     109.425  81.619  47.717  1.00  0.00           C
ATOM  11101  O21 POPEv 382     108.965  82.810  47.048  1.00  0.00           O
ATOM  11102  C21 POPEv 382     108.436  82.610  45.837  1.00  0.00           C
ATOM  11103  O22 POPEv 382     108.465  81.600  45.177  1.00  0.00           O
ATOM  11104  C22 POPEv 382     107.715  83.880  45.417  1.00  0.00           C
ATOM  11107  C3  POPEv 382     110.516  80.790  46.987  1.00  0.00           C
ATOM  11110  O31 POPEv 382     111.396  81.660  46.237  1.00  0.00           O
ATOM  11111  C31 POPEv 382     112.536  81.080  45.917  1.00  0.00           C
ATOM  11112  O32 POPEv 382     112.935  80.019  46.368  1.00  0.00           O
ATOM  11113  C32 POPEv 382     113.196  81.870  44.777  1.00  0.00           C
ATOM  11116  C23 POPEv 382     108.564  84.809  44.528  1.00  0.00           C
ATOM  11119  C24 POPEv 382     107.705  85.989  44.067  1.00  0.00           C
ATOM  11122  C25 POPEv 382     108.396  86.989  43.138  1.00  0.00           C
ATOM  11125  C26 POPEv 382     108.595  86.460  41.707  1.00  0.00           C
ATOM  11128  C27 POPEv 382     109.126  87.560  40.787  1.00  0.00           C
ATOM  11131  C28 POPEv 382     109.295  87.129  39.327  1.00  0.00           C
ATOM  11134  C29 POPEv 382     109.845  88.290  38.527  1.00  0.00           C
ATOM  11136 0C21 POPEv 382     109.266  88.979  37.537  1.00  0.00           C
ATOM  11138 1C21 POPEv 382     107.886  88.760  36.958  1.00  0.00           C
ATOM  11141 2C21 POPEv 382     107.075  90.060  36.967  1.00  0.00           C
ATOM  11144 3C21 POPEv 382     105.656  89.900  36.417  1.00  0.00           C
ATOM  11147 4C21 POPEv 382     104.906  91.230  36.387  1.00  0.00           C
ATOM  11150 5C21 POPEv 382     103.605  91.199  35.577  1.00  0.00           C
ATOM  11153 6C21 POPEv 382     102.556  90.239  36.118  1.00  0.00           C
ATOM  11156 7C21 POPEv 382     101.195  90.480  35.448  1.00  0.00           C
ATOM  11159 8C21 POPEv 382     100.076  89.720  36.137  1.00  0.00           C
ATOM  11163  C33 POPEv 382     112.296  81.849  43.508  1.00  0.00           C
ATOM  11166  C34 POPEv 382     112.846  82.659  42.317  1.00  0.00           C
ATOM  11169  C35 POPEv 382     114.136  82.090  41.717  1.00  0.00           C
ATOM  11172  C36 POPEv 382     114.406  82.529  40.267  1.00  0.00           C
ATOM  11175  C37 POPEv 382     115.486  81.660  39.618  1.00  0.00           C
ATOM  11178  C38 POPEv 382     115.416  81.549  38.088  1.00  0.00           C
ATOM  11181  C39 POPEv 382     115.785  82.840  37.347  1.00  0.00           C
ATOM  11184 0C31 POPEv 382     115.736  82.650  35.827  1.00  0.00           C
ATOM  11187 1C31 POPEv 382     116.356  83.830  35.067  1.00  0.00           C
ATOM  11190 2C31 POPEv 382     116.445  83.559  33.567  1.00  0.00           C
ATOM  11193 3C31 POPEv 382     117.436  84.480  32.847  1.00  0.00           C
ATOM  11196 4C31 POPEv 382     116.855  85.849  32.497  1.00  0.00           C
ATOM  11199 5C31 POPEv 382     117.846  86.700  31.708  1.00  0.00           C
ATOM  11202 6C31 POPEv 382     117.256  88.030  31.237  1.00  0.00           C
ATOM  11206  NH3 POPEw 383     111.555  11.270  52.427  1.00  0.00           N
ATOM  11210  C12 POPEw 383     112.244  10.870  53.697  1.00  0.00           C
ATOM  11213  C11 POPEw 383     112.746  12.050  54.557  1.00  0.00           C
ATOM  11216  P   POPEw 383     114.076  14.071  53.477  1.00  0.00           P
ATOM  11217  O13 POPEw 383     113.605  15.151  52.577  1.00  0.00           O
ATOM  11218  O14 POPEw 383     114.805  14.450  54.697  1.00  0.00           O
ATOM  11219  O11 POPEw 383     114.925  13.001  52.658  1.00  0.00           O
ATOM  11220  O12 POPEw 383     112.795  13.250  53.817  1.00  0.00           O
ATOM  11221  C1  POPEw 383     116.344  13.230  52.557  1.00  0.00           C
ATOM  11224  C2  POPEw 383     116.885  12.821  51.158  1.00  0.00           C
ATOM  11226  O21 POPEw 383     118.325  12.710  51.137  1.00  0.00           O
ATOM  11227  C21 POPEw 383     119.025  13.831  51.298  1.00  0.00           C
ATOM  11228  O22 POPEw 383     118.585  14.931  51.577  1.00  0.00           O
ATOM  11229  C22 POPEw 383     120.495  13.510  50.997  1.00  0.00           C
ATOM  11232  C3  POPEw 383     116.335  13.661  49.978  1.00  0.00           C
ATOM  11235  O31 POPEw 383     116.356  12.911  48.747  1.00  0.00           O
ATOM  11236  C31 POPEw 383     117.466  13.001  48.007  1.00  0.00           C
ATOM  11237  O32 POPEw 383     118.436  13.670  48.277  1.00  0.00           O
ATOM  11238  C32 POPEw 383     117.314  12.151  46.748  1.00  0.00           C
ATOM  11241  C23 POPEw 383     121.486  14.661  51.268  1.00  0.00           C
ATOM  11244  C24 POPEw 383     122.235  15.151  50.027  1.00  0.00           C
ATOM  11247  C25 POPEw 383     121.315  15.700  48.947  1.00  0.00           C
ATOM  11250  C26 POPEw 383     122.086  16.340  47.798  1.00  0.00           C
ATOM  11253  C27 POPEw 383     121.186  16.641  46.597  1.00  0.00           C
ATOM  11256  C28 POPEw 383     121.855  17.570  45.577  1.00  0.00           C
ATOM  11259  C29 POPEw 383     120.924  18.150  44.548  1.00  0.00           C
ATOM  11261 0C21 POPEw 383     121.235  18.249  43.247  1.00  0.00           C
ATOM  11263 1C21 POPEw 383     120.405  18.839  42.127  1.00  0.00           C
ATOM  11266 2C21 POPEw 383     119.066  19.520  42.467  1.00  0.00           C
ATOM  11269 3C21 POPEw 383     117.895  18.539  42.657  1.00  0.00           C
ATOM  11272 4C21 POPEw 383     116.525  19.239  42.618  1.00  0.00           C
ATOM  11275 5C21 POPEw 383     116.365  20.329  43.688  1.00  0.00           C
ATOM  11278 6C21 POPEw 383     114.945  20.880  43.707  1.00  0.00           C
ATOM  11281 7C21 POPEw 383     114.735  21.959  44.767  1.00  0.00           C
ATOM  11284 8C21 POPEw 383     113.436  22.729  44.548  1.00  0.00           C
ATOM  11288  C33 POPEw 383     118.325  12.561  45.647  1.00  0.00           C
ATOM  11291  C34 POPEw 383     118.535  11.451  44.618  1.00  0.00           C
ATOM  11294  C35 POPEw 383     119.315  11.880  43.368  1.00  0.00           C
ATOM  11297  C36 POPEw 383     120.775  12.310  43.617  1.00  0.00           C
ATOM  11300  C37 POPEw 383     121.465  12.701  42.307  1.00  0.00           C
ATOM  11303  C38 POPEw 383     122.925  13.141  42.478  1.00  0.00           C
ATOM  11306  C39 POPEw 383     123.535  13.741  41.197  1.00  0.00           C
ATOM  11309 0C31 POPEw 383     122.995  15.140  40.837  1.00  0.00           C
ATOM  11312 1C31 POPEw 383     123.406  15.580  39.427  1.00  0.00           C
ATOM  11315 2C31 POPEw 383     122.725  16.880  38.988  1.00  0.00           C
ATOM  11318 3C31 POPEw 383     123.145  17.350  37.577  1.00  0.00           C
ATOM  11321 4C31 POPEw 383     122.835  16.351  36.457  1.00  0.00           C
ATOM  11324 5C31 POPEw 383     123.035  16.950  35.067  1.00  0.00           C
ATOM  11327 6C31 POPEw 383     122.895  15.931  33.927  1.00  0.00           C
ATOM  11331  NH3 POPEx 384     130.844  77.560  50.258  1.00  0.00           N
ATOM  11335  C12 POPEx 384     131.085  78.919  50.817  1.00  0.00           C
ATOM  11338  C11 POPEx 384     129.805  79.499  51.418  1.00  0.00           C
ATOM  11341  P   POPEx 384     128.775  81.409  49.947  1.00  0.00           P
ATOM  11342  O13 POPEx 384     128.585  82.260  51.147  1.00  0.00           O
ATOM  11343  O14 POPEx 384     129.885  81.790  49.058  1.00  0.00           O
ATOM  11344  O11 POPEx 384     127.406  81.439  49.107  1.00  0.00           O
ATOM  11345  O12 POPEx 384     128.896  79.900  50.397  1.00  0.00           O
ATOM  11346  C1  POPEx 384     127.244  80.540  47.997  1.00  0.00           C
ATOM  11349  C2  POPEx 384     127.385  81.240  46.597  1.00  0.00           C
ATOM  11351  O21 POPEx 384     128.365  80.550  45.807  1.00  0.00           O
ATOM  11352  C21 POPEx 384     128.195  80.670  44.497  1.00  0.00           C
[truncated: 1,831,627 more chars]
