# Supplementary material for: Characterizing Membrane Association and Periplasmic Transfer of Bacterial Lipoproteins through Molecular Dynamics Simulations
Source: Structure. 2020 Apr 7;28(4):475–487.e3. doi: 10.1016/j.str.2020.01.012 (PMC7139219; doi:10.1016/j.str.2020.01.012)
Supplement: Data S3. Final Coordinates from Simulations (M–X), Related to Figure 3 [file mmc5.zip › M-X/MLTA-4-atomistic.pdb]

TITLE     Protein
REMARK    THIS IS A SIMULATION BOX
CRYST1  128.838  128.838  109.391  90.00  90.00  90.00 P 1           1
MODEL        1
ATOM      1  N   CYSTA   1      62.900  61.864  46.406  1.00  0.00           N
ATOM      3  CA  CYSTA   1      64.170  62.504  46.106  1.00  0.00           C
ATOM      5  C   CYSTA   1      64.940  62.624  47.416  1.00  0.00           C
ATOM      6  O   CYSTA   1      65.770  63.514  47.616  1.00  0.00           O
ATOM      7  CB  CYSTA   1      64.000  63.944  45.506  1.00  0.00           C
ATOM     10  SG  CYSTA   1      62.930  64.034  44.026  1.00  0.00           S
ATOM     11  C1  CYSTA   1      61.290  64.354  44.766  1.00  0.00           C
ATOM     14  CA1 CYSTA   1      62.290  60.884  45.736  1.00  0.00           C
ATOM     15  OA1 CYSTA   1      61.380  60.324  46.336  1.00  0.00           O
ATOM     16  CA2 CYSTA   1      62.540  60.544  44.296  1.00  0.00           C
ATOM     19  C11 CYSTA   1      60.690  65.734  44.416  1.00  0.00           C
ATOM     21  O11 CYSTA   1      60.630  65.894  42.986  1.00  0.00           O
ATOM     22  CX1 CYSTA   1      59.620  65.384  42.336  1.00  0.00           C
ATOM     23  OX1 CYSTA   1      58.720  64.694  42.796  1.00  0.00           O
ATOM     24  CX2 CYSTA   1      59.780  65.774  40.866  1.00  0.00           C
ATOM     27  C12 CYSTA   1      61.580  66.884  45.016  1.00  0.00           C
ATOM     30  O12 CYSTA   1      62.090  67.724  43.956  1.00  0.00           O
ATOM     31  CD1 CYSTA   1      63.280  67.474  43.466  1.00  0.00           C
ATOM     32  OD1 CYSTA   1      64.270  67.124  44.096  1.00  0.00           O
ATOM     33  CD2 CYSTA   1      63.130  67.554  41.946  1.00  0.00           C
ATOM     36  CA3 CYSTA   1      63.770  59.664  43.956  1.00  0.00           C
ATOM     39  CA4 CYSTA   1      64.050  59.784  42.446  1.00  0.00           C
ATOM     42  CA5 CYSTA   1      64.960  58.694  41.856  1.00  0.00           C
ATOM     45  CA6 CYSTA   1      65.040  58.714  40.326  1.00  0.00           C
ATOM     48  CA7 CYSTA   1      65.860  59.904  39.796  1.00  0.00           C
ATOM     51  CA8 CYSTA   1      65.610  60.184  38.316  1.00  0.00           C
ATOM     54  CA9 CYSTA   1      66.480  61.314  37.766  1.00  0.00           C
ATOM     57 0CA1 CYSTA   1      65.950  61.874  36.446  1.00  0.00           C
ATOM     60 1CA1 CYSTA   1      66.130  60.914  35.276  1.00  0.00           C
ATOM     63 2CA1 CYSTA   1      65.390  61.374  34.016  1.00  0.00           C
ATOM     66 3CA1 CYSTA   1      65.470  60.304  32.926  1.00  0.00           C
ATOM     69 4CA1 CYSTA   1      64.580  60.624  31.716  1.00  0.00           C
ATOM     72 5CA1 CYSTA   1      64.620  59.474  30.706  1.00  0.00           C
ATOM     75 6CA1 CYSTA   1      63.780  59.754  29.465  1.00  0.00           C
ATOM     79  CD3 CYSTA   1      64.350  68.124  41.216  1.00  0.00           C
ATOM     82  CD4 CYSTA   1      64.430  69.644  41.306  1.00  0.00           C
ATOM     85  CD5 CYSTA   1      65.210  70.254  40.146  1.00  0.00           C
ATOM     88  CD6 CYSTA   1      64.450  70.214  38.816  1.00  0.00           C
ATOM     91  CD7 CYSTA   1      65.150  71.034  37.736  1.00  0.00           C
ATOM     94  CD8 CYSTA   1      64.270  71.204  36.486  1.00  0.00           C
ATOM     97  CD9 CYSTA   1      64.970  72.004  35.376  1.00  0.00           C
ATOM    100 0CD1 CYSTA   1      66.190  71.264  34.816  1.00  0.00           C
ATOM    103 1CD1 CYSTA   1      66.820  71.994  33.626  1.00  0.00           C
ATOM    106 2CD1 CYSTA   1      67.940  71.174  32.986  1.00  0.00           C
ATOM    109 3CD1 CYSTA   1      68.480  71.854  31.726  1.00  0.00           C
ATOM    112 4CD1 CYSTA   1      69.530  71.034  30.966  1.00  0.00           C
ATOM    115 5CD1 CYSTA   1      68.950  69.794  30.276  1.00  0.00           C
ATOM    118 6CD1 CYSTA   1      69.960  69.084  29.365  1.00  0.00           C
ATOM    122  CX3 CYSTA   1      58.510  65.604  40.006  1.00  0.00           C
ATOM    125  CX4 CYSTA   1      58.530  66.564  38.796  1.00  0.00           C
ATOM    128  CX5 CYSTA   1      57.780  66.024  37.566  1.00  0.00           C
ATOM    131  CX6 CYSTA   1      58.570  64.944  36.816  1.00  0.00           C
ATOM    134  CX7 CYSTA   1      57.780  64.374  35.636  1.00  0.00           C
ATOM    137  CX8 CYSTA   1      58.520  63.204  34.956  1.00  0.00           C
ATOM    140  CX9 CYSTA   1      57.660  62.554  33.906  1.00  0.00           C
ATOM    142 0CX1 CYSTA   1      58.000  62.294  32.626  1.00  0.00           C
ATOM    144 1CX1 CYSTA   1      59.340  62.534  31.996  1.00  0.00           C
ATOM    147 2CX1 CYSTA   1      59.430  63.894  31.276  1.00  0.00           C
ATOM    150 3CX1 CYSTA   1      60.610  63.944  30.296  1.00  0.00           C
ATOM    153 4CX1 CYSTA   1      60.780  65.314  29.626  1.00  0.00           C
ATOM    156 5CX1 CYSTA   1      61.890  65.324  28.555  1.00  0.00           C
ATOM    159 6CX1 CYSTA   1      61.380  64.924  27.165  1.00  0.00           C
ATOM    162 7CX1 CYSTA   1      62.480  64.944  26.105  1.00  0.00           C
ATOM    165 8CX1 CYSTA   1      61.950  64.734  24.685  1.00  0.00           C
ATOM    169  N   SER A   2      64.600  61.774  48.396  1.00  0.00           N
ATOM    171  CA  SER A   2      64.120  62.274  49.686  1.00  0.00           C
ATOM    173  CB  SER A   2      63.090  61.304  50.306  1.00  0.00           C
ATOM    176  OG  SER A   2      63.630  60.014  50.606  1.00  0.00           O
ATOM    178  C   SER A   2      65.160  62.674  50.716  1.00  0.00           C
ATOM    179  O   SER A   2      66.010  61.884  51.116  1.00  0.00           O
ATOM    180  N   SER A   3      65.150  63.954  51.156  1.00  0.00           N
ATOM    182  CA  SER A   3      66.340  64.584  51.746  1.00  0.00           C
ATOM    184  CB  SER A   3      67.180  65.294  50.656  1.00  0.00           C
ATOM    187  OG  SER A   3      66.540  66.434  50.086  1.00  0.00           O
ATOM    189  C   SER A   3      66.020  65.514  52.926  1.00  0.00           C
ATOM    190  O   SER A   3      65.110  65.244  53.706  1.00  0.00           O
ATOM    191  N   LYS A   4      66.800  66.624  53.096  1.00  0.00           N
ATOM    193  CA  LYS A   4      66.660  67.594  54.176  1.00  0.00           C
ATOM    195  CB  LYS A   4      65.340  68.384  53.976  1.00  0.00           C
ATOM    198  CG  LYS A   4      65.400  69.494  52.906  1.00  0.00           C
ATOM    201  CD  LYS A   4      65.970  70.834  53.426  1.00  0.00           C
ATOM    204  CE  LYS A   4      65.110  71.564  54.476  1.00  0.00           C
ATOM    207  NZ  LYS A   4      63.770  71.834  53.946  1.00  0.00           N
ATOM    211  C   LYS A   4      66.840  67.034  55.586  1.00  0.00           C
ATOM    212  O   LYS A   4      67.400  65.944  55.696  1.00  0.00           O
ATOM    213  N   PRO A   5      66.450  67.624  56.706  1.00  0.00           N
ATOM    214  CD  PRO A   5      66.600  69.054  56.986  1.00  0.00           C
ATOM    217  CA  PRO A   5      66.410  66.844  57.946  1.00  0.00           C
ATOM    219  CB  PRO A   5      66.590  67.904  59.046  1.00  0.00           C
ATOM    222  CG  PRO A   5      67.290  69.064  58.336  1.00  0.00           C
ATOM    225  C   PRO A   5      65.070  66.104  58.006  1.00  0.00           C
ATOM    226  O   PRO A   5      64.030  66.704  58.266  1.00  0.00           O
ATOM    227  N   THR A   6      65.070  64.794  57.706  1.00  0.00           N
ATOM    229  CA  THR A   6      63.850  64.014  57.516  1.00  0.00           C
ATOM    231  CB  THR A   6      63.910  63.084  56.296  1.00  0.00           C
ATOM    233  OG1 THR A   6      65.180  63.054  55.686  1.00  0.00           O
ATOM    235  CG2 THR A   6      62.910  63.594  55.266  1.00  0.00           C
ATOM    239  C   THR A   6      63.470  63.174  58.706  1.00  0.00           C
ATOM    240  O   THR A   6      62.400  62.554  58.716  1.00  0.00           O
ATOM    241  N   ASP A   7      64.290  63.094  59.766  1.00  0.00           N
ATOM    243  CA  ASP A   7      64.220  61.984  60.706  1.00  0.00           C
ATOM    245  CB  ASP A   7      65.620  61.824  61.356  1.00  0.00           C
ATOM    248  CG  ASP A   7      66.530  60.864  60.616  1.00  0.00           C
ATOM    249  OD1 ASP A   7      66.160  60.264  59.576  1.00  0.00           O
ATOM    250  OD2 ASP A   7      67.670  60.724  61.126  1.00  0.00           O
ATOM    251  C   ASP A   7      63.170  62.164  61.796  1.00  0.00           C
ATOM    252  O   ASP A   7      62.930  61.274  62.606  1.00  0.00           O
ATOM    253  N   ARG A   8      62.490  63.314  61.846  1.00  0.00           N
ATOM    255  CA  ARG A   8      61.500  63.644  62.846  1.00  0.00           C
ATOM    257  CB  ARG A   8      62.020  64.634  63.946  1.00  0.00           C
ATOM    260  CG  ARG A   8      63.100  65.624  63.486  1.00  0.00           C
ATOM    263  CD  ARG A   8      63.600  66.654  64.526  1.00  0.00           C
ATOM    266  NE  ARG A   8      64.460  65.974  65.556  1.00  0.00           N
ATOM    268  CZ  ARG A   8      65.030  66.594  66.586  1.00  0.00           C
ATOM    269  NH1 ARG A   8      64.970  67.904  66.766  1.00  0.00           N
ATOM    272  NH2 ARG A   8      65.720  65.934  67.506  1.00  0.00           N
ATOM    275  C   ARG A   8      60.140  63.984  62.236  1.00  0.00           C
ATOM    276  O   ARG A   8      59.290  64.594  62.866  1.00  0.00           O
ATOM    277  N   GLY A   9      59.880  63.554  60.986  1.00  0.00           N
ATOM    279  CA  GLY A   9      58.540  63.644  60.396  1.00  0.00           C
ATOM    282  C   GLY A   9      58.340  64.774  59.436  1.00  0.00           C
ATOM    283  O   GLY A   9      57.230  65.054  58.986  1.00  0.00           O
ATOM    284  N   GLN A  10      59.420  65.444  59.026  1.00  0.00           N
ATOM    286  CA  GLN A  10      59.380  66.324  57.886  1.00  0.00           C
ATOM    288  CB  GLN A  10      60.620  67.234  57.736  1.00  0.00           C
ATOM    291  CG  GLN A  10      60.680  68.364  58.786  1.00  0.00           C
ATOM    294  CD  GLN A  10      61.450  67.964  60.046  1.00  0.00           C
ATOM    295  OE1 GLN A  10      61.470  66.804  60.466  1.00  0.00           O
ATOM    296  NE2 GLN A  10      62.100  68.974  60.666  1.00  0.00           N
ATOM    299  C   GLN A  10      59.010  65.694  56.556  1.00  0.00           C
ATOM    300  O   GLN A  10      59.350  64.554  56.236  1.00  0.00           O
ATOM    301  N   GLN A  11      58.270  66.484  55.746  1.00  0.00           N
ATOM    303  CA  GLN A  11      57.920  66.194  54.376  1.00  0.00           C
ATOM    305  CB  GLN A  11      56.560  65.464  54.226  1.00  0.00           C
ATOM    308  CG  GLN A  11      56.500  64.114  54.966  1.00  0.00           C
ATOM    311  CD  GLN A  11      55.280  63.324  54.516  1.00  0.00           C
ATOM    312  OE1 GLN A  11      55.110  63.054  53.326  1.00  0.00           O
ATOM    313  NE2 GLN A  11      54.410  62.894  55.446  1.00  0.00           N
ATOM    316  C   GLN A  11      57.840  67.534  53.666  1.00  0.00           C
ATOM    317  O   GLN A  11      57.590  68.554  54.316  1.00  0.00           O
ATOM    318  N   TYR A  12      58.110  67.544  52.346  1.00  0.00           N
ATOM    320  CA  TYR A  12      58.430  68.764  51.626  1.00  0.00           C
ATOM    322  CB  TYR A  12      59.940  68.744  51.246  1.00  0.00           C
ATOM    325  CG  TYR A  12      60.730  68.884  52.516  1.00  0.00           C
ATOM    326  CD1 TYR A  12      60.720  70.124  53.166  1.00  0.00           C
ATOM    328  CE1 TYR A  12      61.350  70.284  54.406  1.00  0.00           C
ATOM    330  CZ  TYR A  12      62.080  69.234  54.956  1.00  0.00           C
ATOM    331  OH  TYR A  12      62.920  69.494  56.056  1.00  0.00           O
ATOM    333  CD2 TYR A  12      61.450  67.834  53.096  1.00  0.00           C
ATOM    335  CE2 TYR A  12      62.100  67.984  54.336  1.00  0.00           C
ATOM    337  C   TYR A  12      57.560  69.024  50.406  1.00  0.00           C
ATOM    338  O   TYR A  12      57.800  69.944  49.636  1.00  0.00           O
ATOM    339  N   LYS A  13      56.470  68.254  50.246  1.00  0.00           N
ATOM    341  CA  LYS A  13      55.510  68.304  49.136  1.00  0.00           C
ATOM    343  CB  LYS A  13      54.500  67.144  49.266  1.00  0.00           C
ATOM    346  CG  LYS A  13      55.120  65.744  49.136  1.00  0.00           C
ATOM    349  CD  LYS A  13      54.160  64.644  49.616  1.00  0.00           C
ATOM    352  CE  LYS A  13      53.860  64.774  51.116  1.00  0.00           C
ATOM    355  NZ  LYS A  13      52.910  63.744  51.546  1.00  0.00           N
ATOM    359  C   LYS A  13      54.680  69.574  49.036  1.00  0.00           C
ATOM    360  O   LYS A  13      53.940  69.804  48.086  1.00  0.00           O
ATOM    361  N   ASP A  14      54.780  70.444  50.056  1.00  0.00           N
ATOM    363  CA  ASP A  14      53.960  71.624  50.196  1.00  0.00           C
ATOM    365  CB  ASP A  14      53.760  71.864  51.716  1.00  0.00           C
ATOM    368  CG  ASP A  14      53.050  70.734  52.426  1.00  0.00           C
ATOM    369  OD1 ASP A  14      51.940  70.314  51.996  1.00  0.00           O
ATOM    370  OD2 ASP A  14      53.520  70.404  53.546  1.00  0.00           O
ATOM    371  C   ASP A  14      54.660  72.834  49.546  1.00  0.00           C
ATOM    372  O   ASP A  14      54.240  73.994  49.676  1.00  0.00           O
ATOM    373  N   GLY A  15      55.770  72.584  48.816  1.00  0.00           N
ATOM    375  CA  GLY A  15      56.440  73.554  47.966  1.00  0.00           C
ATOM    378  C   GLY A  15      57.460  74.394  48.686  1.00  0.00           C
ATOM    379  O   GLY A  15      58.650  74.244  48.456  1.00  0.00           O
ATOM    380  N   LYS A  16      56.970  75.294  49.556  1.00  0.00           N
ATOM    382  CA  LYS A  16      57.650  76.324  50.336  1.00  0.00           C
ATOM    384  CB  LYS A  16      58.960  76.904  49.746  1.00  0.00           C
ATOM    387  CG  LYS A  16      59.620  78.144  50.426  1.00  0.00           C
ATOM    390  CD  LYS A  16      60.040  78.044  51.896  1.00  0.00           C
ATOM    393  CE  LYS A  16      61.230  78.934  52.316  1.00  0.00           C
ATOM    396  NZ  LYS A  16      61.130  80.284  51.736  1.00  0.00           N
ATOM    400  C   LYS A  16      56.690  77.464  50.556  1.00  0.00           C
ATOM    401  O   LYS A  16      55.820  77.754  49.746  1.00  0.00           O
ATOM    402  N   PHE A  17      56.840  78.154  51.696  1.00  0.00           N
ATOM    404  CA  PHE A  17      55.940  79.144  52.186  1.00  0.00           C
ATOM    406  CB  PHE A  17      55.440  78.724  53.576  1.00  0.00           C
ATOM    409  CG  PHE A  17      54.600  77.484  53.436  1.00  0.00           C
ATOM    410  CD1 PHE A  17      55.160  76.194  53.366  1.00  0.00           C
ATOM    412  CE1 PHE A  17      54.350  75.074  53.186  1.00  0.00           C
ATOM    414  CZ  PHE A  17      52.970  75.214  53.156  1.00  0.00           C
ATOM    416  CD2 PHE A  17      53.220  77.614  53.346  1.00  0.00           C
ATOM    418  CE2 PHE A  17      52.400  76.484  53.256  1.00  0.00           C
ATOM    420  C   PHE A  17      56.580  80.524  52.246  1.00  0.00           C
ATOM    421  O   PHE A  17      57.800  80.694  52.306  1.00  0.00           O
ATOM    422  N   THR A  18      55.700  81.554  52.166  1.00  0.00           N
ATOM    424  CA  THR A  18      56.060  82.964  52.206  1.00  0.00           C
ATOM    426  CB  THR A  18      55.690  83.724  50.916  1.00  0.00           C
ATOM    428  OG1 THR A  18      54.300  83.964  50.716  1.00  0.00           O
ATOM    430  CG2 THR A  18      56.150  82.914  49.696  1.00  0.00           C
ATOM    434  C   THR A  18      55.390  83.684  53.366  1.00  0.00           C
ATOM    435  O   THR A  18      55.690  84.854  53.636  1.00  0.00           O
ATOM    436  N   GLN A  19      54.470  83.014  54.076  1.00  0.00           N
ATOM    438  CA  GLN A  19      53.720  83.554  55.196  1.00  0.00           C
ATOM    440  CB  GLN A  19      52.350  84.144  54.766  1.00  0.00           C
ATOM    443  CG  GLN A  19      52.400  85.094  53.556  1.00  0.00           C
ATOM    446  CD  GLN A  19      51.040  85.704  53.256  1.00  0.00           C
ATOM    447  OE1 GLN A  19      50.920  86.904  53.046  1.00  0.00           O
ATOM    448  NE2 GLN A  19      49.980  84.864  53.216  1.00  0.00           N
ATOM    451  C   GLN A  19      53.360  82.384  56.096  1.00  0.00           C
ATOM    452  O   GLN A  19      53.170  81.304  55.546  1.00  0.00           O
ATOM    453  N   PRO A  20      53.180  82.564  57.406  1.00  0.00           N
ATOM    454  CD  PRO A  20      53.770  83.684  58.126  1.00  0.00           C
ATOM    457  CA  PRO A  20      52.650  81.564  58.326  1.00  0.00           C
ATOM    459  CB  PRO A  20      52.430  82.364  59.626  1.00  0.00           C
ATOM    462  CG  PRO A  20      53.630  83.304  59.606  1.00  0.00           C
ATOM    465  C   PRO A  20      51.420  80.794  57.896  1.00  0.00           C
ATOM    466  O   PRO A  20      51.290  79.634  58.276  1.00  0.00           O
ATOM    467  N   PHE A  21      50.490  81.444  57.176  1.00  0.00           N
ATOM    469  CA  PHE A  21      49.260  80.844  56.696  1.00  0.00           C
ATOM    471  CB  PHE A  21      48.010  81.414  57.396  1.00  0.00           C
ATOM    474  CG  PHE A  21      48.080  81.124  58.866  1.00  0.00           C
ATOM    475  CD1 PHE A  21      47.840  79.824  59.336  1.00  0.00           C
ATOM    477  CE1 PHE A  21      47.930  79.534  60.696  1.00  0.00           C
ATOM    479  CZ  PHE A  21      48.250  80.544  61.606  1.00  0.00           C
ATOM    481  CD2 PHE A  21      48.380  82.144  59.786  1.00  0.00           C
ATOM    483  CE2 PHE A  21      48.470  81.854  61.156  1.00  0.00           C
ATOM    485  C   PHE A  21      49.090  81.034  55.196  1.00  0.00           C
ATOM    486  O   PHE A  21      49.200  82.154  54.686  1.00  0.00           O
ATOM    487  N   SER A  22      48.760  79.964  54.456  1.00  0.00           N
ATOM    489  CA  SER A  22      48.350  80.054  53.056  1.00  0.00           C
ATOM    491  CB  SER A  22      49.460  79.664  52.036  1.00  0.00           C
ATOM    494  OG  SER A  22      49.950  78.324  52.216  1.00  0.00           O
ATOM    496  C   SER A  22      47.120  79.214  52.796  1.00  0.00           C
ATOM    497  O   SER A  22      46.990  78.094  53.286  1.00  0.00           O
ATOM    498  N   LEU A  23      46.150  79.744  52.006  1.00  0.00           N
ATOM    500  CA  LEU A  23      44.970  78.994  51.596  1.00  0.00           C
ATOM    502  CB  LEU A  23      43.830  79.954  51.166  1.00  0.00           C
ATOM    505  CG  LEU A  23      42.430  79.354  50.846  1.00  0.00           C
ATOM    507  CD1 LEU A  23      42.290  78.774  49.426  1.00  0.00           C
ATOM    511  CD2 LEU A  23      41.970  78.324  51.886  1.00  0.00           C
ATOM    515  C   LEU A  23      45.330  78.014  50.486  1.00  0.00           C
ATOM    516  O   LEU A  23      45.830  78.374  49.426  1.00  0.00           O
ATOM    517  N   VAL A  24      45.090  76.704  50.736  1.00  0.00           N
ATOM    519  CA  VAL A  24      45.400  75.644  49.796  1.00  0.00           C
ATOM    521  CB  VAL A  24      46.150  74.444  50.396  1.00  0.00           C
ATOM    523  CG1 VAL A  24      47.520  74.924  50.896  1.00  0.00           C
ATOM    527  CG2 VAL A  24      45.370  73.774  51.536  1.00  0.00           C
ATOM    531  C   VAL A  24      44.140  75.144  49.126  1.00  0.00           C
ATOM    532  O   VAL A  24      43.070  75.084  49.726  1.00  0.00           O
ATOM    533  N   ASN A  25      44.240  74.784  47.826  1.00  0.00           N
ATOM    535  CA  ASN A  25      43.110  74.264  47.066  1.00  0.00           C
ATOM    537  CB  ASN A  25      43.470  74.134  45.566  1.00  0.00           C
ATOM    540  CG  ASN A  25      43.760  75.524  45.036  1.00  0.00           C
ATOM    541  OD1 ASN A  25      43.360  76.534  45.626  1.00  0.00           O
ATOM    542  ND2 ASN A  25      44.560  75.624  43.956  1.00  0.00           N
ATOM    545  C   ASN A  25      42.560  72.974  47.636  1.00  0.00           C
ATOM    546  O   ASN A  25      41.350  72.774  47.736  1.00  0.00           O
ATOM    547  N   GLN A  26      43.460  72.104  48.116  1.00  0.00           N
ATOM    549  CA  GLN A  26      43.130  71.074  49.066  1.00  0.00           C
ATOM    551  CB  GLN A  26      42.540  69.844  48.356  1.00  0.00           C
ATOM    554  CG  GLN A  26      43.460  69.264  47.266  1.00  0.00           C
ATOM    557  CD  GLN A  26      42.630  68.294  46.436  1.00  0.00           C
ATOM    558  OE1 GLN A  26      42.080  67.354  46.996  1.00  0.00           O
ATOM    559  NE2 GLN A  26      42.490  68.544  45.116  1.00  0.00           N
ATOM    562  C   GLN A  26      44.390  70.664  49.826  1.00  0.00           C
ATOM    563  O   GLN A  26      45.480  70.864  49.286  1.00  0.00           O
ATOM    564  N   PRO A  27      44.320  70.144  51.066  1.00  0.00           N
ATOM    565  CD  PRO A  27      43.120  70.264  51.916  1.00  0.00           C
ATOM    568  CA  PRO A  27      45.410  69.454  51.776  1.00  0.00           C
ATOM    570  CB  PRO A  27      44.750  69.024  53.106  1.00  0.00           C
ATOM    573  CG  PRO A  27      43.660  70.074  53.326  1.00  0.00           C
ATOM    576  C   PRO A  27      46.040  68.244  51.076  1.00  0.00           C
ATOM    577  O   PRO A  27      45.350  67.584  50.306  1.00  0.00           O
ATOM    578  N   ASP A  28      47.330  67.944  51.366  1.00  0.00           N
ATOM    580  CA  ASP A  28      48.040  66.734  50.916  1.00  0.00           C
ATOM    582  CB  ASP A  28      49.580  67.004  50.936  1.00  0.00           C
ATOM    585  CG  ASP A  28      50.470  65.784  50.746  1.00  0.00           C
ATOM    586  OD1 ASP A  28      50.600  64.964  51.706  1.00  0.00           O
ATOM    587  OD2 ASP A  28      51.080  65.614  49.666  1.00  0.00           O
ATOM    588  C   ASP A  28      47.640  65.474  51.696  1.00  0.00           C
ATOM    589  O   ASP A  28      47.830  64.334  51.266  1.00  0.00           O
ATOM    590  N   ALA A  29      47.020  65.654  52.876  1.00  0.00           N
ATOM    592  CA  ALA A  29      46.360  64.594  53.596  1.00  0.00           C
ATOM    594  CB  ALA A  29      45.740  65.164  54.876  1.00  0.00           C
ATOM    598  C   ALA A  29      45.280  63.904  52.766  1.00  0.00           C
ATOM    599  O   ALA A  29      44.520  64.544  52.036  1.00  0.00           O
ATOM    600  N   VAL A  30      45.190  62.564  52.856  1.00  0.00           N
ATOM    602  CA  VAL A  30      44.330  61.744  52.036  1.00  0.00           C
ATOM    604  CB  VAL A  30      45.130  60.844  51.086  1.00  0.00           C
ATOM    606  CG1 VAL A  30      46.080  59.874  51.826  1.00  0.00           C
ATOM    610  CG2 VAL A  30      44.190  60.064  50.146  1.00  0.00           C
ATOM    614  C   VAL A  30      43.420  60.934  52.926  1.00  0.00           C
ATOM    615  O   VAL A  30      43.860  60.344  53.926  1.00  0.00           O
ATOM    616  N   GLY A  31      42.120  60.854  52.606  1.00  0.00           N
ATOM    618  CA  GLY A  31      41.170  60.094  53.386  1.00  0.00           C
ATOM    621  C   GLY A  31      40.530  60.934  54.446  1.00  0.00           C
ATOM    622  O   GLY A  31      40.740  62.144  54.546  1.00  0.00           O
ATOM    623  N   ALA A  32      39.690  60.314  55.276  1.00  0.00           N
ATOM    625  CA  ALA A  32      38.990  60.994  56.336  1.00  0.00           C
ATOM    627  CB  ALA A  32      37.640  60.304  56.616  1.00  0.00           C
ATOM    631  C   ALA A  32      39.800  60.994  57.626  1.00  0.00           C
ATOM    632  O   ALA A  32      40.400  59.954  57.936  1.00  0.00           O
ATOM    633  N   PRO A  33      39.850  62.064  58.416  1.00  0.00           N
ATOM    634  CD  PRO A  33      39.490  63.424  58.006  1.00  0.00           C
ATOM    637  CA  PRO A  33      40.270  62.024  59.816  1.00  0.00           C
ATOM    639  CB  PRO A  33      39.850  63.394  60.356  1.00  0.00           C
ATOM    642  CG  PRO A  33      39.980  64.314  59.146  1.00  0.00           C
ATOM    645  C   PRO A  33      39.810  60.844  60.676  1.00  0.00           C
ATOM    646  O   PRO A  33      38.630  60.494  60.706  1.00  0.00           O
ATOM    647  N   ILE A  34      40.730  60.244  61.446  1.00  0.00           N
ATOM    649  CA  ILE A  34      40.470  59.024  62.196  1.00  0.00           C
ATOM    651  CB  ILE A  34      41.770  58.434  62.756  1.00  0.00           C
ATOM    653  CG2 ILE A  34      41.480  57.094  63.486  1.00  0.00           C
ATOM    657  CG1 ILE A  34      42.860  58.234  61.676  1.00  0.00           C
ATOM    660  CD  ILE A  34      42.440  57.324  60.506  1.00  0.00           C
ATOM    664  C   ILE A  34      39.480  59.254  63.336  1.00  0.00           C
ATOM    665  O   ILE A  34      38.770  58.364  63.806  1.00  0.00           O
ATOM    666  N   ASN A  35      39.450  60.504  63.846  1.00  0.00           N
ATOM    668  CA  ASN A  35      39.170  60.824  65.226  1.00  0.00           C
ATOM    670  CB  ASN A  35      40.430  61.514  65.796  1.00  0.00           C
ATOM    673  CG  ASN A  35      40.510  63.034  65.686  1.00  0.00           C
ATOM    674  OD1 ASN A  35      40.410  63.584  64.586  1.00  0.00           O
ATOM    675  ND2 ASN A  35      40.770  63.734  66.816  1.00  0.00           N
ATOM    678  C   ASN A  35      37.890  61.614  65.346  1.00  0.00           C
ATOM    679  O   ASN A  35      37.720  62.474  66.206  1.00  0.00           O
ATOM    680  N   ALA A  36      36.910  61.334  64.466  1.00  0.00           N
ATOM    682  CA  ALA A  36      35.620  62.004  64.496  1.00  0.00           C
ATOM    684  CB  ALA A  36      34.710  61.514  63.356  1.00  0.00           C
ATOM    688  C   ALA A  36      34.930  61.854  65.846  1.00  0.00           C
ATOM    689  O   ALA A  36      34.340  62.804  66.346  1.00  0.00           O
ATOM    690  N   GLY A  37      35.020  60.674  66.486  1.00  0.00           N
ATOM    692  CA  GLY A  37      34.520  60.444  67.836  1.00  0.00           C
ATOM    695  C   GLY A  37      35.060  61.374  68.896  1.00  0.00           C
ATOM    696  O   GLY A  37      34.300  62.074  69.566  1.00  0.00           O
ATOM    697  N   ASP A  38      36.400  61.474  69.056  1.00  0.00           N
ATOM    699  CA  ASP A  38      37.020  62.344  70.026  1.00  0.00           C
ATOM    701  CB  ASP A  38      38.460  61.864  70.386  1.00  0.00           C
ATOM    704  CG  ASP A  38      39.300  61.534  69.176  1.00  0.00           C
ATOM    705  OD1 ASP A  38      38.940  60.584  68.436  1.00  0.00           O
ATOM    706  OD2 ASP A  38      40.380  62.174  69.016  1.00  0.00           O
ATOM    707  C   ASP A  38      36.950  63.814  69.616  1.00  0.00           C
ATOM    708  O   ASP A  38      36.950  64.724  70.446  1.00  0.00           O
ATOM    709  N   PHE A  39      36.810  64.114  68.316  1.00  0.00           N
ATOM    711  CA  PHE A  39      36.350  65.414  67.866  1.00  0.00           C
ATOM    713  CB  PHE A  39      36.440  65.514  66.306  1.00  0.00           C
ATOM    716  CG  PHE A  39      36.140  66.904  65.826  1.00  0.00           C
ATOM    717  CD1 PHE A  39      37.050  67.904  66.156  1.00  0.00           C
ATOM    719  CE1 PHE A  39      36.820  69.244  65.836  1.00  0.00           C
ATOM    721  CZ  PHE A  39      35.640  69.594  65.176  1.00  0.00           C
ATOM    723  CD2 PHE A  39      34.990  67.254  65.106  1.00  0.00           C
ATOM    725  CE2 PHE A  39      34.720  68.604  64.816  1.00  0.00           C
ATOM    727  C   PHE A  39      34.940  65.794  68.356  1.00  0.00           C
ATOM    728  O   PHE A  39      34.730  66.884  68.876  1.00  0.00           O
ATOM    729  N   ALA A  40      33.960  64.874  68.216  1.00  0.00           N
ATOM    731  CA  ALA A  40      32.600  65.054  68.646  1.00  0.00           C
ATOM    733  CB  ALA A  40      31.700  63.944  68.076  1.00  0.00           C
ATOM    737  C   ALA A  40      32.410  65.194  70.156  1.00  0.00           C
ATOM    738  O   ALA A  40      31.690  66.074  70.636  1.00  0.00           O
ATOM    739  N   GLU A  41      33.080  64.394  71.006  1.00  0.00           N
ATOM    741  CA  GLU A  41      33.050  64.694  72.436  1.00  0.00           C
ATOM    743  CB  GLU A  41      33.510  63.554  73.366  1.00  0.00           C
ATOM    746  CG  GLU A  41      34.950  63.084  73.136  1.00  0.00           C
ATOM    749  CD  GLU A  41      35.390  62.114  74.206  1.00  0.00           C
ATOM    750  OE1 GLU A  41      35.250  62.434  75.416  1.00  0.00           O
ATOM    751  OE2 GLU A  41      35.910  61.024  73.826  1.00  0.00           O
ATOM    752  C   GLU A  41      33.760  65.994  72.796  1.00  0.00           C
ATOM    753  O   GLU A  41      33.270  66.754  73.626  1.00  0.00           O
ATOM    754  N   GLN A  42      34.900  66.334  72.146  1.00  0.00           N
ATOM    756  CA  GLN A  42      35.600  67.584  72.396  1.00  0.00           C
ATOM    758  CB  GLN A  42      36.930  67.714  71.596  1.00  0.00           C
ATOM    761  CG  GLN A  42      37.800  68.924  72.016  1.00  0.00           C
ATOM    764  CD  GLN A  42      38.120  68.844  73.516  1.00  0.00           C
ATOM    765  OE1 GLN A  42      38.780  67.904  73.946  1.00  0.00           O
ATOM    766  NE2 GLN A  42      37.660  69.824  74.316  1.00  0.00           N
ATOM    769  C   GLN A  42      34.740  68.804  72.116  1.00  0.00           C
ATOM    770  O   GLN A  42      34.740  69.764  72.886  1.00  0.00           O
ATOM    771  N   ILE A  43      33.960  68.784  71.016  1.00  0.00           N
ATOM    773  CA  ILE A  43      32.930  69.784  70.736  1.00  0.00           C
ATOM    775  CB  ILE A  43      32.390  69.624  69.306  1.00  0.00           C
ATOM    777  CG2 ILE A  43      31.020  68.924  69.156  1.00  0.00           C
ATOM    781  CG1 ILE A  43      32.350  70.994  68.596  1.00  0.00           C
ATOM    784  CD  ILE A  43      31.390  71.994  69.236  1.00  0.00           C
ATOM    788  C   ILE A  43      31.830  69.854  71.806  1.00  0.00           C
ATOM    789  O   ILE A  43      31.410  70.934  72.226  1.00  0.00           O
ATOM    790  N   ASN A  44      31.390  68.694  72.346  1.00  0.00           N
ATOM    792  CA  ASN A  44      30.490  68.614  73.476  1.00  0.00           C
ATOM    794  CB  ASN A  44      30.000  67.164  73.706  1.00  0.00           C
ATOM    797  CG  ASN A  44      28.750  67.154  74.566  1.00  0.00           C
ATOM    798  OD1 ASN A  44      28.770  67.264  75.786  1.00  0.00           O
ATOM    799  ND2 ASN A  44      27.580  66.954  73.916  1.00  0.00           N
ATOM    802  C   ASN A  44      31.060  69.224  74.766  1.00  0.00           C
ATOM    803  O   ASN A  44      30.390  69.914  75.526  1.00  0.00           O
ATOM    804  N   HIS A  45      32.350  69.004  75.036  1.00  0.00           N
ATOM    806  CA  HIS A  45      33.040  69.674  76.106  1.00  0.00           C
ATOM    808  CB  HIS A  45      34.420  69.014  76.306  1.00  0.00           C
ATOM    811  ND1 HIS A  45      33.630  67.194  77.876  1.00  0.00           N
ATOM    812  CG  HIS A  45      34.280  67.574  76.716  1.00  0.00           C
ATOM    813  CE1 HIS A  45      33.770  65.874  77.916  1.00  0.00           C
ATOM    815  NE2 HIS A  45      34.450  65.394  76.856  1.00  0.00           N
ATOM    817  CD2 HIS A  45      34.780  66.484  76.086  1.00  0.00           C
ATOM    819  C   HIS A  45      33.080  71.194  75.946  1.00  0.00           C
ATOM    820  O   HIS A  45      32.700  71.914  76.866  1.00  0.00           O
ATOM    821  N   ILE A  46      33.410  71.754  74.756  1.00  0.00           N
ATOM    823  CA  ILE A  46      33.420  73.204  74.486  1.00  0.00           C
ATOM    825  CB  ILE A  46      33.810  73.504  73.026  1.00  0.00           C
ATOM    827  CG2 ILE A  46      33.750  75.024  72.726  1.00  0.00           C
ATOM    831  CG1 ILE A  46      35.190  72.944  72.616  1.00  0.00           C
ATOM    834  CD  ILE A  46      36.390  73.834  72.946  1.00  0.00           C
ATOM    838  C   ILE A  46      32.070  73.894  74.766  1.00  0.00           C
ATOM    839  O   ILE A  46      31.980  74.914  75.446  1.00  0.00           O
ATOM    840  N   ARG A  47      30.950  73.314  74.286  1.00  0.00           N
ATOM    842  CA  ARG A  47      29.640  73.954  74.366  1.00  0.00           C
ATOM    844  CB  ARG A  47      28.670  73.264  73.366  1.00  0.00           C
ATOM    847  CG  ARG A  47      28.160  71.884  73.816  1.00  0.00           C
ATOM    850  CD  ARG A  47      27.720  70.954  72.686  1.00  0.00           C
ATOM    853  NE  ARG A  47      26.560  71.594  71.996  1.00  0.00           N
ATOM    855  CZ  ARG A  47      26.420  71.694  70.686  1.00  0.00           C
ATOM    856  NH1 ARG A  47      27.270  71.194  69.826  1.00  0.00           N
ATOM    859  NH2 ARG A  47      25.350  72.314  70.236  1.00  0.00           N
ATOM    862  C   ARG A  47      29.040  73.914  75.756  1.00  0.00           C
ATOM    863  O   ARG A  47      28.130  74.684  76.086  1.00  0.00           O
ATOM    864  N   ASN A  48      29.540  73.004  76.616  1.00  0.00           N
ATOM    866  CA  ASN A  48      29.050  72.884  77.966  1.00  0.00           C
ATOM    868  CB  ASN A  48      28.950  71.414  78.416  1.00  0.00           C
ATOM    871  CG  ASN A  48      27.740  70.714  77.796  1.00  0.00           C
ATOM    872  OD1 ASN A  48      26.920  71.244  77.056  1.00  0.00           O
ATOM    873  ND2 ASN A  48      27.560  69.444  78.226  1.00  0.00           N
ATOM    876  C   ASN A  48      29.910  73.614  78.956  1.00  0.00           C
ATOM    877  O   ASN A  48      29.360  74.054  79.976  1.00  0.00           O
ATOM    878  N   SER A  49      31.230  73.764  78.736  1.00  0.00           N
ATOM    880  CA  SER A  49      32.100  74.354  79.756  1.00  0.00           C
ATOM    882  CB  SER A  49      33.280  73.404  80.086  1.00  0.00           C
ATOM    885  OG  SER A  49      34.040  73.144  78.916  1.00  0.00           O
ATOM    887  C   SER A  49      32.660  75.704  79.356  1.00  0.00           C
ATOM    888  O   SER A  49      33.140  76.454  80.216  1.00  0.00           O
ATOM    889  N   SER A  50      32.550  76.084  78.066  1.00  0.00           N
ATOM    891  CA  SER A  50      32.770  77.434  77.616  1.00  0.00           C
ATOM    893  CB  SER A  50      34.220  77.634  77.056  1.00  0.00           C
ATOM    896  OG  SER A  50      34.530  76.744  75.986  1.00  0.00           O
ATOM    898  C   SER A  50      31.720  77.854  76.596  1.00  0.00           C
ATOM    899  O   SER A  50      32.050  78.024  75.416  1.00  0.00           O
ATOM    900  N   PRO A  51      30.440  78.074  76.936  1.00  0.00           N
ATOM    901  CD  PRO A  51      29.870  77.914  78.276  1.00  0.00           C
ATOM    904  CA  PRO A  51      29.390  78.354  75.946  1.00  0.00           C
ATOM    906  CB  PRO A  51      28.110  78.514  76.786  1.00  0.00           C
ATOM    909  CG  PRO A  51      28.390  77.684  78.036  1.00  0.00           C
ATOM    912  C   PRO A  51      29.650  79.544  75.036  1.00  0.00           C
ATOM    913  O   PRO A  51      29.200  79.524  73.896  1.00  0.00           O
ATOM    914  N   ARG A  52      30.390  80.584  75.496  1.00  0.00           N
ATOM    916  CA  ARG A  52      30.820  81.674  74.616  1.00  0.00           C
ATOM    918  CB  ARG A  52      31.560  82.824  75.366  1.00  0.00           C
ATOM    921  CG  ARG A  52      32.980  82.534  75.886  1.00  0.00           C
ATOM    924  CD  ARG A  52      33.780  83.764  76.376  1.00  0.00           C
ATOM    927  NE  ARG A  52      34.080  84.694  75.236  1.00  0.00           N
ATOM    929  CZ  ARG A  52      34.950  84.454  74.256  1.00  0.00           C
ATOM    930  NH1 ARG A  52      35.670  83.354  74.226  1.00  0.00           N
ATOM    933  NH2 ARG A  52      35.140  85.334  73.296  1.00  0.00           N
ATOM    936  C   ARG A  52      31.690  81.194  73.456  1.00  0.00           C
ATOM    937  O   ARG A  52      31.560  81.644  72.326  1.00  0.00           O
ATOM    938  N   LEU A  53      32.610  80.234  73.706  1.00  0.00           N
ATOM    940  CA  LEU A  53      33.540  79.774  72.696  1.00  0.00           C
ATOM    942  CB  LEU A  53      34.690  78.964  73.336  1.00  0.00           C
ATOM    945  CG  LEU A  53      35.830  78.594  72.366  1.00  0.00           C
ATOM    947  CD1 LEU A  53      36.500  79.864  71.816  1.00  0.00           C
ATOM    951  CD2 LEU A  53      36.870  77.714  73.066  1.00  0.00           C
ATOM    955  C   LEU A  53      32.850  78.964  71.626  1.00  0.00           C
ATOM    956  O   LEU A  53      33.100  79.134  70.436  1.00  0.00           O
ATOM    957  N   TYR A  54      31.890  78.114  72.046  1.00  0.00           N
ATOM    959  CA  TYR A  54      30.970  77.444  71.166  1.00  0.00           C
ATOM    961  CB  TYR A  54      30.080  76.394  71.906  1.00  0.00           C
ATOM    964  CG  TYR A  54      29.140  75.704  70.946  1.00  0.00           C
ATOM    965  CD1 TYR A  54      29.660  74.934  69.896  1.00  0.00           C
ATOM    967  CE1 TYR A  54      28.820  74.424  68.896  1.00  0.00           C
ATOM    969  CZ  TYR A  54      27.440  74.654  68.966  1.00  0.00           C
ATOM    970  OH  TYR A  54      26.600  74.164  67.956  1.00  0.00           O
ATOM    972  CD2 TYR A  54      27.750  75.884  71.036  1.00  0.00           C
ATOM    974  CE2 TYR A  54      26.900  75.354  70.056  1.00  0.00           C
ATOM    976  C   TYR A  54      30.110  78.414  70.366  1.00  0.00           C
ATOM    977  O   TYR A  54      29.880  78.204  69.186  1.00  0.00           O
ATOM    978  N   GLY A  55      29.620  79.504  70.976  1.00  0.00           N
ATOM    980  CA  GLY A  55      28.840  80.504  70.276  1.00  0.00           C
ATOM    983  C   GLY A  55      29.600  81.244  69.196  1.00  0.00           C
ATOM    984  O   GLY A  55      29.090  81.444  68.096  1.00  0.00           O
ATOM    985  N   ASN A  56      30.840  81.674  69.476  1.00  0.00           N
ATOM    987  CA  ASN A  56      31.690  82.274  68.456  1.00  0.00           C
ATOM    989  CB  ASN A  56      33.020  82.784  69.066  1.00  0.00           C
ATOM    992  CG  ASN A  56      32.830  83.794  70.206  1.00  0.00           C
ATOM    993  OD1 ASN A  56      33.620  83.784  71.146  1.00  0.00           O
ATOM    994  ND2 ASN A  56      31.790  84.644  70.156  1.00  0.00           N
ATOM    997  C   ASN A  56      32.030  81.304  67.336  1.00  0.00           C
ATOM    998  O   ASN A  56      31.980  81.634  66.156  1.00  0.00           O
ATOM    999  N   GLN A  57      32.380  80.054  67.696  1.00  0.00           N
ATOM   1001  CA  GLN A  57      33.070  79.154  66.806  1.00  0.00           C
ATOM   1003  CB  GLN A  57      34.230  78.564  67.646  1.00  0.00           C
ATOM   1006  CG  GLN A  57      35.380  77.854  66.896  1.00  0.00           C
ATOM   1009  CD  GLN A  57      36.220  78.774  65.986  1.00  0.00           C
ATOM   1010  OE1 GLN A  57      35.910  79.924  65.666  1.00  0.00           O
ATOM   1011  NE2 GLN A  57      37.390  78.244  65.576  1.00  0.00           N
ATOM   1014  C   GLN A  57      32.110  78.084  66.296  1.00  0.00           C
ATOM   1015  O   GLN A  57      32.510  77.104  65.656  1.00  0.00           O
ATOM   1016  N   SER A  58      30.780  78.244  66.516  1.00  0.00           N
ATOM   1018  CA  SER A  58      29.750  77.244  66.216  1.00  0.00           C
ATOM   1020  CB  SER A  58      28.300  77.754  66.506  1.00  0.00           C
ATOM   1023  OG  SER A  58      28.020  79.024  65.886  1.00  0.00           O
ATOM   1025  C   SER A  58      29.750  76.794  64.776  1.00  0.00           C
ATOM   1026  O   SER A  58      29.750  75.604  64.476  1.00  0.00           O
ATOM   1027  N   ASN A  59      29.800  77.774  63.866  1.00  0.00           N
ATOM   1029  CA  ASN A  59      29.780  77.564  62.436  1.00  0.00           C
ATOM   1031  CB  ASN A  59      29.590  78.914  61.696  1.00  0.00           C
ATOM   1034  CG  ASN A  59      30.740  79.924  61.696  1.00  0.00           C
ATOM   1035  OD1 ASN A  59      30.850  80.654  60.706  1.00  0.00           O
ATOM   1036  ND2 ASN A  59      31.620  80.014  62.716  1.00  0.00           N
ATOM   1039  C   ASN A  59      30.910  76.704  61.856  1.00  0.00           C
ATOM   1040  O   ASN A  59      30.620  75.764  61.106  1.00  0.00           O
ATOM   1041  N   VAL A  60      32.200  76.904  62.226  1.00  0.00           N
ATOM   1043  CA  VAL A  60      33.270  76.004  61.826  1.00  0.00           C
ATOM   1045  CB  VAL A  60      34.700  76.484  62.146  1.00  0.00           C
ATOM   1047  CG1 VAL A  60      34.960  77.834  61.456  1.00  0.00           C
ATOM   1051  CG2 VAL A  60      34.980  76.604  63.646  1.00  0.00           C
ATOM   1055  C   VAL A  60      33.060  74.604  62.376  1.00  0.00           C
ATOM   1056  O   VAL A  60      33.240  73.614  61.676  1.00  0.00           O
ATOM   1057  N   TYR A  61      32.620  74.474  63.656  1.00  0.00           N
ATOM   1059  CA  TYR A  61      32.300  73.194  64.256  1.00  0.00           C
ATOM   1061  CB  TYR A  61      31.890  73.354  65.746  1.00  0.00           C
ATOM   1064  CG  TYR A  61      33.000  73.834  66.646  1.00  0.00           C
ATOM   1065  CD1 TYR A  61      34.270  73.224  66.626  1.00  0.00           C
ATOM   1067  CE1 TYR A  61      35.230  73.544  67.586  1.00  0.00           C
ATOM   1069  CZ  TYR A  61      34.950  74.474  68.586  1.00  0.00           C
ATOM   1070  OH  TYR A  61      35.910  74.734  69.576  1.00  0.00           O
ATOM   1072  CD2 TYR A  61      32.740  74.784  67.656  1.00  0.00           C
ATOM   1074  CE2 TYR A  61      33.700  75.104  68.626  1.00  0.00           C
ATOM   1076  C   TYR A  61      31.190  72.434  63.546  1.00  0.00           C
ATOM   1077  O   TYR A  61      31.320  71.244  63.266  1.00  0.00           O
ATOM   1078  N   ASN A  62      30.070  73.104  63.226  1.00  0.00           N
ATOM   1080  CA  ASN A  62      28.970  72.504  62.466  1.00  0.00           C
ATOM   1082  CB  ASN A  62      27.750  73.454  62.356  1.00  0.00           C
ATOM   1085  CG  ASN A  62      27.180  73.844  63.716  1.00  0.00           C
ATOM   1086  OD1 ASN A  62      26.850  75.004  63.946  1.00  0.00           O
ATOM   1087  ND2 ASN A  62      27.030  72.864  64.636  1.00  0.00           N
ATOM   1090  C   ASN A  62      29.370  72.074  61.056  1.00  0.00           C
ATOM   1091  O   ASN A  62      29.050  70.964  60.646  1.00  0.00           O
ATOM   1092  N   ALA A  63      30.100  72.924  60.316  1.00  0.00           N
ATOM   1094  CA  ALA A  63      30.580  72.624  58.986  1.00  0.00           C
ATOM   1096  CB  ALA A  63      31.280  73.864  58.416  1.00  0.00           C
ATOM   1100  C   ALA A  63      31.530  71.434  58.956  1.00  0.00           C
ATOM   1101  O   ALA A  63      31.380  70.514  58.146  1.00  0.00           O
ATOM   1102  N   VAL A  64      32.480  71.394  59.906  1.00  0.00           N
ATOM   1104  CA  VAL A  64      33.360  70.264  60.136  1.00  0.00           C
ATOM   1106  CB  VAL A  64      34.430  70.574  61.176  1.00  0.00           C
ATOM   1108  CG1 VAL A  64      35.220  69.334  61.596  1.00  0.00           C
ATOM   1112  CG2 VAL A  64      35.430  71.594  60.606  1.00  0.00           C
ATOM   1116  C   VAL A  64      32.610  68.994  60.506  1.00  0.00           C
ATOM   1117  O   VAL A  64      32.860  67.924  59.956  1.00  0.00           O
ATOM   1118  N   GLN A  65      31.620  69.064  61.426  1.00  0.00           N
ATOM   1120  CA  GLN A  65      30.790  67.924  61.776  1.00  0.00           C
ATOM   1122  CB  GLN A  65      29.780  68.304  62.896  1.00  0.00           C
ATOM   1125  CG  GLN A  65      30.340  68.304  64.346  1.00  0.00           C
ATOM   1128  CD  GLN A  65      30.650  66.894  64.846  1.00  0.00           C
ATOM   1129  OE1 GLN A  65      29.780  66.024  64.896  1.00  0.00           O
ATOM   1130  NE2 GLN A  65      31.910  66.614  65.236  1.00  0.00           N
ATOM   1133  C   GLN A  65      30.030  67.324  60.606  1.00  0.00           C
ATOM   1134  O   GLN A  65      30.090  66.114  60.376  1.00  0.00           O
ATOM   1135  N   GLU A  66      29.360  68.164  59.796  1.00  0.00           N
ATOM   1137  CA  GLU A  66      28.640  67.774  58.596  1.00  0.00           C
ATOM   1139  CB  GLU A  66      27.890  68.994  57.976  1.00  0.00           C
ATOM   1142  CG  GLU A  66      26.830  68.634  56.896  1.00  0.00           C
ATOM   1145  CD  GLU A  66      25.640  67.854  57.436  1.00  0.00           C
ATOM   1146  OE1 GLU A  66      25.670  67.434  58.626  1.00  0.00           O
ATOM   1147  OE2 GLU A  66      24.660  67.624  56.676  1.00  0.00           O
ATOM   1148  C   GLU A  66      29.560  67.134  57.566  1.00  0.00           C
ATOM   1149  O   GLU A  66      29.250  66.094  56.986  1.00  0.00           O
ATOM   1150  N   TRP A  67      30.760  67.704  57.366  1.00  0.00           N
ATOM   1152  CA  TRP A  67      31.790  67.134  56.536  1.00  0.00           C
ATOM   1154  CB  TRP A  67      32.970  68.134  56.486  1.00  0.00           C
ATOM   1157  CG  TRP A  67      34.270  67.664  55.916  1.00  0.00           C
ATOM   1158  CD1 TRP A  67      34.520  67.284  54.626  1.00  0.00           C
ATOM   1160  NE1 TRP A  67      35.840  66.894  54.516  1.00  0.00           N
ATOM   1162  CE2 TRP A  67      36.450  67.044  55.726  1.00  0.00           C
ATOM   1163  CD2 TRP A  67      35.490  67.514  56.646  1.00  0.00           C
ATOM   1164  CE3 TRP A  67      35.850  67.694  57.976  1.00  0.00           C
ATOM   1166  CZ3 TRP A  67      37.160  67.424  58.356  1.00  0.00           C
ATOM   1168  CZ2 TRP A  67      37.770  66.824  56.096  1.00  0.00           C
ATOM   1170  CH2 TRP A  67      38.120  67.034  57.436  1.00  0.00           C
ATOM   1172  C   TRP A  67      32.230  65.724  56.946  1.00  0.00           C
ATOM   1173  O   TRP A  67      32.330  64.824  56.116  1.00  0.00           O
ATOM   1174  N   LEU A  68      32.450  65.474  58.256  1.00  0.00           N
ATOM   1176  CA  LEU A  68      32.710  64.144  58.776  1.00  0.00           C
ATOM   1178  CB  LEU A  68      33.140  64.194  60.266  1.00  0.00           C
ATOM   1181  CG  LEU A  68      34.460  64.954  60.526  1.00  0.00           C
ATOM   1183  CD1 LEU A  68      34.790  64.924  62.016  1.00  0.00           C
ATOM   1187  CD2 LEU A  68      35.640  64.394  59.696  1.00  0.00           C
ATOM   1191  C   LEU A  68      31.570  63.144  58.596  1.00  0.00           C
ATOM   1192  O   LEU A  68      31.800  62.014  58.156  1.00  0.00           O
ATOM   1193  N   ARG A  69      30.310  63.564  58.826  1.00  0.00           N
ATOM   1195  CA  ARG A  69      29.120  62.774  58.536  1.00  0.00           C
ATOM   1197  CB  ARG A  69      27.780  63.484  58.896  1.00  0.00           C
ATOM   1200  CG  ARG A  69      27.650  63.904  60.376  1.00  0.00           C
ATOM   1203  CD  ARG A  69      26.230  64.184  60.886  1.00  0.00           C
ATOM   1206  NE  ARG A  69      25.440  64.954  59.866  1.00  0.00           N
ATOM   1208  CZ  ARG A  69      24.550  64.444  59.026  1.00  0.00           C
ATOM   1209  NH1 ARG A  69      24.330  63.154  58.856  1.00  0.00           N
ATOM   1212  NH2 ARG A  69      23.840  65.344  58.376  1.00  0.00           N
ATOM   1215  C   ARG A  69      29.010  62.374  57.076  1.00  0.00           C
ATOM   1216  O   ARG A  69      28.570  61.284  56.736  1.00  0.00           O
ATOM   1217  N   ALA A  70      29.440  63.284  56.186  1.00  0.00           N
ATOM   1219  CA  ALA A  70      29.320  63.144  54.756  1.00  0.00           C
ATOM   1221  CB  ALA A  70      29.290  64.564  54.176  1.00  0.00           C
ATOM   1225  C   ALA A  70      30.460  62.344  54.136  1.00  0.00           C
ATOM   1226  O   ALA A  70      30.450  62.054  52.936  1.00  0.00           O
ATOM   1227  N   GLY A  71      31.440  61.944  54.956  1.00  0.00           N
ATOM   1229  CA  GLY A  71      32.480  60.974  54.606  1.00  0.00           C
ATOM   1232  C   GLY A  71      33.830  61.364  55.106  1.00  0.00           C
ATOM   1233  O   GLY A  71      34.710  60.534  55.286  1.00  0.00           O
ATOM   1234  N   GLY A  72      34.040  62.674  55.316  1.00  0.00           N
ATOM   1236  CA  GLY A  72      35.210  63.274  55.936  1.00  0.00           C
ATOM   1239  C   GLY A  72      36.450  63.374  55.096  1.00  0.00           C
ATOM   1240  O   GLY A  72      37.450  63.884  55.566  1.00  0.00           O
ATOM   1241  N   ASP A  73      36.430  62.914  53.826  1.00  0.00           N
ATOM   1243  CA  ASP A  73      37.590  63.044  52.946  1.00  0.00           C
ATOM   1245  CB  ASP A  73      37.440  62.224  51.626  1.00  0.00           C
ATOM   1248  CG  ASP A  73      38.680  62.274  50.726  1.00  0.00           C
ATOM   1249  OD1 ASP A  73      39.820  62.344  51.256  1.00  0.00           O
ATOM   1250  OD2 ASP A  73      38.510  62.214  49.486  1.00  0.00           O
ATOM   1251  C   ASP A  73      37.950  64.514  52.686  1.00  0.00           C
ATOM   1252  O   ASP A  73      37.100  65.394  52.566  1.00  0.00           O
ATOM   1253  N   THR A  74      39.260  64.804  52.596  1.00  0.00           N
ATOM   1255  CA  THR A  74      39.840  66.144  52.676  1.00  0.00           C
ATOM   1257  CB  THR A  74      41.340  66.114  52.896  1.00  0.00           C
ATOM   1259  OG1 THR A  74      41.890  65.154  52.026  1.00  0.00           O
ATOM   1261  CG2 THR A  74      41.650  65.634  54.326  1.00  0.00           C
ATOM   1265  C   THR A  74      39.550  66.984  51.456  1.00  0.00           C
ATOM   1266  O   THR A  74      39.710  68.204  51.486  1.00  0.00           O
ATOM   1267  N   ARG A  75      39.100  66.374  50.356  1.00  0.00           N
ATOM   1269  CA  ARG A  75      38.780  67.074  49.126  1.00  0.00           C
ATOM   1271  CB  ARG A  75      39.280  66.274  47.896  1.00  0.00           C
ATOM   1274  CG  ARG A  75      38.530  64.984  47.516  1.00  0.00           C
ATOM   1277  CD  ARG A  75      39.360  63.844  46.866  1.00  0.00           C
ATOM   1280  NE  ARG A  75      40.330  64.344  45.836  1.00  0.00           N
ATOM   1282  CZ  ARG A  75      41.620  64.604  46.046  1.00  0.00           C
ATOM   1283  NH1 ARG A  75      42.270  64.414  47.166  1.00  0.00           N
ATOM   1286  NH2 ARG A  75      42.350  65.074  45.056  1.00  0.00           N
ATOM   1289  C   ARG A  75      37.290  67.414  49.066  1.00  0.00           C
ATOM   1290  O   ARG A  75      36.870  68.284  48.316  1.00  0.00           O
ATOM   1291  N   ASN A  76      36.480  66.874  50.006  1.00  0.00           N
ATOM   1293  CA  ASN A  76      35.080  67.234  50.116  1.00  0.00           C
ATOM   1295  CB  ASN A  76      34.240  66.054  50.696  1.00  0.00           C
ATOM   1298  CG  ASN A  76      34.350  64.744  49.906  1.00  0.00           C
ATOM   1299  OD1 ASN A  76      34.670  64.614  48.726  1.00  0.00           O
ATOM   1300  ND2 ASN A  76      34.120  63.634  50.666  1.00  0.00           N
ATOM   1303  C   ASN A  76      34.920  68.444  51.056  1.00  0.00           C
ATOM   1304  O   ASN A  76      33.820  68.914  51.346  1.00  0.00           O
ATOM   1305  N   MET A  77      36.020  69.014  51.576  1.00  0.00           N
ATOM   1307  CA  MET A  77      36.040  70.124  52.516  1.00  0.00           C
ATOM   1309  CB  MET A  77      37.500  70.424  52.936  1.00  0.00           C
ATOM   1312  CG  MET A  77      38.060  69.404  53.936  1.00  0.00           C
ATOM   1315  SD  MET A  77      39.820  69.604  54.356  1.00  0.00           S
ATOM   1316  CE  MET A  77      39.580  71.124  55.306  1.00  0.00           C
ATOM   1320  C   MET A  77      35.390  71.414  52.026  1.00  0.00           C
ATOM   1321  O   MET A  77      34.580  72.054  52.706  1.00  0.00           O
ATOM   1322  N   ARG A  78      35.710  71.774  50.756  1.00  0.00           N
ATOM   1324  CA  ARG A  78      35.210  72.944  50.056  1.00  0.00           C
ATOM   1326  CB  ARG A  78      35.840  73.034  48.636  1.00  0.00           C
ATOM   1329  CG  ARG A  78      37.340  73.404  48.596  1.00  0.00           C
ATOM   1332  CD  ARG A  78      37.670  74.804  49.176  1.00  0.00           C
ATOM   1335  NE  ARG A  78      39.040  75.234  48.736  1.00  0.00           N
ATOM   1337  CZ  ARG A  78      39.270  75.894  47.616  1.00  0.00           C
ATOM   1338  NH1 ARG A  78      38.340  75.994  46.686  1.00  0.00           N
ATOM   1341  NH2 ARG A  78      40.390  76.564  47.416  1.00  0.00           N
ATOM   1344  C   ARG A  78      33.690  72.974  49.986  1.00  0.00           C
ATOM   1345  O   ARG A  78      33.050  74.014  50.156  1.00  0.00           O
ATOM   1346  N   GLN A  79      33.070  71.794  49.806  1.00  0.00           N
ATOM   1348  CA  GLN A  79      31.640  71.564  49.796  1.00  0.00           C
ATOM   1350  CB  GLN A  79      31.360  70.054  49.716  1.00  0.00           C
ATOM   1353  CG  GLN A  79      31.970  69.384  48.466  1.00  0.00           C
ATOM   1356  CD  GLN A  79      31.510  67.934  48.346  1.00  0.00           C
ATOM   1357  OE1 GLN A  79      32.320  67.004  48.326  1.00  0.00           O
ATOM   1358  NE2 GLN A  79      30.180  67.734  48.326  1.00  0.00           N
ATOM   1361  C   GLN A  79      30.880  72.064  51.006  1.00  0.00           C
ATOM   1362  O   GLN A  79      29.750  72.534  50.906  1.00  0.00           O
ATOM   1363  N   PHE A  80      31.490  71.974  52.206  1.00  0.00           N
ATOM   1365  CA  PHE A  80      30.840  72.334  53.466  1.00  0.00           C
ATOM   1367  CB  PHE A  80      31.120  71.294  54.576  1.00  0.00           C
ATOM   1370  CG  PHE A  80      30.660  69.964  54.096  1.00  0.00           C
ATOM   1371  CD1 PHE A  80      31.570  69.134  53.426  1.00  0.00           C
ATOM   1373  CE1 PHE A  80      31.140  67.944  52.826  1.00  0.00           C
ATOM   1375  CZ  PHE A  80      29.800  67.564  52.926  1.00  0.00           C
ATOM   1377  CD2 PHE A  80      29.330  69.544  54.246  1.00  0.00           C
ATOM   1379  CE2 PHE A  80      28.910  68.344  53.666  1.00  0.00           C
ATOM   1381  C   PHE A  80      31.340  73.674  53.936  1.00  0.00           C
ATOM   1382  O   PHE A  80      30.880  74.234  54.926  1.00  0.00           O
ATOM   1383  N   GLY A  81      32.310  74.234  53.186  1.00  0.00           N
ATOM   1385  CA  GLY A  81      32.790  75.594  53.356  1.00  0.00           C
ATOM   1388  C   GLY A  81      34.020  75.694  54.166  1.00  0.00           C
ATOM   1389  O   GLY A  81      34.460  76.794  54.476  1.00  0.00           O
ATOM   1390  N   ILE A  82      34.630  74.574  54.576  1.00  0.00           N
ATOM   1392  CA  ILE A  82      35.860  74.684  55.326  1.00  0.00           C
ATOM   1394  CB  ILE A  82      36.150  73.594  56.346  1.00  0.00           C
ATOM   1396  CG2 ILE A  82      35.410  73.984  57.646  1.00  0.00           C
ATOM   1400  CG1 ILE A  82      35.850  72.154  55.866  1.00  0.00           C
ATOM   1403  CD  ILE A  82      34.440  71.654  56.146  1.00  0.00           C
ATOM   1407  C   ILE A  82      37.040  74.904  54.406  1.00  0.00           C
ATOM   1408  O   ILE A  82      37.470  74.044  53.636  1.00  0.00           O
ATOM   1409  N   ASP A  83      37.590  76.114  54.526  1.00  0.00           N
ATOM   1411  CA  ASP A  83      38.790  76.524  53.856  1.00  0.00           C
ATOM   1413  CB  ASP A  83      38.680  78.044  53.536  1.00  0.00           C
ATOM   1416  CG  ASP A  83      37.920  78.224  52.236  1.00  0.00           C
ATOM   1417  OD1 ASP A  83      38.080  77.354  51.336  1.00  0.00           O
ATOM   1418  OD2 ASP A  83      37.280  79.294  52.046  1.00  0.00           O
ATOM   1419  C   ASP A  83      40.000  76.174  54.696  1.00  0.00           C
ATOM   1420  O   ASP A  83      40.080  76.464  55.886  1.00  0.00           O
ATOM   1421  N   ALA A  84      40.960  75.474  54.056  1.00  0.00           N
ATOM   1423  CA  ALA A  84      42.120  74.914  54.696  1.00  0.00           C
ATOM   1425  CB  ALA A  84      42.470  73.554  54.066  1.00  0.00           C
ATOM   1429  C   ALA A  84      43.290  75.864  54.536  1.00  0.00           C
ATOM   1430  O   ALA A  84      43.870  76.024  53.466  1.00  0.00           O
ATOM   1431  N   TRP A  85      43.670  76.514  55.636  1.00  0.00           N
ATOM   1433  CA  TRP A  85      44.780  77.454  55.646  1.00  0.00           C
ATOM   1435  CB  TRP A  85      44.410  78.684  56.496  1.00  0.00           C
ATOM   1438  CG  TRP A  85      43.340  79.534  55.886  1.00  0.00           C
ATOM   1439  CD1 TRP A  85      41.980  79.374  55.976  1.00  0.00           C
ATOM   1441  NE1 TRP A  85      41.360  80.414  55.316  1.00  0.00           N
ATOM   1443  CE2 TRP A  85      42.300  81.244  54.786  1.00  0.00           C
ATOM   1444  CD2 TRP A  85      43.560  80.734  55.136  1.00  0.00           C
ATOM   1445  CE3 TRP A  85      44.710  81.414  54.736  1.00  0.00           C
ATOM   1447  CZ3 TRP A  85      44.570  82.594  53.996  1.00  0.00           C
ATOM   1449  CZ2 TRP A  85      42.150  82.404  54.046  1.00  0.00           C
ATOM   1451  CH2 TRP A  85      43.320  83.074  53.636  1.00  0.00           C
ATOM   1453  C   TRP A  85      45.990  76.764  56.226  1.00  0.00           C
ATOM   1454  O   TRP A  85      46.080  76.574  57.436  1.00  0.00           O
ATOM   1455  N   GLN A  86      46.930  76.314  55.386  1.00  0.00           N
ATOM   1457  CA  GLN A  86      48.070  75.534  55.826  1.00  0.00           C
ATOM   1459  CB  GLN A  86      48.840  74.954  54.626  1.00  0.00           C
ATOM   1462  CG  GLN A  86      49.900  73.914  55.046  1.00  0.00           C
ATOM   1465  CD  GLN A  86      50.210  72.954  53.906  1.00  0.00           C
ATOM   1466  OE1 GLN A  86      49.920  73.254  52.736  1.00  0.00           O
ATOM   1467  NE2 GLN A  86      50.790  71.784  54.236  1.00  0.00           N
ATOM   1470  C   GLN A  86      49.020  76.314  56.686  1.00  0.00           C
ATOM   1471  O   GLN A  86      49.270  77.494  56.446  1.00  0.00           O
ATOM   1472  N   MET A  87      49.590  75.674  57.716  1.00  0.00           N
ATOM   1474  CA  MET A  87      50.640  76.244  58.526  1.00  0.00           C
ATOM   1476  CB  MET A  87      50.620  75.654  59.936  1.00  0.00           C
ATOM   1479  CG  MET A  87      49.370  76.054  60.716  1.00  0.00           C
ATOM   1482  SD  MET A  87      49.540  75.764  62.496  1.00  0.00           S
ATOM   1483  CE  MET A  87      50.500  77.284  62.776  1.00  0.00           C
ATOM   1487  C   MET A  87      52.020  76.004  57.946  1.00  0.00           C
ATOM   1488  O   MET A  87      52.380  74.874  57.636  1.00  0.00           O
ATOM   1489  N   GLU A  88      52.790  77.104  57.836  1.00  0.00           N
ATOM   1491  CA  GLU A  88      54.160  77.174  57.376  1.00  0.00           C
ATOM   1493  CB  GLU A  88      54.580  78.664  57.416  1.00  0.00           C
ATOM   1496  CG  GLU A  88      56.080  78.944  57.176  1.00  0.00           C
ATOM   1499  CD  GLU A  88      56.480  80.404  56.976  1.00  0.00           C
ATOM   1500  OE1 GLU A  88      56.160  81.234  57.866  1.00  0.00           O
ATOM   1501  OE2 GLU A  88      57.200  80.674  55.976  1.00  0.00           O
ATOM   1502  C   GLU A  88      55.170  76.344  58.166  1.00  0.00           C
ATOM   1503  O   GLU A  88      56.070  75.714  57.606  1.00  0.00           O
ATOM   1504  N   GLY A  89      55.030  76.334  59.506  1.00  0.00           N
ATOM   1506  CA  GLY A  89      55.910  75.624  60.426  1.00  0.00           C
ATOM   1509  C   GLY A  89      57.350  76.094  60.506  1.00  0.00           C
ATOM   1510  O   GLY A  89      57.760  77.054  59.866  1.00  0.00           O
ATOM   1511  N   ALA A  90      58.160  75.414  61.356  1.00  0.00           N
ATOM   1513  CA  ALA A  90      59.500  75.844  61.766  1.00  0.00           C
ATOM   1515  CB  ALA A  90      60.170  74.784  62.676  1.00  0.00           C
ATOM   1519  C   ALA A  90      60.490  76.074  60.646  1.00  0.00           C
ATOM   1520  O   ALA A  90      61.290  77.014  60.686  1.00  0.00           O
ATOM   1521  N   ASP A  91      60.460  75.184  59.636  1.00  0.00           N
ATOM   1523  CA  ASP A  91      61.400  75.214  58.546  1.00  0.00           C
ATOM   1525  CB  ASP A  91      61.850  73.754  58.236  1.00  0.00           C
ATOM   1528  CG  ASP A  91      60.790  72.864  57.626  1.00  0.00           C
ATOM   1529  OD1 ASP A  91      59.590  73.234  57.566  1.00  0.00           O
ATOM   1530  OD2 ASP A  91      61.180  71.744  57.226  1.00  0.00           O
ATOM   1531  C   ASP A  91      60.780  75.864  57.326  1.00  0.00           C
ATOM   1532  O   ASP A  91      61.430  75.984  56.306  1.00  0.00           O
ATOM   1533  N   ASN A  92      59.510  76.294  57.406  1.00  0.00           N
ATOM   1535  CA  ASN A  92      58.860  77.024  56.336  1.00  0.00           C
ATOM   1537  CB  ASN A  92      59.580  78.334  55.886  1.00  0.00           C
ATOM   1540  CG  ASN A  92      60.080  79.194  57.036  1.00  0.00           C
ATOM   1541  OD1 ASN A  92      61.190  79.754  56.986  1.00  0.00           O
ATOM   1542  ND2 ASN A  92      59.310  79.284  58.136  1.00  0.00           N
ATOM   1545  C   ASN A  92      58.510  76.154  55.146  1.00  0.00           C
ATOM   1546  O   ASN A  92      58.380  76.634  54.026  1.00  0.00           O
ATOM   1547  N   TYR A  93      58.380  74.834  55.346  1.00  0.00           N
ATOM   1549  CA  TYR A  93      57.990  73.924  54.286  1.00  0.00           C
ATOM   1551  CB  TYR A  93      59.120  72.954  53.936  1.00  0.00           C
ATOM   1554  CG  TYR A  93      60.230  73.704  53.246  1.00  0.00           C
ATOM   1555  CD1 TYR A  93      60.170  73.934  51.866  1.00  0.00           C
ATOM   1557  CE1 TYR A  93      61.240  74.564  51.206  1.00  0.00           C
ATOM   1559  CZ  TYR A  93      62.340  75.014  51.926  1.00  0.00           C
ATOM   1560  OH  TYR A  93      63.410  75.624  51.246  1.00  0.00           O
ATOM   1562  CD2 TYR A  93      61.360  74.124  53.956  1.00  0.00           C
ATOM   1564  CE2 TYR A  93      62.410  74.804  53.306  1.00  0.00           C
ATOM   1566  C   TYR A  93      56.760  73.154  54.676  1.00  0.00           C
ATOM   1567  O   TYR A  93      56.430  72.114  54.116  1.00  0.00           O
ATOM   1568  N   GLY A  94      56.040  73.694  55.676  1.00  0.00           N
ATOM   1570  CA  GLY A  94      54.810  73.144  56.206  1.00  0.00           C
ATOM   1573  C   GLY A  94      55.060  72.434  57.496  1.00  0.00           C
ATOM   1574  O   GLY A  94      54.140  71.914  58.126  1.00  0.00           O
ATOM   1575  N   ASN A  95      56.330  72.374  57.966  1.00  0.00           N
ATOM   1577  CA  ASN A  95      56.660  71.454  59.026  1.00  0.00           C
ATOM   1579  CB  ASN A  95      58.020  70.764  58.846  1.00  0.00           C
ATOM   1582  CG  ASN A  95      57.990  69.994  57.536  1.00  0.00           C
ATOM   1583  OD1 ASN A  95      57.490  68.874  57.486  1.00  0.00           O
ATOM   1584  ND2 ASN A  95      58.610  70.554  56.466  1.00  0.00           N
ATOM   1587  C   ASN A  95      56.540  72.084  60.396  1.00  0.00           C
ATOM   1588  O   ASN A  95      57.450  72.704  60.956  1.00  0.00           O
ATOM   1589  N   VAL A  96      55.360  71.874  60.976  1.00  0.00           N
ATOM   1591  CA  VAL A  96      54.930  72.424  62.236  1.00  0.00           C
ATOM   1593  CB  VAL A  96      53.410  72.474  62.266  1.00  0.00           C
ATOM   1595  CG1 VAL A  96      52.910  72.934  63.636  1.00  0.00           C
ATOM   1599  CG2 VAL A  96      52.910  73.444  61.196  1.00  0.00           C
ATOM   1603  C   VAL A  96      55.430  71.574  63.376  1.00  0.00           C
ATOM   1604  O   VAL A  96      55.230  70.354  63.376  1.00  0.00           O
ATOM   1605  N   GLN A  97      56.130  72.194  64.356  1.00  0.00           N
ATOM   1607  CA  GLN A  97      56.680  71.444  65.466  1.00  0.00           C
ATOM   1609  CB  GLN A  97      57.790  72.194  66.246  1.00  0.00           C
ATOM   1612  CG  GLN A  97      57.320  73.354  67.136  1.00  0.00           C
ATOM   1615  CD  GLN A  97      58.490  74.174  67.706  1.00  0.00           C
ATOM   1616  OE1 GLN A  97      58.720  75.304  67.266  1.00  0.00           O
ATOM   1617  NE2 GLN A  97      59.220  73.594  68.676  1.00  0.00           N
ATOM   1620  C   GLN A  97      55.610  70.924  66.416  1.00  0.00           C
ATOM   1621  O   GLN A  97      54.690  71.634  66.836  1.00  0.00           O
ATOM   1622  N   PHE A  98      55.750  69.644  66.746  1.00  0.00           N
ATOM   1624  CA  PHE A  98      54.870  68.884  67.586  1.00  0.00           C
ATOM   1626  CB  PHE A  98      54.250  67.704  66.796  1.00  0.00           C
ATOM   1629  CG  PHE A  98      53.110  68.194  65.966  1.00  0.00           C
ATOM   1630  CD1 PHE A  98      51.980  68.694  66.616  1.00  0.00           C
ATOM   1632  CE1 PHE A  98      50.820  69.004  65.906  1.00  0.00           C
ATOM   1634  CZ  PHE A  98      50.810  68.874  64.516  1.00  0.00           C
ATOM   1636  CD2 PHE A  98      53.100  68.084  64.566  1.00  0.00           C
ATOM   1638  CE2 PHE A  98      51.950  68.444  63.836  1.00  0.00           C
ATOM   1640  C   PHE A  98      55.630  68.354  68.766  1.00  0.00           C
ATOM   1641  O   PHE A  98      56.730  67.814  68.636  1.00  0.00           O
ATOM   1642  N   THR A  99      55.050  68.494  69.956  1.00  0.00           N
ATOM   1644  CA  THR A  99      55.460  67.784  71.156  1.00  0.00           C
ATOM   1646  CB  THR A  99      56.150  68.624  72.236  1.00  0.00           C
ATOM   1648  OG1 THR A  99      55.390  69.774  72.596  1.00  0.00           O
ATOM   1650  CG2 THR A  99      57.510  69.094  71.696  1.00  0.00           C
ATOM   1654  C   THR A  99      54.220  67.144  71.696  1.00  0.00           C
ATOM   1655  O   THR A  99      53.120  67.424  71.206  1.00  0.00           O
ATOM   1656  N   GLY A 100      54.320  66.224  72.666  1.00  0.00           N
ATOM   1658  CA  GLY A 100      53.130  65.744  73.356  1.00  0.00           C
ATOM   1661  C   GLY A 100      53.250  65.914  74.826  1.00  0.00           C
ATOM   1662  O   GLY A 100      54.320  65.764  75.416  1.00  0.00           O
ATOM   1663  N   TYR A 101      52.110  66.154  75.486  1.00  0.00           N
ATOM   1665  CA  TYR A 101      52.000  66.294  76.916  1.00  0.00           C
ATOM   1667  CB  TYR A 101      51.880  67.774  77.376  1.00  0.00           C
ATOM   1670  CG  TYR A 101      50.530  68.464  77.226  1.00  0.00           C
ATOM   1671  CD1 TYR A 101      50.060  68.844  75.956  1.00  0.00           C
ATOM   1673  CE1 TYR A 101      48.870  69.584  75.836  1.00  0.00           C
ATOM   1675  CZ  TYR A 101      48.160  69.964  76.976  1.00  0.00           C
ATOM   1676  OH  TYR A 101      46.980  70.724  76.856  1.00  0.00           O
ATOM   1678  CD2 TYR A 101      49.800  68.854  78.366  1.00  0.00           C
ATOM   1680  CE2 TYR A 101      48.630  69.604  78.236  1.00  0.00           C
ATOM   1682  C   TYR A 101      50.820  65.454  77.346  1.00  0.00           C
ATOM   1683  O   TYR A 101      50.020  64.974  76.546  1.00  0.00           O
ATOM   1684  N   TYR A 102      50.720  65.184  78.656  1.00  0.00           N
ATOM   1686  CA  TYR A 102      49.680  64.314  79.156  1.00  0.00           C
ATOM   1688  CB  TYR A 102      49.990  62.814  78.846  1.00  0.00           C
ATOM   1691  CG  TYR A 102      51.070  62.174  79.666  1.00  0.00           C
ATOM   1692  CD1 TYR A 102      52.430  62.524  79.496  1.00  0.00           C
ATOM   1694  CE1 TYR A 102      53.420  61.834  80.196  1.00  0.00           C
ATOM   1696  CZ  TYR A 102      53.080  60.774  81.046  1.00  0.00           C
ATOM   1697  OH  TYR A 102      54.090  60.034  81.676  1.00  0.00           O
ATOM   1699  CD2 TYR A 102      50.750  61.124  80.536  1.00  0.00           C
ATOM   1701  CE2 TYR A 102      51.740  60.424  81.226  1.00  0.00           C
ATOM   1703  C   TYR A 102      49.520  64.634  80.626  1.00  0.00           C
ATOM   1704  O   TYR A 102      50.240  65.454  81.196  1.00  0.00           O
ATOM   1705  N   THR A 103      48.530  63.994  81.286  1.00  0.00           N
ATOM   1707  CA  THR A 103      48.470  63.934  82.746  1.00  0.00           C
ATOM   1709  CB  THR A 103      47.060  64.034  83.286  1.00  0.00           C
ATOM   1711  OG1 THR A 103      46.160  63.264  82.506  1.00  0.00           O
ATOM   1713  CG2 THR A 103      46.590  65.494  83.176  1.00  0.00           C
ATOM   1717  C   THR A 103      49.100  62.634  83.236  1.00  0.00           C
ATOM   1718  O   THR A 103      48.570  61.554  82.946  1.00  0.00           O
ATOM   1719  N   PRO A 104      50.230  62.614  83.946  1.00  0.00           N
ATOM   1720  CD  PRO A 104      51.090  63.764  84.186  1.00  0.00           C
ATOM   1723  CA  PRO A 104      50.700  61.434  84.656  1.00  0.00           C
ATOM   1725  CB  PRO A 104      52.070  61.854  85.226  1.00  0.00           C
ATOM   1728  CG  PRO A 104      52.440  63.114  84.436  1.00  0.00           C
ATOM   1731  C   PRO A 104      49.730  60.974  85.726  1.00  0.00           C
ATOM   1732  O   PRO A 104      49.120  61.824  86.376  1.00  0.00           O
ATOM   1733  N   VAL A 105      49.600  59.654  85.946  1.00  0.00           N
ATOM   1735  CA  VAL A 105      48.870  59.134  87.096  1.00  0.00           C
ATOM   1737  CB  VAL A 105      47.830  58.054  86.796  1.00  0.00           C
ATOM   1739  CG1 VAL A 105      47.180  57.564  88.106  1.00  0.00           C
ATOM   1743  CG2 VAL A 105      46.770  58.654  85.866  1.00  0.00           C
ATOM   1747  C   VAL A 105      49.910  58.514  87.976  1.00  0.00           C
ATOM   1748  O   VAL A 105      50.620  57.604  87.566  1.00  0.00           O
ATOM   1749  N   ILE A 106      50.070  59.024  89.196  1.00  0.00           N
ATOM   1751  CA  ILE A 106      51.170  58.584  90.016  1.00  0.00           C
ATOM   1753  CB  ILE A 106      51.810  59.724  90.786  1.00  0.00           C
ATOM   1755  CG2 ILE A 106      53.040  59.234  91.586  1.00  0.00           C
ATOM   1759  CG1 ILE A 106      52.210  60.854  89.806  1.00  0.00           C
ATOM   1762  CD  ILE A 106      52.900  60.374  88.516  1.00  0.00           C
ATOM   1766  C   ILE A 106      50.700  57.444  90.866  1.00  0.00           C
ATOM   1767  O   ILE A 106      49.790  57.544  91.686  1.00  0.00           O
ATOM   1768  N   GLN A 107      51.340  56.274  90.676  1.00  0.00           N
ATOM   1770  CA  GLN A 107      51.240  55.164  91.586  1.00  0.00           C
ATOM   1772  CB  GLN A 107      51.790  53.854  90.956  1.00  0.00           C
ATOM   1775  CG  GLN A 107      50.920  53.274  89.826  1.00  0.00           C
ATOM   1778  CD  GLN A 107      49.500  52.904  90.286  1.00  0.00           C
ATOM   1779  OE1 GLN A 107      49.300  52.224  91.296  1.00  0.00           O
ATOM   1780  NE2 GLN A 107      48.480  53.304  89.506  1.00  0.00           N
ATOM   1783  C   GLN A 107      51.970  55.484  92.886  1.00  0.00           C
ATOM   1784  O   GLN A 107      53.190  55.594  92.926  1.00  0.00           O
ATOM   1785  N   ALA A 108      51.200  55.604  93.976  1.00  0.00           N
ATOM   1787  CA  ALA A 108      51.720  55.924  95.276  1.00  0.00           C
ATOM   1789  CB  ALA A 108      51.580  57.434  95.546  1.00  0.00           C
ATOM   1793  C   ALA A 108      50.920  55.144  96.306  1.00  0.00           C
ATOM   1794  O   ALA A 108      49.750  54.864  96.086  1.00  0.00           O
ATOM   1795  N   ARG A 109      51.500  54.704  97.446  1.00  0.00           N
ATOM   1797  CA  ARG A 109      50.780  53.994  98.506  1.00  0.00           C
ATOM   1799  CB  ARG A 109      51.350  52.574  98.856  1.00  0.00           C
ATOM   1802  CG  ARG A 109      50.700  51.424  98.056  1.00  0.00           C
ATOM   1805  CD  ARG A 109      50.700  51.734  96.566  1.00  0.00           C
ATOM   1808  NE  ARG A 109      50.150  50.614  95.756  1.00  0.00           N
ATOM   1810  CZ  ARG A 109      49.720  50.824  94.516  1.00  0.00           C
ATOM   1811  NH1 ARG A 109      49.580  52.024  93.996  1.00  0.00           N
ATOM   1814  NH2 ARG A 109      49.430  49.814  93.726  1.00  0.00           N
ATOM   1817  C   ARG A 109      50.650  54.854  99.746  1.00  0.00           C
ATOM   1818  O   ARG A 109      51.330  55.864  99.906  1.00  0.00           O
ATOM   1819  N   HIS A 110      49.750  54.474 100.676  1.00  0.00           N
ATOM   1821  CA  HIS A 110      49.580  55.154 101.946  1.00  0.00           C
ATOM   1823  CB  HIS A 110      48.260  54.704 102.596  1.00  0.00           C
ATOM   1826  ND1 HIS A 110      46.750  53.634 100.956  1.00  0.00           N
ATOM   1827  CG  HIS A 110      47.100  54.764 101.676  1.00  0.00           C
ATOM   1828  CE1 HIS A 110      45.540  53.874 100.486  1.00  0.00           C
ATOM   1830  NE2 HIS A 110      45.100  55.104 100.866  1.00  0.00           N
ATOM   1832  CD2 HIS A 110      46.090  55.674 101.626  1.00  0.00           C
ATOM   1834  C   HIS A 110      50.670  54.844 102.946  1.00  0.00           C
ATOM   1835  O   HIS A 110      50.900  55.594 103.896  1.00  0.00           O
ATOM   1836  N   THR A 111      51.360  53.714 102.766  1.00  0.00           N
ATOM   1838  CA  THR A 111      52.450  53.244 103.606  1.00  0.00           C
ATOM   1840  CB  THR A 111      52.140  51.994 104.426  1.00  0.00           C
ATOM   1842  OG1 THR A 111      51.630  50.904 103.656  1.00  0.00           O
ATOM   1844  CG2 THR A 111      51.070  52.424 105.436  1.00  0.00           C
ATOM   1848  C   THR A 111      53.650  53.014 102.726  1.00  0.00           C
ATOM   1849  O   THR A 111      53.510  52.754 101.526  1.00  0.00           O
ATOM   1850  N   ARG A 112      54.870  53.114 103.266  1.00  0.00           N
ATOM   1852  CA  ARG A 112      56.080  52.924 102.486  1.00  0.00           C
ATOM   1854  CB  ARG A 112      57.300  53.624 103.126  1.00  0.00           C
ATOM   1857  CG  ARG A 112      57.570  53.254 104.606  1.00  0.00           C
ATOM   1860  CD  ARG A 112      58.910  53.794 105.116  1.00  0.00           C
ATOM   1863  NE  ARG A 112      58.740  55.254 105.366  1.00  0.00           N
ATOM   1865  CZ  ARG A 112      59.200  56.254 104.636  1.00  0.00           C
ATOM   1866  NH1 ARG A 112      59.750  56.134 103.436  1.00  0.00           N
ATOM   1869  NH2 ARG A 112      59.100  57.454 105.176  1.00  0.00           N
ATOM   1872  C   ARG A 112      56.350  51.464 102.166  1.00  0.00           C
ATOM   1873  O   ARG A 112      57.160  50.764 102.766  1.00  0.00           O
ATOM   1874  N   GLN A 113      55.590  50.944 101.206  1.00  0.00           N
ATOM   1876  CA  GLN A 113      55.670  49.604 100.696  1.00  0.00           C
ATOM   1878  CB  GLN A 113      54.360  49.324  99.946  1.00  0.00           C
ATOM   1881  CG  GLN A 113      53.750  47.954 100.296  1.00  0.00           C
ATOM   1884  CD  GLN A 113      52.260  48.044  99.986  1.00  0.00           C
ATOM   1885  OE1 GLN A 113      51.810  47.844  98.856  1.00  0.00           O
ATOM   1886  NE2 GLN A 113      51.500  48.474 101.006  1.00  0.00           N
ATOM   1889  C   GLN A 113      56.820  49.484  99.726  1.00  0.00           C
ATOM   1890  O   GLN A 113      57.280  50.484  99.196  1.00  0.00           O
ATOM   1891  N   GLY A 114      57.260  48.234  99.436  1.00  0.00           N
ATOM   1893  CA  GLY A 114      58.120  47.834  98.316  1.00  0.00           C
ATOM   1896  C   GLY A 114      58.980  48.884  97.656  1.00  0.00           C
ATOM   1897  O   GLY A 114      59.890  49.464  98.246  1.00  0.00           O
ATOM   1898  N   GLU A 115      58.650  49.164  96.386  1.00  0.00           N
ATOM   1900  CA  GLU A 115      59.240  50.194  95.576  1.00  0.00           C
ATOM   1902  CB  GLU A 115      58.910  49.784  94.126  1.00  0.00           C
ATOM   1905  CG  GLU A 115      59.570  50.654  93.056  1.00  0.00           C
ATOM   1908  CD  GLU A 115      59.080  50.364  91.646  1.00  0.00           C
ATOM   1909  OE1 GLU A 115      58.090  49.604  91.436  1.00  0.00           O
ATOM   1910  OE2 GLU A 115      59.710  50.974  90.746  1.00  0.00           O
ATOM   1911  C   GLU A 115      58.680  51.594  95.896  1.00  0.00           C
ATOM   1912  O   GLU A 115      59.270  52.624  95.576  1.00  0.00           O
ATOM   1913  N   PHE A 116      57.530  51.644  96.586  1.00  0.00           N
ATOM   1915  CA  PHE A 116      56.800  52.834  96.976  1.00  0.00           C
ATOM   1917  CB  PHE A 116      55.350  52.474  97.416  1.00  0.00           C
ATOM   1920  CG  PHE A 116      54.600  51.944  96.236  1.00  0.00           C
ATOM   1921  CD1 PHE A 116      54.440  50.564  96.016  1.00  0.00           C
ATOM   1923  CE1 PHE A 116      53.730  50.104  94.896  1.00  0.00           C
ATOM   1925  CZ  PHE A 116      53.160  51.024  94.006  1.00  0.00           C
ATOM   1927  CD2 PHE A 116      54.020  52.844  95.346  1.00  0.00           C
ATOM   1929  CE2 PHE A 116      53.310  52.394  94.236  1.00  0.00           C
ATOM   1931  C   PHE A 116      57.420  53.624  98.116  1.00  0.00           C
ATOM   1932  O   PHE A 116      56.870  53.694  99.216  1.00  0.00           O
ATOM   1933  N   GLN A 117      58.590  54.234  97.906  1.00  0.00           N
ATOM   1935  CA  GLN A 117      59.390  54.754  99.006  1.00  0.00           C
ATOM   1937  CB  GLN A 117      60.800  54.114  98.976  1.00  0.00           C
ATOM   1940  CG  GLN A 117      60.750  52.584  99.226  1.00  0.00           C
ATOM   1943  CD  GLN A 117      60.260  52.264 100.636  1.00  0.00           C
ATOM   1944  OE1 GLN A 117      60.380  53.024 101.596  1.00  0.00           O
ATOM   1945  NE2 GLN A 117      59.690  51.044 100.776  1.00  0.00           N
ATOM   1948  C   GLN A 117      59.520  56.254  99.006  1.00  0.00           C
ATOM   1949  O   GLN A 117      60.170  56.834  99.876  1.00  0.00           O
ATOM   1950  N   TYR A 118      58.880  56.934  98.036  1.00  0.00           N
ATOM   1952  CA  TYR A 118      59.160  58.334  97.786  1.00  0.00           C
ATOM   1954  CB  TYR A 118      59.400  58.534  96.276  1.00  0.00           C
ATOM   1957  CG  TYR A 118      60.650  57.764  95.956  1.00  0.00           C
ATOM   1958  CD1 TYR A 118      60.590  56.484  95.366  1.00  0.00           C
ATOM   1960  CE1 TYR A 118      61.750  55.714  95.236  1.00  0.00           C
ATOM   1962  CZ  TYR A 118      62.970  56.234  95.656  1.00  0.00           C
ATOM   1963  OH  TYR A 118      64.150  55.474  95.546  1.00  0.00           O
ATOM   1965  CD2 TYR A 118      61.890  58.274  96.366  1.00  0.00           C
ATOM   1967  CE2 TYR A 118      63.060  57.514  96.196  1.00  0.00           C
ATOM   1969  C   TYR A 118      58.060  59.224  98.326  1.00  0.00           C
ATOM   1970  O   TYR A 118      57.000  59.334  97.696  1.00  0.00           O
ATOM   1971  N   PRO A 119      58.230  59.864  99.486  1.00  0.00           N
ATOM   1972  CD  PRO A 119      59.410  59.804 100.356  1.00  0.00           C
ATOM   1975  CA  PRO A 119      57.160  60.624 100.116  1.00  0.00           C
ATOM   1977  CB  PRO A 119      57.690  60.894 101.526  1.00  0.00           C
ATOM   1980  CG  PRO A 119      59.200  60.914 101.366  1.00  0.00           C
ATOM   1983  C   PRO A 119      56.810  61.904  99.396  1.00  0.00           C
ATOM   1984  O   PRO A 119      57.680  62.674  99.006  1.00  0.00           O
ATOM   1985  N   ILE A 120      55.500  62.154  99.236  1.00  0.00           N
ATOM   1987  CA  ILE A 120      54.980  63.434  98.826  1.00  0.00           C
ATOM   1989  CB  ILE A 120      53.880  63.294  97.776  1.00  0.00           C
ATOM   1991  CG2 ILE A 120      53.370  64.704  97.386  1.00  0.00           C
ATOM   1995  CG1 ILE A 120      54.390  62.544  96.526  1.00  0.00           C
ATOM   1998  CD  ILE A 120      53.270  62.134  95.566  1.00  0.00           C
ATOM   2002  C   ILE A 120      54.420  64.084 100.076  1.00  0.00           C
ATOM   2003  O   ILE A 120      53.620  63.494 100.806  1.00  0.00           O
ATOM   2004  N   TYR A 121      54.860  65.324 100.366  1.00  0.00           N
ATOM   2006  CA  TYR A 121      54.510  66.014 101.586  1.00  0.00           C
ATOM   2008  CB  TYR A 121      55.700  66.784 102.236  1.00  0.00           C
ATOM   2011  CG  TYR A 121      56.760  65.824 102.706  1.00  0.00           C
ATOM   2012  CD1 TYR A 121      57.690  65.294 101.786  1.00  0.00           C
ATOM   2014  CE1 TYR A 121      58.690  64.434 102.216  1.00  0.00           C
ATOM   2016  CZ  TYR A 121      58.790  64.084 103.566  1.00  0.00           C
ATOM   2017  OH  TYR A 121      59.790  63.164 103.966  1.00  0.00           O
ATOM   2019  CD2 TYR A 121      56.890  65.494 104.066  1.00  0.00           C
ATOM   2021  CE2 TYR A 121      57.900  64.624 104.486  1.00  0.00           C
ATOM   2023  C   TYR A 121      53.360  66.984 101.406  1.00  0.00           C
ATOM   2024  O   TYR A 121      53.170  67.604 100.356  1.00  0.00           O
ATOM   2025  N   ARG A 122      52.590  67.174 102.486  1.00  0.00           N
ATOM   2027  CA  ARG A 122      51.710  68.304 102.686  1.00  0.00           C
ATOM   2029  CB  ARG A 122      50.390  67.844 103.316  1.00  0.00           C
ATOM   2032  CG  ARG A 122      50.510  67.444 104.796  1.00  0.00           C
ATOM   2035  CD  ARG A 122      49.310  66.654 105.276  1.00  0.00           C
ATOM   2038  NE  ARG A 122      49.560  66.344 106.716  1.00  0.00           N
ATOM   2040  CZ  ARG A 122      49.260  67.194 107.676  1.00  0.00           C
ATOM   2041  NH1 ARG A 122      48.820  68.414 107.466  1.00  0.00           N
ATOM   2044  NH2 ARG A 122      49.370  66.774 108.916  1.00  0.00           N
ATOM   2047  C   ARG A 122      52.390  69.274 103.626  1.00  0.00           C
ATOM   2048  O   ARG A 122      53.350  68.924 104.296  1.00  0.00           O
ATOM   2049  N   MET A 123      51.930  70.544 103.676  1.00  0.00           N
ATOM   2051  CA  MET A 123      52.750  71.574 104.286  1.00  0.00           C
ATOM   2053  CB  MET A 123      52.380  73.034 103.936  1.00  0.00           C
ATOM   2056  CG  MET A 123      50.900  73.394 104.066  1.00  0.00           C
ATOM   2059  SD  MET A 123      50.640  75.154 103.706  1.00  0.00           S
ATOM   2060  CE  MET A 123      51.030  75.724 105.376  1.00  0.00           C
ATOM   2064  C   MET A 123      53.070  71.444 105.796  1.00  0.00           C
ATOM   2065  O   MET A 123      52.160  71.284 106.616  1.00  0.00           O
ATOM   2066  N   PRO A 124      54.360  71.514 106.166  1.00  0.00           N
ATOM   2067  CD  PRO A 124      55.490  71.504 105.236  1.00  0.00           C
ATOM   2070  CA  PRO A 124      54.800  71.374 107.546  1.00  0.00           C
ATOM   2072  CB  PRO A 124      56.240  70.824 107.356  1.00  0.00           C
ATOM   2075  CG  PRO A 124      56.740  71.494 106.096  1.00  0.00           C
ATOM   2078  C   PRO A 124      54.800  72.744 108.206  1.00  0.00           C
ATOM   2079  O   PRO A 124      54.680  73.734 107.476  1.00  0.00           O
ATOM   2080  N   PRO A 125      54.910  72.864 109.536  1.00  0.00           N
ATOM   2081  CD  PRO A 125      55.200  71.734 110.446  1.00  0.00           C
ATOM   2084  CA  PRO A 125      55.060  74.144 110.226  1.00  0.00           C
ATOM   2086  CB  PRO A 125      55.320  73.754 111.686  1.00  0.00           C
ATOM   2089  CG  PRO A 125      55.940  72.364 111.616  1.00  0.00           C
ATOM   2092  C   PRO A 125      56.170  75.024 109.656  1.00  0.00           C
ATOM   2093  O   PRO A 125      57.010  74.544 108.916  1.00  0.00           O
ATOM   2094  N   LYS A 126      56.190  76.334 109.996  1.00  0.00           N
ATOM   2096  CA  LYS A 126      57.100  77.314 109.406  1.00  0.00           C
ATOM   2098  CB  LYS A 126      57.020  78.694 110.126  1.00  0.00           C
ATOM   2101  CG  LYS A 126      57.120  78.654 111.666  1.00  0.00           C
ATOM   2104  CD  LYS A 126      57.550  79.994 112.286  1.00  0.00           C
ATOM   2107  CE  LYS A 126      58.480  79.914 113.516  1.00  0.00           C
ATOM   2110  NZ  LYS A 126      58.860  81.274 114.006  1.00  0.00           N
ATOM   2114  C   LYS A 126      58.570  76.884 109.396  1.00  0.00           C
ATOM   2115  O   LYS A 126      59.280  77.034 108.406  1.00  0.00           O
ATOM   2116  N   ARG A 127      59.000  76.264 110.516  1.00  0.00           N
ATOM   2118  CA  ARG A 127      60.330  75.714 110.676  1.00  0.00           C
ATOM   2120  CB  ARG A 127      60.500  75.214 112.126  1.00  0.00           C
ATOM   2123  CG  ARG A 127      61.880  74.614 112.416  1.00  0.00           C
ATOM   2126  CD  ARG A 127      61.990  74.064 113.836  1.00  0.00           C
ATOM   2129  NE  ARG A 127      63.380  73.534 113.976  1.00  0.00           N
ATOM   2131  CZ  ARG A 127      63.710  72.244 113.916  1.00  0.00           C
ATOM   2132  NH1 ARG A 127      62.830  71.334 113.606  1.00  0.00           N
ATOM   2135  NH2 ARG A 127      64.970  71.884 114.076  1.00  0.00           N
ATOM   2138  C   ARG A 127      60.660  74.604 109.696  1.00  0.00           C
ATOM   2139  O   ARG A 127      61.750  74.574 109.146  1.00  0.00           O
ATOM   2140  N   GLY A 128      59.710  73.684 109.436  1.00  0.00           N
ATOM   2142  CA  GLY A 128      59.880  72.544 108.546  1.00  0.00           C
ATOM   2145  C   GLY A 128      59.890  72.904 107.086  1.00  0.00           C
ATOM   2146  O   GLY A 128      60.260  72.114 106.226  1.00  0.00           O
ATOM   2147  N   ARG A 129      59.510  74.144 106.766  1.00  0.00           N
ATOM   2149  CA  ARG A 129      59.620  74.674 105.426  1.00  0.00           C
ATOM   2151  CB  ARG A 129      58.590  75.794 105.186  1.00  0.00           C
ATOM   2154  CG  ARG A 129      57.150  75.384 105.506  1.00  0.00           C
ATOM   2157  CD  ARG A 129      56.170  76.544 105.326  1.00  0.00           C
ATOM   2160  NE  ARG A 129      54.940  76.194 106.106  1.00  0.00           N
ATOM   2162  CZ  ARG A 129      54.160  77.084 106.706  1.00  0.00           C
ATOM   2163  NH1 ARG A 129      54.220  78.384 106.486  1.00  0.00           N
ATOM   2166  NH2 ARG A 129      53.280  76.664 107.596  1.00  0.00           N
ATOM   2169  C   ARG A 129      61.000  75.264 105.186  1.00  0.00           C
ATOM   2170  O   ARG A 129      61.330  75.544 104.046  1.00  0.00           O
ATOM   2171  N   LEU A 130      61.830  75.494 106.226  1.00  0.00           N
ATOM   2173  CA  LEU A 130      63.220  75.864 106.016  1.00  0.00           C
ATOM   2175  CB  LEU A 130      63.880  76.454 107.286  1.00  0.00           C
ATOM   2178  CG  LEU A 130      63.110  77.644 107.916  1.00  0.00           C
ATOM   2180  CD1 LEU A 130      63.850  78.134 109.176  1.00  0.00           C
ATOM   2184  CD2 LEU A 130      62.900  78.784 106.916  1.00  0.00           C
ATOM   2188  C   LEU A 130      64.090  74.784 105.356  1.00  0.00           C
ATOM   2189  O   LEU A 130      64.820  75.144 104.446  1.00  0.00           O
ATOM   2190  N   PRO A 131      64.070  73.494 105.706  1.00  0.00           N
ATOM   2191  CD  PRO A 131      63.670  73.034 107.046  1.00  0.00           C
ATOM   2194  CA  PRO A 131      64.720  72.404 104.996  1.00  0.00           C
ATOM   2196  CB  PRO A 131      64.050  71.174 105.616  1.00  0.00           C
ATOM   2199  CG  PRO A 131      64.050  71.554 107.096  1.00  0.00           C
ATOM   2202  C   PRO A 131      64.800  72.364 103.466  1.00  0.00           C
ATOM   2203  O   PRO A 131      63.810  72.544 102.756  1.00  0.00           O
ATOM   2204  N   SER A 132      66.020  72.094 102.956  1.00  0.00           N
ATOM   2206  CA  SER A 132      66.270  71.774 101.556  1.00  0.00           C
ATOM   2208  CB  SER A 132      67.790  71.914 101.186  1.00  0.00           C
ATOM   2211  OG  SER A 132      68.170  71.344  99.926  1.00  0.00           O
ATOM   2213  C   SER A 132      65.690  70.434 101.126  1.00  0.00           C
ATOM   2214  O   SER A 132      65.410  69.544 101.926  1.00  0.00           O
ATOM   2215  N   ARG A 133      65.530  70.244  99.806  1.00  0.00           N
ATOM   2217  CA  ARG A 133      65.140  69.014  99.166  1.00  0.00           C
ATOM   2219  CB  ARG A 133      65.210  69.254  97.646  1.00  0.00           C
ATOM   2222  CG  ARG A 133      64.670  68.094  96.816  1.00  0.00           C
ATOM   2225  CD  ARG A 133      64.690  68.394  95.316  1.00  0.00           C
ATOM   2228  NE  ARG A 133      63.730  67.474  94.656  1.00  0.00           N
ATOM   2230  CZ  ARG A 133      62.450  67.744  94.486  1.00  0.00           C
ATOM   2231  NH1 ARG A 133      61.900  68.884  94.816  1.00  0.00           N
ATOM   2234  NH2 ARG A 133      61.660  66.854  93.916  1.00  0.00           N
ATOM   2237  C   ARG A 133      66.030  67.834  99.526  1.00  0.00           C
ATOM   2238  O   ARG A 133      65.540  66.734  99.796  1.00  0.00           O
ATOM   2239  N   ALA A 134      67.360  68.034  99.596  1.00  0.00           N
ATOM   2241  CA  ALA A 134      68.320  67.024 100.016  1.00  0.00           C
ATOM   2243  CB  ALA A 134      69.730  67.644  99.896  1.00  0.00           C
ATOM   2247  C   ALA A 134      68.100  66.474 101.416  1.00  0.00           C
ATOM   2248  O   ALA A 134      68.250  65.294 101.716  1.00  0.00           O
ATOM   2249  N   GLU A 135      67.700  67.344 102.356  1.00  0.00           N
ATOM   2251  CA  GLU A 135      67.440  66.984 103.736  1.00  0.00           C
ATOM   2253  CB  GLU A 135      67.880  68.114 104.686  1.00  0.00           C
ATOM   2256  CG  GLU A 135      67.470  69.524 104.216  1.00  0.00           C
ATOM   2259  CD  GLU A 135      68.180  70.624 104.986  1.00  0.00           C
ATOM   2260  OE1 GLU A 135      67.600  71.104 105.976  1.00  0.00           O
ATOM   2261  OE2 GLU A 135      69.290  71.044 104.556  1.00  0.00           O
ATOM   2262  C   GLU A 135      66.030  66.484 103.996  1.00  0.00           C
ATOM   2263  O   GLU A 135      65.820  65.614 104.836  1.00  0.00           O
ATOM   2264  N   ILE A 136      65.040  66.904 103.186  1.00  0.00           N
ATOM   2266  CA  ILE A 136      63.750  66.244 103.036  1.00  0.00           C
ATOM   2268  CB  ILE A 136      62.830  67.044 102.096  1.00  0.00           C
ATOM   2270  CG2 ILE A 136      61.520  66.274 101.806  1.00  0.00           C
ATOM   2274  CG1 ILE A 136      62.490  68.424 102.706  1.00  0.00           C
ATOM   2277  CD  ILE A 136      62.010  69.474 101.706  1.00  0.00           C
ATOM   2281  C   ILE A 136      63.930  64.784 102.576  1.00  0.00           C
ATOM   2282  O   ILE A 136      63.340  63.864 103.136  1.00  0.00           O
ATOM   2283  N   TYR A 137      64.860  64.534 101.616  1.00  0.00           N
ATOM   2285  CA  TYR A 137      65.290  63.194 101.256  1.00  0.00           C
ATOM   2287  CB  TYR A 137      66.200  63.174 100.006  1.00  0.00           C
ATOM   2290  CG  TYR A 137      65.540  63.624  98.756  1.00  0.00           C
ATOM   2291  CD1 TYR A 137      64.270  63.144  98.416  1.00  0.00           C
ATOM   2293  CE1 TYR A 137      63.690  63.494  97.196  1.00  0.00           C
ATOM   2295  CZ  TYR A 137      64.420  64.264  96.276  1.00  0.00           C
ATOM   2296  OH  TYR A 137      63.920  64.574  95.006  1.00  0.00           O
ATOM   2298  CD2 TYR A 137      66.250  64.394  97.836  1.00  0.00           C
ATOM   2300  CE2 TYR A 137      65.700  64.704  96.586  1.00  0.00           C
ATOM   2302  C   TYR A 137      66.110  62.484 102.296  1.00  0.00           C
ATOM   2303  O   TYR A 137      66.280  61.274 102.226  1.00  0.00           O
ATOM   2304  N   ALA A 138      66.650  63.194 103.296  1.00  0.00           N
ATOM   2306  CA  ALA A 138      67.410  62.594 104.366  1.00  0.00           C
ATOM   2308  CB  ALA A 138      68.650  63.464 104.636  1.00  0.00           C
ATOM   2312  C   ALA A 138      66.570  62.434 105.616  1.00  0.00           C
ATOM   2313  O   ALA A 138      67.080  62.104 106.686  1.00  0.00           O
ATOM   2314  N   GLY A 139      65.240  62.634 105.476  1.00  0.00           N
ATOM   2316  CA  GLY A 139      64.250  62.364 106.506  1.00  0.00           C
ATOM   2319  C   GLY A 139      64.060  63.454 107.506  1.00  0.00           C
ATOM   2320  O   GLY A 139      63.690  63.214 108.656  1.00  0.00           O
ATOM   2321  N   ALA A 140      64.320  64.724 107.136  1.00  0.00           N
ATOM   2323  CA  ALA A 140      64.170  65.834 108.056  1.00  0.00           C
ATOM   2325  CB  ALA A 140      64.620  67.144 107.376  1.00  0.00           C
ATOM   2329  C   ALA A 140      62.760  66.014 108.606  1.00  0.00           C
ATOM   2330  O   ALA A 140      62.540  66.334 109.786  1.00  0.00           O
ATOM   2331  N   LEU A 141      61.770  65.814 107.726  1.00  0.00           N
ATOM   2333  CA  LEU A 141      60.360  65.964 108.016  1.00  0.00           C
ATOM   2335  CB  LEU A 141      59.580  66.414 106.756  1.00  0.00           C
ATOM   2338  CG  LEU A 141      59.790  67.874 106.286  1.00  0.00           C
ATOM   2340  CD1 LEU A 141      59.200  68.884 107.266  1.00  0.00           C
ATOM   2344  CD2 LEU A 141      61.240  68.244 105.986  1.00  0.00           C
ATOM   2348  C   LEU A 141      59.780  64.664 108.536  1.00  0.00           C
ATOM   2349  O   LEU A 141      60.070  63.584 108.016  1.00  0.00           O
ATOM   2350  N   SER A 142      58.920  64.774 109.576  1.00  0.00           N
ATOM   2352  CA  SER A 142      58.090  63.724 110.146  1.00  0.00           C
ATOM   2354  CB  SER A 142      57.230  64.334 111.306  1.00  0.00           C
ATOM   2357  OG  SER A 142      56.280  63.434 111.876  1.00  0.00           O
ATOM   2359  C   SER A 142      57.150  63.014 109.166  1.00  0.00           C
ATOM   2360  O   SER A 142      56.620  63.624 108.236  1.00  0.00           O
ATOM   2361  N   ASP A 143      56.870  61.704 109.416  1.00  0.00           N
ATOM   2363  CA  ASP A 143      56.000  60.864 108.596  1.00  0.00           C
ATOM   2365  CB  ASP A 143      56.190  59.314 108.826  1.00  0.00           C
ATOM   2368  CG  ASP A 143      57.350  58.704 108.026  1.00  0.00           C
ATOM   2369  OD1 ASP A 143      58.280  59.434 107.636  1.00  0.00           O
ATOM   2370  OD2 ASP A 143      57.380  57.454 107.856  1.00  0.00           O
ATOM   2371  C   ASP A 143      54.510  61.294 108.656  1.00  0.00           C
ATOM   2372  O   ASP A 143      53.670  60.934 107.836  1.00  0.00           O
ATOM   2373  N   LYS A 144      54.140  62.194 109.596  1.00  0.00           N
ATOM   2375  CA  LYS A 144      52.800  62.734 109.746  1.00  0.00           C
ATOM   2377  CB  LYS A 144      52.730  63.454 111.116  1.00  0.00           C
ATOM   2380  CG  LYS A 144      51.300  63.784 111.586  1.00  0.00           C
ATOM   2383  CD  LYS A 144      51.290  64.564 112.896  1.00  0.00           C
ATOM   2386  CE  LYS A 144      51.620  66.054 112.766  1.00  0.00           C
ATOM   2389  NZ  LYS A 144      50.600  66.744 111.956  1.00  0.00           N
ATOM   2393  C   LYS A 144      52.410  63.734 108.656  1.00  0.00           C
ATOM   2394  O   LYS A 144      51.240  64.124 108.486  1.00  0.00           O
ATOM   2395  N   TYR A 145      53.400  64.224 107.886  1.00  0.00           N
ATOM   2397  CA  TYR A 145      53.200  65.184 106.816  1.00  0.00           C
ATOM   2399  CB  TYR A 145      54.240  66.334 106.896  1.00  0.00           C
ATOM   2402  CG  TYR A 145      53.980  67.134 108.146  1.00  0.00           C
ATOM   2403  CD1 TYR A 145      52.920  68.054 108.216  1.00  0.00           C
ATOM   2405  CE1 TYR A 145      52.630  68.714 109.426  1.00  0.00           C
ATOM   2407  CZ  TYR A 145      53.420  68.474 110.556  1.00  0.00           C
ATOM   2408  OH  TYR A 145      53.110  69.044 111.796  1.00  0.00           O
ATOM   2410  CD2 TYR A 145      54.800  66.954 109.266  1.00  0.00           C
ATOM   2412  CE2 TYR A 145      54.530  67.624 110.466  1.00  0.00           C
ATOM   2414  C   TYR A 145      53.180  64.544 105.446  1.00  0.00           C
ATOM   2415  O   TYR A 145      53.210  65.254 104.446  1.00  0.00           O
ATOM   2416  N   ILE A 146      53.100  63.194 105.336  1.00  0.00           N
ATOM   2418  CA  ILE A 146      53.120  62.514 104.046  1.00  0.00           C
ATOM   2420  CB  ILE A 146      53.980  61.254 103.986  1.00  0.00           C
ATOM   2422  CG2 ILE A 146      53.700  60.354 102.766  1.00  0.00           C
ATOM   2426  CG1 ILE A 146      55.470  61.634 103.936  1.00  0.00           C
ATOM   2429  CD  ILE A 146      56.000  62.204 105.236  1.00  0.00           C
ATOM   2433  C   ILE A 146      51.740  62.144 103.606  1.00  0.00           C
ATOM   2434  O   ILE A 146      50.970  61.524 104.326  1.00  0.00           O
ATOM   2435  N   LEU A 147      51.430  62.514 102.356  1.00  0.00           N
ATOM   2437  CA  LEU A 147      50.160  62.254 101.736  1.00  0.00           C
ATOM   2439  CB  LEU A 147      50.030  63.324 100.656  1.00  0.00           C
ATOM   2442  CG  LEU A 147      49.970  64.754 101.206  1.00  0.00           C
ATOM   2444  CD1 LEU A 147      50.440  65.664 100.066  1.00  0.00           C
ATOM   2448  CD2 LEU A 147      48.570  64.984 101.806  1.00  0.00           C
ATOM   2452  C   LEU A 147      50.100  60.924 101.036  1.00  0.00           C
ATOM   2453  O   LEU A 147      49.080  60.224 101.096  1.00  0.00           O
ATOM   2454  N   ALA A 148      51.200  60.534 100.376  1.00  0.00           N
ATOM   2456  CA  ALA A 148      51.340  59.244  99.756  1.00  0.00           C
ATOM   2458  CB  ALA A 148      50.540  59.154  98.436  1.00  0.00           C
ATOM   2462  C   ALA A 148      52.810  59.004  99.476  1.00  0.00           C
ATOM   2463  O   ALA A 148      53.620  59.934  99.496  1.00  0.00           O
ATOM   2464  N   TYR A 149      53.190  57.744  99.206  1.00  0.00           N
ATOM   2466  CA  TYR A 149      54.550  57.384  98.856  1.00  0.00           C
ATOM   2468  CB  TYR A 149      55.070  56.254  99.756  1.00  0.00           C
ATOM   2471  CG  TYR A 149      55.060  56.634 101.196  1.00  0.00           C
ATOM   2472  CD1 TYR A 149      56.200  57.244 101.746  1.00  0.00           C
ATOM   2474  CE1 TYR A 149      56.340  57.304 103.136  1.00  0.00           C
ATOM   2476  CZ  TYR A 149      55.390  56.704 103.966  1.00  0.00           C
ATOM   2477  OH  TYR A 149      55.670  56.444 105.326  1.00  0.00           O
ATOM   2479  CD2 TYR A 149      54.020  56.234 102.036  1.00  0.00           C
ATOM   2481  CE2 TYR A 149      54.190  56.264 103.426  1.00  0.00           C
ATOM   2483  C   TYR A 149      54.570  56.874  97.436  1.00  0.00           C
ATOM   2484  O   TYR A 149      54.060  55.784  97.176  1.00  0.00           O
ATOM   2485  N   SER A 150      55.140  57.634  96.486  1.00  0.00           N
ATOM   2487  CA  SER A 150      55.260  57.304  95.076  1.00  0.00           C
ATOM   2489  CB  SER A 150      55.810  58.474  94.216  1.00  0.00           C
ATOM   2492  OG  SER A 150      55.040  59.654  94.406  1.00  0.00           O
ATOM   2494  C   SER A 150      56.160  56.114  94.826  1.00  0.00           C
ATOM   2495  O   SER A 150      57.110  55.894  95.576  1.00  0.00           O
ATOM   2496  N   ASN A 151      55.930  55.344  93.736  1.00  0.00           N
ATOM   2498  CA  ASN A 151      56.940  54.414  93.196  1.00  0.00           C
ATOM   2500  CB  ASN A 151      56.400  53.674  91.936  1.00  0.00           C
ATOM   2503  CG  ASN A 151      55.960  52.254  92.256  1.00  0.00           C
ATOM   2504  OD1 ASN A 151      56.330  51.684  93.276  1.00  0.00           O
ATOM   2505  ND2 ASN A 151      55.120  51.664  91.376  1.00  0.00           N
ATOM   2508  C   ASN A 151      58.220  55.124  92.776  1.00  0.00           C
ATOM   2509  O   ASN A 151      59.320  54.614  92.936  1.00  0.00           O
ATOM   2510  N   SER A 152      58.060  56.284  92.136  1.00  0.00           N
ATOM   2512  CA  SER A 152      59.070  56.884  91.296  1.00  0.00           C
ATOM   2514  CB  SER A 152      58.560  56.994  89.836  1.00  0.00           C
ATOM   2517  OG  SER A 152      57.200  57.414  89.866  1.00  0.00           O
ATOM   2519  C   SER A 152      59.450  58.264  91.786  1.00  0.00           C
ATOM   2520  O   SER A 152      58.610  59.164  91.876  1.00  0.00           O
ATOM   2521  N   LEU A 153      60.750  58.474  92.086  1.00  0.00           N
ATOM   2523  CA  LEU A 153      61.270  59.754  92.526  1.00  0.00           C
ATOM   2525  CB  LEU A 153      62.760  59.644  92.966  1.00  0.00           C
ATOM   2528  CG  LEU A 153      63.330  60.964  93.526  1.00  0.00           C
ATOM   2530  CD1 LEU A 153      62.460  61.464  94.676  1.00  0.00           C
ATOM   2534  CD2 LEU A 153      64.790  60.834  93.966  1.00  0.00           C
ATOM   2538  C   LEU A 153      61.110  60.914  91.536  1.00  0.00           C
ATOM   2539  O   LEU A 153      60.750  62.034  91.896  1.00  0.00           O
ATOM   2540  N   MET A 154      61.330  60.634  90.236  1.00  0.00           N
ATOM   2542  CA  MET A 154      61.050  61.584  89.166  1.00  0.00           C
ATOM   2544  CB  MET A 154      61.280  60.924  87.786  1.00  0.00           C
ATOM   2547  CG  MET A 154      62.750  60.984  87.376  1.00  0.00           C
ATOM   2550  SD  MET A 154      63.270  62.354  86.286  1.00  0.00           S
ATOM   2551  CE  MET A 154      63.190  63.674  87.506  1.00  0.00           C
ATOM   2555  C   MET A 154      59.670  62.174  89.156  1.00  0.00           C
ATOM   2556  O   MET A 154      59.510  63.384  88.946  1.00  0.00           O
ATOM   2557  N   ASP A 155      58.640  61.354  89.406  1.00  0.00           N
ATOM   2559  CA  ASP A 155      57.280  61.774  89.246  1.00  0.00           C
ATOM   2561  CB  ASP A 155      56.360  60.544  89.116  1.00  0.00           C
ATOM   2564  CG  ASP A 155      56.630  59.754  87.836  1.00  0.00           C
ATOM   2565  OD1 ASP A 155      57.150  60.354  86.856  1.00  0.00           O
ATOM   2566  OD2 ASP A 155      56.240  58.564  87.766  1.00  0.00           O
ATOM   2567  C   ASP A 155      56.820  62.704  90.376  1.00  0.00           C
ATOM   2568  O   ASP A 155      55.980  63.584  90.176  1.00  0.00           O
ATOM   2569  N   ASN A 156      57.410  62.584  91.596  1.00  0.00           N
ATOM   2571  CA  ASN A 156      57.220  63.614  92.606  1.00  0.00           C
ATOM   2573  CB  ASN A 156      57.170  63.114  94.076  1.00  0.00           C
ATOM   2576  CG  ASN A 156      58.290  62.194  94.546  1.00  0.00           C
ATOM   2577  OD1 ASN A 156      58.370  61.024  94.166  1.00  0.00           O
ATOM   2578  ND2 ASN A 156      59.130  62.684  95.476  1.00  0.00           N
ATOM   2581  C   ASN A 156      58.120  64.834  92.406  1.00  0.00           C
ATOM   2582  O   ASN A 156      57.810  65.904  92.906  1.00  0.00           O
ATOM   2583  N   PHE A 157      59.210  64.754  91.616  1.00  0.00           N
ATOM   2585  CA  PHE A 157      59.780  65.964  91.006  1.00  0.00           C
ATOM   2587  CB  PHE A 157      61.240  65.794  90.486  1.00  0.00           C
ATOM   2590  CG  PHE A 157      61.750  67.074  89.836  1.00  0.00           C
ATOM   2591  CD1 PHE A 157      61.890  68.234  90.606  1.00  0.00           C
ATOM   2593  CE1 PHE A 157      62.160  69.464  90.016  1.00  0.00           C
ATOM   2595  CZ  PHE A 157      62.330  69.544  88.626  1.00  0.00           C
ATOM   2597  CD2 PHE A 157      61.940  67.164  88.446  1.00  0.00           C
ATOM   2599  CE2 PHE A 157      62.230  68.394  87.846  1.00  0.00           C
ATOM   2601  C   PHE A 157      58.860  66.654  90.006  1.00  0.00           C
ATOM   2602  O   PHE A 157      58.720  67.884  90.006  1.00  0.00           O
ATOM   2603  N   ILE A 158      58.180  65.924  89.096  1.00  0.00           N
ATOM   2605  CA  ILE A 158      57.330  66.604  88.116  1.00  0.00           C
ATOM   2607  CB  ILE A 158      57.020  65.794  86.856  1.00  0.00           C
ATOM   2609  CG2 ILE A 158      58.350  65.194  86.356  1.00  0.00           C
ATOM   2613  CG1 ILE A 158      55.910  64.734  87.016  1.00  0.00           C
ATOM   2616  CD  ILE A 158      55.700  63.864  85.776  1.00  0.00           C
ATOM   2620  C   ILE A 158      56.060  67.164  88.756  1.00  0.00           C
ATOM   2621  O   ILE A 158      55.510  68.154  88.286  1.00  0.00           O
ATOM   2622  N   MET A 159      55.640  66.614  89.916  1.00  0.00           N
ATOM   2624  CA  MET A 159      54.670  67.234  90.826  1.00  0.00           C
ATOM   2626  CB  MET A 159      54.510  66.364  92.106  1.00  0.00           C
ATOM   2629  CG  MET A 159      53.650  65.094  91.966  1.00  0.00           C
ATOM   2632  SD  MET A 159      51.880  65.414  92.186  1.00  0.00           S
ATOM   2633  CE  MET A 159      51.800  65.654  93.976  1.00  0.00           C
ATOM   2637  C   MET A 159      55.030  68.644  91.276  1.00  0.00           C
ATOM   2638  O   MET A 159      54.170  69.534  91.246  1.00  0.00           O
ATOM   2639  N   ASP A 160      56.300  68.894  91.686  1.00  0.00           N
ATOM   2641  CA  ASP A 160      56.770  70.194  92.156  1.00  0.00           C
ATOM   2643  CB  ASP A 160      58.300  70.164  92.446  1.00  0.00           C
ATOM   2646  CG  ASP A 160      58.730  69.314  93.626  1.00  0.00           C
ATOM   2647  OD1 ASP A 160      58.350  69.554  94.796  1.00  0.00           O
ATOM   2648  OD2 ASP A 160      59.620  68.464  93.386  1.00  0.00           O
ATOM   2649  C   ASP A 160      56.590  71.284  91.106  1.00  0.00           C
ATOM   2650  O   ASP A 160      56.090  72.374  91.396  1.00  0.00           O
ATOM   2651  N   VAL A 161      57.000  71.014  89.856  1.00  0.00           N
ATOM   2653  CA  VAL A 161      56.960  72.004  88.796  1.00  0.00           C
ATOM   2655  CB  VAL A 161      58.010  71.744  87.716  1.00  0.00           C
ATOM   2657  CG1 VAL A 161      59.420  71.854  88.336  1.00  0.00           C
ATOM   2661  CG2 VAL A 161      57.850  70.344  87.096  1.00  0.00           C
ATOM   2665  C   VAL A 161      55.570  72.174  88.196  1.00  0.00           C
ATOM   2666  O   VAL A 161      55.170  73.274  87.816  1.00  0.00           O
ATOM   2667  N   GLN A 162      54.770  71.074  88.146  1.00  0.00           N
ATOM   2669  CA  GLN A 162      53.370  71.064  87.786  1.00  0.00           C
ATOM   2671  CB  GLN A 162      52.820  69.614  87.866  1.00  0.00           C
ATOM   2674  CG  GLN A 162      51.370  69.394  87.396  1.00  0.00           C
ATOM   2677  CD  GLN A 162      51.150  69.474  85.886  1.00  0.00           C
ATOM   2678  OE1 GLN A 162      50.010  69.574  85.426  1.00  0.00           O
ATOM   2679  NE2 GLN A 162      52.220  69.334  85.066  1.00  0.00           N
ATOM   2682  C   GLN A 162      52.530  71.924  88.706  1.00  0.00           C
ATOM   2683  O   GLN A 162      51.600  72.624  88.286  1.00  0.00           O
ATOM   2684  N   GLY A 163      52.820  71.854  90.016  1.00  0.00           N
ATOM   2686  CA  GLY A 163      52.070  72.534  91.056  1.00  0.00           C
ATOM   2689  C   GLY A 163      50.800  71.814  91.416  1.00  0.00           C
ATOM   2690  O   GLY A 163      49.840  72.434  91.866  1.00  0.00           O
ATOM   2691  N   SER A 164      50.720  70.484  91.166  1.00  0.00           N
ATOM   2693  CA  SER A 164      49.470  69.754  91.216  1.00  0.00           C
ATOM   2695  CB  SER A 164      48.380  70.434  90.296  1.00  0.00           C
ATOM   2698  OG  SER A 164      47.410  69.574  89.696  1.00  0.00           O
ATOM   2700  C   SER A 164      49.710  68.304  90.846  1.00  0.00           C
ATOM   2701  O   SER A 164      50.780  67.944  90.356  1.00  0.00           O
ATOM   2702  N   GLY A 165      48.740  67.394  91.056  1.00  0.00           N
ATOM   2704  CA  GLY A 165      48.800  66.104  90.396  1.00  0.00           C
ATOM   2707  C   GLY A 165      47.730  65.124  90.756  1.00  0.00           C
ATOM   2708  O   GLY A 165      46.930  65.364  91.656  1.00  0.00           O
ATOM   2709  N   TYR A 166      47.730  63.994  90.026  1.00  0.00           N
ATOM   2711  CA  TYR A 166      46.750  62.924  90.026  1.00  0.00           C
ATOM   2713  CB  TYR A 166      46.250  62.674  88.566  1.00  0.00           C
ATOM   2716  CG  TYR A 166      45.400  63.804  88.076  1.00  0.00           C
ATOM   2717  CD1 TYR A 166      45.900  64.794  87.206  1.00  0.00           C
ATOM   2719  CE1 TYR A 166      45.070  65.804  86.716  1.00  0.00           C
ATOM   2721  CZ  TYR A 166      43.710  65.844  87.076  1.00  0.00           C
ATOM   2722  OH  TYR A 166      42.840  66.854  86.606  1.00  0.00           O
ATOM   2724  CD2 TYR A 166      44.030  63.854  88.416  1.00  0.00           C
ATOM   2726  CE2 TYR A 166      43.200  64.874  87.936  1.00  0.00           C
ATOM   2728  C   TYR A 166      47.320  61.604  90.546  1.00  0.00           C
ATOM   2729  O   TYR A 166      48.240  61.034  89.946  1.00  0.00           O
ATOM   2730  N   ILE A 167      46.790  61.064  91.676  1.00  0.00           N
ATOM   2732  CA  ILE A 167      47.360  59.904  92.376  1.00  0.00           C
ATOM   2734  CB  ILE A 167      47.880  60.284  93.766  1.00  0.00           C
ATOM   2736  CG2 ILE A 167      48.380  59.054  94.556  1.00  0.00           C
ATOM   2740  CG1 ILE A 167      48.980  61.364  93.606  1.00  0.00           C
ATOM   2743  CD  ILE A 167      49.740  61.734  94.886  1.00  0.00           C
ATOM   2747  C   ILE A 167      46.400  58.724  92.506  1.00  0.00           C
ATOM   2748  O   ILE A 167      45.240  58.854  92.906  1.00  0.00           O
ATOM   2749  N   ASP A 168      46.910  57.504  92.236  1.00  0.00           N
ATOM   2751  CA  ASP A 168      46.220  56.244  92.436  1.00  0.00           C
ATOM   2753  CB  ASP A 168      46.220  55.424  91.116  1.00  0.00           C
ATOM   2756  CG  ASP A 168      45.520  54.074  91.176  1.00  0.00           C
ATOM   2757  OD1 ASP A 168      44.820  53.774  92.176  1.00  0.00           O
ATOM   2758  OD2 ASP A 168      45.590  53.354  90.146  1.00  0.00           O
ATOM   2759  C   ASP A 168      46.890  55.474  93.576  1.00  0.00           C
ATOM   2760  O   ASP A 168      48.090  55.214  93.596  1.00  0.00           O
ATOM   2761  N   PHE A 169      46.070  55.084  94.566  1.00  0.00           N
ATOM   2763  CA  PHE A 169      46.490  54.244  95.666  1.00  0.00           C
ATOM   2765  CB  PHE A 169      45.610  54.514  96.926  1.00  0.00           C
ATOM   2768  CG  PHE A 169      46.000  55.844  97.536  1.00  0.00           C
ATOM   2769  CD1 PHE A 169      47.170  55.924  98.306  1.00  0.00           C
ATOM   2771  CE1 PHE A 169      47.530  57.114  98.956  1.00  0.00           C
ATOM   2773  CZ  PHE A 169      46.710  58.244  98.836  1.00  0.00           C
ATOM   2775  CD2 PHE A 169      45.190  56.984  97.416  1.00  0.00           C
ATOM   2777  CE2 PHE A 169      45.540  58.184  98.066  1.00  0.00           C
ATOM   2779  C   PHE A 169      46.510  52.764  95.336  1.00  0.00           C
ATOM   2780  O   PHE A 169      47.070  51.964  96.086  1.00  0.00           O
ATOM   2781  N   GLY A 170      45.880  52.354  94.216  1.00  0.00           N
ATOM   2783  CA  GLY A 170      45.580  50.974  93.876  1.00  0.00           C
ATOM   2786  C   GLY A 170      44.550  50.384  94.806  1.00  0.00           C
ATOM   2787  O   GLY A 170      44.480  49.174  94.986  1.00  0.00           O
ATOM   2788  N   ASP A 171      43.710  51.234  95.396  1.00  0.00           N
ATOM   2790  CA  ASP A 171      42.790  50.844  96.446  1.00  0.00           C
ATOM   2792  CB  ASP A 171      42.880  51.984  97.506  1.00  0.00           C
ATOM   2795  CG  ASP A 171      41.780  52.044  98.536  1.00  0.00           C
ATOM   2796  OD1 ASP A 171      40.600  52.314  98.196  1.00  0.00           O
ATOM   2797  OD2 ASP A 171      42.130  51.874  99.736  1.00  0.00           O
ATOM   2798  C   ASP A 171      41.390  50.564  95.886  1.00  0.00           C
ATOM   2799  O   ASP A 171      40.680  49.674  96.366  1.00  0.00           O
ATOM   2800  N   GLY A 172      41.010  51.264  94.806  1.00  0.00           N
ATOM   2802  CA  GLY A 172      39.650  51.284  94.266  1.00  0.00           C
ATOM   2805  C   GLY A 172      38.910  52.534  94.656  1.00  0.00           C
ATOM   2806  O   GLY A 172      37.740  52.734  94.346  1.00  0.00           O
ATOM   2807  N   SER A 173      39.630  53.444  95.336  1.00  0.00           N
ATOM   2809  CA  SER A 173      39.240  54.804  95.666  1.00  0.00           C
ATOM   2811  CB  SER A 173      40.280  55.464  96.626  1.00  0.00           C
ATOM   2814  OG  SER A 173      39.980  56.804  97.026  1.00  0.00           O
ATOM   2816  C   SER A 173      39.090  55.674  94.406  1.00  0.00           C
ATOM   2817  O   SER A 173      39.900  55.514  93.486  1.00  0.00           O
ATOM   2818  N   PRO A 174      38.120  56.584  94.256  1.00  0.00           N
ATOM   2819  CD  PRO A 174      36.900  56.604  95.076  1.00  0.00           C
ATOM   2822  CA  PRO A 174      38.130  57.714  93.326  1.00  0.00           C
ATOM   2824  CB  PRO A 174      37.130  58.674  93.956  1.00  0.00           C
ATOM   2827  CG  PRO A 174      36.060  57.744  94.506  1.00  0.00           C
ATOM   2830  C   PRO A 174      39.460  58.394  93.106  1.00  0.00           C
ATOM   2831  O   PRO A 174      40.250  58.464  94.036  1.00  0.00           O
ATOM   2832  N   LEU A 175      39.760  58.904  91.896  1.00  0.00           N
ATOM   2834  CA  LEU A 175      41.090  59.444  91.636  1.00  0.00           C
ATOM   2836  CB  LEU A 175      41.300  59.694  90.116  1.00  0.00           C
ATOM   2839  CG  LEU A 175      42.770  59.564  89.616  1.00  0.00           C
ATOM   2841  CD1 LEU A 175      42.860  59.774  88.096  1.00  0.00           C
ATOM   2845  CD2 LEU A 175      43.720  60.524  90.326  1.00  0.00           C
ATOM   2849  C   LEU A 175      41.380  60.684  92.506  1.00  0.00           C
ATOM   2850  O   LEU A 175      40.740  61.734  92.386  1.00  0.00           O
ATOM   2851  N   ASN A 176      42.340  60.524  93.456  1.00  0.00           N
ATOM   2853  CA  ASN A 176      42.690  61.544  94.416  1.00  0.00           C
ATOM   2855  CB  ASN A 176      43.440  60.974  95.646  1.00  0.00           C
ATOM   2858  CG  ASN A 176      42.480  60.094  96.456  1.00  0.00           C
ATOM   2859  OD1 ASN A 176      41.820  60.594  97.376  1.00  0.00           O
ATOM   2860  ND2 ASN A 176      42.400  58.794  96.096  1.00  0.00           N
ATOM   2863  C   ASN A 176      43.510  62.614  93.746  1.00  0.00           C
ATOM   2864  O   ASN A 176      44.560  62.354  93.146  1.00  0.00           O
ATOM   2865  N   PHE A 177      43.020  63.844  93.806  1.00  0.00           N
ATOM   2867  CA  PHE A 177      43.630  64.974  93.166  1.00  0.00           C
ATOM   2869  CB  PHE A 177      42.580  65.694  92.276  1.00  0.00           C
ATOM   2872  CG  PHE A 177      43.170  66.804  91.466  1.00  0.00           C
ATOM   2873  CD1 PHE A 177      44.290  66.564  90.646  1.00  0.00           C
ATOM   2875  CE1 PHE A 177      44.900  67.604  89.946  1.00  0.00           C
ATOM   2877  CZ  PHE A 177      44.380  68.894  90.036  1.00  0.00           C
ATOM   2879  CD2 PHE A 177      42.640  68.104  91.516  1.00  0.00           C
ATOM   2881  CE2 PHE A 177      43.240  69.144  90.806  1.00  0.00           C
ATOM   2883  C   PHE A 177      44.250  65.894  94.206  1.00  0.00           C
ATOM   2884  O   PHE A 177      43.800  65.994  95.356  1.00  0.00           O
ATOM   2885  N   PHE A 178      45.370  66.524  93.836  1.00  0.00           N
ATOM   2887  CA  PHE A 178      46.220  67.284  94.706  1.00  0.00           C
ATOM   2889  CB  PHE A 178      47.550  66.544  94.976  1.00  0.00           C
ATOM   2892  CG  PHE A 178      47.280  65.344  95.826  1.00  0.00           C
ATOM   2893  CD1 PHE A 178      46.950  64.084  95.286  1.00  0.00           C
ATOM   2895  CE1 PHE A 178      46.690  62.994  96.136  1.00  0.00           C
ATOM   2897  CZ  PHE A 178      46.850  63.134  97.516  1.00  0.00           C
ATOM   2899  CD2 PHE A 178      47.350  65.474  97.216  1.00  0.00           C
ATOM   2901  CE2 PHE A 178      47.150  64.384  98.056  1.00  0.00           C
ATOM   2903  C   PHE A 178      46.520  68.614  94.066  1.00  0.00           C
ATOM   2904  O   PHE A 178      46.430  68.794  92.856  1.00  0.00           O
ATOM   2905  N   SER A 179      46.890  69.584  94.896  1.00  0.00           N
ATOM   2907  CA  SER A 179      47.150  70.954  94.476  1.00  0.00           C
ATOM   2909  CB  SER A 179      45.910  71.854  94.706  1.00  0.00           C
ATOM   2912  OG  SER A 179      45.970  73.104  94.016  1.00  0.00           O
ATOM   2914  C   SER A 179      48.270  71.494  95.306  1.00  0.00           C
ATOM   2915  O   SER A 179      48.650  70.914  96.326  1.00  0.00           O
ATOM   2916  N   TYR A 180      48.840  72.634  94.896  1.00  0.00           N
ATOM   2918  CA  TYR A 180      49.780  73.434  95.656  1.00  0.00           C
ATOM   2920  CB  TYR A 180      50.240  74.644  94.786  1.00  0.00           C
ATOM   2923  CG  TYR A 180      51.230  75.584  95.456  1.00  0.00           C
ATOM   2924  CD1 TYR A 180      52.580  75.234  95.486  1.00  0.00           C
ATOM   2926  CE1 TYR A 180      53.550  76.124  95.956  1.00  0.00           C
ATOM   2928  CZ  TYR A 180      53.170  77.364  96.466  1.00  0.00           C
ATOM   2929  OH  TYR A 180      54.150  78.254  96.966  1.00  0.00           O
ATOM   2931  CD2 TYR A 180      50.840  76.834  95.986  1.00  0.00           C
ATOM   2933  CE2 TYR A 180      51.810  77.714  96.496  1.00  0.00           C
ATOM   2935  C   TYR A 180      49.220  73.954  96.976  1.00  0.00           C
ATOM   2936  O   TYR A 180      48.190  74.624  96.986  1.00  0.00           O
ATOM   2937  N   ALA A 181      49.910  73.694  98.106  1.00  0.00           N
ATOM   2939  CA  ALA A 181      49.560  74.254  99.386  1.00  0.00           C
ATOM   2941  CB  ALA A 181      49.620  73.124 100.446  1.00  0.00           C
ATOM   2945  C   ALA A 181      50.510  75.354  99.816  1.00  0.00           C
ATOM   2946  O   ALA A 181      50.190  76.184 100.666  1.00  0.00           O
ATOM   2947  N   GLY A 182      51.730  75.404  99.226  1.00  0.00           N
ATOM   2949  CA  GLY A 182      52.830  76.174  99.776  1.00  0.00           C
ATOM   2952  C   GLY A 182      54.110  75.504  99.386  1.00  0.00           C
ATOM   2953  O   GLY A 182      54.120  74.494  98.706  1.00  0.00           O
ATOM   2954  N   LYS A 183      55.250  76.054  99.816  1.00  0.00           N
ATOM   2956  CA  LYS A 183      56.520  75.614  99.326  1.00  0.00           C
ATOM   2958  CB  LYS A 183      56.860  76.394  98.026  1.00  0.00           C
ATOM   2961  CG  LYS A 183      58.020  75.794  97.236  1.00  0.00           C
ATOM   2964  CD  LYS A 183      58.290  76.464  95.896  1.00  0.00           C
ATOM   2967  CE  LYS A 183      59.730  76.194  95.456  1.00  0.00           C
ATOM   2970  NZ  LYS A 183      60.630  76.874  96.426  1.00  0.00           N
ATOM   2974  C   LYS A 183      57.560  75.824 100.416  1.00  0.00           C
ATOM   2975  O   LYS A 183      57.320  76.504 101.426  1.00  0.00           O
ATOM   2976  N   ASN A 184      58.740  75.194 100.256  1.00  0.00           N
ATOM   2978  CA  ASN A 184      59.900  75.404 101.096  1.00  0.00           C
ATOM   2980  CB  ASN A 184      60.890  74.194 101.036  1.00  0.00           C
ATOM   2983  CG  ASN A 184      61.800  74.134  99.806  1.00  0.00           C
ATOM   2984  OD1 ASN A 184      61.570  74.744  98.756  1.00  0.00           O
ATOM   2985  ND2 ASN A 184      62.900  73.344  99.956  1.00  0.00           N
ATOM   2988  C   ASN A 184      60.580  76.744 100.836  1.00  0.00           C
ATOM   2989  O   ASN A 184      60.350  77.414  99.826  1.00  0.00           O
ATOM   2990  N   GLY A 185      61.450  77.154 101.776  1.00  0.00           N
ATOM   2992  CA  GLY A 185      62.190  78.404 101.716  1.00  0.00           C
ATOM   2995  C   GLY A 185      63.270  78.444 100.666  1.00  0.00           C
ATOM   2996  O   GLY A 185      63.660  79.514 100.196  1.00  0.00           O
ATOM   2997  N   HIS A 186      63.820  77.294 100.266  1.00  0.00           N
ATOM   2999  CA  HIS A 186      64.860  77.224  99.256  1.00  0.00           C
ATOM   3001  CB  HIS A 186      65.480  75.834  99.186  1.00  0.00           C
ATOM   3004  ND1 HIS A 186      67.550  75.894 100.516  1.00  0.00           N
ATOM   3005  CG  HIS A 186      66.210  75.564 100.456  1.00  0.00           C
ATOM   3006  CE1 HIS A 186      67.920  75.614 101.756  1.00  0.00           C
ATOM   3008  NE2 HIS A 186      66.900  75.114 102.476  1.00  0.00           N
ATOM   3010  CD2 HIS A 186      65.800  75.074 101.636  1.00  0.00           C
ATOM   3012  C   HIS A 186      64.430  77.704  97.876  1.00  0.00           C
ATOM   3013  O   HIS A 186      63.340  77.394  97.366  1.00  0.00           O
ATOM   3014  N   ALA A 187      65.300  78.514  97.236  1.00  0.00           N
ATOM   3016  CA  ALA A 187      65.160  78.914  95.856  1.00  0.00           C
ATOM   3018  CB  ALA A 187      66.140  80.024  95.436  1.00  0.00           C
ATOM   3022  C   ALA A 187      65.200  77.724  94.906  1.00  0.00           C
ATOM   3023  O   ALA A 187      65.730  76.664  95.236  1.00  0.00           O
ATOM   3024  N   TYR A 188      64.560  77.834  93.736  1.00  0.00           N
ATOM   3026  CA  TYR A 188      64.540  76.714  92.816  1.00  0.00           C
ATOM   3028  CB  TYR A 188      63.200  76.534  92.006  1.00  0.00           C
ATOM   3031  CG  TYR A 188      63.080  77.394  90.776  1.00  0.00           C
ATOM   3032  CD1 TYR A 188      62.540  78.684  90.886  1.00  0.00           C
ATOM   3034  CE1 TYR A 188      62.420  79.494  89.756  1.00  0.00           C
ATOM   3036  CZ  TYR A 188      62.810  79.014  88.506  1.00  0.00           C
ATOM   3037  OH  TYR A 188      62.610  79.844  87.416  1.00  0.00           O
ATOM   3039  CD2 TYR A 188      63.440  76.904  89.506  1.00  0.00           C
ATOM   3041  CE2 TYR A 188      63.320  77.724  88.376  1.00  0.00           C
ATOM   3043  C   TYR A 188      65.780  76.744  91.936  1.00  0.00           C
ATOM   3044  O   TYR A 188      66.350  77.774  91.576  1.00  0.00           O
ATOM   3045  N   ARG A 189      66.240  75.554  91.546  1.00  0.00           N
ATOM   3047  CA  ARG A 189      67.190  75.404  90.496  1.00  0.00           C
ATOM   3049  CB  ARG A 189      68.420  74.604  90.986  1.00  0.00           C
ATOM   3052  CG  ARG A 189      69.730  74.984  90.276  1.00  0.00           C
ATOM   3055  CD  ARG A 189      70.500  76.164  90.906  1.00  0.00           C
ATOM   3058  NE  ARG A 189      69.640  77.404  90.946  1.00  0.00           N
ATOM   3060  CZ  ARG A 189      70.130  78.584  91.286  1.00  0.00           C
ATOM   3061  NH1 ARG A 189      71.370  78.804  91.686  1.00  0.00           N
ATOM   3064  NH2 ARG A 189      69.340  79.644  91.256  1.00  0.00           N
ATOM   3067  C   ARG A 189      66.470  74.664  89.406  1.00  0.00           C
ATOM   3068  O   ARG A 189      65.810  73.644  89.606  1.00  0.00           O
ATOM   3069  N   SER A 190      66.570  75.204  88.176  1.00  0.00           N
ATOM   3071  CA  SER A 190      66.160  74.524  86.976  1.00  0.00           C
ATOM   3073  CB  SER A 190      66.330  75.384  85.686  1.00  0.00           C
ATOM   3076  OG  SER A 190      65.600  76.594  85.746  1.00  0.00           O
ATOM   3078  C   SER A 190      66.980  73.274  86.776  1.00  0.00           C
ATOM   3079  O   SER A 190      68.130  73.354  86.356  1.00  0.00           O
ATOM   3080  N   ILE A 191      66.370  72.104  87.016  1.00  0.00           N
ATOM   3082  CA  ILE A 191      66.880  70.794  86.656  1.00  0.00           C
ATOM   3084  CB  ILE A 191      65.860  69.714  87.016  1.00  0.00           C
ATOM   3086  CG2 ILE A 191      66.320  68.334  86.486  1.00  0.00           C
ATOM   3090  CG1 ILE A 191      65.620  69.664  88.546  1.00  0.00           C
ATOM   3093  CD  ILE A 191      66.900  69.514  89.386  1.00  0.00           C
ATOM   3097  C   ILE A 191      67.160  70.744  85.176  1.00  0.00           C
ATOM   3098  O   ILE A 191      68.200  70.304  84.706  1.00  0.00           O
ATOM   3099  N   GLY A 192      66.250  71.354  84.386  1.00  0.00           N
ATOM   3101  CA  GLY A 192      66.450  71.564  82.976  1.00  0.00           C
ATOM   3104  C   GLY A 192      67.730  72.224  82.566  1.00  0.00           C
ATOM   3105  O   GLY A 192      68.390  71.774  81.636  1.00  0.00           O
ATOM   3106  N   LYS A 193      68.130  73.294  83.276  1.00  0.00           N
ATOM   3108  CA  LYS A 193      69.420  73.914  83.046  1.00  0.00           C
ATOM   3110  CB  LYS A 193      69.610  75.244  83.826  1.00  0.00           C
ATOM   3113  CG  LYS A 193      71.050  75.774  83.766  1.00  0.00           C
ATOM   3116  CD  LYS A 193      71.250  77.234  84.166  1.00  0.00           C
ATOM   3119  CE  LYS A 193      72.740  77.584  84.356  1.00  0.00           C
ATOM   3122  NZ  LYS A 193      73.530  77.354  83.126  1.00  0.00           N
ATOM   3126  C   LYS A 193      70.600  72.994  83.276  1.00  0.00           C
ATOM   3127  O   LYS A 193      71.520  72.944  82.476  1.00  0.00           O
ATOM   3128  N   VAL A 194      70.580  72.194  84.356  1.00  0.00           N
ATOM   3130  CA  VAL A 194      71.650  71.284  84.716  1.00  0.00           C
ATOM   3132  CB  VAL A 194      71.350  70.544  86.006  1.00  0.00           C
ATOM   3134  CG1 VAL A 194      72.530  69.624  86.386  1.00  0.00           C
ATOM   3138  CG2 VAL A 194      71.080  71.564  87.126  1.00  0.00           C
ATOM   3142  C   VAL A 194      71.940  70.254  83.636  1.00  0.00           C
ATOM   3143  O   VAL A 194      73.090  70.054  83.236  1.00  0.00           O
ATOM   3144  N   LEU A 195      70.900  69.624  83.076  1.00  0.00           N
ATOM   3146  CA  LEU A 195      71.020  68.714  81.966  1.00  0.00           C
ATOM   3148  CB  LEU A 195      69.640  68.114  81.626  1.00  0.00           C
ATOM   3151  CG  LEU A 195      68.920  67.404  82.796  1.00  0.00           C
ATOM   3153  CD1 LEU A 195      67.540  66.904  82.326  1.00  0.00           C
ATOM   3157  CD2 LEU A 195      69.750  66.244  83.356  1.00  0.00           C
ATOM   3161  C   LEU A 195      71.600  69.394  80.716  1.00  0.00           C
ATOM   3162  O   LEU A 195      72.500  68.874  80.046  1.00  0.00           O
ATOM   3163  N   ILE A 196      71.090  70.604  80.416  1.00  0.00           N
ATOM   3165  CA  ILE A 196      71.530  71.504  79.366  1.00  0.00           C
ATOM   3167  CB  ILE A 196      70.580  72.724  79.336  1.00  0.00           C
ATOM   3169  CG2 ILE A 196      71.260  73.984  78.786  1.00  0.00           C
ATOM   3173  CG1 ILE A 196      69.240  72.404  78.626  1.00  0.00           C
ATOM   3176  CD  ILE A 196      68.170  73.494  78.816  1.00  0.00           C
ATOM   3180  C   ILE A 196      73.010  71.904  79.476  1.00  0.00           C
ATOM   3181  O   ILE A 196      73.740  71.944  78.476  1.00  0.00           O
ATOM   3182  N   ASP A 197      73.490  72.234  80.706  1.00  0.00           N
ATOM   3184  CA  ASP A 197      74.870  72.444  81.076  1.00  0.00           C
ATOM   3186  CB  ASP A 197      74.950  73.024  82.516  1.00  0.00           C
ATOM   3189  CG  ASP A 197      74.220  74.344  82.716  1.00  0.00           C
ATOM   3190  OD1 ASP A 197      73.930  75.094  81.746  1.00  0.00           O
ATOM   3191  OD2 ASP A 197      74.030  74.724  83.906  1.00  0.00           O
ATOM   3192  C   ASP A 197      75.740  71.174  80.926  1.00  0.00           C
ATOM   3193  O   ASP A 197      76.830  71.224  80.366  1.00  0.00           O
ATOM   3194  N   ARG A 198      75.260  69.994  81.366  1.00  0.00           N
ATOM   3196  CA  ARG A 198      76.020  68.734  81.346  1.00  0.00           C
ATOM   3198  CB  ARG A 198      75.460  67.724  82.386  1.00  0.00           C
ATOM   3201  CG  ARG A 198      75.800  68.114  83.846  1.00  0.00           C
ATOM   3204  CD  ARG A 198      75.960  66.934  84.826  1.00  0.00           C
ATOM   3207  NE  ARG A 198      74.640  66.274  85.016  1.00  0.00           N
ATOM   3209  CZ  ARG A 198      74.240  65.604  86.096  1.00  0.00           C
ATOM   3210  NH1 ARG A 198      74.890  65.624  87.236  1.00  0.00           N
ATOM   3213  NH2 ARG A 198      73.080  64.984  85.986  1.00  0.00           N
ATOM   3216  C   ARG A 198      76.100  68.094  79.956  1.00  0.00           C
ATOM   3217  O   ARG A 198      76.780  67.094  79.686  1.00  0.00           O
ATOM   3218  N   GLY A 199      75.340  68.674  79.016  1.00  0.00           N
ATOM   3220  CA  GLY A 199      75.320  68.314  77.616  1.00  0.00           C
ATOM   3223  C   GLY A 199      74.740  66.964  77.416  1.00  0.00           C
ATOM   3224  O   GLY A 199      75.120  66.244  76.506  1.00  0.00           O
ATOM   3225  N   GLU A 200      73.820  66.574  78.306  1.00  0.00           N
ATOM   3227  CA  GLU A 200      73.150  65.294  78.226  1.00  0.00           C
ATOM   3229  CB  GLU A 200      73.130  64.574  79.596  1.00  0.00           C
ATOM   3232  CG  GLU A 200      72.610  65.404  80.806  1.00  0.00           C
ATOM   3235  CD  GLU A 200      72.940  64.764  82.146  1.00  0.00           C
ATOM   3236  OE1 GLU A 200      73.290  63.554  82.176  1.00  0.00           O
ATOM   3237  OE2 GLU A 200      72.830  65.464  83.176  1.00  0.00           O
ATOM   3238  C   GLU A 200      71.780  65.444  77.596  1.00  0.00           C
ATOM   3239  O   GLU A 200      71.240  64.464  77.106  1.00  0.00           O
ATOM   3240  N   VAL A 201      71.280  66.694  77.446  1.00  0.00           N
ATOM   3242  CA  VAL A 201      70.090  67.014  76.666  1.00  0.00           C
ATOM   3244  CB  VAL A 201      68.840  67.304  77.506  1.00  0.00           C
ATOM   3246  CG1 VAL A 201      68.500  66.094  78.396  1.00  0.00           C
ATOM   3250  CG2 VAL A 201      69.050  68.574  78.336  1.00  0.00           C
ATOM   3254  C   VAL A 201      70.360  68.224  75.776  1.00  0.00           C
ATOM   3255  O   VAL A 201      71.280  69.024  76.006  1.00  0.00           O
ATOM   3256  N   LYS A 202      69.550  68.374  74.706  1.00  0.00           N
ATOM   3258  CA  LYS A 202      69.540  69.514  73.816  1.00  0.00           C
ATOM   3260  CB  LYS A 202      69.130  69.114  72.376  1.00  0.00           C
ATOM   3263  CG  LYS A 202      70.280  68.574  71.526  1.00  0.00           C
ATOM   3266  CD  LYS A 202      69.820  68.064  70.146  1.00  0.00           C
ATOM   3269  CE  LYS A 202      69.030  69.054  69.276  1.00  0.00           C
ATOM   3272  NZ  LYS A 202      69.780  70.314  69.106  1.00  0.00           N
ATOM   3276  C   LYS A 202      68.610  70.624  74.276  1.00  0.00           C
ATOM   3277  O   LYS A 202      67.500  70.384  74.726  1.00  0.00           O
ATOM   3278  N   LYS A 203      69.020  71.904  74.146  1.00  0.00           N
ATOM   3280  CA  LYS A 203      68.300  73.094  74.606  1.00  0.00           C
ATOM   3282  CB  LYS A 203      69.100  74.364  74.166  1.00  0.00           C
ATOM   3285  CG  LYS A 203      70.610  74.174  73.946  1.00  0.00           C
ATOM   3288  CD  LYS A 203      71.410  73.844  75.216  1.00  0.00           C
ATOM   3291  CE  LYS A 203      72.870  73.604  74.876  1.00  0.00           C
ATOM   3294  NZ  LYS A 203      73.760  73.484  76.056  1.00  0.00           N
ATOM   3298  C   LYS A 203      66.920  73.224  73.966  1.00  0.00           C
ATOM   3299  O   LYS A 203      65.920  73.544  74.616  1.00  0.00           O
ATOM   3300  N   GLU A 204      66.890  73.004  72.646  1.00  0.00           N
ATOM   3302  CA  GLU A 204      65.770  73.014  71.746  1.00  0.00           C
ATOM   3304  CB  GLU A 204      66.360  72.864  70.316  1.00  0.00           C
ATOM   3307  CG  GLU A 204      67.580  73.804  70.016  1.00  0.00           C
ATOM   3310  CD  GLU A 204      68.970  73.164  70.206  1.00  0.00           C
ATOM   3311  OE1 GLU A 204      69.200  72.354  71.136  1.00  0.00           O
ATOM   3312  OE2 GLU A 204      69.870  73.414  69.356  1.00  0.00           O
ATOM   3313  C   GLU A 204      64.780  71.894  72.056  1.00  0.00           C
ATOM   3314  O   GLU A 204      63.560  72.064  72.036  1.00  0.00           O
ATOM   3315  N   ASP A 205      65.320  70.684  72.336  1.00  0.00           N
ATOM   3317  CA  ASP A 205      64.550  69.484  72.566  1.00  0.00           C
ATOM   3319  CB  ASP A 205      65.400  68.204  72.246  1.00  0.00           C
ATOM   3322  CG  ASP A 205      65.740  67.954  70.756  1.00  0.00           C
ATOM   3323  OD1 ASP A 205      65.210  68.654  69.856  1.00  0.00           O
ATOM   3324  OD2 ASP A 205      66.520  67.004  70.486  1.00  0.00           O
ATOM   3325  C   ASP A 205      63.970  69.444  73.996  1.00  0.00           C
ATOM   3326  O   ASP A 205      63.030  68.694  74.246  1.00  0.00           O
ATOM   3327  N   MET A 206      64.450  70.264  74.956  1.00  0.00           N
ATOM   3329  CA  MET A 206      63.940  70.294  76.326  1.00  0.00           C
ATOM   3331  CB  MET A 206      64.860  71.074  77.296  1.00  0.00           C
ATOM   3334  CG  MET A 206      66.070  70.244  77.746  1.00  0.00           C
ATOM   3337  SD  MET A 206      65.590  68.824  78.776  1.00  0.00           S
ATOM   3338  CE  MET A 206      65.810  69.744  80.296  1.00  0.00           C
ATOM   3342  C   MET A 206      62.460  70.634  76.566  1.00  0.00           C
ATOM   3343  O   MET A 206      61.880  71.544  75.986  1.00  0.00           O
ATOM   3344  N   SER A 207      61.850  69.864  77.496  1.00  0.00           N
ATOM   3346  CA  SER A 207      60.470  69.944  77.936  1.00  0.00           C
ATOM   3348  CB  SER A 207      59.420  69.294  76.986  1.00  0.00           C
ATOM   3351  OG  SER A 207      59.510  67.864  76.946  1.00  0.00           O
ATOM   3353  C   SER A 207      60.470  69.184  79.246  1.00  0.00           C
ATOM   3354  O   SER A 207      61.500  68.634  79.666  1.00  0.00           O
ATOM   3355  N   MET A 208      59.310  69.104  79.916  1.00  0.00           N
ATOM   3357  CA  MET A 208      59.090  68.204  81.026  1.00  0.00           C
ATOM   3359  CB  MET A 208      57.640  68.374  81.516  1.00  0.00           C
ATOM   3362  CG  MET A 208      57.270  67.624  82.806  1.00  0.00           C
ATOM   3365  SD  MET A 208      57.900  68.344  84.356  1.00  0.00           S
ATOM   3366  CE  MET A 208      59.630  67.824  84.426  1.00  0.00           C
ATOM   3370  C   MET A 208      59.330  66.724  80.696  1.00  0.00           C
ATOM   3371  O   MET A 208      59.940  65.984  81.466  1.00  0.00           O
ATOM   3372  N   GLN A 209      58.890  66.284  79.506  1.00  0.00           N
ATOM   3374  CA  GLN A 209      59.080  64.924  79.016  1.00  0.00           C
ATOM   3376  CB  GLN A 209      58.290  64.754  77.706  1.00  0.00           C
ATOM   3379  CG  GLN A 209      57.940  63.274  77.416  1.00  0.00           C
ATOM   3382  CD  GLN A 209      56.880  62.734  78.386  1.00  0.00           C
ATOM   3383  OE1 GLN A 209      56.170  63.484  79.066  1.00  0.00           O
ATOM   3384  NE2 GLN A 209      56.780  61.394  78.486  1.00  0.00           N
ATOM   3387  C   GLN A 209      60.540  64.544  78.776  1.00  0.00           C
ATOM   3388  O   GLN A 209      60.990  63.444  79.056  1.00  0.00           O
ATOM   3389  N   ALA A 210      61.360  65.494  78.286  1.00  0.00           N
ATOM   3391  CA  ALA A 210      62.800  65.294  78.186  1.00  0.00           C
ATOM   3393  CB  ALA A 210      63.430  66.514  77.506  1.00  0.00           C
ATOM   3397  C   ALA A 210      63.470  65.014  79.536  1.00  0.00           C
ATOM   3398  O   ALA A 210      64.320  64.134  79.656  1.00  0.00           O
ATOM   3399  N   ILE A 211      63.050  65.724  80.616  1.00  0.00           N
ATOM   3401  CA  ILE A 211      63.450  65.404  81.986  1.00  0.00           C
ATOM   3403  CB  ILE A 211      63.000  66.494  82.976  1.00  0.00           C
ATOM   3405  CG2 ILE A 211      63.320  66.074  84.436  1.00  0.00           C
ATOM   3409  CG1 ILE A 211      63.680  67.834  82.636  1.00  0.00           C
ATOM   3412  CD  ILE A 211      63.090  69.054  83.366  1.00  0.00           C
ATOM   3416  C   ILE A 211      63.000  64.014  82.426  1.00  0.00           C
ATOM   3417  O   ILE A 211      63.770  63.234  83.006  1.00  0.00           O
ATOM   3418  N   ARG A 212      61.760  63.604  82.086  1.00  0.00           N
ATOM   3420  CA  ARG A 212      61.310  62.234  82.326  1.00  0.00           C
ATOM   3422  CB  ARG A 212      59.850  62.024  81.856  1.00  0.00           C
ATOM   3425  CG  ARG A 212      58.730  62.664  82.696  1.00  0.00           C
ATOM   3428  CD  ARG A 212      57.350  62.274  82.176  1.00  0.00           C
ATOM   3431  NE  ARG A 212      57.210  60.794  82.416  1.00  0.00           N
ATOM   3433  CZ  ARG A 212      56.690  60.254  83.506  1.00  0.00           C
ATOM   3434  NH1 ARG A 212      56.140  60.934  84.476  1.00  0.00           N
ATOM   3437  NH2 ARG A 212      56.780  58.954  83.686  1.00  0.00           N
ATOM   3440  C   ARG A 212      62.170  61.164  81.676  1.00  0.00           C
ATOM   3441  O   ARG A 212      62.680  60.294  82.366  1.00  0.00           O
ATOM   3442  N   HIS A 213      62.440  61.264  80.356  1.00  0.00           N
ATOM   3444  CA  HIS A 213      63.230  60.294  79.616  1.00  0.00           C
ATOM   3446  CB  HIS A 213      63.340  60.634  78.106  1.00  0.00           C
ATOM   3449  ND1 HIS A 213      63.960  58.454  77.026  1.00  0.00           N
ATOM   3450  CG  HIS A 213      64.310  59.744  77.376  1.00  0.00           C
ATOM   3451  CE1 HIS A 213      65.030  57.934  76.476  1.00  0.00           C
ATOM   3453  NE2 HIS A 213      66.060  58.824  76.456  1.00  0.00           N
ATOM   3455  CD2 HIS A 213      65.600  59.984  77.016  1.00  0.00           C
ATOM   3457  C   HIS A 213      64.630  60.104  80.166  1.00  0.00           C
ATOM   3458  O   HIS A 213      65.160  58.994  80.216  1.00  0.00           O
ATOM   3459  N   TRP A 214      65.270  61.194  80.626  1.00  0.00           N
ATOM   3461  CA  TRP A 214      66.530  61.094  81.316  1.00  0.00           C
ATOM   3463  CB  TRP A 214      67.090  62.514  81.586  1.00  0.00           C
ATOM   3466  CG  TRP A 214      68.470  62.544  82.176  1.00  0.00           C
ATOM   3467  CD1 TRP A 214      69.620  62.734  81.446  1.00  0.00           C
ATOM   3469  NE1 TRP A 214      70.690  62.644  82.286  1.00  0.00           N
ATOM   3471  CE2 TRP A 214      70.290  62.384  83.556  1.00  0.00           C
ATOM   3472  CD2 TRP A 214      68.880  62.294  83.536  1.00  0.00           C
ATOM   3473  CE3 TRP A 214      68.200  62.004  84.716  1.00  0.00           C
ATOM   3475  CZ3 TRP A 214      68.940  61.814  85.886  1.00  0.00           C
ATOM   3477  CZ2 TRP A 214      71.020  62.224  84.716  1.00  0.00           C
ATOM   3479  CH2 TRP A 214      70.320  61.944  85.896  1.00  0.00           C
ATOM   3481  C   TRP A 214      66.450  60.264  82.596  1.00  0.00           C
ATOM   3482  O   TRP A 214      67.310  59.414  82.856  1.00  0.00           O
ATOM   3483  N   GLY A 215      65.410  60.454  83.436  1.00  0.00           N
ATOM   3485  CA  GLY A 215      65.290  59.764  84.716  1.00  0.00           C
ATOM   3488  C   GLY A 215      64.740  58.384  84.586  1.00  0.00           C
ATOM   3489  O   GLY A 215      65.060  57.494  85.356  1.00  0.00           O
ATOM   3490  N   GLU A 216      63.920  58.144  83.556  1.00  0.00           N
ATOM   3492  CA  GLU A 216      63.480  56.814  83.176  1.00  0.00           C
ATOM   3494  CB  GLU A 216      62.280  56.904  82.176  1.00  0.00           C
ATOM   3497  CG  GLU A 216      60.980  57.544  82.746  1.00  0.00           C
ATOM   3500  CD  GLU A 216      59.950  58.014  81.716  1.00  0.00           C
ATOM   3501  OE1 GLU A 216      60.360  58.414  80.596  1.00  0.00           O
ATOM   3502  OE2 GLU A 216      58.730  58.034  82.036  1.00  0.00           O
ATOM   3503  C   GLU A 216      64.660  56.024  82.576  1.00  0.00           C
ATOM   3504  O   GLU A 216      64.690  54.804  82.626  1.00  0.00           O
ATOM   3505  N   THR A 217      65.690  56.704  82.036  1.00  0.00           N
ATOM   3507  CA  THR A 217      66.890  56.054  81.526  1.00  0.00           C
ATOM   3509  CB  THR A 217      67.470  56.844  80.346  1.00  0.00           C
ATOM   3511  OG1 THR A 217      66.600  56.694  79.226  1.00  0.00           O
ATOM   3513  CG2 THR A 217      68.840  56.354  79.876  1.00  0.00           C
ATOM   3517  C   THR A 217      67.960  55.784  82.576  1.00  0.00           C
ATOM   3518  O   THR A 217      68.700  54.804  82.476  1.00  0.00           O
ATOM   3519  N   HIS A 218      68.050  56.594  83.656  1.00  0.00           N
ATOM   3521  CA  HIS A 218      69.140  56.514  84.616  1.00  0.00           C
ATOM   3523  CB  HIS A 218      69.810  57.894  84.836  1.00  0.00           C
ATOM   3526  ND1 HIS A 218      70.190  59.044  82.596  1.00  0.00           N
ATOM   3528  CG  HIS A 218      70.680  58.344  83.686  1.00  0.00           C
ATOM   3529  CE1 HIS A 218      71.260  59.474  81.876  1.00  0.00           C
ATOM   3531  NE2 HIS A 218      72.400  59.114  82.436  1.00  0.00           N
ATOM   3532  CD2 HIS A 218      72.030  58.404  83.566  1.00  0.00           C
ATOM   3534  C   HIS A 218      68.710  55.894  85.946  1.00  0.00           C
ATOM   3535  O   HIS A 218      67.520  55.724  86.206  1.00  0.00           O
ATOM   3536  N   SER A 219      69.660  55.474  86.806  1.00  0.00           N
ATOM   3538  CA  SER A 219      69.340  54.814  88.076  1.00  0.00           C
ATOM   3540  CB  SER A 219      70.510  53.914  88.586  1.00  0.00           C
ATOM   3543  OG  SER A 219      70.110  53.094  89.686  1.00  0.00           O
ATOM   3545  C   SER A 219      68.950  55.804  89.166  1.00  0.00           C
ATOM   3546  O   SER A 219      69.010  57.034  88.996  1.00  0.00           O
ATOM   3547  N   GLU A 220      68.540  55.294  90.346  1.00  0.00           N
ATOM   3549  CA  GLU A 220      68.110  56.054  91.496  1.00  0.00           C
ATOM   3551  CB  GLU A 220      67.640  55.094  92.616  1.00  0.00           C
ATOM   3554  CG  GLU A 220      67.140  55.784  93.916  1.00  0.00           C
ATOM   3557  CD  GLU A 220      66.120  56.874  93.636  1.00  0.00           C
ATOM   3558  OE1 GLU A 220      65.120  56.584  92.926  1.00  0.00           O
ATOM   3559  OE2 GLU A 220      66.270  57.984  94.196  1.00  0.00           O
ATOM   3560  C   GLU A 220      69.150  57.044  92.016  1.00  0.00           C
ATOM   3561  O   GLU A 220      68.850  58.194  92.336  1.00  0.00           O
ATOM   3562  N   ALA A 221      70.430  56.644  92.086  1.00  0.00           N
ATOM   3564  CA  ALA A 221      71.500  57.494  92.556  1.00  0.00           C
ATOM   3566  CB  ALA A 221      72.780  56.664  92.576  1.00  0.00           C
ATOM   3570  C   ALA A 221      71.740  58.754  91.716  1.00  0.00           C
ATOM   3571  O   ALA A 221      71.850  59.864  92.236  1.00  0.00           O
ATOM   3572  N   GLU A 222      71.790  58.614  90.386  1.00  0.00           N
ATOM   3574  CA  GLU A 222      71.840  59.724  89.456  1.00  0.00           C
ATOM   3576  CB  GLU A 222      71.970  59.204  88.006  1.00  0.00           C
ATOM   3579  CG  GLU A 222      73.260  58.414  87.726  1.00  0.00           C
ATOM   3582  CD  GLU A 222      73.010  56.914  87.826  1.00  0.00           C
ATOM   3583  OE1 GLU A 222      72.850  56.404  88.956  1.00  0.00           O
ATOM   3584  OE2 GLU A 222      72.990  56.264  86.746  1.00  0.00           O
ATOM   3585  C   GLU A 222      70.630  60.634  89.496  1.00  0.00           C
ATOM   3586  O   GLU A 222      70.750  61.854  89.546  1.00  0.00           O
ATOM   3587  N   VAL A 223      69.410  60.064  89.486  1.00  0.00           N
ATOM   3589  CA  VAL A 223      68.210  60.884  89.536  1.00  0.00           C
ATOM   3591  CB  VAL A 223      67.000  60.074  89.116  1.00  0.00           C
ATOM   3593  CG1 VAL A 223      66.570  59.044  90.166  1.00  0.00           C
ATOM   3597  CG2 VAL A 223      65.850  61.014  88.766  1.00  0.00           C
ATOM   3601  C   VAL A 223      68.020  61.644  90.836  1.00  0.00           C
ATOM   3602  O   VAL A 223      67.630  62.804  90.846  1.00  0.00           O
ATOM   3603  N   ARG A 224      68.390  61.014  91.976  1.00  0.00           N
ATOM   3605  CA  ARG A 224      68.510  61.664  93.266  1.00  0.00           C
ATOM   3607  CB  ARG A 224      68.910  60.584  94.296  1.00  0.00           C
ATOM   3610  CG  ARG A 224      69.350  61.044  95.696  1.00  0.00           C
ATOM   3613  CD  ARG A 224      68.260  61.804  96.476  1.00  0.00           C
ATOM   3616  NE  ARG A 224      68.000  61.094  97.766  1.00  0.00           N
ATOM   3618  CZ  ARG A 224      68.820  61.094  98.806  1.00  0.00           C
ATOM   3619  NH1 ARG A 224      69.940  61.774  98.886  1.00  0.00           N
ATOM   3622  NH2 ARG A 224      68.480  60.364  99.856  1.00  0.00           N
ATOM   3625  C   ARG A 224      69.500  62.804  93.286  1.00  0.00           C
ATOM   3626  O   ARG A 224      69.160  63.904  93.726  1.00  0.00           O
ATOM   3627  N   GLU A 225      70.730  62.594  92.746  1.00  0.00           N
ATOM   3629  CA  GLU A 225      71.780  63.604  92.656  1.00  0.00           C
ATOM   3631  CB  GLU A 225      73.040  62.974  91.986  1.00  0.00           C
ATOM   3634  CG  GLU A 225      74.260  63.924  91.826  1.00  0.00           C
ATOM   3637  CD  GLU A 225      74.260  64.724  90.536  1.00  0.00           C
ATOM   3638  OE1 GLU A 225      74.310  64.114  89.436  1.00  0.00           O
ATOM   3639  OE2 GLU A 225      74.260  65.974  90.606  1.00  0.00           O
ATOM   3640  C   GLU A 225      71.390  64.824  91.896  1.00  0.00           C
ATOM   3641  O   GLU A 225      71.570  65.964  92.346  1.00  0.00           O
ATOM   3642  N   LEU A 226      70.770  64.614  90.726  1.00  0.00           N
ATOM   3644  CA  LEU A 226      70.250  65.674  89.916  1.00  0.00           C
ATOM   3646  CB  LEU A 226      69.720  65.044  88.616  1.00  0.00           C
ATOM   3649  CG  LEU A 226      69.030  66.024  87.666  1.00  0.00           C
ATOM   3651  CD1 LEU A 226      70.010  67.024  87.036  1.00  0.00           C
ATOM   3655  CD2 LEU A 226      68.300  65.214  86.606  1.00  0.00           C
ATOM   3659  C   LEU A 226      69.160  66.454  90.606  1.00  0.00           C
ATOM   3660  O   LEU A 226      69.160  67.684  90.626  1.00  0.00           O
ATOM   3661  N   LEU A 227      68.200  65.764  91.236  1.00  0.00           N
ATOM   3663  CA  LEU A 227      67.100  66.404  91.926  1.00  0.00           C
ATOM   3665  CB  LEU A 227      66.020  65.374  92.326  1.00  0.00           C
ATOM   3668  CG  LEU A 227      64.900  65.234  91.266  1.00  0.00           C
ATOM   3670  CD1 LEU A 227      65.420  65.124  89.816  1.00  0.00           C
ATOM   3674  CD2 LEU A 227      64.030  64.014  91.566  1.00  0.00           C
ATOM   3678  C   LEU A 227      67.560  67.254  93.086  1.00  0.00           C
ATOM   3679  O   LEU A 227      67.110  68.394  93.196  1.00  0.00           O
ATOM   3680  N   GLU A 228      68.530  66.784  93.886  1.00  0.00           N
ATOM   3682  CA  GLU A 228      69.170  67.524  94.946  1.00  0.00           C
ATOM   3684  CB  GLU A 228      70.160  66.634  95.716  1.00  0.00           C
ATOM   3687  CG  GLU A 228      69.410  65.574  96.556  1.00  0.00           C
ATOM   3690  CD  GLU A 228      70.310  64.684  97.396  1.00  0.00           C
ATOM   3691  OE1 GLU A 228      70.950  63.734  96.876  1.00  0.00           O
ATOM   3692  OE2 GLU A 228      70.240  64.844  98.636  1.00  0.00           O
ATOM   3693  C   GLU A 228      69.810  68.834  94.516  1.00  0.00           C
ATOM   3694  O   GLU A 228      69.880  69.784  95.286  1.00  0.00           O
ATOM   3695  N   GLN A 229      70.260  68.964  93.236  1.00  0.00           N
ATOM   3697  CA  GLN A 229      70.730  70.224  92.696  1.00  0.00           C
ATOM   3699  CB  GLN A 229      71.240  70.094  91.246  1.00  0.00           C
ATOM   3702  CG  GLN A 229      72.420  69.124  91.036  1.00  0.00           C
ATOM   3705  CD  GLN A 229      73.540  69.244  92.076  1.00  0.00           C
ATOM   3706  OE1 GLN A 229      73.860  70.344  92.546  1.00  0.00           O
ATOM   3707  NE2 GLN A 229      74.180  68.114  92.416  1.00  0.00           N
ATOM   3710  C   GLN A 229      69.680  71.314  92.676  1.00  0.00           C
ATOM   3711  O   GLN A 229      69.980  72.494  92.776  1.00  0.00           O
ATOM   3712  N   ASN A 230      68.390  70.934  92.596  1.00  0.00           N
ATOM   3714  CA  ASN A 230      67.330  71.814  93.006  1.00  0.00           C
ATOM   3716  CB  ASN A 230      66.050  71.454  92.206  1.00  0.00           C
ATOM   3719  CG  ASN A 230      64.930  72.444  92.476  1.00  0.00           C
ATOM   3720  OD1 ASN A 230      65.170  73.494  93.066  1.00  0.00           O
ATOM   3721  ND2 ASN A 230      63.700  72.104  92.056  1.00  0.00           N
ATOM   3724  C   ASN A 230      67.110  71.674  94.516  1.00  0.00           C
ATOM   3725  O   ASN A 230      66.540  70.674  94.946  1.00  0.00           O
ATOM   3726  N   PRO A 231      67.480  72.624  95.386  1.00  0.00           N
ATOM   3727  CD  PRO A 231      68.130  73.894  95.076  1.00  0.00           C
ATOM   3730  CA  PRO A 231      67.170  72.494  96.806  1.00  0.00           C
ATOM   3732  CB  PRO A 231      68.120  73.514  97.446  1.00  0.00           C
ATOM   3735  CG  PRO A 231      68.210  74.634  96.416  1.00  0.00           C
ATOM   3738  C   PRO A 231      65.720  72.834  97.066  1.00  0.00           C
ATOM   3739  O   PRO A 231      65.290  72.734  98.216  1.00  0.00           O
ATOM   3740  N   SER A 232      64.900  73.214  96.066  1.00  0.00           N
ATOM   3742  CA  SER A 232      63.500  73.464  96.306  1.00  0.00           C
ATOM   3744  CB  SER A 232      62.840  74.514  95.376  1.00  0.00           C
ATOM   3747  OG  SER A 232      62.390  74.044  94.096  1.00  0.00           O
ATOM   3749  C   SER A 232      62.650  72.204  96.406  1.00  0.00           C
ATOM   3750  O   SER A 232      62.960  71.144  95.856  1.00  0.00           O
ATOM   3751  N   PHE A 233      61.560  72.304  97.166  1.00  0.00           N
ATOM   3753  CA  PHE A 233      60.610  71.254  97.426  1.00  0.00           C
ATOM   3755  CB  PHE A 233      60.970  70.534  98.736  1.00  0.00           C
ATOM   3758  CG  PHE A 233      60.230  69.224  98.796  1.00  0.00           C
ATOM   3759  CD1 PHE A 233      60.830  68.114  98.216  1.00  0.00           C
ATOM   3761  CE1 PHE A 233      60.170  66.894  98.156  1.00  0.00           C
ATOM   3763  CZ  PHE A 233      58.880  66.764  98.696  1.00  0.00           C
ATOM   3765  CD2 PHE A 233      58.950  69.094  99.366  1.00  0.00           C
ATOM   3767  CE2 PHE A 233      58.270  67.874  99.296  1.00  0.00           C
ATOM   3769  C   PHE A 233      59.260  71.934  97.586  1.00  0.00           C
ATOM   3770  O   PHE A 233      59.170  73.024  98.156  1.00  0.00           O
ATOM   3771  N   VAL A 234      58.190  71.304  97.076  1.00  0.00           N
ATOM   3773  CA  VAL A 234      56.850  71.834  97.076  1.00  0.00           C
ATOM   3775  CB  VAL A 234      56.320  71.904  95.656  1.00  0.00           C
ATOM   3777  CG1 VAL A 234      54.930  72.534  95.616  1.00  0.00           C
ATOM   3781  CG2 VAL A 234      57.280  72.734  94.776  1.00  0.00           C
ATOM   3785  C   VAL A 234      55.930  70.984  97.956  1.00  0.00           C
ATOM   3786  O   VAL A 234      56.080  69.774  98.076  1.00  0.00           O
ATOM   3787  N   PHE A 235      54.950  71.614  98.636  1.00  0.00           N
ATOM   3789  CA  PHE A 235      54.060  70.944  99.546  1.00  0.00           C
ATOM   3791  CB  PHE A 235      54.070  71.634 100.936  1.00  0.00           C
ATOM   3794  CG  PHE A 235      55.460  71.714 101.506  1.00  0.00           C
ATOM   3795  CD1 PHE A 235      56.180  70.534 101.776  1.00  0.00           C
ATOM   3797  CE1 PHE A 235      57.460  70.594 102.346  1.00  0.00           C
ATOM   3799  CZ  PHE A 235      58.030  71.824 102.666  1.00  0.00           C
ATOM   3801  CD2 PHE A 235      56.040  72.944 101.836  1.00  0.00           C
ATOM   3803  CE2 PHE A 235      57.320  73.004 102.406  1.00  0.00           C
ATOM   3805  C   PHE A 235      52.630  70.984  99.026  1.00  0.00           C
ATOM   3806  O   PHE A 235      52.150  72.004  98.556  1.00  0.00           O
ATOM   3807  N   PHE A 236      51.920  69.844  99.116  1.00  0.00           N
ATOM   3809  CA  PHE A 236      50.660  69.674  98.426  1.00  0.00           C
ATOM   3811  CB  PHE A 236      50.650  68.434  97.496  1.00  0.00           C
ATOM   3814  CG  PHE A 236      51.760  68.564  96.486  1.00  0.00           C
ATOM   3815  CD1 PHE A 236      51.510  69.094  95.206  1.00  0.00           C
ATOM   3817  CE1 PHE A 236      52.560  69.214  94.276  1.00  0.00           C
ATOM   3819  CZ  PHE A 236      53.860  68.864  94.656  1.00  0.00           C
ATOM   3821  CD2 PHE A 236      53.060  68.154  96.816  1.00  0.00           C
ATOM   3823  CE2 PHE A 236      54.110  68.314  95.906  1.00  0.00           C
ATOM   3825  C   PHE A 236      49.490  69.574  99.386  1.00  0.00           C
ATOM   3826  O   PHE A 236      49.600  69.134 100.526  1.00  0.00           O
ATOM   3827  N   LYS A 237      48.310  69.974  98.936  1.00  0.00           N
ATOM   3829  CA  LYS A 237      47.040  69.874  99.636  1.00  0.00           C
ATOM   3831  CB  LYS A 237      46.370  71.254  99.846  1.00  0.00           C
ATOM   3834  CG  LYS A 237      46.310  72.104  98.576  1.00  0.00           C
ATOM   3837  CD  LYS A 237      45.740  73.514  98.806  1.00  0.00           C
ATOM   3840  CE  LYS A 237      44.230  73.604  98.666  1.00  0.00           C
ATOM   3843  NZ  LYS A 237      43.810  75.004  98.536  1.00  0.00           N
ATOM   3847  C   LYS A 237      46.110  68.994  98.826  1.00  0.00           C
ATOM   3848  O   LYS A 237      46.220  69.004  97.596  1.00  0.00           O
ATOM   3849  N   PRO A 238      45.220  68.184  99.416  1.00  0.00           N
ATOM   3850  CD  PRO A 238      45.120  67.924 100.846  1.00  0.00           C
ATOM   3853  CA  PRO A 238      44.110  67.564  98.716  1.00  0.00           C
ATOM   3855  CB  PRO A 238      43.320  66.814  99.806  1.00  0.00           C
ATOM   3858  CG  PRO A 238      44.350  66.614 100.906  1.00  0.00           C
ATOM   3861  C   PRO A 238      43.270  68.594  98.006  1.00  0.00           C
ATOM   3862  O   PRO A 238      42.990  69.654  98.566  1.00  0.00           O
ATOM   3863  N   GLN A 239      42.850  68.304  96.786  1.00  0.00           N
ATOM   3865  CA  GLN A 239      41.910  69.134  96.086  1.00  0.00           C
ATOM   3867  CB  GLN A 239      42.520  69.854  94.866  1.00  0.00           C
ATOM   3870  CG  GLN A 239      41.520  70.884  94.276  1.00  0.00           C
ATOM   3873  CD  GLN A 239      42.090  71.644  93.086  1.00  0.00           C
ATOM   3874  OE1 GLN A 239      43.220  72.144  93.096  1.00  0.00           O
ATOM   3875  NE2 GLN A 239      41.240  71.834  92.046  1.00  0.00           N
ATOM   3878  C   GLN A 239      40.840  68.194  95.656  1.00  0.00           C
ATOM   3879  O   GLN A 239      41.110  67.014  95.466  1.00  0.00           O
ATOM   3880  N   SER A 240      39.580  68.644  95.606  1.00  0.00           N
ATOM   3882  CA  SER A 240      38.480  67.874  95.016  1.00  0.00           C
ATOM   3884  CB  SER A 240      37.120  68.644  95.026  1.00  0.00           C
ATOM   3887  OG  SER A 240      36.020  67.804  94.666  1.00  0.00           O
ATOM   3889  C   SER A 240      38.830  67.524  93.576  1.00  0.00           C
ATOM   3890  O   SER A 240      39.400  68.354  92.876  1.00  0.00           O
ATOM   3891  N   PHE A 241      38.540  66.304  93.116  1.00  0.00           N
ATOM   3893  CA  PHE A 241      38.850  65.904  91.766  1.00  0.00           C
ATOM   3895  CB  PHE A 241      38.610  64.394  91.526  1.00  0.00           C
ATOM   3898  CG  PHE A 241      38.850  63.944  90.106  1.00  0.00           C
ATOM   3899  CD1 PHE A 241      40.080  63.414  89.706  1.00  0.00           C
ATOM   3901  CE1 PHE A 241      40.280  62.994  88.386  1.00  0.00           C
ATOM   3903  CZ  PHE A 241      39.250  63.104  87.446  1.00  0.00           C
ATOM   3905  CD2 PHE A 241      37.810  64.024  89.156  1.00  0.00           C
ATOM   3907  CE2 PHE A 241      38.010  63.614  87.836  1.00  0.00           C
ATOM   3909  C   PHE A 241      38.180  66.804  90.736  1.00  0.00           C
ATOM   3910  O   PHE A 241      36.960  67.024  90.746  1.00  0.00           O
ATOM   3911  N   ALA A 242      38.980  67.334  89.806  1.00  0.00           N
ATOM   3913  CA  ALA A 242      38.490  68.034  88.656  1.00  0.00           C
ATOM   3915  CB  ALA A 242      39.050  69.464  88.626  1.00  0.00           C
ATOM   3919  C   ALA A 242      38.990  67.244  87.446  1.00  0.00           C
ATOM   3920  O   ALA A 242      40.180  66.954  87.376  1.00  0.00           O
ATOM   3921  N   PRO A 243      38.150  66.864  86.476  1.00  0.00           N
ATOM   3922  CD  PRO A 243      36.700  66.964  86.576  1.00  0.00           C
ATOM   3925  CA  PRO A 243      38.560  66.564  85.096  1.00  0.00           C
ATOM   3927  CB  PRO A 243      37.250  66.674  84.286  1.00  0.00           C
ATOM   3930  CG  PRO A 243      36.170  66.314  85.296  1.00  0.00           C
ATOM   3933  C   PRO A 243      39.600  67.494  84.566  1.00  0.00           C
ATOM   3934  O   PRO A 243      39.470  68.694  84.806  1.00  0.00           O
ATOM   3935  N   VAL A 244      40.610  66.994  83.826  1.00  0.00           N
ATOM   3937  CA  VAL A 244      41.660  67.794  83.216  1.00  0.00           C
ATOM   3939  CB  VAL A 244      42.620  66.924  82.396  1.00  0.00           C
ATOM   3941  CG1 VAL A 244      41.850  66.074  81.356  1.00  0.00           C
ATOM   3945  CG2 VAL A 244      43.680  67.784  81.666  1.00  0.00           C
ATOM   3949  C   VAL A 244      41.130  68.954  82.376  1.00  0.00           C
ATOM   3950  O   VAL A 244      40.430  68.754  81.386  1.00  0.00           O
ATOM   3951  N   LYS A 245      41.420  70.204  82.766  1.00  0.00           N
ATOM   3953  CA  LYS A 245      40.960  71.364  82.046  1.00  0.00           C
ATOM   3955  CB  LYS A 245      40.210  72.394  82.936  1.00  0.00           C
ATOM   3958  CG  LYS A 245      38.890  71.934  83.596  1.00  0.00           C
ATOM   3961  CD  LYS A 245      37.720  71.684  82.636  1.00  0.00           C
ATOM   3964  CE  LYS A 245      36.320  71.994  83.216  1.00  0.00           C
ATOM   3967  NZ  LYS A 245      35.790  70.884  84.046  1.00  0.00           N
ATOM   3971  C   LYS A 245      42.180  72.084  81.496  1.00  0.00           C
ATOM   3972  O   LYS A 245      43.130  72.334  82.226  1.00  0.00           O
ATOM   3973  N   GLY A 246      42.150  72.444  80.196  1.00  0.00           N
ATOM   3975  CA  GLY A 246      43.120  73.374  79.636  1.00  0.00           C
ATOM   3978  C   GLY A 246      42.810  74.804  79.986  1.00  0.00           C
ATOM   3979  O   GLY A 246      41.800  75.124  80.626  1.00  0.00           O
ATOM   3980  N   ALA A 247      43.640  75.734  79.486  1.00  0.00           N
ATOM   3982  CA  ALA A 247      43.500  77.164  79.666  1.00  0.00           C
ATOM   3984  CB  ALA A 247      44.760  77.844  79.106  1.00  0.00           C
ATOM   3988  C   ALA A 247      42.220  77.814  79.116  1.00  0.00           C
ATOM   3989  O   ALA A 247      41.860  78.934  79.466  1.00  0.00           O
ATOM   3990  N   SER A 248      41.460  77.084  78.266  1.00  0.00           N
ATOM   3992  CA  SER A 248      40.130  77.454  77.806  1.00  0.00           C
ATOM   3994  CB  SER A 248      39.880  76.714  76.456  1.00  0.00           C
ATOM   3997  OG  SER A 248      38.650  77.024  75.786  1.00  0.00           O
ATOM   3999  C   SER A 248      39.040  77.104  78.816  1.00  0.00           C
ATOM   4000  O   SER A 248      37.890  77.494  78.666  1.00  0.00           O
ATOM   4001  N   ALA A 249      39.380  76.334  79.876  1.00  0.00           N
ATOM   4003  CA  ALA A 249      38.500  75.914  80.946  1.00  0.00           C
ATOM   4005  CB  ALA A 249      37.770  77.064  81.686  1.00  0.00           C
ATOM   4009  C   ALA A 249      37.570  74.794  80.516  1.00  0.00           C
ATOM   4010  O   ALA A 249      36.470  74.624  81.056  1.00  0.00           O
ATOM   4011  N   VAL A 250      38.030  74.014  79.536  1.00  0.00           N
ATOM   4013  CA  VAL A 250      37.290  72.964  78.886  1.00  0.00           C
ATOM   4015  CB  VAL A 250      37.260  73.204  77.386  1.00  0.00           C
ATOM   4017  CG1 VAL A 250      36.590  72.064  76.596  1.00  0.00           C
ATOM   4021  CG2 VAL A 250      36.550  74.524  77.076  1.00  0.00           C
ATOM   4025  C   VAL A 250      37.960  71.644  79.186  1.00  0.00           C
ATOM   4026  O   VAL A 250      39.190  71.614  79.216  1.00  0.00           O
ATOM   4027  N   PRO A 251      37.250  70.534  79.486  1.00  0.00           N
ATOM   4028  CD  PRO A 251      35.820  70.494  79.796  1.00  0.00           C
ATOM   4031  CA  PRO A 251      37.830  69.204  79.526  1.00  0.00           C
ATOM   4033  CB  PRO A 251      36.640  68.254  79.746  1.00  0.00           C
ATOM   4036  CG  PRO A 251      35.610  69.134  80.456  1.00  0.00           C
ATOM   4039  C   PRO A 251      38.680  68.804  78.336  1.00  0.00           C
ATOM   4040  O   PRO A 251      38.210  68.934  77.206  1.00  0.00           O
ATOM   4041  N   LEU A 252      39.900  68.294  78.556  1.00  0.00           N
ATOM   4043  CA  LEU A 252      40.720  67.744  77.506  1.00  0.00           C
ATOM   4045  CB  LEU A 252      42.230  67.994  77.776  1.00  0.00           C
ATOM   4048  CG  LEU A 252      42.600  69.444  78.146  1.00  0.00           C
ATOM   4050  CD1 LEU A 252      44.120  69.594  78.316  1.00  0.00           C
ATOM   4054  CD2 LEU A 252      42.090  70.464  77.116  1.00  0.00           C
ATOM   4058  C   LEU A 252      40.400  66.254  77.296  1.00  0.00           C
ATOM   4059  O   LEU A 252      40.260  65.474  78.246  1.00  0.00           O
ATOM   4060  N   VAL A 253      40.240  65.864  76.016  1.00  0.00           N
ATOM   4062  CA  VAL A 253      39.940  64.534  75.516  1.00  0.00           C
ATOM   4064  CB  VAL A 253      38.760  64.554  74.546  1.00  0.00           C
ATOM   4066  CG1 VAL A 253      38.520  63.194  73.836  1.00  0.00           C
ATOM   4070  CG2 VAL A 253      37.500  64.974  75.306  1.00  0.00           C
ATOM   4074  C   VAL A 253      41.100  64.044  74.686  1.00  0.00           C
ATOM   4075  O   VAL A 253      41.300  64.534  73.566  1.00  0.00           O
ATOM   4076  N   GLY A 254      41.860  63.024  75.146  1.00  0.00           N
ATOM   4078  CA  GLY A 254      42.840  62.304  74.326  1.00  0.00           C
ATOM   4081  C   GLY A 254      43.690  63.144  73.416  1.00  0.00           C
ATOM   4082  O   GLY A 254      44.300  64.094  73.866  1.00  0.00           O
ATOM   4083  N   ARG A 255      43.720  62.844  72.106  1.00  0.00           N
ATOM   4085  CA  ARG A 255      44.470  63.644  71.156  1.00  0.00           C
ATOM   4087  CB  ARG A 255      45.250  62.764  70.156  1.00  0.00           C
ATOM   4090  CG  ARG A 255      46.420  61.964  70.756  1.00  0.00           C
ATOM   4093  CD  ARG A 255      46.850  60.774  69.876  1.00  0.00           C
ATOM   4096  NE  ARG A 255      46.020  59.594  70.276  1.00  0.00           N
ATOM   4098  CZ  ARG A 255      45.050  59.024  69.576  1.00  0.00           C
ATOM   4099  NH1 ARG A 255      44.740  59.374  68.356  1.00  0.00           N
ATOM   4102  NH2 ARG A 255      44.370  58.034  70.126  1.00  0.00           N
ATOM   4105  C   ARG A 255      43.580  64.604  70.386  1.00  0.00           C
ATOM   4106  O   ARG A 255      43.870  64.954  69.246  1.00  0.00           O
ATOM   4107  N   ALA A 256      42.450  65.044  70.966  1.00  0.00           N
ATOM   4109  CA  ALA A 256      41.520  65.884  70.246  1.00  0.00           C
ATOM   4111  CB  ALA A 256      40.090  65.474  70.636  1.00  0.00           C
ATOM   4115  C   ALA A 256      41.740  67.354  70.546  1.00  0.00           C
ATOM   4116  O   ALA A 256      41.010  68.214  70.056  1.00  0.00           O
ATOM   4117  N   SER A 257      42.790  67.684  71.316  1.00  0.00           N
ATOM   4119  CA  SER A 257      43.120  69.054  71.656  1.00  0.00           C
ATOM   4121  CB  SER A 257      42.650  69.534  73.046  1.00  0.00           C
ATOM   4124  OG  SER A 257      41.280  69.204  73.256  1.00  0.00           O
ATOM   4126  C   SER A 257      44.610  69.214  71.626  1.00  0.00           C
ATOM   4127  O   SER A 257      45.370  68.254  71.726  1.00  0.00           O
ATOM   4128  N   VAL A 258      45.050  70.474  71.476  1.00  0.00           N
ATOM   4130  CA  VAL A 258      46.430  70.884  71.556  1.00  0.00           C
ATOM   4132  CB  VAL A 258      47.070  71.174  70.196  1.00  0.00           C
ATOM   4134  CG1 VAL A 258      47.120  69.844  69.436  1.00  0.00           C
ATOM   4138  CG2 VAL A 258      46.280  72.234  69.406  1.00  0.00           C
ATOM   4142  C   VAL A 258      46.540  72.094  72.436  1.00  0.00           C
ATOM   4143  O   VAL A 258      45.610  72.894  72.556  1.00  0.00           O
ATOM   4144  N   ALA A 259      47.700  72.234  73.086  1.00  0.00           N
ATOM   4146  CA  ALA A 259      48.100  73.494  73.636  1.00  0.00           C
ATOM   4148  CB  ALA A 259      48.970  73.304  74.896  1.00  0.00           C
ATOM   4152  C   ALA A 259      48.850  74.254  72.556  1.00  0.00           C
ATOM   4153  O   ALA A 259      49.760  73.734  71.906  1.00  0.00           O
ATOM   4154  N   SER A 260      48.470  75.514  72.336  1.00  0.00           N
ATOM   4156  CA  SER A 260      49.060  76.334  71.306  1.00  0.00           C
ATOM   4158  CB  SER A 260      48.220  76.424  69.996  1.00  0.00           C
ATOM   4161  OG  SER A 260      46.930  77.024  70.156  1.00  0.00           O
ATOM   4163  C   SER A 260      49.200  77.674  71.946  1.00  0.00           C
ATOM   4164  O   SER A 260      48.530  77.984  72.916  1.00  0.00           O
ATOM   4165  N   ASP A 261      50.100  78.534  71.456  1.00  0.00           N
ATOM   4167  CA  ASP A 261      50.090  79.914  71.896  1.00  0.00           C
ATOM   4169  CB  ASP A 261      51.490  80.524  71.666  1.00  0.00           C
ATOM   4172  CG  ASP A 261      51.710  81.874  72.316  1.00  0.00           C
ATOM   4173  OD1 ASP A 261      50.940  82.244  73.246  1.00  0.00           O
ATOM   4174  OD2 ASP A 261      52.720  82.524  71.966  1.00  0.00           O
ATOM   4175  C   ASP A 261      48.880  80.644  71.296  1.00  0.00           C
ATOM   4176  O   ASP A 261      48.380  80.244  70.246  1.00  0.00           O
ATOM   4177  N   ARG A 262      48.360  81.704  71.956  1.00  0.00           N
ATOM   4179  CA  ARG A 262      47.130  82.354  71.536  1.00  0.00           C
ATOM   4181  CB  ARG A 262      46.460  83.114  72.726  1.00  0.00           C
ATOM   4184  CG  ARG A 262      46.120  82.214  73.936  1.00  0.00           C
ATOM   4187  CD  ARG A 262      45.230  82.894  74.986  1.00  0.00           C
ATOM   4190  NE  ARG A 262      44.920  81.944  76.126  1.00  0.00           N
ATOM   4192  CZ  ARG A 262      45.730  81.724  77.156  1.00  0.00           C
ATOM   4193  NH1 ARG A 262      46.900  82.304  77.256  1.00  0.00           N
ATOM   4196  NH2 ARG A 262      45.370  80.884  78.116  1.00  0.00           N
ATOM   4199  C   ARG A 262      47.320  83.334  70.386  1.00  0.00           C
ATOM   4200  O   ARG A 262      46.390  83.674  69.676  1.00  0.00           O
ATOM   4201  N   SER A 263      48.570  83.814  70.216  1.00  0.00           N
ATOM   4203  CA  SER A 263      48.980  84.904  69.346  1.00  0.00           C
ATOM   4205  CB  SER A 263      50.460  85.314  69.596  1.00  0.00           C
ATOM   4208  OG  SER A 263      51.380  84.224  69.416  1.00  0.00           O
ATOM   4210  C   SER A 263      48.790  84.644  67.866  1.00  0.00           C
ATOM   4211  O   SER A 263      48.300  85.484  67.116  1.00  0.00           O
ATOM   4212  N   ILE A 264      49.130  83.424  67.456  1.00  0.00           N
ATOM   4214  CA  ILE A 264      49.040  82.924  66.106  1.00  0.00           C
ATOM   4216  CB  ILE A 264      50.300  82.144  65.716  1.00  0.00           C
ATOM   4218  CG2 ILE A 264      50.230  81.584  64.286  1.00  0.00           C
ATOM   4222  CG1 ILE A 264      51.600  82.974  65.906  1.00  0.00           C
ATOM   4225  CD  ILE A 264      51.680  84.234  65.026  1.00  0.00           C
ATOM   4229  C   ILE A 264      47.780  82.074  66.036  1.00  0.00           C
ATOM   4230  O   ILE A 264      47.060  82.124  65.046  1.00  0.00           O
ATOM   4231  N   ILE A 265      47.450  81.284  67.096  1.00  0.00           N
ATOM   4233  CA  ILE A 265      46.280  80.414  67.096  1.00  0.00           C
ATOM   4235  CB  ILE A 265      46.670  78.954  66.906  1.00  0.00           C
ATOM   4237  CG2 ILE A 265      45.460  78.004  67.106  1.00  0.00           C
ATOM   4241  CG1 ILE A 265      47.240  78.784  65.476  1.00  0.00           C
ATOM   4244  CD  ILE A 265      47.710  77.384  65.136  1.00  0.00           C
ATOM   4248  C   ILE A 265      45.400  80.634  68.326  1.00  0.00           C
ATOM   4249  O   ILE A 265      45.670  80.124  69.406  1.00  0.00           O
ATOM   4250  N   PRO A 266      44.300  81.394  68.186  1.00  0.00           N
ATOM   4251  CD  PRO A 266      44.190  82.474  67.186  1.00  0.00           C
ATOM   4254  CA  PRO A 266      43.310  81.544  69.236  1.00  0.00           C
ATOM   4256  CB  PRO A 266      42.300  82.534  68.646  1.00  0.00           C
ATOM   4259  CG  PRO A 266      43.180  83.444  67.796  1.00  0.00           C
ATOM   4262  C   PRO A 266      42.610  80.254  69.706  1.00  0.00           C
ATOM   4263  O   PRO A 266      42.340  79.424  68.836  1.00  0.00           O
ATOM   4264  N   PRO A 267      42.280  80.094  70.996  1.00  0.00           N
ATOM   4265  CD  PRO A 267      42.790  80.994  72.046  1.00  0.00           C
ATOM   4268  CA  PRO A 267      41.750  78.874  71.606  1.00  0.00           C
ATOM   4270  CB  PRO A 267      41.390  79.324  73.016  1.00  0.00           C
ATOM   4273  CG  PRO A 267      42.530  80.284  73.366  1.00  0.00           C
ATOM   4276  C   PRO A 267      40.580  78.114  70.986  1.00  0.00           C
ATOM   4277  O   PRO A 267      40.350  76.954  71.326  1.00  0.00           O
ATOM   4278  N   GLY A 268      39.760  78.754  70.156  1.00  0.00           N
ATOM   4280  CA  GLY A 268      38.620  78.114  69.526  1.00  0.00           C
ATOM   4283  C   GLY A 268      39.000  77.454  68.246  1.00  0.00           C
ATOM   4284  O   GLY A 268      38.260  76.644  67.706  1.00  0.00           O
ATOM   4285  N   THR A 269      40.160  77.854  67.706  1.00  0.00           N
ATOM   4287  CA  THR A 269      40.640  77.434  66.386  1.00  0.00           C
ATOM   4289  CB  THR A 269      42.060  77.914  66.086  1.00  0.00           C
ATOM   4291  OG1 THR A 269      42.150  79.344  66.076  1.00  0.00           O
ATOM   4293  CG2 THR A 269      42.490  77.454  64.686  1.00  0.00           C
ATOM   4297  C   THR A 269      40.570  75.944  66.136  1.00  0.00           C
ATOM   4298  O   THR A 269      41.260  75.144  66.766  1.00  0.00           O
ATOM   4299  N   THR A 270      39.720  75.534  65.176  1.00  0.00           N
ATOM   4301  CA  THR A 270      39.670  74.194  64.626  1.00  0.00           C
ATOM   4303  CB  THR A 270      38.370  73.854  63.896  1.00  0.00           C
ATOM   4305  OG1 THR A 270      37.790  75.014  63.316  1.00  0.00           O
ATOM   4307  CG2 THR A 270      37.360  73.354  64.936  1.00  0.00           C
ATOM   4311  C   THR A 270      40.820  73.974  63.686  1.00  0.00           C
ATOM   4312  O   THR A 270      41.130  74.784  62.806  1.00  0.00           O
ATOM   4313  N   LEU A 271      41.510  72.844  63.866  1.00  0.00           N
ATOM   4315  CA  LEU A 271      42.670  72.474  63.116  1.00  0.00           C
ATOM   4317  CB  LEU A 271      43.920  72.504  64.006  1.00  0.00           C
ATOM   4320  CG  LEU A 271      44.200  73.824  64.746  1.00  0.00           C
ATOM   4322  CD1 LEU A 271      45.210  73.604  65.876  1.00  0.00           C
ATOM   4326  CD2 LEU A 271      44.700  74.884  63.766  1.00  0.00           C
ATOM   4330  C   LEU A 271      42.510  71.064  62.576  1.00  0.00           C
ATOM   4331  O   LEU A 271      41.890  70.194  63.196  1.00  0.00           O
ATOM   4332  N   LEU A 272      43.120  70.814  61.416  1.00  0.00           N
ATOM   4334  CA  LEU A 272      43.270  69.514  60.816  1.00  0.00           C
ATOM   4336  CB  LEU A 272      42.620  69.504  59.406  1.00  0.00           C
ATOM   4339  CG  LEU A 272      42.810  68.274  58.496  1.00  0.00           C
ATOM   4341  CD1 LEU A 272      41.700  68.284  57.436  1.00  0.00           C
ATOM   4345  CD2 LEU A 272      44.150  68.254  57.746  1.00  0.00           C
ATOM   4349  C   LEU A 272      44.760  69.274  60.746  1.00  0.00           C
ATOM   4350  O   LEU A 272      45.510  70.114  60.266  1.00  0.00           O
ATOM   4351  N   ALA A 273      45.230  68.134  61.256  1.00  0.00           N
ATOM   4353  CA  ALA A 273      46.650  67.924  61.416  1.00  0.00           C
ATOM   4355  CB  ALA A 273      47.110  68.264  62.846  1.00  0.00           C
ATOM   4359  C   ALA A 273      47.030  66.504  61.126  1.00  0.00           C
ATOM   4360  O   ALA A 273      46.310  65.544  61.406  1.00  0.00           O
ATOM   4361  N   GLU A 274      48.230  66.384  60.566  1.00  0.00           N
ATOM   4363  CA  GLU A 274      48.940  65.154  60.396  1.00  0.00           C
ATOM   4365  CB  GLU A 274      49.720  65.194  59.066  1.00  0.00           C
ATOM   4368  CG  GLU A 274      48.790  65.094  57.836  1.00  0.00           C
ATOM   4371  CD  GLU A 274      48.670  63.644  57.406  1.00  0.00           C
ATOM   4372  OE1 GLU A 274      47.990  62.864  58.116  1.00  0.00           O
ATOM   4373  OE2 GLU A 274      49.300  63.274  56.376  1.00  0.00           O
ATOM   4374  C   GLU A 274      49.910  65.044  61.546  1.00  0.00           C
ATOM   4375  O   GLU A 274      50.890  65.784  61.626  1.00  0.00           O
ATOM   4376  N   VAL A 275      49.640  64.124  62.496  1.00  0.00           N
ATOM   4378  CA  VAL A 275      50.480  64.004  63.676  1.00  0.00           C
ATOM   4380  CB  VAL A 275      49.730  63.824  64.996  1.00  0.00           C
ATOM   4382  CG1 VAL A 275      49.030  65.144  65.346  1.00  0.00           C
ATOM   4386  CG2 VAL A 275      48.720  62.664  64.956  1.00  0.00           C
ATOM   4390  C   VAL A 275      51.510  62.894  63.476  1.00  0.00           C
ATOM   4391  O   VAL A 275      51.130  61.784  63.106  1.00  0.00           O
ATOM   4392  N   PRO A 276      52.820  63.134  63.636  1.00  0.00           N
ATOM   4393  CD  PRO A 276      53.390  64.384  64.146  1.00  0.00           C
ATOM   4396  CA  PRO A 276      53.820  62.084  63.516  1.00  0.00           C
ATOM   4398  CB  PRO A 276      55.150  62.844  63.666  1.00  0.00           C
ATOM   4401  CG  PRO A 276      54.800  64.004  64.596  1.00  0.00           C
ATOM   4404  C   PRO A 276      53.650  60.994  64.556  1.00  0.00           C
ATOM   4405  O   PRO A 276      53.540  61.274  65.756  1.00  0.00           O
ATOM   4406  N   LEU A 277      53.660  59.724  64.136  1.00  0.00           N
ATOM   4408  CA  LEU A 277      53.600  58.624  65.066  1.00  0.00           C
ATOM   4410  CB  LEU A 277      52.700  57.494  64.546  1.00  0.00           C
ATOM   4413  CG  LEU A 277      51.310  57.974  64.066  1.00  0.00           C
ATOM   4415  CD1 LEU A 277      50.490  56.774  63.586  1.00  0.00           C
ATOM   4419  CD2 LEU A 277      50.550  58.754  65.136  1.00  0.00           C
ATOM   4423  C   LEU A 277      55.000  58.124  65.396  1.00  0.00           C
ATOM   4424  O   LEU A 277      55.950  58.234  64.606  1.00  0.00           O
ATOM   4425  N   LEU A 278      55.180  57.594  66.616  1.00  0.00           N
ATOM   4427  CA  LEU A 278      56.490  57.294  67.156  1.00  0.00           C
ATOM   4429  CB  LEU A 278      56.800  58.134  68.416  1.00  0.00           C
ATOM   4432  CG  LEU A 278      56.610  59.654  68.266  1.00  0.00           C
ATOM   4434  CD1 LEU A 278      56.950  60.354  69.596  1.00  0.00           C
ATOM   4438  CD2 LEU A 278      57.460  60.234  67.136  1.00  0.00           C
ATOM   4442  C   LEU A 278      56.580  55.844  67.556  1.00  0.00           C
ATOM   4443  O   LEU A 278      55.570  55.204  67.866  1.00  0.00           O
ATOM   4444  N   ASP A 279      57.800  55.294  67.606  1.00  0.00           N
ATOM   4446  CA  ASP A 279      58.050  53.964  68.106  1.00  0.00           C
ATOM   4448  CB  ASP A 279      59.240  53.374  67.286  1.00  0.00           C
ATOM   4451  CG  ASP A 279      60.570  54.074  67.476  1.00  0.00           C
ATOM   4452  OD1 ASP A 279      60.690  54.834  68.476  1.00  0.00           O
ATOM   4453  OD2 ASP A 279      61.530  53.814  66.696  1.00  0.00           O
ATOM   4454  C   ASP A 279      58.200  53.934  69.636  1.00  0.00           C
ATOM   4455  O   ASP A 279      57.720  54.804  70.366  1.00  0.00           O
ATOM   4456  N   ASN A 280      58.860  52.874  70.156  1.00  0.00           N
ATOM   4458  CA  ASN A 280      59.100  52.694  71.586  1.00  0.00           C
ATOM   4460  CB  ASN A 280      59.300  51.184  71.916  1.00  0.00           C
ATOM   4463  CG  ASN A 280      59.150  50.834  73.396  1.00  0.00           C
ATOM   4464  OD1 ASN A 280      60.110  50.764  74.156  1.00  0.00           O
ATOM   4465  ND2 ASN A 280      57.900  50.514  73.806  1.00  0.00           N
ATOM   4468  C   ASN A 280      60.320  53.474  72.046  1.00  0.00           C
ATOM   4469  O   ASN A 280      60.410  53.864  73.206  1.00  0.00           O
ATOM   4470  N   ASN A 281      61.250  53.804  71.116  1.00  0.00           N
ATOM   4472  CA  ASN A 281      62.410  54.654  71.386  1.00  0.00           C
ATOM   4474  CB  ASN A 281      63.450  54.524  70.216  1.00  0.00           C
ATOM   4477  CG  ASN A 281      64.660  55.474  70.266  1.00  0.00           C
ATOM   4478  OD1 ASN A 281      65.760  55.084  70.636  1.00  0.00           O
ATOM   4479  ND2 ASN A 281      64.500  56.734  69.816  1.00  0.00           N
ATOM   4482  C   ASN A 281      61.970  56.094  71.526  1.00  0.00           C
ATOM   4483  O   ASN A 281      62.650  56.944  72.096  1.00  0.00           O
ATOM   4484  N   GLY A 282      60.810  56.384  70.906  1.00  0.00           N
ATOM   4486  CA  GLY A 282      60.300  57.714  70.756  1.00  0.00           C
ATOM   4489  C   GLY A 282      60.850  58.364  69.546  1.00  0.00           C
ATOM   4490  O   GLY A 282      61.020  59.584  69.506  1.00  0.00           O
ATOM   4491  N   LYS A 283      61.170  57.584  68.506  1.00  0.00           N
ATOM   4493  CA  LYS A 283      61.640  58.134  67.256  1.00  0.00           C
ATOM   4495  CB  LYS A 283      62.840  57.344  66.696  1.00  0.00           C
ATOM   4498  CG  LYS A 283      63.490  58.044  65.506  1.00  0.00           C
ATOM   4501  CD  LYS A 283      64.970  57.684  65.306  1.00  0.00           C
ATOM   4504  CE  LYS A 283      65.670  58.734  64.436  1.00  0.00           C
ATOM   4507  NZ  LYS A 283      67.130  58.524  64.386  1.00  0.00           N
ATOM   4511  C   LYS A 283      60.500  58.084  66.276  1.00  0.00           C
ATOM   4512  O   LYS A 283      59.600  57.274  66.426  1.00  0.00           O
ATOM   4513  N   PHE A 284      60.500  58.974  65.256  1.00  0.00           N
ATOM   4515  CA  PHE A 284      59.510  58.944  64.196  1.00  0.00           C
ATOM   4517  CB  PHE A 284      59.650  60.214  63.316  1.00  0.00           C
ATOM   4520  CG  PHE A 284      58.830  60.204  62.056  1.00  0.00           C
ATOM   4521  CD1 PHE A 284      57.430  60.254  62.126  1.00  0.00           C
ATOM   4523  CE1 PHE A 284      56.660  60.264  60.956  1.00  0.00           C
ATOM   4525  CZ  PHE A 284      57.300  60.204  59.706  1.00  0.00           C
ATOM   4527  CD2 PHE A 284      59.450  60.154  60.796  1.00  0.00           C
ATOM   4529  CE2 PHE A 284      58.690  60.144  59.626  1.00  0.00           C
ATOM   4531  C   PHE A 284      59.520  57.634  63.396  1.00  0.00           C
ATOM   4532  O   PHE A 284      60.570  57.124  63.006  1.00  0.00           O
ATOM   4533  N   ASN A 285      58.320  57.054  63.176  1.00  0.00           N
ATOM   4535  CA  ASN A 285      58.180  55.694  62.706  1.00  0.00           C
ATOM   4537  CB  ASN A 285      57.210  54.884  63.616  1.00  0.00           C
ATOM   4540  CG  ASN A 285      55.760  55.344  63.606  1.00  0.00           C
ATOM   4541  OD1 ASN A 285      55.320  56.144  62.766  1.00  0.00           O
ATOM   4542  ND2 ASN A 285      54.960  54.844  64.576  1.00  0.00           N
ATOM   4545  C   ASN A 285      57.750  55.614  61.256  1.00  0.00           C
ATOM   4546  O   ASN A 285      57.660  54.544  60.676  1.00  0.00           O
ATOM   4547  N   GLY A 286      57.490  56.764  60.596  1.00  0.00           N
ATOM   4549  CA  GLY A 286      57.070  56.824  59.196  1.00  0.00           C
ATOM   4552  C   GLY A 286      55.580  56.724  58.976  1.00  0.00           C
ATOM   4553  O   GLY A 286      55.140  56.364  57.886  1.00  0.00           O
ATOM   4554  N   GLN A 287      54.770  57.004  60.006  1.00  0.00           N
ATOM   4556  CA  GLN A 287      53.330  57.054  59.916  1.00  0.00           C
ATOM   4558  CB  GLN A 287      52.650  55.894  60.686  1.00  0.00           C
ATOM   4561  CG  GLN A 287      53.040  54.494  60.196  1.00  0.00           C
ATOM   4564  CD  GLN A 287      52.040  53.474  60.756  1.00  0.00           C
ATOM   4565  OE1 GLN A 287      51.890  53.234  61.946  1.00  0.00           O
ATOM   4566  NE2 GLN A 287      51.280  52.864  59.826  1.00  0.00           N
ATOM   4569  C   GLN A 287      52.780  58.354  60.466  1.00  0.00           C
ATOM   4570  O   GLN A 287      53.390  59.014  61.306  1.00  0.00           O
ATOM   4571  N   TYR A 288      51.570  58.734  59.996  1.00  0.00           N
ATOM   4573  CA  TYR A 288      50.800  59.844  60.566  1.00  0.00           C
ATOM   4575  CB  TYR A 288      50.750  61.114  59.666  1.00  0.00           C
ATOM   4578  CG  TYR A 288      52.130  61.604  59.326  1.00  0.00           C
ATOM   4579  CD1 TYR A 288      52.850  60.944  58.316  1.00  0.00           C
ATOM   4581  CE1 TYR A 288      54.150  61.334  58.006  1.00  0.00           C
ATOM   4583  CZ  TYR A 288      54.720  62.444  58.636  1.00  0.00           C
ATOM   4584  OH  TYR A 288      55.970  62.884  58.196  1.00  0.00           O
ATOM   4586  CD2 TYR A 288      52.710  62.714  59.966  1.00  0.00           C
ATOM   4588  CE2 TYR A 288      54.010  63.134  59.616  1.00  0.00           C
ATOM   4590  C   TYR A 288      49.370  59.404  60.806  1.00  0.00           C
ATOM   4591  O   TYR A 288      48.720  58.824  59.936  1.00  0.00           O
ATOM   4592  N   GLU A 289      48.790  59.694  61.996  1.00  0.00           N
ATOM   4594  CA  GLU A 289      47.350  59.784  62.126  1.00  0.00           C
ATOM   4596  CB  GLU A 289      46.870  59.754  63.616  1.00  0.00           C
ATOM   4599  CG  GLU A 289      46.920  58.424  64.406  1.00  0.00           C
ATOM   4602  CD  GLU A 289      46.580  58.614  65.886  1.00  0.00           C
ATOM   4603  OE1 GLU A 289      46.820  59.714  66.456  1.00  0.00           O
ATOM   4604  OE2 GLU A 289      45.980  57.674  66.486  1.00  0.00           O
ATOM   4605  C   GLU A 289      46.840  61.094  61.506  1.00  0.00           C
ATOM   4606  O   GLU A 289      47.200  62.174  61.986  1.00  0.00           O
ATOM   4607  N   LEU A 290      45.970  61.044  60.466  1.00  0.00           N
ATOM   4609  CA  LEU A 290      45.220  62.224  60.056  1.00  0.00           C
ATOM   4611  CB  LEU A 290      44.600  62.114  58.646  1.00  0.00           C
ATOM   4614  CG  LEU A 290      43.800  63.354  58.176  1.00  0.00           C
ATOM   4616  CD1 LEU A 290      44.690  64.604  58.146  1.00  0.00           C
ATOM   4620  CD2 LEU A 290      43.160  63.074  56.806  1.00  0.00           C
ATOM   4624  C   LEU A 290      44.070  62.484  61.006  1.00  0.00           C
ATOM   4625  O   LEU A 290      43.180  61.644  61.166  1.00  0.00           O
ATOM   4626  N   ARG A 291      44.060  63.644  61.666  1.00  0.00           N
ATOM   4628  CA  ARG A 291      43.110  63.924  62.726  1.00  0.00           C
ATOM   4630  CB  ARG A 291      43.580  63.294  64.056  1.00  0.00           C
ATOM   4633  CG  ARG A 291      43.560  61.744  64.056  1.00  0.00           C
ATOM   4636  CD  ARG A 291      43.830  60.994  65.366  1.00  0.00           C
ATOM   4639  NE  ARG A 291      45.000  61.644  65.986  1.00  0.00           N
ATOM   4641  CZ  ARG A 291      44.940  62.724  66.746  1.00  0.00           C
ATOM   4642  NH1 ARG A 291      43.820  63.164  67.256  1.00  0.00           N
ATOM   4645  NH2 ARG A 291      46.050  63.404  66.916  1.00  0.00           N
ATOM   4648  C   ARG A 291      42.870  65.414  62.956  1.00  0.00           C
ATOM   4649  O   ARG A 291      43.630  66.284  62.546  1.00  0.00           O
ATOM   4650  N   LEU A 292      41.760  65.744  63.636  1.00  0.00           N
ATOM   4652  CA  LEU A 292      41.390  67.104  63.986  1.00  0.00           C
ATOM   4654  CB  LEU A 292      39.870  67.294  63.956  1.00  0.00           C
ATOM   4657  CG  LEU A 292      39.270  67.164  62.546  1.00  0.00           C
ATOM   4659  CD1 LEU A 292      38.470  65.864  62.406  1.00  0.00           C
ATOM   4663  CD2 LEU A 292      38.390  68.384  62.286  1.00  0.00           C
ATOM   4667  C   LEU A 292      41.790  67.474  65.396  1.00  0.00           C
ATOM   4668  O   LEU A 292      41.570  66.714  66.336  1.00  0.00           O
ATOM   4669  N   MET A 293      42.300  68.704  65.616  1.00  0.00           N
ATOM   4671  CA  MET A 293      42.590  69.184  66.966  1.00  0.00           C
ATOM   4673  CB  MET A 293      44.060  68.984  67.386  1.00  0.00           C
ATOM   4676  CG  MET A 293      44.430  67.474  67.356  1.00  0.00           C
ATOM   4679  SD  MET A 293      46.060  66.994  67.966  1.00  0.00           S
ATOM   4680  CE  MET A 293      46.910  67.494  66.446  1.00  0.00           C
ATOM   4684  C   MET A 293      42.040  70.594  67.186  1.00  0.00           C
ATOM   4685  O   MET A 293      41.810  71.344  66.246  1.00  0.00           O
ATOM   4686  N   VAL A 294      41.740  70.964  68.446  1.00  0.00           N
ATOM   4688  CA  VAL A 294      41.260  72.294  68.816  1.00  0.00           C
ATOM   4690  CB  VAL A 294      39.810  72.334  69.346  1.00  0.00           C
ATOM   4692  CG1 VAL A 294      39.350  73.774  69.656  1.00  0.00           C
ATOM   4696  CG2 VAL A 294      38.820  71.774  68.306  1.00  0.00           C
ATOM   4700  C   VAL A 294      42.230  72.844  69.866  1.00  0.00           C
ATOM   4701  O   VAL A 294      42.780  72.094  70.676  1.00  0.00           O
ATOM   4702  N   ALA A 295      42.500  74.154  69.836  1.00  0.00           N
ATOM   4704  CA  ALA A 295      43.490  74.834  70.636  1.00  0.00           C
ATOM   4706  CB  ALA A 295      43.770  76.144  69.886  1.00  0.00           C
ATOM   4710  C   ALA A 295      43.110  75.124  72.116  1.00  0.00           C
ATOM   4711  O   ALA A 295      42.960  76.254  72.566  1.00  0.00           O
ATOM   4712  N   LEU A 296      42.970  74.104  72.976  1.00  0.00           N
ATOM   4714  CA  LEU A 296      42.320  74.274  74.256  1.00  0.00           C
ATOM   4716  CB  LEU A 296      41.800  72.904  74.766  1.00  0.00           C
ATOM   4719  CG  LEU A 296      40.400  72.514  74.256  1.00  0.00           C
ATOM   4721  CD1 LEU A 296      39.400  73.584  74.666  1.00  0.00           C
ATOM   4725  CD2 LEU A 296      40.270  72.294  72.756  1.00  0.00           C
ATOM   4729  C   LEU A 296      43.150  74.894  75.366  1.00  0.00           C
ATOM   4730  O   LEU A 296      42.630  75.234  76.436  1.00  0.00           O
ATOM   4731  N   ASP A 297      44.470  74.994  75.186  1.00  0.00           N
ATOM   4733  CA  ASP A 297      45.370  75.134  76.306  1.00  0.00           C
ATOM   4735  CB  ASP A 297      45.700  73.704  76.826  1.00  0.00           C
ATOM   4738  CG  ASP A 297      46.300  73.674  78.216  1.00  0.00           C
ATOM   4739  OD1 ASP A 297      46.380  74.754  78.866  1.00  0.00           O
ATOM   4740  OD2 ASP A 297      46.630  72.544  78.676  1.00  0.00           O
ATOM   4741  C   ASP A 297      46.600  75.954  75.916  1.00  0.00           C
ATOM   4742  O   ASP A 297      46.880  76.154  74.746  1.00  0.00           O
ATOM   4743  N   VAL A 298      47.360  76.474  76.906  1.00  0.00           N
ATOM   4745  CA  VAL A 298      48.530  77.294  76.636  1.00  0.00           C
ATOM   4747  CB  VAL A 298      48.280  78.804  76.706  1.00  0.00           C
ATOM   4749  CG1 VAL A 298      49.550  79.584  76.306  1.00  0.00           C
ATOM   4753  CG2 VAL A 298      47.140  79.154  75.736  1.00  0.00           C
ATOM   4757  C   VAL A 298      49.640  76.964  77.616  1.00  0.00           C
ATOM   4758  O   VAL A 298      49.450  77.064  78.826  1.00  0.00           O
ATOM   4759  N   GLY A 299      50.830  76.614  77.086  1.00  0.00           N
ATOM   4761  CA  GLY A 299      52.040  76.324  77.856  1.00  0.00           C
ATOM   4764  C   GLY A 299      53.000  77.464  77.776  1.00  0.00           C
ATOM   4765  O   GLY A 299      53.000  78.244  76.826  1.00  0.00           O
ATOM   4766  N   GLY A 300      53.880  77.614  78.786  1.00  0.00           N
ATOM   4768  CA  GLY A 300      54.770  78.774  78.866  1.00  0.00           C
ATOM   4771  C   GLY A 300      55.860  78.814  77.836  1.00  0.00           C
ATOM   4772  O   GLY A 300      56.310  79.874  77.426  1.00  0.00           O
ATOM   4773  N   ALA A 301      56.290  77.624  77.386  1.00  0.00           N
ATOM   4775  CA  ALA A 301      57.320  77.484  76.416  1.00  0.00           C
ATOM   4777  CB  ALA A 301      58.110  76.224  76.786  1.00  0.00           C
ATOM   4781  C   ALA A 301      56.760  77.304  75.016  1.00  0.00           C
ATOM   4782  O   ALA A 301      57.470  77.404  74.026  1.00  0.00           O
ATOM   4783  N   ILE A 302      55.440  77.094  74.906  1.00  0.00           N
ATOM   4785  CA  ILE A 302      54.790  77.004  73.606  1.00  0.00           C
ATOM   4787  CB  ILE A 302      53.440  76.284  73.676  1.00  0.00           C
ATOM   4789  CG2 ILE A 302      52.790  76.194  72.286  1.00  0.00           C
ATOM   4793  CG1 ILE A 302      53.620  74.854  74.266  1.00  0.00           C
ATOM   4796  CD  ILE A 302      52.300  74.244  74.736  1.00  0.00           C
ATOM   4800  C   ILE A 302      54.690  78.394  72.976  1.00  0.00           C
ATOM   4801  O   ILE A 302      54.300  79.384  73.606  1.00  0.00           O
ATOM   4802  N   LYS A 303      55.100  78.524  71.706  1.00  0.00           N
ATOM   4804  CA  LYS A 303      55.090  79.814  71.076  1.00  0.00           C
ATOM   4806  CB  LYS A 303      56.360  80.644  71.396  1.00  0.00           C
ATOM   4809  CG  LYS A 303      56.130  82.134  71.146  1.00  0.00           C
ATOM   4812  CD  LYS A 303      56.550  83.074  72.296  1.00  0.00           C
ATOM   4815  CE  LYS A 303      56.070  82.714  73.716  1.00  0.00           C
ATOM   4818  NZ  LYS A 303      54.680  82.224  73.806  1.00  0.00           N
ATOM   4822  C   LYS A 303      54.920  79.634  69.586  1.00  0.00           C
ATOM   4823  O   LYS A 303      55.260  78.584  69.046  1.00  0.00           O
ATOM   4824  N   GLY A 304      54.320  80.654  68.926  1.00  0.00           N
ATOM   4826  CA  GLY A 304      53.860  80.714  67.546  1.00  0.00           C
ATOM   4829  C   GLY A 304      54.370  79.694  66.556  1.00  0.00           C
ATOM   4830  O   GLY A 304      55.540  79.654  66.206  1.00  0.00           O
ATOM   4831  N   GLN A 305      53.420  78.884  66.066  1.00  0.00           N
ATOM   4833  CA  GLN A 305      53.610  77.674  65.306  1.00  0.00           C
ATOM   4835  CB  GLN A 305      53.820  77.824  63.776  1.00  0.00           C
ATOM   4838  CG  GLN A 305      55.080  78.564  63.296  1.00  0.00           C
ATOM   4841  CD  GLN A 305      54.990  78.754  61.776  1.00  0.00           C
ATOM   4842  OE1 GLN A 305      54.030  78.334  61.136  1.00  0.00           O
ATOM   4843  NE2 GLN A 305      56.040  79.374  61.196  1.00  0.00           N
ATOM   4846  C   GLN A 305      54.300  76.474  65.976  1.00  0.00           C
ATOM   4847  O   GLN A 305      54.900  75.634  65.316  1.00  0.00           O
ATOM   4848  N   HIS A 306      54.150  76.354  67.306  1.00  0.00           N
ATOM   4850  CA  HIS A 306      54.390  75.134  68.066  1.00  0.00           C
ATOM   4852  CB  HIS A 306      55.400  75.414  69.216  1.00  0.00           C
ATOM   4855  ND1 HIS A 306      56.530  74.544  71.266  1.00  0.00           N
ATOM   4856  CG  HIS A 306      55.780  74.264  70.136  1.00  0.00           C
ATOM   4857  CE1 HIS A 306      56.690  73.364  71.866  1.00  0.00           C
ATOM   4859  NE2 HIS A 306      56.090  72.364  71.186  1.00  0.00           N
ATOM   4861  CD2 HIS A 306      55.520  72.934  70.066  1.00  0.00           C
ATOM   4863  C   HIS A 306      53.080  74.644  68.656  1.00  0.00           C
ATOM   4864  O   HIS A 306      52.320  75.404  69.256  1.00  0.00           O
ATOM   4865  N   PHE A 307      52.800  73.334  68.506  1.00  0.00           N
ATOM   4867  CA  PHE A 307      51.750  72.654  69.216  1.00  0.00           C
ATOM   4869  CB  PHE A 307      50.860  71.814  68.276  1.00  0.00           C
ATOM   4872  CG  PHE A 307      50.140  72.704  67.336  1.00  0.00           C
ATOM   4873  CD1 PHE A 307      49.160  73.574  67.826  1.00  0.00           C
ATOM   4875  CE1 PHE A 307      48.370  74.324  66.956  1.00  0.00           C
ATOM   4877  CZ  PHE A 307      48.540  74.184  65.576  1.00  0.00           C
ATOM   4879  CD2 PHE A 307      50.320  72.584  65.946  1.00  0.00           C
ATOM   4881  CE2 PHE A 307      49.510  73.304  65.076  1.00  0.00           C
ATOM   4883  C   PHE A 307      52.300  71.664  70.206  1.00  0.00           C
ATOM   4884  O   PHE A 307      53.200  70.884  69.906  1.00  0.00           O
ATOM   4885  N   ASP A 308      51.710  71.624  71.406  1.00  0.00           N
ATOM   4887  CA  ASP A 308      51.920  70.534  72.336  1.00  0.00           C
ATOM   4889  CB  ASP A 308      52.330  71.124  73.706  1.00  0.00           C
ATOM   4892  CG  ASP A 308      53.050  70.154  74.616  1.00  0.00           C
ATOM   4893  OD1 ASP A 308      53.420  69.054  74.136  1.00  0.00           O
ATOM   4894  OD2 ASP A 308      53.360  70.534  75.776  1.00  0.00           O
ATOM   4895  C   ASP A 308      50.620  69.754  72.366  1.00  0.00           C
ATOM   4896  O   ASP A 308      49.540  70.284  72.606  1.00  0.00           O
ATOM   4897  N   ILE A 309      50.670  68.464  72.016  1.00  0.00           N
ATOM   4899  CA  ILE A 309      49.480  67.664  71.806  1.00  0.00           C
ATOM   4901  CB  ILE A 309      49.670  66.634  70.696  1.00  0.00           C
ATOM   4903  CG2 ILE A 309      48.450  65.684  70.606  1.00  0.00           C
ATOM   4907  CG1 ILE A 309      49.930  67.284  69.326  1.00  0.00           C
ATOM   4910  CD  ILE A 309      50.600  66.294  68.376  1.00  0.00           C
ATOM   4914  C   ILE A 309      49.110  66.984  73.096  1.00  0.00           C
ATOM   4915  O   ILE A 309      49.900  66.234  73.656  1.00  0.00           O
ATOM   4916  N   TYR A 310      47.870  67.194  73.606  1.00  0.00           N
ATOM   4918  CA  TYR A 310      47.370  66.354  74.686  1.00  0.00           C
ATOM   4920  CB  TYR A 310      46.020  66.894  75.236  1.00  0.00           C
ATOM   4923  CG  TYR A 310      45.620  66.214  76.526  1.00  0.00           C
ATOM   4924  CD1 TYR A 310      46.430  66.354  77.666  1.00  0.00           C
ATOM   4926  CE1 TYR A 310      46.080  65.714  78.866  1.00  0.00           C
ATOM   4928  CZ  TYR A 310      44.910  64.964  78.946  1.00  0.00           C
ATOM   4929  OH  TYR A 310      44.580  64.294  80.146  1.00  0.00           O
ATOM   4931  CD2 TYR A 310      44.440  65.454  76.636  1.00  0.00           C
ATOM   4933  CE2 TYR A 310      44.080  64.854  77.836  1.00  0.00           C
ATOM   4935  C   TYR A 310      47.250  64.894  74.236  1.00  0.00           C
ATOM   4936  O   TYR A 310      46.850  64.604  73.116  1.00  0.00           O
ATOM   4937  N   GLN A 311      47.650  63.924  75.086  1.00  0.00           N
ATOM   4939  CA  GLN A 311      47.690  62.534  74.676  1.00  0.00           C
ATOM   4941  CB  GLN A 311      49.140  62.064  74.856  1.00  0.00           C
ATOM   4944  CG  GLN A 311      50.150  62.764  73.906  1.00  0.00           C
ATOM   4947  CD  GLN A 311      49.890  62.484  72.426  1.00  0.00           C
ATOM   4948  OE1 GLN A 311      49.070  61.644  72.056  1.00  0.00           O
ATOM   4949  NE2 GLN A 311      50.640  63.154  71.526  1.00  0.00           N
ATOM   4952  C   GLN A 311      46.730  61.634  75.456  1.00  0.00           C
ATOM   4953  O   GLN A 311      46.670  60.414  75.246  1.00  0.00           O
ATOM   4954  N   GLY A 312      45.930  62.224  76.366  1.00  0.00           N
ATOM   4956  CA  GLY A 312      45.120  61.504  77.356  1.00  0.00           C
ATOM   4959  C   GLY A 312      45.800  61.424  78.696  1.00  0.00           C
ATOM   4960  O   GLY A 312      46.720  62.184  78.996  1.00  0.00           O
ATOM   4961  N   ILE A 313      45.350  60.484  79.546  1.00  0.00           N
ATOM   4963  CA  ILE A 313      45.830  60.284  80.896  1.00  0.00           C
ATOM   4965  CB  ILE A 313      44.690  60.424  81.916  1.00  0.00           C
ATOM   4967  CG2 ILE A 313      43.530  59.434  81.636  1.00  0.00           C
ATOM   4971  CG1 ILE A 313      45.190  60.294  83.366  1.00  0.00           C
ATOM   4974  CD  ILE A 313      44.250  60.934  84.386  1.00  0.00           C
ATOM   4978  C   ILE A 313      46.550  58.954  81.056  1.00  0.00           C
ATOM   4979  O   ILE A 313      46.220  57.944  80.426  1.00  0.00           O
ATOM   4980  N   GLY A 314      47.580  58.914  81.926  1.00  0.00           N
ATOM   4982  CA  GLY A 314      48.230  57.654  82.306  1.00  0.00           C
ATOM   4985  C   GLY A 314      49.210  57.104  81.286  1.00  0.00           C
ATOM   4986  O   GLY A 314      49.670  57.854  80.436  1.00  0.00           O
ATOM   4987  N   PRO A 315      49.570  55.824  81.326  1.00  0.00           N
ATOM   4988  CD  PRO A 315      49.180  54.924  82.416  1.00  0.00           C
ATOM   4991  CA  PRO A 315      50.840  55.404  80.726  1.00  0.00           C
ATOM   4993  CB  PRO A 315      51.040  53.964  81.226  1.00  0.00           C
ATOM   4996  CG  PRO A 315      50.380  53.994  82.596  1.00  0.00           C
ATOM   4999  C   PRO A 315      50.890  55.434  79.226  1.00  0.00           C
ATOM   5000  O   PRO A 315      51.860  55.924  78.676  1.00  0.00           O
ATOM   5001  N   GLU A 316      49.850  54.904  78.546  1.00  0.00           N
ATOM   5003  CA  GLU A 316      49.740  54.874  77.096  1.00  0.00           C
ATOM   5005  CB  GLU A 316      48.450  54.124  76.656  1.00  0.00           C
ATOM   5008  CG  GLU A 316      48.340  52.654  77.146  1.00  0.00           C
ATOM   5011  CD  GLU A 316      49.540  51.774  76.796  1.00  0.00           C
ATOM   5012  OE1 GLU A 316      49.880  51.654  75.586  1.00  0.00           O
ATOM   5013  OE2 GLU A 316      50.070  51.154  77.756  1.00  0.00           O
ATOM   5014  C   GLU A 316      49.770  56.254  76.466  1.00  0.00           C
ATOM   5015  O   GLU A 316      50.300  56.454  75.376  1.00  0.00           O
ATOM   5016  N   ALA A 317      49.210  57.264  77.176  1.00  0.00           N
ATOM   5018  CA  ALA A 317      49.350  58.674  76.856  1.00  0.00           C
ATOM   5020  CB  ALA A 317      48.440  59.504  77.776  1.00  0.00           C
ATOM   5024  C   ALA A 317      50.790  59.164  76.926  1.00  0.00           C
ATOM   5025  O   ALA A 317      51.230  59.924  76.066  1.00  0.00           O
ATOM   5026  N   GLY A 318      51.570  58.704  77.916  1.00  0.00           N
ATOM   5028  CA  GLY A 318      52.990  59.024  78.066  1.00  0.00           C
ATOM   5031  C   GLY A 318      53.850  58.564  76.936  1.00  0.00           C
ATOM   5032  O   GLY A 318      54.690  59.314  76.446  1.00  0.00           O
ATOM   5033  N   HIS A 319      53.650  57.334  76.416  1.00  0.00           N
ATOM   5035  CA  HIS A 319      54.400  56.824  75.276  1.00  0.00           C
ATOM   5037  CB  HIS A 319      53.870  55.424  74.846  1.00  0.00           C
ATOM   5040  ND1 HIS A 319      54.790  54.334  76.876  1.00  0.00           N
ATOM   5041  CG  HIS A 319      53.810  54.394  75.916  1.00  0.00           C
ATOM   5042  CE1 HIS A 319      54.400  53.384  77.706  1.00  0.00           C
ATOM   5044  NE2 HIS A 319      53.220  52.824  77.316  1.00  0.00           N
ATOM   5046  CD2 HIS A 319      52.850  53.474  76.156  1.00  0.00           C
ATOM   5048  C   HIS A 319      54.310  57.694  74.026  1.00  0.00           C
ATOM   5049  O   HIS A 319      55.260  57.874  73.276  1.00  0.00           O
ATOM   5050  N   ARG A 320      53.140  58.254  73.746  1.00  0.00           N
ATOM   5052  CA  ARG A 320      52.920  59.004  72.536  1.00  0.00           C
ATOM   5054  CB  ARG A 320      51.480  58.714  72.096  1.00  0.00           C
ATOM   5057  CG  ARG A 320      50.400  59.044  73.146  1.00  0.00           C
ATOM   5060  CD  ARG A 320      48.940  58.864  72.686  1.00  0.00           C
ATOM   5063  NE  ARG A 320      48.620  57.404  72.696  1.00  0.00           N
ATOM   5065  CZ  ARG A 320      47.790  56.774  73.516  1.00  0.00           C
ATOM   5066  NH1 ARG A 320      47.070  57.404  74.426  1.00  0.00           N
ATOM   5069  NH2 ARG A 320      47.650  55.464  73.396  1.00  0.00           N
ATOM   5072  C   ARG A 320      53.180  60.484  72.726  1.00  0.00           C
ATOM   5073  O   ARG A 320      53.340  61.264  71.786  1.00  0.00           O
ATOM   5074  N   ALA A 321      53.320  60.894  74.006  1.00  0.00           N
ATOM   5076  CA  ALA A 321      53.880  62.154  74.426  1.00  0.00           C
ATOM   5078  CB  ALA A 321      53.430  62.514  75.856  1.00  0.00           C
ATOM   5082  C   ALA A 321      55.390  62.074  74.386  1.00  0.00           C
ATOM   5083  O   ALA A 321      56.040  61.794  75.376  1.00  0.00           O
ATOM   5084  N   GLY A 322      55.980  62.254  73.196  1.00  0.00           N
ATOM   5086  CA  GLY A 322      57.420  62.114  73.036  1.00  0.00           C
ATOM   5089  C   GLY A 322      58.330  63.094  73.746  1.00  0.00           C
ATOM   5090  O   GLY A 322      57.980  64.224  74.066  1.00  0.00           O
ATOM   5091  N   TRP A 323      59.610  62.694  73.926  1.00  0.00           N
ATOM   5093  CA  TRP A 323      60.570  63.404  74.756  1.00  0.00           C
ATOM   5095  CB  TRP A 323      61.580  62.454  75.466  1.00  0.00           C
ATOM   5098  CG  TRP A 323      62.360  61.484  74.616  1.00  0.00           C
ATOM   5099  CD1 TRP A 323      61.900  60.344  74.026  1.00  0.00           C
ATOM   5101  NE1 TRP A 323      62.930  59.684  73.396  1.00  0.00           N
ATOM   5103  CE2 TRP A 323      64.090  60.374  73.596  1.00  0.00           C
ATOM   5104  CD2 TRP A 323      63.780  61.514  74.376  1.00  0.00           C
ATOM   5105  CE3 TRP A 323      64.800  62.394  74.736  1.00  0.00           C
ATOM   5107  CZ3 TRP A 323      66.100  62.114  74.316  1.00  0.00           C
ATOM   5109  CZ2 TRP A 323      65.380  60.104  73.166  1.00  0.00           C
ATOM   5111  CH2 TRP A 323      66.390  60.994  73.546  1.00  0.00           C
ATOM   5113  C   TRP A 323      61.350  64.464  73.996  1.00  0.00           C
ATOM   5114  O   TRP A 323      62.140  65.204  74.576  1.00  0.00           O
ATOM   5115  N   TYR A 324      61.110  64.624  72.696  1.00  0.00           N
ATOM   5117  CA  TYR A 324      61.660  65.734  71.946  1.00  0.00           C
ATOM   5119  CB  TYR A 324      63.120  65.514  71.446  1.00  0.00           C
ATOM   5122  CG  TYR A 324      63.270  64.304  70.586  1.00  0.00           C
ATOM   5123  CD1 TYR A 324      63.120  64.384  69.196  1.00  0.00           C
ATOM   5125  CE1 TYR A 324      63.220  63.244  68.396  1.00  0.00           C
ATOM   5127  CZ  TYR A 324      63.500  62.004  68.986  1.00  0.00           C
ATOM   5128  OH  TYR A 324      63.620  60.844  68.216  1.00  0.00           O
ATOM   5130  CD2 TYR A 324      63.580  63.064  71.166  1.00  0.00           C
ATOM   5132  CE2 TYR A 324      63.700  61.914  70.366  1.00  0.00           C
ATOM   5134  C   TYR A 324      60.700  66.034  70.816  1.00  0.00           C
ATOM   5135  O   TYR A 324      59.790  65.264  70.536  1.00  0.00           O
ATOM   5136  N   ASN A 325      60.830  67.234  70.216  1.00  0.00           N
ATOM   5138  CA  ASN A 325      60.000  67.694  69.126  1.00  0.00           C
ATOM   5140  CB  ASN A 325      60.180  69.224  68.846  1.00  0.00           C
ATOM   5143  CG  ASN A 325      61.630  69.644  68.596  1.00  0.00           C
ATOM   5144  OD1 ASN A 325      62.060  69.954  67.486  1.00  0.00           O
ATOM   5145  ND2 ASN A 325      62.430  69.744  69.676  1.00  0.00           N
ATOM   5148  C   ASN A 325      60.120  66.874  67.846  1.00  0.00           C
ATOM   5149  O   ASN A 325      61.210  66.574  67.356  1.00  0.00           O
ATOM   5150  N   HIS A 326      58.960  66.544  67.256  1.00  0.00           N
ATOM   5152  CA  HIS A 326      58.830  65.994  65.926  1.00  0.00           C
ATOM   5154  CB  HIS A 326      58.270  64.544  65.926  1.00  0.00           C
ATOM   5157  ND1 HIS A 326      58.590  63.384  68.106  1.00  0.00           N
ATOM   5158  CG  HIS A 326      59.030  63.604  66.816  1.00  0.00           C
ATOM   5159  CE1 HIS A 326      59.400  62.464  68.586  1.00  0.00           C
ATOM   5161  NE2 HIS A 326      60.310  62.054  67.676  1.00  0.00           N
ATOM   5163  CD2 HIS A 326      60.070  62.774  66.526  1.00  0.00           C
ATOM   5165  C   HIS A 326      57.960  66.934  65.136  1.00  0.00           C
ATOM   5166  O   HIS A 326      57.640  68.034  65.586  1.00  0.00           O
ATOM   5167  N   TYR A 327      57.610  66.574  63.886  1.00  0.00           N
ATOM   5169  CA  TYR A 327      57.090  67.524  62.926  1.00  0.00           C
ATOM   5171  CB  TYR A 327      58.220  68.044  61.996  1.00  0.00           C
ATOM   5174  CG  TYR A 327      59.100  68.994  62.746  1.00  0.00           C
ATOM   5175  CD1 TYR A 327      60.260  68.584  63.416  1.00  0.00           C
ATOM   5177  CE1 TYR A 327      61.030  69.504  64.156  1.00  0.00           C
ATOM   5179  CZ  TYR A 327      60.650  70.854  64.196  1.00  0.00           C
ATOM   5180  OH  TYR A 327      61.420  71.794  64.896  1.00  0.00           O
ATOM   5182  CD2 TYR A 327      58.740  70.344  62.796  1.00  0.00           C
ATOM   5184  CE2 TYR A 327      59.500  71.274  63.506  1.00  0.00           C
ATOM   5186  C   TYR A 327      55.980  66.944  62.076  1.00  0.00           C
ATOM   5187  O   TYR A 327      55.970  65.754  61.756  1.00  0.00           O
ATOM   5188  N   GLY A 328      55.000  67.784  61.696  1.00  0.00           N
ATOM   5190  CA  GLY A 328      53.880  67.354  60.876  1.00  0.00           C
ATOM   5193  C   GLY A 328      53.400  68.484  60.006  1.00  0.00           C
ATOM   5194  O   GLY A 328      54.040  69.524  59.916  1.00  0.00           O
ATOM   5195  N   ARG A 329      52.220  68.294  59.386  1.00  0.00           N
ATOM   5197  CA  ARG A 329      51.540  69.294  58.596  1.00  0.00           C
ATOM   5199  CB  ARG A 329      51.200  68.894  57.126  1.00  0.00           C
ATOM   5202  CG  ARG A 329      52.390  68.864  56.166  1.00  0.00           C
ATOM   5205  CD  ARG A 329      53.110  67.514  56.046  1.00  0.00           C
ATOM   5208  NE  ARG A 329      52.300  66.614  55.146  1.00  0.00           N
ATOM   5210  CZ  ARG A 329      51.760  65.454  55.506  1.00  0.00           C
ATOM   5211  NH1 ARG A 329      52.010  64.924  56.686  1.00  0.00           N
ATOM   5214  NH2 ARG A 329      50.930  64.794  54.726  1.00  0.00           N
ATOM   5217  C   ARG A 329      50.240  69.644  59.276  1.00  0.00           C
ATOM   5218  O   ARG A 329      49.570  68.774  59.836  1.00  0.00           O
ATOM   5219  N   VAL A 330      49.870  70.934  59.266  1.00  0.00           N
ATOM   5221  CA  VAL A 330      48.690  71.404  59.956  1.00  0.00           C
ATOM   5223  CB  VAL A 330      48.980  72.054  61.306  1.00  0.00           C
ATOM   5225  CG1 VAL A 330      47.650  72.354  62.036  1.00  0.00           C
ATOM   5229  CG2 VAL A 330      49.850  71.094  62.126  1.00  0.00           C
ATOM   5233  C   VAL A 330      47.980  72.374  59.056  1.00  0.00           C
ATOM   5234  O   VAL A 330      48.600  73.204  58.386  1.00  0.00           O
ATOM   5235  N   TRP A 331      46.650  72.304  59.016  1.00  0.00           N
ATOM   5237  CA  TRP A 331      45.800  73.214  58.296  1.00  0.00           C
ATOM   5239  CB  TRP A 331      45.100  72.514  57.096  1.00  0.00           C
ATOM   5242  CG  TRP A 331      46.040  71.974  56.046  1.00  0.00           C
ATOM   5243  CD1 TRP A 331      46.300  72.574  54.846  1.00  0.00           C
ATOM   5245  NE1 TRP A 331      47.160  71.794  54.116  1.00  0.00           N
ATOM   5247  CE2 TRP A 331      47.470  70.664  54.816  1.00  0.00           C
ATOM   5248  CD2 TRP A 331      46.790  70.744  56.056  1.00  0.00           C
ATOM   5249  CE3 TRP A 331      46.960  69.704  56.976  1.00  0.00           C
ATOM   5251  CZ3 TRP A 331      47.720  68.584  56.616  1.00  0.00           C
ATOM   5253  CZ2 TRP A 331      48.250  69.574  54.466  1.00  0.00           C
ATOM   5255  CH2 TRP A 331      48.350  68.524  55.376  1.00  0.00           C
ATOM   5257  C   TRP A 331      44.770  73.784  59.246  1.00  0.00           C
ATOM   5258  O   TRP A 331      44.110  73.084  60.006  1.00  0.00           O
ATOM   5259  N   VAL A 332      44.600  75.114  59.236  1.00  0.00           N
ATOM   5261  CA  VAL A 332      43.580  75.784  60.006  1.00  0.00           C
ATOM   5263  CB  VAL A 332      43.980  77.214  60.376  1.00  0.00           C
ATOM   5265  CG1 VAL A 332      42.900  77.814  61.286  1.00  0.00           C
ATOM   5269  CG2 VAL A 332      45.350  77.224  61.066  1.00  0.00           C
ATOM   5273  C   VAL A 332      42.250  75.804  59.256  1.00  0.00           C
ATOM   5274  O   VAL A 332      42.200  76.104  58.066  1.00  0.00           O
ATOM   5275  N   LEU A 333      41.140  75.504  59.966  1.00  0.00           N
ATOM   5277  CA  LEU A 333      39.810  75.484  59.386  1.00  0.00           C
ATOM   5279  CB  LEU A 333      38.900  74.414  60.036  1.00  0.00           C
ATOM   5282  CG  LEU A 333      39.240  72.934  59.726  1.00  0.00           C
ATOM   5284  CD1 LEU A 333      39.060  72.604  58.246  1.00  0.00           C
ATOM   5288  CD2 LEU A 333      40.640  72.504  60.156  1.00  0.00           C
ATOM   5292  C   LEU A 333      39.130  76.834  59.546  1.00  0.00           C
ATOM   5293  O   LEU A 333      39.050  77.374  60.656  1.00  0.00           O
ATOM   5294  N   LYS A 334      38.630  77.394  58.436  1.00  0.00           N
ATOM   5296  CA  LYS A 334      37.860  78.624  58.446  1.00  0.00           C
ATOM   5298  CB  LYS A 334      38.670  79.824  57.926  1.00  0.00           C
ATOM   5301  CG  LYS A 334      39.870  80.174  58.816  1.00  0.00           C
ATOM   5304  CD  LYS A 334      39.450  80.604  60.236  1.00  0.00           C
ATOM   5307  CE  LYS A 334      40.640  80.954  61.126  1.00  0.00           C
ATOM   5310  NZ  LYS A 334      40.190  81.634  62.356  1.00  0.00           N
ATOM   5314  C   LYS A 334      36.550  78.514  57.686  1.00  0.00           C
ATOM   5315  O   LYS A 334      36.440  77.844  56.656  1.00  0.00           O
ATOM   5316  N   THR A 335      35.530  79.204  58.246  1.00  0.00           N
ATOM   5318  CA  THR A 335      34.250  79.514  57.626  1.00  0.00           C
ATOM   5320  CB  THR A 335      33.060  78.624  58.066  1.00  0.00           C
ATOM   5322  OG1 THR A 335      32.610  78.844  59.406  1.00  0.00           O
ATOM   5324  CG2 THR A 335      33.420  77.134  57.916  1.00  0.00           C
ATOM   5328  C   THR A 335      33.950  80.994  57.956  1.00  0.00           C
ATOM   5329  OT1 THR A 335      34.830  81.714  58.516  1.00  0.00           O
ATOM   5330  OT2 THR A 335      32.810  81.464  57.696  1.00  0.00           O
ATOM   5331  NH3 POPEB 336      72.730  20.564  54.376  1.00  0.00           N
ATOM   5335  C12 POPEB 336      71.310  20.524  54.836  1.00  0.00           C
ATOM   5338  C11 POPEB 336      70.990  21.754  55.696  1.00  0.00           C
ATOM   5341  P   POPEB 336      69.020  22.804  57.016  1.00  0.00           P
ATOM   5342  O13 POPEB 336      68.650  22.204  58.316  1.00  0.00           O
ATOM   5343  O14 POPEB 336      69.900  24.004  57.056  1.00  0.00           O
ATOM   5344  O11 POPEB 336      67.730  23.134  56.176  1.00  0.00           O
ATOM   5345  O12 POPEB 336      69.640  21.664  56.116  1.00  0.00           O
ATOM   5346  C1  POPEB 336      67.020  22.154  55.396  1.00  0.00           C
ATOM   5349  C2  POPEB 336      67.100  22.454  53.866  1.00  0.00           C
ATOM   5351  O21 POPEB 336      67.530  21.294  53.146  1.00  0.00           O
ATOM   5352  C21 POPEB 336      66.980  21.114  51.956  1.00  0.00           C
ATOM   5353  O22 POPEB 336      65.940  21.614  51.556  1.00  0.00           O
ATOM   5354  C22 POPEB 336      67.830  20.164  51.126  1.00  0.00           C
ATOM   5357  C3  POPEB 336      68.130  23.594  53.616  1.00  0.00           C
ATOM   5360  O31 POPEB 336      68.200  24.014  52.236  1.00  0.00           O
ATOM   5361  C31 POPEB 336      67.300  24.944  51.936  1.00  0.00           C
ATOM   5362  O32 POPEB 336      66.560  25.494  52.736  1.00  0.00           O
ATOM   5363  C32 POPEB 336      67.290  25.144  50.446  1.00  0.00           C
ATOM   5366  C23 POPEB 336      68.370  20.844  49.856  1.00  0.00           C
ATOM   5369  C24 POPEB 336      68.990  19.804  48.916  1.00  0.00           C
ATOM   5372  C25 POPEB 336      69.620  20.454  47.686  1.00  0.00           C
ATOM   5375  C26 POPEB 336      70.040  19.444  46.616  1.00  0.00           C
ATOM   5378  C27 POPEB 336      70.620  20.084  45.346  1.00  0.00           C
ATOM   5381  C28 POPEB 336      70.850  19.024  44.256  1.00  0.00           C
ATOM   5384  C29 POPEB 336      71.480  19.534  42.996  1.00  0.00           C
ATOM   5386 0C21 POPEB 336      71.670  18.764  41.906  1.00  0.00           C
ATOM   5388 1C21 POPEB 336      71.200  17.324  41.816  1.00  0.00           C
ATOM   5391 2C21 POPEB 336      71.140  16.774  40.376  1.00  0.00           C
ATOM   5394 3C21 POPEB 336      70.220  17.574  39.436  1.00  0.00           C
ATOM   5397 4C21 POPEB 336      70.090  16.934  38.046  1.00  0.00           C
ATOM   5400 5C21 POPEB 336      69.060  15.784  37.986  1.00  0.00           C
ATOM   5403 6C21 POPEB 336      69.660  14.434  37.576  1.00  0.00           C
ATOM   5406 7C21 POPEB 336      68.560  13.364  37.406  1.00  0.00           C
ATOM   5409 8C21 POPEB 336      69.070  11.984  36.986  1.00  0.00           C
ATOM   5413  C33 POPEB 336      65.880  25.504  49.946  1.00  0.00           C
ATOM   5416  C34 POPEB 336      65.920  25.834  48.456  1.00  0.00           C
ATOM   5419  C35 POPEB 336      65.880  24.604  47.546  1.00  0.00           C
ATOM   5422  C36 POPEB 336      66.710  24.784  46.266  1.00  0.00           C
ATOM   5425  C37 POPEB 336      66.590  23.634  45.246  1.00  0.00           C
ATOM   5428  C38 POPEB 336      67.350  23.914  43.936  1.00  0.00           C
ATOM   5431  C39 POPEB 336      66.790  25.074  43.086  1.00  0.00           C
ATOM   5434 0C31 POPEB 336      67.740  25.564  41.986  1.00  0.00           C
ATOM   5437 1C31 POPEB 336      67.330  26.954  41.476  1.00  0.00           C
ATOM   5440 2C31 POPEB 336      68.360  27.674  40.596  1.00  0.00           C
ATOM   5443 3C31 POPEB 336      68.330  27.264  39.116  1.00  0.00           C
ATOM   5446 4C31 POPEB 336      69.040  28.304  38.246  1.00  0.00           C
ATOM   5449 5C31 POPEB 336      68.990  28.014  36.746  1.00  0.00           C
ATOM   5452 6C31 POPEB 336      69.500  29.194  35.906  1.00  0.00           C
ATOM   5456  NH3 POPEC 337      58.630  89.184   5.805  1.00  0.00           N
ATOM   5460  C12 POPEC 337      58.790  87.724   6.185  1.00  0.00           C
ATOM   5463  C11 POPEC 337      60.240  87.194   6.275  1.00  0.00           C
ATOM   5466  P   POPEC 337      61.360  84.784   6.295  1.00  0.00           P
ATOM   5467  O13 POPEC 337      61.000  83.714   5.355  1.00  0.00           O
ATOM   5468  O14 POPEC 337      62.660  85.484   6.105  1.00  0.00           O
ATOM   5469  O11 POPEC 337      61.580  84.054   7.675  1.00  0.00           O
ATOM   5470  O12 POPEC 337      60.170  85.784   6.555  1.00  0.00           O
ATOM   5471  C1  POPEC 337      60.600  84.024   8.715  1.00  0.00           C
ATOM   5474  C2  POPEC 337      61.180  84.614  10.035  1.00  0.00           C
ATOM   5476  O21 POPEC 337      60.180  85.164  10.915  1.00  0.00           O
ATOM   5477  C21 POPEC 337      59.130  84.414  11.235  1.00  0.00           C
ATOM   5478  O22 POPEC 337      58.880  83.314  10.765  1.00  0.00           O
ATOM   5479  C22 POPEC 337      58.320  85.104  12.335  1.00  0.00           C
ATOM   5482  C3  POPEC 337      62.190  85.734   9.675  1.00  0.00           C
ATOM   5485  O31 POPEC 337      62.920  86.224  10.815  1.00  0.00           O
ATOM   5486  C31 POPEC 337      62.380  87.324  11.345  1.00  0.00           C
ATOM   5487  O32 POPEC 337      61.400  87.914  10.935  1.00  0.00           O
ATOM   5488  C32 POPEC 337      63.270  87.734  12.515  1.00  0.00           C
ATOM   5491  C23 POPEC 337      58.790  84.754  13.765  1.00  0.00           C
ATOM   5494  C24 POPEC 337      58.070  85.584  14.835  1.00  0.00           C
ATOM   5497  C25 POPEC 337      58.560  85.324  16.275  1.00  0.00           C
ATOM   5500  C26 POPEC 337      57.910  84.104  16.945  1.00  0.00           C
ATOM   5503  C27 POPEC 337      58.250  84.044  18.445  1.00  0.00           C
ATOM   5506  C28 POPEC 337      57.650  82.824  19.185  1.00  0.00           C
ATOM   5509  C29 POPEC 337      58.440  81.574  18.905  1.00  0.00           C
ATOM   5511 0C21 POPEC 337      59.210  80.874  19.755  1.00  0.00           C
ATOM   5513 1C21 POPEC 337      59.470  81.204  21.205  1.00  0.00           C
ATOM   5516 2C21 POPEC 337      60.970  81.184  21.555  1.00  0.00           C
ATOM   5519 3C21 POPEC 337      61.220  81.684  22.985  1.00  0.00           C
ATOM   5522 4C21 POPEC 337      62.700  81.614  23.375  1.00  0.00           C
ATOM   5525 5C21 POPEC 337      63.000  82.374  24.685  1.00  0.00           C
ATOM   5528 6C21 POPEC 337      63.060  83.894  24.485  1.00  0.00           C
ATOM   5531 7C21 POPEC 337      63.280  84.654  25.795  1.00  0.00           C
ATOM   5534 8C21 POPEC 337      63.380  86.164  25.615  1.00  0.00           C
ATOM   5538  C33 POPEC 337      62.540  88.444  13.675  1.00  0.00           C
ATOM   5541  C34 POPEC 337      63.530  88.724  14.815  1.00  0.00           C
ATOM   5544  C35 POPEC 337      62.880  89.354  16.055  1.00  0.00           C
ATOM   5547  C36 POPEC 337      63.870  89.424  17.225  1.00  0.00           C
ATOM   5550  C37 POPEC 337      63.310  90.174  18.435  1.00  0.00           C
ATOM   5553  C38 POPEC 337      64.290  90.174  19.615  1.00  0.00           C
ATOM   5556  C39 POPEC 337      64.310  88.824  20.355  1.00  0.00           C
ATOM   5559 0C31 POPEC 337      65.480  88.744  21.345  1.00  0.00           C
ATOM   5562 1C31 POPEC 337      65.500  87.444  22.165  1.00  0.00           C
ATOM   5565 2C31 POPEC 337      66.650  87.414  23.175  1.00  0.00           C
ATOM   5568 3C31 POPEC 337      66.500  88.454  24.295  1.00  0.00           C
ATOM   5571 4C31 POPEC 337      67.810  88.744  25.025  1.00  0.00           C
ATOM   5574 5C31 POPEC 337      67.690  89.944  25.965  1.00  0.00           C
ATOM   5577 6C31 POPEC 337      69.010  90.364  26.615  1.00  0.00           C
ATOM   5581  NH3 POPED 338      83.140 122.174  11.995  1.00  0.00           N
ATOM   5585  C12 POPED 338      82.950 123.654  11.725  1.00  0.00           C
ATOM   5588  C11 POPED 338      82.070 124.244  12.845  1.00  0.00           C
ATOM   5591  P   POPED 338      80.290 126.084  13.225  1.00  0.00           P
ATOM   5592  O13 POPED 338      79.910 127.424  12.705  1.00  0.00           O
ATOM   5593  O14 POPED 338      79.290 125.004  13.115  1.00  0.00           O
ATOM   5594  O11 POPED 338      80.630 126.334  14.775  1.00  0.00           O
ATOM   5595  O12 POPED 338      81.680 125.614  12.605  1.00  0.00           O
ATOM   5596  C1  POPED 338      80.710 125.194  15.645  1.00  0.00           C
ATOM   5599  C2  POPED 338      79.590 125.274  16.715  1.00  0.00           C
ATOM   5601  O21 POPED 338      79.930 124.554  17.915  1.00  0.00           O
ATOM   5602  C21 POPED 338      80.950 125.014  18.615  1.00  0.00           C
ATOM   5603  O22 POPED 338      81.580 126.024  18.355  1.00  0.00           O
ATOM   5604  C22 POPED 338      81.130 124.154  19.865  1.00  0.00           C
ATOM   5607  C3  POPED 338      78.230 124.774  16.165  1.00  0.00           C
ATOM   5610  O31 POPED 338      77.150 125.224  17.005  1.00  0.00           O
ATOM   5611  C31 POPED 338      76.800 124.364  17.955  1.00  0.00           C
ATOM   5612  O32 POPED 338      77.230 123.234  18.075  1.00  0.00           O
ATOM   5613  C32 POPED 338      75.810 125.024  18.905  1.00  0.00           C
ATOM   5616  C23 POPED 338      79.830 123.974  20.685  1.00  0.00           C
ATOM   5619  C24 POPED 338      79.990 122.914  21.785  1.00  0.00           C
ATOM   5622  C25 POPED 338      79.000 123.084  22.965  1.00  0.00           C
ATOM   5625  C26 POPED 338      79.640 123.794  24.175  1.00  0.00           C
ATOM   5628  C27 POPED 338      78.760 123.854  25.425  1.00  0.00           C
ATOM   5631  C28 POPED 338      79.550 124.394  26.645  1.00  0.00           C
ATOM   5634  C29 POPED 338      78.770 124.214  27.925  1.00  0.00           C
ATOM   5636 0C21 POPED 338      78.660 125.104  28.925  1.00  0.00           C
ATOM   5638 1C21 POPED 338      79.310 126.464  28.975  1.00  0.00           C
ATOM   5641 2C21 POPED 338      78.830 127.324  30.176  1.00  0.00           C
ATOM   5644 3C21 POPED 338      77.460 127.984  29.976  1.00  0.00           C
ATOM   5647 4C21 POPED 338      76.890 128.624  31.256  1.00  0.00           C
ATOM   5650 5C21 POPED 338      77.890 129.524  31.986  1.00  0.00           C
ATOM   5653 6C21 POPED 338      77.290 130.444  33.056  1.00  0.00           C
ATOM   5656 7C21 POPED 338      78.380 131.254  33.796  1.00  0.00           C
ATOM   5659 8C21 POPED 338      77.850 132.152  34.916  1.00  0.00           C
ATOM   5663  C33 POPED 338      76.260 124.844  20.375  1.00  0.00           C
ATOM   5666  C34 POPED 338      75.300 125.494  21.375  1.00  0.00           C
ATOM   5669  C35 POPED 338      75.490 125.034  22.835  1.00  0.00           C
ATOM   5672  C36 POPED 338      75.160 123.544  23.015  1.00  0.00           C
ATOM   5675  C37 POPED 338      75.230 123.024  24.455  1.00  0.00           C
ATOM   5678  C38 POPED 338      75.580 121.524  24.465  1.00  0.00           C
ATOM   5681  C39 POPED 338      75.660 120.904  25.865  1.00  0.00           C
ATOM   5684 0C31 POPED 338      74.430 120.064  26.215  1.00  0.00           C
ATOM   5687 1C31 POPED 338      74.550 119.394  27.585  1.00  0.00           C
ATOM   5690 2C31 POPED 338      73.260 118.664  28.005  1.00  0.00           C
ATOM   5693 3C31 POPED 338      73.370 118.004  29.385  1.00  0.00           C
ATOM   5696 4C31 POPED 338      73.920 116.574  29.305  1.00  0.00           C
ATOM   5699 5C31 POPED 338      74.210 115.964  30.686  1.00  0.00           C
ATOM   5702 6C31 POPED 338      74.620 114.494  30.606  1.00  0.00           C
ATOM   5706  NH3 POPEE 339      31.130 109.784   5.175  1.00  0.00           N
ATOM   5710  C12 POPEE 339      31.950 110.154   6.395  1.00  0.00           C
ATOM   5713  C11 POPEE 339      33.230 110.924   6.005  1.00  0.00           C
ATOM   5716  P   POPEE 339      35.610 111.604   6.705  1.00  0.00           P
ATOM   5717  O13 POPEE 339      36.020 111.324   5.315  1.00  0.00           O
ATOM   5718  O14 POPEE 339      35.300 113.024   7.015  1.00  0.00           O
ATOM   5719  O11 POPEE 339      36.640 110.954   7.725  1.00  0.00           O
ATOM   5720  O12 POPEE 339      34.260 110.794   7.005  1.00  0.00           O
ATOM   5721  C1  POPEE 339      36.530 109.594   8.145  1.00  0.00           C
ATOM   5724  C2  POPEE 339      37.890 109.054   8.715  1.00  0.00           C
ATOM   5726  O21 POPEE 339      37.710 107.854   9.505  1.00  0.00           O
ATOM   5727  C21 POPEE 339      37.270 107.974  10.745  1.00  0.00           C
ATOM   5728  O22 POPEE 339      36.750 108.964  11.235  1.00  0.00           O
ATOM   5729  C22 POPEE 339      37.550 106.694  11.525  1.00  0.00           C
ATOM   5732  C3  POPEE 339      38.750 110.134   9.445  1.00  0.00           C
ATOM   5735  O31 POPEE 339      39.980 109.534   9.875  1.00  0.00           O
ATOM   5736  C31 POPEE 339      40.340 109.364  11.165  1.00  0.00           C
ATOM   5737  O32 POPEE 339      41.150 108.514  11.505  1.00  0.00           O
ATOM   5738  C32 POPEE 339      39.700 110.334  12.165  1.00  0.00           C
ATOM   5741  C23 POPEE 339      37.550 106.934  13.065  1.00  0.00           C
ATOM   5744  C24 POPEE 339      38.030 105.714  13.875  1.00  0.00           C
ATOM   5747  C25 POPEE 339      37.830 105.814  15.395  1.00  0.00           C
ATOM   5750  C26 POPEE 339      38.310 104.544  16.125  1.00  0.00           C
ATOM   5753  C27 POPEE 339      37.560 104.204  17.425  1.00  0.00           C
ATOM   5756  C28 POPEE 339      38.250 103.064  18.205  1.00  0.00           C
ATOM   5759  C29 POPEE 339      37.320 102.164  18.985  1.00  0.00           C
ATOM   5761 0C21 POPEE 339      37.070 102.184  20.305  1.00  0.00           C
ATOM   5763 1C21 POPEE 339      37.580 103.194  21.305  1.00  0.00           C
ATOM   5766 2C21 POPEE 339      36.550 103.464  22.425  1.00  0.00           C
ATOM   5769 3C21 POPEE 339      36.760 102.594  23.675  1.00  0.00           C
ATOM   5772 4C21 POPEE 339      35.570 102.594  24.645  1.00  0.00           C
ATOM   5775 5C21 POPEE 339      35.950 102.384  26.125  1.00  0.00           C
ATOM   5778 6C21 POPEE 339      36.390 103.694  26.775  1.00  0.00           C
ATOM   5781 7C21 POPEE 339      36.960 103.574  28.195  1.00  0.00           C
ATOM   5784 8C21 POPEE 339      37.230 104.954  28.815  1.00  0.00           C
ATOM   5788  C33 POPEE 339      40.580 110.524  13.425  1.00  0.00           C
ATOM   5791  C34 POPEE 339      39.790 110.954  14.685  1.00  0.00           C
ATOM   5794  C35 POPEE 339      39.110 109.774  15.385  1.00  0.00           C
ATOM   5797  C36 POPEE 339      38.460 110.144  16.725  1.00  0.00           C
ATOM   5800  C37 POPEE 339      37.730 108.934  17.325  1.00  0.00           C
ATOM   5803  C38 POPEE 339      37.000 109.204  18.645  1.00  0.00           C
ATOM   5806  C39 POPEE 339      37.820 108.814  19.875  1.00  0.00           C
ATOM   5809 0C31 POPEE 339      37.000 108.874  21.165  1.00  0.00           C
ATOM   5812 1C31 POPEE 339      37.690 108.214  22.365  1.00  0.00           C
ATOM   5815 2C31 POPEE 339      36.790 108.164  23.605  1.00  0.00           C
ATOM   5818 3C31 POPEE 339      36.580 109.534  24.255  1.00  0.00           C
ATOM   5821 4C31 POPEE 339      35.560 109.514  25.405  1.00  0.00           C
ATOM   5824 5C31 POPEE 339      35.370 110.894  26.035  1.00  0.00           C
ATOM   5827 6C31 POPEE 339      34.380 110.914  27.205  1.00  0.00           C
ATOM   5831  NH3 POPEF 340      12.360 117.104   5.195  1.00  0.00           N
ATOM   5835  C12 POPEF 340      12.250 118.064   6.345  1.00  0.00           C
ATOM   5838  C11 POPEF 340      12.630 117.344   7.645  1.00  0.00           C
ATOM   5841  P   POPEF 340      14.730 115.784   7.175  1.00  0.00           P
ATOM   5842  O13 POPEF 340      13.700 114.784   6.785  1.00  0.00           O
ATOM   5843  O14 POPEF 340      15.640 116.234   6.105  1.00  0.00           O
ATOM   5844  O11 POPEF 340      15.510 115.284   8.455  1.00  0.00           O
ATOM   5845  O12 POPEF 340      14.020 117.084   7.705  1.00  0.00           O
ATOM   5846  C1  POPEF 340      16.170 116.204   9.315  1.00  0.00           C
ATOM   5849  C2  POPEF 340      17.440 115.564   9.915  1.00  0.00           C
ATOM   5851  O21 POPEF 340      18.060 116.574  10.735  1.00  0.00           O
ATOM   5852  C21 POPEF 340      17.790 116.694  12.045  1.00  0.00           C
ATOM   5853  O22 POPEF 340      18.200 117.624  12.715  1.00  0.00           O
ATOM   5854  C22 POPEF 340      16.950 115.594  12.665  1.00  0.00           C
ATOM   5857  C3  POPEF 340      18.430 115.054   8.805  1.00  0.00           C
ATOM   5860  O31 POPEF 340      19.810 115.434   8.965  1.00  0.00           O
ATOM   5861  C31 POPEF 340      20.470 114.964  10.025  1.00  0.00           C
ATOM   5862  O32 POPEF 340      20.010 114.204  10.865  1.00  0.00           O
ATOM   5863  C32 POPEF 340      21.890 115.534  10.015  1.00  0.00           C
ATOM   5866  C23 POPEF 340      16.670 115.934  14.145  1.00  0.00           C
ATOM   5869  C24 POPEF 340      15.890 114.844  14.875  1.00  0.00           C
ATOM   5872  C25 POPEF 340      15.630 115.204  16.335  1.00  0.00           C
ATOM   5875  C26 POPEF 340      16.870 115.024  17.215  1.00  0.00           C
ATOM   5878  C27 POPEF 340      16.650 115.524  18.645  1.00  0.00           C
ATOM   5881  C28 POPEF 340      17.840 115.184  19.565  1.00  0.00           C
ATOM   5884  C29 POPEF 340      17.760 115.944  20.865  1.00  0.00           C
ATOM   5886 0C21 POPEF 340      18.450 117.054  21.165  1.00  0.00           C
ATOM   5888 1C21 POPEF 340      19.450 117.734  20.255  1.00  0.00           C
ATOM   5891 2C21 POPEF 340      20.520 118.544  21.025  1.00  0.00           C
ATOM   5894 3C21 POPEF 340      19.990 119.874  21.575  1.00  0.00           C
ATOM   5897 4C21 POPEF 340      21.110 120.764  22.125  1.00  0.00           C
ATOM   5900 5C21 POPEF 340      20.630 122.184  22.445  1.00  0.00           C
ATOM   5903 6C21 POPEF 340      21.760 123.074  22.995  1.00  0.00           C
ATOM   5906 7C21 POPEF 340      21.300 124.524  23.195  1.00  0.00           C
ATOM   5909 8C21 POPEF 340      22.390 125.424  23.785  1.00  0.00           C
ATOM   5913  C33 POPEF 340      22.590 115.554  11.405  1.00  0.00           C
ATOM   5916  C34 POPEF 340      23.930 116.304  11.395  1.00  0.00           C
ATOM   5919  C35 POPEF 340      24.930 115.684  10.415  1.00  0.00           C
ATOM   5922  C36 POPEF 340      26.380 116.174  10.545  1.00  0.00           C
ATOM   5925  C37 POPEF 340      27.310 115.304   9.685  1.00  0.00           C
ATOM   5928  C38 POPEF 340      28.770 115.734   9.645  1.00  0.00           C
ATOM   5931  C39 POPEF 340      29.490 115.674  10.995  1.00  0.00           C
ATOM   5934 0C31 POPEF 340      29.510 114.284  11.655  1.00  0.00           C
ATOM   5937 1C31 POPEF 340      30.390 114.304  12.915  1.00  0.00           C
ATOM   5940 2C31 POPEF 340      30.520 112.954  13.615  1.00  0.00           C
ATOM   5943 3C31 POPEF 340      31.270 111.874  12.825  1.00  0.00           C
ATOM   5946 4C31 POPEF 340      32.570 112.334  12.155  1.00  0.00           C
ATOM   5949 5C31 POPEF 340      33.370 111.164  11.585  1.00  0.00           C
ATOM   5952 6C31 POPEF 340      34.540 111.604  10.725  1.00  0.00           C
ATOM   5956  NH3 POPEG 341      66.680 102.564   6.255  1.00  0.00           N
ATOM   5960  C12 POPEG 341      66.770 102.074   7.665  1.00  0.00           C
ATOM   5963  C11 POPEG 341      66.150 100.684   7.805  1.00  0.00           C
ATOM   5966  P   POPEG 341      64.010 100.454   6.265  1.00  0.00           P
ATOM   5967  O13 POPEG 341      64.590  99.284   5.585  1.00  0.00           O
ATOM   5968  O14 POPEG 341      63.980 101.744   5.525  1.00  0.00           O
ATOM   5969  O11 POPEG 341      62.540 100.064   6.705  1.00  0.00           O
ATOM   5970  O12 POPEG 341      64.750 100.714   7.615  1.00  0.00           O
ATOM   5971  C1  POPEG 341      62.390  99.044   7.715  1.00  0.00           C
ATOM   5974  C2  POPEG 341      62.330  99.654   9.145  1.00  0.00           C
ATOM   5976  O21 POPEG 341      62.000  98.654  10.125  1.00  0.00           O
ATOM   5977  C21 POPEG 341      60.770  98.214  10.245  1.00  0.00           C
ATOM   5978  O22 POPEG 341      59.800  98.544   9.585  1.00  0.00           O
ATOM   5979  C22 POPEG 341      60.740  97.144  11.325  1.00  0.00           C
ATOM   5982  C3  POPEG 341      61.450 100.944   9.185  1.00  0.00           C
ATOM   5985  O31 POPEG 341      61.480 101.594  10.475  1.00  0.00           O
ATOM   5986  C31 POPEG 341      62.450 102.484  10.615  1.00  0.00           C
ATOM   5987  O32 POPEG 341      63.330 102.724   9.805  1.00  0.00           O
ATOM   5988  C32 POPEG 341      62.290 103.224  11.925  1.00  0.00           C
ATOM   5991  C23 POPEG 341      60.100  97.694  12.625  1.00  0.00           C
ATOM   5994  C24 POPEG 341      59.990  96.644  13.735  1.00  0.00           C
ATOM   5997  C25 POPEG 341      59.350  97.264  14.985  1.00  0.00           C
ATOM   6000  C26 POPEG 341      59.030  96.234  16.085  1.00  0.00           C
ATOM   6003  C27 POPEG 341      58.340  96.914  17.285  1.00  0.00           C
ATOM   6006  C28 POPEG 341      58.170  95.984  18.495  1.00  0.00           C
ATOM   6009  C29 POPEG 341      59.470  95.724  19.205  1.00  0.00           C
ATOM   6011 0C21 POPEG 341      59.730  95.964  20.505  1.00  0.00           C
ATOM   6013 1C21 POPEG 341      58.760  96.514  21.515  1.00  0.00           C
ATOM   6016 2C21 POPEG 341      57.760  95.464  22.045  1.00  0.00           C
ATOM   6019 3C21 POPEG 341      56.750  96.104  22.995  1.00  0.00           C
ATOM   6022 4C21 POPEG 341      55.590  95.194  23.425  1.00  0.00           C
ATOM   6025 5C21 POPEG 341      54.400  95.994  23.975  1.00  0.00           C
ATOM   6028 6C21 POPEG 341      54.820  96.994  25.065  1.00  0.00           C
ATOM   6031 7C21 POPEG 341      53.680  97.864  25.615  1.00  0.00           C
ATOM   6034 8C21 POPEG 341      54.220  99.074  26.375  1.00  0.00           C
ATOM   6038  C33 POPEG 341      62.100 102.274  13.115  1.00  0.00           C
ATOM   6041  C34 POPEG 341      62.020 103.024  14.445  1.00  0.00           C
ATOM   6044  C35 POPEG 341      63.240 103.894  14.745  1.00  0.00           C
ATOM   6047  C36 POPEG 341      63.250 104.344  16.205  1.00  0.00           C
ATOM   6050  C37 POPEG 341      64.520 105.104  16.585  1.00  0.00           C
ATOM   6053  C38 POPEG 341      64.590 105.494  18.065  1.00  0.00           C
ATOM   6056  C39 POPEG 341      64.280 104.314  18.985  1.00  0.00           C
ATOM   6059 0C31 POPEG 341      64.490 104.594  20.475  1.00  0.00           C
ATOM   6062 1C31 POPEG 341      63.910 103.434  21.275  1.00  0.00           C
ATOM   6065 2C31 POPEG 341      63.960 103.604  22.795  1.00  0.00           C
ATOM   6068 3C31 POPEG 341      63.090 102.554  23.505  1.00  0.00           C
ATOM   6071 4C31 POPEG 341      63.510 101.114  23.225  1.00  0.00           C
ATOM   6074 5C31 POPEG 341      62.710 100.104  24.055  1.00  0.00           C
ATOM   6077 6C31 POPEG 341      63.020  98.654  23.695  1.00  0.00           C
ATOM   6081  NH3 POPEH 342     104.000  90.964   7.755  1.00  0.00           N
ATOM   6085  C12 POPEH 342     104.640  92.314   7.995  1.00  0.00           C
ATOM   6088  C11 POPEH 342     104.730  92.694   9.475  1.00  0.00           C
ATOM   6091  P   POPEH 342     106.580  94.434  10.265  1.00  0.00           P
ATOM   6092  O13 POPEH 342     106.800  95.874  10.045  1.00  0.00           O
ATOM   6093  O14 POPEH 342     107.710  93.534   9.965  1.00  0.00           O
ATOM   6094  O11 POPEH 342     106.130  94.244  11.765  1.00  0.00           O
ATOM   6095  O12 POPEH 342     105.270  94.014   9.495  1.00  0.00           O
ATOM   6096  C1  POPEH 342     106.670  93.174  12.545  1.00  0.00           C
ATOM   6099  C2  POPEH 342     106.200  93.314  14.015  1.00  0.00           C
ATOM   6101  O21 POPEH 342     107.100  92.634  14.915  1.00  0.00           O
ATOM   6102  C21 POPEH 342     107.190  91.334  14.825  1.00  0.00           C
ATOM   6103  O22 POPEH 342     106.510  90.584  14.145  1.00  0.00           O
ATOM   6104  C22 POPEH 342     108.340  90.854  15.725  1.00  0.00           C
ATOM   6107  C3  POPEH 342     104.690  92.984  14.285  1.00  0.00           C
ATOM   6110  O31 POPEH 342     104.450  92.674  15.685  1.00  0.00           O
ATOM   6111  C31 POPEH 342     103.420  93.234  16.325  1.00  0.00           C
ATOM   6112  O32 POPEH 342     102.720  94.124  15.895  1.00  0.00           O
ATOM   6113  C32 POPEH 342     103.200  92.554  17.675  1.00  0.00           C
ATOM   6116  C23 POPEH 342     107.870  90.024  16.935  1.00  0.00           C
ATOM   6119  C24 POPEH 342     109.030  89.314  17.645  1.00  0.00           C
ATOM   6122  C25 POPEH 342     109.970  90.214  18.455  1.00  0.00           C
ATOM   6125  C26 POPEH 342     110.960  89.334  19.235  1.00  0.00           C
ATOM   6128  C27 POPEH 342     111.920  90.104  20.155  1.00  0.00           C
ATOM   6131  C28 POPEH 342     112.090  89.444  21.535  1.00  0.00           C
ATOM   6134  C29 POPEH 342     112.450  87.984  21.475  1.00  0.00           C
ATOM   6136 0C21 POPEH 342     113.630  87.464  21.105  1.00  0.00           C
ATOM   6138 1C21 POPEH 342     114.868  88.264  20.745  1.00  0.00           C
ATOM   6141 2C21 POPEH 342     116.108  87.754  21.495  1.00  0.00           C
ATOM   6144 3C21 POPEH 342     116.808  86.574  20.805  1.00  0.00           C
ATOM   6147 4C21 POPEH 342     118.138  86.194  21.475  1.00  0.00           C
ATOM   6150 5C21 POPEH 342     117.948  85.444  22.805  1.00  0.00           C
ATOM   6153 6C21 POPEH 342     117.668  83.944  22.615  1.00  0.00           C
ATOM   6156 7C21 POPEH 342     117.248  83.254  23.915  1.00  0.00           C
ATOM   6159 8C21 POPEH 342     117.078  81.744  23.765  1.00  0.00           C
ATOM   6163  C33 POPEH 342     104.350  92.804  18.675  1.00  0.00           C
ATOM   6166  C34 POPEH 342     104.400  91.794  19.835  1.00  0.00           C
ATOM   6169  C35 POPEH 342     105.570  92.124  20.755  1.00  0.00           C
ATOM   6172  C36 POPEH 342     105.890  91.084  21.835  1.00  0.00           C
ATOM   6175  C37 POPEH 342     107.120  91.534  22.645  1.00  0.00           C
ATOM   6178  C38 POPEH 342     107.380  90.754  23.935  1.00  0.00           C
ATOM   6181  C39 POPEH 342     108.480  89.684  23.845  1.00  0.00           C
ATOM   6184 0C31 POPEH 342     109.010  89.324  25.245  1.00  0.00           C
ATOM   6187 1C31 POPEH 342     110.170  88.314  25.225  1.00  0.00           C
ATOM   6190 2C31 POPEH 342     110.770  88.084  26.625  1.00  0.00           C
ATOM   6193 3C31 POPEH 342     111.640  89.244  27.145  1.00  0.00           C
ATOM   6196 4C31 POPEH 342     113.010  89.354  26.455  1.00  0.00           C
ATOM   6199 5C31 POPEH 342     113.790  90.604  26.875  1.00  0.00           C
ATOM   6202 6C31 POPEH 342     115.118  90.764  26.125  1.00  0.00           C
ATOM   6206  NH3 POPEI 343      47.690  25.364   8.975  1.00  0.00           N
ATOM   6210  C12 POPEI 343      46.810  24.154   8.835  1.00  0.00           C
ATOM   6213  C11 POPEI 343      47.400  22.884   9.465  1.00  0.00           C
ATOM   6216  P   POPEI 343      46.880  20.294   9.425  1.00  0.00           P
ATOM   6217  O13 POPEI 343      45.860  19.454   8.775  1.00  0.00           O
ATOM   6218  O14 POPEI 343      48.320  19.994   9.245  1.00  0.00           O
ATOM   6219  O11 POPEI 343      46.610  20.264  10.975  1.00  0.00           O
ATOM   6220  O12 POPEI 343      46.570  21.794   9.055  1.00  0.00           O
ATOM   6221  C1  POPEI 343      45.340  20.584  11.515  1.00  0.00           C
ATOM   6224  C2  POPEI 343      45.490  20.654  13.045  1.00  0.00           C
ATOM   6226  O21 POPEI 343      44.270  21.094  13.665  1.00  0.00           O
ATOM   6227  C21 POPEI 343      43.260  20.234  13.685  1.00  0.00           C
ATOM   6228  O22 POPEI 343      43.300  19.084  13.275  1.00  0.00           O
ATOM   6229  C22 POPEI 343      42.070  20.894  14.385  1.00  0.00           C
ATOM   6232  C3  POPEI 343      46.630  21.644  13.435  1.00  0.00           C
ATOM   6235  O31 POPEI 343      47.380  21.204  14.595  1.00  0.00           O
ATOM   6236  C31 POPEI 343      46.860  21.624  15.735  1.00  0.00           C
ATOM   6237  O32 POPEI 343      45.840  22.254  15.885  1.00  0.00           O
ATOM   6238  C32 POPEI 343      47.750  21.174  16.895  1.00  0.00           C
ATOM   6241  C23 POPEI 343      41.130  19.904  15.095  1.00  0.00           C
ATOM   6244  C24 POPEI 343      40.070  20.624  15.945  1.00  0.00           C
ATOM   6247  C25 POPEI 343      39.150  19.674  16.725  1.00  0.00           C
ATOM   6250  C26 POPEI 343      38.020  20.444  17.415  1.00  0.00           C
ATOM   6253  C27 POPEI 343      36.900  19.564  17.985  1.00  0.00           C
ATOM   6256  C28 POPEI 343      35.670  20.414  18.365  1.00  0.00           C
ATOM   6259  C29 POPEI 343      34.390  19.664  18.595  1.00  0.00           C
ATOM   6261 0C21 POPEI 343      33.900  19.234  19.775  1.00  0.00           C
ATOM   6263 1C21 POPEI 343      34.580  19.354  21.105  1.00  0.00           C
ATOM   6266 2C21 POPEI 343      34.960  17.984  21.695  1.00  0.00           C
ATOM   6269 3C21 POPEI 343      33.770  17.234  22.315  1.00  0.00           C
ATOM   6272 4C21 POPEI 343      34.150  15.874  22.935  1.00  0.00           C
ATOM   6275 5C21 POPEI 343      35.310  15.934  23.935  1.00  0.00           C
ATOM   6278 6C21 POPEI 343      35.520  14.604  24.665  1.00  0.00           C
ATOM   6281 7C21 POPEI 343      36.730  14.634  25.615  1.00  0.00           C
ATOM   6284 8C21 POPEI 343      36.960  13.304  26.345  1.00  0.00           C
ATOM   6288  C33 POPEI 343      47.020  21.264  18.245  1.00  0.00           C
ATOM   6291  C34 POPEI 343      47.870  20.804  19.435  1.00  0.00           C
ATOM   6294  C35 POPEI 343      46.960  20.474  20.635  1.00  0.00           C
ATOM   6297  C36 POPEI 343      47.640  20.174  21.975  1.00  0.00           C
ATOM   6300  C37 POPEI 343      46.550  19.994  23.045  1.00  0.00           C
ATOM   6303  C38 POPEI 343      47.070  19.504  24.405  1.00  0.00           C
ATOM   6306  C39 POPEI 343      45.910  19.294  25.385  1.00  0.00           C
ATOM   6309 0C31 POPEI 343      46.370  18.684  26.715  1.00  0.00           C
ATOM   6312 1C31 POPEI 343      45.390  17.634  27.275  1.00  0.00           C
ATOM   6315 2C31 POPEI 343      45.820  17.064  28.635  1.00  0.00           C
ATOM   6318 3C31 POPEI 343      47.250  16.514  28.635  1.00  0.00           C
ATOM   6321 4C31 POPEI 343      47.720  15.974  29.986  1.00  0.00           C
ATOM   6324 5C31 POPEI 343      49.210  15.614  29.936  1.00  0.00           C
ATOM   6327 6C31 POPEI 343      49.800  15.204  31.286  1.00  0.00           C
ATOM   6331  NH3 POPEJ 344      94.080  -3.664  50.046  1.00  0.00           N
ATOM   6335  C12 POPEJ 344      94.190  -2.154  49.996  1.00  0.00           C
ATOM   6338  C11 POPEJ 344      92.850  -1.464  50.226  1.00  0.00           C
ATOM   6341  P   POPEJ 344      91.810   0.896  50.386  1.00  0.00           P
ATOM   6342  O13 POPEJ 344      91.020   0.536  49.206  1.00  0.00           O
ATOM   6343  O14 POPEJ 344      91.130   0.786  51.706  1.00  0.00           O
ATOM   6344  O11 POPEJ 344      92.400   2.346  50.206  1.00  0.00           O
ATOM   6345  O12 POPEJ 344      93.080  -0.054  50.426  1.00  0.00           O
ATOM   6346  C1  POPEJ 344      93.370   2.656  49.206  1.00  0.00           C
ATOM   6349  C2  POPEJ 344      92.710   3.046  47.846  1.00  0.00           C
ATOM   6351  O21 POPEJ 344      92.430   1.836  47.106  1.00  0.00           O
ATOM   6352  C21 POPEJ 344      91.340   1.896  46.356  1.00  0.00           C
ATOM   6353  O22 POPEJ 344      90.630   2.876  46.206  1.00  0.00           O
ATOM   6354  C22 POPEJ 344      91.100   0.556  45.696  1.00  0.00           C
ATOM   6357  C3  POPEJ 344      93.660   3.954  47.016  1.00  0.00           C
ATOM   6360  O31 POPEJ 344      93.140   4.304  45.716  1.00  0.00           O
ATOM   6361  C31 POPEJ 344      92.190   5.234  45.746  1.00  0.00           C
ATOM   6362  O32 POPEJ 344      91.780   5.804  46.736  1.00  0.00           O
ATOM   6363  C32 POPEJ 344      91.660   5.454  44.326  1.00  0.00           C
ATOM   6366  C23 POPEJ 344      89.970   0.646  44.646  1.00  0.00           C
ATOM   6369  C24 POPEJ 344      90.390   1.386  43.376  1.00  0.00           C
ATOM   6372  C25 POPEJ 344      89.220   1.636  42.406  1.00  0.00           C
ATOM   6375  C26 POPEJ 344      89.680   2.286  41.096  1.00  0.00           C
ATOM   6378  C27 POPEJ 344      88.530   2.596  40.126  1.00  0.00           C
ATOM   6381  C28 POPEJ 344      89.000   3.016  38.716  1.00  0.00           C
ATOM   6384  C29 POPEJ 344      89.850   4.274  38.706  1.00  0.00           C
ATOM   6386 0C21 POPEJ 344      90.430   4.814  37.616  1.00  0.00           C
ATOM   6388 1C21 POPEJ 344      90.320   4.294  36.196  1.00  0.00           C
ATOM   6391 2C21 POPEJ 344      89.770   5.354  35.216  1.00  0.00           C
ATOM   6394 3C21 POPEJ 344      90.760   6.484  34.906  1.00  0.00           C
ATOM   6397 4C21 POPEJ 344      90.220   7.594  33.996  1.00  0.00           C
ATOM   6400 5C21 POPEJ 344      90.000   7.184  32.536  1.00  0.00           C
ATOM   6403 6C21 POPEJ 344      89.830   8.424  31.626  1.00  0.00           C
ATOM   6406 7C21 POPEJ 344      89.380   8.094  30.196  1.00  0.00           C
ATOM   6409 8C21 POPEJ 344      89.100   9.344  29.365  1.00  0.00           C
ATOM   6413  C33 POPEJ 344      92.770   5.694  43.276  1.00  0.00           C
ATOM   6416  C34 POPEJ 344      92.300   5.224  41.896  1.00  0.00           C
ATOM   6419  C35 POPEJ 344      93.310   5.494  40.766  1.00  0.00           C
ATOM   6422  C36 POPEJ 344      93.350   6.984  40.376  1.00  0.00           C
ATOM   6425  C37 POPEJ 344      93.950   7.224  38.996  1.00  0.00           C
ATOM   6428  C38 POPEJ 344      93.750   8.674  38.546  1.00  0.00           C
ATOM   6431  C39 POPEJ 344      93.960   8.874  37.036  1.00  0.00           C
ATOM   6434 0C31 POPEJ 344      93.620  10.314  36.626  1.00  0.00           C
ATOM   6437 1C31 POPEJ 344      93.590  10.524  35.106  1.00  0.00           C
ATOM   6440 2C31 POPEJ 344      93.210  11.944  34.686  1.00  0.00           C
ATOM   6443 3C31 POPEJ 344      91.830  12.394  35.216  1.00  0.00           C
ATOM   6446 4C31 POPEJ 344      91.280  13.614  34.476  1.00  0.00           C
ATOM   6449 5C31 POPEJ 344      89.960  14.124  35.066  1.00  0.00           C
ATOM   6452 6C31 POPEJ 344      89.340  15.264  34.266  1.00  0.00           C
ATOM   6456  NH3 POPEK 345      29.550  72.314   2.665  1.00  0.00           N
ATOM   6460  C12 POPEK 345      28.500  73.284   3.165  1.00  0.00           C
ATOM   6463  C11 POPEK 345      27.080  72.894   2.685  1.00  0.00           C
ATOM   6466  P   POPEK 345      24.600  73.524   3.165  1.00  0.00           P
ATOM   6467  O13 POPEK 345      23.780  74.514   2.435  1.00  0.00           O
ATOM   6468  O14 POPEK 345      24.370  72.124   2.755  1.00  0.00           O
ATOM   6469  O11 POPEK 345      24.350  73.634   4.705  1.00  0.00           O
ATOM   6470  O12 POPEK 345      26.130  73.904   3.015  1.00  0.00           O
ATOM   6471  C1  POPEK 345      25.370  74.024   5.625  1.00  0.00           C
ATOM   6474  C2  POPEK 345      24.770  74.184   7.045  1.00  0.00           C
ATOM   6476  O21 POPEK 345      25.830  74.094   8.005  1.00  0.00           O
ATOM   6477  C21 POPEK 345      26.530  75.194   8.195  1.00  0.00           C
ATOM   6478  O22 POPEK 345      26.310  76.294   7.705  1.00  0.00           O
ATOM   6479  C22 POPEK 345      27.770  74.814   9.015  1.00  0.00           C
ATOM   6482  C3  POPEK 345      23.720  73.074   7.345  1.00  0.00           C
ATOM   6485  O31 POPEK 345      23.080  73.254   8.625  1.00  0.00           O
ATOM   6486  C31 POPEK 345      23.610  72.594   9.655  1.00  0.00           C
ATOM   6487  O32 POPEK 345      24.510  71.784   9.595  1.00  0.00           O
ATOM   6488  C32 POPEK 345      22.910  73.054  10.935  1.00  0.00           C
ATOM   6491  C23 POPEK 345      27.650  75.094  10.525  1.00  0.00           C
ATOM   6494  C24 POPEK 345      28.950  74.734  11.265  1.00  0.00           C
ATOM   6497  C25 POPEK 345      28.950  75.114  12.755  1.00  0.00           C
ATOM   6500  C26 POPEK 345      30.300  74.774  13.425  1.00  0.00           C
ATOM   6503  C27 POPEK 345      30.480  75.364  14.835  1.00  0.00           C
ATOM   6506  C28 POPEK 345      31.870  74.994  15.415  1.00  0.00           C
ATOM   6509  C29 POPEK 345      32.090  75.404  16.845  1.00  0.00           C
ATOM   6511 0C21 POPEK 345      32.860  74.764  17.745  1.00  0.00           C
ATOM   6513 1C21 POPEK 345      33.720  73.544  17.515  1.00  0.00           C
ATOM   6516 2C21 POPEK 345      33.220  72.254  18.205  1.00  0.00           C
ATOM   6519 3C21 POPEK 345      33.220  72.304  19.745  1.00  0.00           C
ATOM   6522 4C21 POPEK 345      32.880  70.944  20.385  1.00  0.00           C
ATOM   6525 5C21 POPEK 345      34.070  69.994  20.525  1.00  0.00           C
ATOM   6528 6C21 POPEK 345      34.890  70.174  21.825  1.00  0.00           C
ATOM   6531 7C21 POPEK 345      35.830  68.984  22.095  1.00  0.00           C
ATOM   6534 8C21 POPEK 345      36.530  69.024  23.455  1.00  0.00           C
ATOM   6538  C33 POPEK 345      23.250  72.204  12.185  1.00  0.00           C
ATOM   6541  C34 POPEK 345      22.950  72.934  13.505  1.00  0.00           C
ATOM   6544  C35 POPEK 345      21.460  73.164  13.815  1.00  0.00           C
ATOM   6547  C36 POPEK 345      20.720  72.004  14.495  1.00  0.00           C
ATOM   6550  C37 POPEK 345      21.320  71.584  15.855  1.00  0.00           C
ATOM   6553  C38 POPEK 345      20.440  70.584  16.635  1.00  0.00           C
ATOM   6556  C39 POPEK 345      20.930  70.304  18.065  1.00  0.00           C
ATOM   6559 0C31 POPEK 345      22.380  69.794  18.145  1.00  0.00           C
ATOM   6562 1C31 POPEK 345      22.900  69.654  19.585  1.00  0.00           C
ATOM   6565 2C31 POPEK 345      22.540  68.314  20.245  1.00  0.00           C
ATOM   6568 3C31 POPEK 345      23.270  68.124  21.575  1.00  0.00           C
ATOM   6571 4C31 POPEK 345      23.170  66.694  22.115  1.00  0.00           C
ATOM   6574 5C31 POPEK 345      23.990  66.514  23.395  1.00  0.00           C
ATOM   6577 6C31 POPEK 345      24.070  65.074  23.915  1.00  0.00           C
ATOM   6581  NH3 POPEL 346      82.030 102.434   9.935  1.00  0.00           N
ATOM   6585  C12 POPEL 346      82.810 101.214   9.525  1.00  0.00           C
ATOM   6588  C11 POPEL 346      81.970 100.254   8.665  1.00  0.00           C
ATOM   6591  P   POPEL 346      83.050  97.824   8.365  1.00  0.00           P
ATOM   6592  O13 POPEL 346      81.800  97.054   8.235  1.00  0.00           O
ATOM   6593  O14 POPEL 346      84.170  97.364   7.515  1.00  0.00           O
ATOM   6594  O11 POPEL 346      83.520  97.944   9.865  1.00  0.00           O
ATOM   6595  O12 POPEL 346      82.800  99.344   7.945  1.00  0.00           O
ATOM   6596  C1  POPEL 346      84.740  98.614  10.225  1.00  0.00           C
ATOM   6599  C2  POPEL 346      85.840  97.634  10.705  1.00  0.00           C
ATOM   6601  O21 POPEL 346      85.480  97.094  11.985  1.00  0.00           O
ATOM   6602  C21 POPEL 346      85.600  97.824  13.075  1.00  0.00           C
ATOM   6603  O22 POPEL 346      85.980  98.984  13.155  1.00  0.00           O
ATOM   6604  C22 POPEL 346      85.160  96.934  14.245  1.00  0.00           C
ATOM   6607  C3  POPEL 346      87.270  98.244  10.665  1.00  0.00           C
ATOM   6610  O31 POPEL 346      88.200  97.444  11.435  1.00  0.00           O
ATOM   6611  C31 POPEL 346      89.430  97.934  11.435  1.00  0.00           C
ATOM   6612  O32 POPEL 346      89.800  98.914  10.795  1.00  0.00           O
ATOM   6613  C32 POPEL 346      90.340  97.064  12.305  1.00  0.00           C
ATOM   6616  C23 POPEL 346      85.130  97.594  15.635  1.00  0.00           C
ATOM   6619  C24 POPEL 346      84.400  96.684  16.635  1.00  0.00           C
ATOM   6622  C25 POPEL 346      84.520  97.154  18.095  1.00  0.00           C
ATOM   6625  C26 POPEL 346      83.860  96.194  19.095  1.00  0.00           C
ATOM   6628  C27 POPEL 346      83.830  96.784  20.505  1.00  0.00           C
ATOM   6631  C28 POPEL 346      82.860  96.074  21.475  1.00  0.00           C
ATOM   6634  C29 POPEL 346      83.440  94.854  22.155  1.00  0.00           C
ATOM   6636 0C21 POPEL 346      83.680  94.694  23.475  1.00  0.00           C
ATOM   6638 1C21 POPEL 346      83.410  95.704  24.565  1.00  0.00           C
ATOM   6641 2C21 POPEL 346      82.270  95.254  25.495  1.00  0.00           C
ATOM   6644 3C21 POPEL 346      81.980  96.294  26.585  1.00  0.00           C
ATOM   6647 4C21 POPEL 346      80.880  95.854  27.565  1.00  0.00           C
ATOM   6650 5C21 POPEL 346      80.640  96.894  28.665  1.00  0.00           C
ATOM   6653 6C21 POPEL 346      79.710  96.384  29.776  1.00  0.00           C
ATOM   6656 7C21 POPEL 346      79.640  97.354  30.966  1.00  0.00           C
ATOM   6659 8C21 POPEL 346      78.870  96.814  32.166  1.00  0.00           C
ATOM   6663  C33 POPEL 346      89.760  96.724  13.705  1.00  0.00           C
ATOM   6666  C34 POPEL 346      90.870  96.564  14.755  1.00  0.00           C
ATOM   6669  C35 POPEL 346      90.400  96.024  16.115  1.00  0.00           C
ATOM   6672  C36 POPEL 346      89.420  96.924  16.875  1.00  0.00           C
ATOM   6675  C37 POPEL 346      89.490  96.694  18.395  1.00  0.00           C
ATOM   6678  C38 POPEL 346      88.610  97.674  19.195  1.00  0.00           C
ATOM   6681  C39 POPEL 346      88.880  97.704  20.705  1.00  0.00           C
ATOM   6684 0C31 POPEL 346      88.490  96.414  21.435  1.00  0.00           C
ATOM   6687 1C31 POPEL 346      88.380  96.624  22.955  1.00  0.00           C
ATOM   6690 2C31 POPEL 346      87.880  95.364  23.695  1.00  0.00           C
ATOM   6693 3C31 POPEL 346      87.340  95.674  25.105  1.00  0.00           C
ATOM   6696 4C31 POPEL 346      86.920  94.394  25.845  1.00  0.00           C
ATOM   6699 5C31 POPEL 346      86.430  94.654  27.275  1.00  0.00           C
ATOM   6702 6C31 POPEL 346      86.000  93.384  28.005  1.00  0.00           C
ATOM   6706  NH3 POPEM 347      19.670  97.114   2.925  1.00  0.00           N
ATOM   6710  C12 POPEM 347      20.290  97.604   1.645  1.00  0.00           C
ATOM   6713  C11 POPEM 347      19.590  98.864   1.135  1.00  0.00           C
ATOM   6716  P   POPEM 347      18.160 100.214   2.825  1.00  0.00           P
ATOM   6717  O13 POPEM 347      17.450 101.344   2.175  1.00  0.00           O
ATOM   6718  O14 POPEM 347      17.410  98.944   2.955  1.00  0.00           O
ATOM   6719  O11 POPEM 347      18.620 100.714   4.225  1.00  0.00           O
ATOM   6720  O12 POPEM 347      19.550  99.894   2.125  1.00  0.00           O
ATOM   6721  C1  POPEM 347      19.250  99.884   5.175  1.00  0.00           C
ATOM   6724  C2  POPEM 347      18.790 100.374   6.555  1.00  0.00           C
ATOM   6726  O21 POPEM 347      19.710 100.044   7.605  1.00  0.00           O
ATOM   6727  C21 POPEM 347      19.950  98.764   7.855  1.00  0.00           C
ATOM   6728  O22 POPEM 347      19.670  97.824   7.145  1.00  0.00           O
ATOM   6729  C22 POPEM 347      20.650  98.694   9.205  1.00  0.00           C
ATOM   6732  C3  POPEM 347      17.340  99.994   6.915  1.00  0.00           C
ATOM   6735  O31 POPEM 347      17.090 100.234   8.315  1.00  0.00           O
ATOM   6736  C31 POPEM 347      17.100 101.524   8.655  1.00  0.00           C
ATOM   6737  O32 POPEM 347      17.170 102.464   7.895  1.00  0.00           O
ATOM   6738  C32 POPEM 347      17.140 101.564  10.175  1.00  0.00           C
ATOM   6741  C23 POPEM 347      20.180  97.504  10.075  1.00  0.00           C
ATOM   6744  C24 POPEM 347      18.700  97.634  10.475  1.00  0.00           C
ATOM   6747  C25 POPEM 347      18.280  96.584  11.515  1.00  0.00           C
ATOM   6750  C26 POPEM 347      18.720  96.914  12.955  1.00  0.00           C
ATOM   6753  C27 POPEM 347      17.950  96.094  14.005  1.00  0.00           C
ATOM   6756  C28 POPEM 347      18.340  96.414  15.465  1.00  0.00           C
ATOM   6759  C29 POPEM 347      17.830  97.764  15.925  1.00  0.00           C
ATOM   6761 0C21 POPEM 347      18.140  98.354  17.085  1.00  0.00           C
ATOM   6763 1C21 POPEM 347      19.040  97.784  18.165  1.00  0.00           C
ATOM   6766 2C21 POPEM 347      20.440  98.394  18.125  1.00  0.00           C
ATOM   6769 3C21 POPEM 347      21.260  98.094  19.395  1.00  0.00           C
ATOM   6772 4C21 POPEM 347      22.610  98.824  19.425  1.00  0.00           C
ATOM   6775 5C21 POPEM 347      23.600  98.234  18.415  1.00  0.00           C
ATOM   6778 6C21 POPEM 347      24.820  99.124  18.135  1.00  0.00           C
ATOM   6781 7C21 POPEM 347      25.760  98.484  17.105  1.00  0.00           C
ATOM   6784 8C21 POPEM 347      27.070  99.244  16.915  1.00  0.00           C
ATOM   6788  C33 POPEM 347      17.190 102.984  10.765  1.00  0.00           C
ATOM   6791  C34 POPEM 347      17.170 102.994  12.295  1.00  0.00           C
ATOM   6794  C35 POPEM 347      16.070 102.074  12.855  1.00  0.00           C
ATOM   6797  C36 POPEM 347      15.760 102.274  14.335  1.00  0.00           C
ATOM   6800  C37 POPEM 347      14.330 101.814  14.645  1.00  0.00           C
ATOM   6803  C38 POPEM 347      14.110 101.384  16.105  1.00  0.00           C
ATOM   6806  C39 POPEM 347      14.360 102.504  17.115  1.00  0.00           C
ATOM   6809 0C31 POPEM 347      14.770 101.924  18.475  1.00  0.00           C
ATOM   6812 1C31 POPEM 347      15.190 102.984  19.505  1.00  0.00           C
ATOM   6815 2C31 POPEM 347      15.910 102.324  20.685  1.00  0.00           C
ATOM   6818 3C31 POPEM 347      16.310 103.294  21.795  1.00  0.00           C
ATOM   6821 4C31 POPEM 347      17.270 104.394  21.325  1.00  0.00           C
ATOM   6824 5C31 POPEM 347      17.940 105.074  22.515  1.00  0.00           C
ATOM   6827 6C31 POPEM 347      18.890 106.204  22.105  1.00  0.00           C
ATOM   6831  NH3 POPEN 348       8.860  73.594  45.976  1.00  0.00           N
ATOM   6835  C12 POPEN 348       8.850  73.714  47.476  1.00  0.00           C
ATOM   6838  C11 POPEN 348       7.610  74.474  47.966  1.00  0.00           C
ATOM   6841  P   POPEN 348       6.140  72.354  48.446  1.00  0.00           P
ATOM   6842  O13 POPEN 348       6.750  71.274  49.266  1.00  0.00           O
ATOM   6843  O14 POPEN 348       4.670  72.554  48.476  1.00  0.00           O
ATOM   6844  O11 POPEN 348       6.600  72.184  46.926  1.00  0.00           O
ATOM   6845  O12 POPEN 348       6.840  73.704  48.876  1.00  0.00           O
ATOM   6846  C1  POPEN 348       6.160  70.984  46.266  1.00  0.00           C
ATOM   6849  C2  POPEN 348       7.050  70.684  45.046  1.00  0.00           C
ATOM   6851  O21 POPEN 348       6.860  71.754  44.106  1.00  0.00           O
ATOM   6852  C21 POPEN 348       7.660  71.734  43.066  1.00  0.00           C
ATOM   6853  O22 POPEN 348       8.700  71.104  42.966  1.00  0.00           O
ATOM   6854  C22 POPEN 348       7.090  72.744  42.076  1.00  0.00           C
ATOM   6857  C3  POPEN 348       6.790  69.264  44.436  1.00  0.00           C
ATOM   6860  O31 POPEN 348       6.000  69.224  43.216  1.00  0.00           O
ATOM   6861  C31 POPEN 348       5.550  67.984  42.956  1.00  0.00           C
ATOM   6862  O32 POPEN 348       5.620  67.044  43.726  1.00  0.00           O
ATOM   6863  C32 POPEN 348       4.850  67.864  41.586  1.00  0.00           C
ATOM   6866  C23 POPEN 348       7.630  72.664  40.636  1.00  0.00           C
ATOM   6869  C24 POPEN 348       7.140  73.884  39.846  1.00  0.00           C
ATOM   6872  C25 POPEN 348       7.820  74.064  38.486  1.00  0.00           C
ATOM   6875  C26 POPEN 348       7.800  75.544  38.076  1.00  0.00           C
ATOM   6878  C27 POPEN 348       8.700  75.894  36.876  1.00  0.00           C
ATOM   6881  C28 POPEN 348       9.710  77.004  37.196  1.00  0.00           C
ATOM   6884  C29 POPEN 348       9.030  78.294  37.616  1.00  0.00           C
ATOM   6886 0C21 POPEN 348       9.520  79.544  37.506  1.00  0.00           C
ATOM   6888 1C21 POPEN 348      10.860  79.944  36.956  1.00  0.00           C
ATOM   6891 2C21 POPEN 348      10.820  80.724  35.626  1.00  0.00           C
ATOM   6894 3C21 POPEN 348      10.080  80.074  34.446  1.00  0.00           C
ATOM   6897 4C21 POPEN 348      10.120  80.974  33.206  1.00  0.00           C
ATOM   6900 5C21 POPEN 348       9.600  80.274  31.946  1.00  0.00           C
ATOM   6903 6C21 POPEN 348       9.670  81.164  30.706  1.00  0.00           C
ATOM   6906 7C21 POPEN 348       9.190  80.414  29.465  1.00  0.00           C
ATOM   6909 8C21 POPEN 348       9.260  81.264  28.195  1.00  0.00           C
ATOM   6913  C33 POPEN 348       4.890  69.104  40.656  1.00  0.00           C
ATOM   6916  C34 POPEN 348       4.070  68.854  39.366  1.00  0.00           C
ATOM   6919  C35 POPEN 348       3.200  70.054  38.936  1.00  0.00           C
ATOM   6922  C36 POPEN 348       2.420  69.794  37.636  1.00  0.00           C
ATOM   6925  C37 POPEN 348       1.430  70.924  37.296  1.00  0.00           C
ATOM   6928  C38 POPEN 348       0.400  70.564  36.196  1.00  0.00           C
ATOM   6931  C39 POPEN 348       1.020  70.154  34.856  1.00  0.00           C
ATOM   6934 0C31 POPEN 348      -0.020  70.094  33.716  1.00  0.00           C
ATOM   6937 1C31 POPEN 348       0.570  69.584  32.396  1.00  0.00           C
ATOM   6940 2C31 POPEN 348      -0.270  69.934  31.156  1.00  0.00           C
ATOM   6943 3C31 POPEN 348      -1.740  69.524  31.226  1.00  0.00           C
ATOM   6946 4C31 POPEN 348      -2.450  69.684  29.866  1.00  0.00           C
ATOM   6949 5C31 POPEN 348      -3.980  69.584  29.956  1.00  0.00           C
ATOM   6952 6C31 POPEN 348      -4.670  69.764  28.605  1.00  0.00           C
ATOM   6956  NH3 POPEO 349     110.660 111.024  50.336  1.00  0.00           N
ATOM   6960  C12 POPEO 349     111.330 111.244  49.006  1.00  0.00           C
ATOM   6963  C11 POPEO 349     112.270 110.064  48.686  1.00  0.00           C
ATOM   6966  P   POPEO 349     112.150 107.904  50.226  1.00  0.00           P
ATOM   6967  O13 POPEO 349     113.160 108.684  50.976  1.00  0.00           O
ATOM   6968  O14 POPEO 349     110.960 107.454  50.976  1.00  0.00           O
ATOM   6969  O11 POPEO 349     112.810 106.694  49.446  1.00  0.00           O
ATOM   6970  O12 POPEO 349     111.640 108.834  49.046  1.00  0.00           O
ATOM   6971  C1  POPEO 349     113.340 106.704  48.126  1.00  0.00           C
ATOM   6974  C2  POPEO 349     112.360 106.074  47.076  1.00  0.00           C
ATOM   6976  O21 POPEO 349     112.400 106.794  45.836  1.00  0.00           O
ATOM   6977  C21 POPEO 349     113.500 106.644  45.116  1.00  0.00           C
ATOM   6978  O22 POPEO 349     114.450 105.934  45.386  1.00  0.00           O
ATOM   6979  C22 POPEO 349     113.400 107.584  43.906  1.00  0.00           C
ATOM   6982  C3  POPEO 349     110.900 106.124  47.586  1.00  0.00           C
ATOM   6985  O31 POPEO 349     109.900 105.944  46.566  1.00  0.00           O
ATOM   6986  C31 POPEO 349     109.620 104.694  46.276  1.00  0.00           C
ATOM   6987  O32 POPEO 349     110.170 103.704  46.736  1.00  0.00           O
ATOM   6988  C32 POPEO 349     108.390 104.734  45.406  1.00  0.00           C
ATOM   6991  C23 POPEO 349     114.080 107.074  42.616  1.00  0.00           C
ATOM   6994  C24 POPEO 349     113.780 107.954  41.396  1.00  0.00           C
ATOM   6997  C25 POPEO 349     114.618 107.624  40.146  1.00  0.00           C
ATOM   7000  C26 POPEO 349     114.310 106.264  39.506  1.00  0.00           C
ATOM   7003  C27 POPEO 349     114.838 106.164  38.056  1.00  0.00           C
ATOM   7006  C28 POPEO 349     114.440 104.884  37.306  1.00  0.00           C
ATOM   7009  C29 POPEO 349     115.288 103.674  37.666  1.00  0.00           C
ATOM   7011 0C21 POPEO 349     116.068 102.954  36.836  1.00  0.00           C
ATOM   7013 1C21 POPEO 349     116.278 103.174  35.356  1.00  0.00           C
ATOM   7016 2C21 POPEO 349     116.208 101.904  34.486  1.00  0.00           C
ATOM   7019 3C21 POPEO 349     116.118 102.274  32.996  1.00  0.00           C
ATOM   7022 4C21 POPEO 349     116.218 101.104  32.006  1.00  0.00           C
ATOM   7025 5C21 POPEO 349     117.568 100.374  32.056  1.00  0.00           C
ATOM   7028 6C21 POPEO 349     117.908  99.624  30.766  1.00  0.00           C
ATOM   7031 7C21 POPEO 349     119.288  98.974  30.836  1.00  0.00           C
ATOM   7034 8C21 POPEO 349     119.698  98.274  29.536  1.00  0.00           C
ATOM   7038  C33 POPEO 349     108.240 103.494  44.526  1.00  0.00           C
ATOM   7041  C34 POPEO 349     109.010 103.514  43.196  1.00  0.00           C
ATOM   7044  C35 POPEO 349     110.500 103.194  43.326  1.00  0.00           C
ATOM   7047  C36 POPEO 349     111.150 103.034  41.946  1.00  0.00           C
ATOM   7050  C37 POPEO 349     112.610 102.594  42.076  1.00  0.00           C
ATOM   7053  C38 POPEO 349     113.310 102.414  40.736  1.00  0.00           C
ATOM   7056  C39 POPEO 349     114.708 101.824  40.916  1.00  0.00           C
ATOM   7059 0C31 POPEO 349     115.718 102.784  41.566  1.00  0.00           C
ATOM   7062 1C31 POPEO 349     117.118 102.164  41.626  1.00  0.00           C
ATOM   7065 2C31 POPEO 349     118.208 103.234  41.766  1.00  0.00           C
ATOM   7068 3C31 POPEO 349     119.618 102.684  41.606  1.00  0.00           C
ATOM   7071 4C31 POPEO 349     119.958 102.374  40.146  1.00  0.00           C
ATOM   7074 5C31 POPEO 349     121.348 101.754  40.026  1.00  0.00           C
ATOM   7077 6C31 POPEO 349     121.688 101.394  38.576  1.00  0.00           C
ATOM   7081  NH3 POPEP 350      72.830  66.214   7.075  1.00  0.00           N
ATOM   7085  C12 POPEP 350      73.810  65.454   6.235  1.00  0.00           C
ATOM   7088  C11 POPEP 350      73.150  64.644   5.105  1.00  0.00           C
ATOM   7091  P   POPEP 350      72.380  62.464   6.345  1.00  0.00           P
ATOM   7092  O13 POPEP 350      72.110  61.104   5.805  1.00  0.00           O
ATOM   7093  O14 POPEP 350      72.950  62.574   7.695  1.00  0.00           O
ATOM   7094  O11 POPEP 350      71.070  63.344   6.345  1.00  0.00           O
ATOM   7095  O12 POPEP 350      73.300  63.234   5.295  1.00  0.00           O
ATOM   7096  C1  POPEP 350      69.850  62.974   7.005  1.00  0.00           C
ATOM   7099  C2  POPEP 350      69.850  63.214   8.555  1.00  0.00           C
ATOM   7101  O21 POPEP 350      68.480  63.154   9.005  1.00  0.00           O
ATOM   7102  C21 POPEP 350      68.140  63.914  10.045  1.00  0.00           C
ATOM   7103  O22 POPEP 350      67.680  65.034   9.955  1.00  0.00           O
ATOM   7104  C22 POPEP 350      68.450  63.184  11.365  1.00  0.00           C
ATOM   7107  C3  POPEP 350      70.610  64.494   8.985  1.00  0.00           C
ATOM   7110  O31 POPEP 350      70.890  64.544  10.395  1.00  0.00           O
ATOM   7111  C31 POPEP 350      71.770  65.484  10.715  1.00  0.00           C
ATOM   7112  O32 POPEP 350      72.410  66.154   9.905  1.00  0.00           O
ATOM   7113  C32 POPEP 350      71.710  65.684  12.235  1.00  0.00           C
ATOM   7116  C23 POPEP 350      67.250  62.514  12.075  1.00  0.00           C
ATOM   7119  C24 POPEP 350      67.730  61.754  13.315  1.00  0.00           C
ATOM   7122  C25 POPEP 350      66.640  61.034  14.125  1.00  0.00           C
ATOM   7125  C26 POPEP 350      66.100  61.864  15.305  1.00  0.00           C
ATOM   7128  C27 POPEP 350      65.260  61.034  16.285  1.00  0.00           C
ATOM   7131  C28 POPEP 350      64.790  61.844  17.515  1.00  0.00           C
ATOM   7134  C29 POPEP 350      65.900  62.164  18.485  1.00  0.00           C
ATOM   7136 0C21 POPEP 350      65.740  62.394  19.795  1.00  0.00           C
ATOM   7138 1C21 POPEP 350      64.420  62.394  20.525  1.00  0.00           C
ATOM   7141 2C21 POPEP 350      64.560  62.714  22.025  1.00  0.00           C
ATOM   7144 3C21 POPEP 350      65.380  61.654  22.785  1.00  0.00           C
ATOM   7147 4C21 POPEP 350      65.330  61.784  24.305  1.00  0.00           C
ATOM   7150 5C21 POPEP 350      66.040  63.034  24.865  1.00  0.00           C
ATOM   7153 6C21 POPEP 350      66.300  62.854  26.375  1.00  0.00           C
ATOM   7156 7C21 POPEP 350      66.910  64.064  27.105  1.00  0.00           C
ATOM   7159 8C21 POPEP 350      68.440  64.024  27.225  1.00  0.00           C
ATOM   7163  C33 POPEP 350      72.650  66.814  12.725  1.00  0.00           C
ATOM   7166  C34 POPEP 350      72.360  67.344  14.135  1.00  0.00           C
ATOM   7169  C35 POPEP 350      73.510  67.214  15.145  1.00  0.00           C
ATOM   7172  C36 POPEP 350      73.230  68.004  16.435  1.00  0.00           C
ATOM   7175  C37 POPEP 350      74.380  67.934  17.445  1.00  0.00           C
ATOM   7178  C38 POPEP 350      74.430  69.164  18.365  1.00  0.00           C
ATOM   7181  C39 POPEP 350      73.340  69.174  19.455  1.00  0.00           C
ATOM   7184 0C31 POPEP 350      73.890  68.864  20.845  1.00  0.00           C
ATOM   7187 1C31 POPEP 350      73.000  67.904  21.635  1.00  0.00           C
ATOM   7190 2C31 POPEP 350      73.530  67.644  23.045  1.00  0.00           C
ATOM   7193 3C31 POPEP 350      72.670  66.634  23.805  1.00  0.00           C
ATOM   7196 4C31 POPEP 350      73.000  66.554  25.295  1.00  0.00           C
ATOM   7199 5C31 POPEP 350      71.960  65.744  26.065  1.00  0.00           C
ATOM   7202 6C31 POPEP 350      72.290  65.594  27.545  1.00  0.00           C
ATOM   7206  NH3 POPEQ 351      80.710  22.224  54.126  1.00  0.00           N
ATOM   7210  C12 POPEQ 351      81.550  23.054  55.046  1.00  0.00           C
ATOM   7213  C11 POPEQ 351      81.200  24.544  54.916  1.00  0.00           C
ATOM   7216  P   POPEQ 351      83.350  25.884  54.446  1.00  0.00           P
ATOM   7217  O13 POPEQ 351      82.730  26.874  53.556  1.00  0.00           O
ATOM   7218  O14 POPEQ 351      84.490  26.304  55.296  1.00  0.00           O
ATOM   7219  O11 POPEQ 351      83.690  24.574  53.646  1.00  0.00           O
ATOM   7220  O12 POPEQ 351      82.250  25.374  55.446  1.00  0.00           O
ATOM   7221  C1  POPEQ 351      84.770  24.474  52.736  1.00  0.00           C
ATOM   7224  C2  POPEQ 351      84.430  23.394  51.656  1.00  0.00           C
ATOM   7226  O21 POPEQ 351      85.560  22.764  51.046  1.00  0.00           O
ATOM   7227  C21 POPEQ 351      86.560  23.484  50.606  1.00  0.00           C
ATOM   7228  O22 POPEQ 351      86.750  24.674  50.796  1.00  0.00           O
ATOM   7229  C22 POPEQ 351      87.530  22.604  49.796  1.00  0.00           C
ATOM   7232  C3  POPEQ 351      83.480  23.934  50.546  1.00  0.00           C
ATOM   7235  O31 POPEQ 351      82.820  22.894  49.796  1.00  0.00           O
ATOM   7236  C31 POPEQ 351      83.400  22.524  48.646  1.00  0.00           C
ATOM   7237  O32 POPEQ 351      84.370  23.044  48.136  1.00  0.00           O
ATOM   7238  C32 POPEQ 351      82.530  21.444  47.986  1.00  0.00           C
ATOM   7241  C23 POPEQ 351      87.780  23.154  48.366  1.00  0.00           C
ATOM   7244  C24 POPEQ 351      88.220  22.084  47.366  1.00  0.00           C
ATOM   7247  C25 POPEQ 351      87.510  22.234  46.006  1.00  0.00           C
ATOM   7250  C26 POPEQ 351      87.980  21.244  44.936  1.00  0.00           C
ATOM   7253  C27 POPEQ 351      87.060  21.214  43.706  1.00  0.00           C
ATOM   7256  C28 POPEQ 351      87.640  20.364  42.566  1.00  0.00           C
ATOM   7259  C29 POPEQ 351      86.720  20.304  41.366  1.00  0.00           C
ATOM   7261 0C21 POPEQ 351      86.860  20.954  40.196  1.00  0.00           C
ATOM   7263 1C21 POPEQ 351      87.950  21.934  39.786  1.00  0.00           C
ATOM   7266 2C21 POPEQ 351      88.860  21.394  38.656  1.00  0.00           C
ATOM   7269 3C21 POPEQ 351      89.420  22.494  37.746  1.00  0.00           C
ATOM   7272 4C21 POPEQ 351      90.560  22.044  36.816  1.00  0.00           C
ATOM   7275 5C21 POPEQ 351      90.310  20.714  36.086  1.00  0.00           C
ATOM   7278 6C21 POPEQ 351      89.080  20.704  35.176  1.00  0.00           C
ATOM   7281 7C21 POPEQ 351      88.740  19.284  34.686  1.00  0.00           C
ATOM   7284 8C21 POPEQ 351      87.500  19.224  33.796  1.00  0.00           C
ATOM   7288  C33 POPEQ 351      82.840  21.194  46.486  1.00  0.00           C
ATOM   7291  C34 POPEQ 351      81.720  20.384  45.816  1.00  0.00           C
ATOM   7294  C35 POPEQ 351      82.130  19.684  44.516  1.00  0.00           C
ATOM   7297  C36 POPEQ 351      80.980  18.824  43.966  1.00  0.00           C
ATOM   7300  C37 POPEQ 351      81.350  17.944  42.766  1.00  0.00           C
ATOM   7303  C38 POPEQ 351      80.210  16.974  42.426  1.00  0.00           C
ATOM   7306  C39 POPEQ 351      80.330  16.294  41.046  1.00  0.00           C
ATOM   7309 0C31 POPEQ 351      81.630  15.504  40.836  1.00  0.00           C
ATOM   7312 1C31 POPEQ 351      81.580  14.724  39.516  1.00  0.00           C
ATOM   7315 2C31 POPEQ 351      82.930  14.144  39.086  1.00  0.00           C
ATOM   7318 3C31 POPEQ 351      82.800  13.414  37.746  1.00  0.00           C
ATOM   7321 4C31 POPEQ 351      84.140  13.064  37.086  1.00  0.00           C
ATOM   7324 5C31 POPEQ 351      83.940  12.524  35.666  1.00  0.00           C
ATOM   7327 6C31 POPEQ 351      85.180  12.674  34.776  1.00  0.00           C
ATOM   7331  NH3 POPER 352      31.660 117.954  48.276  1.00  0.00           N
ATOM   7335  C12 POPER 352      32.170 119.224  48.896  1.00  0.00           C
ATOM   7338  C11 POPER 352      33.670 119.104  49.176  1.00  0.00           C
ATOM   7341  P   POPER 352      35.650 120.644  49.786  1.00  0.00           P
ATOM   7342  O13 POPER 352      35.910 121.864  50.566  1.00  0.00           O
ATOM   7343  O14 POPER 352      36.410 119.414  50.106  1.00  0.00           O
ATOM   7344  O11 POPER 352      35.950 120.974  48.276  1.00  0.00           O
ATOM   7345  O12 POPER 352      34.100 120.314  49.806  1.00  0.00           O
ATOM   7346  C1  POPER 352      35.090 121.784  47.476  1.00  0.00           C
ATOM   7349  C2  POPER 352      35.750 121.984  46.096  1.00  0.00           C
ATOM   7351  O21 POPER 352      34.700 122.384  45.196  1.00  0.00           O
ATOM   7352  C21 POPER 352      34.030 121.524  44.476  1.00  0.00           C
ATOM   7353  O22 POPER 352      34.260 120.344  44.306  1.00  0.00           O
ATOM   7354  C22 POPER 352      32.850 122.294  43.876  1.00  0.00           C
ATOM   7357  C3  POPER 352      36.630 120.754  45.676  1.00  0.00           C
ATOM   7360  O31 POPER 352      37.110 120.654  44.316  1.00  0.00           O
ATOM   7361  C31 POPER 352      37.520 121.684  43.606  1.00  0.00           C
ATOM   7362  O32 POPER 352      37.360 122.864  43.866  1.00  0.00           O
ATOM   7363  C32 POPER 352      38.430 121.174  42.486  1.00  0.00           C
ATOM   7366  C23 POPER 352      31.960 121.444  42.946  1.00  0.00           C
ATOM   7369  C24 POPER 352      32.600 121.144  41.586  1.00  0.00           C
ATOM   7372  C25 POPER 352      31.580 120.654  40.556  1.00  0.00           C
ATOM   7375  C26 POPER 352      32.220 120.314  39.206  1.00  0.00           C
ATOM   7378  C27 POPER 352      31.210 120.254  38.056  1.00  0.00           C
ATOM   7381  C28 POPER 352      31.910 120.234  36.676  1.00  0.00           C
ATOM   7384  C29 POPER 352      30.920 120.104  35.546  1.00  0.00           C
ATOM   7386 0C21 POPER 352      30.900 119.124  34.626  1.00  0.00           C
ATOM   7388 1C21 POPER 352      31.840 117.954  34.536  1.00  0.00           C
ATOM   7391 2C21 POPER 352      31.170 116.694  33.966  1.00  0.00           C
ATOM   7394 3C21 POPER 352      30.310 115.974  35.006  1.00  0.00           C
ATOM   7397 4C21 POPER 352      29.470 114.824  34.446  1.00  0.00           C
ATOM   7400 5C21 POPER 352      30.280 113.774  33.666  1.00  0.00           C
ATOM   7403 6C21 POPER 352      30.120 113.934  32.146  1.00  0.00           C
ATOM   7406 7C21 POPER 352      31.260 113.324  31.336  1.00  0.00           C
ATOM   7409 8C21 POPER 352      31.040 113.424  29.826  1.00  0.00           C
ATOM   7413  C33 POPER 352      37.820 121.264  41.066  1.00  0.00           C
ATOM   7416  C34 POPER 352      38.460 120.204  40.156  1.00  0.00           C
ATOM   7419  C35 POPER 352      37.820 120.134  38.766  1.00  0.00           C
ATOM   7422  C36 POPER 352      38.280 121.244  37.826  1.00  0.00           C
ATOM   7425  C37 POPER 352      37.480 121.214  36.526  1.00  0.00           C
ATOM   7428  C38 POPER 352      37.950 122.264  35.506  1.00  0.00           C
ATOM   7431  C39 POPER 352      37.290 122.094  34.126  1.00  0.00           C
ATOM   7434 0C31 POPER 352      35.760 122.234  34.136  1.00  0.00           C
ATOM   7437 1C31 POPER 352      35.160 121.804  32.786  1.00  0.00           C
ATOM   7440 2C31 POPER 352      33.640 121.984  32.736  1.00  0.00           C
ATOM   7443 3C31 POPER 352      33.020 121.424  31.456  1.00  0.00           C
ATOM   7446 4C31 POPER 352      32.930 119.894  31.446  1.00  0.00           C
ATOM   7449 5C31 POPER 352      32.250 119.314  30.196  1.00  0.00           C
ATOM   7452 6C31 POPER 352      32.160 117.794  30.236  1.00  0.00           C
ATOM   7456  NH3 POPES 353      81.100  67.834   8.495  1.00  0.00           N
ATOM   7460  C12 POPES 353      81.240  68.394   7.115  1.00  0.00           C
ATOM   7463  C11 POPES 353      81.440  69.924   7.125  1.00  0.00           C
ATOM   7466  P   POPES 353      82.960  71.534   8.605  1.00  0.00           P
ATOM   7467  O13 POPES 353      82.920  72.814   7.855  1.00  0.00           O
ATOM   7468  O14 POPES 353      84.150  71.224   9.435  1.00  0.00           O
ATOM   7469  O11 POPES 353      81.670  71.484   9.505  1.00  0.00           O
ATOM   7470  O12 POPES 353      82.720  70.284   7.645  1.00  0.00           O
ATOM   7471  C1  POPES 353      81.800  71.774  10.895  1.00  0.00           C
ATOM   7474  C2  POPES 353      80.500  72.364  11.505  1.00  0.00           C
ATOM   7476  O21 POPES 353      80.450  72.014  12.915  1.00  0.00           O
ATOM   7477  C21 POPES 353      81.160  72.874  13.655  1.00  0.00           C
ATOM   7478  O22 POPES 353      81.860  73.754  13.205  1.00  0.00           O
ATOM   7479  C22 POPES 353      80.960  72.604  15.155  1.00  0.00           C
ATOM   7482  C3  POPES 353      79.200  71.924  10.745  1.00  0.00           C
ATOM   7485  O31 POPES 353      78.030  71.684  11.545  1.00  0.00           O
ATOM   7486  C31 POPES 353      77.760  72.624  12.435  1.00  0.00           C
ATOM   7487  O32 POPES 353      78.150  73.784  12.425  1.00  0.00           O
ATOM   7488  C32 POPES 353      77.000  71.954  13.575  1.00  0.00           C
ATOM   7491  C23 POPES 353      80.980  73.884  16.045  1.00  0.00           C
ATOM   7494  C24 POPES 353      80.530  73.594  17.485  1.00  0.00           C
ATOM   7497  C25 POPES 353      81.580  73.804  18.605  1.00  0.00           C
ATOM   7500  C26 POPES 353      81.420  75.074  19.445  1.00  0.00           C
ATOM   7503  C27 POPES 353      82.340  75.034  20.685  1.00  0.00           C
ATOM   7506  C28 POPES 353      82.340  76.324  21.545  1.00  0.00           C
ATOM   7509  C29 POPES 353      80.990  76.704  22.105  1.00  0.00           C
ATOM   7511 0C21 POPES 353      80.470  76.364  23.295  1.00  0.00           C
ATOM   7513 1C21 POPES 353      81.110  75.474  24.345  1.00  0.00           C
ATOM   7516 2C21 POPES 353      81.340  76.194  25.685  1.00  0.00           C
ATOM   7519 3C21 POPES 353      82.490  77.214  25.635  1.00  0.00           C
ATOM   7522 4C21 POPES 353      82.710  77.944  26.965  1.00  0.00           C
ATOM   7525 5C21 POPES 353      83.940  78.874  26.945  1.00  0.00           C
ATOM   7528 6C21 POPES 353      83.990  79.804  28.165  1.00  0.00           C
ATOM   7531 7C21 POPES 353      85.330  80.524  28.315  1.00  0.00           C
ATOM   7534 8C21 POPES 353      85.330  81.574  29.425  1.00  0.00           C
ATOM   7538  C33 POPES 353      76.920  72.714  14.925  1.00  0.00           C
ATOM   7541  C34 POPES 353      76.300  71.804  15.995  1.00  0.00           C
ATOM   7544  C35 POPES 353      77.250  70.714  16.545  1.00  0.00           C
ATOM   7547  C36 POPES 353      77.710  71.064  17.965  1.00  0.00           C
ATOM   7550  C37 POPES 353      78.660  70.054  18.625  1.00  0.00           C
ATOM   7553  C38 POPES 353      78.980  70.494  20.065  1.00  0.00           C
ATOM   7556  C39 POPES 353      80.050  69.664  20.775  1.00  0.00           C
ATOM   7559 0C31 POPES 353      80.430  70.304  22.125  1.00  0.00           C
ATOM   7562 1C31 POPES 353      81.640  69.644  22.795  1.00  0.00           C
ATOM   7565 2C31 POPES 353      81.980  70.244  24.175  1.00  0.00           C
ATOM   7568 3C31 POPES 353      82.530  71.674  24.125  1.00  0.00           C
ATOM   7571 4C31 POPES 353      84.020  71.754  23.775  1.00  0.00           C
ATOM   7574 5C31 POPES 353      84.590  73.174  23.895  1.00  0.00           C
ATOM   7577 6C31 POPES 353      86.120  73.224  23.835  1.00  0.00           C
ATOM   7581  NH3 POPET 354      32.170  89.894  46.926  1.00  0.00           N
ATOM   7585  C12 POPET 354      33.040  90.984  47.496  1.00  0.00           C
ATOM   7588  C11 POPET 354      32.140  92.114  48.026  1.00  0.00           C
ATOM   7591  P   POPET 354      33.690  94.184  47.556  1.00  0.00           P
ATOM   7592  O13 POPET 354      33.440  95.594  47.936  1.00  0.00           O
ATOM   7593  O14 POPET 354      35.100  93.734  47.576  1.00  0.00           O
ATOM   7594  O11 POPET 354      33.030  93.864  46.136  1.00  0.00           O
ATOM   7595  O12 POPET 354      32.890  93.224  48.506  1.00  0.00           O
ATOM   7596  C1  POPET 354      33.720  94.344  44.976  1.00  0.00           C
ATOM   7599  C2  POPET 354      33.040  93.904  43.646  1.00  0.00           C
ATOM   7601  O21 POPET 354      32.060  94.854  43.216  1.00  0.00           O
ATOM   7602  C21 POPET 354      32.570  95.954  42.676  1.00  0.00           C
ATOM   7603  O22 POPET 354      33.740  96.134  42.416  1.00  0.00           O
ATOM   7604  C22 POPET 354      31.420  96.934  42.426  1.00  0.00           C
ATOM   7607  C3  POPET 354      32.370  92.504  43.696  1.00  0.00           C
ATOM   7610  O31 POPET 354      32.380  91.934  42.366  1.00  0.00           O
ATOM   7611  C31 POPET 354      31.350  91.194  41.986  1.00  0.00           C
ATOM   7612  O32 POPET 354      30.400  90.874  42.666  1.00  0.00           O
ATOM   7613  C32 POPET 354      31.560  90.824  40.516  1.00  0.00           C
ATOM   7616  C23 POPET 354      31.870  98.094  41.506  1.00  0.00           C
ATOM   7619  C24 POPET 354      31.850  97.694  40.036  1.00  0.00           C
ATOM   7622  C25 POPET 354      32.860  98.454  39.166  1.00  0.00           C
ATOM   7625  C26 POPET 354      32.890  97.874  37.756  1.00  0.00           C
ATOM   7628  C27 POPET 354      33.840  98.624  36.796  1.00  0.00           C
ATOM   7631  C28 POPET 354      34.090  97.874  35.466  1.00  0.00           C
ATOM   7634  C29 POPET 354      32.820  97.564  34.716  1.00  0.00           C
ATOM   7636 0C21 POPET 354      32.700  97.364  33.396  1.00  0.00           C
ATOM   7638 1C21 POPET 354      33.800  97.414  32.366  1.00  0.00           C
ATOM   7641 2C21 POPET 354      33.350  98.164  31.106  1.00  0.00           C
ATOM   7644 3C21 POPET 354      34.390  98.074  29.966  1.00  0.00           C
ATOM   7647 4C21 POPET 354      33.930  98.834  28.715  1.00  0.00           C
ATOM   7650 5C21 POPET 354      34.440  98.244  27.395  1.00  0.00           C
ATOM   7653 6C21 POPET 354      35.960  98.364  27.185  1.00  0.00           C
ATOM   7656 7C21 POPET 354      36.330  98.284  25.695  1.00  0.00           C
ATOM   7659 8C21 POPET 354      37.830  98.274  25.415  1.00  0.00           C
ATOM   7663  C33 POPET 354      30.240  90.404  39.846  1.00  0.00           C
ATOM   7666  C34 POPET 354      30.360  90.344  38.316  1.00  0.00           C
ATOM   7669  C35 POPET 354      29.090  89.784  37.676  1.00  0.00           C
ATOM   7672  C36 POPET 354      29.110  89.814  36.146  1.00  0.00           C
ATOM   7675  C37 POPET 354      27.830  89.194  35.566  1.00  0.00           C
ATOM   7678  C38 POPET 354      27.310  89.904  34.316  1.00  0.00           C
ATOM   7681  C39 POPET 354      28.020  89.524  33.016  1.00  0.00           C
ATOM   7684 0C31 POPET 354      27.410  90.254  31.816  1.00  0.00           C
ATOM   7687 1C31 POPET 354      28.030  89.864  30.466  1.00  0.00           C
ATOM   7690 2C31 POPET 354      27.370  90.624  29.305  1.00  0.00           C
ATOM   7693 3C31 POPET 354      28.070  90.504  27.955  1.00  0.00           C
ATOM   7696 4C31 POPET 354      28.050  89.094  27.335  1.00  0.00           C
ATOM   7699 5C31 POPET 354      28.620  89.104  25.905  1.00  0.00           C
ATOM   7702 6C31 POPET 354      28.430  87.824  25.095  1.00  0.00           C
ATOM   7706  NH3 POPEU 355      51.250 113.444   7.015  1.00  0.00           N
ATOM   7710  C12 POPEU 355      49.880 113.204   6.465  1.00  0.00           C
ATOM   7713  C11 POPEU 355      49.380 111.794   6.765  1.00  0.00           C
ATOM   7716  P   POPEU 355      46.810 112.014   6.405  1.00  0.00           P
ATOM   7717  O13 POPEU 355      46.810 113.474   6.685  1.00  0.00           O
ATOM   7718  O14 POPEU 355      45.840 111.484   5.435  1.00  0.00           O
ATOM   7719  O11 POPEU 355      46.700 111.214   7.755  1.00  0.00           O
ATOM   7720  O12 POPEU 355      48.240 111.564   5.955  1.00  0.00           O
ATOM   7721  C1  POPEU 355      45.630 111.344   8.685  1.00  0.00           C
ATOM   7724  C2  POPEU 355      46.150 112.014   9.975  1.00  0.00           C
ATOM   7726  O21 POPEU 355      45.170 111.854  11.015  1.00  0.00           O
ATOM   7727  C21 POPEU 355      45.330 110.754  11.755  1.00  0.00           C
ATOM   7728  O22 POPEU 355      46.160 109.884  11.565  1.00  0.00           O
ATOM   7729  C22 POPEU 355      44.320 110.794  12.915  1.00  0.00           C
ATOM   7732  C3  POPEU 355      46.420 113.524   9.725  1.00  0.00           C
ATOM   7735  O31 POPEU 355      46.790 114.274  10.905  1.00  0.00           O
ATOM   7736  C31 POPEU 355      46.650 115.584  10.685  1.00  0.00           C
ATOM   7737  O32 POPEU 355      46.280 116.064   9.625  1.00  0.00           O
ATOM   7738  C32 POPEU 355      47.020 116.404  11.905  1.00  0.00           C
ATOM   7741  C23 POPEU 355      45.020 110.644  14.275  1.00  0.00           C
ATOM   7744  C24 POPEU 355      44.060 110.694  15.475  1.00  0.00           C
ATOM   7747  C25 POPEU 355      44.810 110.444  16.795  1.00  0.00           C
ATOM   7750  C26 POPEU 355      43.900 110.304  18.025  1.00  0.00           C
ATOM   7753  C27 POPEU 355      44.690 110.184  19.335  1.00  0.00           C
ATOM   7756  C28 POPEU 355      44.570 111.404  20.275  1.00  0.00           C
ATOM   7759  C29 POPEU 355      43.160 111.654  20.745  1.00  0.00           C
ATOM   7761 0C21 POPEU 355      42.740 112.654  21.535  1.00  0.00           C
ATOM   7763 1C21 POPEU 355      43.590 113.724  22.165  1.00  0.00           C
ATOM   7766 2C21 POPEU 355      43.290 113.894  23.665  1.00  0.00           C
ATOM   7769 3C21 POPEU 355      44.110 115.024  24.305  1.00  0.00           C
ATOM   7772 4C21 POPEU 355      43.760 115.284  25.785  1.00  0.00           C
ATOM   7775 5C21 POPEU 355      42.330 115.834  25.975  1.00  0.00           C
ATOM   7778 6C21 POPEU 355      42.060 116.414  27.375  1.00  0.00           C
ATOM   7781 7C21 POPEU 355      40.610 116.884  27.525  1.00  0.00           C
ATOM   7784 8C21 POPEU 355      40.380 117.774  28.755  1.00  0.00           C
ATOM   7788  C33 POPEU 355      45.760 116.974  12.575  1.00  0.00           C
ATOM   7791  C34 POPEU 355      45.090 115.974  13.525  1.00  0.00           C
ATOM   7794  C35 POPEU 355      45.830 115.764  14.855  1.00  0.00           C
ATOM   7797  C36 POPEU 355      46.000 117.064  15.665  1.00  0.00           C
ATOM   7800  C37 POPEU 355      46.340 116.834  17.135  1.00  0.00           C
ATOM   7803  C38 POPEU 355      46.210 118.134  17.955  1.00  0.00           C
ATOM   7806  C39 POPEU 355      46.400 117.914  19.455  1.00  0.00           C
ATOM   7809 0C31 POPEU 355      47.860 117.704  19.885  1.00  0.00           C
ATOM   7812 1C31 POPEU 355      47.950 117.434  21.385  1.00  0.00           C
ATOM   7815 2C31 POPEU 355      49.380 117.314  21.925  1.00  0.00           C
ATOM   7818 3C31 POPEU 355      49.430 116.694  23.335  1.00  0.00           C
ATOM   7821 4C31 POPEU 355      48.600 117.454  24.375  1.00  0.00           C
ATOM   7824 5C31 POPEU 355      48.330 116.634  25.645  1.00  0.00           C
ATOM   7827 6C31 POPEU 355      47.420 117.364  26.635  1.00  0.00           C
ATOM   7831  NH3 POPEV 356      48.300 124.084  51.276  1.00  0.00           N
ATOM   7835  C12 POPEV 356      47.090 124.854  50.826  1.00  0.00           C
ATOM   7838  C11 POPEV 356      46.920 126.174  51.616  1.00  0.00           C
ATOM   7841  P   POPEV 356      48.780 127.844  50.806  1.00  0.00           P
ATOM   7842  O13 POPEV 356      48.080 129.144  50.826  1.00  0.00           O
ATOM   7843  O14 POPEV 356      50.250 127.904  50.916  1.00  0.00           O
ATOM   7844  O11 POPEV 356      48.430 127.114  49.456  1.00  0.00           O
ATOM   7845  O12 POPEV 356      48.150 126.864  51.866  1.00  0.00           O
ATOM   7846  C1  POPEV 356      49.000 127.644  48.256  1.00  0.00           C
ATOM   7849  C2  POPEV 356      48.440 126.904  47.026  1.00  0.00           C
ATOM   7851  O21 POPEV 356      49.200 127.284  45.856  1.00  0.00           O
ATOM   7852  C21 POPEV 356      48.730 128.034  44.866  1.00  0.00           C
ATOM   7853  O22 POPEV 356      48.760 127.704  43.686  1.00  0.00           O
ATOM   7854  C22 POPEV 356      48.320 129.434  45.326  1.00  0.00           C
ATOM   7857  C3  POPEV 356      46.880 126.944  46.896  1.00  0.00           C
ATOM   7860  O31 POPEV 356      46.450 125.924  45.966  1.00  0.00           O
ATOM   7861  C31 POPEV 356      45.960 126.344  44.806  1.00  0.00           C
ATOM   7862  O32 POPEV 356      45.770 127.504  44.506  1.00  0.00           O
ATOM   7863  C32 POPEV 356      45.740 125.134  43.906  1.00  0.00           C
ATOM   7866  C23 POPEV 356      49.020 130.504  44.466  1.00  0.00           C
ATOM   7869  C24 POPEV 356      48.020 131.384  43.726  1.00  0.00           C
ATOM   7872  C25 POPEV 356      47.360 130.724  42.516  1.00  0.00           C
ATOM   7875  C26 POPEV 356      46.540 131.764  41.746  1.00  0.00           C
ATOM   7878  C27 POPEV 356      46.330 131.414  40.276  1.00  0.00           C
ATOM   7881  C28 POPEV 356      45.660 132.572  39.526  1.00  0.00           C
ATOM   7884  C29 POPEV 356      45.600 132.262  38.056  1.00  0.00           C
ATOM   7886 0C21 POPEV 356      45.950 133.072  37.036  1.00  0.00           C
ATOM   7888 1C21 POPEV 356      46.420 134.502  37.156  1.00  0.00           C
ATOM   7891 2C21 POPEV 356      45.270 135.512  36.996  1.00  0.00           C
ATOM   7894 3C21 POPEV 356      44.540 135.432  35.646  1.00  0.00           C
ATOM   7897 4C21 POPEV 356      45.460 135.582  34.416  1.00  0.00           C
ATOM   7900 5C21 POPEV 356      46.280 136.872  34.426  1.00  0.00           C
ATOM   7903 6C21 POPEV 356      46.360 137.512  33.046  1.00  0.00           C
ATOM   7906 7C21 POPEV 356      47.000 138.892  33.096  1.00  0.00           C
ATOM   7909 8C21 POPEV 356      47.030 139.562  31.726  1.00  0.00           C
ATOM   7913  C33 POPEV 356      45.570 125.544  42.426  1.00  0.00           C
ATOM   7916  C34 POPEV 356      45.910 124.384  41.476  1.00  0.00           C
ATOM   7919  C35 POPEV 356      47.420 124.174  41.296  1.00  0.00           C
ATOM   7922  C36 POPEV 356      47.760 122.924  40.486  1.00  0.00           C
ATOM   7925  C37 POPEV 356      49.270 122.784  40.236  1.00  0.00           C
ATOM   7928  C38 POPEV 356      49.580 121.854  39.056  1.00  0.00           C
ATOM   7931  C39 POPEV 356      49.300 122.534  37.696  1.00  0.00           C
ATOM   7934 0C31 POPEV 356      49.080 121.524  36.566  1.00  0.00           C
ATOM   7937 1C31 POPEV 356      48.530 122.174  35.286  1.00  0.00           C
ATOM   7940 2C31 POPEV 356      48.150 121.104  34.256  1.00  0.00           C
ATOM   7943 3C31 POPEV 356      47.560 121.624  32.946  1.00  0.00           C
ATOM   7946 4C31 POPEV 356      47.140 120.454  32.046  1.00  0.00           C
ATOM   7949 5C31 POPEV 356      46.740 120.864  30.626  1.00  0.00           C
ATOM   7952 6C31 POPEV 356      46.320 119.664  29.756  1.00  0.00           C
ATOM   7956  NH3 POPEW 357      24.110  37.024  47.446  1.00  0.00           N
ATOM   7960  C12 POPEW 357      24.490  38.394  47.936  1.00  0.00           C
ATOM   7963  C11 POPEW 357      25.800  38.864  47.286  1.00  0.00           C
ATOM   7966  P   POPEW 357      27.480  40.834  47.656  1.00  0.00           P
ATOM   7967  O13 POPEW 357      28.410  39.904  46.976  1.00  0.00           O
ATOM   7968  O14 POPEW 357      27.780  41.204  49.056  1.00  0.00           O
ATOM   7969  O11 POPEW 357      27.330  42.164  46.816  1.00  0.00           O
ATOM   7970  O12 POPEW 357      26.000  40.244  47.576  1.00  0.00           O
ATOM   7971  C1  POPEW 357      27.160  42.184  45.396  1.00  0.00           C
ATOM   7974  C2  POPEW 357      25.670  42.354  45.016  1.00  0.00           C
ATOM   7976  O21 POPEW 357      25.520  42.214  43.596  1.00  0.00           O
ATOM   7977  C21 POPEW 357      24.280  42.254  43.136  1.00  0.00           C
ATOM   7978  O22 POPEW 357      23.260  42.234  43.806  1.00  0.00           O
ATOM   7979  C22 POPEW 357      24.340  42.434  41.616  1.00  0.00           C
ATOM   7982  C3  POPEW 357      25.100  43.694  45.566  1.00  0.00           C
ATOM   7985  O31 POPEW 357      25.050  44.734  44.556  1.00  0.00           O
ATOM   7986  C31 POPEW 357      25.240  45.974  44.986  1.00  0.00           C
ATOM   7987  O32 POPEW 357      25.520  46.304  46.126  1.00  0.00           O
ATOM   7988  C32 POPEW 357      25.060  46.934  43.806  1.00  0.00           C
ATOM   7991  C23 POPEW 357      23.040  42.104  40.846  1.00  0.00           C
ATOM   7994  C24 POPEW 357      23.000  42.814  39.486  1.00  0.00           C
ATOM   7997  C25 POPEW 357      24.070  42.374  38.466  1.00  0.00           C
ATOM   8000  C26 POPEW 357      24.250  43.404  37.346  1.00  0.00           C
ATOM   8003  C27 POPEW 357      25.220  42.964  36.236  1.00  0.00           C
ATOM   8006  C28 POPEW 357      25.500  44.064  35.196  1.00  0.00           C
ATOM   8009  C29 POPEW 357      24.260  44.514  34.446  1.00  0.00           C
ATOM   8011 0C21 POPEW 357      23.680  45.724  34.536  1.00  0.00           C
ATOM   8013 1C21 POPEW 357      24.160  46.864  35.406  1.00  0.00           C
ATOM   8016 2C21 POPEW 357      23.150  48.024  35.526  1.00  0.00           C
ATOM   8019 3C21 POPEW 357      22.890  48.754  34.196  1.00  0.00           C
ATOM   8022 4C21 POPEW 357      22.050  50.034  34.336  1.00  0.00           C
ATOM   8025 5C21 POPEW 357      20.630  49.804  34.866  1.00  0.00           C
ATOM   8028 6C21 POPEW 357      19.760  51.064  34.786  1.00  0.00           C
ATOM   8031 7C21 POPEW 357      18.270  50.784  35.076  1.00  0.00           C
ATOM   8034 8C21 POPEW 357      17.370  52.014  34.906  1.00  0.00           C
ATOM   8038  C33 POPEW 357      25.990  46.594  42.616  1.00  0.00           C
ATOM   8041  C34 POPEW 357      25.240  46.494  41.266  1.00  0.00           C
ATOM   8044  C35 POPEW 357      26.180  46.264  40.076  1.00  0.00           C
ATOM   8047  C36 POPEW 357      26.790  44.854  40.026  1.00  0.00           C
ATOM   8050  C37 POPEW 357      27.750  44.654  38.846  1.00  0.00           C
ATOM   8053  C38 POPEW 357      28.420  43.274  38.876  1.00  0.00           C
ATOM   8056  C39 POPEW 357      29.550  43.114  37.846  1.00  0.00           C
ATOM   8059 0C31 POPEW 357      29.070  42.834  36.416  1.00  0.00           C
ATOM   8062 1C31 POPEW 357      30.260  42.774  35.436  1.00  0.00           C
ATOM   8065 2C31 POPEW 357      29.910  42.174  34.056  1.00  0.00           C
ATOM   8068 3C31 POPEW 357      31.070  42.244  33.056  1.00  0.00           C
ATOM   8071 4C31 POPEW 357      32.390  41.694  33.616  1.00  0.00           C
ATOM   8074 5C31 POPEW 357      33.560  41.794  32.626  1.00  0.00           C
ATOM   8077 6C31 POPEW 357      34.860  41.284  33.246  1.00  0.00           C
ATOM   8081  NH3 POPEX 358      -0.360  69.814   3.075  1.00  0.00           N
ATOM   8085  C12 POPEX 358       1.030  70.054   3.595  1.00  0.00           C
ATOM   8088  C11 POPEX 358       2.140  69.684   2.575  1.00  0.00           C
ATOM   8091  P   POPEX 358       1.810  67.054   2.685  1.00  0.00           P
ATOM   8092  O13 POPEX 358       2.540  65.914   2.075  1.00  0.00           O
ATOM   8093  O14 POPEX 358       0.340  66.914   2.885  1.00  0.00           O
ATOM   8094  O11 POPEX 358       2.450  67.444   4.075  1.00  0.00           O
ATOM   8095  O12 POPEX 358       2.020  68.414   1.925  1.00  0.00           O
ATOM   8096  C1  POPEX 358       2.650  66.434   5.075  1.00  0.00           C
ATOM   8099  C2  POPEX 358       3.160  67.004   6.445  1.00  0.00           C
ATOM   8101  O21 POPEX 358       2.550  66.184   7.445  1.00  0.00           O
ATOM   8102  C21 POPEX 358       3.200  65.964   8.565  1.00  0.00           C
ATOM   8103  O22 POPEX 358       4.260  66.484   8.885  1.00  0.00           O
ATOM   8104  C22 POPEX 358       2.340  65.004   9.405  1.00  0.00           C
ATOM   8107  C3  POPEX 358       2.780  68.514   6.645  1.00  0.00           C
ATOM   8110  O31 POPEX 358       3.440  69.214   7.725  1.00  0.00           O
ATOM   8111  C31 POPEX 358       2.790  69.354   8.885  1.00  0.00           C
ATOM   8112  O32 POPEX 358       1.840  68.674   9.245  1.00  0.00           O
ATOM   8113  C32 POPEX 358       3.320  70.574   9.625  1.00  0.00           C
ATOM   8116  C23 POPEX 358       2.840  64.734  10.845  1.00  0.00           C
ATOM   8119  C24 POPEX 358       1.770  64.034  11.715  1.00  0.00           C
ATOM   8122  C25 POPEX 358       2.210  63.774  13.175  1.00  0.00           C
ATOM   8125  C26 POPEX 358       1.640  62.444  13.725  1.00  0.00           C
ATOM   8128  C27 POPEX 358       2.190  61.884  15.055  1.00  0.00           C
ATOM   8131  C28 POPEX 358       2.160  62.774  16.325  1.00  0.00           C
ATOM   8134  C29 POPEX 358       3.200  63.874  16.375  1.00  0.00           C
ATOM   8136 0C21 POPEX 358       4.370  63.884  17.045  1.00  0.00           C
ATOM   8138 1C21 POPEX 358       5.000  62.774  17.865  1.00  0.00           C
ATOM   8141 2C21 POPEX 358       5.090  63.064  19.375  1.00  0.00           C
ATOM   8144 3C21 POPEX 358       3.770  62.814  20.135  1.00  0.00           C
ATOM   8147 4C21 POPEX 358       3.830  63.174  21.635  1.00  0.00           C
ATOM   8150 5C21 POPEX 358       4.930  62.444  22.415  1.00  0.00           C
ATOM   8153 6C21 POPEX 358       4.950  62.804  23.905  1.00  0.00           C
ATOM   8156 7C21 POPEX 358       6.050  62.054  24.675  1.00  0.00           C
ATOM   8159 8C21 POPEX 358       6.180  62.474  26.135  1.00  0.00           C
ATOM   8163  C33 POPEX 358       2.380  71.054  10.755  1.00  0.00           C
ATOM   8166  C34 POPEX 358       2.870  72.374  11.365  1.00  0.00           C
ATOM   8169  C35 POPEX 358       2.340  72.634  12.785  1.00  0.00           C
ATOM   8172  C36 POPEX 358       0.810  72.714  12.865  1.00  0.00           C
ATOM   8175  C37 POPEX 358       0.300  72.984  14.285  1.00  0.00           C
ATOM   8178  C38 POPEX 358       0.400  74.454  14.725  1.00  0.00           C
ATOM   8181  C39 POPEX 358      -0.540  74.784  15.895  1.00  0.00           C
ATOM   8184 0C31 POPEX 358      -0.090  74.204  17.245  1.00  0.00           C
ATOM   8187 1C31 POPEX 358      -1.260  74.074  18.245  1.00  0.00           C
ATOM   8190 2C31 POPEX 358      -1.810  75.404  18.765  1.00  0.00           C
ATOM   8193 3C31 POPEX 358      -3.030  75.154  19.675  1.00  0.00           C
ATOM   8196 4C31 POPEX 358      -3.650  76.444  20.225  1.00  0.00           C
ATOM   8199 5C31 POPEX 358      -4.930  76.174  21.025  1.00  0.00           C
ATOM   8202 6C31 POPEX 358      -5.570  77.454  21.565  1.00  0.00           C
ATOM   8206  NH3 POPEY 359      11.760 124.274   7.605  1.00  0.00           N
ATOM   8210  C12 POPEY 359      10.540 124.574   6.785  1.00  0.00           C
ATOM   8213  C11 POPEY 359       9.370 123.574   6.945  1.00  0.00           C
ATOM   8216  P   POPEY 359       8.050 124.414   9.055  1.00  0.00           P
ATOM   8217  O13 POPEY 359       8.380 125.814   8.705  1.00  0.00           O
ATOM   8218  O14 POPEY 359       6.590 124.104   8.925  1.00  0.00           O
ATOM   8219  O11 POPEY 359       8.470 124.204  10.545  1.00  0.00           O
ATOM   8220  O12 POPEY 359       8.970 123.384   8.305  1.00  0.00           O
ATOM   8221  C1  POPEY 359       7.610 123.914  11.645  1.00  0.00           C
ATOM   8224  C2  POPEY 359       7.680 125.064  12.705  1.00  0.00           C
ATOM   8226  O21 POPEY 359       7.410 124.694  14.075  1.00  0.00           O
ATOM   8227  C21 POPEY 359       6.360 123.934  14.345  1.00  0.00           C
ATOM   8228  O22 POPEY 359       5.780 123.204  13.565  1.00  0.00           O
ATOM   8229  C22 POPEY 359       6.070 124.044  15.845  1.00  0.00           C
ATOM   8232  C3  POPEY 359       6.790 126.274  12.335  1.00  0.00           C
ATOM   8235  O31 POPEY 359       6.910 127.324  13.315  1.00  0.00           O
ATOM   8236  C31 POPEY 359       5.850 127.544  14.105  1.00  0.00           C
ATOM   8237  O32 POPEY 359       4.800 126.934  14.055  1.00  0.00           O
ATOM   8238  C32 POPEY 359       6.170 128.754  14.975  1.00  0.00           C
ATOM   8241  C23 POPEY 359       4.560 124.174  16.165  1.00  0.00           C
ATOM   8244  C24 POPEY 359       4.270 124.524  17.635  1.00  0.00           C
ATOM   8247  C25 POPEY 359       4.460 123.344  18.615  1.00  0.00           C
ATOM   8250  C26 POPEY 359       4.020 123.674  20.055  1.00  0.00           C
ATOM   8253  C27 POPEY 359       3.790 122.414  20.905  1.00  0.00           C
ATOM   8256  C28 POPEY 359       3.490 122.764  22.385  1.00  0.00           C
ATOM   8259  C29 POPEY 359       2.870 121.634  23.165  1.00  0.00           C
ATOM   8261 0C21 POPEY 359       3.190 121.224  24.405  1.00  0.00           C
ATOM   8263 1C21 POPEY 359       4.270 121.784  25.305  1.00  0.00           C
ATOM   8266 2C21 POPEY 359       5.370 120.764  25.645  1.00  0.00           C
ATOM   8269 3C21 POPEY 359       4.860 119.604  26.515  1.00  0.00           C
ATOM   8272 4C21 POPEY 359       5.980 118.704  27.065  1.00  0.00           C
ATOM   8275 5C21 POPEY 359       6.680 117.854  25.985  1.00  0.00           C
ATOM   8278 6C21 POPEY 359       7.360 116.604  26.575  1.00  0.00           C
ATOM   8281 7C21 POPEY 359       8.120 115.794  25.525  1.00  0.00           C
ATOM   8284 8C21 POPEY 359       8.930 114.644  26.135  1.00  0.00           C
ATOM   8288  C33 POPEY 359       4.960 129.324  15.735  1.00  0.00           C
ATOM   8291  C34 POPEY 359       4.730 128.724  17.135  1.00  0.00           C
ATOM   8294  C35 POPEY 359       5.510 129.424  18.255  1.00  0.00           C
ATOM   8297  C36 POPEY 359       6.720 128.634  18.775  1.00  0.00           C
ATOM   8300  C37 POPEY 359       7.400 129.344  19.955  1.00  0.00           C
ATOM   8303  C38 POPEY 359       8.380 128.444  20.725  1.00  0.00           C
ATOM   8306  C39 POPEY 359       9.190 129.174  21.805  1.00  0.00           C
ATOM   8309 0C31 POPEY 359       8.360 130.094  22.725  1.00  0.00           C
ATOM   8312 1C31 POPEY 359       9.220 130.784  23.785  1.00  0.00           C
ATOM   8315 2C31 POPEY 359       8.600 132.102  24.285  1.00  0.00           C
ATOM   8318 3C31 POPEY 359       9.480 132.822  25.315  1.00  0.00           C
ATOM   8321 4C31 POPEY 359       9.470 132.162  26.705  1.00  0.00           C
ATOM   8324 5C31 POPEY 359      10.450 132.832  27.665  1.00  0.00           C
ATOM   8327 6C31 POPEY 359      10.420 132.252  29.085  1.00  0.00           C
ATOM   8331  NH3 POPEZ 360     101.860 104.404  51.146  1.00  0.00           N
ATOM   8335  C12 POPEZ 360     102.370 103.034  51.486  1.00  0.00           C
ATOM   8338  C11 POPEZ 360     101.530 102.004  50.726  1.00  0.00           C
ATOM   8341  P   POPEZ 360     100.560  99.664  50.876  1.00  0.00           P
ATOM   8342  O13 POPEZ 360     101.040  98.274  51.086  1.00  0.00           O
ATOM   8343  O14 POPEZ 360      99.390 100.084  51.666  1.00  0.00           O
ATOM   8344  O11 POPEZ 360     100.300  99.914  49.376  1.00  0.00           O
ATOM   8345  O12 POPEZ 360     101.730 100.674  51.246  1.00  0.00           O
ATOM   8346  C1  POPEZ 360     100.710  99.144  48.256  1.00  0.00           C
ATOM   8349  C2  POPEZ 360     101.870  99.874  47.546  1.00  0.00           C
ATOM   8351  O21 POPEZ 360     101.900  99.484  46.156  1.00  0.00           O
ATOM   8352  C21 POPEZ 360     101.340 100.354  45.306  1.00  0.00           C
ATOM   8353  O22 POPEZ 360     100.850 101.424  45.606  1.00  0.00           O
ATOM   8354  C22 POPEZ 360     101.600  99.834  43.886  1.00  0.00           C
ATOM   8357  C3  POPEZ 360     103.230  99.564  48.246  1.00  0.00           C
ATOM   8360  O31 POPEZ 360     104.240 100.474  47.816  1.00  0.00           O
ATOM   8361  C31 POPEZ 360     105.120 100.244  46.846  1.00  0.00           C
ATOM   8362  O32 POPEZ 360     105.910 101.114  46.476  1.00  0.00           O
ATOM   8363  C32 POPEZ 360     105.100  98.854  46.206  1.00  0.00           C
ATOM   8366  C23 POPEZ 360     101.020 100.654  42.686  1.00  0.00           C
ATOM   8369  C24 POPEZ 360      99.850  99.994  41.936  1.00  0.00           C
ATOM   8372  C25 POPEZ 360     100.140  98.634  41.256  1.00  0.00           C
ATOM   8375  C26 POPEZ 360     100.730  98.744  39.836  1.00  0.00           C
ATOM   8378  C27 POPEZ 360     101.070  97.384  39.196  1.00  0.00           C
ATOM   8381  C28 POPEZ 360     101.380  97.524  37.686  1.00  0.00           C
ATOM   8384  C29 POPEZ 360     101.800  96.244  37.016  1.00  0.00           C
ATOM   8386 0C21 POPEZ 360     101.830  96.064  35.686  1.00  0.00           C
ATOM   8388 1C21 POPEZ 360     101.450  97.114  34.666  1.00  0.00           C
ATOM   8391 2C21 POPEZ 360     101.760  96.674  33.226  1.00  0.00           C
ATOM   8394 3C21 POPEZ 360     101.570  97.834  32.226  1.00  0.00           C
ATOM   8397 4C21 POPEZ 360     102.180  97.564  30.846  1.00  0.00           C
ATOM   8400 5C21 POPEZ 360     103.710  97.494  30.856  1.00  0.00           C
ATOM   8403 6C21 POPEZ 360     104.260  96.084  30.556  1.00  0.00           C
ATOM   8406 7C21 POPEZ 360     105.790  96.034  30.586  1.00  0.00           C
ATOM   8409 8C21 POPEZ 360     106.330  94.674  30.156  1.00  0.00           C
ATOM   8413  C33 POPEZ 360     105.680  98.934  44.776  1.00  0.00           C
ATOM   8416  C34 POPEZ 360     105.750  97.624  43.976  1.00  0.00           C
ATOM   8419  C35 POPEZ 360     106.370  97.894  42.596  1.00  0.00           C
ATOM   8422  C36 POPEZ 360     106.470  96.704  41.636  1.00  0.00           C
ATOM   8425  C37 POPEZ 360     105.110  96.284  41.056  1.00  0.00           C
ATOM   8428  C38 POPEZ 360     105.150  95.004  40.216  1.00  0.00           C
ATOM   8431  C39 POPEZ 360     105.160  95.224  38.696  1.00  0.00           C
ATOM   8434 0C31 POPEZ 360     106.250  96.154  38.166  1.00  0.00           C
ATOM   8437 1C31 POPEZ 360     106.200  96.264  36.646  1.00  0.00           C
ATOM   8440 2C31 POPEZ 360     107.180  97.314  36.116  1.00  0.00           C
ATOM   8443 3C31 POPEZ 360     107.290  97.314  34.586  1.00  0.00           C
ATOM   8446 4C31 POPEZ 360     107.380  98.734  34.006  1.00  0.00           C
ATOM   8449 5C31 POPEZ 360     108.060  98.774  32.626  1.00  0.00           C
ATOM   8452 6C31 POPEZ 360     108.060 100.164  32.006  1.00  0.00           C
ATOM   8456  NH3 POPEa 361      39.350 123.414  48.626  1.00  0.00           N
ATOM   8460  C12 POPEa 361      38.050 124.054  49.056  1.00  0.00           C
ATOM   8463  C11 POPEa 361      38.220 125.574  49.186  1.00  0.00           C
ATOM   8466  P   POPEa 361      36.760 127.744  49.156  1.00  0.00           P
ATOM   8467  O13 POPEa 361      35.770 128.324  50.106  1.00  0.00           O
ATOM   8468  O14 POPEa 361      38.090 128.404  49.146  1.00  0.00           O
ATOM   8469  O11 POPEa 361      36.160 127.794  47.696  1.00  0.00           O
ATOM   8470  O12 POPEa 361      36.950 126.194  49.426  1.00  0.00           O
ATOM   8471  C1  POPEa 361      35.950 126.624  46.896  1.00  0.00           C
ATOM   8474  C2  POPEa 361      35.390 127.044  45.506  1.00  0.00           C
ATOM   8476  O21 POPEa 361      35.550 125.964  44.556  1.00  0.00           O
ATOM   8477  C21 POPEa 361      34.680 125.964  43.536  1.00  0.00           C
ATOM   8478  O22 POPEa 361      33.630 126.584  43.506  1.00  0.00           O
ATOM   8479  C22 POPEa 361      35.230 125.104  42.396  1.00  0.00           C
ATOM   8482  C3  POPEa 361      36.200 128.274  45.026  1.00  0.00           C
ATOM   8485  O31 POPEa 361      35.880 128.654  43.676  1.00  0.00           O
ATOM   8486  C31 POPEa 361      34.860 129.494  43.586  1.00  0.00           C
ATOM   8487  O32 POPEa 361      34.310 130.024  44.536  1.00  0.00           O
ATOM   8488  C32 POPEa 361      34.530 129.734  42.126  1.00  0.00           C
ATOM   8491  C23 POPEa 361      34.270 124.984  41.186  1.00  0.00           C
ATOM   8494  C24 POPEa 361      34.780 123.954  40.166  1.00  0.00           C
ATOM   8497  C25 POPEa 361      35.780 124.524  39.146  1.00  0.00           C
ATOM   8500  C26 POPEa 361      35.090 125.304  38.026  1.00  0.00           C
ATOM   8503  C27 POPEa 361      36.040 125.714  36.886  1.00  0.00           C
ATOM   8506  C28 POPEa 361      35.360 126.454  35.716  1.00  0.00           C
ATOM   8509  C29 POPEa 361      36.340 126.614  34.576  1.00  0.00           C
ATOM   8511 0C21 POPEa 361      36.050 126.484  33.266  1.00  0.00           C
ATOM   8513 1C21 POPEa 361      34.670 126.214  32.716  1.00  0.00           C
ATOM   8516 2C21 POPEa 361      34.660 126.014  31.186  1.00  0.00           C
ATOM   8519 3C21 POPEa 361      33.220 125.984  30.646  1.00  0.00           C
ATOM   8522 4C21 POPEa 361      33.110 125.564  29.165  1.00  0.00           C
ATOM   8525 5C21 POPEa 361      33.040 124.044  29.015  1.00  0.00           C
ATOM   8528 6C21 POPEa 361      32.780 123.574  27.575  1.00  0.00           C
ATOM   8531 7C21 POPEa 361      32.460 122.084  27.515  1.00  0.00           C
ATOM   8534 8C21 POPEa 361      32.170 121.564  26.105  1.00  0.00           C
ATOM   8538  C33 POPEa 361      34.120 131.204  41.916  1.00  0.00           C
ATOM   8541  C34 POPEa 361      33.610 131.484  40.496  1.00  0.00           C
ATOM   8544  C35 POPEa 361      32.300 130.764  40.176  1.00  0.00           C
ATOM   8547  C36 POPEa 361      31.820 131.024  38.746  1.00  0.00           C
ATOM   8550  C37 POPEa 361      30.660 130.084  38.376  1.00  0.00           C
ATOM   8553  C38 POPEa 361      30.210 130.214  36.916  1.00  0.00           C
ATOM   8556  C39 POPEa 361      31.290 129.754  35.946  1.00  0.00           C
ATOM   8559 0C31 POPEa 361      30.840 129.724  34.486  1.00  0.00           C
ATOM   8562 1C31 POPEa 361      31.930 129.114  33.596  1.00  0.00           C
ATOM   8565 2C31 POPEa 361      31.640 129.234  32.096  1.00  0.00           C
ATOM   8568 3C31 POPEa 361      32.800 129.924  31.356  1.00  0.00           C
ATOM   8571 4C31 POPEa 361      32.700 129.874  29.826  1.00  0.00           C
ATOM   8574 5C31 POPEa 361      33.740 130.784  29.155  1.00  0.00           C
ATOM   8577 6C31 POPEa 361      33.730 130.714  27.635  1.00  0.00           C
ATOM   8581  NH3 POPEb 362       6.670  77.474   5.325  1.00  0.00           N
ATOM   8585  C12 POPEb 362       6.460  78.874   4.845  1.00  0.00           C
ATOM   8588  C11 POPEb 362       6.830  79.854   5.945  1.00  0.00           C
ATOM   8591  P   POPEb 362       7.790  82.184   5.245  1.00  0.00           P
ATOM   8592  O13 POPEb 362       9.070  81.454   5.145  1.00  0.00           O
ATOM   8593  O14 POPEb 362       7.420  83.194   4.235  1.00  0.00           O
ATOM   8594  O11 POPEb 362       7.770  82.984   6.595  1.00  0.00           O
ATOM   8595  O12 POPEb 362       6.610  81.174   5.455  1.00  0.00           O
ATOM   8596  C1  POPEb 362       8.020  82.354   7.845  1.00  0.00           C
ATOM   8599  C2  POPEb 362       6.830  82.534   8.805  1.00  0.00           C
ATOM   8601  O21 POPEb 362       6.760  81.384   9.665  1.00  0.00           O
ATOM   8602  C21 POPEb 362       7.490  81.524  10.745  1.00  0.00           C
ATOM   8603  O22 POPEb 362       8.380  82.344  10.915  1.00  0.00           O
ATOM   8604  C22 POPEb 362       6.940  80.544  11.775  1.00  0.00           C
ATOM   8607  C3  POPEb 362       5.430  82.644   8.135  1.00  0.00           C
ATOM   8610  O31 POPEb 362       4.840  83.944   8.325  1.00  0.00           O
ATOM   8611  C31 POPEb 362       4.340  84.164   9.535  1.00  0.00           C
ATOM   8612  O32 POPEb 362       4.480  83.434  10.495  1.00  0.00           O
ATOM   8613  C32 POPEb 362       3.540  85.464   9.445  1.00  0.00           C
ATOM   8616  C23 POPEb 362       7.230  80.944  13.235  1.00  0.00           C
ATOM   8619  C24 POPEb 362       6.020  80.634  14.125  1.00  0.00           C
ATOM   8622  C25 POPEb 362       6.260  80.854  15.625  1.00  0.00           C
ATOM   8625  C26 POPEb 362       7.440  80.034  16.135  1.00  0.00           C
ATOM   8628  C27 POPEb 362       7.490  79.894  17.655  1.00  0.00           C
ATOM   8631  C28 POPEb 362       8.650  79.004  18.125  1.00  0.00           C
ATOM   8634  C29 POPEb 362       8.500  77.544  17.775  1.00  0.00           C
ATOM   8636 0C21 POPEb 362       8.900  76.494  18.535  1.00  0.00           C
ATOM   8638 1C21 POPEb 362       9.580  76.574  19.875  1.00  0.00           C
ATOM   8641 2C21 POPEb 362       8.710  75.974  20.995  1.00  0.00           C
ATOM   8644 3C21 POPEb 362       9.200  76.374  22.385  1.00  0.00           C
ATOM   8647 4C21 POPEb 362       8.210  76.004  23.495  1.00  0.00           C
ATOM   8650 5C21 POPEb 362       8.400  76.844  24.775  1.00  0.00           C
ATOM   8653 6C21 POPEb 362       9.800  76.724  25.385  1.00  0.00           C
ATOM   8656 7C21 POPEb 362       9.920  77.494  26.705  1.00  0.00           C
ATOM   8659 8C21 POPEb 362      11.370  77.724  27.135  1.00  0.00           C
ATOM   8663  C33 POPEb 362       2.990  85.974  10.785  1.00  0.00           C
ATOM   8666  C34 POPEb 362       3.560  87.354  11.135  1.00  0.00           C
ATOM   8669  C35 POPEb 362       5.050  87.374  11.505  1.00  0.00           C
ATOM   8672  C36 POPEb 362       5.360  86.424  12.665  1.00  0.00           C
ATOM   8675  C37 POPEb 362       6.710  86.684  13.335  1.00  0.00           C
ATOM   8678  C38 POPEb 362       6.990  85.654  14.435  1.00  0.00           C
ATOM   8681  C39 POPEb 362       7.700  86.294  15.635  1.00  0.00           C
ATOM   8684 0C31 POPEb 362       8.010  85.314  16.775  1.00  0.00           C
ATOM   8687 1C31 POPEb 362       8.450  86.084  18.025  1.00  0.00           C
ATOM   8690 2C31 POPEb 362       9.120  85.224  19.105  1.00  0.00           C
ATOM   8693 3C31 POPEb 362       9.410  86.084  20.345  1.00  0.00           C
ATOM   8696 4C31 POPEb 362      10.280  85.414  21.415  1.00  0.00           C
ATOM   8699 5C31 POPEb 362      10.700  86.404  22.515  1.00  0.00           C
ATOM   8702 6C31 POPEb 362      11.620  85.774  23.575  1.00  0.00           C
ATOM   8706  NH3 POPEc 363      81.220  95.344   6.075  1.00  0.00           N
ATOM   8710  C12 POPEc 363      82.570  94.924   5.515  1.00  0.00           C
ATOM   8713  C11 POPEc 363      83.260  93.764   6.275  1.00  0.00           C
ATOM   8716  P   POPEc 363      85.440  92.364   5.615  1.00  0.00           P
ATOM   8717  O13 POPEc 363      84.950  91.774   4.355  1.00  0.00           O
ATOM   8718  O14 POPEc 363      86.900  92.604   5.755  1.00  0.00           O
ATOM   8719  O11 POPEc 363      84.930  91.454   6.805  1.00  0.00           O
ATOM   8720  O12 POPEc 363      84.640  93.704   5.895  1.00  0.00           O
ATOM   8721  C1  POPEc 363      85.640  91.234   8.015  1.00  0.00           C
ATOM   8724  C2  POPEc 363      85.240  92.274   9.105  1.00  0.00           C
ATOM   8726  O21 POPEc 363      86.140  92.354  10.225  1.00  0.00           O
ATOM   8727  C21 POPEc 363      86.660  91.304  10.845  1.00  0.00           C
ATOM   8728  O22 POPEc 363      86.560  90.144  10.515  1.00  0.00           O
ATOM   8729  C22 POPEc 363      87.450  91.854  12.055  1.00  0.00           C
ATOM   8732  C3  POPEc 363      83.760  92.134   9.575  1.00  0.00           C
ATOM   8735  O31 POPEc 363      83.460  93.054  10.655  1.00  0.00           O
ATOM   8736  C31 POPEc 363      82.660  92.614  11.625  1.00  0.00           C
ATOM   8737  O32 POPEc 363      81.950  91.634  11.565  1.00  0.00           O
ATOM   8738  C32 POPEc 363      82.890  93.444  12.895  1.00  0.00           C
ATOM   8741  C23 POPEc 363      87.510  90.984  13.345  1.00  0.00           C
ATOM   8744  C24 POPEc 363      88.040  91.794  14.555  1.00  0.00           C
ATOM   8747  C25 POPEc 363      86.960  92.234  15.555  1.00  0.00           C
ATOM   8750  C26 POPEc 363      87.560  92.934  16.795  1.00  0.00           C
ATOM   8753  C27 POPEc 363      86.600  93.014  17.985  1.00  0.00           C
ATOM   8756  C28 POPEc 363      87.270  93.624  19.235  1.00  0.00           C
ATOM   8759  C29 POPEc 363      86.570  93.274  20.525  1.00  0.00           C
ATOM   8761 0C21 POPEc 363      86.980  92.404  21.475  1.00  0.00           C
ATOM   8763 1C21 POPEc 363      88.230  91.564  21.425  1.00  0.00           C
ATOM   8766 2C21 POPEc 363      89.330  92.004  22.425  1.00  0.00           C
ATOM   8769 3C21 POPEc 363      89.020  91.624  23.875  1.00  0.00           C
ATOM   8772 4C21 POPEc 363      90.180  91.944  24.835  1.00  0.00           C
ATOM   8775 5C21 POPEc 363      90.000  91.354  26.235  1.00  0.00           C
ATOM   8778 6C21 POPEc 363      91.250  91.554  27.105  1.00  0.00           C
ATOM   8781 7C21 POPEc 363      91.130  90.974  28.515  1.00  0.00           C
ATOM   8784 8C21 POPEc 363      92.400  91.114  29.355  1.00  0.00           C
ATOM   8788  C33 POPEc 363      82.250  92.884  14.185  1.00  0.00           C
ATOM   8791  C34 POPEc 363      82.810  93.634  15.405  1.00  0.00           C
ATOM   8794  C35 POPEc 363      82.040  93.424  16.715  1.00  0.00           C
ATOM   8797  C36 POPEc 363      82.640  92.394  17.675  1.00  0.00           C
ATOM   8800  C37 POPEc 363      82.020  92.504  19.085  1.00  0.00           C
ATOM   8803  C38 POPEc 363      82.710  91.654  20.155  1.00  0.00           C
ATOM   8806  C39 POPEc 363      82.690  90.144  19.875  1.00  0.00           C
ATOM   8809 0C31 POPEc 363      83.350  89.354  21.005  1.00  0.00           C
ATOM   8812 1C31 POPEc 363      83.540  87.864  20.655  1.00  0.00           C
ATOM   8815 2C31 POPEc 363      84.870  87.284  21.165  1.00  0.00           C
ATOM   8818 3C31 POPEc 363      86.100  87.794  20.395  1.00  0.00           C
ATOM   8821 4C31 POPEc 363      87.430  87.484  21.085  1.00  0.00           C
ATOM   8824 5C31 POPEc 363      88.640  88.064  20.345  1.00  0.00           C
ATOM   8827 6C31 POPEc 363      89.910  88.124  21.205  1.00  0.00           C
ATOM   8831  NH3 POPEd 364      79.940 129.564  14.195  1.00  0.00           N
ATOM   8835  C12 POPEd 364      78.850 129.914  15.165  1.00  0.00           C
ATOM   8838  C11 POPEd 364      77.480 129.544  14.595  1.00  0.00           C
ATOM   8841  P   POPEd 364      75.580 131.404  14.625  1.00  0.00           P
ATOM   8842  O13 POPEd 364      75.960 132.762  15.035  1.00  0.00           O
ATOM   8843  O14 POPEd 364      75.520 131.154  13.175  1.00  0.00           O
ATOM   8844  O11 POPEd 364      74.220 130.974  15.335  1.00  0.00           O
ATOM   8845  O12 POPEd 364      76.540 130.334  15.285  1.00  0.00           O
ATOM   8846  C1  POPEd 364      74.290 130.834  16.775  1.00  0.00           C
ATOM   8849  C2  POPEd 364      72.910 130.444  17.355  1.00  0.00           C
ATOM   8851  O21 POPEd 364      72.900 130.524  18.795  1.00  0.00           O
ATOM   8852  C21 POPEd 364      73.610 129.654  19.495  1.00  0.00           C
ATOM   8853  O22 POPEd 364      74.450 128.874  19.065  1.00  0.00           O
ATOM   8854  C22 POPEd 364      73.290 129.834  20.985  1.00  0.00           C
ATOM   8857  C3  POPEd 364      72.360 129.084  16.815  1.00  0.00           C
ATOM   8860  O31 POPEd 364      70.920 129.124  16.755  1.00  0.00           O
ATOM   8861  C31 POPEd 364      70.280 128.924  17.905  1.00  0.00           C
ATOM   8862  O32 POPEd 364      70.760 128.524  18.945  1.00  0.00           O
ATOM   8863  C32 POPEd 364      68.830 129.404  17.715  1.00  0.00           C
ATOM   8866  C23 POPEd 364      72.940 128.494  21.695  1.00  0.00           C
ATOM   8869  C24 POPEd 364      72.670 128.684  23.195  1.00  0.00           C
ATOM   8872  C25 POPEd 364      72.350 127.364  23.925  1.00  0.00           C
ATOM   8875  C26 POPEd 364      71.100 127.494  24.805  1.00  0.00           C
ATOM   8878  C27 POPEd 364      70.720 126.174  25.485  1.00  0.00           C
ATOM   8881  C28 POPEd 364      69.290 126.174  26.075  1.00  0.00           C
ATOM   8884  C29 POPEd 364      69.100 127.054  27.285  1.00  0.00           C
ATOM   8886 0C21 POPEd 364      69.180 126.644  28.555  1.00  0.00           C
ATOM   8888 1C21 POPEd 364      69.560 125.254  29.005  1.00  0.00           C
ATOM   8891 2C21 POPEd 364      70.350 125.304  30.316  1.00  0.00           C
ATOM   8894 3C21 POPEd 364      70.580 123.934  30.956  1.00  0.00           C
ATOM   8897 4C21 POPEd 364      71.060 124.074  32.406  1.00  0.00           C
ATOM   8900 5C21 POPEd 364      71.420 122.714  33.006  1.00  0.00           C
ATOM   8903 6C21 POPEd 364      71.550 122.714  34.526  1.00  0.00           C
ATOM   8906 7C21 POPEd 364      71.990 121.344  35.066  1.00  0.00           C
ATOM   8909 8C21 POPEd 364      71.990 121.264  36.596  1.00  0.00           C
ATOM   8913  C33 POPEd 364      67.770 128.514  18.395  1.00  0.00           C
ATOM   8916  C34 POPEd 364      66.440 129.274  18.585  1.00  0.00           C
ATOM   8919  C35 POPEd 364      66.430 130.164  19.845  1.00  0.00           C
ATOM   8922  C36 POPEd 364      66.150 129.364  21.125  1.00  0.00           C
ATOM   8925  C37 POPEd 364      66.550 130.104  22.405  1.00  0.00           C
ATOM   8928  C38 POPEd 364      66.230 129.284  23.665  1.00  0.00           C
ATOM   8931  C39 POPEd 364      64.790 129.474  24.155  1.00  0.00           C
ATOM   8934 0C31 POPEd 364      64.690 130.424  25.355  1.00  0.00           C
ATOM   8937 1C31 POPEd 364      63.250 130.614  25.865  1.00  0.00           C
ATOM   8940 2C31 POPEd 364      63.170 131.604  27.035  1.00  0.00           C
ATOM   8943 3C31 POPEd 364      61.740 131.764  27.585  1.00  0.00           C
ATOM   8946 4C31 POPEd 364      61.340 130.724  28.625  1.00  0.00           C
ATOM   8949 5C31 POPEd 364      60.050 131.124  29.365  1.00  0.00           C
ATOM   8952 6C31 POPEd 364      59.720 130.204  30.546  1.00  0.00           C
ATOM   8956  NH3 POPEe 365      17.840  22.374   3.795  1.00  0.00           N
ATOM   8960  C12 POPEe 365      18.100  20.924   3.525  1.00  0.00           C
ATOM   8963  C11 POPEe 365      17.040  20.084   4.235  1.00  0.00           C
ATOM   8966  P   POPEe 365      14.710  21.004   3.285  1.00  0.00           P
ATOM   8967  O13 POPEe 365      15.250  22.354   3.535  1.00  0.00           O
ATOM   8968  O14 POPEe 365      14.110  20.784   1.965  1.00  0.00           O
ATOM   8969  O11 POPEe 365      13.650  20.594   4.415  1.00  0.00           O
ATOM   8970  O12 POPEe 365      15.870  19.934   3.455  1.00  0.00           O
ATOM   8971  C1  POPEe 365      14.090  19.834   5.545  1.00  0.00           C
ATOM   8974  C2  POPEe 365      12.990  19.734   6.645  1.00  0.00           C
ATOM   8976  O21 POPEe 365      13.630  19.364   7.875  1.00  0.00           O
ATOM   8977  C21 POPEe 365      13.600  20.174   8.945  1.00  0.00           C
ATOM   8978  O22 POPEe 365      14.490  20.204   9.785  1.00  0.00           O
ATOM   8979  C22 POPEe 365      12.320  21.024   9.075  1.00  0.00           C
ATOM   8982  C3  POPEe 365      11.890  18.694   6.295  1.00  0.00           C
ATOM   8985  O31 POPEe 365      10.760  18.864   7.185  1.00  0.00           O
ATOM   8986  C31 POPEe 365      10.150  17.764   7.585  1.00  0.00           C
ATOM   8987  O32 POPEe 365      10.390  16.624   7.195  1.00  0.00           O
ATOM   8988  C32 POPEe 365       9.090  18.134   8.635  1.00  0.00           C
ATOM   8991  C23 POPEe 365      12.070  21.524  10.525  1.00  0.00           C
ATOM   8994  C24 POPEe 365      10.850  22.444  10.645  1.00  0.00           C
ATOM   8997  C25 POPEe 365      10.380  22.624  12.095  1.00  0.00           C
ATOM   9000  C26 POPEe 365      11.460  23.034  13.105  1.00  0.00           C
ATOM   9003  C27 POPEe 365      10.880  23.214  14.515  1.00  0.00           C
ATOM   9006  C28 POPEe 365      11.890  23.794  15.525  1.00  0.00           C
ATOM   9009  C29 POPEe 365      11.290  23.964  16.895  1.00  0.00           C
ATOM   9011 0C21 POPEe 365      11.940  23.984  18.075  1.00  0.00           C
ATOM   9013 1C21 POPEe 365      13.430  23.844  18.295  1.00  0.00           C
ATOM   9016 2C21 POPEe 365      13.780  22.964  19.525  1.00  0.00           C
ATOM   9019 3C21 POPEe 365      13.470  23.644  20.875  1.00  0.00           C
ATOM   9022 4C21 POPEe 365      13.650  22.704  22.075  1.00  0.00           C
ATOM   9025 5C21 POPEe 365      13.160  23.344  23.385  1.00  0.00           C
ATOM   9028 6C21 POPEe 365      13.140  22.364  24.575  1.00  0.00           C
ATOM   9031 7C21 POPEe 365      12.480  22.954  25.825  1.00  0.00           C
ATOM   9034 8C21 POPEe 365      12.330  21.954  26.975  1.00  0.00           C
ATOM   9038  C33 POPEe 365       9.220  17.284   9.915  1.00  0.00           C
ATOM   9041  C34 POPEe 365       8.090  17.524  10.915  1.00  0.00           C
ATOM   9044  C35 POPEe 365       8.360  18.654  11.935  1.00  0.00           C
ATOM   9047  C36 POPEe 365       9.010  18.174  13.245  1.00  0.00           C
ATOM   9050  C37 POPEe 365       8.990  19.264  14.335  1.00  0.00           C
ATOM   9053  C38 POPEe 365       9.240  18.754  15.765  1.00  0.00           C
ATOM   9056  C39 POPEe 365      10.710  18.444  16.055  1.00  0.00           C
ATOM   9059 0C31 POPEe 365      10.940  17.964  17.495  1.00  0.00           C
ATOM   9062 1C31 POPEe 365      12.420  17.714  17.815  1.00  0.00           C
ATOM   9065 2C31 POPEe 365      12.650  16.604  18.865  1.00  0.00           C
ATOM   9068 3C31 POPEe 365      12.100  16.904  20.265  1.00  0.00           C
ATOM   9071 4C31 POPEe 365      13.100  17.664  21.155  1.00  0.00           C
ATOM   9074 5C31 POPEe 365      12.580  17.904  22.575  1.00  0.00           C
ATOM   9077 6C31 POPEe 365      13.560  18.634  23.485  1.00  0.00           C
ATOM   9081  NH3 POPEf 366     122.428  18.024  48.806  1.00  0.00           N
ATOM   9085  C12 POPEf 366     121.368  17.274  49.566  1.00  0.00           C
ATOM   9088  C11 POPEf 366     121.438  15.774  49.286  1.00  0.00           C
ATOM   9091  P   POPEf 366     119.938  13.674  49.676  1.00  0.00           P
ATOM   9092  O13 POPEf 366     120.938  13.084  48.756  1.00  0.00           O
ATOM   9093  O14 POPEf 366     119.718  13.024  50.996  1.00  0.00           O
ATOM   9094  O11 POPEf 366     118.558  13.874  48.936  1.00  0.00           O
ATOM   9095  O12 POPEf 366     120.338  15.174  49.946  1.00  0.00           O
ATOM   9096  C1  POPEf 366     117.858  12.844  48.236  1.00  0.00           C
ATOM   9099  C2  POPEf 366     117.528  13.304  46.786  1.00  0.00           C
ATOM   9101  O21 POPEf 366     117.008  12.164  46.086  1.00  0.00           O
ATOM   9102  C21 POPEf 366     116.478  12.334  44.896  1.00  0.00           C
ATOM   9103  O22 POPEf 366     116.178  13.394  44.376  1.00  0.00           O
ATOM   9104  C22 POPEf 366     116.428  10.984  44.186  1.00  0.00           C
ATOM   9107  C3  POPEf 366     118.838  13.894  46.166  1.00  0.00           C
ATOM   9110  O31 POPEf 366     118.618  14.454  44.866  1.00  0.00           O
ATOM   9111  C31 POPEf 366     119.388  14.044  43.876  1.00  0.00           C
ATOM   9112  O32 POPEf 366     120.438  13.424  43.956  1.00  0.00           O
ATOM   9113  C32 POPEf 366     118.778  14.514  42.566  1.00  0.00           C
ATOM   9116  C23 POPEf 366     116.258  11.134  42.666  1.00  0.00           C
ATOM   9119  C24 POPEf 366     116.418   9.774  41.986  1.00  0.00           C
ATOM   9122  C25 POPEf 366     116.578   9.854  40.466  1.00  0.00           C
ATOM   9125  C26 POPEf 366     116.688   8.454  39.876  1.00  0.00           C
ATOM   9128  C27 POPEf 366     116.648   8.444  38.356  1.00  0.00           C
ATOM   9131  C28 POPEf 366     115.848   7.244  37.826  1.00  0.00           C
ATOM   9134  C29 POPEf 366     115.768   7.314  36.326  1.00  0.00           C
ATOM   9136 0C21 POPEf 366     114.688   7.624  35.586  1.00  0.00           C
ATOM   9138 1C21 POPEf 366     113.290   7.914  36.096  1.00  0.00           C
ATOM   9141 2C21 POPEf 366     112.920   9.404  35.926  1.00  0.00           C
ATOM   9144 3C21 POPEf 366     113.070   9.904  34.486  1.00  0.00           C
ATOM   9147 4C21 POPEf 366     112.370  11.244  34.246  1.00  0.00           C
ATOM   9150 5C21 POPEf 366     112.480  11.684  32.786  1.00  0.00           C
ATOM   9153 6C21 POPEf 366     111.390  12.694  32.416  1.00  0.00           C
ATOM   9156 7C21 POPEf 366     111.470  13.164  30.966  1.00  0.00           C
ATOM   9159 8C21 POPEf 366     110.410  14.214  30.666  1.00  0.00           C
ATOM   9163  C33 POPEf 366     119.728  14.294  41.376  1.00  0.00           C
ATOM   9166  C34 POPEf 366     119.138  14.784  40.066  1.00  0.00           C
ATOM   9169  C35 POPEf 366     120.058  14.514  38.866  1.00  0.00           C
ATOM   9172  C36 POPEf 366     119.518  15.164  37.596  1.00  0.00           C
ATOM   9175  C37 POPEf 366     120.398  14.944  36.366  1.00  0.00           C
ATOM   9178  C38 POPEf 366     119.878  15.744  35.166  1.00  0.00           C
ATOM   9181  C39 POPEf 366     120.558  15.384  33.846  1.00  0.00           C
ATOM   9184 0C31 POPEf 366     122.008  15.854  33.756  1.00  0.00           C
ATOM   9187 1C31 POPEf 366     122.508  15.854  32.316  1.00  0.00           C
ATOM   9190 2C31 POPEf 366     123.868  16.544  32.126  1.00  0.00           C
ATOM   9193 3C31 POPEf 366     124.148  16.894  30.656  1.00  0.00           C
ATOM   9196 4C31 POPEf 366     123.358  18.124  30.196  1.00  0.00           C
ATOM   9199 5C31 POPEf 366     123.488  18.384  28.695  1.00  0.00           C
ATOM   9202 6C31 POPEf 366     122.898  19.734  28.295  1.00  0.00           C
ATOM   9206  NH3 POPEg 367      20.400  75.814  45.996  1.00  0.00           N
ATOM   9210  C12 POPEg 367      21.370  75.034  46.836  1.00  0.00           C
ATOM   9213  C11 POPEg 367      20.730  73.734  47.366  1.00  0.00           C
ATOM   9216  P   POPEg 367      22.430  71.844  46.896  1.00  0.00           P
ATOM   9217  O13 POPEg 367      23.270  72.674  45.996  1.00  0.00           O
ATOM   9218  O14 POPEg 367      23.200  70.854  47.686  1.00  0.00           O
ATOM   9219  O11 POPEg 367      21.230  71.174  46.136  1.00  0.00           O
ATOM   9220  O12 POPEg 367      21.720  72.844  47.906  1.00  0.00           O
ATOM   9221  C1  POPEg 367      21.370  70.464  44.926  1.00  0.00           C
ATOM   9224  C2  POPEg 367      20.690  71.254  43.786  1.00  0.00           C
ATOM   9226  O21 POPEg 367      20.240  70.284  42.826  1.00  0.00           O
ATOM   9227  C21 POPEg 367      19.040  70.474  42.326  1.00  0.00           C
ATOM   9228  O22 POPEg 367      18.410  71.534  42.346  1.00  0.00           O
ATOM   9229  C22 POPEg 367      18.510  69.124  41.846  1.00  0.00           C
ATOM   9232  C3  POPEg 367      21.650  72.314  43.186  1.00  0.00           C
ATOM   9235  O31 POPEg 367      21.050  73.044  42.106  1.00  0.00           O
ATOM   9236  C31 POPEg 367      20.420  74.164  42.466  1.00  0.00           C
ATOM   9237  O32 POPEg 367      20.190  74.524  43.606  1.00  0.00           O
ATOM   9238  C32 POPEg 367      20.010  74.904  41.196  1.00  0.00           C
ATOM   9241  C23 POPEg 367      17.060  69.174  41.326  1.00  0.00           C
ATOM   9244  C24 POPEg 367      16.940  69.784  39.926  1.00  0.00           C
ATOM   9247  C25 POPEg 367      15.550  69.554  39.306  1.00  0.00           C
ATOM   9250  C26 POPEg 367      15.360  68.114  38.806  1.00  0.00           C
ATOM   9253  C27 POPEg 367      13.950  67.854  38.256  1.00  0.00           C
ATOM   9256  C28 POPEg 367      13.830  66.484  37.556  1.00  0.00           C
ATOM   9259  C29 POPEg 367      13.950  65.294  38.476  1.00  0.00           C
ATOM   9261 0C21 POPEg 367      13.950  64.014  38.056  1.00  0.00           C
ATOM   9263 1C21 POPEg 367      13.880  63.574  36.616  1.00  0.00           C
ATOM   9266 2C21 POPEg 367      15.070  62.684  36.206  1.00  0.00           C
ATOM   9269 3C21 POPEg 367      15.290  62.704  34.686  1.00  0.00           C
ATOM   9272 4C21 POPEg 367      16.510  61.894  34.226  1.00  0.00           C
ATOM   9275 5C21 POPEg 367      16.860  62.144  32.756  1.00  0.00           C
ATOM   9278 6C21 POPEg 367      18.050  61.304  32.276  1.00  0.00           C
ATOM   9281 7C21 POPEg 367      18.610  61.774  30.926  1.00  0.00           C
ATOM   9284 8C21 POPEg 367      19.810  60.954  30.456  1.00  0.00           C
ATOM   9288  C33 POPEg 367      19.140  76.144  41.456  1.00  0.00           C
ATOM   9291  C34 POPEg 367      18.750  76.874  40.156  1.00  0.00           C
ATOM   9294  C35 POPEg 367      18.120  76.004  39.056  1.00  0.00           C
ATOM   9297  C36 POPEg 367      19.070  75.724  37.876  1.00  0.00           C
ATOM   9300  C37 POPEg 367      18.360  74.964  36.756  1.00  0.00           C
ATOM   9303  C38 POPEg 367      19.130  74.894  35.426  1.00  0.00           C
ATOM   9306  C39 POPEg 367      19.080  76.224  34.666  1.00  0.00           C
ATOM   9309 0C31 POPEg 367      19.510  76.104  33.206  1.00  0.00           C
ATOM   9312 1C31 POPEg 367      19.090  77.324  32.376  1.00  0.00           C
ATOM   9315 2C31 POPEg 367      19.280  77.094  30.866  1.00  0.00           C
ATOM   9318 3C31 POPEg 367      20.710  77.344  30.366  1.00  0.00           C
ATOM   9321 4C31 POPEg 367      21.020  78.834  30.176  1.00  0.00           C
ATOM   9324 5C31 POPEg 367      22.210  79.104  29.255  1.00  0.00           C
ATOM   9327 6C31 POPEg 367      22.440  80.584  29.005  1.00  0.00           C
ATOM   9331  NH3 POPEh 368      81.670  75.414   8.315  1.00  0.00           N
ATOM   9335  C12 POPEh 368      82.170  76.714   7.745  1.00  0.00           C
ATOM   9338  C11 POPEh 368      81.690  76.954   6.305  1.00  0.00           C
ATOM   9341  P   POPEh 368      81.530  79.304   5.065  1.00  0.00           P
ATOM   9342  O13 POPEh 368      80.070  79.354   5.325  1.00  0.00           O
ATOM   9343  O14 POPEh 368      81.990  79.354   3.665  1.00  0.00           O
ATOM   9344  O11 POPEh 368      82.200  80.524   5.815  1.00  0.00           O
ATOM   9345  O12 POPEh 368      82.290  78.154   5.815  1.00  0.00           O
ATOM   9346  C1  POPEh 368      81.600  80.914   7.055  1.00  0.00           C
ATOM   9349  C2  POPEh 368      82.620  81.644   7.955  1.00  0.00           C
ATOM   9351  O21 POPEh 368      81.920  82.204   9.065  1.00  0.00           O
ATOM   9352  C21 POPEh 368      81.430  81.344   9.925  1.00  0.00           C
ATOM   9353  O22 POPEh 368      81.660  80.144  10.005  1.00  0.00           O
ATOM   9354  C22 POPEh 368      80.490  82.144  10.805  1.00  0.00           C
ATOM   9357  C3  POPEh 368      83.370  82.794   7.225  1.00  0.00           C
ATOM   9360  O31 POPEh 368      84.360  83.334   8.115  1.00  0.00           O
ATOM   9361  C31 POPEh 368      84.490  84.624   8.255  1.00  0.00           C
ATOM   9362  O32 POPEh 368      84.010  85.494   7.545  1.00  0.00           O
ATOM   9363  C32 POPEh 368      85.390  84.844   9.475  1.00  0.00           C
ATOM   9366  C23 POPEh 368      79.480  81.324  11.615  1.00  0.00           C
ATOM   9369  C24 POPEh 368      79.140  82.014  12.935  1.00  0.00           C
ATOM   9372  C25 POPEh 368      80.180  81.604  13.975  1.00  0.00           C
ATOM   9375  C26 POPEh 368      80.140  82.414  15.275  1.00  0.00           C
ATOM   9378  C27 POPEh 368      81.300  81.984  16.195  1.00  0.00           C
ATOM   9381  C28 POPEh 368      81.130  82.514  17.625  1.00  0.00           C
ATOM   9384  C29 POPEh 368      81.890  81.694  18.645  1.00  0.00           C
ATOM   9386 0C21 POPEh 368      81.550  81.544  19.935  1.00  0.00           C
ATOM   9388 1C21 POPEh 368      80.410  82.244  20.645  1.00  0.00           C
ATOM   9391 2C21 POPEh 368      79.260  81.334  21.105  1.00  0.00           C
ATOM   9394 3C21 POPEh 368      78.410  80.794  19.945  1.00  0.00           C
ATOM   9397 4C21 POPEh 368      77.040  80.214  20.385  1.00  0.00           C
ATOM   9400 5C21 POPEh 368      76.040  81.254  20.935  1.00  0.00           C
ATOM   9403 6C21 POPEh 368      75.540  82.264  19.885  1.00  0.00           C
ATOM   9406 7C21 POPEh 368      74.840  83.484  20.485  1.00  0.00           C
ATOM   9409 8C21 POPEh 368      74.350  84.444  19.395  1.00  0.00           C
ATOM   9413  C33 POPEh 368      85.070  83.884  10.665  1.00  0.00           C
ATOM   9416  C34 POPEh 368      86.060  84.034  11.825  1.00  0.00           C
ATOM   9419  C35 POPEh 368      86.020  82.874  12.845  1.00  0.00           C
ATOM   9422  C36 POPEh 368      85.260  83.194  14.145  1.00  0.00           C
ATOM   9425  C37 POPEh 368      85.350  82.014  15.135  1.00  0.00           C
ATOM   9428  C38 POPEh 368      84.970  82.354  16.595  1.00  0.00           C
ATOM   9431  C39 POPEh 368      86.140  82.904  17.415  1.00  0.00           C
ATOM   9434 0C31 POPEh 368      85.830  82.924  18.925  1.00  0.00           C
ATOM   9437 1C31 POPEh 368      87.070  83.254  19.775  1.00  0.00           C
ATOM   9440 2C31 POPEh 368      86.930  82.924  21.265  1.00  0.00           C
ATOM   9443 3C31 POPEh 368      85.790  83.664  21.965  1.00  0.00           C
ATOM   9446 4C31 POPEh 368      85.590  83.184  23.405  1.00  0.00           C
ATOM   9449 5C31 POPEh 368      84.410  83.884  24.085  1.00  0.00           C
ATOM   9452 6C31 POPEh 368      84.280  83.534  25.565  1.00  0.00           C
ATOM   9456  NH3 POPEi 369      52.600  20.154  10.055  1.00  0.00           N
ATOM   9460  C12 POPEi 369      52.990  21.574   9.755  1.00  0.00           C
ATOM   9463  C11 POPEi 369      51.770  22.414   9.335  1.00  0.00           C
ATOM   9466  P   POPEi 369      51.100  24.944   9.085  1.00  0.00           P
ATOM   9467  O13 POPEi 369      50.130  24.664   8.015  1.00  0.00           O
ATOM   9468  O14 POPEi 369      51.680  26.304   9.085  1.00  0.00           O
ATOM   9469  O11 POPEi 369      50.260  24.794  10.385  1.00  0.00           O
ATOM   9470  O12 POPEi 369      52.170  23.774   9.175  1.00  0.00           O
ATOM   9471  C1  POPEi 369      50.770  24.504  11.675  1.00  0.00           C
ATOM   9474  C2  POPEi 369      51.430  25.734  12.355  1.00  0.00           C
ATOM   9476  O21 POPEi 369      51.950  25.504  13.675  1.00  0.00           O
ATOM   9477  C21 POPEi 369      51.360  24.684  14.515  1.00  0.00           C
ATOM   9478  O22 POPEi 369      50.330  24.054  14.375  1.00  0.00           O
ATOM   9479  C22 POPEi 369      52.220  24.534  15.755  1.00  0.00           C
ATOM   9482  C3  POPEi 369      50.540  27.004  12.345  1.00  0.00           C
ATOM   9485  O31 POPEi 369      49.370  26.884  13.185  1.00  0.00           O
ATOM   9486  C31 POPEi 369      48.200  26.824  12.565  1.00  0.00           C
ATOM   9487  O32 POPEi 369      48.030  26.604  11.375  1.00  0.00           O
ATOM   9488  C32 POPEi 369      47.110  27.004  13.635  1.00  0.00           C
ATOM   9491  C23 POPEi 369      51.560  23.524  16.725  1.00  0.00           C
ATOM   9494  C24 POPEi 369      52.410  23.194  17.945  1.00  0.00           C
ATOM   9497  C25 POPEi 369      51.830  21.994  18.705  1.00  0.00           C
ATOM   9500  C26 POPEi 369      52.540  21.714  20.025  1.00  0.00           C
ATOM   9503  C27 POPEi 369      51.800  20.614  20.795  1.00  0.00           C
ATOM   9506  C28 POPEi 369      52.480  20.134  22.095  1.00  0.00           C
ATOM   9509  C29 POPEi 369      53.020  21.224  22.975  1.00  0.00           C
ATOM   9511 0C21 POPEi 369      52.500  21.644  24.145  1.00  0.00           C
ATOM   9513 1C21 POPEi 369      51.230  21.154  24.795  1.00  0.00           C
ATOM   9516 2C21 POPEi 369      51.340  19.834  25.585  1.00  0.00           C
ATOM   9519 3C21 POPEi 369      52.400  19.864  26.695  1.00  0.00           C
ATOM   9522 4C21 POPEi 369      52.370  18.634  27.605  1.00  0.00           C
ATOM   9525 5C21 POPEi 369      51.430  18.764  28.825  1.00  0.00           C
ATOM   9528 6C21 POPEi 369      51.940  19.734  29.906  1.00  0.00           C
ATOM   9531 7C21 POPEi 369      51.140  19.654  31.206  1.00  0.00           C
ATOM   9534 8C21 POPEi 369      51.780  20.434  32.366  1.00  0.00           C
ATOM   9538  C33 POPEi 369      47.270  26.044  14.855  1.00  0.00           C
ATOM   9541  C34 POPEi 369      46.330  26.374  16.025  1.00  0.00           C
ATOM   9544  C35 POPEi 369      46.580  25.474  17.255  1.00  0.00           C
ATOM   9547  C36 POPEi 369      45.740  25.874  18.475  1.00  0.00           C
ATOM   9550  C37 POPEi 369      45.950  24.934  19.685  1.00  0.00           C
ATOM   9553  C38 POPEi 369      45.220  25.424  20.945  1.00  0.00           C
ATOM   9556  C39 POPEi 369      45.450  24.554  22.185  1.00  0.00           C
ATOM   9559 0C31 POPEi 369      46.910  24.594  22.675  1.00  0.00           C
ATOM   9562 1C31 POPEi 369      47.070  24.114  24.125  1.00  0.00           C
ATOM   9565 2C31 POPEi 369      48.500  24.294  24.645  1.00  0.00           C
ATOM   9568 3C31 POPEi 369      48.630  24.234  26.175  1.00  0.00           C
ATOM   9571 4C31 POPEi 369      48.230  22.884  26.775  1.00  0.00           C
ATOM   9574 5C31 POPEi 369      48.440  22.874  28.295  1.00  0.00           C
ATOM   9577 6C31 POPEi 369      48.140  21.534  28.955  1.00  0.00           C
ATOM   9581  NH3 POPEj 370       6.570  53.684  45.176  1.00  0.00           N
ATOM   9585  C12 POPEj 370       5.610  54.504  44.346  1.00  0.00           C
ATOM   9588  C11 POPEj 370       4.240  54.634  45.046  1.00  0.00           C
ATOM   9591  P   POPEj 370       1.900  53.534  45.126  1.00  0.00           P
ATOM   9592  O13 POPEj 370       1.750  53.094  46.536  1.00  0.00           O
ATOM   9593  O14 POPEj 370       1.290  54.814  44.726  1.00  0.00           O
ATOM   9594  O11 POPEj 370       1.250  52.434  44.206  1.00  0.00           O
ATOM   9595  O12 POPEj 370       3.420  53.524  44.686  1.00  0.00           O
ATOM   9596  C1  POPEj 370       1.880  52.044  42.996  1.00  0.00           C
ATOM   9599  C2  POPEj 370       1.740  53.134  41.886  1.00  0.00           C
ATOM   9601  O21 POPEj 370       1.300  52.494  40.676  1.00  0.00           O
ATOM   9602  C21 POPEj 370       0.080  52.644  40.176  1.00  0.00           C
ATOM   9603  O22 POPEj 370      -0.370  51.904  39.316  1.00  0.00           O
ATOM   9604  C22 POPEj 370      -0.750  53.784  40.776  1.00  0.00           C
ATOM   9607  C3  POPEj 370       3.070  53.904  41.656  1.00  0.00           C
ATOM   9610  O31 POPEj 370       3.330  54.174  40.256  1.00  0.00           O
ATOM   9611  C31 POPEj 370       2.880  55.324  39.776  1.00  0.00           C
ATOM   9612  O32 POPEj 370       2.360  56.204  40.436  1.00  0.00           O
ATOM   9613  C32 POPEj 370       3.060  55.294  38.256  1.00  0.00           C
ATOM   9616  C23 POPEj 370      -2.190  53.924  40.226  1.00  0.00           C
ATOM   9619  C24 POPEj 370      -2.460  55.324  39.666  1.00  0.00           C
ATOM   9622  C25 POPEj 370      -2.510  55.334  38.136  1.00  0.00           C
ATOM   9625  C26 POPEj 370      -3.000  56.684  37.616  1.00  0.00           C
ATOM   9628  C27 POPEj 370      -3.050  56.704  36.086  1.00  0.00           C
ATOM   9631  C28 POPEj 370      -3.930  57.834  35.526  1.00  0.00           C
ATOM   9634  C29 POPEj 370      -5.390  57.544  35.766  1.00  0.00           C
ATOM   9636 0C21 POPEj 370      -6.300  57.184  34.836  1.00  0.00           C
ATOM   9638 1C21 POPEj 370      -6.060  57.054  33.346  1.00  0.00           C
ATOM   9641 2C21 POPEj 370      -5.180  55.854  32.916  1.00  0.00           C
ATOM   9644 3C21 POPEj 370      -4.940  55.874  31.396  1.00  0.00           C
ATOM   9647 4C21 POPEj 370      -3.880  54.874  30.916  1.00  0.00           C
ATOM   9650 5C21 POPEj 370      -4.320  53.404  30.936  1.00  0.00           C
ATOM   9653 6C21 POPEj 370      -3.330  52.484  30.196  1.00  0.00           C
ATOM   9656 7C21 POPEj 370      -3.680  50.994  30.306  1.00  0.00           C
ATOM   9659 8C21 POPEj 370      -2.730  50.094  29.505  1.00  0.00           C
ATOM   9663  C33 POPEj 370       2.780  56.654  37.566  1.00  0.00           C
ATOM   9666  C34 POPEj 370       2.310  56.524  36.106  1.00  0.00           C
ATOM   9669  C35 POPEj 370       3.340  55.984  35.106  1.00  0.00           C
ATOM   9672  C36 POPEj 370       2.920  56.294  33.656  1.00  0.00           C
ATOM   9675  C37 POPEj 370       4.090  56.444  32.676  1.00  0.00           C
ATOM   9678  C38 POPEj 370       3.650  57.124  31.366  1.00  0.00           C
ATOM   9681  C39 POPEj 370       4.730  57.194  30.276  1.00  0.00           C
ATOM   9684 0C31 POPEj 370       6.120  57.614  30.776  1.00  0.00           C
ATOM   9687 1C31 POPEj 370       7.170  57.674  29.656  1.00  0.00           C
ATOM   9690 2C31 POPEj 370       7.120  58.974  28.825  1.00  0.00           C
ATOM   9693 3C31 POPEj 370       8.240  59.974  29.165  1.00  0.00           C
ATOM   9696 4C31 POPEj 370       8.280  60.424  30.636  1.00  0.00           C
ATOM   9699 5C31 POPEj 370       9.530  61.264  30.946  1.00  0.00           C
ATOM   9702 6C31 POPEj 370       9.610  61.694  32.406  1.00  0.00           C
ATOM   9706  NH3 POPEk 371      42.370 109.264   5.725  1.00  0.00           N
ATOM   9710  C12 POPEk 371      42.590 110.354   6.745  1.00  0.00           C
ATOM   9713  C11 POPEk 371      42.300 111.754   6.165  1.00  0.00           C
ATOM   9716  P   POPEk 371      42.360 114.264   6.755  1.00  0.00           P
ATOM   9717  O13 POPEk 371      43.510 114.694   5.925  1.00  0.00           O
ATOM   9718  O14 POPEk 371      40.990 114.494   6.245  1.00  0.00           O
ATOM   9719  O11 POPEk 371      42.450 115.024   8.125  1.00  0.00           O
ATOM   9720  O12 POPEk 371      42.490 112.734   7.185  1.00  0.00           O
ATOM   9721  C1  POPEk 371      41.960 114.534   9.375  1.00  0.00           C
ATOM   9724  C2  POPEk 371      41.110 115.604  10.125  1.00  0.00           C
ATOM   9726  O21 POPEk 371      40.380 114.994  11.205  1.00  0.00           O
ATOM   9727  C21 POPEk 371      41.050 114.864  12.335  1.00  0.00           C
ATOM   9728  O22 POPEk 371      42.250 115.014  12.475  1.00  0.00           O
ATOM   9729  C22 POPEk 371      40.060 114.544  13.465  1.00  0.00           C
ATOM   9732  C3  POPEk 371      40.090 116.274   9.145  1.00  0.00           C
ATOM   9735  O31 POPEk 371      38.760 116.404   9.705  1.00  0.00           O
ATOM   9736  C31 POPEk 371      38.480 117.594  10.225  1.00  0.00           C
ATOM   9737  O32 POPEk 371      39.170 118.584  10.125  1.00  0.00           O
ATOM   9738  C32 POPEk 371      37.170 117.564  11.005  1.00  0.00           C
ATOM   9741  C23 POPEk 371      40.680 114.564  14.895  1.00  0.00           C
ATOM   9744  C24 POPEk 371      39.590 114.484  15.985  1.00  0.00           C
ATOM   9747  C25 POPEk 371      40.150 114.284  17.405  1.00  0.00           C
ATOM   9750  C26 POPEk 371      39.040 114.054  18.445  1.00  0.00           C
ATOM   9753  C27 POPEk 371      39.580 113.774  19.855  1.00  0.00           C
ATOM   9756  C28 POPEk 371      38.440 113.734  20.905  1.00  0.00           C
ATOM   9759  C29 POPEk 371      38.810 113.864  22.365  1.00  0.00           C
ATOM   9761 0C21 POPEk 371      39.520 114.864  22.935  1.00  0.00           C
ATOM   9763 1C21 POPEk 371      40.110 116.054  22.215  1.00  0.00           C
ATOM   9766 2C21 POPEk 371      40.090 117.374  23.005  1.00  0.00           C
ATOM   9769 3C21 POPEk 371      40.950 118.444  22.315  1.00  0.00           C
ATOM   9772 4C21 POPEk 371      40.900 119.824  22.975  1.00  0.00           C
ATOM   9775 5C21 POPEk 371      41.620 119.914  24.325  1.00  0.00           C
ATOM   9778 6C21 POPEk 371      43.150 120.034  24.195  1.00  0.00           C
ATOM   9781 7C21 POPEk 371      43.870 119.794  25.525  1.00  0.00           C
ATOM   9784 8C21 POPEk 371      45.370 120.074  25.465  1.00  0.00           C
ATOM   9788  C33 POPEk 371      37.000 116.364  11.955  1.00  0.00           C
ATOM   9791  C34 POPEk 371      35.590 116.224  12.575  1.00  0.00           C
ATOM   9794  C35 POPEk 371      35.260 117.304  13.615  1.00  0.00           C
ATOM   9797  C36 POPEk 371      35.450 116.874  15.065  1.00  0.00           C
ATOM   9800  C37 POPEk 371      34.260 116.084  15.615  1.00  0.00           C
ATOM   9803  C38 POPEk 371      34.650 114.654  15.965  1.00  0.00           C
ATOM   9806  C39 POPEk 371      33.450 113.894  16.525  1.00  0.00           C
ATOM   9809 0C31 POPEk 371      33.800 112.464  16.925  1.00  0.00           C
ATOM   9812 1C31 POPEk 371      32.540 111.674  17.295  1.00  0.00           C
ATOM   9815 2C31 POPEk 371      32.840 110.254  17.765  1.00  0.00           C
ATOM   9818 3C31 POPEk 371      33.500 109.394  16.685  1.00  0.00           C
ATOM   9821 4C31 POPEk 371      33.490 107.914  17.065  1.00  0.00           C
ATOM   9824 5C31 POPEk 371      34.140 107.034  16.005  1.00  0.00           C
ATOM   9827 6C31 POPEk 371      34.180 105.574  16.425  1.00  0.00           C
ATOM   9831  NH3 POPEl 372      22.810 127.394  47.436  1.00  0.00           N
ATOM   9835  C12 POPEl 372      21.660 127.914  48.276  1.00  0.00           C
ATOM   9838  C11 POPEl 372      20.280 127.494  47.726  1.00  0.00           C
ATOM   9841  P   POPEl 372      17.880 128.464  48.356  1.00  0.00           P
ATOM   9842  O13 POPEl 372      17.970 128.214  49.806  1.00  0.00           O
ATOM   9843  O14 POPEl 372      17.190 129.714  47.946  1.00  0.00           O
ATOM   9844  O11 POPEl 372      17.260 127.234  47.556  1.00  0.00           O
ATOM   9845  O12 POPEl 372      19.360 128.584  47.846  1.00  0.00           O
ATOM   9846  C1  POPEl 372      17.230 127.234  46.126  1.00  0.00           C
ATOM   9849  C2  POPEl 372      16.120 126.314  45.546  1.00  0.00           C
ATOM   9851  O21 POPEl 372      16.270 126.364  44.116  1.00  0.00           O
ATOM   9852  C21 POPEl 372      16.280 125.234  43.436  1.00  0.00           C
ATOM   9853  O22 POPEl 372      16.140 124.124  43.886  1.00  0.00           O
ATOM   9854  C22 POPEl 372      16.520 125.604  41.956  1.00  0.00           C
ATOM   9857  C3  POPEl 372      14.700 126.804  45.946  1.00  0.00           C
ATOM   9860  O31 POPEl 372      13.660 126.144  45.186  1.00  0.00           O
ATOM   9861  C31 POPEl 372      13.170 126.794  44.136  1.00  0.00           C
ATOM   9862  O32 POPEl 372      13.450 127.934  43.826  1.00  0.00           O
ATOM   9863  C32 POPEl 372      12.260 125.834  43.356  1.00  0.00           C
ATOM   9866  C23 POPEl 372      17.940 126.204  41.746  1.00  0.00           C
ATOM   9869  C24 POPEl 372      18.040 127.214  40.606  1.00  0.00           C
ATOM   9872  C25 POPEl 372      18.250 126.634  39.206  1.00  0.00           C
ATOM   9875  C26 POPEl 372      18.550 127.734  38.176  1.00  0.00           C
ATOM   9878  C27 POPEl 372      18.890 127.174  36.786  1.00  0.00           C
ATOM   9881  C28 POPEl 372      19.040 128.254  35.696  1.00  0.00           C
ATOM   9884  C29 POPEl 372      20.450 128.794  35.606  1.00  0.00           C
ATOM   9886 0C21 POPEl 372      21.010 129.374  34.526  1.00  0.00           C
ATOM   9888 1C21 POPEl 372      20.350 129.674  33.206  1.00  0.00           C
ATOM   9891 2C21 POPEl 372      20.520 131.134  32.746  1.00  0.00           C
ATOM   9894 3C21 POPEl 372      21.990 131.604  32.696  1.00  0.00           C
ATOM   9897 4C21 POPEl 372      22.190 132.992  32.056  1.00  0.00           C
ATOM   9900 5C21 POPEl 372      23.120 133.902  32.866  1.00  0.00           C
ATOM   9903 6C21 POPEl 372      23.560 135.162  32.116  1.00  0.00           C
ATOM   9906 7C21 POPEl 372      24.720 135.902  32.806  1.00  0.00           C
ATOM   9909 8C21 POPEl 372      26.080 135.622  32.166  1.00  0.00           C
ATOM   9913  C33 POPEl 372      11.880 126.324  41.946  1.00  0.00           C
ATOM   9916  C34 POPEl 372      11.700 125.194  40.926  1.00  0.00           C
ATOM   9919  C35 POPEl 372      11.410 125.754  39.526  1.00  0.00           C
ATOM   9922  C36 POPEl 372      11.520 124.714  38.406  1.00  0.00           C
ATOM   9925  C37 POPEl 372      11.170 125.324  37.046  1.00  0.00           C
ATOM   9928  C38 POPEl 372      11.370 124.334  35.886  1.00  0.00           C
ATOM   9931  C39 POPEl 372      11.240 125.034  34.526  1.00  0.00           C
ATOM   9934 0C31 POPEl 372       9.810 125.054  33.976  1.00  0.00           C
ATOM   9937 1C31 POPEl 372       9.480 123.754  33.246  1.00  0.00           C
ATOM   9940 2C31 POPEl 372       8.150 123.814  32.486  1.00  0.00           C
ATOM   9943 3C31 POPEl 372       7.970 122.624  31.546  1.00  0.00           C
ATOM   9946 4C31 POPEl 372       8.830 122.724  30.276  1.00  0.00           C
ATOM   9949 5C31 POPEl 372       8.630 121.514  29.355  1.00  0.00           C
ATOM   9952 6C31 POPEl 372       9.210 121.714  27.955  1.00  0.00           C
ATOM   9956  NH3 POPEm 373     120.238  42.884   4.565  1.00  0.00           N
ATOM   9960  C12 POPEm 373     118.848  43.424   4.335  1.00  0.00           C
ATOM   9963  C11 POPEm 373     118.558  44.814   4.955  1.00  0.00           C
ATOM   9966  P   POPEm 373     120.628  46.324   4.515  1.00  0.00           P
ATOM   9967  O13 POPEm 373     121.498  45.184   4.165  1.00  0.00           O
ATOM   9968  O14 POPEm 373     120.908  47.654   3.925  1.00  0.00           O
ATOM   9969  O11 POPEm 373     120.558  46.454   6.075  1.00  0.00           O
ATOM   9970  O12 POPEm 373     119.158  45.884   4.215  1.00  0.00           O
ATOM   9971  C1  POPEm 373     121.728  46.374   6.895  1.00  0.00           C
ATOM   9974  C2  POPEm 373     121.928  44.924   7.405  1.00  0.00           C
ATOM   9976  O21 POPEm 373     122.008  44.844   8.835  1.00  0.00           O
ATOM   9977  C21 POPEm 373     123.048  45.414   9.425  1.00  0.00           C
ATOM   9978  O22 POPEm 373     123.908  46.064   8.885  1.00  0.00           O
ATOM   9979  C22 POPEm 373     122.958  45.104  10.925  1.00  0.00           C
ATOM   9982  C3  POPEm 373     123.048  44.144   6.675  1.00  0.00           C
ATOM   9985  O31 POPEm 373     122.798  42.734   6.895  1.00  0.00           O
ATOM   9986  C31 POPEm 373     123.638  42.184   7.755  1.00  0.00           C
ATOM   9987  O32 POPEm 373     124.708  42.634   8.115  1.00  0.00           O
ATOM   9988  C32 POPEm 373     123.018  40.954   8.355  1.00  0.00           C
ATOM   9991  C23 POPEm 373     124.318  45.144  11.665  1.00  0.00           C
ATOM   9994  C24 POPEm 373     124.168  45.034  13.195  1.00  0.00           C
ATOM   9997  C25 POPEm 373     125.518  44.964  13.915  1.00  0.00           C
ATOM  10000  C26 POPEm 373     125.438  44.974  15.455  1.00  0.00           C
ATOM  10003  C27 POPEm 373     126.818  44.754  16.095  1.00  0.00           C
ATOM  10006  C28 POPEm 373     126.908  44.954  17.625  1.00  0.00           C
ATOM  10009  C29 POPEm 373     126.128  43.974  18.485  1.00  0.00           C
ATOM  10011 0C21 POPEm 373     126.438  42.694  18.745  1.00  0.00           C
ATOM  10013 1C21 POPEm 373     127.608  41.904  18.215  1.00  0.00           C
ATOM  10016 2C21 POPEm 373     128.448  41.204  19.305  1.00  0.00           C
ATOM  10019 3C21 POPEm 373     129.398  42.154  20.035  1.00  0.00           C
ATOM  10022 4C21 POPEm 373     130.418  41.434  20.935  1.00  0.00           C
ATOM  10025 5C21 POPEm 373     131.628  42.314  21.305  1.00  0.00           C
ATOM  10028 6C21 POPEm 373     131.298  43.494  22.225  1.00  0.00           C
ATOM  10031 7C21 POPEm 373     132.518  44.364  22.515  1.00  0.00           C
ATOM  10034 8C21 POPEm 373     132.228  45.544  23.455  1.00  0.00           C
ATOM  10038  C33 POPEm 373     122.608  41.384   9.765  1.00  0.00           C
ATOM  10041  C34 POPEm 373     121.988  40.234  10.525  1.00  0.00           C
ATOM  10044  C35 POPEm 373     121.668  40.664  11.945  1.00  0.00           C
ATOM  10047  C36 POPEm 373     120.408  39.984  12.455  1.00  0.00           C
ATOM  10050  C37 POPEm 373     120.248  40.154  13.955  1.00  0.00           C
ATOM  10053  C38 POPEm 373     118.828  39.834  14.395  1.00  0.00           C
ATOM  10056  C39 POPEm 373     118.598  40.174  15.865  1.00  0.00           C
ATOM  10059 0C31 POPEm 373     119.198  39.164  16.845  1.00  0.00           C
ATOM  10062 1C31 POPEm 373     118.888  39.614  18.275  1.00  0.00           C
ATOM  10065 2C31 POPEm 373     119.408  38.684  19.365  1.00  0.00           C
ATOM  10068 3C31 POPEm 373     119.228  39.294  20.755  1.00  0.00           C
ATOM  10071 4C31 POPEm 373     117.768  39.594  21.125  1.00  0.00           C
ATOM  10074 5C31 POPEm 373     117.648  40.224  22.525  1.00  0.00           C
ATOM  10077 6C31 POPEm 373     116.218  40.634  22.875  1.00  0.00           C
ATOM  10081  NH3 POPEn 374     131.068  96.764   5.605  1.00  0.00           N
ATOM  10085  C12 POPEn 374     129.648  97.154   5.945  1.00  0.00           C
ATOM  10088  C11 POPEn 374     129.198  96.814   7.375  1.00  0.00           C
ATOM  10091  P   POPEn 374     127.048  98.374   7.575  1.00  0.00           P
ATOM  10092  O13 POPEn 374     127.948  99.434   7.075  1.00  0.00           O
ATOM  10093  O14 POPEn 374     125.778  98.184   6.835  1.00  0.00           O
ATOM  10094  O11 POPEn 374     126.788  98.524   9.145  1.00  0.00           O
ATOM  10095  O12 POPEn 374     127.788  96.974   7.475  1.00  0.00           O
ATOM  10096  C1  POPEn 374     125.718  99.364   9.625  1.00  0.00           C
ATOM  10099  C2  POPEn 374     125.838  99.674  11.155  1.00  0.00           C
ATOM  10101  O21 POPEn 374     124.708 100.454  11.595  1.00  0.00           O
ATOM  10102  C21 POPEn 374     124.408 100.374  12.905  1.00  0.00           C
ATOM  10103  O22 POPEn 374     124.798  99.494  13.655  1.00  0.00           O
ATOM  10104  C22 POPEn 374     123.428 101.494  13.295  1.00  0.00           C
ATOM  10107  C3  POPEn 374     127.128 100.484  11.445  1.00  0.00           C
ATOM  10110  O31 POPEn 374     127.468 100.434  12.845  1.00  0.00           O
ATOM  10111  C31 POPEn 374     128.638  99.884  13.095  1.00  0.00           C
ATOM  10112  O32 POPEn 374     129.718 100.454  13.015  1.00  0.00           O
ATOM  10113  C32 POPEn 374     128.428  98.434  13.495  1.00  0.00           C
ATOM  10116  C23 POPEn 374     122.898 101.434  14.755  1.00  0.00           C
ATOM  10119  C24 POPEn 374     121.808 102.494  14.995  1.00  0.00           C
ATOM  10122  C25 POPEn 374     121.278 102.654  16.435  1.00  0.00           C
ATOM  10125  C26 POPEn 374     120.568 101.414  16.995  1.00  0.00           C
ATOM  10128  C27 POPEn 374     119.648 101.694  18.195  1.00  0.00           C
ATOM  10131  C28 POPEn 374     120.388 102.124  19.485  1.00  0.00           C
ATOM  10134  C29 POPEn 374     120.398 103.614  19.725  1.00  0.00           C
ATOM  10136 0C21 POPEn 374     120.478 104.214  20.925  1.00  0.00           C
ATOM  10138 1C21 POPEn 374     120.658 103.504  22.245  1.00  0.00           C
ATOM  10141 2C21 POPEn 374     121.718 104.144  23.155  1.00  0.00           C
ATOM  10144 3C21 POPEn 374     121.218 105.414  23.865  1.00  0.00           C
ATOM  10147 4C21 POPEn 374     122.308 106.084  24.715  1.00  0.00           C
ATOM  10150 5C21 POPEn 374     121.778 107.274  25.525  1.00  0.00           C
ATOM  10153 6C21 POPEn 374     120.948 106.844  26.755  1.00  0.00           C
ATOM  10156 7C21 POPEn 374     120.258 108.024  27.425  1.00  0.00           C
ATOM  10159 8C21 POPEn 374     119.608 107.684  28.775  1.00  0.00           C
ATOM  10163  C33 POPEn 374     128.918  98.164  14.925  1.00  0.00           C
ATOM  10166  C34 POPEn 374     128.388  96.814  15.435  1.00  0.00           C
ATOM  10169  C35 POPEn 374     128.768  96.604  16.905  1.00  0.00           C
ATOM  10172  C36 POPEn 374     128.148  95.354  17.525  1.00  0.00           C
ATOM  10175  C37 POPEn 374     128.528  95.244  19.005  1.00  0.00           C
ATOM  10178  C38 POPEn 374     127.728  94.174  19.765  1.00  0.00           C
ATOM  10181  C39 POPEn 374     128.158  94.034  21.235  1.00  0.00           C
ATOM  10184 0C31 POPEn 374     128.058  95.344  22.045  1.00  0.00           C
ATOM  10187 1C31 POPEn 374     128.218  95.104  23.555  1.00  0.00           C
ATOM  10190 2C31 POPEn 374     128.078  96.384  24.395  1.00  0.00           C
ATOM  10193 3C31 POPEn 374     129.258  97.374  24.295  1.00  0.00           C
ATOM  10196 4C31 POPEn 374     130.608  96.764  24.695  1.00  0.00           C
ATOM  10199 5C31 POPEn 374     131.628  97.834  25.125  1.00  0.00           C
ATOM  10202 6C31 POPEn 374     132.978  97.264  25.585  1.00  0.00           C
ATOM  10206  NH3 POPEo 375      66.180  32.384   8.235  1.00  0.00           N
ATOM  10210  C12 POPEo 375      67.430  31.584   8.485  1.00  0.00           C
ATOM  10213  C11 POPEo 375      67.990  31.784   9.895  1.00  0.00           C
ATOM  10216  P   POPEo 375      70.530  31.994  10.615  1.00  0.00           P
ATOM  10217  O13 POPEo 375      71.720  31.384   9.975  1.00  0.00           O
ATOM  10218  O14 POPEo 375      70.300  33.444  10.405  1.00  0.00           O
ATOM  10219  O11 POPEo 375      70.500  31.634  12.145  1.00  0.00           O
ATOM  10220  O12 POPEo 375      69.300  31.204   9.995  1.00  0.00           O
ATOM  10221  C1  POPEo 375      69.260  31.454  12.845  1.00  0.00           C
ATOM  10224  C2  POPEo 375      69.390  31.714  14.375  1.00  0.00           C
ATOM  10226  O21 POPEo 375      69.830  33.064  14.585  1.00  0.00           O
ATOM  10227  C21 POPEo 375      69.740  33.534  15.815  1.00  0.00           C
ATOM  10228  O22 POPEo 375      69.300  32.954  16.785  1.00  0.00           O
ATOM  10229  C22 POPEo 375      70.230  34.984  15.785  1.00  0.00           C
ATOM  10232  C3  POPEo 375      70.300  30.644  15.055  1.00  0.00           C
ATOM  10235  O31 POPEo 375      69.560  30.064  16.145  1.00  0.00           O
ATOM  10236  C31 POPEo 375      70.280  29.504  17.105  1.00  0.00           C
ATOM  10237  O32 POPEo 375      71.480  29.304  17.075  1.00  0.00           O
ATOM  10238  C32 POPEo 375      69.360  29.184  18.285  1.00  0.00           C
ATOM  10241  C23 POPEo 375      70.400  35.624  17.175  1.00  0.00           C
ATOM  10244  C24 POPEo 375      70.940  37.054  17.045  1.00  0.00           C
ATOM  10247  C25 POPEo 375      71.670  37.554  18.295  1.00  0.00           C
ATOM  10250  C26 POPEo 375      70.770  37.764  19.525  1.00  0.00           C
ATOM  10253  C27 POPEo 375      70.250  39.214  19.675  1.00  0.00           C
ATOM  10256  C28 POPEo 375      69.410  39.444  20.945  1.00  0.00           C
ATOM  10259  C29 POPEo 375      70.230  39.284  22.205  1.00  0.00           C
ATOM  10261 0C21 POPEo 375      70.050  39.874  23.405  1.00  0.00           C
ATOM  10263 1C21 POPEo 375      68.960  40.824  23.815  1.00  0.00           C
ATOM  10266 2C21 POPEo 375      68.100  40.234  24.955  1.00  0.00           C
ATOM  10269 3C21 POPEo 375      67.130  39.144  24.485  1.00  0.00           C
ATOM  10272 4C21 POPEo 375      66.320  38.524  25.635  1.00  0.00           C
ATOM  10275 5C21 POPEo 375      65.170  37.634  25.155  1.00  0.00           C
ATOM  10278 6C21 POPEo 375      65.620  36.294  24.565  1.00  0.00           C
ATOM  10281 7C21 POPEo 375      65.580  35.134  25.565  1.00  0.00           C
ATOM  10284 8C21 POPEo 375      65.990  33.784  24.965  1.00  0.00           C
ATOM  10288  C33 POPEo 375      70.100  28.694  19.555  1.00  0.00           C
ATOM  10291  C34 POPEo 375      69.210  28.844  20.795  1.00  0.00           C
ATOM  10294  C35 POPEo 375      69.910  28.574  22.135  1.00  0.00           C
ATOM  10297  C36 POPEo 375      69.160  29.284  23.285  1.00  0.00           C
ATOM  10300  C37 POPEo 375      69.810  29.064  24.655  1.00  0.00           C
ATOM  10303  C38 POPEo 375      69.200  29.954  25.755  1.00  0.00           C
ATOM  10306  C39 POPEo 375      68.010  29.304  26.485  1.00  0.00           C
ATOM  10309 0C31 POPEo 375      67.240  30.314  27.345  1.00  0.00           C
ATOM  10312 1C31 POPEo 375      66.080  29.694  28.145  1.00  0.00           C
ATOM  10315 2C31 POPEo 375      66.360  29.564  29.656  1.00  0.00           C
ATOM  10318 3C31 POPEo 375      67.270  28.394  30.036  1.00  0.00           C
ATOM  10321 4C31 POPEo 375      67.300  28.144  31.556  1.00  0.00           C
ATOM  10324 5C31 POPEo 375      68.060  26.874  31.946  1.00  0.00           C
ATOM  10327 6C31 POPEo 375      67.900  26.494  33.416  1.00  0.00           C
ATOM  10331  NH3 POPEp 376     107.010  98.444  10.105  1.00  0.00           N
ATOM  10335  C12 POPEp 376     107.010  99.394   8.955  1.00  0.00           C
ATOM  10338  C11 POPEp 376     107.530 100.744   9.465  1.00  0.00           C
ATOM  10341  P   POPEp 376     108.650 102.924   8.615  1.00  0.00           P
ATOM  10342  O13 POPEp 376     109.960 102.254   8.685  1.00  0.00           O
ATOM  10343  O14 POPEp 376     108.490 103.894   7.515  1.00  0.00           O
ATOM  10344  O11 POPEp 376     108.280 103.524  10.035  1.00  0.00           O
ATOM  10345  O12 POPEp 376     107.580 101.754   8.455  1.00  0.00           O
ATOM  10346  C1  POPEp 376     109.210 103.614  11.115  1.00  0.00           C
ATOM  10349  C2  POPEp 376     109.300 102.324  11.985  1.00  0.00           C
ATOM  10351  O21 POPEp 376     109.120 102.524  13.395  1.00  0.00           O
ATOM  10352  C21 POPEp 376     110.070 103.164  14.065  1.00  0.00           C
ATOM  10353  O22 POPEp 376     110.700 104.134  13.685  1.00  0.00           O
ATOM  10354  C22 POPEp 376     110.320 102.454  15.395  1.00  0.00           C
ATOM  10357  C3  POPEp 376     110.590 101.494  11.725  1.00  0.00           C
ATOM  10360  O31 POPEp 376     110.700 100.474  12.725  1.00  0.00           O
ATOM  10361  C31 POPEp 376     109.820  99.484  12.665  1.00  0.00           C
ATOM  10362  O32 POPEp 376     109.190  99.154  11.665  1.00  0.00           O
ATOM  10363  C32 POPEp 376     109.820  98.764  13.995  1.00  0.00           C
ATOM  10366  C23 POPEp 376     110.920 103.354  16.495  1.00  0.00           C
ATOM  10369  C24 POPEp 376     110.850 102.654  17.855  1.00  0.00           C
ATOM  10372  C25 POPEp 376     111.390 103.464  19.035  1.00  0.00           C
ATOM  10375  C26 POPEp 376     111.490 102.604  20.305  1.00  0.00           C
ATOM  10378  C27 POPEp 376     111.770 103.394  21.585  1.00  0.00           C
ATOM  10381  C28 POPEp 376     111.960 102.474  22.805  1.00  0.00           C
ATOM  10384  C29 POPEp 376     112.220 103.264  24.075  1.00  0.00           C
ATOM  10386 0C21 POPEp 376     111.410 103.394  25.135  1.00  0.00           C
ATOM  10388 1C21 POPEp 376     110.050 102.764  25.335  1.00  0.00           C
ATOM  10391 2C21 POPEp 376     109.790 102.264  26.765  1.00  0.00           C
ATOM  10394 3C21 POPEp 376     109.620 103.404  27.795  1.00  0.00           C
ATOM  10397 4C21 POPEp 376     109.180 102.904  29.175  1.00  0.00           C
ATOM  10400 5C21 POPEp 376     108.840 104.064  30.126  1.00  0.00           C
ATOM  10403 6C21 POPEp 376     108.390 103.594  31.516  1.00  0.00           C
ATOM  10406 7C21 POPEp 376     107.960 104.744  32.436  1.00  0.00           C
ATOM  10409 8C21 POPEp 376     107.470 104.274  33.806  1.00  0.00           C
ATOM  10413  C33 POPEp 376     108.540  98.834  14.845  1.00  0.00           C
ATOM  10416  C34 POPEp 376     108.820  98.194  16.205  1.00  0.00           C
ATOM  10419  C35 POPEp 376     109.010  96.674  16.135  1.00  0.00           C
ATOM  10422  C36 POPEp 376     109.660  96.124  17.415  1.00  0.00           C
ATOM  10425  C37 POPEp 376     109.600  94.594  17.525  1.00  0.00           C
ATOM  10428  C38 POPEp 376     108.550  94.084  18.525  1.00  0.00           C
ATOM  10431  C39 POPEp 376     108.800  94.474  19.985  1.00  0.00           C
ATOM  10434 0C31 POPEp 376     110.070  93.874  20.575  1.00  0.00           C
ATOM  10437 1C31 POPEp 376     110.060  93.984  22.105  1.00  0.00           C
ATOM  10440 2C31 POPEp 376     111.250  93.324  22.795  1.00  0.00           C
ATOM  10443 3C31 POPEp 376     110.920  92.874  24.225  1.00  0.00           C
ATOM  10446 4C31 POPEp 376     110.200  93.944  25.055  1.00  0.00           C
ATOM  10449 5C31 POPEp 376     109.960  93.504  26.505  1.00  0.00           C
ATOM  10452 6C31 POPEp 376     109.190  94.534  27.325  1.00  0.00           C
ATOM  10456  NH3 POPEq 377      28.170  43.554   6.165  1.00  0.00           N
ATOM  10460  C12 POPEq 377      29.440  43.724   5.365  1.00  0.00           C
ATOM  10463  C11 POPEq 377      29.750  45.214   5.075  1.00  0.00           C
ATOM  10466  P   POPEq 377      31.810  44.504   3.525  1.00  0.00           P
ATOM  10467  O13 POPEq 377      31.230  43.334   2.865  1.00  0.00           O
ATOM  10468  O14 POPEq 377      32.790  45.284   2.755  1.00  0.00           O
ATOM  10469  O11 POPEq 377      32.460  44.074   4.895  1.00  0.00           O
ATOM  10470  O12 POPEq 377      30.590  45.434   3.925  1.00  0.00           O
ATOM  10471  C1  POPEq 377      33.440  44.844   5.585  1.00  0.00           C
ATOM  10474  C2  POPEq 377      33.060  44.864   7.075  1.00  0.00           C
ATOM  10476  O21 POPEq 377      33.990  45.734   7.755  1.00  0.00           O
ATOM  10477  C21 POPEq 377      33.410  46.534   8.635  1.00  0.00           C
ATOM  10478  O22 POPEq 377      32.210  46.734   8.725  1.00  0.00           O
ATOM  10479  C22 POPEq 377      34.440  47.074   9.605  1.00  0.00           C
ATOM  10482  C3  POPEq 377      33.120  43.454   7.695  1.00  0.00           C
ATOM  10485  O31 POPEq 377      32.510  43.424   8.995  1.00  0.00           O
ATOM  10486  C31 POPEq 377      33.310  43.284  10.055  1.00  0.00           C
ATOM  10487  O32 POPEq 377      34.520  43.244  10.025  1.00  0.00           O
ATOM  10488  C32 POPEq 377      32.410  43.174  11.285  1.00  0.00           C
ATOM  10491  C23 POPEq 377      33.730  47.494  10.905  1.00  0.00           C
ATOM  10494  C24 POPEq 377      34.640  47.664  12.125  1.00  0.00           C
ATOM  10497  C25 POPEq 377      33.750  47.894  13.355  1.00  0.00           C
ATOM  10500  C26 POPEq 377      34.410  47.724  14.725  1.00  0.00           C
ATOM  10503  C27 POPEq 377      35.380  48.854  15.115  1.00  0.00           C
ATOM  10506  C28 POPEq 377      35.820  48.794  16.595  1.00  0.00           C
ATOM  10509  C29 POPEq 377      34.640  48.904  17.545  1.00  0.00           C
ATOM  10511 0C21 POPEq 377      34.640  48.644  18.865  1.00  0.00           C
ATOM  10513 1C21 POPEq 377      35.820  48.264  19.715  1.00  0.00           C
ATOM  10516 2C21 POPEq 377      36.510  49.514  20.285  1.00  0.00           C
ATOM  10519 3C21 POPEq 377      37.560  49.234  21.365  1.00  0.00           C
ATOM  10522 4C21 POPEq 377      36.950  48.844  22.715  1.00  0.00           C
ATOM  10525 5C21 POPEq 377      38.000  48.594  23.795  1.00  0.00           C
ATOM  10528 6C21 POPEq 377      37.380  48.434  25.195  1.00  0.00           C
ATOM  10531 7C21 POPEq 377      38.420  48.164  26.285  1.00  0.00           C
ATOM  10534 8C21 POPEq 377      37.810  48.084  27.685  1.00  0.00           C
ATOM  10538  C33 POPEq 377      33.120  43.324  12.635  1.00  0.00           C
ATOM  10541  C34 POPEq 377      32.180  43.844  13.735  1.00  0.00           C
ATOM  10544  C35 POPEq 377      30.870  43.044  13.855  1.00  0.00           C
ATOM  10547  C36 POPEq 377      30.020  43.534  15.035  1.00  0.00           C
ATOM  10550  C37 POPEq 377      28.640  42.854  15.145  1.00  0.00           C
ATOM  10553  C38 POPEq 377      27.880  43.184  16.445  1.00  0.00           C
ATOM  10556  C39 POPEq 377      28.620  42.714  17.705  1.00  0.00           C
ATOM  10559 0C31 POPEq 377      27.800  42.894  18.985  1.00  0.00           C
ATOM  10562 1C31 POPEq 377      28.060  44.224  19.705  1.00  0.00           C
ATOM  10565 2C31 POPEq 377      27.350  44.254  21.055  1.00  0.00           C
ATOM  10568 3C31 POPEq 377      27.760  45.424  21.945  1.00  0.00           C
ATOM  10571 4C31 POPEq 377      27.430  45.154  23.425  1.00  0.00           C
ATOM  10574 5C31 POPEq 377      25.930  45.014  23.715  1.00  0.00           C
ATOM  10577 6C31 POPEq 377      25.650  44.584  25.155  1.00  0.00           C
ATOM  10581  NH3 POPEr 378     113.190  68.474  50.176  1.00  0.00           N
ATOM  10585  C12 POPEr 378     113.510  69.904  49.826  1.00  0.00           C
ATOM  10588  C11 POPEr 378     115.018  70.214  49.926  1.00  0.00           C
ATOM  10591  P   POPEr 378     116.098  71.574  47.966  1.00  0.00           P
ATOM  10592  O13 POPEr 378     117.538  71.334  48.256  1.00  0.00           O
ATOM  10593  O14 POPEr 378     115.468  70.674  46.976  1.00  0.00           O
ATOM  10594  O11 POPEr 378     115.798  73.074  47.596  1.00  0.00           O
ATOM  10595  O12 POPEr 378     115.308  71.494  49.346  1.00  0.00           O
ATOM  10596  C1  POPEr 378     116.808  74.054  47.406  1.00  0.00           C
ATOM  10599  C2  POPEr 378     116.258  75.234  46.556  1.00  0.00           C
ATOM  10601  O21 POPEr 378     117.058  75.364  45.366  1.00  0.00           O
ATOM  10602  C21 POPEr 378     116.538  75.444  44.136  1.00  0.00           C
ATOM  10603  O22 POPEr 378     117.218  75.744  43.166  1.00  0.00           O
ATOM  10604  C22 POPEr 378     115.048  75.084  43.976  1.00  0.00           C
ATOM  10607  C3  POPEr 378     116.278  76.574  47.346  1.00  0.00           C
ATOM  10610  O31 POPEr 378     116.188  77.724  46.476  1.00  0.00           O
ATOM  10611  C31 POPEr 378     115.838  78.864  47.056  1.00  0.00           C
ATOM  10612  O32 POPEr 378     115.408  78.994  48.196  1.00  0.00           O
ATOM  10613  C32 POPEr 378     116.258  80.004  46.126  1.00  0.00           C
ATOM  10616  C23 POPEr 378     114.608  74.934  42.496  1.00  0.00           C
ATOM  10619  C24 POPEr 378     113.100  74.644  42.376  1.00  0.00           C
ATOM  10622  C25 POPEr 378     112.660  74.054  41.026  1.00  0.00           C
ATOM  10625  C26 POPEr 378     111.890  75.014  40.106  1.00  0.00           C
ATOM  10628  C27 POPEr 378     111.500  74.364  38.766  1.00  0.00           C
ATOM  10631  C28 POPEr 378     110.550  75.204  37.906  1.00  0.00           C
ATOM  10634  C29 POPEr 378     110.080  74.434  36.686  1.00  0.00           C
ATOM  10636 0C21 POPEr 378     109.980  74.874  35.416  1.00  0.00           C
ATOM  10638 1C21 POPEr 378     110.310  76.244  34.886  1.00  0.00           C
ATOM  10641 2C21 POPEr 378     109.060  77.144  34.796  1.00  0.00           C
ATOM  10644 3C21 POPEr 378     107.860  76.544  34.026  1.00  0.00           C
ATOM  10647 4C21 POPEr 378     106.830  77.634  33.696  1.00  0.00           C
ATOM  10650 5C21 POPEr 378     105.640  77.154  32.846  1.00  0.00           C
ATOM  10653 6C21 POPEr 378     104.680  78.304  32.486  1.00  0.00           C
ATOM  10656 7C21 POPEr 378     103.770  77.994  31.286  1.00  0.00           C
ATOM  10659 8C21 POPEr 378     102.990  79.204  30.776  1.00  0.00           C
ATOM  10663  C33 POPEr 378     115.568  81.374  46.396  1.00  0.00           C
ATOM  10666  C34 POPEr 378     114.340  81.604  45.496  1.00  0.00           C
ATOM  10669  C35 POPEr 378     113.970  83.084  45.276  1.00  0.00           C
ATOM  10672  C36 POPEr 378     115.098  83.874  44.596  1.00  0.00           C
ATOM  10675  C37 POPEr 378     114.668  85.234  44.036  1.00  0.00           C
ATOM  10678  C38 POPEr 378     115.868  85.944  43.406  1.00  0.00           C
ATOM  10681  C39 POPEr 378     115.608  87.324  42.776  1.00  0.00           C
ATOM  10684 0C31 POPEr 378     114.370  87.444  41.896  1.00  0.00           C
ATOM  10687 1C31 POPEr 378     114.180  88.844  41.296  1.00  0.00           C
ATOM  10690 2C31 POPEr 378     114.948  89.084  39.976  1.00  0.00           C
ATOM  10693 3C31 POPEr 378     116.378  89.614  40.126  1.00  0.00           C
ATOM  10696 4C31 POPEr 378     116.958  90.054  38.776  1.00  0.00           C
ATOM  10699 5C31 POPEr 378     118.338  90.724  38.846  1.00  0.00           C
ATOM  10702 6C31 POPEr 378     118.338  92.094  39.516  1.00  0.00           C
ATOM  10706  NH3 POPEs 379     109.030 117.524   7.825  1.00  0.00           N
ATOM  10710  C12 POPEs 379     108.990 117.044   6.405  1.00  0.00           C
ATOM  10713  C11 POPEs 379     110.160 116.074   6.055  1.00  0.00           C
ATOM  10716  P   POPEs 379     109.190 113.864   6.925  1.00  0.00           P
ATOM  10717  O13 POPEs 379     108.030 114.434   7.625  1.00  0.00           O
ATOM  10718  O14 POPEs 379     108.990 113.424   5.525  1.00  0.00           O
ATOM  10719  O11 POPEs 379     109.770 112.684   7.805  1.00  0.00           O
ATOM  10720  O12 POPEs 379     110.300 114.994   6.985  1.00  0.00           O
ATOM  10721  C1  POPEs 379     109.470 112.664   9.215  1.00  0.00           C
ATOM  10724  C2  POPEs 379     110.410 111.714  10.025  1.00  0.00           C
ATOM  10726  O21 POPEs 379     109.720 111.164  11.175  1.00  0.00           O
ATOM  10727  C21 POPEs 379     108.830 110.224  10.875  1.00  0.00           C
ATOM  10728  O22 POPEs 379     108.650 109.754   9.755  1.00  0.00           O
ATOM  10729  C22 POPEs 379     108.050 109.804  12.125  1.00  0.00           C
ATOM  10732  C3  POPEs 379     111.740 112.424  10.445  1.00  0.00           C
ATOM  10735  O31 POPEs 379     112.330 111.884  11.655  1.00  0.00           O
ATOM  10736  C31 POPEs 379     111.930 112.494  12.775  1.00  0.00           C
ATOM  10737  O32 POPEs 379     111.130 113.404  12.835  1.00  0.00           O
ATOM  10738  C32 POPEs 379     112.620 111.814  13.965  1.00  0.00           C
ATOM  10741  C23 POPEs 379     108.590 108.504  12.785  1.00  0.00           C
ATOM  10744  C24 POPEs 379     107.720 108.124  13.995  1.00  0.00           C
ATOM  10747  C25 POPEs 379     108.260 106.954  14.845  1.00  0.00           C
ATOM  10750  C26 POPEs 379     107.390 106.734  16.095  1.00  0.00           C
ATOM  10753  C27 POPEs 379     108.030 105.764  17.095  1.00  0.00           C
ATOM  10756  C28 POPEs 379     107.140 105.444  18.325  1.00  0.00           C
ATOM  10759  C29 POPEs 379     107.000 106.604  19.265  1.00  0.00           C
ATOM  10761 0C21 POPEs 379     107.380 106.614  20.555  1.00  0.00           C
ATOM  10763 1C21 POPEs 379     108.000 105.444  21.275  1.00  0.00           C
ATOM  10766 2C21 POPEs 379     108.090 105.654  22.795  1.00  0.00           C
ATOM  10769 3C21 POPEs 379     109.120 106.714  23.215  1.00  0.00           C
ATOM  10772 4C21 POPEs 379     109.220 106.864  24.735  1.00  0.00           C
ATOM  10775 5C21 POPEs 379     110.290 107.874  25.135  1.00  0.00           C
ATOM  10778 6C21 POPEs 379     110.400 108.054  26.655  1.00  0.00           C
ATOM  10781 7C21 POPEs 379     111.440 109.104  27.025  1.00  0.00           C
ATOM  10784 8C21 POPEs 379     111.620 109.254  28.535  1.00  0.00           C
ATOM  10788  C33 POPEs 379     111.920 112.134  15.305  1.00  0.00           C
ATOM  10791  C34 POPEs 379     112.510 111.394  16.515  1.00  0.00           C
ATOM  10794  C35 POPEs 379     113.800 112.004  17.075  1.00  0.00           C
ATOM  10797  C36 POPEs 379     114.170 111.364  18.415  1.00  0.00           C
ATOM  10800  C37 POPEs 379     115.358 112.014  19.105  1.00  0.00           C
ATOM  10803  C38 POPEs 379     115.548 111.434  20.505  1.00  0.00           C
ATOM  10806  C39 POPEs 379     116.718 112.034  21.275  1.00  0.00           C
ATOM  10809 0C31 POPEs 379     116.918 111.294  22.605  1.00  0.00           C
ATOM  10812 1C31 POPEs 379     118.158 111.784  23.345  1.00  0.00           C
ATOM  10815 2C31 POPEs 379     118.518 110.884  24.525  1.00  0.00           C
ATOM  10818 3C31 POPEs 379     119.828 111.324  25.185  1.00  0.00           C
ATOM  10821 4C31 POPEs 379     119.688 112.704  25.835  1.00  0.00           C
ATOM  10824 5C31 POPEs 379     120.988 113.134  26.485  1.00  0.00           C
ATOM  10827 6C31 POPEs 379     120.788 114.404  27.285  1.00  0.00           C
ATOM  10831  NH3 POPEt 380      21.690  30.224   8.935  1.00  0.00           N
ATOM  10835  C12 POPEt 380      21.870  28.974   8.105  1.00  0.00           C
ATOM  10838  C11 POPEt 380      20.870  28.894   6.925  1.00  0.00           C
ATOM  10841  P   POPEt 380      18.420  28.404   6.255  1.00  0.00           P
ATOM  10842  O13 POPEt 380      18.600  29.294   5.085  1.00  0.00           O
ATOM  10843  O14 POPEt 380      18.370  26.934   6.015  1.00  0.00           O
ATOM  10844  O11 POPEt 380      17.070  28.854   6.975  1.00  0.00           O
ATOM  10845  O12 POPEt 380      19.510  28.774   7.365  1.00  0.00           O
ATOM  10846  C1  POPEt 380      16.970  30.204   7.465  1.00  0.00           C
ATOM  10849  C2  POPEt 380      16.750  30.274   9.015  1.00  0.00           C
ATOM  10851  O21 POPEt 380      15.470  29.794   9.485  1.00  0.00           O
ATOM  10852  C21 POPEt 380      14.400  30.534   9.235  1.00  0.00           C
ATOM  10853  O22 POPEt 380      14.190  31.144   8.205  1.00  0.00           O
ATOM  10854  C22 POPEt 380      13.650  30.674  10.565  1.00  0.00           C
ATOM  10857  C3  POPEt 380      17.070  31.714   9.555  1.00  0.00           C
ATOM  10860  O31 POPEt 380      17.420  31.754  10.945  1.00  0.00           O
ATOM  10861  C31 POPEt 380      18.690  31.414  11.185  1.00  0.00           C
ATOM  10862  O32 POPEt 380      19.380  30.724  10.435  1.00  0.00           O
ATOM  10863  C32 POPEt 380      19.190  32.034  12.475  1.00  0.00           C
ATOM  10866  C23 POPEt 380      12.130  30.904  10.465  1.00  0.00           C
ATOM  10869  C24 POPEt 380      11.470  30.944  11.855  1.00  0.00           C
ATOM  10872  C25 POPEt 380      11.990  32.074  12.755  1.00  0.00           C
ATOM  10875  C26 POPEt 380      11.270  32.174  14.115  1.00  0.00           C
ATOM  10878  C27 POPEt 380      11.520  33.544  14.775  1.00  0.00           C
ATOM  10881  C28 POPEt 380      10.800  33.724  16.125  1.00  0.00           C
ATOM  10884  C29 POPEt 380      11.650  33.384  17.325  1.00  0.00           C
ATOM  10886 0C21 POPEt 380      11.850  34.184  18.395  1.00  0.00           C
ATOM  10888 1C21 POPEt 380      11.220  35.534  18.625  1.00  0.00           C
ATOM  10891 2C21 POPEt 380      11.250  36.014  20.095  1.00  0.00           C
ATOM  10894 3C21 POPEt 380      10.250  35.334  21.045  1.00  0.00           C
ATOM  10897 4C21 POPEt 380      10.630  33.904  21.475  1.00  0.00           C
ATOM  10900 5C21 POPEt 380       9.780  33.364  22.645  1.00  0.00           C
ATOM  10903 6C21 POPEt 380       8.270  33.384  22.365  1.00  0.00           C
ATOM  10906 7C21 POPEt 380       7.450  32.704  23.455  1.00  0.00           C
ATOM  10909 8C21 POPEt 380       5.940  32.854  23.255  1.00  0.00           C
ATOM  10913  C33 POPEt 380      20.610  31.534  12.815  1.00  0.00           C
ATOM  10916  C34 POPEt 380      21.410  32.504  13.685  1.00  0.00           C
ATOM  10919  C35 POPEt 380      20.690  32.934  14.955  1.00  0.00           C
ATOM  10922  C36 POPEt 380      21.600  33.804  15.805  1.00  0.00           C
ATOM  10925  C37 POPEt 380      20.910  34.284  17.075  1.00  0.00           C
ATOM  10928  C38 POPEt 380      21.900  34.964  18.015  1.00  0.00           C
ATOM  10931  C39 POPEt 380      21.220  35.554  19.245  1.00  0.00           C
ATOM  10934 0C31 POPEt 380      22.250  36.144  20.205  1.00  0.00           C
ATOM  10937 1C31 POPEt 380      21.610  36.714  21.475  1.00  0.00           C
ATOM  10940 2C31 POPEt 380      22.650  37.234  22.475  1.00  0.00           C
ATOM  10943 3C31 POPEt 380      23.700  36.204  22.895  1.00  0.00           C
ATOM  10946 4C31 POPEt 380      23.090  34.894  23.415  1.00  0.00           C
ATOM  10949 5C31 POPEt 380      24.130  33.924  23.975  1.00  0.00           C
ATOM  10952 6C31 POPEt 380      23.480  32.674  24.575  1.00  0.00           C
ATOM  10956  NH3 POPEu 381      61.850  26.714  51.766  1.00  0.00           N
ATOM  10960  C12 POPEu 381      62.750  25.554  51.446  1.00  0.00           C
ATOM  10963  C11 POPEu 381      62.300  24.204  52.056  1.00  0.00           C
ATOM  10966  P   POPEu 381      59.750  23.924  52.666  1.00  0.00           P
ATOM  10967  O13 POPEu 381      58.670  22.974  52.276  1.00  0.00           O
ATOM  10968  O14 POPEu 381      60.240  23.904  54.066  1.00  0.00           O
ATOM  10969  O11 POPEu 381      59.380  25.384  52.246  1.00  0.00           O
ATOM  10970  O12 POPEu 381      60.990  23.734  51.686  1.00  0.00           O
ATOM  10971  C1  POPEu 381      58.110  25.754  51.706  1.00  0.00           C
ATOM  10974  C2  POPEu 381      58.180  26.194  50.226  1.00  0.00           C
ATOM  10976  O21 POPEu 381      56.840  26.204  49.696  1.00  0.00           O
ATOM  10977  C21 POPEu 381      56.700  27.094  48.716  1.00  0.00           C
ATOM  10978  O22 POPEu 381      57.580  27.834  48.296  1.00  0.00           O
ATOM  10979  C22 POPEu 381      55.300  26.994  48.136  1.00  0.00           C
ATOM  10982  C3  POPEu 381      59.020  25.254  49.326  1.00  0.00           C
ATOM  10985  O31 POPEu 381      60.370  25.744  49.226  1.00  0.00           O
ATOM  10986  C31 POPEu 381      61.100  25.614  48.106  1.00  0.00           C
ATOM  10987  O32 POPEu 381      62.240  26.024  48.036  1.00  0.00           O
ATOM  10988  C32 POPEu 381      60.440  24.804  46.976  1.00  0.00           C
ATOM  10991  C23 POPEu 381      54.810  28.384  47.666  1.00  0.00           C
ATOM  10994  C24 POPEu 381      53.440  28.334  46.956  1.00  0.00           C
ATOM  10997  C25 POPEu 381      53.350  27.364  45.776  1.00  0.00           C
ATOM  11000  C26 POPEu 381      54.450  27.554  44.716  1.00  0.00           C
ATOM  11003  C27 POPEu 381      54.330  26.534  43.566  1.00  0.00           C
ATOM  11006  C28 POPEu 381      54.930  27.004  42.226  1.00  0.00           C
ATOM  11009  C29 POPEu 381      56.410  27.264  42.256  1.00  0.00           C
ATOM  11011 0C21 POPEu 381      57.330  26.804  41.376  1.00  0.00           C
ATOM  11013 1C21 POPEu 381      57.060  25.894  40.206  1.00  0.00           C
ATOM  11016 2C21 POPEu 381      56.330  26.614  39.056  1.00  0.00           C
ATOM  11019 3C21 POPEu 381      55.890  25.644  37.946  1.00  0.00           C
ATOM  11022 4C21 POPEu 381      54.820  26.254  37.036  1.00  0.00           C
ATOM  11025 5C21 POPEu 381      55.370  27.194  35.966  1.00  0.00           C
ATOM  11028 6C21 POPEu 381      54.250  27.944  35.226  1.00  0.00           C
ATOM  11031 7C21 POPEu 381      54.730  28.614  33.926  1.00  0.00           C
ATOM  11034 8C21 POPEu 381      55.900  29.574  34.116  1.00  0.00           C
ATOM  11038  C33 POPEu 381      61.390  24.634  45.756  1.00  0.00           C
ATOM  11041  C34 POPEu 381      60.990  23.484  44.826  1.00  0.00           C
ATOM  11044  C35 POPEu 381      61.590  23.614  43.406  1.00  0.00           C
ATOM  11047  C36 POPEu 381      61.240  22.414  42.526  1.00  0.00           C
ATOM  11050  C37 POPEu 381      61.700  22.564  41.066  1.00  0.00           C
ATOM  11053  C38 POPEu 381      61.390  21.294  40.256  1.00  0.00           C
ATOM  11056  C39 POPEu 381      61.790  21.354  38.776  1.00  0.00           C
ATOM  11059 0C31 POPEu 381      61.290  20.114  38.026  1.00  0.00           C
ATOM  11062 1C31 POPEu 381      61.790  20.014  36.586  1.00  0.00           C
ATOM  11065 2C31 POPEu 381      61.320  18.734  35.876  1.00  0.00           C
ATOM  11068 3C31 POPEu 381      61.700  18.714  34.396  1.00  0.00           C
ATOM  11071 4C31 POPEu 381      61.500  17.344  33.726  1.00  0.00           C
ATOM  11074 5C31 POPEu 381      61.730  17.414  32.216  1.00  0.00           C
ATOM  11077 6C31 POPEu 381      61.980  16.064  31.536  1.00  0.00           C
ATOM  11081  NH3 POPEv 382     123.878  66.434  50.186  1.00  0.00           N
ATOM  11085  C12 POPEv 382     123.048  67.544  50.766  1.00  0.00           C
ATOM  11088  C11 POPEv 382     123.708  68.904  50.606  1.00  0.00           C
ATOM  11091  P   POPEv 382     123.418  71.364  51.146  1.00  0.00           P
ATOM  11092  O13 POPEv 382     122.458  72.364  51.656  1.00  0.00           O
ATOM  11093  O14 POPEv 382     124.748  71.364  51.796  1.00  0.00           O
ATOM  11094  O11 POPEv 382     123.588  71.594  49.586  1.00  0.00           O
ATOM  11095  O12 POPEv 382     122.838  69.894  51.196  1.00  0.00           O
ATOM  11096  C1  POPEv 382     124.318  72.734  49.126  1.00  0.00           C
ATOM  11099  C2  POPEv 382     125.178  72.404  47.876  1.00  0.00           C
ATOM  11101  O21 POPEv 382     124.448  72.744  46.676  1.00  0.00           O
ATOM  11102  C21 POPEv 382     125.088  72.534  45.536  1.00  0.00           C
ATOM  11103  O22 POPEv 382     126.278  72.274  45.446  1.00  0.00           O
ATOM  11104  C22 POPEv 382     124.158  72.764  44.336  1.00  0.00           C
ATOM  11107  C3  POPEv 382     125.708  70.934  47.916  1.00  0.00           C
ATOM  11110  O31 POPEv 382     124.788  70.104  47.196  1.00  0.00           O
ATOM  11111  C31 POPEv 382     125.288  68.984  46.716  1.00  0.00           C
ATOM  11112  O32 POPEv 382     126.318  68.444  47.086  1.00  0.00           O
ATOM  11113  C32 POPEv 382     124.388  68.554  45.566  1.00  0.00           C
ATOM  11116  C23 POPEv 382     124.878  72.584  42.966  1.00  0.00           C
ATOM  11119  C24 POPEv 382     124.008  72.814  41.726  1.00  0.00           C
ATOM  11122  C25 POPEv 382     124.808  72.654  40.416  1.00  0.00           C
ATOM  11125  C26 POPEv 382     124.828  71.224  39.816  1.00  0.00           C
ATOM  11128  C27 POPEv 382     125.808  71.114  38.636  1.00  0.00           C
ATOM  11131  C28 POPEv 382     125.288  70.304  37.426  1.00  0.00           C
ATOM  11134  C29 POPEv 382     125.158  68.824  37.706  1.00  0.00           C
ATOM  11136 0C21 POPEv 382     124.358  67.954  37.076  1.00  0.00           C
ATOM  11138 1C21 POPEv 382     123.438  68.234  35.916  1.00  0.00           C
ATOM  11141 2C21 POPEv 382     123.698  67.294  34.726  1.00  0.00           C
ATOM  11144 3C21 POPEv 382     122.558  67.344  33.706  1.00  0.00           C
ATOM  11147 4C21 POPEv 382     122.708  66.374  32.516  1.00  0.00           C
ATOM  11150 5C21 POPEv 382     122.828  64.894  32.926  1.00  0.00           C
ATOM  11153 6C21 POPEv 382     122.528  63.954  31.756  1.00  0.00           C
ATOM  11156 7C21 POPEv 382     122.848  62.484  32.056  1.00  0.00           C
ATOM  11159 8C21 POPEv 382     124.048  61.934  31.266  1.00  0.00           C
ATOM  11163  C33 POPEv 382     124.958  68.994  44.216  1.00  0.00           C
ATOM  11166  C34 POPEv 382     124.188  68.444  43.016  1.00  0.00           C
ATOM  11169  C35 POPEv 382     122.678  68.614  43.136  1.00  0.00           C
ATOM  11172  C36 POPEv 382     122.018  68.914  41.796  1.00  0.00           C
ATOM  11175  C37 POPEv 382     120.498  69.024  41.896  1.00  0.00           C
ATOM  11178  C38 POPEv 382     119.888  69.664  40.636  1.00  0.00           C
ATOM  11181  C39 POPEv 382     120.078  71.194  40.646  1.00  0.00           C
ATOM  11184 0C31 POPEv 382     120.128  71.804  39.236  1.00  0.00           C
ATOM  11187 1C31 POPEv 382     120.738  73.204  39.246  1.00  0.00           C
ATOM  11190 2C31 POPEv 382     121.008  73.754  37.836  1.00  0.00           C
ATOM  11193 3C31 POPEv 382     121.678  75.124  37.876  1.00  0.00           C
ATOM  11196 4C31 POPEv 382     121.998  75.694  36.486  1.00  0.00           C
ATOM  11199 5C31 POPEv 382     122.698  77.054  36.556  1.00  0.00           C
ATOM  11202 6C31 POPEv 382     123.098  77.634  35.196  1.00  0.00           C
ATOM  11206  NH3 POPEw 383      68.730  53.714  48.806  1.00  0.00           N
ATOM  11210  C12 POPEw 383      70.240  53.764  48.976  1.00  0.00           C
ATOM  11213  C11 POPEw 383      70.670  54.964  49.826  1.00  0.00           C
ATOM  11216  P   POPEw 383      73.170  54.464  50.616  1.00  0.00           P
ATOM  11217  O13 POPEw 383      72.720  53.114  51.036  1.00  0.00           O
ATOM  11218  O14 POPEw 383      73.700  55.334  51.666  1.00  0.00           O
ATOM  11219  O11 POPEw 383      74.320  54.244  49.576  1.00  0.00           O
ATOM  11220  O12 POPEw 383      72.070  55.214  49.766  1.00  0.00           O
ATOM  11221  C1  POPEw 383      74.030  53.824  48.246  1.00  0.00           C
ATOM  11224  C2  POPEw 383      75.110  54.374  47.276  1.00  0.00           C
ATOM  11226  O21 POPEw 383      75.410  53.404  46.276  1.00  0.00           O
ATOM  11227  C21 POPEw 383      76.080  52.304  46.596  1.00  0.00           C
ATOM  11228  O22 POPEw 383      76.390  51.924  47.716  1.00  0.00           O
ATOM  11229  C22 POPEw 383      76.250  51.534  45.286  1.00  0.00           C
ATOM  11232  C3  POPEw 383      76.380  54.894  48.016  1.00  0.00           C
ATOM  11235  O31 POPEw 383      77.580  54.804  47.226  1.00  0.00           O
ATOM  11236  C31 POPEw 383      77.700  55.724  46.276  1.00  0.00           C
ATOM  11237  O32 POPEw 383      76.910  56.624  46.046  1.00  0.00           O
ATOM  11238  C32 POPEw 383      78.930  55.364  45.426  1.00  0.00           C
ATOM  11241  C23 POPEw 383      77.580  50.784  45.046  1.00  0.00           C
ATOM  11244  C24 POPEw 383      77.620  50.214  43.616  1.00  0.00           C
ATOM  11247  C25 POPEw 383      78.950  49.574  43.226  1.00  0.00           C
ATOM  11250  C26 POPEw 383      79.070  49.314  41.706  1.00  0.00           C
ATOM  11253  C27 POPEw 383      80.510  49.024  41.266  1.00  0.00           C
ATOM  11256  C28 POPEw 383      80.740  49.154  39.746  1.00  0.00           C
ATOM  11259  C29 POPEw 383      80.220  47.964  38.986  1.00  0.00           C
ATOM  11261 0C21 POPEw 383      80.930  47.114  38.216  1.00  0.00           C
ATOM  11263 1C21 POPEw 383      82.420  47.174  37.916  1.00  0.00           C
ATOM  11266 2C21 POPEw 383      82.700  47.004  36.416  1.00  0.00           C
ATOM  11269 3C21 POPEw 383      84.190  47.024  36.056  1.00  0.00           C
ATOM  11272 4C21 POPEw 383      84.480  46.724  34.576  1.00  0.00           C
ATOM  11275 5C21 POPEw 383      83.610  47.534  33.596  1.00  0.00           C
ATOM  11278 6C21 POPEw 383      83.960  47.304  32.126  1.00  0.00           C
ATOM  11281 7C21 POPEw 383      82.990  48.024  31.166  1.00  0.00           C
ATOM  11284 8C21 POPEw 383      83.330  47.824  29.686  1.00  0.00           C
ATOM  11288  C33 POPEw 383      78.770  55.724  43.936  1.00  0.00           C
ATOM  11291  C34 POPEw 383      78.990  57.214  43.636  1.00  0.00           C
ATOM  11294  C35 POPEw 383      78.670  57.584  42.176  1.00  0.00           C
ATOM  11297  C36 POPEw 383      78.070  58.974  42.026  1.00  0.00           C
ATOM  11300  C37 POPEw 383      77.570  59.264  40.606  1.00  0.00           C
ATOM  11303  C38 POPEw 383      76.520  60.394  40.526  1.00  0.00           C
ATOM  11306  C39 POPEw 383      76.900  61.694  41.256  1.00  0.00           C
ATOM  11309 0C31 POPEw 383      78.210  62.314  40.766  1.00  0.00           C
ATOM  11312 1C31 POPEw 383      78.550  63.624  41.496  1.00  0.00           C
ATOM  11315 2C31 POPEw 383      79.940  64.164  41.146  1.00  0.00           C
ATOM  11318 3C31 POPEw 383      80.240  65.474  41.876  1.00  0.00           C
ATOM  11321 4C31 POPEw 383      81.720  65.894  41.766  1.00  0.00           C
ATOM  11324 5C31 POPEw 383      81.990  67.234  42.456  1.00  0.00           C
ATOM  11327 6C31 POPEw 383      83.460  67.644  42.416  1.00  0.00           C
ATOM  11331  NH3 POPEx 384     126.498  36.444  47.576  1.00  0.00           N
ATOM  11335  C12 POPEx 384     126.108  37.854  47.176  1.00  0.00           C
ATOM  11338  C11 POPEx 384     126.098  38.814  48.406  1.00  0.00           C
ATOM  11341  P   POPEx 384     126.708  41.194  47.396  1.00  0.00           P
ATOM  11342  O13 POPEx 384     126.208  42.584  47.516  1.00  0.00           O
ATOM  11343  O14 POPEx 384     128.078  40.924  47.886  1.00  0.00           O
ATOM  11344  O11 POPEx 384     126.608  40.714  45.896  1.00  0.00           O
ATOM  11345  O12 POPEx 384     125.708  40.164  48.096  1.00  0.00           O
ATOM  11346  C1  POPEx 384     126.718  41.594  44.776  1.00  0.00           C
ATOM  11349  C2  POPEx 384     125.748  41.184  43.626  1.00  0.00           C
ATOM  11351  O21 POPEx 384     125.848  42.174  42.586  1.00  0.00           O
ATOM  11352  C21 POPEx 384     125.608  41.754  41.346  1.00  0.00           C
[truncated: 1,831,627 more chars]
