# Supplementary material for: Characterizing Membrane Association and Periplasmic Transfer of Bacterial Lipoproteins through Molecular Dynamics Simulations
Source: Structure. 2020 Apr 7;28(4):475–487.e3. doi: 10.1016/j.str.2020.01.012 (PMC7139219; doi:10.1016/j.str.2020.01.012)
Supplement: Data S3. Final Coordinates from Simulations (M–X), Related to Figure 3 [file mmc5.zip › M-X/MLTA-5-atomistic.pdb]

TITLE     Protein
REMARK    THIS IS A SIMULATION BOX
CRYST1  128.863  128.863  109.369  90.00  90.00  90.00 P 1           1
MODEL        1
ATOM      1  N   CYSTA   1      65.784  59.992  50.769  1.00  0.00           N
ATOM      3  CA  CYSTA   1      66.714  60.602  51.679  1.00  0.00           C
ATOM      5  C   CYSTA   1      66.113  60.751  53.049  1.00  0.00           C
ATOM      6  O   CYSTA   1      66.223  59.911  53.939  1.00  0.00           O
ATOM      7  CB  CYSTA   1      68.203  60.181  51.649  1.00  0.00           C
ATOM     10  SG  CYSTA   1      69.143  61.131  50.419  1.00  0.00           S
ATOM     11  C1  CYSTA   1      68.042  60.861  48.979  1.00  0.00           C
ATOM     14  CA1 CYSTA   1      65.483  58.692  50.709  1.00  0.00           C
ATOM     15  OA1 CYSTA   1      66.284  57.861  51.089  1.00  0.00           O
ATOM     16  CA2 CYSTA   1      64.144  58.302  50.159  1.00  0.00           C
ATOM     19  C11 CYSTA   1      68.534  61.431  47.639  1.00  0.00           C
ATOM     21  O11 CYSTA   1      69.964  61.282  47.579  1.00  0.00           O
ATOM     22  CX1 CYSTA   1      70.472  61.712  46.439  1.00  0.00           C
ATOM     23  OX1 CYSTA   1      69.843  61.891  45.409  1.00  0.00           O
ATOM     24  CX2 CYSTA   1      71.913  62.081  46.639  1.00  0.00           C
ATOM     27  C12 CYSTA   1      68.053  62.911  47.479  1.00  0.00           C
ATOM     30  O12 CYSTA   1      68.464  63.721  48.599  1.00  0.00           O
ATOM     31  CD1 CYSTA   1      68.273  65.041  48.629  1.00  0.00           C
ATOM     32  OD1 CYSTA   1      68.393  65.712  49.639  1.00  0.00           O
ATOM     33  CD2 CYSTA   1      67.953  65.680  47.279  1.00  0.00           C
ATOM     36  CA3 CYSTA   1      63.544  59.521  49.439  1.00  0.00           C
ATOM     39  CA4 CYSTA   1      62.203  59.301  48.739  1.00  0.00           C
ATOM     42  CA5 CYSTA   1      61.852  60.511  47.859  1.00  0.00           C
ATOM     45  CA6 CYSTA   1      61.293  61.731  48.619  1.00  0.00           C
ATOM     48  CA7 CYSTA   1      61.143  62.992  47.739  1.00  0.00           C
ATOM     51  CA8 CYSTA   1      60.144  62.831  46.579  1.00  0.00           C
ATOM     54  CA9 CYSTA   1      60.753  63.162  45.199  1.00  0.00           C
ATOM     57 0CA1 CYSTA   1      60.114  62.362  44.049  1.00  0.00           C
ATOM     60 1CA1 CYSTA   1      58.583  62.442  43.969  1.00  0.00           C
ATOM     63 2CA1 CYSTA   1      58.023  61.470  42.919  1.00  0.00           C
ATOM     66 3CA1 CYSTA   1      56.523  61.161  43.109  1.00  0.00           C
ATOM     69 4CA1 CYSTA   1      55.593  62.381  43.079  1.00  0.00           C
ATOM     72 5CA1 CYSTA   1      55.472  63.011  41.679  1.00  0.00           C
ATOM     75 6CA1 CYSTA   1      54.464  64.150  41.629  1.00  0.00           C
ATOM     79  CD3 CYSTA   1      66.453  65.691  46.909  1.00  0.00           C
ATOM     82  CD4 CYSTA   1      66.153  65.602  45.399  1.00  0.00           C
ATOM     85  CD5 CYSTA   1      66.343  64.201  44.799  1.00  0.00           C
ATOM     88  CD6 CYSTA   1      65.684  64.042  43.419  1.00  0.00           C
ATOM     91  CD7 CYSTA   1      66.133  65.080  42.369  1.00  0.00           C
ATOM     94  CD8 CYSTA   1      65.582  64.712  40.989  1.00  0.00           C
ATOM     97  CD9 CYSTA   1      65.203  65.922  40.129  1.00  0.00           C
ATOM    100 0CD1 CYSTA   1      66.363  66.551  39.349  1.00  0.00           C
ATOM    103 1CD1 CYSTA   1      65.873  67.711  38.479  1.00  0.00           C
ATOM    106 2CD1 CYSTA   1      66.894  68.161  37.429  1.00  0.00           C
ATOM    109 3CD1 CYSTA   1      66.383  69.322  36.569  1.00  0.00           C
ATOM    112 4CD1 CYSTA   1      67.363  69.742  35.459  1.00  0.00           C
ATOM    115 5CD1 CYSTA   1      67.313  68.821  34.229  1.00  0.00           C
ATOM    118 6CD1 CYSTA   1      68.313  69.191  33.129  1.00  0.00           C
ATOM    122  CX3 CYSTA   1      72.633  61.951  45.289  1.00  0.00           C
ATOM    125  CX4 CYSTA   1      74.093  62.381  45.409  1.00  0.00           C
ATOM    128  CX5 CYSTA   1      74.803  62.260  44.059  1.00  0.00           C
ATOM    131  CX6 CYSTA   1      75.012  60.811  43.639  1.00  0.00           C
ATOM    134  CX7 CYSTA   1      75.873  60.641  42.379  1.00  0.00           C
ATOM    137  CX8 CYSTA   1      75.192  61.091  41.069  1.00  0.00           C
ATOM    140  CX9 CYSTA   1      75.284  62.572  40.799  1.00  0.00           C
ATOM    142 0CX1 CYSTA   1      75.613  63.181  39.639  1.00  0.00           C
ATOM    144 1CX1 CYSTA   1      75.902  62.521  38.319  1.00  0.00           C
ATOM    147 2CX1 CYSTA   1      75.003  63.062  37.189  1.00  0.00           C
ATOM    150 3CX1 CYSTA   1      75.354  64.481  36.719  1.00  0.00           C
ATOM    153 4CX1 CYSTA   1      74.273  65.102  35.819  1.00  0.00           C
ATOM    156 5CX1 CYSTA   1      73.983  64.331  34.519  1.00  0.00           C
ATOM    159 6CX1 CYSTA   1      72.972  65.080  33.639  1.00  0.00           C
ATOM    162 7CX1 CYSTA   1      72.712  64.421  32.279  1.00  0.00           C
ATOM    165 8CX1 CYSTA   1      71.703  65.181  31.430  1.00  0.00           C
ATOM    169  N   SER A   2      65.512  61.951  53.239  1.00  0.00           N
ATOM    171  CA  SER A   2      65.383  62.562  54.549  1.00  0.00           C
ATOM    173  CB  SER A   2      64.253  61.861  55.379  1.00  0.00           C
ATOM    176  OG  SER A   2      64.303  62.102  56.779  1.00  0.00           O
ATOM    178  C   SER A   2      66.762  62.852  55.159  1.00  0.00           C
ATOM    179  O   SER A   2      67.012  62.792  56.359  1.00  0.00           O
ATOM    180  N   SER A   3      67.723  63.141  54.229  1.00  0.00           N
ATOM    182  CA  SER A   3      69.183  63.171  54.339  1.00  0.00           C
ATOM    184  CB  SER A   3      69.743  64.551  54.809  1.00  0.00           C
ATOM    187  OG  SER A   3      70.633  65.091  53.829  1.00  0.00           O
ATOM    189  C   SER A   3      69.894  62.052  55.079  1.00  0.00           C
ATOM    190  O   SER A   3      69.262  61.252  55.759  1.00  0.00           O
ATOM    191  N   LYS A   4      71.243  62.021  54.939  1.00  0.00           N
ATOM    193  CA  LYS A   4      72.292  61.361  55.699  1.00  0.00           C
ATOM    195  CB  LYS A   4      73.273  62.462  56.239  1.00  0.00           C
ATOM    198  CG  LYS A   4      74.133  63.171  55.169  1.00  0.00           C
ATOM    201  CD  LYS A   4      75.393  62.432  54.689  1.00  0.00           C
ATOM    204  CE  LYS A   4      76.523  62.281  55.729  1.00  0.00           C
ATOM    207  NZ  LYS A   4      77.023  63.570  56.239  1.00  0.00           N
ATOM    211  C   LYS A   4      71.923  60.252  56.709  1.00  0.00           C
ATOM    212  O   LYS A   4      71.083  59.382  56.469  1.00  0.00           O
ATOM    213  N   PRO A   5      72.572  60.181  57.849  1.00  0.00           N
ATOM    214  CD  PRO A   5      73.953  59.692  57.909  1.00  0.00           C
ATOM    217  CA  PRO A   5      71.843  59.760  59.039  1.00  0.00           C
ATOM    219  CB  PRO A   5      72.843  58.872  59.789  1.00  0.00           C
ATOM    222  CG  PRO A   5      73.822  58.412  58.719  1.00  0.00           C
ATOM    225  C   PRO A   5      71.434  61.021  59.749  1.00  0.00           C
ATOM    226  O   PRO A   5      72.292  61.751  60.239  1.00  0.00           O
ATOM    227  N   THR A   6      70.122  61.330  59.769  1.00  0.00           N
ATOM    229  CA  THR A   6      69.633  62.622  60.299  1.00  0.00           C
ATOM    231  CB  THR A   6      68.893  63.421  59.219  1.00  0.00           C
ATOM    233  OG1 THR A   6      69.453  63.151  57.939  1.00  0.00           O
ATOM    235  CG2 THR A   6      69.074  64.931  59.379  1.00  0.00           C
ATOM    239  C   THR A   6      68.773  62.372  61.539  1.00  0.00           C
ATOM    240  O   THR A   6      68.343  63.282  62.249  1.00  0.00           O
ATOM    241  N   ASP A   7      68.563  61.082  61.919  1.00  0.00           N
ATOM    243  CA  ASP A   7      67.442  60.641  62.749  1.00  0.00           C
ATOM    245  CB  ASP A   7      67.104  59.151  62.369  1.00  0.00           C
ATOM    248  CG  ASP A   7      65.622  58.792  62.319  1.00  0.00           C
ATOM    249  OD1 ASP A   7      64.794  59.602  61.849  1.00  0.00           O
ATOM    250  OD2 ASP A   7      65.303  57.622  62.689  1.00  0.00           O
ATOM    251  C   ASP A   7      67.784  60.741  64.249  1.00  0.00           C
ATOM    252  O   ASP A   7      66.983  60.452  65.139  1.00  0.00           O
ATOM    253  N   ARG A   8      69.023  61.172  64.569  1.00  0.00           N
ATOM    255  CA  ARG A   8      69.523  61.301  65.919  1.00  0.00           C
ATOM    257  CB  ARG A   8      70.332  60.051  66.419  1.00  0.00           C
ATOM    260  CG  ARG A   8      71.214  59.352  65.379  1.00  0.00           C
ATOM    263  CD  ARG A   8      72.112  58.201  65.889  1.00  0.00           C
ATOM    266  NE  ARG A   8      71.303  56.991  66.279  1.00  0.00           N
ATOM    268  CZ  ARG A   8      71.843  55.841  66.699  1.00  0.00           C
ATOM    269  NH1 ARG A   8      73.122  55.562  66.589  1.00  0.00           N
ATOM    272  NH2 ARG A   8      71.083  54.942  67.289  1.00  0.00           N
ATOM    275  C   ARG A   8      70.192  62.642  66.169  1.00  0.00           C
ATOM    276  O   ARG A   8      71.074  62.792  67.019  1.00  0.00           O
ATOM    277  N   GLY A   9      69.752  63.712  65.479  1.00  0.00           N
ATOM    279  CA  GLY A   9      70.093  65.091  65.819  1.00  0.00           C
ATOM    282  C   GLY A   9      71.182  65.691  64.999  1.00  0.00           C
ATOM    283  O   GLY A   9      71.613  66.822  65.219  1.00  0.00           O
ATOM    284  N   GLN A  10      71.633  64.962  63.979  1.00  0.00           N
ATOM    286  CA  GLN A  10      72.464  65.501  62.939  1.00  0.00           C
ATOM    288  CB  GLN A  10      73.003  64.411  61.979  1.00  0.00           C
ATOM    291  CG  GLN A  10      74.152  63.542  62.539  1.00  0.00           C
ATOM    294  CD  GLN A  10      73.723  62.250  63.229  1.00  0.00           C
ATOM    295  OE1 GLN A  10      72.803  62.221  64.039  1.00  0.00           O
ATOM    296  NE2 GLN A  10      74.472  61.152  62.979  1.00  0.00           N
ATOM    299  C   GLN A  10      71.832  66.632  62.139  1.00  0.00           C
ATOM    300  O   GLN A  10      70.733  66.531  61.589  1.00  0.00           O
ATOM    301  N   GLN A  11      72.553  67.742  61.999  1.00  0.00           N
ATOM    303  CA  GLN A  11      72.223  68.801  61.069  1.00  0.00           C
ATOM    305  CB  GLN A  11      71.683  70.080  61.769  1.00  0.00           C
ATOM    308  CG  GLN A  11      70.313  69.941  62.459  1.00  0.00           C
ATOM    311  CD  GLN A  11      69.924  71.271  63.119  1.00  0.00           C
ATOM    312  OE1 GLN A  11      69.612  72.282  62.479  1.00  0.00           O
ATOM    313  NE2 GLN A  11      69.964  71.330  64.459  1.00  0.00           N
ATOM    316  C   GLN A  11      73.502  69.091  60.329  1.00  0.00           C
ATOM    317  O   GLN A  11      74.583  68.691  60.769  1.00  0.00           O
ATOM    318  N   TYR A  12      73.442  69.712  59.139  1.00  0.00           N
ATOM    320  CA  TYR A  12      74.583  69.661  58.259  1.00  0.00           C
ATOM    322  CB  TYR A  12      74.363  68.541  57.189  1.00  0.00           C
ATOM    325  CG  TYR A  12      74.453  67.142  57.779  1.00  0.00           C
ATOM    326  CD1 TYR A  12      75.703  66.572  57.999  1.00  0.00           C
ATOM    328  CE1 TYR A  12      75.833  65.271  58.509  1.00  0.00           C
ATOM    330  CZ  TYR A  12      74.692  64.481  58.729  1.00  0.00           C
ATOM    331  OH  TYR A  12      74.833  63.132  59.119  1.00  0.00           O
ATOM    333  CD2 TYR A  12      73.303  66.361  58.029  1.00  0.00           C
ATOM    335  CE2 TYR A  12      73.432  65.041  58.499  1.00  0.00           C
ATOM    337  C   TYR A  12      74.883  71.041  57.679  1.00  0.00           C
ATOM    338  O   TYR A  12      75.503  71.161  56.629  1.00  0.00           O
ATOM    339  N   LYS A  13      74.503  72.142  58.379  1.00  0.00           N
ATOM    341  CA  LYS A  13      74.743  73.521  57.939  1.00  0.00           C
ATOM    343  CB  LYS A  13      73.854  74.492  58.759  1.00  0.00           C
ATOM    346  CG  LYS A  13      72.343  74.430  58.469  1.00  0.00           C
ATOM    349  CD  LYS A  13      71.523  75.041  59.609  1.00  0.00           C
ATOM    352  CE  LYS A  13      71.643  74.220  60.889  1.00  0.00           C
ATOM    355  NZ  LYS A  13      70.813  74.801  61.939  1.00  0.00           N
ATOM    359  C   LYS A  13      76.182  74.010  58.139  1.00  0.00           C
ATOM    360  O   LYS A  13      76.574  75.111  57.759  1.00  0.00           O
ATOM    361  N   ASP A  14      77.003  73.180  58.789  1.00  0.00           N
ATOM    363  CA  ASP A  14      78.284  73.562  59.349  1.00  0.00           C
ATOM    365  CB  ASP A  14      78.473  72.771  60.659  1.00  0.00           C
ATOM    368  CG  ASP A  14      77.493  73.242  61.699  1.00  0.00           C
ATOM    369  OD1 ASP A  14      77.684  74.360  62.229  1.00  0.00           O
ATOM    370  OD2 ASP A  14      76.493  72.521  61.999  1.00  0.00           O
ATOM    371  C   ASP A  14      79.423  73.311  58.369  1.00  0.00           C
ATOM    372  O   ASP A  14      80.604  73.482  58.679  1.00  0.00           O
ATOM    373  N   GLY A  15      79.063  72.911  57.139  1.00  0.00           N
ATOM    375  CA  GLY A  15      79.894  73.051  55.959  1.00  0.00           C
ATOM    378  C   GLY A  15      80.824  71.921  55.649  1.00  0.00           C
ATOM    379  O   GLY A  15      81.222  71.841  54.509  1.00  0.00           O
ATOM    380  N   LYS A  16      81.193  71.070  56.629  1.00  0.00           N
ATOM    382  CA  LYS A  16      82.214  70.010  56.549  1.00  0.00           C
ATOM    384  CB  LYS A  16      82.493  69.360  55.149  1.00  0.00           C
ATOM    387  CG  LYS A  16      83.523  68.212  55.049  1.00  0.00           C
ATOM    390  CD  LYS A  16      83.363  67.051  56.049  1.00  0.00           C
ATOM    393  CE  LYS A  16      84.002  65.712  55.649  1.00  0.00           C
ATOM    396  NZ  LYS A  16      85.393  65.892  55.199  1.00  0.00           N
ATOM    400  C   LYS A  16      83.523  70.492  57.149  1.00  0.00           C
ATOM    401  O   LYS A  16      84.012  71.591  56.859  1.00  0.00           O
ATOM    402  N   PHE A  17      84.152  69.691  58.019  1.00  0.00           N
ATOM    404  CA  PHE A  17      85.344  70.041  58.779  1.00  0.00           C
ATOM    406  CB  PHE A  17      85.153  69.621  60.259  1.00  0.00           C
ATOM    409  CG  PHE A  17      84.113  70.492  60.919  1.00  0.00           C
ATOM    410  CD1 PHE A  17      82.743  70.361  60.619  1.00  0.00           C
ATOM    412  CE1 PHE A  17      81.804  71.282  61.079  1.00  0.00           C
ATOM    414  CZ  PHE A  17      82.214  72.320  61.909  1.00  0.00           C
ATOM    416  CD2 PHE A  17      84.493  71.501  61.819  1.00  0.00           C
ATOM    418  CE2 PHE A  17      83.553  72.411  62.319  1.00  0.00           C
ATOM    420  C   PHE A  17      86.613  69.400  58.209  1.00  0.00           C
ATOM    421  O   PHE A  17      86.553  68.411  57.489  1.00  0.00           O
ATOM    422  N   THR A  18      87.803  69.971  58.529  1.00  0.00           N
ATOM    424  CA  THR A  18      89.113  69.451  58.129  1.00  0.00           C
ATOM    426  CB  THR A  18      89.934  70.462  57.309  1.00  0.00           C
ATOM    428  OG1 THR A  18      89.964  71.712  57.969  1.00  0.00           O
ATOM    430  CG2 THR A  18      89.253  70.701  55.949  1.00  0.00           C
ATOM    434  C   THR A  18      90.004  69.080  59.319  1.00  0.00           C
ATOM    435  O   THR A  18      91.044  68.441  59.139  1.00  0.00           O
ATOM    436  N   GLN A  19      89.603  69.462  60.559  1.00  0.00           N
ATOM    438  CA  GLN A  19      90.354  69.290  61.789  1.00  0.00           C
ATOM    440  CB  GLN A  19      91.232  70.521  62.199  1.00  0.00           C
ATOM    443  CG  GLN A  19      92.173  71.070  61.109  1.00  0.00           C
ATOM    446  CD  GLN A  19      93.073  72.191  61.649  1.00  0.00           C
ATOM    447  OE1 GLN A  19      94.304  72.121  61.539  1.00  0.00           O
ATOM    448  NE2 GLN A  19      92.482  73.231  62.279  1.00  0.00           N
ATOM    451  C   GLN A  19      89.304  69.220  62.889  1.00  0.00           C
ATOM    452  O   GLN A  19      88.253  69.830  62.669  1.00  0.00           O
ATOM    453  N   PRO A  20      89.533  68.580  64.039  1.00  0.00           N
ATOM    454  CD  PRO A  20      90.573  67.562  64.189  1.00  0.00           C
ATOM    457  CA  PRO A  20      88.673  68.611  65.219  1.00  0.00           C
ATOM    459  CB  PRO A  20      89.514  67.941  66.309  1.00  0.00           C
ATOM    462  CG  PRO A  20      90.223  66.860  65.499  1.00  0.00           C
ATOM    465  C   PRO A  20      88.103  69.941  65.649  1.00  0.00           C
ATOM    466  O   PRO A  20      86.953  69.971  66.069  1.00  0.00           O
ATOM    467  N   PHE A  21      88.894  71.021  65.609  1.00  0.00           N
ATOM    469  CA  PHE A  21      88.464  72.330  66.029  1.00  0.00           C
ATOM    471  CB  PHE A  21      89.192  72.812  67.309  1.00  0.00           C
ATOM    474  CG  PHE A  21      88.894  71.882  68.459  1.00  0.00           C
ATOM    475  CD1 PHE A  21      87.683  71.971  69.159  1.00  0.00           C
ATOM    477  CE1 PHE A  21      87.423  71.111  70.239  1.00  0.00           C
ATOM    479  CZ  PHE A  21      88.373  70.150  70.619  1.00  0.00           C
ATOM    481  CD2 PHE A  21      89.832  70.911  68.849  1.00  0.00           C
ATOM    483  CE2 PHE A  21      89.574  70.041  69.919  1.00  0.00           C
ATOM    485  C   PHE A  21      88.684  73.322  64.889  1.00  0.00           C
ATOM    486  O   PHE A  21      89.763  73.401  64.309  1.00  0.00           O
ATOM    487  N   SER A  22      87.633  74.101  64.559  1.00  0.00           N
ATOM    489  CA  SER A  22      87.743  75.271  63.689  1.00  0.00           C
ATOM    491  CB  SER A  22      87.123  75.111  62.269  1.00  0.00           C
ATOM    494  OG  SER A  22      85.713  74.841  62.239  1.00  0.00           O
ATOM    496  C   SER A  22      87.133  76.461  64.379  1.00  0.00           C
ATOM    497  O   SER A  22      86.053  76.372  64.969  1.00  0.00           O
ATOM    498  N   LEU A  23      87.832  77.602  64.339  1.00  0.00           N
ATOM    500  CA  LEU A  23      87.303  78.861  64.809  1.00  0.00           C
ATOM    502  CB  LEU A  23      88.452  79.892  64.969  1.00  0.00           C
ATOM    505  CG  LEU A  23      88.093  81.301  65.499  1.00  0.00           C
ATOM    507  CD1 LEU A  23      87.593  82.241  64.389  1.00  0.00           C
ATOM    511  CD2 LEU A  23      87.154  81.252  66.719  1.00  0.00           C
ATOM    515  C   LEU A  23      86.214  79.391  63.879  1.00  0.00           C
ATOM    516  O   LEU A  23      86.453  79.701  62.709  1.00  0.00           O
ATOM    517  N   VAL A  24      84.972  79.532  64.399  1.00  0.00           N
ATOM    519  CA  VAL A  24      83.854  80.002  63.599  1.00  0.00           C
ATOM    521  CB  VAL A  24      82.543  79.260  63.839  1.00  0.00           C
ATOM    523  CG1 VAL A  24      82.762  77.792  63.419  1.00  0.00           C
ATOM    527  CG2 VAL A  24      82.084  79.352  65.299  1.00  0.00           C
ATOM    531  C   VAL A  24      83.644  81.500  63.759  1.00  0.00           C
ATOM    532  O   VAL A  24      83.983  82.111  64.769  1.00  0.00           O
ATOM    533  N   ASN A  25      83.082  82.192  62.729  1.00  0.00           N
ATOM    535  CA  ASN A  25      82.883  83.631  62.829  1.00  0.00           C
ATOM    537  CB  ASN A  25      82.653  84.272  61.439  1.00  0.00           C
ATOM    540  CG  ASN A  25      83.942  84.331  60.639  1.00  0.00           C
ATOM    541  OD1 ASN A  25      85.034  84.412  61.209  1.00  0.00           O
ATOM    542  ND2 ASN A  25      83.833  84.352  59.299  1.00  0.00           N
ATOM    545  C   ASN A  25      81.773  84.011  63.809  1.00  0.00           C
ATOM    546  O   ASN A  25      81.853  85.002  64.549  1.00  0.00           O
ATOM    547  N   GLN A  26      80.733  83.181  63.839  1.00  0.00           N
ATOM    549  CA  GLN A  26      79.792  83.041  64.919  1.00  0.00           C
ATOM    551  CB  GLN A  26      78.682  84.102  64.829  1.00  0.00           C
ATOM    554  CG  GLN A  26      77.893  84.062  63.499  1.00  0.00           C
ATOM    557  CD  GLN A  26      76.953  85.250  63.379  1.00  0.00           C
ATOM    558  OE1 GLN A  26      76.214  85.592  64.309  1.00  0.00           O
ATOM    559  NE2 GLN A  26      76.972  85.931  62.209  1.00  0.00           N
ATOM    562  C   GLN A  26      79.192  81.632  64.809  1.00  0.00           C
ATOM    563  O   GLN A  26      79.143  81.091  63.699  1.00  0.00           O
ATOM    564  N   PRO A  27      78.743  80.991  65.879  1.00  0.00           N
ATOM    565  CD  PRO A  27      79.104  81.340  67.259  1.00  0.00           C
ATOM    568  CA  PRO A  27      77.854  79.830  65.829  1.00  0.00           C
ATOM    570  CB  PRO A  27      77.582  79.521  67.309  1.00  0.00           C
ATOM    573  CG  PRO A  27      78.822  80.051  68.029  1.00  0.00           C
ATOM    576  C   PRO A  27      76.534  80.002  65.049  1.00  0.00           C
ATOM    577  O   PRO A  27      76.063  81.122  64.839  1.00  0.00           O
ATOM    578  N   ASP A  28      75.924  78.872  64.649  1.00  0.00           N
ATOM    580  CA  ASP A  28      74.593  78.821  64.059  1.00  0.00           C
ATOM    582  CB  ASP A  28      74.483  77.501  63.289  1.00  0.00           C
ATOM    585  CG  ASP A  28      73.262  77.431  62.389  1.00  0.00           C
ATOM    586  OD1 ASP A  28      72.233  76.801  62.789  1.00  0.00           O
ATOM    587  OD2 ASP A  28      73.313  78.001  61.279  1.00  0.00           O
ATOM    588  C   ASP A  28      73.483  78.852  65.099  1.00  0.00           C
ATOM    589  O   ASP A  28      72.324  79.121  64.809  1.00  0.00           O
ATOM    590  N   ALA A  29      73.854  78.562  66.369  1.00  0.00           N
ATOM    592  CA  ALA A  29      72.942  78.681  67.479  1.00  0.00           C
ATOM    594  CB  ALA A  29      73.663  78.271  68.769  1.00  0.00           C
ATOM    598  C   ALA A  29      72.403  80.090  67.589  1.00  0.00           C
ATOM    599  O   ALA A  29      73.113  81.080  67.409  1.00  0.00           O
ATOM    600  N   VAL A  30      71.093  80.221  67.849  1.00  0.00           N
ATOM    602  CA  VAL A  30      70.393  81.480  67.779  1.00  0.00           C
ATOM    604  CB  VAL A  30      69.332  81.462  66.669  1.00  0.00           C
ATOM    606  CG1 VAL A  30      68.152  80.531  66.979  1.00  0.00           C
ATOM    610  CG2 VAL A  30      68.822  82.882  66.399  1.00  0.00           C
ATOM    614  C   VAL A  30      69.872  81.742  69.179  1.00  0.00           C
ATOM    615  O   VAL A  30      69.623  80.821  69.959  1.00  0.00           O
ATOM    616  N   GLY A  31      69.733  83.022  69.559  1.00  0.00           N
ATOM    618  CA  GLY A  31      69.332  83.391  70.899  1.00  0.00           C
ATOM    621  C   GLY A  31      70.372  83.150  71.959  1.00  0.00           C
ATOM    622  O   GLY A  31      71.553  82.931  71.699  1.00  0.00           O
ATOM    623  N   ALA A  32      69.953  83.211  73.219  1.00  0.00           N
ATOM    625  CA  ALA A  32      70.833  83.141  74.359  1.00  0.00           C
ATOM    627  CB  ALA A  32      70.383  84.151  75.429  1.00  0.00           C
ATOM    631  C   ALA A  32      70.773  81.760  74.959  1.00  0.00           C
ATOM    632  O   ALA A  32      69.663  81.241  75.109  1.00  0.00           O
ATOM    633  N   PRO A  33      71.863  81.101  75.329  1.00  0.00           N
ATOM    634  CD  PRO A  33      73.233  81.591  75.169  1.00  0.00           C
ATOM    637  CA  PRO A  33      71.832  79.932  76.179  1.00  0.00           C
ATOM    639  CB  PRO A  33      73.262  79.741  76.659  1.00  0.00           C
ATOM    642  CG  PRO A  33      74.093  80.401  75.559  1.00  0.00           C
ATOM    645  C   PRO A  33      70.862  79.962  77.329  1.00  0.00           C
ATOM    646  O   PRO A  33      70.803  80.931  78.079  1.00  0.00           O
ATOM    647  N   ILE A  34      70.082  78.882  77.469  1.00  0.00           N
ATOM    649  CA  ILE A  34      68.973  78.812  78.389  1.00  0.00           C
ATOM    651  CB  ILE A  34      68.184  77.551  78.049  1.00  0.00           C
ATOM    653  CG2 ILE A  34      66.983  77.421  78.979  1.00  0.00           C
ATOM    657  CG1 ILE A  34      67.712  77.491  76.579  1.00  0.00           C
ATOM    660  CD  ILE A  34      66.964  78.731  76.089  1.00  0.00           C
ATOM    664  C   ILE A  34      69.443  78.891  79.839  1.00  0.00           C
ATOM    665  O   ILE A  34      68.813  79.500  80.699  1.00  0.00           O
ATOM    666  N   ASN A  35      70.604  78.282  80.129  1.00  0.00           N
ATOM    668  CA  ASN A  35      70.883  77.581  81.359  1.00  0.00           C
ATOM    670  CB  ASN A  35      71.424  76.191  80.979  1.00  0.00           C
ATOM    673  CG  ASN A  35      72.893  76.161  80.589  1.00  0.00           C
ATOM    674  OD1 ASN A  35      73.313  76.930  79.719  1.00  0.00           O
ATOM    675  ND2 ASN A  35      73.682  75.260  81.209  1.00  0.00           N
ATOM    678  C   ASN A  35      71.832  78.371  82.229  1.00  0.00           C
ATOM    679  O   ASN A  35      72.653  77.830  82.959  1.00  0.00           O
ATOM    680  N   ALA A  36      71.743  79.701  82.159  1.00  0.00           N
ATOM    682  CA  ALA A  36      72.633  80.602  82.859  1.00  0.00           C
ATOM    684  CB  ALA A  36      72.174  82.052  82.619  1.00  0.00           C
ATOM    688  C   ALA A  36      72.684  80.322  84.359  1.00  0.00           C
ATOM    689  O   ALA A  36      73.753  80.361  84.969  1.00  0.00           O
ATOM    690  N   GLY A  37      71.523  79.970  84.949  1.00  0.00           N
ATOM    692  CA  GLY A  37      71.383  79.581  86.339  1.00  0.00           C
ATOM    695  C   GLY A  37      72.123  78.331  86.759  1.00  0.00           C
ATOM    696  O   GLY A  37      72.854  78.382  87.749  1.00  0.00           O
ATOM    697  N   ASP A  38      71.983  77.191  86.039  1.00  0.00           N
ATOM    699  CA  ASP A  38      72.743  75.992  86.339  1.00  0.00           C
ATOM    701  CB  ASP A  38      72.192  74.680  85.689  1.00  0.00           C
ATOM    704  CG  ASP A  38      71.762  74.830  84.259  1.00  0.00           C
ATOM    705  OD1 ASP A  38      70.784  75.591  84.049  1.00  0.00           O
ATOM    706  OD2 ASP A  38      72.343  74.191  83.359  1.00  0.00           O
ATOM    707  C   ASP A  38      74.214  76.181  86.059  1.00  0.00           C
ATOM    708  O   ASP A  38      75.082  75.792  86.839  1.00  0.00           O
ATOM    709  N   PHE A  39      74.563  76.860  84.969  1.00  0.00           N
ATOM    711  CA  PHE A  39      75.913  77.232  84.669  1.00  0.00           C
ATOM    713  CB  PHE A  39      75.893  77.771  83.219  1.00  0.00           C
ATOM    716  CG  PHE A  39      77.273  78.102  82.799  1.00  0.00           C
ATOM    717  CD1 PHE A  39      78.144  77.141  82.249  1.00  0.00           C
ATOM    719  CE1 PHE A  39      79.472  77.471  81.989  1.00  0.00           C
ATOM    721  CZ  PHE A  39      79.953  78.751  82.319  1.00  0.00           C
ATOM    723  CD2 PHE A  39      77.733  79.381  83.059  1.00  0.00           C
ATOM    725  CE2 PHE A  39      79.063  79.691  82.859  1.00  0.00           C
ATOM    727  C   PHE A  39      76.563  78.150  85.739  1.00  0.00           C
ATOM    728  O   PHE A  39      77.692  77.941  86.179  1.00  0.00           O
ATOM    729  N   ALA A  40      75.854  79.191  86.229  1.00  0.00           N
ATOM    731  CA  ALA A  40      76.293  80.042  87.329  1.00  0.00           C
ATOM    733  CB  ALA A  40      75.332  81.220  87.539  1.00  0.00           C
ATOM    737  C   ALA A  40      76.462  79.341  88.659  1.00  0.00           C
ATOM    738  O   ALA A  40      77.453  79.542  89.369  1.00  0.00           O
ATOM    739  N   GLU A  41      75.553  78.451  89.089  1.00  0.00           N
ATOM    741  CA  GLU A  41      75.873  77.611  90.239  1.00  0.00           C
ATOM    743  CB  GLU A  41      74.643  76.881  90.809  1.00  0.00           C
ATOM    746  CG  GLU A  41      74.082  75.820  89.839  1.00  0.00           C
ATOM    749  CD  GLU A  41      72.964  74.992  90.419  1.00  0.00           C
ATOM    750  OE1 GLU A  41      73.173  74.341  91.489  1.00  0.00           O
ATOM    751  OE2 GLU A  41      71.894  74.981  89.769  1.00  0.00           O
ATOM    752  C   GLU A  41      77.042  76.671  89.989  1.00  0.00           C
ATOM    753  O   GLU A  41      77.902  76.492  90.859  1.00  0.00           O
ATOM    754  N   GLN A  42      77.163  76.091  88.769  1.00  0.00           N
ATOM    756  CA  GLN A  42      78.253  75.211  88.379  1.00  0.00           C
ATOM    758  CB  GLN A  42      78.012  74.602  86.969  1.00  0.00           C
ATOM    761  CG  GLN A  42      78.973  73.462  86.569  1.00  0.00           C
ATOM    764  CD  GLN A  42      79.012  72.320  87.589  1.00  0.00           C
ATOM    765  OE1 GLN A  42      78.203  71.400  87.569  1.00  0.00           O
ATOM    766  NE2 GLN A  42      79.973  72.382  88.529  1.00  0.00           N
ATOM    769  C   GLN A  42      79.623  75.871  88.459  1.00  0.00           C
ATOM    770  O   GLN A  42      80.574  75.271  88.969  1.00  0.00           O
ATOM    771  N   ILE A  43      79.763  77.141  88.039  1.00  0.00           N
ATOM    773  CA  ILE A  43      80.952  77.941  88.299  1.00  0.00           C
ATOM    775  CB  ILE A  43      80.904  79.220  87.459  1.00  0.00           C
ATOM    777  CG2 ILE A  43      80.413  80.462  88.219  1.00  0.00           C
ATOM    781  CG1 ILE A  43      82.243  79.500  86.779  1.00  0.00           C
ATOM    784  CD  ILE A  43      83.413  79.731  87.739  1.00  0.00           C
ATOM    788  C   ILE A  43      81.243  78.161  89.789  1.00  0.00           C
ATOM    789  O   ILE A  43      82.382  78.040  90.259  1.00  0.00           O
ATOM    790  N   ASN A  44      80.224  78.410  90.639  1.00  0.00           N
ATOM    792  CA  ASN A  44      80.383  78.461  92.079  1.00  0.00           C
ATOM    794  CB  ASN A  44      79.093  79.021  92.749  1.00  0.00           C
ATOM    797  CG  ASN A  44      79.434  79.660  94.099  1.00  0.00           C
ATOM    798  OD1 ASN A  44      80.224  79.161  94.889  1.00  0.00           O
ATOM    799  ND2 ASN A  44      78.913  80.882  94.349  1.00  0.00           N
ATOM    802  C   ASN A  44      80.863  77.121  92.669  1.00  0.00           C
ATOM    803  O   ASN A  44      81.792  77.042  93.469  1.00  0.00           O
ATOM    804  N   HIS A  45      80.313  75.992  92.189  1.00  0.00           N
ATOM    806  CA  HIS A  45      80.834  74.691  92.529  1.00  0.00           C
ATOM    808  CB  HIS A  45      79.924  73.580  91.959  1.00  0.00           C
ATOM    811  ND1 HIS A  45      78.222  73.301  93.819  1.00  0.00           N
ATOM    812  CG  HIS A  45      78.523  73.611  92.499  1.00  0.00           C
ATOM    813  CE1 HIS A  45      76.902  73.341  93.889  1.00  0.00           C
ATOM    815  NE2 HIS A  45      76.343  73.651  92.699  1.00  0.00           N
ATOM    817  CD2 HIS A  45      77.372  73.821  91.809  1.00  0.00           C
ATOM    819  C   HIS A  45      82.324  74.502  92.159  1.00  0.00           C
ATOM    820  O   HIS A  45      83.093  74.072  93.009  1.00  0.00           O
ATOM    821  N   ILE A  46      82.793  74.931  90.959  1.00  0.00           N
ATOM    823  CA  ILE A  46      84.222  74.922  90.579  1.00  0.00           C
ATOM    825  CB  ILE A  46      84.514  75.481  89.169  1.00  0.00           C
ATOM    827  CG2 ILE A  46      86.023  75.451  88.809  1.00  0.00           C
ATOM    831  CG1 ILE A  46      83.743  74.751  88.059  1.00  0.00           C
ATOM    834  CD  ILE A  46      84.343  73.411  87.619  1.00  0.00           C
ATOM    838  C   ILE A  46      85.122  75.722  91.499  1.00  0.00           C
ATOM    839  O   ILE A  46      86.193  75.260  91.879  1.00  0.00           O
ATOM    840  N   ARG A  47      84.733  76.962  91.869  1.00  0.00           N
ATOM    842  CA  ARG A  47      85.633  77.861  92.579  1.00  0.00           C
ATOM    844  CB  ARG A  47      85.144  79.331  92.439  1.00  0.00           C
ATOM    847  CG  ARG A  47      83.894  79.660  93.269  1.00  0.00           C
ATOM    850  CD  ARG A  47      83.093  80.842  92.749  1.00  0.00           C
ATOM    853  NE  ARG A  47      83.993  82.031  92.839  1.00  0.00           N
ATOM    855  CZ  ARG A  47      84.094  82.922  91.869  1.00  0.00           C
ATOM    856  NH1 ARG A  47      83.343  82.922  90.799  1.00  0.00           N
ATOM    859  NH2 ARG A  47      84.913  83.941  92.019  1.00  0.00           N
ATOM    862  C   ARG A  47      85.773  77.501  94.039  1.00  0.00           C
ATOM    863  O   ARG A  47      86.734  77.900  94.679  1.00  0.00           O
ATOM    864  N   ASN A  48      84.832  76.720  94.589  1.00  0.00           N
ATOM    866  CA  ASN A  48      84.913  76.251  95.959  1.00  0.00           C
ATOM    868  CB  ASN A  48      83.503  76.171  96.579  1.00  0.00           C
ATOM    871  CG  ASN A  48      83.042  77.581  96.909  1.00  0.00           C
ATOM    872  OD1 ASN A  48      83.763  78.572  96.789  1.00  0.00           O
ATOM    873  ND2 ASN A  48      81.773  77.701  97.359  1.00  0.00           N
ATOM    876  C   ASN A  48      85.563  74.882  96.039  1.00  0.00           C
ATOM    877  O   ASN A  48      86.372  74.642  96.929  1.00  0.00           O
ATOM    878  N   SER A  49      85.233  73.942  95.139  1.00  0.00           N
ATOM    880  CA  SER A  49      85.733  72.580  95.289  1.00  0.00           C
ATOM    882  CB  SER A  49      84.613  71.562  95.039  1.00  0.00           C
ATOM    885  OG  SER A  49      84.133  71.691  93.719  1.00  0.00           O
ATOM    887  C   SER A  49      86.893  72.251  94.369  1.00  0.00           C
ATOM    888  O   SER A  49      87.593  71.260  94.589  1.00  0.00           O
ATOM    889  N   SER A  50      87.224  73.102  93.379  1.00  0.00           N
ATOM    891  CA  SER A  50      88.533  73.040  92.769  1.00  0.00           C
ATOM    893  CB  SER A  50      88.623  72.081  91.529  1.00  0.00           C
ATOM    896  OG  SER A  50      87.953  72.521  90.359  1.00  0.00           O
ATOM    898  C   SER A  50      89.082  74.430  92.489  1.00  0.00           C
ATOM    899  O   SER A  50      89.234  74.820  91.329  1.00  0.00           O
ATOM    900  N   PRO A  51      89.434  75.231  93.509  1.00  0.00           N
ATOM    901  CD  PRO A  51      89.453  74.820  94.909  1.00  0.00           C
ATOM    904  CA  PRO A  51      89.894  76.611  93.349  1.00  0.00           C
ATOM    906  CB  PRO A  51      90.344  77.051  94.749  1.00  0.00           C
ATOM    909  CG  PRO A  51      89.574  76.122  95.689  1.00  0.00           C
ATOM    912  C   PRO A  51      90.983  76.841  92.319  1.00  0.00           C
ATOM    913  O   PRO A  51      90.974  77.882  91.669  1.00  0.00           O
ATOM    914  N   ARG A  52      91.923  75.862  92.149  1.00  0.00           N
ATOM    916  CA  ARG A  52      92.953  75.910  91.109  1.00  0.00           C
ATOM    918  CB  ARG A  52      93.964  74.712  91.149  1.00  0.00           C
ATOM    921  CG  ARG A  52      93.452  73.301  90.769  1.00  0.00           C
ATOM    924  CD  ARG A  52      94.562  72.251  90.569  1.00  0.00           C
ATOM    927  NE  ARG A  52      95.243  72.492  89.249  1.00  0.00           N
ATOM    929  CZ  ARG A  52      94.763  72.102  88.079  1.00  0.00           C
ATOM    930  NH1 ARG A  52      93.783  71.212  87.989  1.00  0.00           N
ATOM    933  NH2 ARG A  52      95.273  72.551  86.949  1.00  0.00           N
ATOM    936  C   ARG A  52      92.383  75.982  89.709  1.00  0.00           C
ATOM    937  O   ARG A  52      92.883  76.701  88.849  1.00  0.00           O
ATOM    938  N   LEU A  53      91.303  75.221  89.429  1.00  0.00           N
ATOM    940  CA  LEU A  53      90.703  75.172  88.119  1.00  0.00           C
ATOM    942  CB  LEU A  53      89.714  73.992  88.049  1.00  0.00           C
ATOM    945  CG  LEU A  53      89.143  73.701  86.659  1.00  0.00           C
ATOM    947  CD1 LEU A  53      90.262  73.352  85.679  1.00  0.00           C
ATOM    951  CD2 LEU A  53      88.093  72.580  86.749  1.00  0.00           C
ATOM    955  C   LEU A  53      89.993  76.471  87.829  1.00  0.00           C
ATOM    956  O   LEU A  53      90.104  77.042  86.759  1.00  0.00           O
ATOM    957  N   TYR A  54      89.323  77.021  88.869  1.00  0.00           N
ATOM    959  CA  TYR A  54      88.803  78.371  88.829  1.00  0.00           C
ATOM    961  CB  TYR A  54      87.914  78.721  90.049  1.00  0.00           C
ATOM    964  CG  TYR A  54      87.364  80.121  89.909  1.00  0.00           C
ATOM    965  CD1 TYR A  54      86.502  80.401  88.829  1.00  0.00           C
ATOM    967  CE1 TYR A  54      86.114  81.721  88.549  1.00  0.00           C
ATOM    969  CZ  TYR A  54      86.563  82.771  89.359  1.00  0.00           C
ATOM    970  OH  TYR A  54      86.214  84.102  89.069  1.00  0.00           O
ATOM    972  CD2 TYR A  54      87.762  81.171  90.739  1.00  0.00           C
ATOM    974  CE2 TYR A  54      87.373  82.491  90.469  1.00  0.00           C
ATOM    976  C   TYR A  54      89.882  79.422  88.609  1.00  0.00           C
ATOM    977  O   TYR A  54      89.683  80.341  87.839  1.00  0.00           O
ATOM    978  N   GLY A  55      91.074  79.322  89.249  1.00  0.00           N
ATOM    980  CA  GLY A  55      92.173  80.242  88.979  1.00  0.00           C
ATOM    983  C   GLY A  55      92.683  80.242  87.569  1.00  0.00           C
ATOM    984  O   GLY A  55      92.904  81.292  86.969  1.00  0.00           O
ATOM    985  N   ASN A  56      92.904  79.051  86.989  1.00  0.00           N
ATOM    987  CA  ASN A  56      93.333  78.872  85.609  1.00  0.00           C
ATOM    989  CB  ASN A  56      93.663  77.382  85.289  1.00  0.00           C
ATOM    992  CG  ASN A  56      94.783  76.822  86.159  1.00  0.00           C
ATOM    993  OD1 ASN A  56      94.823  75.631  86.479  1.00  0.00           O
ATOM    994  ND2 ASN A  56      95.733  77.701  86.579  1.00  0.00           N
ATOM    997  C   ASN A  56      92.332  79.360  84.579  1.00  0.00           C
ATOM    998  O   ASN A  56      92.673  79.901  83.529  1.00  0.00           O
ATOM    999  N   GLN A  57      91.044  79.111  84.839  1.00  0.00           N
ATOM   1001  CA  GLN A  57      90.013  79.171  83.829  1.00  0.00           C
ATOM   1003  CB  GLN A  57      89.262  77.821  83.859  1.00  0.00           C
ATOM   1006  CG  GLN A  57      88.303  77.481  82.699  1.00  0.00           C
ATOM   1009  CD  GLN A  57      88.942  77.361  81.309  1.00  0.00           C
ATOM   1010  OE1 GLN A  57      89.982  77.900  80.949  1.00  0.00           O
ATOM   1011  NE2 GLN A  57      88.253  76.580  80.429  1.00  0.00           N
ATOM   1014  C   GLN A  57      89.113  80.352  84.159  1.00  0.00           C
ATOM   1015  O   GLN A  57      88.063  80.552  83.559  1.00  0.00           O
ATOM   1016  N   SER A  58      89.533  81.231  85.089  1.00  0.00           N
ATOM   1018  CA  SER A  58      88.743  82.372  85.559  1.00  0.00           C
ATOM   1020  CB  SER A  58      89.493  83.242  86.609  1.00  0.00           C
ATOM   1023  OG  SER A  58      90.764  83.712  86.119  1.00  0.00           O
ATOM   1025  C   SER A  58      88.343  83.332  84.469  1.00  0.00           C
ATOM   1026  O   SER A  58      87.202  83.771  84.389  1.00  0.00           O
ATOM   1027  N   ASN A  59      89.304  83.642  83.579  1.00  0.00           N
ATOM   1029  CA  ASN A  59      89.113  84.521  82.439  1.00  0.00           C
ATOM   1031  CB  ASN A  59      90.463  84.781  81.689  1.00  0.00           C
ATOM   1034  CG  ASN A  59      91.222  83.580  81.099  1.00  0.00           C
ATOM   1035  OD1 ASN A  59      92.053  83.761  80.209  1.00  0.00           O
ATOM   1036  ND2 ASN A  59      90.983  82.341  81.589  1.00  0.00           N
ATOM   1039  C   ASN A  59      87.993  84.120  81.479  1.00  0.00           C
ATOM   1040  O   ASN A  59      87.084  84.921  81.259  1.00  0.00           O
ATOM   1041  N   VAL A  60      87.933  82.861  80.989  1.00  0.00           N
ATOM   1043  CA  VAL A  60      86.792  82.402  80.189  1.00  0.00           C
ATOM   1045  CB  VAL A  60      86.953  81.031  79.519  1.00  0.00           C
ATOM   1047  CG1 VAL A  60      88.203  81.001  78.639  1.00  0.00           C
ATOM   1051  CG2 VAL A  60      87.003  79.881  80.539  1.00  0.00           C
ATOM   1055  C   VAL A  60      85.503  82.441  80.969  1.00  0.00           C
ATOM   1056  O   VAL A  60      84.453  82.812  80.459  1.00  0.00           O
ATOM   1057  N   TYR A  61      85.512  82.041  82.259  1.00  0.00           N
ATOM   1059  CA  TYR A  61      84.323  82.052  83.079  1.00  0.00           C
ATOM   1061  CB  TYR A  61      84.574  81.422  84.479  1.00  0.00           C
ATOM   1064  CG  TYR A  61      84.842  79.932  84.459  1.00  0.00           C
ATOM   1065  CD1 TYR A  61      83.983  79.031  83.799  1.00  0.00           C
ATOM   1067  CE1 TYR A  61      84.143  77.641  83.949  1.00  0.00           C
ATOM   1069  CZ  TYR A  61      85.174  77.141  84.749  1.00  0.00           C
ATOM   1070  OH  TYR A  61      85.363  75.761  84.889  1.00  0.00           O
ATOM   1072  CD2 TYR A  61      85.863  79.411  85.259  1.00  0.00           C
ATOM   1074  CE2 TYR A  61      86.033  78.021  85.409  1.00  0.00           C
ATOM   1076  C   TYR A  61      83.722  83.442  83.279  1.00  0.00           C
ATOM   1077  O   TYR A  61      82.534  83.671  83.039  1.00  0.00           O
ATOM   1078  N   ASN A  62      84.543  84.421  83.669  1.00  0.00           N
ATOM   1080  CA  ASN A  62      84.143  85.802  83.839  1.00  0.00           C
ATOM   1082  CB  ASN A  62      85.284  86.572  84.539  1.00  0.00           C
ATOM   1085  CG  ASN A  62      85.533  86.122  85.969  1.00  0.00           C
ATOM   1086  OD1 ASN A  62      86.674  86.112  86.429  1.00  0.00           O
ATOM   1087  ND2 ASN A  62      84.493  85.721  86.729  1.00  0.00           N
ATOM   1090  C   ASN A  62      83.684  86.441  82.539  1.00  0.00           C
ATOM   1091  O   ASN A  62      82.653  87.101  82.499  1.00  0.00           O
ATOM   1092  N   ALA A  63      84.383  86.191  81.409  1.00  0.00           N
ATOM   1094  CA  ALA A  63      83.903  86.640  80.109  1.00  0.00           C
ATOM   1096  CB  ALA A  63      84.913  86.231  79.029  1.00  0.00           C
ATOM   1100  C   ALA A  63      82.543  86.091  79.709  1.00  0.00           C
ATOM   1101  O   ALA A  63      81.652  86.831  79.289  1.00  0.00           O
ATOM   1102  N   VAL A  64      82.324  84.771  79.869  1.00  0.00           N
ATOM   1104  CA  VAL A  64      81.033  84.140  79.619  1.00  0.00           C
ATOM   1106  CB  VAL A  64      81.153  82.610  79.699  1.00  0.00           C
ATOM   1108  CG1 VAL A  64      79.792  81.931  79.499  1.00  0.00           C
ATOM   1112  CG2 VAL A  64      82.062  82.082  78.579  1.00  0.00           C
ATOM   1116  C   VAL A  64      79.942  84.681  80.539  1.00  0.00           C
ATOM   1117  O   VAL A  64      78.822  84.970  80.109  1.00  0.00           O
ATOM   1118  N   GLN A  65      80.233  84.881  81.829  1.00  0.00           N
ATOM   1120  CA  GLN A  65      79.363  85.552  82.779  1.00  0.00           C
ATOM   1122  CB  GLN A  65      79.993  85.510  84.199  1.00  0.00           C
ATOM   1125  CG  GLN A  65      79.843  84.151  84.919  1.00  0.00           C
ATOM   1128  CD  GLN A  65      78.442  84.000  85.519  1.00  0.00           C
ATOM   1129  OE1 GLN A  65      78.042  84.911  86.249  1.00  0.00           O
ATOM   1130  NE2 GLN A  65      77.712  82.911  85.229  1.00  0.00           N
ATOM   1133  C   GLN A  65      78.983  86.961  82.399  1.00  0.00           C
ATOM   1134  O   GLN A  65      77.793  87.271  82.349  1.00  0.00           O
ATOM   1135  N   GLU A  66      79.942  87.812  82.009  1.00  0.00           N
ATOM   1137  CA  GLU A  66      79.692  89.151  81.479  1.00  0.00           C
ATOM   1139  CB  GLU A  66      81.053  89.851  81.199  1.00  0.00           C
ATOM   1142  CG  GLU A  66      80.942  91.381  80.949  1.00  0.00           C
ATOM   1145  CD  GLU A  66      80.464  92.141  82.179  1.00  0.00           C
ATOM   1146  OE1 GLU A  66      80.553  91.562  83.299  1.00  0.00           O
ATOM   1147  OE2 GLU A  66      79.942  93.281  82.039  1.00  0.00           O
ATOM   1148  C   GLU A  66      78.843  89.132  80.209  1.00  0.00           C
ATOM   1149  O   GLU A  66      77.902  89.911  80.049  1.00  0.00           O
ATOM   1150  N   TRP A  67      79.143  88.181  79.299  1.00  0.00           N
ATOM   1152  CA  TRP A  67      78.354  87.922  78.109  1.00  0.00           C
ATOM   1154  CB  TRP A  67      79.093  86.872  77.239  1.00  0.00           C
ATOM   1157  CG  TRP A  67      78.333  86.292  76.089  1.00  0.00           C
ATOM   1158  CD1 TRP A  67      77.924  86.942  74.949  1.00  0.00           C
ATOM   1160  NE1 TRP A  67      77.284  86.042  74.129  1.00  0.00           N
ATOM   1162  CE2 TRP A  67      77.263  84.821  74.709  1.00  0.00           C
ATOM   1163  CD2 TRP A  67      77.883  84.932  75.969  1.00  0.00           C
ATOM   1164  CE3 TRP A  67      77.933  83.822  76.819  1.00  0.00           C
ATOM   1166  CZ3 TRP A  67      77.413  82.610  76.359  1.00  0.00           C
ATOM   1168  CZ2 TRP A  67      76.813  83.601  74.239  1.00  0.00           C
ATOM   1170  CH2 TRP A  67      76.913  82.491  75.069  1.00  0.00           C
ATOM   1172  C   TRP A  67      76.913  87.511  78.359  1.00  0.00           C
ATOM   1173  O   TRP A  67      75.993  88.092  77.779  1.00  0.00           O
ATOM   1174  N   LEU A  68      76.643  86.562  79.279  1.00  0.00           N
ATOM   1176  CA  LEU A  68      75.293  86.231  79.709  1.00  0.00           C
ATOM   1178  CB  LEU A  68      75.212  85.002  80.659  1.00  0.00           C
ATOM   1181  CG  LEU A  68      75.663  83.661  80.029  1.00  0.00           C
ATOM   1183  CD1 LEU A  68      75.393  82.521  81.019  1.00  0.00           C
ATOM   1187  CD2 LEU A  68      74.953  83.351  78.699  1.00  0.00           C
ATOM   1191  C   LEU A  68      74.574  87.411  80.329  1.00  0.00           C
ATOM   1192  O   LEU A  68      73.424  87.691  79.989  1.00  0.00           O
ATOM   1193  N   ARG A  69      75.243  88.202  81.199  1.00  0.00           N
ATOM   1195  CA  ARG A  69      74.623  89.361  81.799  1.00  0.00           C
ATOM   1197  CB  ARG A  69      75.472  89.981  82.939  1.00  0.00           C
ATOM   1200  CG  ARG A  69      75.873  89.120  84.149  1.00  0.00           C
ATOM   1203  CD  ARG A  69      76.434  89.921  85.339  1.00  0.00           C
ATOM   1206  NE  ARG A  69      77.622  90.742  84.889  1.00  0.00           N
ATOM   1208  CZ  ARG A  69      77.534  92.001  84.509  1.00  0.00           C
ATOM   1209  NH1 ARG A  69      76.393  92.542  84.179  1.00  0.00           N
ATOM   1212  NH2 ARG A  69      78.563  92.812  84.469  1.00  0.00           N
ATOM   1215  C   ARG A  69      74.372  90.510  80.819  1.00  0.00           C
ATOM   1216  O   ARG A  69      73.703  91.480  81.159  1.00  0.00           O
ATOM   1217  N   ALA A  70      74.953  90.431  79.609  1.00  0.00           N
ATOM   1219  CA  ALA A  70      74.784  91.392  78.539  1.00  0.00           C
ATOM   1221  CB  ALA A  70      76.153  91.702  77.929  1.00  0.00           C
ATOM   1225  C   ALA A  70      73.903  90.842  77.429  1.00  0.00           C
ATOM   1226  O   ALA A  70      73.934  91.271  76.279  1.00  0.00           O
ATOM   1227  N   GLY A  71      73.113  89.801  77.769  1.00  0.00           N
ATOM   1229  CA  GLY A  71      72.104  89.212  76.929  1.00  0.00           C
ATOM   1232  C   GLY A  71      72.292  87.750  76.779  1.00  0.00           C
ATOM   1233  O   GLY A  71      71.343  86.982  76.849  1.00  0.00           O
ATOM   1234  N   GLY A  72      73.553  87.321  76.569  1.00  0.00           N
ATOM   1236  CA  GLY A  72      73.924  85.942  76.299  1.00  0.00           C
ATOM   1239  C   GLY A  72      73.714  85.522  74.869  1.00  0.00           C
ATOM   1240  O   GLY A  72      74.003  84.400  74.499  1.00  0.00           O
ATOM   1241  N   ASP A  73      73.214  86.411  73.999  1.00  0.00           N
ATOM   1243  CA  ASP A  73      73.033  86.101  72.599  1.00  0.00           C
ATOM   1245  CB  ASP A  73      72.243  87.241  71.909  1.00  0.00           C
ATOM   1248  CG  ASP A  73      71.783  86.900  70.499  1.00  0.00           C
ATOM   1249  OD1 ASP A  73      71.262  85.791  70.259  1.00  0.00           O
ATOM   1250  OD2 ASP A  73      71.863  87.812  69.629  1.00  0.00           O
ATOM   1251  C   ASP A  73      74.343  85.781  71.879  1.00  0.00           C
ATOM   1252  O   ASP A  73      75.393  86.401  72.079  1.00  0.00           O
ATOM   1253  N   THR A  74      74.292  84.762  70.999  1.00  0.00           N
ATOM   1255  CA  THR A  74      75.433  84.120  70.349  1.00  0.00           C
ATOM   1257  CB  THR A  74      75.034  82.952  69.449  1.00  0.00           C
ATOM   1259  OG1 THR A  74      73.924  83.311  68.629  1.00  0.00           O
ATOM   1261  CG2 THR A  74      74.583  81.802  70.359  1.00  0.00           C
ATOM   1265  C   THR A  74      76.303  85.042  69.539  1.00  0.00           C
ATOM   1266  O   THR A  74      77.523  84.892  69.459  1.00  0.00           O
ATOM   1267  N   ARG A  75      75.722  86.071  68.909  1.00  0.00           N
ATOM   1269  CA  ARG A  75      76.453  86.952  68.029  1.00  0.00           C
ATOM   1271  CB  ARG A  75      75.503  87.392  66.909  1.00  0.00           C
ATOM   1274  CG  ARG A  75      74.332  88.311  67.329  1.00  0.00           C
ATOM   1277  CD  ARG A  75      73.003  88.041  66.619  1.00  0.00           C
ATOM   1280  NE  ARG A  75      73.253  88.052  65.129  1.00  0.00           N
ATOM   1282  CZ  ARG A  75      73.373  86.942  64.409  1.00  0.00           C
ATOM   1283  NH1 ARG A  75      73.203  85.732  64.889  1.00  0.00           N
ATOM   1286  NH2 ARG A  75      73.734  87.052  63.139  1.00  0.00           N
ATOM   1289  C   ARG A  75      76.993  88.162  68.749  1.00  0.00           C
ATOM   1290  O   ARG A  75      77.582  89.062  68.129  1.00  0.00           O
ATOM   1291  N   ASN A  76      76.863  88.192  70.089  1.00  0.00           N
ATOM   1293  CA  ASN A  76      77.484  89.202  70.919  1.00  0.00           C
ATOM   1295  CB  ASN A  76      76.512  89.661  72.049  1.00  0.00           C
ATOM   1298  CG  ASN A  76      75.273  90.341  71.459  1.00  0.00           C
ATOM   1299  OD1 ASN A  76      75.192  90.681  70.279  1.00  0.00           O
ATOM   1300  ND2 ASN A  76      74.253  90.541  72.319  1.00  0.00           N
ATOM   1303  C   ASN A  76      78.762  88.652  71.559  1.00  0.00           C
ATOM   1304  O   ASN A  76      79.523  89.400  72.159  1.00  0.00           O
ATOM   1305  N   MET A  77      79.063  87.330  71.399  1.00  0.00           N
ATOM   1307  CA  MET A  77      80.184  86.632  72.019  1.00  0.00           C
ATOM   1309  CB  MET A  77      80.243  85.191  71.439  1.00  0.00           C
ATOM   1312  CG  MET A  77      79.174  84.251  72.029  1.00  0.00           C
ATOM   1315  SD  MET A  77      79.082  82.621  71.229  1.00  0.00           S
ATOM   1316  CE  MET A  77      80.574  81.992  72.029  1.00  0.00           C
ATOM   1320  C   MET A  77      81.553  87.262  71.819  1.00  0.00           C
ATOM   1321  O   MET A  77      82.332  87.462  72.749  1.00  0.00           O
ATOM   1322  N   ARG A  78      81.804  87.691  70.579  1.00  0.00           N
ATOM   1324  CA  ARG A  78      82.984  88.382  70.129  1.00  0.00           C
ATOM   1326  CB  ARG A  78      82.832  88.752  68.639  1.00  0.00           C
ATOM   1329  CG  ARG A  78      82.993  87.561  67.689  1.00  0.00           C
ATOM   1332  CD  ARG A  78      84.374  86.891  67.779  1.00  0.00           C
ATOM   1335  NE  ARG A  78      84.562  86.091  66.529  1.00  0.00           N
ATOM   1337  CZ  ARG A  78      84.894  86.591  65.359  1.00  0.00           C
ATOM   1338  NH1 ARG A  78      85.183  87.861  65.169  1.00  0.00           N
ATOM   1341  NH2 ARG A  78      85.013  85.791  64.329  1.00  0.00           N
ATOM   1344  C   ARG A  78      83.353  89.611  70.909  1.00  0.00           C
ATOM   1345  O   ARG A  78      84.523  89.932  71.059  1.00  0.00           O
ATOM   1346  N   GLN A  79      82.342  90.352  71.429  1.00  0.00           N
ATOM   1348  CA  GLN A  79      82.574  91.541  72.229  1.00  0.00           C
ATOM   1350  CB  GLN A  79      81.243  92.241  72.579  1.00  0.00           C
ATOM   1353  CG  GLN A  79      80.413  92.672  71.339  1.00  0.00           C
ATOM   1356  CD  GLN A  79      79.003  93.132  71.729  1.00  0.00           C
ATOM   1357  OE1 GLN A  79      78.012  92.782  71.079  1.00  0.00           O
ATOM   1358  NE2 GLN A  79      78.903  93.941  72.809  1.00  0.00           N
ATOM   1361  C   GLN A  79      83.324  91.252  73.519  1.00  0.00           C
ATOM   1362  O   GLN A  79      84.104  92.061  73.989  1.00  0.00           O
ATOM   1363  N   PHE A  80      83.103  90.072  74.119  1.00  0.00           N
ATOM   1365  CA  PHE A  80      83.592  89.751  75.449  1.00  0.00           C
ATOM   1367  CB  PHE A  80      82.523  88.980  76.269  1.00  0.00           C
ATOM   1370  CG  PHE A  80      81.243  89.771  76.329  1.00  0.00           C
ATOM   1371  CD1 PHE A  80      80.313  89.652  75.279  1.00  0.00           C
ATOM   1373  CE1 PHE A  80      79.183  90.462  75.239  1.00  0.00           C
ATOM   1375  CZ  PHE A  80      78.953  91.360  76.279  1.00  0.00           C
ATOM   1377  CD2 PHE A  80      80.952  90.622  77.409  1.00  0.00           C
ATOM   1379  CE2 PHE A  80      79.803  91.411  77.379  1.00  0.00           C
ATOM   1381  C   PHE A  80      84.842  88.901  75.359  1.00  0.00           C
ATOM   1382  O   PHE A  80      85.402  88.461  76.359  1.00  0.00           O
ATOM   1383  N   GLY A  81      85.303  88.652  74.119  1.00  0.00           N
ATOM   1385  CA  GLY A  81      86.523  87.911  73.819  1.00  0.00           C
ATOM   1388  C   GLY A  81      86.284  86.471  73.559  1.00  0.00           C
ATOM   1389  O   GLY A  81      87.173  85.771  73.089  1.00  0.00           O
ATOM   1390  N   ILE A  82      85.063  85.931  73.839  1.00  0.00           N
ATOM   1392  CA  ILE A  82      84.864  84.501  73.609  1.00  0.00           C
ATOM   1394  CB  ILE A  82      83.763  83.771  74.389  1.00  0.00           C
ATOM   1396  CG2 ILE A  82      84.262  83.461  75.819  1.00  0.00           C
ATOM   1400  CG1 ILE A  82      82.382  84.471  74.399  1.00  0.00           C
ATOM   1403  CD  ILE A  82      82.173  85.452  75.549  1.00  0.00           C
ATOM   1407  C   ILE A  82      84.854  84.120  72.129  1.00  0.00           C
ATOM   1408  O   ILE A  82      83.973  84.471  71.349  1.00  0.00           O
ATOM   1409  N   ASP A  83      85.883  83.332  71.769  1.00  0.00           N
ATOM   1411  CA  ASP A  83      86.053  82.672  70.499  1.00  0.00           C
ATOM   1413  CB  ASP A  83      87.553  82.451  70.179  1.00  0.00           C
ATOM   1416  CG  ASP A  83      88.223  83.631  69.499  1.00  0.00           C
ATOM   1417  OD1 ASP A  83      87.543  84.611  69.079  1.00  0.00           O
ATOM   1418  OD2 ASP A  83      89.463  83.512  69.239  1.00  0.00           O
ATOM   1419  C   ASP A  83      85.372  81.311  70.569  1.00  0.00           C
ATOM   1420  O   ASP A  83      85.603  80.522  71.489  1.00  0.00           O
ATOM   1421  N   ALA A  84      84.523  81.012  69.579  1.00  0.00           N
ATOM   1423  CA  ALA A  84      83.824  79.761  69.479  1.00  0.00           C
ATOM   1425  CB  ALA A  84      82.413  80.032  68.909  1.00  0.00           C
ATOM   1429  C   ALA A  84      84.603  78.831  68.569  1.00  0.00           C
ATOM   1430  O   ALA A  84      84.663  79.010  67.349  1.00  0.00           O
ATOM   1431  N   TRP A  85      85.223  77.792  69.139  1.00  0.00           N
ATOM   1433  CA  TRP A  85      85.942  76.782  68.389  1.00  0.00           C
ATOM   1435  CB  TRP A  85      87.183  76.341  69.189  1.00  0.00           C
ATOM   1438  CG  TRP A  85      88.203  77.411  69.289  1.00  0.00           C
ATOM   1439  CD1 TRP A  85      88.293  78.410  70.219  1.00  0.00           C
ATOM   1441  NE1 TRP A  85      89.363  79.212  69.919  1.00  0.00           N
ATOM   1443  CE2 TRP A  85      89.972  78.751  68.789  1.00  0.00           C
ATOM   1444  CD2 TRP A  85      89.283  77.602  68.369  1.00  0.00           C
ATOM   1445  CE3 TRP A  85      89.724  76.900  67.249  1.00  0.00           C
ATOM   1447  CZ3 TRP A  85      90.863  77.361  66.579  1.00  0.00           C
ATOM   1449  CZ2 TRP A  85      91.062  79.231  68.099  1.00  0.00           C
ATOM   1451  CH2 TRP A  85      91.523  78.510  66.999  1.00  0.00           C
ATOM   1453  C   TRP A  85      85.053  75.591  68.189  1.00  0.00           C
ATOM   1454  O   TRP A  85      84.894  74.771  69.089  1.00  0.00           O
ATOM   1455  N   GLN A  86      84.413  75.470  67.009  1.00  0.00           N
ATOM   1457  CA  GLN A  86      83.483  74.400  66.749  1.00  0.00           C
ATOM   1459  CB  GLN A  86      82.703  74.611  65.439  1.00  0.00           C
ATOM   1462  CG  GLN A  86      81.523  73.622  65.289  1.00  0.00           C
ATOM   1465  CD  GLN A  86      80.443  74.161  64.369  1.00  0.00           C
ATOM   1466  OE1 GLN A  86      80.583  75.192  63.699  1.00  0.00           O
ATOM   1467  NE2 GLN A  86      79.283  73.482  64.319  1.00  0.00           N
ATOM   1470  C   GLN A  86      84.113  73.021  66.739  1.00  0.00           C
ATOM   1471  O   GLN A  86      85.153  72.792  66.129  1.00  0.00           O
ATOM   1472  N   MET A  87      83.452  72.072  67.399  1.00  0.00           N
ATOM   1474  CA  MET A  87      83.773  70.671  67.299  1.00  0.00           C
ATOM   1476  CB  MET A  87      83.203  69.901  68.499  1.00  0.00           C
ATOM   1479  CG  MET A  87      83.933  70.251  69.799  1.00  0.00           C
ATOM   1482  SD  MET A  87      83.544  69.111  71.139  1.00  0.00           S
ATOM   1483  CE  MET A  87      84.832  67.941  70.649  1.00  0.00           C
ATOM   1487  C   MET A  87      83.293  70.010  66.019  1.00  0.00           C
ATOM   1488  O   MET A  87      82.113  70.051  65.689  1.00  0.00           O
ATOM   1489  N   GLU A  88      84.243  69.341  65.319  1.00  0.00           N
ATOM   1491  CA  GLU A  88      84.053  68.532  64.139  1.00  0.00           C
ATOM   1493  CB  GLU A  88      85.442  67.932  63.749  1.00  0.00           C
ATOM   1496  CG  GLU A  88      85.442  66.841  62.639  1.00  0.00           C
ATOM   1499  CD  GLU A  88      86.804  66.382  62.109  1.00  0.00           C
ATOM   1500  OE1 GLU A  88      87.523  65.661  62.829  1.00  0.00           O
ATOM   1501  OE2 GLU A  88      87.103  66.650  60.909  1.00  0.00           O
ATOM   1502  C   GLU A  88      83.054  67.401  64.309  1.00  0.00           C
ATOM   1503  O   GLU A  88      82.243  67.102  63.439  1.00  0.00           O
ATOM   1504  N   GLY A  89      83.103  66.751  65.489  1.00  0.00           N
ATOM   1506  CA  GLY A  89      82.233  65.641  65.829  1.00  0.00           C
ATOM   1509  C   GLY A  89      82.493  64.391  65.039  1.00  0.00           C
ATOM   1510  O   GLY A  89      83.383  64.301  64.199  1.00  0.00           O
ATOM   1511  N   ALA A  90      81.692  63.341  65.349  1.00  0.00           N
ATOM   1513  CA  ALA A  90      81.903  61.991  64.879  1.00  0.00           C
ATOM   1515  CB  ALA A  90      80.793  61.082  65.439  1.00  0.00           C
ATOM   1519  C   ALA A  90      81.903  61.861  63.369  1.00  0.00           C
ATOM   1520  O   ALA A  90      82.692  61.122  62.799  1.00  0.00           O
ATOM   1521  N   ASP A  91      81.003  62.590  62.699  1.00  0.00           N
ATOM   1523  CA  ASP A  91      80.784  62.432  61.279  1.00  0.00           C
ATOM   1525  CB  ASP A  91      79.262  62.542  60.989  1.00  0.00           C
ATOM   1528  CG  ASP A  91      78.604  63.872  61.319  1.00  0.00           C
ATOM   1529  OD1 ASP A  91      79.273  64.841  61.779  1.00  0.00           O
ATOM   1530  OD2 ASP A  91      77.363  63.911  61.139  1.00  0.00           O
ATOM   1531  C   ASP A  91      81.563  63.442  60.469  1.00  0.00           C
ATOM   1532  O   ASP A  91      81.713  63.331  59.259  1.00  0.00           O
ATOM   1533  N   ASN A  92      82.113  64.441  61.169  1.00  0.00           N
ATOM   1535  CA  ASN A  92      82.933  65.501  60.629  1.00  0.00           C
ATOM   1537  CB  ASN A  92      84.113  65.051  59.719  1.00  0.00           C
ATOM   1540  CG  ASN A  92      84.913  63.852  60.219  1.00  0.00           C
ATOM   1541  OD1 ASN A  92      85.484  63.121  59.399  1.00  0.00           O
ATOM   1542  ND2 ASN A  92      84.993  63.601  61.549  1.00  0.00           N
ATOM   1545  C   ASN A  92      82.113  66.601  59.979  1.00  0.00           C
ATOM   1546  O   ASN A  92      82.622  67.372  59.159  1.00  0.00           O
ATOM   1547  N   TYR A  93      80.824  66.720  60.339  1.00  0.00           N
ATOM   1549  CA  TYR A  93      79.964  67.792  59.879  1.00  0.00           C
ATOM   1551  CB  TYR A  93      78.762  67.271  59.079  1.00  0.00           C
ATOM   1554  CG  TYR A  93      79.222  66.731  57.759  1.00  0.00           C
ATOM   1555  CD1 TYR A  93      79.303  67.591  56.639  1.00  0.00           C
ATOM   1557  CE1 TYR A  93      79.723  67.091  55.409  1.00  0.00           C
ATOM   1559  CZ  TYR A  93      80.063  65.752  55.259  1.00  0.00           C
ATOM   1560  OH  TYR A  93      80.663  65.351  54.059  1.00  0.00           O
ATOM   1562  CD2 TYR A  93      79.523  65.371  57.589  1.00  0.00           C
ATOM   1564  CE2 TYR A  93      79.953  64.882  56.349  1.00  0.00           C
ATOM   1566  C   TYR A  93      79.464  68.611  61.039  1.00  0.00           C
ATOM   1567  O   TYR A  93      78.464  69.312  60.959  1.00  0.00           O
ATOM   1568  N   GLY A  94      80.192  68.562  62.169  1.00  0.00           N
ATOM   1570  CA  GLY A  94      79.894  69.352  63.349  1.00  0.00           C
ATOM   1573  C   GLY A  94      79.053  68.570  64.299  1.00  0.00           C
ATOM   1574  O   GLY A  94      78.653  69.091  65.339  1.00  0.00           O
ATOM   1575  N   ASN A  95      78.753  67.301  63.969  1.00  0.00           N
ATOM   1577  CA  ASN A  95      77.824  66.510  64.729  1.00  0.00           C
ATOM   1579  CB  ASN A  95      76.832  65.691  63.899  1.00  0.00           C
ATOM   1582  CG  ASN A  95      76.074  66.650  62.979  1.00  0.00           C
ATOM   1583  OD1 ASN A  95      75.122  67.312  63.419  1.00  0.00           O
ATOM   1584  ND2 ASN A  95      76.473  66.712  61.699  1.00  0.00           N
ATOM   1587  C   ASN A  95      78.542  65.650  65.749  1.00  0.00           C
ATOM   1588  O   ASN A  95      79.074  64.561  65.529  1.00  0.00           O
ATOM   1589  N   VAL A  96      78.542  66.201  66.949  1.00  0.00           N
ATOM   1591  CA  VAL A  96      79.222  65.752  68.119  1.00  0.00           C
ATOM   1593  CB  VAL A  96      79.483  66.981  68.969  1.00  0.00           C
ATOM   1595  CG1 VAL A  96      80.072  66.591  70.309  1.00  0.00           C
ATOM   1599  CG2 VAL A  96      80.483  67.871  68.229  1.00  0.00           C
ATOM   1603  C   VAL A  96      78.343  64.771  68.859  1.00  0.00           C
ATOM   1604  O   VAL A  96      77.143  65.001  69.009  1.00  0.00           O
ATOM   1605  N   GLN A  97      78.903  63.622  69.289  1.00  0.00           N
ATOM   1607  CA  GLN A  97      78.093  62.572  69.859  1.00  0.00           C
ATOM   1609  CB  GLN A  97      78.682  61.161  69.619  1.00  0.00           C
ATOM   1612  CG  GLN A  97      79.932  60.791  70.429  1.00  0.00           C
ATOM   1615  CD  GLN A  97      80.343  59.342  70.219  1.00  0.00           C
ATOM   1616  OE1 GLN A  97      81.442  59.051  69.729  1.00  0.00           O
ATOM   1617  NE2 GLN A  97      79.464  58.421  70.649  1.00  0.00           N
ATOM   1620  C   GLN A  97      77.832  62.831  71.329  1.00  0.00           C
ATOM   1621  O   GLN A  97      78.714  63.201  72.119  1.00  0.00           O
ATOM   1622  N   PHE A  98      76.553  62.672  71.699  1.00  0.00           N
ATOM   1624  CA  PHE A  98      75.973  62.920  72.979  1.00  0.00           C
ATOM   1626  CB  PHE A  98      74.924  64.062  72.899  1.00  0.00           C
ATOM   1629  CG  PHE A  98      75.604  65.391  72.809  1.00  0.00           C
ATOM   1630  CD1 PHE A  98      76.322  65.841  73.929  1.00  0.00           C
ATOM   1632  CE1 PHE A  98      76.832  67.132  73.969  1.00  0.00           C
ATOM   1634  CZ  PHE A  98      76.663  67.981  72.879  1.00  0.00           C
ATOM   1636  CD2 PHE A  98      75.453  66.242  71.709  1.00  0.00           C
ATOM   1638  CE2 PHE A  98      75.993  67.532  71.729  1.00  0.00           C
ATOM   1640  C   PHE A  98      75.284  61.670  73.469  1.00  0.00           C
ATOM   1641  O   PHE A  98      74.503  61.021  72.779  1.00  0.00           O
ATOM   1642  N   THR A  99      75.563  61.312  74.729  1.00  0.00           N
ATOM   1644  CA  THR A  99      74.824  60.331  75.499  1.00  0.00           C
ATOM   1646  CB  THR A  99      75.593  59.042  75.779  1.00  0.00           C
ATOM   1648  OG1 THR A  99      76.913  59.301  76.239  1.00  0.00           O
ATOM   1650  CG2 THR A  99      75.722  58.261  74.459  1.00  0.00           C
ATOM   1654  C   THR A  99      74.453  61.052  76.769  1.00  0.00           C
ATOM   1655  O   THR A  99      74.824  62.211  76.949  1.00  0.00           O
ATOM   1656  N   GLY A 100      73.622  60.462  77.649  1.00  0.00           N
ATOM   1658  CA  GLY A 100      73.354  61.070  78.949  1.00  0.00           C
ATOM   1661  C   GLY A 100      73.502  60.072  80.039  1.00  0.00           C
ATOM   1662  O   GLY A 100      73.104  58.911  79.899  1.00  0.00           O
ATOM   1663  N   TYR A 101      74.012  60.522  81.199  1.00  0.00           N
ATOM   1665  CA  TYR A 101      74.203  59.741  82.389  1.00  0.00           C
ATOM   1667  CB  TYR A 101      75.703  59.352  82.619  1.00  0.00           C
ATOM   1670  CG  TYR A 101      76.604  60.441  83.189  1.00  0.00           C
ATOM   1671  CD1 TYR A 101      77.012  61.542  82.419  1.00  0.00           C
ATOM   1673  CE1 TYR A 101      77.913  62.492  82.939  1.00  0.00           C
ATOM   1675  CZ  TYR A 101      78.442  62.311  84.229  1.00  0.00           C
ATOM   1676  OH  TYR A 101      79.423  63.181  84.749  1.00  0.00           O
ATOM   1678  CD2 TYR A 101      77.112  60.301  84.489  1.00  0.00           C
ATOM   1680  CE2 TYR A 101      78.033  61.231  84.999  1.00  0.00           C
ATOM   1682  C   TYR A 101      73.644  60.592  83.529  1.00  0.00           C
ATOM   1683  O   TYR A 101      73.393  61.782  83.399  1.00  0.00           O
ATOM   1684  N   TYR A 102      73.373  59.981  84.689  1.00  0.00           N
ATOM   1686  CA  TYR A 102      72.633  60.651  85.729  1.00  0.00           C
ATOM   1688  CB  TYR A 102      71.113  60.771  85.399  1.00  0.00           C
ATOM   1691  CG  TYR A 102      70.332  59.491  85.519  1.00  0.00           C
ATOM   1692  CD1 TYR A 102      70.472  58.491  84.549  1.00  0.00           C
ATOM   1694  CE1 TYR A 102      69.733  57.311  84.649  1.00  0.00           C
ATOM   1696  CZ  TYR A 102      68.822  57.141  85.699  1.00  0.00           C
ATOM   1697  OH  TYR A 102      68.082  55.951  85.729  1.00  0.00           O
ATOM   1699  CD2 TYR A 102      69.423  59.312  86.579  1.00  0.00           C
ATOM   1701  CE2 TYR A 102      68.663  58.132  86.659  1.00  0.00           C
ATOM   1703  C   TYR A 102      72.883  59.862  86.999  1.00  0.00           C
ATOM   1704  O   TYR A 102      73.464  58.792  86.939  1.00  0.00           O
ATOM   1705  N   THR A 103      72.424  60.352  88.159  1.00  0.00           N
ATOM   1707  CA  THR A 103      72.442  59.561  89.389  1.00  0.00           C
ATOM   1709  CB  THR A 103      72.883  60.371  90.609  1.00  0.00           C
ATOM   1711  OG1 THR A 103      72.324  61.670  90.609  1.00  0.00           O
ATOM   1713  CG2 THR A 103      74.413  60.541  90.529  1.00  0.00           C
ATOM   1717  C   THR A 103      71.113  58.840  89.659  1.00  0.00           C
ATOM   1718  O   THR A 103      70.104  59.491  89.939  1.00  0.00           O
ATOM   1719  N   PRO A 104      70.983  57.502  89.569  1.00  0.00           N
ATOM   1720  CD  PRO A 104      72.003  56.581  89.079  1.00  0.00           C
ATOM   1723  CA  PRO A 104      69.723  56.801  89.849  1.00  0.00           C
ATOM   1725  CB  PRO A 104      69.953  55.371  89.309  1.00  0.00           C
ATOM   1728  CG  PRO A 104      71.192  55.471  88.419  1.00  0.00           C
ATOM   1731  C   PRO A 104      69.383  56.751  91.329  1.00  0.00           C
ATOM   1732  O   PRO A 104      70.153  56.201  92.109  1.00  0.00           O
ATOM   1733  N   VAL A 105      68.203  57.250  91.759  1.00  0.00           N
ATOM   1735  CA  VAL A 105      67.813  57.111  93.159  1.00  0.00           C
ATOM   1737  CB  VAL A 105      66.943  58.232  93.709  1.00  0.00           C
ATOM   1739  CG1 VAL A 105      66.622  58.001  95.209  1.00  0.00           C
ATOM   1743  CG2 VAL A 105      67.692  59.561  93.539  1.00  0.00           C
ATOM   1747  C   VAL A 105      67.042  55.821  93.289  1.00  0.00           C
ATOM   1748  O   VAL A 105      66.002  55.632  92.649  1.00  0.00           O
ATOM   1749  N   ILE A 106      67.534  54.881  94.119  1.00  0.00           N
ATOM   1751  CA  ILE A 106      66.913  53.582  94.209  1.00  0.00           C
ATOM   1753  CB  ILE A 106      67.893  52.432  94.359  1.00  0.00           C
ATOM   1755  CG2 ILE A 106      67.133  51.112  94.129  1.00  0.00           C
ATOM   1759  CG1 ILE A 106      69.093  52.551  93.379  1.00  0.00           C
ATOM   1762  CD  ILE A 106      68.703  52.852  91.929  1.00  0.00           C
ATOM   1766  C   ILE A 106      65.883  53.601  95.319  1.00  0.00           C
ATOM   1767  O   ILE A 106      66.153  53.931  96.469  1.00  0.00           O
ATOM   1768  N   GLN A 107      64.633  53.271  94.969  1.00  0.00           N
ATOM   1770  CA  GLN A 107      63.604  52.962  95.929  1.00  0.00           C
ATOM   1772  CB  GLN A 107      62.182  53.011  95.299  1.00  0.00           C
ATOM   1775  CG  GLN A 107      61.604  54.421  95.089  1.00  0.00           C
ATOM   1778  CD  GLN A 107      61.343  55.150  96.409  1.00  0.00           C
ATOM   1779  OE1 GLN A 107      60.464  54.820  97.209  1.00  0.00           O
ATOM   1780  NE2 GLN A 107      62.182  56.172  96.679  1.00  0.00           N
ATOM   1783  C   GLN A 107      63.853  51.602  96.569  1.00  0.00           C
ATOM   1784  O   GLN A 107      63.853  50.571  95.889  1.00  0.00           O
ATOM   1785  N   ALA A 108      64.063  51.591  97.899  1.00  0.00           N
ATOM   1787  CA  ALA A 108      64.303  50.371  98.639  1.00  0.00           C
ATOM   1789  CB  ALA A 108      65.803  50.142  98.779  1.00  0.00           C
ATOM   1793  C   ALA A 108      63.684  50.492 100.019  1.00  0.00           C
ATOM   1794  O   ALA A 108      63.523  51.591 100.519  1.00  0.00           O
ATOM   1795  N   ARG A 109      63.274  49.382 100.679  1.00  0.00           N
ATOM   1797  CA  ARG A 109      62.762  49.382 102.049  1.00  0.00           C
ATOM   1799  CB  ARG A 109      61.262  48.922 102.179  1.00  0.00           C
ATOM   1802  CG  ARG A 109      60.223  50.080 102.119  1.00  0.00           C
ATOM   1805  CD  ARG A 109      60.313  50.852 100.799  1.00  0.00           C
ATOM   1808  NE  ARG A 109      59.493  52.111 100.739  1.00  0.00           N
ATOM   1810  CZ  ARG A 109      59.854  53.111  99.959  1.00  0.00           C
ATOM   1811  NH1 ARG A 109      61.073  53.291  99.499  1.00  0.00           N
ATOM   1814  NH2 ARG A 109      58.983  54.011  99.549  1.00  0.00           N
ATOM   1817  C   ARG A 109      63.663  48.582 102.979  1.00  0.00           C
ATOM   1818  O   ARG A 109      64.503  47.801 102.549  1.00  0.00           O
ATOM   1819  N   HIS A 110      63.534  48.742 104.319  1.00  0.00           N
ATOM   1821  CA  HIS A 110      64.313  47.992 105.279  1.00  0.00           C
ATOM   1823  CB  HIS A 110      64.303  48.682 106.659  1.00  0.00           C
ATOM   1826  ND1 HIS A 110      63.474  51.010 106.389  1.00  0.00           N
ATOM   1827  CG  HIS A 110      64.542  50.172 106.649  1.00  0.00           C
ATOM   1828  CE1 HIS A 110      63.864  52.221 106.769  1.00  0.00           C
ATOM   1830  NE2 HIS A 110      65.133  52.201 107.249  1.00  0.00           N
ATOM   1832  CD2 HIS A 110      65.574  50.891 107.169  1.00  0.00           C
ATOM   1834  C   HIS A 110      63.754  46.581 105.449  1.00  0.00           C
ATOM   1835  O   HIS A 110      64.423  45.691 105.959  1.00  0.00           O
ATOM   1836  N   THR A 111      62.493  46.330 105.019  1.00  0.00           N
ATOM   1838  CA  THR A 111      61.852  45.021 105.079  1.00  0.00           C
ATOM   1840  CB  THR A 111      60.714  44.890 106.099  1.00  0.00           C
ATOM   1842  OG1 THR A 111      59.673  45.861 105.929  1.00  0.00           O
ATOM   1844  CG2 THR A 111      61.304  45.062 107.499  1.00  0.00           C
ATOM   1848  C   THR A 111      61.293  44.692 103.729  1.00  0.00           C
ATOM   1849  O   THR A 111      61.044  45.592 102.929  1.00  0.00           O
ATOM   1850  N   ARG A 112      61.114  43.381 103.449  1.00  0.00           N
ATOM   1852  CA  ARG A 112      60.722  42.882 102.149  1.00  0.00           C
ATOM   1854  CB  ARG A 112      61.273  41.462 101.889  1.00  0.00           C
ATOM   1857  CG  ARG A 112      60.803  40.352 102.859  1.00  0.00           C
ATOM   1860  CD  ARG A 112      61.192  38.951 102.399  1.00  0.00           C
ATOM   1863  NE  ARG A 112      62.684  38.812 102.549  1.00  0.00           N
ATOM   1865  CZ  ARG A 112      63.573  38.782 101.569  1.00  0.00           C
ATOM   1866  NH1 ARG A 112      63.274  38.971 100.299  1.00  0.00           N
ATOM   1869  NH2 ARG A 112      64.784  38.431 101.929  1.00  0.00           N
ATOM   1872  C   ARG A 112      59.222  43.011 101.889  1.00  0.00           C
ATOM   1873  O   ARG A 112      58.432  42.071 101.769  1.00  0.00           O
ATOM   1874  N   GLN A 113      58.793  44.272 101.819  1.00  0.00           N
ATOM   1876  CA  GLN A 113      57.493  44.732 101.389  1.00  0.00           C
ATOM   1878  CB  GLN A 113      57.424  46.242 101.709  1.00  0.00           C
ATOM   1881  CG  GLN A 113      56.324  46.572 102.739  1.00  0.00           C
ATOM   1884  CD  GLN A 113      56.633  47.792 103.599  1.00  0.00           C
ATOM   1885  OE1 GLN A 113      56.034  48.861 103.459  1.00  0.00           O
ATOM   1886  NE2 GLN A 113      57.622  47.650 104.519  1.00  0.00           N
ATOM   1889  C   GLN A 113      57.224  44.421  99.919  1.00  0.00           C
ATOM   1890  O   GLN A 113      58.153  44.361  99.139  1.00  0.00           O
ATOM   1891  N   GLY A 114      55.953  44.231  99.499  1.00  0.00           N
ATOM   1893  CA  GLY A 114      55.483  44.191  98.089  1.00  0.00           C
ATOM   1896  C   GLY A 114      56.483  43.931  96.959  1.00  0.00           C
ATOM   1897  O   GLY A 114      57.033  42.841  96.829  1.00  0.00           O
ATOM   1898  N   GLU A 115      56.714  44.962  96.099  1.00  0.00           N
ATOM   1900  CA  GLU A 115      57.653  45.002  94.979  1.00  0.00           C
ATOM   1902  CB  GLU A 115      57.213  46.122  93.969  1.00  0.00           C
ATOM   1905  CG  GLU A 115      57.983  46.201  92.609  1.00  0.00           C
ATOM   1908  CD  GLU A 115      57.614  47.362  91.649  1.00  0.00           C
ATOM   1909  OE1 GLU A 115      56.933  48.341  92.069  1.00  0.00           O
ATOM   1910  OE2 GLU A 115      57.943  47.232  90.439  1.00  0.00           O
ATOM   1911  C   GLU A 115      59.093  45.142  95.479  1.00  0.00           C
ATOM   1912  O   GLU A 115      60.054  44.781  94.799  1.00  0.00           O
ATOM   1913  N   PHE A 116      59.263  45.562  96.749  1.00  0.00           N
ATOM   1915  CA  PHE A 116      60.532  45.681  97.449  1.00  0.00           C
ATOM   1917  CB  PHE A 116      60.413  46.591  98.699  1.00  0.00           C
ATOM   1920  CG  PHE A 116      60.012  47.981  98.289  1.00  0.00           C
ATOM   1921  CD1 PHE A 116      58.684  48.431  98.299  1.00  0.00           C
ATOM   1923  CE1 PHE A 116      58.373  49.741  97.899  1.00  0.00           C
ATOM   1925  CZ  PHE A 116      59.394  50.611  97.499  1.00  0.00           C
ATOM   1927  CD2 PHE A 116      61.023  48.852  97.869  1.00  0.00           C
ATOM   1929  CE2 PHE A 116      60.714  50.161  97.499  1.00  0.00           C
ATOM   1931  C   PHE A 116      61.104  44.331  97.869  1.00  0.00           C
ATOM   1932  O   PHE A 116      61.223  44.032  99.059  1.00  0.00           O
ATOM   1933  N   GLN A 117      61.473  43.451  96.919  1.00  0.00           N
ATOM   1935  CA  GLN A 117      61.953  42.111  97.219  1.00  0.00           C
ATOM   1937  CB  GLN A 117      61.192  41.000  96.449  1.00  0.00           C
ATOM   1940  CG  GLN A 117      59.703  40.852  96.829  1.00  0.00           C
ATOM   1943  CD  GLN A 117      59.542  40.632  98.339  1.00  0.00           C
ATOM   1944  OE1 GLN A 117      60.273  39.872  98.979  1.00  0.00           O
ATOM   1945  NE2 GLN A 117      58.534  41.312  98.919  1.00  0.00           N
ATOM   1948  C   GLN A 117      63.414  41.921  96.919  1.00  0.00           C
ATOM   1949  O   GLN A 117      63.913  40.811  97.089  1.00  0.00           O
ATOM   1950  N   TYR A 118      64.152  42.941  96.449  1.00  0.00           N
ATOM   1952  CA  TYR A 118      65.472  42.712  95.889  1.00  0.00           C
ATOM   1954  CB  TYR A 118      65.633  43.461  94.549  1.00  0.00           C
ATOM   1957  CG  TYR A 118      64.724  42.782  93.579  1.00  0.00           C
ATOM   1958  CD1 TYR A 118      63.453  43.282  93.249  1.00  0.00           C
ATOM   1960  CE1 TYR A 118      62.582  42.521  92.449  1.00  0.00           C
ATOM   1962  CZ  TYR A 118      63.003  41.282  91.979  1.00  0.00           C
ATOM   1963  OH  TYR A 118      62.133  40.471  91.239  1.00  0.00           O
ATOM   1965  CD2 TYR A 118      65.133  41.542  93.059  1.00  0.00           C
ATOM   1967  CE2 TYR A 118      64.283  40.791  92.239  1.00  0.00           C
ATOM   1969  C   TYR A 118      66.613  43.051  96.829  1.00  0.00           C
ATOM   1970  O   TYR A 118      66.934  44.231  96.969  1.00  0.00           O
ATOM   1971  N   PRO A 119      67.263  42.102  97.499  1.00  0.00           N
ATOM   1972  CD  PRO A 119      66.972  40.662  97.479  1.00  0.00           C
ATOM   1975  CA  PRO A 119      68.214  42.422  98.559  1.00  0.00           C
ATOM   1977  CB  PRO A 119      68.442  41.070  99.259  1.00  0.00           C
ATOM   1980  CG  PRO A 119      68.133  40.010  98.209  1.00  0.00           C
ATOM   1983  C   PRO A 119      69.512  43.022  98.049  1.00  0.00           C
ATOM   1984  O   PRO A 119      70.104  42.521  97.089  1.00  0.00           O
ATOM   1985  N   ILE A 120      69.973  44.072  98.739  1.00  0.00           N
ATOM   1987  CA  ILE A 120      71.293  44.622  98.579  1.00  0.00           C
ATOM   1989  CB  ILE A 120      71.313  46.131  98.379  1.00  0.00           C
ATOM   1991  CG2 ILE A 120      72.773  46.632  98.249  1.00  0.00           C
ATOM   1995  CG1 ILE A 120      70.503  46.481  97.119  1.00  0.00           C
ATOM   1998  CD  ILE A 120      70.332  47.992  96.959  1.00  0.00           C
ATOM   2002  C   ILE A 120      72.053  44.251  99.819  1.00  0.00           C
ATOM   2003  O   ILE A 120      71.643  44.532 100.939  1.00  0.00           O
ATOM   2004  N   TYR A 121      73.193  43.570  99.619  1.00  0.00           N
ATOM   2006  CA  TYR A 121      73.953  42.981 100.679  1.00  0.00           C
ATOM   2008  CB  TYR A 121      74.453  41.562 100.349  1.00  0.00           C
ATOM   2011  CG  TYR A 121      73.303  40.592 100.289  1.00  0.00           C
ATOM   2012  CD1 TYR A 121      72.572  40.382  99.109  1.00  0.00           C
ATOM   2014  CE1 TYR A 121      71.604  39.371  99.029  1.00  0.00           C
ATOM   2016  CZ  TYR A 121      71.303  38.602 100.159  1.00  0.00           C
ATOM   2017  OH  TYR A 121      70.324  37.580 100.129  1.00  0.00           O
ATOM   2019  CD2 TYR A 121      72.983  39.820 101.419  1.00  0.00           C
ATOM   2021  CE2 TYR A 121      71.993  38.840 101.359  1.00  0.00           C
ATOM   2023  C   TYR A 121      75.133  43.852 101.059  1.00  0.00           C
ATOM   2024  O   TYR A 121      75.803  44.471 100.229  1.00  0.00           O
ATOM   2025  N   ARG A 122      75.424  43.882 102.369  1.00  0.00           N
ATOM   2027  CA  ARG A 122      76.722  44.202 102.889  1.00  0.00           C
ATOM   2029  CB  ARG A 122      76.683  44.841 104.289  1.00  0.00           C
ATOM   2032  CG  ARG A 122      76.303  43.882 105.439  1.00  0.00           C
ATOM   2035  CD  ARG A 122      75.883  44.622 106.699  1.00  0.00           C
ATOM   2038  NE  ARG A 122      75.604  43.582 107.739  1.00  0.00           N
ATOM   2040  CZ  ARG A 122      76.462  43.212 108.689  1.00  0.00           C
ATOM   2041  NH1 ARG A 122      77.723  43.561 108.759  1.00  0.00           N
ATOM   2044  NH2 ARG A 122      75.983  42.521 109.699  1.00  0.00           N
ATOM   2047  C   ARG A 122      77.512  42.920 102.949  1.00  0.00           C
ATOM   2048  O   ARG A 122      76.993  41.821 102.799  1.00  0.00           O
ATOM   2049  N   MET A 123      78.832  43.032 103.119  1.00  0.00           N
ATOM   2051  CA  MET A 123      79.703  41.891 102.979  1.00  0.00           C
ATOM   2053  CB  MET A 123      81.193  42.281 102.949  1.00  0.00           C
ATOM   2056  CG  MET A 123      81.622  43.341 103.969  1.00  0.00           C
ATOM   2059  SD  MET A 123      83.393  43.712 103.859  1.00  0.00           S
ATOM   2060  CE  MET A 123      83.973  42.302 104.849  1.00  0.00           C
ATOM   2064  C   MET A 123      79.453  40.701 103.919  1.00  0.00           C
ATOM   2065  O   MET A 123      79.273  40.901 105.119  1.00  0.00           O
ATOM   2066  N   PRO A 124      79.493  39.462 103.459  1.00  0.00           N
ATOM   2067  CD  PRO A 124      79.283  39.132 102.049  1.00  0.00           C
ATOM   2070  CA  PRO A 124      79.324  38.302 104.319  1.00  0.00           C
ATOM   2072  CB  PRO A 124      78.692  37.261 103.369  1.00  0.00           C
ATOM   2075  CG  PRO A 124      79.163  37.632 101.969  1.00  0.00           C
ATOM   2078  C   PRO A 124      80.672  37.882 104.839  1.00  0.00           C
ATOM   2079  O   PRO A 124      81.683  38.462 104.419  1.00  0.00           O
ATOM   2080  N   PRO A 125      80.812  36.931 105.779  1.00  0.00           N
ATOM   2081  CD  PRO A 125      79.692  36.201 106.399  1.00  0.00           C
ATOM   2084  CA  PRO A 125      82.093  36.322 106.089  1.00  0.00           C
ATOM   2086  CB  PRO A 125      81.753  35.312 107.199  1.00  0.00           C
ATOM   2089  CG  PRO A 125      80.303  34.901 106.909  1.00  0.00           C
ATOM   2092  C   PRO A 125      82.714  35.642 104.879  1.00  0.00           C
ATOM   2093  O   PRO A 125      82.014  35.421 103.889  1.00  0.00           O
ATOM   2094  N   LYS A 126      83.993  35.231 104.939  1.00  0.00           N
ATOM   2096  CA  LYS A 126      84.702  34.622 103.819  1.00  0.00           C
ATOM   2098  CB  LYS A 126      86.123  34.102 104.199  1.00  0.00           C
ATOM   2101  CG  LYS A 126      86.173  33.091 105.369  1.00  0.00           C
ATOM   2104  CD  LYS A 126      87.472  32.271 105.469  1.00  0.00           C
ATOM   2107  CE  LYS A 126      87.303  31.061 106.419  1.00  0.00           C
ATOM   2110  NZ  LYS A 126      88.574  30.412 106.819  1.00  0.00           N
ATOM   2114  C   LYS A 126      83.964  33.481 103.119  1.00  0.00           C
ATOM   2115  O   LYS A 126      83.983  33.372 101.899  1.00  0.00           O
ATOM   2116  N   ARG A 127      83.273  32.611 103.879  1.00  0.00           N
ATOM   2118  CA  ARG A 127      82.472  31.511 103.359  1.00  0.00           C
ATOM   2120  CB  ARG A 127      81.983  30.602 104.519  1.00  0.00           C
ATOM   2123  CG  ARG A 127      81.114  29.392 104.089  1.00  0.00           C
ATOM   2126  CD  ARG A 127      80.504  28.622 105.259  1.00  0.00           C
ATOM   2129  NE  ARG A 127      79.583  27.572 104.689  1.00  0.00           N
ATOM   2131  CZ  ARG A 127      78.613  27.010 105.379  1.00  0.00           C
ATOM   2132  NH1 ARG A 127      78.442  27.201 106.669  1.00  0.00           N
ATOM   2135  NH2 ARG A 127      77.762  26.201 104.789  1.00  0.00           N
ATOM   2138  C   ARG A 127      81.293  31.952 102.489  1.00  0.00           C
ATOM   2139  O   ARG A 127      80.933  31.292 101.529  1.00  0.00           O
ATOM   2140  N   GLY A 128      80.663  33.102 102.819  1.00  0.00           N
ATOM   2142  CA  GLY A 128      79.503  33.611 102.079  1.00  0.00           C
ATOM   2145  C   GLY A 128      79.863  34.371 100.829  1.00  0.00           C
ATOM   2146  O   GLY A 128      79.023  34.641  99.989  1.00  0.00           O
ATOM   2147  N   ARG A 129      81.144  34.722 100.659  1.00  0.00           N
ATOM   2149  CA  ARG A 129      81.563  35.432  99.459  1.00  0.00           C
ATOM   2151  CB  ARG A 129      82.863  36.212  99.739  1.00  0.00           C
ATOM   2154  CG  ARG A 129      82.743  37.222 100.879  1.00  0.00           C
ATOM   2157  CD  ARG A 129      84.094  37.891 101.089  1.00  0.00           C
ATOM   2160  NE  ARG A 129      84.104  38.431 102.479  1.00  0.00           N
ATOM   2162  CZ  ARG A 129      85.243  38.602 103.129  1.00  0.00           C
ATOM   2163  NH1 ARG A 129      86.413  38.431 102.559  1.00  0.00           N
ATOM   2166  NH2 ARG A 129      85.243  39.032 104.369  1.00  0.00           N
ATOM   2169  C   ARG A 129      81.874  34.501  98.309  1.00  0.00           C
ATOM   2170  O   ARG A 129      81.993  34.922  97.169  1.00  0.00           O
ATOM   2171  N   LEU A 130      82.053  33.201  98.589  1.00  0.00           N
ATOM   2173  CA  LEU A 130      82.192  32.201  97.549  1.00  0.00           C
ATOM   2175  CB  LEU A 130      82.663  30.842  98.099  1.00  0.00           C
ATOM   2178  CG  LEU A 130      83.933  30.851  98.969  1.00  0.00           C
ATOM   2180  CD1 LEU A 130      84.234  29.441  99.489  1.00  0.00           C
ATOM   2184  CD2 LEU A 130      85.122  31.402  98.179  1.00  0.00           C
ATOM   2188  C   LEU A 130      80.974  32.021  96.619  1.00  0.00           C
ATOM   2189  O   LEU A 130      81.173  31.831  95.429  1.00  0.00           O
ATOM   2190  N   PRO A 131      79.714  32.021  97.079  1.00  0.00           N
ATOM   2191  CD  PRO A 131      79.363  31.581  98.439  1.00  0.00           C
ATOM   2194  CA  PRO A 131      78.502  32.122  96.279  1.00  0.00           C
ATOM   2196  CB  PRO A 131      77.473  32.501  97.329  1.00  0.00           C
ATOM   2199  CG  PRO A 131      77.843  31.562  98.469  1.00  0.00           C
ATOM   2202  C   PRO A 131      78.413  32.961  95.009  1.00  0.00           C
ATOM   2203  O   PRO A 131      78.743  34.151  95.019  1.00  0.00           O
ATOM   2204  N   SER A 132      77.893  32.352  93.919  1.00  0.00           N
ATOM   2206  CA  SER A 132      77.403  32.991  92.709  1.00  0.00           C
ATOM   2208  CB  SER A 132      77.143  31.962  91.559  1.00  0.00           C
ATOM   2211  OG  SER A 132      76.523  32.501  90.379  1.00  0.00           O
ATOM   2213  C   SER A 132      76.182  33.861  92.939  1.00  0.00           C
ATOM   2214  O   SER A 132      75.383  33.662  93.859  1.00  0.00           O
ATOM   2215  N   ARG A 133      75.973  34.842  92.059  1.00  0.00           N
ATOM   2217  CA  ARG A 133      74.803  35.681  91.979  1.00  0.00           C
ATOM   2219  CB  ARG A 133      75.023  36.552  90.729  1.00  0.00           C
ATOM   2222  CG  ARG A 133      73.962  37.611  90.449  1.00  0.00           C
ATOM   2225  CD  ARG A 133      74.394  38.521  89.289  1.00  0.00           C
ATOM   2228  NE  ARG A 133      73.663  39.811  89.379  1.00  0.00           N
ATOM   2230  CZ  ARG A 133      74.082  40.841  90.089  1.00  0.00           C
ATOM   2231  NH1 ARG A 133      75.273  40.912  90.649  1.00  0.00           N
ATOM   2234  NH2 ARG A 133      73.303  41.882  90.269  1.00  0.00           N
ATOM   2237  C   ARG A 133      73.473  34.922  91.939  1.00  0.00           C
ATOM   2238  O   ARG A 133      72.512  35.282  92.609  1.00  0.00           O
ATOM   2239  N   ALA A 134      73.413  33.791  91.209  1.00  0.00           N
ATOM   2241  CA  ALA A 134      72.303  32.861  91.169  1.00  0.00           C
ATOM   2243  CB  ALA A 134      72.613  31.752  90.159  1.00  0.00           C
ATOM   2247  C   ALA A 134      71.913  32.192  92.489  1.00  0.00           C
ATOM   2248  O   ALA A 134      70.733  31.992  92.769  1.00  0.00           O
ATOM   2249  N   GLU A 135      72.893  31.811  93.329  1.00  0.00           N
ATOM   2251  CA  GLU A 135      72.643  31.271  94.649  1.00  0.00           C
ATOM   2253  CB  GLU A 135      73.753  30.292  95.109  1.00  0.00           C
ATOM   2256  CG  GLU A 135      75.174  30.812  94.809  1.00  0.00           C
ATOM   2259  CD  GLU A 135      76.303  29.840  95.129  1.00  0.00           C
ATOM   2260  OE1 GLU A 135      76.363  29.322  96.269  1.00  0.00           O
ATOM   2261  OE2 GLU A 135      77.192  29.692  94.249  1.00  0.00           O
ATOM   2262  C   GLU A 135      72.354  32.352  95.679  1.00  0.00           C
ATOM   2263  O   GLU A 135      71.512  32.161  96.549  1.00  0.00           O
ATOM   2264  N   ILE A 136      72.924  33.561  95.509  1.00  0.00           N
ATOM   2266  CA  ILE A 136      72.523  34.782  96.199  1.00  0.00           C
ATOM   2268  CB  ILE A 136      73.453  35.942  95.829  1.00  0.00           C
ATOM   2270  CG2 ILE A 136      72.902  37.282  96.369  1.00  0.00           C
ATOM   2274  CG1 ILE A 136      74.883  35.671  96.369  1.00  0.00           C
ATOM   2277  CD  ILE A 136      76.013  36.431  95.659  1.00  0.00           C
ATOM   2281  C   ILE A 136      71.063  35.122  95.919  1.00  0.00           C
ATOM   2282  O   ILE A 136      70.262  35.391  96.819  1.00  0.00           O
ATOM   2283  N   TYR A 137      70.622  35.001  94.649  1.00  0.00           N
ATOM   2285  CA  TYR A 137      69.233  35.091  94.289  1.00  0.00           C
ATOM   2287  CB  TYR A 137      69.053  35.261  92.769  1.00  0.00           C
ATOM   2290  CG  TYR A 137      69.623  36.521  92.199  1.00  0.00           C
ATOM   2291  CD1 TYR A 137      69.553  37.771  92.849  1.00  0.00           C
ATOM   2293  CE1 TYR A 137      70.023  38.931  92.219  1.00  0.00           C
ATOM   2295  CZ  TYR A 137      70.512  38.861  90.909  1.00  0.00           C
ATOM   2296  OH  TYR A 137      70.902  40.002  90.189  1.00  0.00           O
ATOM   2298  CD2 TYR A 137      70.122  36.481  90.889  1.00  0.00           C
ATOM   2300  CE2 TYR A 137      70.542  37.642  90.239  1.00  0.00           C
ATOM   2302  C   TYR A 137      68.413  33.872  94.669  1.00  0.00           C
ATOM   2303  O   TYR A 137      67.182  33.911  94.749  1.00  0.00           O
ATOM   2304  N   ALA A 138      69.043  32.722  94.949  1.00  0.00           N
ATOM   2306  CA  ALA A 138      68.354  31.622  95.569  1.00  0.00           C
ATOM   2308  CB  ALA A 138      69.074  30.282  95.349  1.00  0.00           C
ATOM   2312  C   ALA A 138      68.033  31.922  97.019  1.00  0.00           C
ATOM   2313  O   ALA A 138      66.943  31.602  97.499  1.00  0.00           O
ATOM   2314  N   GLY A 139      68.913  32.681  97.699  1.00  0.00           N
ATOM   2316  CA  GLY A 139      68.753  33.051  99.099  1.00  0.00           C
ATOM   2319  C   GLY A 139      69.803  32.422  99.949  1.00  0.00           C
ATOM   2320  O   GLY A 139      69.553  32.102 101.109  1.00  0.00           O
ATOM   2321  N   ALA A 140      71.002  32.192  99.369  1.00  0.00           N
ATOM   2323  CA  ALA A 140      72.192  31.662  99.999  1.00  0.00           C
ATOM   2325  CB  ALA A 140      73.343  31.662  98.969  1.00  0.00           C
ATOM   2329  C   ALA A 140      72.674  32.412 101.229  1.00  0.00           C
ATOM   2330  O   ALA A 140      73.193  31.831 102.189  1.00  0.00           O
ATOM   2331  N   LEU A 141      72.534  33.732 101.179  1.00  0.00           N
ATOM   2333  CA  LEU A 141      72.972  34.671 102.169  1.00  0.00           C
ATOM   2335  CB  LEU A 141      73.574  35.951 101.519  1.00  0.00           C
ATOM   2338  CG  LEU A 141      74.932  35.802 100.799  1.00  0.00           C
ATOM   2340  CD1 LEU A 141      76.074  35.461 101.749  1.00  0.00           C
ATOM   2344  CD2 LEU A 141      74.932  34.782  99.659  1.00  0.00           C
ATOM   2348  C   LEU A 141      71.803  35.052 103.059  1.00  0.00           C
ATOM   2349  O   LEU A 141      70.703  35.361 102.589  1.00  0.00           O
ATOM   2350  N   SER A 142      72.053  35.012 104.389  1.00  0.00           N
ATOM   2352  CA  SER A 142      71.122  35.292 105.479  1.00  0.00           C
ATOM   2354  CB  SER A 142      71.762  34.982 106.869  1.00  0.00           C
ATOM   2357  OG  SER A 142      71.034  35.421 108.019  1.00  0.00           O
ATOM   2359  C   SER A 142      70.652  36.721 105.489  1.00  0.00           C
ATOM   2360  O   SER A 142      71.403  37.642 105.149  1.00  0.00           O
ATOM   2361  N   ASP A 143      69.413  36.962 105.939  1.00  0.00           N
ATOM   2363  CA  ASP A 143      68.843  38.291 105.909  1.00  0.00           C
ATOM   2365  CB  ASP A 143      67.313  38.241 106.099  1.00  0.00           C
ATOM   2368  CG  ASP A 143      66.652  37.782 104.819  1.00  0.00           C
ATOM   2369  OD1 ASP A 143      67.263  37.102 103.949  1.00  0.00           O
ATOM   2370  OD2 ASP A 143      65.442  38.081 104.699  1.00  0.00           O
ATOM   2371  C   ASP A 143      69.493  39.352 106.799  1.00  0.00           C
ATOM   2372  O   ASP A 143      69.243  40.551 106.689  1.00  0.00           O
ATOM   2373  N   LYS A 144      70.433  38.922 107.659  1.00  0.00           N
ATOM   2375  CA  LYS A 144      71.223  39.760 108.539  1.00  0.00           C
ATOM   2377  CB  LYS A 144      71.983  38.840 109.519  1.00  0.00           C
ATOM   2380  CG  LYS A 144      72.593  39.561 110.729  1.00  0.00           C
ATOM   2383  CD  LYS A 144      73.393  38.602 111.629  1.00  0.00           C
ATOM   2386  CE  LYS A 144      74.883  38.491 111.309  1.00  0.00           C
ATOM   2389  NZ  LYS A 144      75.582  39.750 111.639  1.00  0.00           N
ATOM   2393  C   LYS A 144      72.263  40.581 107.779  1.00  0.00           C
ATOM   2394  O   LYS A 144      72.824  41.562 108.269  1.00  0.00           O
ATOM   2395  N   TYR A 145      72.553  40.172 106.529  1.00  0.00           N
ATOM   2397  CA  TYR A 145      73.553  40.802 105.699  1.00  0.00           C
ATOM   2399  CB  TYR A 145      74.453  39.760 104.989  1.00  0.00           C
ATOM   2402  CG  TYR A 145      75.284  39.062 106.029  1.00  0.00           C
ATOM   2403  CD1 TYR A 145      76.473  39.661 106.489  1.00  0.00           C
ATOM   2405  CE1 TYR A 145      77.243  39.032 107.469  1.00  0.00           C
ATOM   2407  CZ  TYR A 145      76.843  37.792 107.999  1.00  0.00           C
ATOM   2408  OH  TYR A 145      77.622  37.122 108.969  1.00  0.00           O
ATOM   2410  CD2 TYR A 145      74.903  37.812 106.539  1.00  0.00           C
ATOM   2412  CE2 TYR A 145      75.684  37.192 107.529  1.00  0.00           C
ATOM   2414  C   TYR A 145      72.942  41.751 104.689  1.00  0.00           C
ATOM   2415  O   TYR A 145      73.644  42.372 103.899  1.00  0.00           O
ATOM   2416  N   ILE A 146      71.613  41.931 104.699  1.00  0.00           N
ATOM   2418  CA  ILE A 146      70.973  42.971 103.909  1.00  0.00           C
ATOM   2420  CB  ILE A 146      69.534  42.622 103.529  1.00  0.00           C
ATOM   2422  CG2 ILE A 146      68.734  43.801 102.939  1.00  0.00           C
ATOM   2426  CG1 ILE A 146      69.534  41.502 102.459  1.00  0.00           C
ATOM   2429  CD  ILE A 146      69.503  40.102 103.029  1.00  0.00           C
ATOM   2433  C   ILE A 146      71.192  44.371 104.469  1.00  0.00           C
ATOM   2434  O   ILE A 146      71.262  44.631 105.669  1.00  0.00           O
ATOM   2435  N   LEU A 147      71.343  45.341 103.549  1.00  0.00           N
ATOM   2437  CA  LEU A 147      71.253  46.751 103.789  1.00  0.00           C
ATOM   2439  CB  LEU A 147      72.252  47.462 102.849  1.00  0.00           C
ATOM   2442  CG  LEU A 147      73.714  47.091 103.139  1.00  0.00           C
ATOM   2444  CD1 LEU A 147      74.633  47.542 101.999  1.00  0.00           C
ATOM   2448  CD2 LEU A 147      74.163  47.661 104.489  1.00  0.00           C
ATOM   2452  C   LEU A 147      69.843  47.260 103.519  1.00  0.00           C
ATOM   2453  O   LEU A 147      69.233  47.920 104.359  1.00  0.00           O
ATOM   2454  N   ALA A 148      69.273  46.931 102.339  1.00  0.00           N
ATOM   2456  CA  ALA A 148      67.953  47.372 101.959  1.00  0.00           C
ATOM   2458  CB  ALA A 148      67.993  48.822 101.419  1.00  0.00           C
ATOM   2462  C   ALA A 148      67.394  46.451 100.879  1.00  0.00           C
ATOM   2463  O   ALA A 148      68.144  45.721 100.229  1.00  0.00           O
ATOM   2464  N   TYR A 149      66.063  46.470 100.679  1.00  0.00           N
ATOM   2466  CA  TYR A 149      65.413  45.681  99.649  1.00  0.00           C
ATOM   2468  CB  TYR A 149      64.214  44.881 100.209  1.00  0.00           C
ATOM   2471  CG  TYR A 149      64.663  43.931 101.279  1.00  0.00           C
ATOM   2472  CD1 TYR A 149      65.133  42.650 100.939  1.00  0.00           C
ATOM   2474  CE1 TYR A 149      65.442  41.731 101.949  1.00  0.00           C
ATOM   2476  CZ  TYR A 149      65.262  42.061 103.289  1.00  0.00           C
ATOM   2477  OH  TYR A 149      65.464  41.082 104.269  1.00  0.00           O
ATOM   2479  CD2 TYR A 149      64.542  44.282 102.639  1.00  0.00           C
ATOM   2481  CE2 TYR A 149      64.843  43.352 103.649  1.00  0.00           C
ATOM   2483  C   TYR A 149      64.863  46.602  98.579  1.00  0.00           C
ATOM   2484  O   TYR A 149      63.923  47.351  98.829  1.00  0.00           O
ATOM   2485  N   SER A 150      65.442  46.572  97.359  1.00  0.00           N
ATOM   2487  CA  SER A 150      65.082  47.422  96.229  1.00  0.00           C
ATOM   2489  CB  SER A 150      66.144  47.462  95.079  1.00  0.00           C
ATOM   2492  OG  SER A 150      67.442  47.782  95.549  1.00  0.00           O
ATOM   2494  C   SER A 150      63.783  47.021  95.569  1.00  0.00           C
ATOM   2495  O   SER A 150      63.362  45.872  95.649  1.00  0.00           O
ATOM   2496  N   ASN A 151      63.144  47.962  94.829  1.00  0.00           N
ATOM   2498  CA  ASN A 151      62.033  47.672  93.919  1.00  0.00           C
ATOM   2500  CB  ASN A 151      61.383  49.002  93.409  1.00  0.00           C
ATOM   2503  CG  ASN A 151      60.254  49.391  94.339  1.00  0.00           C
ATOM   2504  OD1 ASN A 151      59.773  48.570  95.129  1.00  0.00           O
ATOM   2505  ND2 ASN A 151      59.794  50.651  94.259  1.00  0.00           N
ATOM   2508  C   ASN A 151      62.442  46.941  92.659  1.00  0.00           C
ATOM   2509  O   ASN A 151      61.604  46.382  91.959  1.00  0.00           O
ATOM   2510  N   SER A 152      63.723  47.011  92.299  1.00  0.00           N
ATOM   2512  CA  SER A 152      64.122  46.812  90.929  1.00  0.00           C
ATOM   2514  CB  SER A 152      64.253  48.162  90.189  1.00  0.00           C
ATOM   2517  OG  SER A 152      64.872  49.111  91.059  1.00  0.00           O
ATOM   2519  C   SER A 152      65.402  46.031  90.859  1.00  0.00           C
ATOM   2520  O   SER A 152      66.462  46.462  91.329  1.00  0.00           O
ATOM   2521  N   LEU A 153      65.332  44.832  90.249  1.00  0.00           N
ATOM   2523  CA  LEU A 153      66.473  43.951  90.109  1.00  0.00           C
ATOM   2525  CB  LEU A 153      66.093  42.532  89.609  1.00  0.00           C
ATOM   2528  CG  LEU A 153      67.292  41.551  89.609  1.00  0.00           C
ATOM   2530  CD1 LEU A 153      67.964  41.470  90.979  1.00  0.00           C
ATOM   2534  CD2 LEU A 153      66.934  40.132  89.129  1.00  0.00           C
ATOM   2538  C   LEU A 153      67.572  44.521  89.239  1.00  0.00           C
ATOM   2539  O   LEU A 153      68.762  44.431  89.549  1.00  0.00           O
ATOM   2540  N   MET A 154      67.192  45.192  88.119  1.00  0.00           N
ATOM   2542  CA  MET A 154      68.122  45.951  87.299  1.00  0.00           C
ATOM   2544  CB  MET A 154      67.363  46.801  86.249  1.00  0.00           C
ATOM   2547  CG  MET A 154      67.192  46.152  84.879  1.00  0.00           C
ATOM   2550  SD  MET A 154      68.583  46.252  83.719  1.00  0.00           S
ATOM   2551  CE  MET A 154      69.682  45.010  84.439  1.00  0.00           C
ATOM   2555  C   MET A 154      68.973  46.941  88.049  1.00  0.00           C
ATOM   2556  O   MET A 154      70.192  46.982  87.889  1.00  0.00           O
ATOM   2557  N   ASP A 155      68.324  47.752  88.899  1.00  0.00           N
ATOM   2559  CA  ASP A 155      68.993  48.792  89.639  1.00  0.00           C
ATOM   2561  CB  ASP A 155      67.993  49.721  90.359  1.00  0.00           C
ATOM   2564  CG  ASP A 155      67.123  50.501  89.389  1.00  0.00           C
ATOM   2565  OD1 ASP A 155      67.493  50.641  88.199  1.00  0.00           O
ATOM   2566  OD2 ASP A 155      66.074  51.042  89.839  1.00  0.00           O
ATOM   2567  C   ASP A 155      70.053  48.261  90.599  1.00  0.00           C
ATOM   2568  O   ASP A 155      71.133  48.830  90.729  1.00  0.00           O
ATOM   2569  N   ASN A 156      69.843  47.111  91.269  1.00  0.00           N
ATOM   2571  CA  ASN A 156      70.924  46.511  92.019  1.00  0.00           C
ATOM   2573  CB  ASN A 156      70.472  45.691  93.249  1.00  0.00           C
ATOM   2576  CG  ASN A 156      69.633  44.441  92.989  1.00  0.00           C
ATOM   2577  OD1 ASN A 156      68.413  44.532  92.959  1.00  0.00           O
ATOM   2578  ND2 ASN A 156      70.273  43.251  92.959  1.00  0.00           N
ATOM   2581  C   ASN A 156      71.993  45.821  91.169  1.00  0.00           C
ATOM   2582  O   ASN A 156      73.133  45.701  91.599  1.00  0.00           O
ATOM   2583  N   PHE A 157      71.722  45.431  89.899  1.00  0.00           N
ATOM   2585  CA  PHE A 157      72.803  45.231  88.929  1.00  0.00           C
ATOM   2587  CB  PHE A 157      72.372  44.412  87.679  1.00  0.00           C
ATOM   2590  CG  PHE A 157      73.534  44.191  86.729  1.00  0.00           C
ATOM   2591  CD1 PHE A 157      74.633  43.451  87.169  1.00  0.00           C
ATOM   2593  CE1 PHE A 157      75.813  43.401  86.429  1.00  0.00           C
ATOM   2595  CZ  PHE A 157      75.893  44.072  85.199  1.00  0.00           C
ATOM   2597  CD2 PHE A 157      73.613  44.841  85.489  1.00  0.00           C
ATOM   2599  CE2 PHE A 157      74.792  44.781  84.729  1.00  0.00           C
ATOM   2601  C   PHE A 157      73.604  46.481  88.559  1.00  0.00           C
ATOM   2602  O   PHE A 157      74.824  46.462  88.459  1.00  0.00           O
ATOM   2603  N   ILE A 158      72.942  47.642  88.349  1.00  0.00           N
ATOM   2605  CA  ILE A 158      73.674  48.882  88.069  1.00  0.00           C
ATOM   2607  CB  ILE A 158      72.854  49.992  87.409  1.00  0.00           C
ATOM   2609  CG2 ILE A 158      72.034  49.361  86.259  1.00  0.00           C
ATOM   2613  CG1 ILE A 158      71.972  50.811  88.379  1.00  0.00           C
ATOM   2616  CD  ILE A 158      71.223  51.962  87.699  1.00  0.00           C
ATOM   2620  C   ILE A 158      74.413  49.382  89.309  1.00  0.00           C
ATOM   2621  O   ILE A 158      75.453  50.032  89.179  1.00  0.00           O
ATOM   2622  N   MET A 159      73.962  49.042  90.529  1.00  0.00           N
ATOM   2624  CA  MET A 159      74.743  49.161  91.749  1.00  0.00           C
ATOM   2626  CB  MET A 159      73.942  48.712  92.999  1.00  0.00           C
ATOM   2629  CG  MET A 159      72.773  49.622  93.449  1.00  0.00           C
ATOM   2632  SD  MET A 159      73.163  50.872  94.709  1.00  0.00           S
ATOM   2633  CE  MET A 159      73.843  49.862  96.049  1.00  0.00           C
ATOM   2637  C   MET A 159      76.063  48.391  91.739  1.00  0.00           C
ATOM   2638  O   MET A 159      77.093  48.951  92.109  1.00  0.00           O
ATOM   2639  N   ASP A 160      76.104  47.102  91.279  1.00  0.00           N
ATOM   2641  CA  ASP A 160      77.324  46.312  91.219  1.00  0.00           C
ATOM   2643  CB  ASP A 160      77.042  44.932  90.559  1.00  0.00           C
ATOM   2646  CG  ASP A 160      76.174  43.992  91.369  1.00  0.00           C
ATOM   2647  OD1 ASP A 160      76.613  43.381  92.369  1.00  0.00           O
ATOM   2648  OD2 ASP A 160      75.053  43.731  90.889  1.00  0.00           O
ATOM   2649  C   ASP A 160      78.413  46.931  90.359  1.00  0.00           C
ATOM   2650  O   ASP A 160      79.583  47.021  90.719  1.00  0.00           O
ATOM   2651  N   VAL A 161      78.033  47.381  89.149  1.00  0.00           N
ATOM   2653  CA  VAL A 161      79.012  47.882  88.199  1.00  0.00           C
ATOM   2655  CB  VAL A 161      78.513  47.801  86.759  1.00  0.00           C
ATOM   2657  CG1 VAL A 161      78.402  46.322  86.349  1.00  0.00           C
ATOM   2661  CG2 VAL A 161      77.163  48.500  86.599  1.00  0.00           C
ATOM   2665  C   VAL A 161      79.464  49.291  88.509  1.00  0.00           C
ATOM   2666  O   VAL A 161      80.604  49.662  88.219  1.00  0.00           O
ATOM   2667  N   GLN A 162      78.593  50.102  89.159  1.00  0.00           N
ATOM   2669  CA  GLN A 162      78.934  51.340  89.809  1.00  0.00           C
ATOM   2671  CB  GLN A 162      77.604  51.971  90.299  1.00  0.00           C
ATOM   2674  CG  GLN A 162      77.633  53.412  90.879  1.00  0.00           C
ATOM   2677  CD  GLN A 162      77.872  54.532  89.869  1.00  0.00           C
ATOM   2678  OE1 GLN A 162      77.753  55.721  90.189  1.00  0.00           O
ATOM   2679  NE2 GLN A 162      78.133  54.181  88.599  1.00  0.00           N
ATOM   2682  C   GLN A 162      79.894  51.131  90.969  1.00  0.00           C
ATOM   2683  O   GLN A 162      80.883  51.852  91.129  1.00  0.00           O
ATOM   2684  N   GLY A 163      79.623  50.122  91.829  1.00  0.00           N
ATOM   2686  CA  GLY A 163      80.284  49.992  93.119  1.00  0.00           C
ATOM   2689  C   GLY A 163      79.752  50.971  94.129  1.00  0.00           C
ATOM   2690  O   GLY A 163      80.402  51.271  95.119  1.00  0.00           O
ATOM   2691  N   SER A 164      78.542  51.511  93.909  1.00  0.00           N
ATOM   2693  CA  SER A 164      77.964  52.472  94.829  1.00  0.00           C
ATOM   2695  CB  SER A 164      78.784  53.801  94.889  1.00  0.00           C
ATOM   2698  OG  SER A 164      78.042  54.972  95.239  1.00  0.00           O
ATOM   2700  C   SER A 164      76.512  52.681  94.439  1.00  0.00           C
ATOM   2701  O   SER A 164      76.063  52.232  93.399  1.00  0.00           O
ATOM   2702  N   GLY A 165      75.762  53.421  95.269  1.00  0.00           N
ATOM   2704  CA  GLY A 165      74.583  54.102  94.789  1.00  0.00           C
ATOM   2707  C   GLY A 165      73.924  54.862  95.879  1.00  0.00           C
ATOM   2708  O   GLY A 165      74.372  54.881  97.029  1.00  0.00           O
ATOM   2709  N   TYR A 166      72.813  55.501  95.499  1.00  0.00           N
ATOM   2711  CA  TYR A 166      72.093  56.451  96.319  1.00  0.00           C
ATOM   2713  CB  TYR A 166      72.023  57.812  95.559  1.00  0.00           C
ATOM   2716  CG  TYR A 166      73.362  58.542  95.499  1.00  0.00           C
ATOM   2717  CD1 TYR A 166      74.273  58.381  94.449  1.00  0.00           C
ATOM   2719  CE1 TYR A 166      75.402  59.212  94.329  1.00  0.00           C
ATOM   2721  CZ  TYR A 166      75.684  60.161  95.319  1.00  0.00           C
ATOM   2722  OH  TYR A 166      76.854  60.942  95.239  1.00  0.00           O
ATOM   2724  CD2 TYR A 166      73.653  59.501  96.479  1.00  0.00           C
ATOM   2726  CE2 TYR A 166      74.824  60.292  96.409  1.00  0.00           C
ATOM   2728  C   TYR A 166      70.693  55.881  96.539  1.00  0.00           C
ATOM   2729  O   TYR A 166      69.953  55.632  95.589  1.00  0.00           O
ATOM   2730  N   ILE A 167      70.324  55.611  97.799  1.00  0.00           N
ATOM   2732  CA  ILE A 167      69.133  54.851  98.159  1.00  0.00           C
ATOM   2734  CB  ILE A 167      69.503  53.561  98.909  1.00  0.00           C
ATOM   2736  CG2 ILE A 167      68.243  52.822  99.419  1.00  0.00           C
ATOM   2740  CG1 ILE A 167      70.372  52.661  97.989  1.00  0.00           C
ATOM   2743  CD  ILE A 167      70.743  51.282  98.569  1.00  0.00           C
ATOM   2747  C   ILE A 167      68.152  55.681  98.979  1.00  0.00           C
ATOM   2748  O   ILE A 167      68.542  56.340  99.959  1.00  0.00           O
ATOM   2749  N   ASP A 168      66.854  55.621  98.639  1.00  0.00           N
ATOM   2751  CA  ASP A 168      65.792  56.161  99.459  1.00  0.00           C
ATOM   2753  CB  ASP A 168      64.843  57.081  98.639  1.00  0.00           C
ATOM   2756  CG  ASP A 168      63.653  57.562  99.459  1.00  0.00           C
ATOM   2757  OD1 ASP A 168      63.853  57.931 100.639  1.00  0.00           O
ATOM   2758  OD2 ASP A 168      62.523  57.590  98.919  1.00  0.00           O
ATOM   2759  C   ASP A 168      65.003  55.032 100.119  1.00  0.00           C
ATOM   2760  O   ASP A 168      64.483  54.132  99.459  1.00  0.00           O
ATOM   2761  N   PHE A 169      64.843  55.122 101.459  1.00  0.00           N
ATOM   2763  CA  PHE A 169      63.942  54.291 102.219  1.00  0.00           C
ATOM   2765  CB  PHE A 169      64.324  54.261 103.719  1.00  0.00           C
ATOM   2768  CG  PHE A 169      65.512  53.381 103.839  1.00  0.00           C
ATOM   2769  CD1 PHE A 169      65.343  51.991 103.719  1.00  0.00           C
ATOM   2771  CE1 PHE A 169      66.453  51.140 103.729  1.00  0.00           C
ATOM   2773  CZ  PHE A 169      67.733  51.681 103.849  1.00  0.00           C
ATOM   2775  CD2 PHE A 169      66.792  53.911 104.009  1.00  0.00           C
ATOM   2777  CE2 PHE A 169      67.913  53.071 103.999  1.00  0.00           C
ATOM   2779  C   PHE A 169      62.493  54.662 102.109  1.00  0.00           C
ATOM   2780  O   PHE A 169      61.623  53.852 102.409  1.00  0.00           O
ATOM   2781  N   GLY A 170      62.182  55.912 101.699  1.00  0.00           N
ATOM   2783  CA  GLY A 170      60.844  56.470 101.819  1.00  0.00           C
ATOM   2786  C   GLY A 170      60.472  56.661 103.259  1.00  0.00           C
ATOM   2787  O   GLY A 170      59.383  56.301 103.689  1.00  0.00           O
ATOM   2788  N   ASP A 171      61.403  57.171 104.079  1.00  0.00           N
ATOM   2790  CA  ASP A 171      61.223  57.381 105.509  1.00  0.00           C
ATOM   2792  CB  ASP A 171      62.252  56.442 106.229  1.00  0.00           C
ATOM   2795  CG  ASP A 171      63.013  56.861 107.479  1.00  0.00           C
ATOM   2796  OD1 ASP A 171      63.453  58.041 107.569  1.00  0.00           O
ATOM   2797  OD2 ASP A 171      63.292  55.931 108.269  1.00  0.00           O
ATOM   2798  C   ASP A 171      61.283  58.872 105.859  1.00  0.00           C
ATOM   2799  O   ASP A 171      60.743  59.321 106.869  1.00  0.00           O
ATOM   2800  N   GLY A 172      61.873  59.692 104.969  1.00  0.00           N
ATOM   2802  CA  GLY A 172      62.103  61.112 105.239  1.00  0.00           C
ATOM   2805  C   GLY A 172      63.474  61.322 105.809  1.00  0.00           C
ATOM   2806  O   GLY A 172      63.913  62.451 106.039  1.00  0.00           O
ATOM   2807  N   SER A 173      64.233  60.220 105.979  1.00  0.00           N
ATOM   2809  CA  SER A 173      65.663  60.212 106.259  1.00  0.00           C
ATOM   2811  CB  SER A 173      66.223  58.760 106.469  1.00  0.00           C
ATOM   2814  OG  SER A 173      67.613  58.672 106.829  1.00  0.00           O
ATOM   2816  C   SER A 173      66.434  60.931 105.149  1.00  0.00           C
ATOM   2817  O   SER A 173      65.983  60.961 103.989  1.00  0.00           O
ATOM   2818  N   PRO A 174      67.553  61.581 105.439  1.00  0.00           N
ATOM   2819  CD  PRO A 174      67.953  61.951 106.799  1.00  0.00           C
ATOM   2822  CA  PRO A 174      68.583  61.921 104.479  1.00  0.00           C
ATOM   2824  CB  PRO A 174      69.792  62.250 105.349  1.00  0.00           C
ATOM   2827  CG  PRO A 174      69.163  62.852 106.589  1.00  0.00           C
ATOM   2830  C   PRO A 174      68.924  60.831 103.489  1.00  0.00           C
ATOM   2831  O   PRO A 174      68.813  59.651 103.809  1.00  0.00           O
ATOM   2832  N   LEU A 175      69.343  61.192 102.269  1.00  0.00           N
ATOM   2834  CA  LEU A 175      69.714  60.192 101.299  1.00  0.00           C
ATOM   2836  CB  LEU A 175      70.012  60.901  99.959  1.00  0.00           C
ATOM   2839  CG  LEU A 175      69.752  60.051  98.709  1.00  0.00           C
ATOM   2841  CD1 LEU A 175      69.953  60.861  97.419  1.00  0.00           C
ATOM   2845  CD2 LEU A 175      70.582  58.782  98.659  1.00  0.00           C
ATOM   2849  C   LEU A 175      70.873  59.312 101.789  1.00  0.00           C
ATOM   2850  O   LEU A 175      71.943  59.771 102.179  1.00  0.00           O
ATOM   2851  N   ASN A 176      70.652  57.981 101.809  1.00  0.00           N
ATOM   2853  CA  ASN A 176      71.613  57.011 102.289  1.00  0.00           C
ATOM   2855  CB  ASN A 176      70.913  55.741 102.849  1.00  0.00           C
ATOM   2858  CG  ASN A 176      70.174  56.070 104.139  1.00  0.00           C
ATOM   2859  OD1 ASN A 176      70.663  55.791 105.229  1.00  0.00           O
ATOM   2860  ND2 ASN A 176      68.942  56.621 104.039  1.00  0.00           N
ATOM   2863  C   ASN A 176      72.534  56.621 101.159  1.00  0.00           C
ATOM   2864  O   ASN A 176      72.083  56.252 100.069  1.00  0.00           O
ATOM   2865  N   PHE A 177      73.854  56.731 101.359  1.00  0.00           N
ATOM   2867  CA  PHE A 177      74.813  56.611 100.279  1.00  0.00           C
ATOM   2869  CB  PHE A 177      75.644  57.920 100.139  1.00  0.00           C
ATOM   2872  CG  PHE A 177      76.593  57.861  98.969  1.00  0.00           C
ATOM   2873  CD1 PHE A 177      76.113  57.510  97.709  1.00  0.00           C
ATOM   2875  CE1 PHE A 177      76.964  57.442  96.609  1.00  0.00           C
ATOM   2877  CZ  PHE A 177      78.313  57.761  96.749  1.00  0.00           C
ATOM   2879  CD2 PHE A 177      77.964  58.181  99.109  1.00  0.00           C
ATOM   2881  CE2 PHE A 177      78.813  58.141  97.999  1.00  0.00           C
ATOM   2883  C   PHE A 177      75.693  55.420 100.569  1.00  0.00           C
ATOM   2884  O   PHE A 177      76.223  55.252 101.659  1.00  0.00           O
ATOM   2885  N   PHE A 178      75.824  54.501  99.619  1.00  0.00           N
ATOM   2887  CA  PHE A 178      76.523  53.261  99.829  1.00  0.00           C
ATOM   2889  CB  PHE A 178      75.604  52.061  99.519  1.00  0.00           C
ATOM   2892  CG  PHE A 178      74.512  52.021 100.569  1.00  0.00           C
ATOM   2893  CD1 PHE A 178      73.354  52.792 100.459  1.00  0.00           C
ATOM   2895  CE1 PHE A 178      72.354  52.731 101.439  1.00  0.00           C
ATOM   2897  CZ  PHE A 178      72.503  51.882 102.539  1.00  0.00           C
ATOM   2899  CD2 PHE A 178      74.674  51.201 101.699  1.00  0.00           C
ATOM   2901  CE2 PHE A 178      73.663  51.122 102.669  1.00  0.00           C
ATOM   2903  C   PHE A 178      77.793  53.251  99.019  1.00  0.00           C
ATOM   2904  O   PHE A 178      77.924  53.962  98.029  1.00  0.00           O
ATOM   2905  N   SER A 179      78.784  52.451  99.419  1.00  0.00           N
ATOM   2907  CA  SER A 179      80.033  52.341  98.709  1.00  0.00           C
ATOM   2909  CB  SER A 179      81.214  53.022  99.449  1.00  0.00           C
ATOM   2912  OG  SER A 179      82.324  53.261  98.579  1.00  0.00           O
ATOM   2914  C   SER A 179      80.364  50.891  98.629  1.00  0.00           C
ATOM   2915  O   SER A 179      79.813  50.072  99.349  1.00  0.00           O
ATOM   2916  N   TYR A 180      81.303  50.541  97.749  1.00  0.00           N
ATOM   2918  CA  TYR A 180      81.913  49.242  97.619  1.00  0.00           C
ATOM   2920  CB  TYR A 180      82.872  49.361  96.399  1.00  0.00           C
ATOM   2923  CG  TYR A 180      83.604  48.102  96.069  1.00  0.00           C
ATOM   2924  CD1 TYR A 180      82.933  47.061  95.439  1.00  0.00           C
ATOM   2926  CE1 TYR A 180      83.574  45.841  95.169  1.00  0.00           C
ATOM   2928  CZ  TYR A 180      84.923  45.691  95.519  1.00  0.00           C
ATOM   2929  OH  TYR A 180      85.533  44.431  95.389  1.00  0.00           O
ATOM   2931  CD2 TYR A 180      84.972  47.971  96.309  1.00  0.00           C
ATOM   2933  CE2 TYR A 180      85.643  46.761  96.039  1.00  0.00           C
ATOM   2935  C   TYR A 180      82.583  48.782  98.929  1.00  0.00           C
ATOM   2936  O   TYR A 180      83.393  49.491  99.529  1.00  0.00           O
ATOM   2937  N   ALA A 181      82.243  47.580  99.419  1.00  0.00           N
ATOM   2939  CA  ALA A 181      82.854  46.991 100.599  1.00  0.00           C
ATOM   2941  CB  ALA A 181      81.773  46.602 101.629  1.00  0.00           C
ATOM   2945  C   ALA A 181      83.623  45.732 100.269  1.00  0.00           C
ATOM   2946  O   ALA A 181      84.483  45.271 101.009  1.00  0.00           O
ATOM   2947  N   GLY A 182      83.373  45.142  99.089  1.00  0.00           N
ATOM   2949  CA  GLY A 182      84.053  43.942  98.689  1.00  0.00           C
ATOM   2952  C   GLY A 182      83.253  43.271  97.639  1.00  0.00           C
ATOM   2953  O   GLY A 182      82.192  43.752  97.249  1.00  0.00           O
ATOM   2954  N   LYS A 183      83.722  42.131  97.139  1.00  0.00           N
ATOM   2956  CA  LYS A 183      83.003  41.451  96.099  1.00  0.00           C
ATOM   2958  CB  LYS A 183      83.604  41.891  94.749  1.00  0.00           C
ATOM   2961  CG  LYS A 183      82.773  41.481  93.549  1.00  0.00           C
ATOM   2964  CD  LYS A 183      83.404  42.011  92.259  1.00  0.00           C
ATOM   2967  CE  LYS A 183      83.103  41.101  91.069  1.00  0.00           C
ATOM   2970  NZ  LYS A 183      83.663  39.750  91.329  1.00  0.00           N
ATOM   2974  C   LYS A 183      83.184  39.972  96.299  1.00  0.00           C
ATOM   2975  O   LYS A 183      84.122  39.532  96.959  1.00  0.00           O
ATOM   2976  N   ASN A 184      82.224  39.171  95.759  1.00  0.00           N
ATOM   2978  CA  ASN A 184      82.263  37.731  95.699  1.00  0.00           C
ATOM   2980  CB  ASN A 184      80.863  37.171  95.279  1.00  0.00           C
ATOM   2983  CG  ASN A 184      80.593  37.131  93.779  1.00  0.00           C
ATOM   2984  OD1 ASN A 184      81.232  37.812  92.959  1.00  0.00           O
ATOM   2985  ND2 ASN A 184      79.612  36.282  93.389  1.00  0.00           N
ATOM   2988  C   ASN A 184      83.433  37.181  94.869  1.00  0.00           C
ATOM   2989  O   ASN A 184      84.104  37.891  94.109  1.00  0.00           O
ATOM   2990  N   GLY A 185      83.684  35.861  95.009  1.00  0.00           N
ATOM   2992  CA  GLY A 185      84.803  35.142  94.419  1.00  0.00           C
ATOM   2995  C   GLY A 185      84.714  34.882  92.949  1.00  0.00           C
ATOM   2996  O   GLY A 185      85.713  34.661  92.259  1.00  0.00           O
ATOM   2997  N   HIS A 186      83.474  34.861  92.439  1.00  0.00           N
ATOM   2999  CA  HIS A 186      83.153  34.722  91.049  1.00  0.00           C
ATOM   3001  CB  HIS A 186      81.643  34.521  90.859  1.00  0.00           C
ATOM   3004  ND1 HIS A 186      81.114  32.132  90.539  1.00  0.00           N
ATOM   3005  CG  HIS A 186      81.214  33.201  91.399  1.00  0.00           C
ATOM   3006  CE1 HIS A 186      80.723  31.122  91.299  1.00  0.00           C
ATOM   3008  NE2 HIS A 186      80.574  31.492  92.589  1.00  0.00           N
ATOM   3010  CD2 HIS A 186      80.873  32.841  92.659  1.00  0.00           C
ATOM   3012  C   HIS A 186      83.644  35.872  90.199  1.00  0.00           C
ATOM   3013  O   HIS A 186      83.452  37.061  90.499  1.00  0.00           O
ATOM   3014  N   ALA A 187      84.304  35.541  89.069  1.00  0.00           N
ATOM   3016  CA  ALA A 187      84.683  36.462  88.039  1.00  0.00           C
ATOM   3018  CB  ALA A 187      85.554  35.762  86.969  1.00  0.00           C
ATOM   3022  C   ALA A 187      83.474  37.122  87.399  1.00  0.00           C
ATOM   3023  O   ALA A 187      82.382  36.571  87.379  1.00  0.00           O
ATOM   3024  N   TYR A 188      83.604  38.381  86.929  1.00  0.00           N
ATOM   3026  CA  TYR A 188      82.472  39.042  86.309  1.00  0.00           C
ATOM   3028  CB  TYR A 188      82.583  40.602  86.399  1.00  0.00           C
ATOM   3031  CG  TYR A 188      83.383  41.201  85.269  1.00  0.00           C
ATOM   3032  CD1 TYR A 188      84.783  41.260  85.339  1.00  0.00           C
ATOM   3034  CE1 TYR A 188      85.523  41.681  84.229  1.00  0.00           C
ATOM   3036  CZ  TYR A 188      84.882  42.071  83.059  1.00  0.00           C
ATOM   3037  OH  TYR A 188      85.673  42.442  81.959  1.00  0.00           O
ATOM   3039  CD2 TYR A 188      82.743  41.632  84.099  1.00  0.00           C
ATOM   3041  CE2 TYR A 188      83.493  42.061  82.999  1.00  0.00           C
ATOM   3043  C   TYR A 188      82.273  38.511  84.879  1.00  0.00           C
ATOM   3044  O   TYR A 188      83.203  38.121  84.169  1.00  0.00           O
ATOM   3045  N   ARG A 189      81.023  38.551  84.419  1.00  0.00           N
ATOM   3047  CA  ARG A 189      80.693  38.341  83.039  1.00  0.00           C
ATOM   3049  CB  ARG A 189      79.663  37.201  82.879  1.00  0.00           C
ATOM   3052  CG  ARG A 189      79.743  36.431  81.549  1.00  0.00           C
ATOM   3055  CD  ARG A 189      80.733  35.261  81.549  1.00  0.00           C
ATOM   3058  NE  ARG A 189      82.123  35.811  81.629  1.00  0.00           N
ATOM   3060  CZ  ARG A 189      83.233  35.152  81.319  1.00  0.00           C
ATOM   3061  NH1 ARG A 189      83.233  33.872  81.039  1.00  0.00           N
ATOM   3064  NH2 ARG A 189      84.383  35.782  81.339  1.00  0.00           N
ATOM   3067  C   ARG A 189      80.082  39.631  82.589  1.00  0.00           C
ATOM   3068  O   ARG A 189      79.283  40.252  83.279  1.00  0.00           O
ATOM   3069  N   SER A 190      80.464  40.080  81.389  1.00  0.00           N
ATOM   3071  CA  SER A 190      79.863  41.271  80.809  1.00  0.00           C
ATOM   3073  CB  SER A 190      80.693  41.882  79.659  1.00  0.00           C
ATOM   3076  OG  SER A 190      81.722  42.742  80.159  1.00  0.00           O
ATOM   3078  C   SER A 190      78.453  41.000  80.339  1.00  0.00           C
ATOM   3079  O   SER A 190      78.253  40.420  79.269  1.00  0.00           O
ATOM   3080  N   ILE A 191      77.442  41.502  81.079  1.00  0.00           N
ATOM   3082  CA  ILE A 191      76.034  41.521  80.699  1.00  0.00           C
ATOM   3084  CB  ILE A 191      75.203  42.281  81.739  1.00  0.00           C
ATOM   3086  CG2 ILE A 191      73.734  42.462  81.269  1.00  0.00           C
ATOM   3090  CG1 ILE A 191      75.243  41.591  83.119  1.00  0.00           C
ATOM   3093  CD  ILE A 191      74.833  40.122  83.089  1.00  0.00           C
ATOM   3097  C   ILE A 191      75.854  42.181  79.369  1.00  0.00           C
ATOM   3098  O   ILE A 191      75.133  41.731  78.479  1.00  0.00           O
ATOM   3099  N   GLY A 192      76.604  43.271  79.139  1.00  0.00           N
ATOM   3101  CA  GLY A 192      76.543  43.970  77.879  1.00  0.00           C
ATOM   3104  C   GLY A 192      77.083  43.201  76.709  1.00  0.00           C
ATOM   3105  O   GLY A 192      76.553  43.311  75.619  1.00  0.00           O
ATOM   3106  N   LYS A 193      78.133  42.362  76.909  1.00  0.00           N
ATOM   3108  CA  LYS A 193      78.553  41.392  75.909  1.00  0.00           C
ATOM   3110  CB  LYS A 193      79.854  40.602  76.269  1.00  0.00           C
ATOM   3113  CG  LYS A 193      80.072  39.352  75.389  1.00  0.00           C
ATOM   3116  CD  LYS A 193      81.343  38.551  75.709  1.00  0.00           C
ATOM   3119  CE  LYS A 193      81.343  37.171  75.029  1.00  0.00           C
ATOM   3122  NZ  LYS A 193      81.324  37.271  73.559  1.00  0.00           N
ATOM   3126  C   LYS A 193      77.453  40.401  75.559  1.00  0.00           C
ATOM   3127  O   LYS A 193      77.233  40.102  74.389  1.00  0.00           O
ATOM   3128  N   VAL A 194      76.733  39.872  76.569  1.00  0.00           N
ATOM   3130  CA  VAL A 194      75.622  38.942  76.369  1.00  0.00           C
ATOM   3132  CB  VAL A 194      74.984  38.481  77.689  1.00  0.00           C
ATOM   3134  CG1 VAL A 194      73.813  37.510  77.399  1.00  0.00           C
ATOM   3138  CG2 VAL A 194      76.023  37.802  78.589  1.00  0.00           C
ATOM   3142  C   VAL A 194      74.534  39.552  75.509  1.00  0.00           C
ATOM   3143  O   VAL A 194      74.093  38.951  74.529  1.00  0.00           O
ATOM   3144  N   LEU A 195      74.133  40.802  75.779  1.00  0.00           N
ATOM   3146  CA  LEU A 195      73.222  41.542  74.919  1.00  0.00           C
ATOM   3148  CB  LEU A 195      72.883  42.920  75.549  1.00  0.00           C
ATOM   3151  CG  LEU A 195      72.313  42.901  76.989  1.00  0.00           C
ATOM   3153  CD1 LEU A 195      71.883  44.291  77.469  1.00  0.00           C
ATOM   3157  CD2 LEU A 195      71.133  41.951  77.079  1.00  0.00           C
ATOM   3161  C   LEU A 195      73.784  41.721  73.509  1.00  0.00           C
ATOM   3162  O   LEU A 195      73.122  41.481  72.499  1.00  0.00           O
ATOM   3163  N   ILE A 196      75.072  42.111  73.399  1.00  0.00           N
ATOM   3165  CA  ILE A 196      75.773  42.221  72.129  1.00  0.00           C
ATOM   3167  CB  ILE A 196      77.174  42.771  72.409  1.00  0.00           C
ATOM   3169  CG2 ILE A 196      78.184  42.492  71.279  1.00  0.00           C
ATOM   3173  CG1 ILE A 196      77.093  44.272  72.759  1.00  0.00           C
ATOM   3176  CD  ILE A 196      78.343  44.732  73.509  1.00  0.00           C
ATOM   3180  C   ILE A 196      75.854  40.942  71.289  1.00  0.00           C
ATOM   3181  O   ILE A 196      75.673  40.951  70.079  1.00  0.00           O
ATOM   3182  N   ASP A 197      76.122  39.792  71.929  1.00  0.00           N
ATOM   3184  CA  ASP A 197      76.163  38.481  71.319  1.00  0.00           C
ATOM   3186  CB  ASP A 197      76.803  37.431  72.259  1.00  0.00           C
ATOM   3189  CG  ASP A 197      78.253  37.642  72.659  1.00  0.00           C
ATOM   3190  OD1 ASP A 197      79.053  38.391  72.039  1.00  0.00           O
ATOM   3191  OD2 ASP A 197      78.663  36.861  73.559  1.00  0.00           O
ATOM   3192  C   ASP A 197      74.773  37.992  70.909  1.00  0.00           C
ATOM   3193  O   ASP A 197      74.612  37.342  69.869  1.00  0.00           O
ATOM   3194  N   ARG A 198      73.723  38.311  71.719  1.00  0.00           N
ATOM   3196  CA  ARG A 198      72.324  38.021  71.449  1.00  0.00           C
ATOM   3198  CB  ARG A 198      71.462  38.072  72.749  1.00  0.00           C
ATOM   3201  CG  ARG A 198      71.692  36.871  73.689  1.00  0.00           C
ATOM   3204  CD  ARG A 198      70.503  36.501  74.589  1.00  0.00           C
ATOM   3207  NE  ARG A 198      70.553  37.231  75.899  1.00  0.00           N
ATOM   3209  CZ  ARG A 198      70.212  36.701  77.069  1.00  0.00           C
ATOM   3210  NH1 ARG A 198      70.043  35.411  77.269  1.00  0.00           N
ATOM   3213  NH2 ARG A 198      69.813  37.462  78.059  1.00  0.00           N
ATOM   3216  C   ARG A 198      71.683  38.882  70.389  1.00  0.00           C
ATOM   3217  O   ARG A 198      70.673  38.500  69.809  1.00  0.00           O
ATOM   3218  N   GLY A 199      72.252  40.072  70.089  1.00  0.00           N
ATOM   3220  CA  GLY A 199      71.902  40.872  68.919  1.00  0.00           C
ATOM   3223  C   GLY A 199      70.893  41.931  69.219  1.00  0.00           C
ATOM   3224  O   GLY A 199      70.604  42.801  68.389  1.00  0.00           O
ATOM   3225  N   GLU A 200      70.383  41.882  70.449  1.00  0.00           N
ATOM   3227  CA  GLU A 200      69.253  42.622  70.969  1.00  0.00           C
ATOM   3229  CB  GLU A 200      68.653  41.821  72.159  1.00  0.00           C
ATOM   3232  CG  GLU A 200      69.583  41.551  73.369  1.00  0.00           C
ATOM   3235  CD  GLU A 200      68.983  40.522  74.329  1.00  0.00           C
ATOM   3236  OE1 GLU A 200      67.762  40.581  74.629  1.00  0.00           O
ATOM   3237  OE2 GLU A 200      69.763  39.701  74.879  1.00  0.00           O
ATOM   3238  C   GLU A 200      69.583  44.072  71.309  1.00  0.00           C
ATOM   3239  O   GLU A 200      68.703  44.932  71.339  1.00  0.00           O
ATOM   3240  N   VAL A 201      70.883  44.391  71.469  1.00  0.00           N
ATOM   3242  CA  VAL A 201      71.372  45.771  71.569  1.00  0.00           C
ATOM   3244  CB  VAL A 201      71.913  46.140  72.939  1.00  0.00           C
ATOM   3246  CG1 VAL A 201      70.813  46.021  74.009  1.00  0.00           C
ATOM   3250  CG2 VAL A 201      73.133  45.261  73.279  1.00  0.00           C
ATOM   3254  C   VAL A 201      72.493  45.951  70.559  1.00  0.00           C
ATOM   3255  O   VAL A 201      73.074  44.992  70.069  1.00  0.00           O
ATOM   3256  N   LYS A 202      72.803  47.211  70.189  1.00  0.00           N
ATOM   3258  CA  LYS A 202      73.893  47.611  69.309  1.00  0.00           C
ATOM   3260  CB  LYS A 202      73.453  48.812  68.439  1.00  0.00           C
ATOM   3263  CG  LYS A 202      72.684  48.401  67.169  1.00  0.00           C
ATOM   3266  CD  LYS A 202      72.243  49.591  66.299  1.00  0.00           C
ATOM   3269  CE  LYS A 202      73.303  50.651  65.969  1.00  0.00           C
ATOM   3272  NZ  LYS A 202      74.523  50.122  65.309  1.00  0.00           N
ATOM   3276  C   LYS A 202      75.212  47.901  70.019  1.00  0.00           C
ATOM   3277  O   LYS A 202      75.212  48.561  71.049  1.00  0.00           O
ATOM   3278  N   LYS A 203      76.372  47.451  69.469  1.00  0.00           N
ATOM   3280  CA  LYS A 203      77.723  47.542  70.059  1.00  0.00           C
ATOM   3282  CB  LYS A 203      78.843  47.041  69.069  1.00  0.00           C
ATOM   3285  CG  LYS A 203      78.442  46.031  67.979  1.00  0.00           C
ATOM   3288  CD  LYS A 203      78.033  44.662  68.539  1.00  0.00           C
ATOM   3291  CE  LYS A 203      77.703  43.652  67.429  1.00  0.00           C
ATOM   3294  NZ  LYS A 203      77.263  42.362  67.979  1.00  0.00           N
ATOM   3298  C   LYS A 203      78.104  48.981  70.359  1.00  0.00           C
ATOM   3299  O   LYS A 203      78.723  49.321  71.369  1.00  0.00           O
ATOM   3300  N   GLU A 204      77.762  49.862  69.419  1.00  0.00           N
ATOM   3302  CA  GLU A 204      78.122  51.242  69.329  1.00  0.00           C
ATOM   3304  CB  GLU A 204      77.893  51.661  67.859  1.00  0.00           C
ATOM   3307  CG  GLU A 204      78.373  50.581  66.839  1.00  0.00           C
ATOM   3310  CD  GLU A 204      77.292  49.622  66.329  1.00  0.00           C
ATOM   3311  OE1 GLU A 204      76.343  49.242  67.079  1.00  0.00           O
ATOM   3312  OE2 GLU A 204      77.324  49.291  65.129  1.00  0.00           O
ATOM   3313  C   GLU A 204      77.233  52.061  70.239  1.00  0.00           C
ATOM   3314  O   GLU A 204      77.622  53.071  70.809  1.00  0.00           O
ATOM   3315  N   ASP A 205      75.993  51.572  70.429  1.00  0.00           N
ATOM   3317  CA  ASP A 205      75.003  52.232  71.239  1.00  0.00           C
ATOM   3319  CB  ASP A 205      73.574  52.001  70.639  1.00  0.00           C
ATOM   3322  CG  ASP A 205      73.122  52.672  69.329  1.00  0.00           C
ATOM   3323  OD1 ASP A 205      73.924  53.241  68.549  1.00  0.00           O
ATOM   3324  OD2 ASP A 205      71.894  52.590  69.059  1.00  0.00           O
ATOM   3325  C   ASP A 205      75.053  51.670  72.659  1.00  0.00           C
ATOM   3326  O   ASP A 205      74.253  52.041  73.509  1.00  0.00           O
ATOM   3327  N   MET A 206      75.993  50.751  72.989  1.00  0.00           N
ATOM   3329  CA  MET A 206      76.083  50.181  74.319  1.00  0.00           C
ATOM   3331  CB  MET A 206      76.722  48.760  74.369  1.00  0.00           C
ATOM   3334  CG  MET A 206      75.663  47.661  74.189  1.00  0.00           C
ATOM   3337  SD  MET A 206      74.383  47.681  75.479  1.00  0.00           S
ATOM   3338  CE  MET A 206      75.133  46.352  76.399  1.00  0.00           C
ATOM   3342  C   MET A 206      76.622  51.052  75.449  1.00  0.00           C
ATOM   3343  O   MET A 206      77.773  51.511  75.449  1.00  0.00           O
ATOM   3344  N   SER A 207      75.762  51.192  76.479  1.00  0.00           N
ATOM   3346  CA  SER A 207      76.002  51.921  77.689  1.00  0.00           C
ATOM   3348  CB  SER A 207      75.503  53.391  77.579  1.00  0.00           C
ATOM   3351  OG  SER A 207      74.074  53.500  77.489  1.00  0.00           O
ATOM   3353  C   SER A 207      75.284  51.231  78.839  1.00  0.00           C
ATOM   3354  O   SER A 207      74.563  50.252  78.679  1.00  0.00           O
ATOM   3355  N   MET A 208      75.472  51.751  80.069  1.00  0.00           N
ATOM   3357  CA  MET A 208      74.692  51.382  81.229  1.00  0.00           C
ATOM   3359  CB  MET A 208      75.233  52.131  82.469  1.00  0.00           C
ATOM   3362  CG  MET A 208      74.553  51.782  83.809  1.00  0.00           C
ATOM   3365  SD  MET A 208      75.163  50.271  84.609  1.00  0.00           S
ATOM   3366  CE  MET A 208      74.472  48.911  83.639  1.00  0.00           C
ATOM   3370  C   MET A 208      73.203  51.651  81.059  1.00  0.00           C
ATOM   3371  O   MET A 208      72.333  50.852  81.419  1.00  0.00           O
ATOM   3372  N   GLN A 209      72.863  52.801  80.439  1.00  0.00           N
ATOM   3374  CA  GLN A 209      71.503  53.151  80.089  1.00  0.00           C
ATOM   3376  CB  GLN A 209      71.453  54.581  79.529  1.00  0.00           C
ATOM   3379  CG  GLN A 209      70.053  55.212  79.689  1.00  0.00           C
ATOM   3382  CD  GLN A 209      69.723  55.441  81.169  1.00  0.00           C
ATOM   3383  OE1 GLN A 209      70.593  55.331  82.039  1.00  0.00           O
ATOM   3384  NE2 GLN A 209      68.442  55.741  81.459  1.00  0.00           N
ATOM   3387  C   GLN A 209      70.854  52.221  79.079  1.00  0.00           C
ATOM   3388  O   GLN A 209      69.674  51.871  79.179  1.00  0.00           O
ATOM   3389  N   ALA A 210      71.613  51.751  78.079  1.00  0.00           N
ATOM   3391  CA  ALA A 210      71.192  50.691  77.179  1.00  0.00           C
ATOM   3393  CB  ALA A 210      72.324  50.420  76.179  1.00  0.00           C
ATOM   3397  C   ALA A 210      70.824  49.401  77.899  1.00  0.00           C
ATOM   3398  O   ALA A 210      69.763  48.822  77.659  1.00  0.00           O
ATOM   3399  N   ILE A 211      71.652  48.962  78.869  1.00  0.00           N
ATOM   3401  CA  ILE A 211      71.322  47.852  79.759  1.00  0.00           C
ATOM   3403  CB  ILE A 211      72.503  47.451  80.659  1.00  0.00           C
ATOM   3405  CG2 ILE A 211      72.083  46.361  81.669  1.00  0.00           C
ATOM   3409  CG1 ILE A 211      73.692  46.971  79.799  1.00  0.00           C
ATOM   3412  CD  ILE A 211      75.034  46.882  80.549  1.00  0.00           C
ATOM   3416  C   ILE A 211      70.053  48.102  80.569  1.00  0.00           C
ATOM   3417  O   ILE A 211      69.203  47.232  80.679  1.00  0.00           O
ATOM   3418  N   ARG A 212      69.843  49.331  81.109  1.00  0.00           N
ATOM   3420  CA  ARG A 212      68.583  49.681  81.759  1.00  0.00           C
ATOM   3422  CB  ARG A 212      68.553  51.140  82.289  1.00  0.00           C
ATOM   3425  CG  ARG A 212      69.413  51.431  83.539  1.00  0.00           C
ATOM   3428  CD  ARG A 212      69.203  52.861  84.049  1.00  0.00           C
ATOM   3431  NE  ARG A 212      67.773  52.971  84.499  1.00  0.00           N
ATOM   3433  CZ  ARG A 212      67.333  52.952  85.749  1.00  0.00           C
ATOM   3434  NH1 ARG A 212      68.133  52.831  86.779  1.00  0.00           N
ATOM   3437  NH2 ARG A 212      66.053  53.051  85.989  1.00  0.00           N
ATOM   3440  C   ARG A 212      67.333  49.541  80.889  1.00  0.00           C
ATOM   3441  O   ARG A 212      66.383  48.840  81.259  1.00  0.00           O
ATOM   3442  N   HIS A 213      67.363  50.102  79.669  1.00  0.00           N
ATOM   3444  CA  HIS A 213      66.253  50.080  78.719  1.00  0.00           C
ATOM   3446  CB  HIS A 213      66.613  50.761  77.379  1.00  0.00           C
ATOM   3449  ND1 HIS A 213      64.313  51.292  76.589  1.00  0.00           N
ATOM   3450  CG  HIS A 213      65.523  50.671  76.349  1.00  0.00           C
ATOM   3451  CE1 HIS A 213      63.573  51.031  75.519  1.00  0.00           C
ATOM   3453  NE2 HIS A 213      64.233  50.261  74.619  1.00  0.00           N
ATOM   3455  CD2 HIS A 213      65.483  50.032  75.149  1.00  0.00           C
ATOM   3457  C   HIS A 213      65.803  48.682  78.379  1.00  0.00           C
ATOM   3458  O   HIS A 213      64.612  48.372  78.229  1.00  0.00           O
ATOM   3459  N   TRP A 214      66.773  47.771  78.259  1.00  0.00           N
ATOM   3461  CA  TRP A 214      66.534  46.361  78.129  1.00  0.00           C
ATOM   3463  CB  TRP A 214      67.893  45.651  77.909  1.00  0.00           C
ATOM   3466  CG  TRP A 214      67.723  44.231  77.519  1.00  0.00           C
ATOM   3467  CD1 TRP A 214      67.563  43.742  76.249  1.00  0.00           C
ATOM   3469  NE1 TRP A 214      67.053  42.472  76.329  1.00  0.00           N
ATOM   3471  CE2 TRP A 214      66.894  42.122  77.629  1.00  0.00           C
ATOM   3472  CD2 TRP A 214      67.343  43.191  78.419  1.00  0.00           C
ATOM   3473  CE3 TRP A 214      67.324  43.092  79.809  1.00  0.00           C
ATOM   3475  CZ3 TRP A 214      66.843  41.912  80.379  1.00  0.00           C
ATOM   3477  CZ2 TRP A 214      66.424  40.951  78.199  1.00  0.00           C
ATOM   3479  CH2 TRP A 214      66.442  40.841  79.579  1.00  0.00           C
ATOM   3481  C   TRP A 214      65.714  45.782  79.299  1.00  0.00           C
ATOM   3482  O   TRP A 214      64.673  45.161  79.079  1.00  0.00           O
ATOM   3483  N   GLY A 215      66.093  46.031  80.569  1.00  0.00           N
ATOM   3485  CA  GLY A 215      65.343  45.541  81.729  1.00  0.00           C
ATOM   3488  C   GLY A 215      63.993  46.192  81.929  1.00  0.00           C
ATOM   3489  O   GLY A 215      63.003  45.551  82.269  1.00  0.00           O
ATOM   3490  N   GLU A 216      63.903  47.502  81.619  1.00  0.00           N
ATOM   3492  CA  GLU A 216      62.714  48.321  81.739  1.00  0.00           C
ATOM   3494  CB  GLU A 216      63.083  49.832  81.719  1.00  0.00           C
ATOM   3497  CG  GLU A 216      63.973  50.252  82.919  1.00  0.00           C
ATOM   3500  CD  GLU A 216      64.623  51.621  82.769  1.00  0.00           C
ATOM   3501  OE1 GLU A 216      65.143  51.931  81.669  1.00  0.00           O
ATOM   3502  OE2 GLU A 216      64.714  52.341  83.799  1.00  0.00           O
ATOM   3503  C   GLU A 216      61.722  48.041  80.619  1.00  0.00           C
ATOM   3504  O   GLU A 216      60.623  48.612  80.559  1.00  0.00           O
ATOM   3505  N   THR A 217      62.083  47.122  79.709  1.00  0.00           N
ATOM   3507  CA  THR A 217      61.203  46.621  78.679  1.00  0.00           C
ATOM   3509  CB  THR A 217      61.883  46.831  77.339  1.00  0.00           C
ATOM   3511  OG1 THR A 217      61.833  48.221  77.009  1.00  0.00           O
ATOM   3513  CG2 THR A 217      61.254  46.070  76.179  1.00  0.00           C
ATOM   3517  C   THR A 217      60.763  45.192  78.899  1.00  0.00           C
ATOM   3518  O   THR A 217      59.734  44.771  78.389  1.00  0.00           O
ATOM   3519  N   HIS A 218      61.504  44.441  79.739  1.00  0.00           N
ATOM   3521  CA  HIS A 218      61.413  43.001  79.839  1.00  0.00           C
ATOM   3523  CB  HIS A 218      62.754  42.332  79.459  1.00  0.00           C
ATOM   3526  ND1 HIS A 218      63.604  43.291  77.229  1.00  0.00           N
ATOM   3528  CG  HIS A 218      62.843  42.411  77.969  1.00  0.00           C
ATOM   3529  CE1 HIS A 218      63.222  43.151  75.939  1.00  0.00           C
ATOM   3531  NE2 HIS A 218      62.243  42.281  75.809  1.00  0.00           N
ATOM   3532  CD2 HIS A 218      62.053  41.772  77.079  1.00  0.00           C
ATOM   3534  C   HIS A 218      60.883  42.542  81.179  1.00  0.00           C
ATOM   3535  O   HIS A 218      60.823  43.302  82.139  1.00  0.00           O
ATOM   3536  N   SER A 219      60.413  41.292  81.269  1.00  0.00           N
ATOM   3538  CA  SER A 219      59.893  40.712  82.499  1.00  0.00           C
ATOM   3540  CB  SER A 219      58.913  39.532  82.209  1.00  0.00           C
ATOM   3543  OG  SER A 219      58.163  39.032  83.319  1.00  0.00           O
ATOM   3545  C   SER A 219      61.023  40.292  83.389  1.00  0.00           C
ATOM   3546  O   SER A 219      62.203  40.192  83.019  1.00  0.00           O
ATOM   3547  N   GLU A 220      60.663  40.072  84.649  1.00  0.00           N
ATOM   3549  CA  GLU A 220      61.574  39.741  85.709  1.00  0.00           C
ATOM   3551  CB  GLU A 220      60.803  39.721  87.029  1.00  0.00           C
ATOM   3554  CG  GLU A 220      61.663  39.412  88.259  1.00  0.00           C
ATOM   3557  CD  GLU A 220      62.913  40.282  88.339  1.00  0.00           C
ATOM   3558  OE1 GLU A 220      62.813  41.532  88.309  1.00  0.00           O
ATOM   3559  OE2 GLU A 220      63.993  39.661  88.539  1.00  0.00           O
ATOM   3560  C   GLU A 220      62.343  38.442  85.449  1.00  0.00           C
ATOM   3561  O   GLU A 220      63.534  38.302  85.689  1.00  0.00           O
ATOM   3562  N   ALA A 221      61.663  37.451  84.849  1.00  0.00           N
ATOM   3564  CA  ALA A 221      62.284  36.222  84.429  1.00  0.00           C
ATOM   3566  CB  ALA A 221      61.184  35.331  83.829  1.00  0.00           C
ATOM   3570  C   ALA A 221      63.423  36.382  83.409  1.00  0.00           C
ATOM   3571  O   ALA A 221      64.503  35.802  83.569  1.00  0.00           O
ATOM   3572  N   GLU A 222      63.233  37.222  82.369  1.00  0.00           N
ATOM   3574  CA  GLU A 222      64.262  37.622  81.449  1.00  0.00           C
ATOM   3576  CB  GLU A 222      63.692  38.491  80.299  1.00  0.00           C
ATOM   3579  CG  GLU A 222      62.622  37.812  79.409  1.00  0.00           C
ATOM   3582  CD  GLU A 222      61.223  37.992  79.979  1.00  0.00           C
ATOM   3583  OE1 GLU A 222      60.803  37.091  80.749  1.00  0.00           O
ATOM   3584  OE2 GLU A 222      60.602  39.062  79.709  1.00  0.00           O
ATOM   3585  C   GLU A 222      65.413  38.391  82.099  1.00  0.00           C
ATOM   3586  O   GLU A 222      66.582  38.072  81.889  1.00  0.00           O
ATOM   3587  N   VAL A 223      65.133  39.412  82.929  1.00  0.00           N
ATOM   3589  CA  VAL A 223      66.182  40.181  83.589  1.00  0.00           C
ATOM   3591  CB  VAL A 223      65.673  41.502  84.159  1.00  0.00           C
ATOM   3593  CG1 VAL A 223      64.833  41.292  85.419  1.00  0.00           C
ATOM   3597  CG2 VAL A 223      66.843  42.432  84.489  1.00  0.00           C
ATOM   3601  C   VAL A 223      66.983  39.382  84.599  1.00  0.00           C
ATOM   3602  O   VAL A 223      68.214  39.451  84.649  1.00  0.00           O
ATOM   3603  N   ARG A 224      66.303  38.511  85.369  1.00  0.00           N
ATOM   3605  CA  ARG A 224      66.923  37.572  86.269  1.00  0.00           C
ATOM   3607  CB  ARG A 224      65.803  36.791  86.999  1.00  0.00           C
ATOM   3610  CG  ARG A 224      66.214  35.521  87.759  1.00  0.00           C
ATOM   3613  CD  ARG A 224      67.263  35.782  88.849  1.00  0.00           C
ATOM   3616  NE  ARG A 224      66.692  35.361  90.159  1.00  0.00           N
ATOM   3618  CZ  ARG A 224      66.473  34.102  90.539  1.00  0.00           C
ATOM   3619  NH1 ARG A 224      66.714  33.072  89.769  1.00  0.00           N
ATOM   3622  NH2 ARG A 224      66.013  33.911  91.759  1.00  0.00           N
ATOM   3625  C   ARG A 224      67.854  36.602  85.589  1.00  0.00           C
ATOM   3626  O   ARG A 224      68.973  36.382  86.029  1.00  0.00           O
ATOM   3627  N   GLU A 225      67.394  36.042  84.449  1.00  0.00           N
ATOM   3629  CA  GLU A 225      68.152  35.122  83.629  1.00  0.00           C
ATOM   3631  CB  GLU A 225      67.284  34.622  82.439  1.00  0.00           C
ATOM   3634  CG  GLU A 225      67.993  33.762  81.359  1.00  0.00           C
ATOM   3637  CD  GLU A 225      68.822  34.532  80.319  1.00  0.00           C
ATOM   3638  OE1 GLU A 225      68.343  35.541  79.759  1.00  0.00           O
ATOM   3639  OE2 GLU A 225      69.973  34.102  80.029  1.00  0.00           O
ATOM   3640  C   GLU A 225      69.443  35.712  83.099  1.00  0.00           C
ATOM   3641  O   GLU A 225      70.512  35.152  83.279  1.00  0.00           O
ATOM   3642  N   LEU A 226      69.343  36.912  82.509  1.00  0.00           N
ATOM   3644  CA  LEU A 226      70.464  37.681  82.009  1.00  0.00           C
ATOM   3646  CB  LEU A 226      69.903  38.981  81.379  1.00  0.00           C
ATOM   3649  CG  LEU A 226      70.964  40.021  80.929  1.00  0.00           C
ATOM   3651  CD1 LEU A 226      71.773  39.532  79.729  1.00  0.00           C
ATOM   3655  CD2 LEU A 226      70.262  41.352  80.619  1.00  0.00           C
ATOM   3659  C   LEU A 226      71.453  38.021  83.099  1.00  0.00           C
ATOM   3660  O   LEU A 226      72.663  37.861  82.969  1.00  0.00           O
ATOM   3661  N   LEU A 227      70.953  38.481  84.259  1.00  0.00           N
ATOM   3663  CA  LEU A 227      71.773  38.792  85.399  1.00  0.00           C
ATOM   3665  CB  LEU A 227      70.973  39.561  86.479  1.00  0.00           C
ATOM   3668  CG  LEU A 227      71.042  41.101  86.299  1.00  0.00           C
ATOM   3670  CD1 LEU A 227      70.762  41.602  84.869  1.00  0.00           C
ATOM   3674  CD2 LEU A 227      70.063  41.772  87.249  1.00  0.00           C
ATOM   3678  C   LEU A 227      72.493  37.580  85.949  1.00  0.00           C
ATOM   3679  O   LEU A 227      73.692  37.642  86.159  1.00  0.00           O
ATOM   3680  N   GLU A 228      71.824  36.422  86.089  1.00  0.00           N
ATOM   3682  CA  GLU A 228      72.464  35.152  86.399  1.00  0.00           C
ATOM   3684  CB  GLU A 228      71.434  34.032  86.719  1.00  0.00           C
ATOM   3687  CG  GLU A 228      70.693  34.252  88.059  1.00  0.00           C
ATOM   3690  CD  GLU A 228      69.652  33.172  88.319  1.00  0.00           C
ATOM   3691  OE1 GLU A 228      68.843  32.891  87.399  1.00  0.00           O
ATOM   3692  OE2 GLU A 228      69.563  32.671  89.479  1.00  0.00           O
ATOM   3693  C   GLU A 228      73.442  34.602  85.359  1.00  0.00           C
ATOM   3694  O   GLU A 228      74.043  33.542  85.579  1.00  0.00           O
ATOM   3695  N   GLN A 229      73.692  35.292  84.239  1.00  0.00           N
ATOM   3697  CA  GLN A 229      74.803  35.001  83.349  1.00  0.00           C
ATOM   3699  CB  GLN A 229      74.542  35.532  81.919  1.00  0.00           C
ATOM   3702  CG  GLN A 229      73.253  34.982  81.269  1.00  0.00           C
ATOM   3705  CD  GLN A 229      73.284  33.462  81.079  1.00  0.00           C
ATOM   3706  OE1 GLN A 229      74.283  32.911  80.599  1.00  0.00           O
ATOM   3707  NE2 GLN A 229      72.143  32.782  81.339  1.00  0.00           N
ATOM   3710  C   GLN A 229      76.083  35.642  83.859  1.00  0.00           C
ATOM   3711  O   GLN A 229      77.182  35.242  83.469  1.00  0.00           O
ATOM   3712  N   ASN A 230      75.983  36.622  84.779  1.00  0.00           N
ATOM   3714  CA  ASN A 230      77.112  37.212  85.459  1.00  0.00           C
ATOM   3716  CB  ASN A 230      76.964  38.771  85.519  1.00  0.00           C
ATOM   3719  CG  ASN A 230      78.144  39.441  86.209  1.00  0.00           C
ATOM   3720  OD1 ASN A 230      79.183  38.830  86.449  1.00  0.00           O
ATOM   3721  ND2 ASN A 230      78.012  40.751  86.529  1.00  0.00           N
ATOM   3724  C   ASN A 230      77.152  36.611  86.849  1.00  0.00           C
ATOM   3725  O   ASN A 230      76.303  36.971  87.659  1.00  0.00           O
ATOM   3726  N   PRO A 231      78.063  35.712  87.219  1.00  0.00           N
ATOM   3727  CD  PRO A 231      79.163  35.212  86.389  1.00  0.00           C
ATOM   3730  CA  PRO A 231      77.993  35.052  88.519  1.00  0.00           C
ATOM   3732  CB  PRO A 231      78.903  33.832  88.339  1.00  0.00           C
ATOM   3735  CG  PRO A 231      79.942  34.292  87.319  1.00  0.00           C
ATOM   3738  C   PRO A 231      78.502  35.962  89.609  1.00  0.00           C
ATOM   3739  O   PRO A 231      78.424  35.642  90.789  1.00  0.00           O
ATOM   3740  N   SER A 232      79.063  37.131  89.259  1.00  0.00           N
ATOM   3742  CA  SER A 232      79.583  38.041  90.239  1.00  0.00           C
ATOM   3744  CB  SER A 232      80.714  38.951  89.699  1.00  0.00           C
ATOM   3747  OG  SER A 232      80.262  40.150  89.059  1.00  0.00           O
ATOM   3749  C   SER A 232      78.534  38.852  90.979  1.00  0.00           C
ATOM   3750  O   SER A 232      77.453  39.192  90.479  1.00  0.00           O
ATOM   3751  N   PHE A 233      78.832  39.201  92.219  1.00  0.00           N
ATOM   3753  CA  PHE A 233      77.964  39.972  93.059  1.00  0.00           C
ATOM   3755  CB  PHE A 233      77.123  39.001  93.929  1.00  0.00           C
ATOM   3758  CG  PHE A 233      75.924  39.692  94.509  1.00  0.00           C
ATOM   3759  CD1 PHE A 233      74.703  39.631  93.819  1.00  0.00           C
ATOM   3761  CE1 PHE A 233      73.542  40.181  94.369  1.00  0.00           C
ATOM   3763  CZ  PHE A 233      73.593  40.791  95.629  1.00  0.00           C
ATOM   3765  CD2 PHE A 233      75.973  40.301  95.759  1.00  0.00           C
ATOM   3767  CE2 PHE A 233      74.813  40.852  96.319  1.00  0.00           C
ATOM   3769  C   PHE A 233      78.843  40.852  93.919  1.00  0.00           C
ATOM   3770  O   PHE A 233      79.863  40.431  94.459  1.00  0.00           O
ATOM   3771  N   VAL A 234      78.464  42.131  94.019  1.00  0.00           N
ATOM   3773  CA  VAL A 234      79.203  43.141  94.759  1.00  0.00           C
ATOM   3775  CB  VAL A 234      79.243  44.441  93.959  1.00  0.00           C
ATOM   3777  CG1 VAL A 234      79.903  45.571  94.749  1.00  0.00           C
ATOM   3781  CG2 VAL A 234      79.993  44.181  92.639  1.00  0.00           C
ATOM   3785  C   VAL A 234      78.563  43.412  96.109  1.00  0.00           C
ATOM   3786  O   VAL A 234      77.354  43.500  96.229  1.00  0.00           O
ATOM   3787  N   PHE A 235      79.383  43.561  97.159  1.00  0.00           N
ATOM   3789  CA  PHE A 235      78.913  43.840  98.499  1.00  0.00           C
ATOM   3791  CB  PHE A 235      79.623  42.962  99.549  1.00  0.00           C
ATOM   3794  CG  PHE A 235      79.493  41.511  99.189  1.00  0.00           C
ATOM   3795  CD1 PHE A 235      78.243  40.872  99.259  1.00  0.00           C
ATOM   3797  CE1 PHE A 235      78.144  39.512  98.969  1.00  0.00           C
ATOM   3799  CZ  PHE A 235      79.273  38.771  98.589  1.00  0.00           C
ATOM   3801  CD2 PHE A 235      80.622  40.761  98.849  1.00  0.00           C
ATOM   3803  CE2 PHE A 235      80.513  39.401  98.549  1.00  0.00           C
ATOM   3805  C   PHE A 235      79.214  45.271  98.879  1.00  0.00           C
ATOM   3806  O   PHE A 235      80.303  45.791  98.639  1.00  0.00           O
ATOM   3807  N   PHE A 236      78.233  45.942  99.519  1.00  0.00           N
ATOM   3809  CA  PHE A 236      78.324  47.351  99.809  1.00  0.00           C
ATOM   3811  CB  PHE A 236      77.083  48.141  99.299  1.00  0.00           C
ATOM   3814  CG  PHE A 236      76.943  47.920  97.819  1.00  0.00           C
ATOM   3815  CD1 PHE A 236      77.653  48.701  96.889  1.00  0.00           C
ATOM   3817  CE1 PHE A 236      77.572  48.412  95.529  1.00  0.00           C
ATOM   3819  CZ  PHE A 236      76.783  47.341  95.079  1.00  0.00           C
ATOM   3821  CD2 PHE A 236      76.113  46.891  97.349  1.00  0.00           C
ATOM   3823  CE2 PHE A 236      76.034  46.602  95.989  1.00  0.00           C
ATOM   3825  C   PHE A 236      78.574  47.602 101.289  1.00  0.00           C
ATOM   3826  O   PHE A 236      78.502  46.721 102.149  1.00  0.00           O
ATOM   3827  N   LYS A 237      78.942  48.830 101.619  1.00  0.00           N
ATOM   3829  CA  LYS A 237      79.012  49.371 102.949  1.00  0.00           C
ATOM   3831  CB  LYS A 237      80.453  49.750 103.359  1.00  0.00           C
ATOM   3834  CG  LYS A 237      81.163  50.632 102.319  1.00  0.00           C
ATOM   3837  CD  LYS A 237      82.644  50.872 102.629  1.00  0.00           C
ATOM   3840  CE  LYS A 237      82.993  52.241 103.209  1.00  0.00           C
ATOM   3843  NZ  LYS A 237      84.463  52.341 103.219  1.00  0.00           N
ATOM   3847  C   LYS A 237      78.214  50.641 102.939  1.00  0.00           C
ATOM   3848  O   LYS A 237      78.113  51.282 101.889  1.00  0.00           O
ATOM   3849  N   PRO A 238      77.622  51.070 104.029  1.00  0.00           N
ATOM   3850  CD  PRO A 238      77.273  50.231 105.159  1.00  0.00           C
ATOM   3853  CA  PRO A 238      77.303  52.472 104.239  1.00  0.00           C
ATOM   3855  CB  PRO A 238      76.733  52.492 105.669  1.00  0.00           C
ATOM   3858  CG  PRO A 238      76.223  51.061 105.879  1.00  0.00           C
ATOM   3861  C   PRO A 238      78.473  53.431 104.059  1.00  0.00           C
ATOM   3862  O   PRO A 238      79.574  53.121 104.519  1.00  0.00           O
ATOM   3863  N   GLN A 239      78.273  54.561 103.379  1.00  0.00           N
ATOM   3865  CA  GLN A 239      79.214  55.651 103.289  1.00  0.00           C
ATOM   3867  CB  GLN A 239      79.723  55.831 101.829  1.00  0.00           C
ATOM   3870  CG  GLN A 239      80.863  56.871 101.699  1.00  0.00           C
ATOM   3873  CD  GLN A 239      81.394  57.032 100.279  1.00  0.00           C
ATOM   3874  OE1 GLN A 239      81.604  56.082  99.519  1.00  0.00           O
ATOM   3875  NE2 GLN A 239      81.734  58.282  99.889  1.00  0.00           N
ATOM   3878  C   GLN A 239      78.493  56.901 103.739  1.00  0.00           C
ATOM   3879  O   GLN A 239      77.273  57.011 103.639  1.00  0.00           O
ATOM   3880  N   SER A 240      79.192  57.911 104.289  1.00  0.00           N
ATOM   3882  CA  SER A 240      78.542  59.191 104.589  1.00  0.00           C
ATOM   3884  CB  SER A 240      79.464  60.150 105.359  1.00  0.00           C
ATOM   3887  OG  SER A 240      78.703  61.242 105.899  1.00  0.00           O
ATOM   3889  C   SER A 240      78.082  59.872 103.309  1.00  0.00           C
ATOM   3890  O   SER A 240      78.714  59.711 102.269  1.00  0.00           O
ATOM   3891  N   PHE A 241      76.964  60.632 103.319  1.00  0.00           N
ATOM   3893  CA  PHE A 241      76.512  61.271 102.089  1.00  0.00           C
ATOM   3895  CB  PHE A 241      75.072  61.852 102.219  1.00  0.00           C
ATOM   3898  CG  PHE A 241      74.574  62.472 100.939  1.00  0.00           C
ATOM   3899  CD1 PHE A 241      73.822  61.691 100.039  1.00  0.00           C
ATOM   3901  CE1 PHE A 241      73.413  62.221  98.819  1.00  0.00           C
ATOM   3903  CZ  PHE A 241      73.773  63.521  98.449  1.00  0.00           C
ATOM   3905  CD2 PHE A 241      74.863  63.801 100.589  1.00  0.00           C
ATOM   3907  CE2 PHE A 241      74.483  64.312  99.349  1.00  0.00           C
ATOM   3909  C   PHE A 241      77.512  62.292 101.529  1.00  0.00           C
ATOM   3910  O   PHE A 241      77.913  63.251 102.189  1.00  0.00           O
ATOM   3911  N   ALA A 242      77.902  62.071 100.249  1.00  0.00           N
ATOM   3913  CA  ALA A 242      78.692  62.992  99.479  1.00  0.00           C
ATOM   3915  CB  ALA A 242      79.894  62.260  98.839  1.00  0.00           C
ATOM   3919  C   ALA A 242      77.793  63.482  98.369  1.00  0.00           C
ATOM   3920  O   ALA A 242      77.292  62.632  97.619  1.00  0.00           O
ATOM   3921  N   PRO A 243      77.512  64.791  98.189  1.00  0.00           N
ATOM   3922  CD  PRO A 243      77.813  65.841  99.169  1.00  0.00           C
ATOM   3925  CA  PRO A 243      77.063  65.361  96.929  1.00  0.00           C
ATOM   3927  CB  PRO A 243      77.372  66.860  97.069  1.00  0.00           C
ATOM   3930  CG  PRO A 243      77.233  67.121  98.569  1.00  0.00           C
ATOM   3933  C   PRO A 243      77.753  64.760  95.719  1.00  0.00           C
ATOM   3934  O   PRO A 243      78.973  64.611  95.789  1.00  0.00           O
ATOM   3935  N   VAL A 244      77.034  64.411  94.629  1.00  0.00           N
ATOM   3937  CA  VAL A 244      77.663  63.830  93.449  1.00  0.00           C
ATOM   3939  CB  VAL A 244      76.652  63.510  92.359  1.00  0.00           C
ATOM   3941  CG1 VAL A 244      76.034  64.801  91.769  1.00  0.00           C
ATOM   3945  CG2 VAL A 244      77.303  62.672  91.239  1.00  0.00           C
ATOM   3949  C   VAL A 244      78.793  64.691  92.899  1.00  0.00           C
ATOM   3950  O   VAL A 244      78.663  65.892  92.689  1.00  0.00           O
ATOM   3951  N   LYS A 245      79.964  64.072  92.679  1.00  0.00           N
ATOM   3953  CA  LYS A 245      81.144  64.732  92.179  1.00  0.00           C
ATOM   3955  CB  LYS A 245      82.332  64.651  93.179  1.00  0.00           C
ATOM   3958  CG  LYS A 245      82.154  65.330  94.549  1.00  0.00           C
ATOM   3961  CD  LYS A 245      82.183  66.860  94.499  1.00  0.00           C
ATOM   3964  CE  LYS A 245      82.863  67.551  95.689  1.00  0.00           C
ATOM   3967  NZ  LYS A 245      82.003  67.492  96.889  1.00  0.00           N
ATOM   3971  C   LYS A 245      81.594  63.970  90.949  1.00  0.00           C
ATOM   3972  O   LYS A 245      81.573  62.752  90.949  1.00  0.00           O
ATOM   3973  N   GLY A 246      82.053  64.691  89.919  1.00  0.00           N
ATOM   3975  CA  GLY A 246      82.823  64.080  88.829  1.00  0.00           C
ATOM   3978  C   GLY A 246      84.292  63.970  89.139  1.00  0.00           C
ATOM   3979  O   GLY A 246      84.773  64.341  90.209  1.00  0.00           O
ATOM   3980  N   ALA A 247      85.093  63.510  88.159  1.00  0.00           N
ATOM   3982  CA  ALA A 247      86.534  63.341  88.239  1.00  0.00           C
ATOM   3984  CB  ALA A 247      87.003  62.650  86.959  1.00  0.00           C
ATOM   3988  C   ALA A 247      87.394  64.611  88.409  1.00  0.00           C
ATOM   3989  O   ALA A 247      88.604  64.572  88.679  1.00  0.00           O
ATOM   3990  N   SER A 248      86.783  65.801  88.239  1.00  0.00           N
ATOM   3992  CA  SER A 248      87.354  67.091  88.599  1.00  0.00           C
ATOM   3994  CB  SER A 248      86.613  68.201  87.809  1.00  0.00           C
ATOM   3997  OG  SER A 248      87.123  69.511  88.059  1.00  0.00           O
ATOM   3999  C   SER A 248      87.303  67.372  90.089  1.00  0.00           C
ATOM   4000  O   SER A 248      88.054  68.221  90.569  1.00  0.00           O
ATOM   4001  N   ALA A 249      86.442  66.641  90.839  1.00  0.00           N
ATOM   4003  CA  ALA A 249      86.243  66.731  92.279  1.00  0.00           C
ATOM   4005  CB  ALA A 249      87.543  66.841  93.109  1.00  0.00           C
ATOM   4009  C   ALA A 249      85.214  67.801  92.619  1.00  0.00           C
ATOM   4010  O   ALA A 249      85.133  68.282  93.759  1.00  0.00           O
ATOM   4011  N   VAL A 250      84.374  68.161  91.639  1.00  0.00           N
ATOM   4013  CA  VAL A 250      83.464  69.281  91.709  1.00  0.00           C
ATOM   4015  CB  VAL A 250      83.703  70.220  90.539  1.00  0.00           C
ATOM   4017  CG1 VAL A 250      82.633  71.321  90.439  1.00  0.00           C
ATOM   4021  CG2 VAL A 250      85.112  70.831  90.629  1.00  0.00           C
ATOM   4025  C   VAL A 250      82.033  68.771  91.709  1.00  0.00           C
ATOM   4026  O   VAL A 250      81.762  67.801  90.989  1.00  0.00           O
ATOM   4027  N   PRO A 251      81.104  69.301  92.509  1.00  0.00           N
ATOM   4028  CD  PRO A 251      81.354  70.220  93.619  1.00  0.00           C
ATOM   4031  CA  PRO A 251      79.692  68.942  92.429  1.00  0.00           C
ATOM   4033  CB  PRO A 251      79.023  69.791  93.529  1.00  0.00           C
ATOM   4036  CG  PRO A 251      80.122  70.141  94.519  1.00  0.00           C
ATOM   4039  C   PRO A 251      79.074  69.132  91.059  1.00  0.00           C
ATOM   4040  O   PRO A 251      79.174  70.220  90.489  1.00  0.00           O
ATOM   4041  N   LEU A 252      78.424  68.091  90.509  1.00  0.00           N
ATOM   4043  CA  LEU A 252      77.803  68.161  89.199  1.00  0.00           C
ATOM   4045  CB  LEU A 252      77.733  66.790  88.489  1.00  0.00           C
ATOM   4048  CG  LEU A 252      79.043  65.992  88.499  1.00  0.00           C
ATOM   4050  CD1 LEU A 252      78.843  64.672  87.749  1.00  0.00           C
ATOM   4054  CD2 LEU A 252      80.173  66.822  87.879  1.00  0.00           C
ATOM   4058  C   LEU A 252      76.403  68.701  89.289  1.00  0.00           C
ATOM   4059  O   LEU A 252      75.512  68.132  89.919  1.00  0.00           O
ATOM   4060  N   VAL A 253      76.153  69.820  88.599  1.00  0.00           N
ATOM   4062  CA  VAL A 253      74.854  70.400  88.449  1.00  0.00           C
ATOM   4064  CB  VAL A 253      74.942  71.900  88.309  1.00  0.00           C
ATOM   4066  CG1 VAL A 253      73.563  72.551  88.089  1.00  0.00           C
ATOM   4070  CG2 VAL A 253      75.604  72.462  89.569  1.00  0.00           C
ATOM   4074  C   VAL A 253      74.253  69.891  87.179  1.00  0.00           C
ATOM   4075  O   VAL A 253      74.863  70.062  86.129  1.00  0.00           O
ATOM   4076  N   GLY A 254      73.023  69.312  87.269  1.00  0.00           N
ATOM   4078  CA  GLY A 254      72.104  69.042  86.169  1.00  0.00           C
ATOM   4081  C   GLY A 254      72.733  68.872  84.839  1.00  0.00           C
ATOM   4082  O   GLY A 254      73.613  68.051  84.649  1.00  0.00           O
ATOM   4083  N   ARG A 255      72.333  69.691  83.869  1.00  0.00           N
ATOM   4085  CA  ARG A 255      72.893  69.651  82.559  1.00  0.00           C
ATOM   4087  CB  ARG A 255      71.773  69.771  81.529  1.00  0.00           C
ATOM   4090  CG  ARG A 255      70.773  68.611  81.499  1.00  0.00           C
ATOM   4093  CD  ARG A 255      69.534  68.981  80.679  1.00  0.00           C
ATOM   4096  NE  ARG A 255      68.523  69.642  81.569  1.00  0.00           N
ATOM   4098  CZ  ARG A 255      68.402  70.930  81.849  1.00  0.00           C
ATOM   4099  NH1 ARG A 255      68.962  71.911  81.189  1.00  0.00           N
ATOM   4102  NH2 ARG A 255      67.543  71.251  82.799  1.00  0.00           N
ATOM   4105  C   ARG A 255      73.913  70.752  82.309  1.00  0.00           C
ATOM   4106  O   ARG A 255      74.034  71.221  81.179  1.00  0.00           O
ATOM   4107  N   ALA A 256      74.643  71.212  83.339  1.00  0.00           N
ATOM   4109  CA  ALA A 256      75.663  72.242  83.209  1.00  0.00           C
ATOM   4111  CB  ALA A 256      75.593  73.161  84.439  1.00  0.00           C
ATOM   4115  C   ALA A 256      77.042  71.611  83.119  1.00  0.00           C
ATOM   4116  O   ALA A 256      78.063  72.282  83.019  1.00  0.00           O
ATOM   4117  N   SER A 257      77.063  70.271  83.119  1.00  0.00           N
ATOM   4119  CA  SER A 257      78.262  69.481  83.229  1.00  0.00           C
ATOM   4121  CB  SER A 257      78.563  69.021  84.669  1.00  0.00           C
ATOM   4124  OG  SER A 257      79.093  70.111  85.409  1.00  0.00           O
ATOM   4126  C   SER A 257      78.184  68.261  82.339  1.00  0.00           C
ATOM   4127  O   SER A 257      77.152  67.611  82.219  1.00  0.00           O
ATOM   4128  N   VAL A 258      79.313  67.951  81.689  1.00  0.00           N
ATOM   4130  CA  VAL A 258      79.483  66.790  80.839  1.00  0.00           C
ATOM   4132  CB  VAL A 258      79.643  67.132  79.349  1.00  0.00           C
ATOM   4134  CG1 VAL A 258      78.354  67.801  78.869  1.00  0.00           C
ATOM   4138  CG2 VAL A 258      80.853  68.051  79.089  1.00  0.00           C
ATOM   4142  C   VAL A 258      80.684  66.001  81.309  1.00  0.00           C
ATOM   4143  O   VAL A 258      81.622  66.542  81.889  1.00  0.00           O
ATOM   4144  N   ALA A 259      80.653  64.680  81.099  1.00  0.00           N
ATOM   4146  CA  ALA A 259      81.823  63.841  81.159  1.00  0.00           C
ATOM   4148  CB  ALA A 259      81.473  62.451  81.709  1.00  0.00           C
ATOM   4152  C   ALA A 259      82.434  63.731  79.769  1.00  0.00           C
ATOM   4153  O   ALA A 259      81.734  63.570  78.759  1.00  0.00           O
ATOM   4154  N   SER A 260      83.773  63.841  79.659  1.00  0.00           N
ATOM   4156  CA  SER A 260      84.453  63.951  78.379  1.00  0.00           C
ATOM   4158  CB  SER A 260      84.654  65.432  77.929  1.00  0.00           C
ATOM   4161  OG  SER A 260      85.554  66.141  78.779  1.00  0.00           O
ATOM   4163  C   SER A 260      85.803  63.282  78.499  1.00  0.00           C
ATOM   4164  O   SER A 260      86.214  62.920  79.589  1.00  0.00           O
ATOM   4165  N   ASP A 261      86.563  63.071  77.389  1.00  0.00           N
ATOM   4167  CA  ASP A 261      87.953  62.650  77.519  1.00  0.00           C
ATOM   4169  CB  ASP A 261      88.423  61.681  76.389  1.00  0.00           C
ATOM   4172  CG  ASP A 261      89.824  61.070  76.539  1.00  0.00           C
ATOM   4173  OD1 ASP A 261      90.523  61.340  77.549  1.00  0.00           O
ATOM   4174  OD2 ASP A 261      90.233  60.271  75.649  1.00  0.00           O
ATOM   4175  C   ASP A 261      88.862  63.872  77.599  1.00  0.00           C
ATOM   4176  O   ASP A 261      88.862  64.732  76.719  1.00  0.00           O
ATOM   4177  N   ARG A 262      89.714  63.872  78.639  1.00  0.00           N
ATOM   4179  CA  ARG A 262      90.753  64.830  78.939  1.00  0.00           C
ATOM   4181  CB  ARG A 262      91.622  64.322  80.109  1.00  0.00           C
ATOM   4184  CG  ARG A 262      90.812  63.992  81.369  1.00  0.00           C
ATOM   4187  CD  ARG A 262      91.683  63.852  82.599  1.00  0.00           C
ATOM   4190  NE  ARG A 262      90.793  63.570  83.759  1.00  0.00           N
ATOM   4192  CZ  ARG A 262      90.523  62.372  84.249  1.00  0.00           C
ATOM   4193  NH1 ARG A 262      90.942  61.252  83.719  1.00  0.00           N
ATOM   4196  NH2 ARG A 262      89.794  62.332  85.339  1.00  0.00           N
ATOM   4199  C   ARG A 262      91.703  65.051  77.779  1.00  0.00           C
ATOM   4200  O   ARG A 262      92.243  66.132  77.579  1.00  0.00           O
ATOM   4201  N   SER A 263      91.934  63.981  76.989  1.00  0.00           N
ATOM   4203  CA  SER A 263      92.844  64.051  75.859  1.00  0.00           C
ATOM   4205  CB  SER A 263      93.054  62.672  75.179  1.00  0.00           C
ATOM   4208  OG  SER A 263      91.944  62.241  74.379  1.00  0.00           O
ATOM   4210  C   SER A 263      92.434  65.102  74.829  1.00  0.00           C
ATOM   4211  O   SER A 263      93.273  65.841  74.339  1.00  0.00           O
ATOM   4212  N   ILE A 264      91.123  65.211  74.529  1.00  0.00           N
ATOM   4214  CA  ILE A 264      90.633  66.172  73.559  1.00  0.00           C
ATOM   4216  CB  ILE A 264      89.603  65.521  72.629  1.00  0.00           C
ATOM   4218  CG2 ILE A 264      88.953  66.551  71.679  1.00  0.00           C
ATOM   4222  CG1 ILE A 264      90.273  64.391  71.809  1.00  0.00           C
ATOM   4225  CD  ILE A 264      91.433  64.841  70.909  1.00  0.00           C
ATOM   4229  C   ILE A 264      90.112  67.391  74.279  1.00  0.00           C
ATOM   4230  O   ILE A 264      90.463  68.510  73.919  1.00  0.00           O
ATOM   4231  N   ILE A 265      89.343  67.212  75.379  1.00  0.00           N
ATOM   4233  CA  ILE A 265      88.773  68.301  76.159  1.00  0.00           C
ATOM   4235  CB  ILE A 265      87.253  68.341  75.999  1.00  0.00           C
ATOM   4237  CG2 ILE A 265      86.553  69.260  77.029  1.00  0.00           C
ATOM   4241  CG1 ILE A 265      86.983  68.852  74.569  1.00  0.00           C
ATOM   4244  CD  ILE A 265      85.523  68.801  74.139  1.00  0.00           C
ATOM   4248  C   ILE A 265      89.183  68.221  77.629  1.00  0.00           C
ATOM   4249  O   ILE A 265      88.644  67.422  78.399  1.00  0.00           O
ATOM   4250  N   PRO A 266      90.122  69.062  78.069  1.00  0.00           N
ATOM   4251  CD  PRO A 266      91.184  69.581  77.199  1.00  0.00           C
ATOM   4254  CA  PRO A 266      90.493  69.212  79.469  1.00  0.00           C
ATOM   4256  CB  PRO A 266      91.643  70.211  79.449  1.00  0.00           C
ATOM   4259  CG  PRO A 266      92.354  69.882  78.139  1.00  0.00           C
ATOM   4262  C   PRO A 266      89.363  69.642  80.429  1.00  0.00           C
ATOM   4263  O   PRO A 266      88.553  70.481  80.019  1.00  0.00           O
ATOM   4264  N   PRO A 267      89.313  69.150  81.679  1.00  0.00           N
ATOM   4265  CD  PRO A 267      90.034  67.932  82.029  1.00  0.00           C
ATOM   4268  CA  PRO A 267      88.243  69.371  82.649  1.00  0.00           C
ATOM   4270  CB  PRO A 267      88.784  68.681  83.909  1.00  0.00           C
ATOM   4273  CG  PRO A 267      89.453  67.431  83.349  1.00  0.00           C
ATOM   4276  C   PRO A 267      87.723  70.742  83.009  1.00  0.00           C
ATOM   4277  O   PRO A 267      86.683  70.811  83.659  1.00  0.00           O
ATOM   4278  N   GLY A 268      88.404  71.852  82.689  1.00  0.00           N
ATOM   4280  CA  GLY A 268      87.854  73.171  82.999  1.00  0.00           C
ATOM   4283  C   GLY A 268      87.224  73.791  81.809  1.00  0.00           C
ATOM   4284  O   GLY A 268      86.643  74.861  81.879  1.00  0.00           O
ATOM   4285  N   THR A 269      87.332  73.141  80.639  1.00  0.00           N
ATOM   4287  CA  THR A 269      86.792  73.661  79.379  1.00  0.00           C
ATOM   4289  CB  THR A 269      87.043  72.731  78.209  1.00  0.00           C
ATOM   4291  OG1 THR A 269      88.433  72.692  77.899  1.00  0.00           O
ATOM   4293  CG2 THR A 269      86.372  73.212  76.929  1.00  0.00           C
ATOM   4297  C   THR A 269      85.323  74.021  79.419  1.00  0.00           C
ATOM   4298  O   THR A 269      84.463  73.150  79.549  1.00  0.00           O
ATOM   4299  N   THR A 270      85.023  75.330  79.269  1.00  0.00           N
ATOM   4301  CA  THR A 270      83.722  75.852  78.919  1.00  0.00           C
ATOM   4303  CB  THR A 270      83.644  77.372  79.109  1.00  0.00           C
ATOM   4305  OG1 THR A 270      84.903  77.970  78.819  1.00  0.00           O
ATOM   4307  CG2 THR A 270      83.363  77.652  80.589  1.00  0.00           C
ATOM   4311  C   THR A 270      83.312  75.501  77.509  1.00  0.00           C
ATOM   4312  O   THR A 270      84.043  75.712  76.539  1.00  0.00           O
ATOM   4313  N   LEU A 271      82.103  74.951  77.379  1.00  0.00           N
ATOM   4315  CA  LEU A 271      81.493  74.551  76.139  1.00  0.00           C
ATOM   4317  CB  LEU A 271      81.243  73.021  76.099  1.00  0.00           C
ATOM   4320  CG  LEU A 271      82.513  72.180  76.319  1.00  0.00           C
ATOM   4322  CD1 LEU A 271      82.143  70.701  76.499  1.00  0.00           C
ATOM   4326  CD2 LEU A 271      83.493  72.352  75.169  1.00  0.00           C
ATOM   4330  C   LEU A 271      80.173  75.260  75.969  1.00  0.00           C
ATOM   4331  O   LEU A 271      79.413  75.481  76.919  1.00  0.00           O
ATOM   4332  N   LEU A 272      79.854  75.610  74.719  1.00  0.00           N
ATOM   4334  CA  LEU A 272      78.553  76.041  74.269  1.00  0.00           C
ATOM   4336  CB  LEU A 272      78.692  77.361  73.469  1.00  0.00           C
ATOM   4339  CG  LEU A 272      77.453  77.970  72.789  1.00  0.00           C
ATOM   4341  CD1 LEU A 272      77.663  79.462  72.519  1.00  0.00           C
ATOM   4345  CD2 LEU A 272      77.063  77.301  71.459  1.00  0.00           C
ATOM   4349  C   LEU A 272      78.082  74.911  73.399  1.00  0.00           C
ATOM   4350  O   LEU A 272      78.762  74.521  72.449  1.00  0.00           O
ATOM   4351  N   ALA A 273      76.923  74.301  73.699  1.00  0.00           N
ATOM   4353  CA  ALA A 273      76.483  73.132  72.989  1.00  0.00           C
ATOM   4355  CB  ALA A 273      76.563  71.891  73.889  1.00  0.00           C
ATOM   4359  C   ALA A 273      75.063  73.322  72.529  1.00  0.00           C
ATOM   4360  O   ALA A 273      74.324  74.141  73.049  1.00  0.00           O
ATOM   4361  N   GLU A 274      74.643  72.532  71.539  1.00  0.00           N
ATOM   4363  CA  GLU A 274      73.262  72.341  71.189  1.00  0.00           C
ATOM   4365  CB  GLU A 274      73.082  72.562  69.669  1.00  0.00           C
ATOM   4368  CG  GLU A 274      73.203  74.051  69.249  1.00  0.00           C
ATOM   4371  CD  GLU A 274      71.824  74.680  69.149  1.00  0.00           C
ATOM   4372  OE1 GLU A 274      71.153  74.771  70.199  1.00  0.00           O
ATOM   4373  OE2 GLU A 274      71.413  75.010  67.999  1.00  0.00           O
ATOM   4374  C   GLU A 274      72.942  70.911  71.539  1.00  0.00           C
ATOM   4375  O   GLU A 274      73.313  69.981  70.809  1.00  0.00           O
ATOM   4376  N   VAL A 275      72.252  70.691  72.669  1.00  0.00           N
ATOM   4378  CA  VAL A 275      72.003  69.352  73.159  1.00  0.00           C
ATOM   4380  CB  VAL A 275      71.953  69.150  74.679  1.00  0.00           C
ATOM   4382  CG1 VAL A 275      73.362  69.352  75.239  1.00  0.00           C
ATOM   4386  CG2 VAL A 275      70.924  70.062  75.349  1.00  0.00           C
ATOM   4390  C   VAL A 275      70.693  68.891  72.599  1.00  0.00           C
ATOM   4391  O   VAL A 275      69.723  69.661  72.589  1.00  0.00           O
ATOM   4392  N   PRO A 276      70.574  67.681  72.119  1.00  0.00           N
ATOM   4393  CD  PRO A 276      71.683  66.742  71.919  1.00  0.00           C
ATOM   4396  CA  PRO A 276      69.354  67.251  71.489  1.00  0.00           C
ATOM   4398  CB  PRO A 276      69.792  66.051  70.669  1.00  0.00           C
ATOM   4401  CG  PRO A 276      71.023  65.481  71.379  1.00  0.00           C
ATOM   4404  C   PRO A 276      68.343  66.852  72.529  1.00  0.00           C
ATOM   4405  O   PRO A 276      68.682  66.242  73.539  1.00  0.00           O
ATOM   4406  N   LEU A 277      67.074  67.191  72.299  1.00  0.00           N
ATOM   4408  CA  LEU A 277      66.002  66.822  73.189  1.00  0.00           C
ATOM   4410  CB  LEU A 277      65.023  68.001  73.419  1.00  0.00           C
ATOM   4413  CG  LEU A 277      65.733  69.331  73.789  1.00  0.00           C
ATOM   4415  CD1 LEU A 277      64.733  70.470  74.059  1.00  0.00           C
ATOM   4419  CD2 LEU A 277      66.683  69.161  74.989  1.00  0.00           C
ATOM   4423  C   LEU A 277      65.324  65.581  72.649  1.00  0.00           C
ATOM   4424  O   LEU A 277      65.393  65.260  71.459  1.00  0.00           O
ATOM   4425  N   LEU A 278      64.693  64.801  73.549  1.00  0.00           N
ATOM   4427  CA  LEU A 278      64.183  63.500  73.189  1.00  0.00           C
ATOM   4429  CB  LEU A 278      64.953  62.292  73.799  1.00  0.00           C
ATOM   4432  CG  LEU A 278      66.483  62.250  73.579  1.00  0.00           C
ATOM   4434  CD1 LEU A 278      67.104  61.082  74.359  1.00  0.00           C
ATOM   4438  CD2 LEU A 278      66.854  62.162  72.099  1.00  0.00           C
ATOM   4442  C   LEU A 278      62.754  63.401  73.649  1.00  0.00           C
ATOM   4443  O   LEU A 278      62.323  64.111  74.559  1.00  0.00           O
ATOM   4444  N   ASP A 279      61.983  62.502  73.029  1.00  0.00           N
ATOM   4446  CA  ASP A 279      60.653  62.171  73.469  1.00  0.00           C
ATOM   4448  CB  ASP A 279      59.773  61.901  72.209  1.00  0.00           C
ATOM   4451  CG  ASP A 279      59.673  60.481  71.669  1.00  0.00           C
ATOM   4452  OD1 ASP A 279      60.663  59.721  71.769  1.00  0.00           O
ATOM   4453  OD2 ASP A 279      58.604  60.142  71.099  1.00  0.00           O
ATOM   4454  C   ASP A 279      60.703  61.031  74.499  1.00  0.00           C
ATOM   4455  O   ASP A 279      61.714  60.761  75.139  1.00  0.00           O
ATOM   4456  N   ASN A 280      59.563  60.331  74.689  1.00  0.00           N
ATOM   4458  CA  ASN A 280      59.413  59.301  75.699  1.00  0.00           C
ATOM   4460  CB  ASN A 280      57.913  59.121  76.019  1.00  0.00           C
ATOM   4463  CG  ASN A 280      57.703  58.552  77.419  1.00  0.00           C
ATOM   4464  OD1 ASN A 280      57.614  57.341  77.639  1.00  0.00           O
ATOM   4465  ND2 ASN A 280      57.543  59.471  78.399  1.00  0.00           N
ATOM   4468  C   ASN A 280      59.993  57.971  75.249  1.00  0.00           C
ATOM   4469  O   ASN A 280      60.233  57.052  76.029  1.00  0.00           O
ATOM   4470  N   ASN A 281      60.303  57.831  73.949  1.00  0.00           N
ATOM   4472  CA  ASN A 281      60.953  56.661  73.429  1.00  0.00           C
ATOM   4474  CB  ASN A 281      60.483  56.502  71.949  1.00  0.00           C
ATOM   4477  CG  ASN A 281      61.153  55.401  71.139  1.00  0.00           C
ATOM   4478  OD1 ASN A 281      60.563  54.371  70.829  1.00  0.00           O
ATOM   4479  ND2 ASN A 281      62.372  55.681  70.649  1.00  0.00           N
ATOM   4482  C   ASN A 281      62.453  56.821  73.549  1.00  0.00           C
ATOM   4483  O   ASN A 281      63.214  55.901  73.249  1.00  0.00           O
ATOM   4484  N   GLY A 282      62.964  58.001  73.959  1.00  0.00           N
ATOM   4486  CA  GLY A 282      64.383  58.271  73.839  1.00  0.00           C
ATOM   4489  C   GLY A 282      64.784  58.451  72.409  1.00  0.00           C
ATOM   4490  O   GLY A 282      65.893  58.092  71.999  1.00  0.00           O
ATOM   4491  N   LYS A 283      63.883  59.011  71.579  1.00  0.00           N
ATOM   4493  CA  LYS A 283      64.192  59.352  70.209  1.00  0.00           C
ATOM   4495  CB  LYS A 283      63.203  58.771  69.179  1.00  0.00           C
ATOM   4498  CG  LYS A 283      63.703  58.931  67.729  1.00  0.00           C
ATOM   4501  CD  LYS A 283      63.032  58.011  66.699  1.00  0.00           C
ATOM   4504  CE  LYS A 283      63.942  57.861  65.469  1.00  0.00           C
ATOM   4507  NZ  LYS A 283      63.333  57.102  64.369  1.00  0.00           N
ATOM   4511  C   LYS A 283      64.243  60.852  70.109  1.00  0.00           C
ATOM   4512  O   LYS A 283      63.632  61.581  70.879  1.00  0.00           O
ATOM   4513  N   PHE A 284      65.063  61.330  69.159  1.00  0.00           N
ATOM   4515  CA  PHE A 284      65.192  62.731  68.859  1.00  0.00           C
ATOM   4517  CB  PHE A 284      66.393  62.901  67.909  1.00  0.00           C
ATOM   4520  CG  PHE A 284      66.534  64.312  67.429  1.00  0.00           C
ATOM   4521  CD1 PHE A 284      66.803  65.351  68.329  1.00  0.00           C
ATOM   4523  CE1 PHE A 284      67.003  66.650  67.869  1.00  0.00           C
ATOM   4525  CZ  PHE A 284      66.894  66.911  66.499  1.00  0.00           C
ATOM   4527  CD2 PHE A 284      66.393  64.591  66.069  1.00  0.00           C
ATOM   4529  CE2 PHE A 284      66.582  65.892  65.599  1.00  0.00           C
ATOM   4531  C   PHE A 284      63.913  63.401  68.369  1.00  0.00           C
ATOM   4532  O   PHE A 284      63.333  63.051  67.339  1.00  0.00           O
ATOM   4533  N   ASN A 285      63.502  64.462  69.089  1.00  0.00           N
ATOM   4535  CA  ASN A 285      62.213  65.080  68.919  1.00  0.00           C
ATOM   4537  CB  ASN A 285      61.604  65.312  70.339  1.00  0.00           C
ATOM   4540  CG  ASN A 285      62.323  66.372  71.169  1.00  0.00           C
ATOM   4541  OD1 ASN A 285      63.193  67.121  70.719  1.00  0.00           O
ATOM   4542  ND2 ASN A 285      61.913  66.481  72.449  1.00  0.00           N
ATOM   4545  C   ASN A 285      62.312  66.372  68.109  1.00  0.00           C
ATOM   4546  O   ASN A 285      61.343  67.111  68.009  1.00  0.00           O
ATOM   4547  N   GLY A 286      63.484  66.691  67.529  1.00  0.00           N
ATOM   4549  CA  GLY A 286      63.622  67.861  66.669  1.00  0.00           C
ATOM   4552  C   GLY A 286      63.903  69.141  67.369  1.00  0.00           C
ATOM   4553  O   GLY A 286      63.853  70.220  66.779  1.00  0.00           O
ATOM   4554  N   GLN A 287      64.192  69.091  68.669  1.00  0.00           N
ATOM   4556  CA  GLN A 287      64.523  70.271  69.419  1.00  0.00           C
ATOM   4558  CB  GLN A 287      63.554  70.521  70.569  1.00  0.00           C
ATOM   4561  CG  GLN A 287      62.112  70.782  70.109  1.00  0.00           C
ATOM   4564  CD  GLN A 287      61.332  71.172  71.359  1.00  0.00           C
ATOM   4565  OE1 GLN A 287      61.434  70.581  72.439  1.00  0.00           O
ATOM   4566  NE2 GLN A 287      60.623  72.301  71.269  1.00  0.00           N
ATOM   4569  C   GLN A 287      65.893  70.161  69.999  1.00  0.00           C
ATOM   4570  O   GLN A 287      66.403  69.072  70.269  1.00  0.00           O
ATOM   4571  N   TYR A 288      66.512  71.330  70.239  1.00  0.00           N
ATOM   4573  CA  TYR A 288      67.743  71.411  70.969  1.00  0.00           C
ATOM   4575  CB  TYR A 288      68.983  71.822  70.139  1.00  0.00           C
ATOM   4578  CG  TYR A 288      69.183  70.861  68.999  1.00  0.00           C
ATOM   4579  CD1 TYR A 288      68.362  70.992  67.879  1.00  0.00           C
ATOM   4581  CE1 TYR A 288      68.473  70.132  66.789  1.00  0.00           C
ATOM   4583  CZ  TYR A 288      69.483  69.182  66.769  1.00  0.00           C
ATOM   4584  OH  TYR A 288      69.623  68.501  65.559  1.00  0.00           O
ATOM   4586  CD2 TYR A 288      70.174  69.861  68.989  1.00  0.00           C
ATOM   4588  CE2 TYR A 288      70.332  69.010  67.869  1.00  0.00           C
ATOM   4590  C   TYR A 288      67.503  72.431  72.049  1.00  0.00           C
ATOM   4591  O   TYR A 288      66.863  73.441  71.839  1.00  0.00           O
ATOM   4592  N   GLU A 289      68.042  72.191  73.249  1.00  0.00           N
ATOM   4594  CA  GLU A 289      68.324  73.282  74.149  1.00  0.00           C
ATOM   4596  CB  GLU A 289      68.442  72.792  75.609  1.00  0.00           C
ATOM   4599  CG  GLU A 289      67.174  72.391  76.409  1.00  0.00           C
ATOM   4602  CD  GLU A 289      67.582  71.551  77.629  1.00  0.00           C
ATOM   4603  OE1 GLU A 289      68.453  70.641  77.499  1.00  0.00           O
ATOM   4604  OE2 GLU A 289      67.152  71.882  78.749  1.00  0.00           O
ATOM   4605  C   GLU A 289      69.674  73.882  73.739  1.00  0.00           C
ATOM   4606  O   GLU A 289      70.652  73.150  73.599  1.00  0.00           O
ATOM   4607  N   LEU A 290      69.784  75.211  73.599  1.00  0.00           N
ATOM   4609  CA  LEU A 290      71.074  75.882  73.519  1.00  0.00           C
ATOM   4611  CB  LEU A 290      70.993  77.242  72.789  1.00  0.00           C
ATOM   4614  CG  LEU A 290      72.324  78.010  72.709  1.00  0.00           C
ATOM   4616  CD1 LEU A 290      73.373  77.182  71.969  1.00  0.00           C
ATOM   4620  CD2 LEU A 290      72.143  79.391  72.069  1.00  0.00           C
ATOM   4624  C   LEU A 290      71.582  76.142  74.929  1.00  0.00           C
ATOM   4625  O   LEU A 290      70.964  76.881  75.679  1.00  0.00           O
ATOM   4626  N   ARG A 291      72.692  75.510  75.359  1.00  0.00           N
ATOM   4628  CA  ARG A 291      73.122  75.561  76.739  1.00  0.00           C
ATOM   4630  CB  ARG A 291      72.363  74.521  77.599  1.00  0.00           C
ATOM   4633  CG  ARG A 291      70.843  74.791  77.739  1.00  0.00           C
ATOM   4636  CD  ARG A 291      69.973  73.882  78.629  1.00  0.00           C
ATOM   4639  NE  ARG A 291      70.424  72.481  78.409  1.00  0.00           N
ATOM   4641  CZ  ARG A 291      71.512  71.992  78.979  1.00  0.00           C
ATOM   4642  NH1 ARG A 291      72.012  72.551  80.059  1.00  0.00           N
ATOM   4645  NH2 ARG A 291      72.163  71.010  78.409  1.00  0.00           N
ATOM   4648  C   ARG A 291      74.612  75.312  76.939  1.00  0.00           C
ATOM   4649  O   ARG A 291      75.284  74.621  76.169  1.00  0.00           O
ATOM   4650  N   LEU A 292      75.163  75.922  78.009  1.00  0.00           N
ATOM   4652  CA  LEU A 292      76.563  75.862  78.359  1.00  0.00           C
ATOM   4654  CB  LEU A 292      77.003  77.102  79.159  1.00  0.00           C
ATOM   4657  CG  LEU A 292      76.953  78.401  78.369  1.00  0.00           C
ATOM   4659  CD1 LEU A 292      75.803  79.282  78.869  1.00  0.00           C
ATOM   4663  CD2 LEU A 292      78.284  79.121  78.549  1.00  0.00           C
ATOM   4667  C   LEU A 292      76.883  74.701  79.239  1.00  0.00           C
ATOM   4668  O   LEU A 292      76.122  74.371  80.149  1.00  0.00           O
ATOM   4669  N   MET A 293      78.053  74.072  79.029  1.00  0.00           N
ATOM   4671  CA  MET A 293      78.453  72.951  79.839  1.00  0.00           C
ATOM   4673  CB  MET A 293      77.983  71.591  79.249  1.00  0.00           C
ATOM   4676  CG  MET A 293      76.442  71.501  79.189  1.00  0.00           C
ATOM   4679  SD  MET A 293      75.733  69.891  78.749  1.00  0.00           S
ATOM   4680  CE  MET A 293      75.993  70.172  76.979  1.00  0.00           C
ATOM   4684  C   MET A 293      79.942  72.941  80.059  1.00  0.00           C
ATOM   4685  O   MET A 293      80.714  73.482  79.269  1.00  0.00           O
ATOM   4686  N   VAL A 294      80.402  72.372  81.189  1.00  0.00           N
ATOM   4688  CA  VAL A 294      81.804  72.312  81.539  1.00  0.00           C
ATOM   4690  CB  VAL A 294      82.133  73.191  82.739  1.00  0.00           C
ATOM   4692  CG1 VAL A 294      83.653  73.261  82.989  1.00  0.00           C
ATOM   4696  CG2 VAL A 294      81.604  74.621  82.479  1.00  0.00           C
ATOM   4700  C   VAL A 294      82.214  70.852  81.729  1.00  0.00           C
ATOM   4701  O   VAL A 294      81.413  69.981  82.069  1.00  0.00           O
ATOM   4702  N   ALA A 295      83.474  70.501  81.419  1.00  0.00           N
ATOM   4704  CA  ALA A 295      83.942  69.141  81.339  1.00  0.00           C
ATOM   4706  CB  ALA A 295      85.133  69.161  80.369  1.00  0.00           C
ATOM   4710  C   ALA A 295      84.313  68.482  82.689  1.00  0.00           C
ATOM   4711  O   ALA A 295      85.453  68.150  82.989  1.00  0.00           O
ATOM   4712  N   LEU A 296      83.324  68.221  83.559  1.00  0.00           N
ATOM   4714  CA  LEU A 296      83.582  67.962  84.959  1.00  0.00           C
ATOM   4716  CB  LEU A 296      82.342  68.361  85.799  1.00  0.00           C
ATOM   4719  CG  LEU A 296      82.342  69.812  86.299  1.00  0.00           C
ATOM   4721  CD1 LEU A 296      83.604  70.071  87.099  1.00  0.00           C
ATOM   4725  CD2 LEU A 296      82.224  70.852  85.189  1.00  0.00           C
ATOM   4729  C   LEU A 296      83.964  66.542  85.339  1.00  0.00           C
ATOM   4730  O   LEU A 296      84.393  66.282  86.479  1.00  0.00           O
ATOM   4731  N   ASP A 297      83.833  65.581  84.409  1.00  0.00           N
ATOM   4733  CA  ASP A 297      83.973  64.182  84.709  1.00  0.00           C
ATOM   4735  CB  ASP A 297      82.574  63.640  85.119  1.00  0.00           C
ATOM   4738  CG  ASP A 297      82.593  62.311  85.849  1.00  0.00           C
ATOM   4739  OD1 ASP A 297      83.714  61.842  86.199  1.00  0.00           O
ATOM   4740  OD2 ASP A 297      81.483  61.791  86.149  1.00  0.00           O
ATOM   4741  C   ASP A 297      84.562  63.461  83.509  1.00  0.00           C
ATOM   4742  O   ASP A 297      84.753  64.042  82.439  1.00  0.00           O
ATOM   4743  N   VAL A 298      84.913  62.181  83.679  1.00  0.00           N
ATOM   4745  CA  VAL A 298      85.512  61.352  82.659  1.00  0.00           C
ATOM   4747  CB  VAL A 298      87.043  61.271  82.749  1.00  0.00           C
ATOM   4749  CG1 VAL A 298      87.622  60.341  81.669  1.00  0.00           C
ATOM   4753  CG2 VAL A 298      87.622  62.681  82.569  1.00  0.00           C
ATOM   4757  C   VAL A 298      84.982  59.951  82.849  1.00  0.00           C
ATOM   4758  O   VAL A 298      84.972  59.441  83.959  1.00  0.00           O
ATOM   4759  N   GLY A 299      84.543  59.291  81.759  1.00  0.00           N
ATOM   4761  CA  GLY A 299      84.122  57.901  81.779  1.00  0.00           C
ATOM   4764  C   GLY A 299      85.063  57.041  80.989  1.00  0.00           C
ATOM   4765  O   GLY A 299      85.803  57.532  80.149  1.00  0.00           O
ATOM   4766  N   GLY A 300      85.013  55.701  81.199  1.00  0.00           N
ATOM   4768  CA  GLY A 300      86.013  54.792  80.639  1.00  0.00           C
ATOM   4771  C   GLY A 300      85.793  54.511  79.179  1.00  0.00           C
ATOM   4772  O   GLY A 300      86.743  54.291  78.419  1.00  0.00           O
ATOM   4773  N   ALA A 301      84.523  54.532  78.769  1.00  0.00           N
ATOM   4775  CA  ALA A 301      84.113  54.342  77.399  1.00  0.00           C
ATOM   4777  CB  ALA A 301      82.762  53.601  77.389  1.00  0.00           C
ATOM   4781  C   ALA A 301      83.973  55.671  76.669  1.00  0.00           C
ATOM   4782  O   ALA A 301      83.793  55.712  75.459  1.00  0.00           O
ATOM   4783  N   ILE A 302      84.104  56.801  77.389  1.00  0.00           N
ATOM   4785  CA  ILE A 302      84.082  58.141  76.819  1.00  0.00           C
ATOM   4787  CB  ILE A 302      83.732  59.191  77.869  1.00  0.00           C
ATOM   4789  CG2 ILE A 302      83.793  60.592  77.199  1.00  0.00           C
ATOM   4793  CG1 ILE A 302      82.373  58.830  78.519  1.00  0.00           C
ATOM   4796  CD  ILE A 302      81.832  59.841  79.529  1.00  0.00           C
ATOM   4800  C   ILE A 302      85.433  58.421  76.169  1.00  0.00           C
ATOM   4801  O   ILE A 302      86.493  58.261  76.769  1.00  0.00           O
ATOM   4802  N   LYS A 303      85.453  58.840  74.889  1.00  0.00           N
ATOM   4804  CA  LYS A 303      86.713  59.132  74.229  1.00  0.00           C
ATOM   4806  CB  LYS A 303      87.364  57.871  73.619  1.00  0.00           C
ATOM   4809  CG  LYS A 303      88.872  58.062  73.359  1.00  0.00           C
ATOM   4812  CD  LYS A 303      89.794  56.921  73.819  1.00  0.00           C
ATOM   4815  CE  LYS A 303      89.654  56.442  75.279  1.00  0.00           C
ATOM   4818  NZ  LYS A 303      89.283  57.542  76.189  1.00  0.00           N
ATOM   4822  C   LYS A 303      86.483  60.252  73.239  1.00  0.00           C
ATOM   4823  O   LYS A 303      85.344  60.662  73.029  1.00  0.00           O
ATOM   4824  N   GLY A 304      87.583  60.841  72.699  1.00  0.00           N
ATOM   4826  CA  GLY A 304      87.644  61.982  71.779  1.00  0.00           C
ATOM   4829  C   GLY A 304      86.442  62.341  70.929  1.00  0.00           C
ATOM   4830  O   GLY A 304      86.092  61.661  69.969  1.00  0.00           O
ATOM   4831  N   GLN A 305      85.843  63.500  71.269  1.00  0.00           N
ATOM   4833  CA  GLN A 305      84.613  64.021  70.709  1.00  0.00           C
ATOM   4835  CB  GLN A 305      84.724  64.791  69.359  1.00  0.00           C
ATOM   4838  CG  GLN A 305      85.163  64.051  68.069  1.00  0.00           C
ATOM   4841  CD  GLN A 305      85.554  65.080  66.989  1.00  0.00           C
ATOM   4842  OE1 GLN A 305      85.332  66.282  67.179  1.00  0.00           O
ATOM   4843  NE2 GLN A 305      86.144  64.621  65.859  1.00  0.00           N
ATOM   4846  C   GLN A 305      83.363  63.181  70.939  1.00  0.00           C
ATOM   4847  O   GLN A 305      82.413  63.212  70.149  1.00  0.00           O
ATOM   4848  N   HIS A 306      83.334  62.492  72.119  1.00  0.00           N
ATOM   4850  CA  HIS A 306      82.143  61.982  72.789  1.00  0.00           C
ATOM   4852  CB  HIS A 306      82.214  60.441  72.979  1.00  0.00           C
ATOM   4855  ND1 HIS A 306      81.092  58.401  73.869  1.00  0.00           N
ATOM   4856  CG  HIS A 306      80.974  59.732  73.479  1.00  0.00           C
ATOM   4857  CE1 HIS A 306      79.903  58.071  74.339  1.00  0.00           C
ATOM   4859  NE2 HIS A 306      79.043  59.102  74.289  1.00  0.00           N
ATOM   4861  CD2 HIS A 306      79.714  60.172  73.729  1.00  0.00           C
ATOM   4863  C   HIS A 306      81.934  62.661  74.149  1.00  0.00           C
ATOM   4864  O   HIS A 306      82.854  62.801  74.959  1.00  0.00           O
ATOM   4865  N   PHE A 307      80.693  63.102  74.429  1.00  0.00           N
ATOM   4867  CA  PHE A 307      80.252  63.742  75.659  1.00  0.00           C
ATOM   4869  CB  PHE A 307      79.574  65.132  75.479  1.00  0.00           C
ATOM   4872  CG  PHE A 307      80.532  66.191  75.089  1.00  0.00           C
ATOM   4873  CD1 PHE A 307      81.643  66.470  75.909  1.00  0.00           C
ATOM   4875  CE1 PHE A 307      82.543  67.481  75.549  1.00  0.00           C
ATOM   4877  CZ  PHE A 307      82.324  68.212  74.369  1.00  0.00           C
ATOM   4879  CD2 PHE A 307      80.303  66.971  73.949  1.00  0.00           C
ATOM   4881  CE2 PHE A 307      81.222  67.941  73.569  1.00  0.00           C
ATOM   4883  C   PHE A 307      79.152  62.911  76.229  1.00  0.00           C
ATOM   4884  O   PHE A 307      78.214  62.532  75.529  1.00  0.00           O
ATOM   4885  N   ASP A 308      79.214  62.672  77.529  1.00  0.00           N
ATOM   4887  CA  ASP A 308      78.133  62.081  78.249  1.00  0.00           C
ATOM   4889  CB  ASP A 308      78.674  60.861  79.019  1.00  0.00           C
ATOM   4892  CG  ASP A 308      77.633  59.792  79.209  1.00  0.00           C
ATOM   4893  OD1 ASP A 308      76.462  60.002  78.789  1.00  0.00           O
ATOM   4894  OD2 ASP A 308      78.003  58.701  79.699  1.00  0.00           O
ATOM   4895  C   ASP A 308      77.613  63.201  79.109  1.00  0.00           C
ATOM   4896  O   ASP A 308      78.362  63.830  79.859  1.00  0.00           O
ATOM   4897  N   ILE A 309      76.332  63.542  78.949  1.00  0.00           N
ATOM   4899  CA  ILE A 309      75.762  64.712  79.569  1.00  0.00           C
ATOM   4901  CB  ILE A 309      74.643  65.341  78.739  1.00  0.00           C
ATOM   4903  CG2 ILE A 309      73.973  66.501  79.509  1.00  0.00           C
ATOM   4907  CG1 ILE A 309      75.163  65.841  77.379  1.00  0.00           C
ATOM   4910  CD  ILE A 309      74.003  66.051  76.389  1.00  0.00           C
ATOM   4914  C   ILE A 309      75.273  64.312  80.939  1.00  0.00           C
ATOM   4915  O   ILE A 309      74.503  63.361  81.069  1.00  0.00           O
ATOM   4916  N   TYR A 310      75.722  64.992  82.009  1.00  0.00           N
ATOM   4918  CA  TYR A 310      75.082  64.830  83.299  1.00  0.00           C
ATOM   4920  CB  TYR A 310      75.924  65.492  84.439  1.00  0.00           C
ATOM   4923  CG  TYR A 310      75.383  65.161  85.799  1.00  0.00           C
ATOM   4924  CD1 TYR A 310      75.372  63.820  86.249  1.00  0.00           C
ATOM   4926  CE1 TYR A 310      74.803  63.500  87.489  1.00  0.00           C
ATOM   4928  CZ  TYR A 310      74.243  64.502  88.289  1.00  0.00           C
ATOM   4929  OH  TYR A 310      73.604  64.182  89.489  1.00  0.00           O
ATOM   4931  CD2 TYR A 310      74.894  66.161  86.659  1.00  0.00           C
ATOM   4933  CE2 TYR A 310      74.303  65.831  87.879  1.00  0.00           C
ATOM   4935  C   TYR A 310      73.653  65.361  83.209  1.00  0.00           C
ATOM   4936  O   TYR A 310      73.383  66.400  82.619  1.00  0.00           O
ATOM   4937  N   GLN A 311      72.663  64.611  83.719  1.00  0.00           N
ATOM   4939  CA  GLN A 311      71.273  64.981  83.519  1.00  0.00           C
ATOM   4941  CB  GLN A 311      70.563  63.801  82.809  1.00  0.00           C
ATOM   4944  CG  GLN A 311      71.034  63.552  81.339  1.00  0.00           C
ATOM   4947  CD  GLN A 311      70.673  64.672  80.359  1.00  0.00           C
ATOM   4948  OE1 GLN A 311      70.053  65.671  80.699  1.00  0.00           O
ATOM   4949  NE2 GLN A 311      71.042  64.492  79.069  1.00  0.00           N
ATOM   4952  C   GLN A 311      70.563  65.312  84.819  1.00  0.00           C
ATOM   4953  O   GLN A 311      69.354  65.551  84.859  1.00  0.00           O
ATOM   4954  N   GLY A 312      71.313  65.330  85.939  1.00  0.00           N
ATOM   4956  CA  GLY A 312      70.773  65.470  87.279  1.00  0.00           C
ATOM   4959  C   GLY A 312      70.593  64.161  88.009  1.00  0.00           C
ATOM   4960  O   GLY A 312      71.214  63.151  87.689  1.00  0.00           O
ATOM   4961  N   ILE A 313      69.733  64.171  89.039  1.00  0.00           N
ATOM   4963  CA  ILE A 313      69.483  63.041  89.929  1.00  0.00           C
ATOM   4965  CB  ILE A 313      69.824  63.352  91.399  1.00  0.00           C
ATOM   4967  CG2 ILE A 313      68.993  64.540  91.919  1.00  0.00           C
ATOM   4971  CG1 ILE A 313      69.674  62.111  92.329  1.00  0.00           C
ATOM   4974  CD  ILE A 313      70.433  62.211  93.659  1.00  0.00           C
ATOM   4978  C   ILE A 313      68.042  62.572  89.789  1.00  0.00           C
ATOM   4979  O   ILE A 313      67.143  63.361  89.499  1.00  0.00           O
ATOM   4980  N   GLY A 314      67.784  61.260  89.969  1.00  0.00           N
ATOM   4982  CA  GLY A 314      66.424  60.741  90.049  1.00  0.00           C
ATOM   4985  C   GLY A 314      65.784  60.462  88.709  1.00  0.00           C
ATOM   4986  O   GLY A 314      66.453  60.371  87.689  1.00  0.00           O
ATOM   4987  N   PRO A 315      64.464  60.261  88.669  1.00  0.00           N
ATOM   4988  CD  PRO A 315      63.653  60.080  89.879  1.00  0.00           C
ATOM   4991  CA  PRO A 315      63.804  59.671  87.499  1.00  0.00           C
ATOM   4993  CB  PRO A 315      62.364  59.441  87.969  1.00  0.00           C
ATOM   4996  CG  PRO A 315      62.563  59.111  89.449  1.00  0.00           C
ATOM   4999  C   PRO A 315      63.804  60.562  86.289  1.00  0.00           C
ATOM   5000  O   PRO A 315      64.053  60.072  85.199  1.00  0.00           O
ATOM   5001  N   GLU A 316      63.534  61.861  86.479  1.00  0.00           N
ATOM   5003  CA  GLU A 316      63.474  62.861  85.449  1.00  0.00           C
ATOM   5005  CB  GLU A 316      62.993  64.182  86.099  1.00  0.00           C
ATOM   5008  CG  GLU A 316      61.574  64.031  86.689  1.00  0.00           C
ATOM   5011  CD  GLU A 316      60.644  63.482  85.609  1.00  0.00           C
ATOM   5012  OE1 GLU A 316      60.394  64.271  84.649  1.00  0.00           O
ATOM   5013  OE2 GLU A 316      60.262  62.292  85.689  1.00  0.00           O
ATOM   5014  C   GLU A 316      64.763  63.051  84.689  1.00  0.00           C
ATOM   5015  O   GLU A 316      64.784  63.141  83.459  1.00  0.00           O
ATOM   5016  N   ALA A 317      65.883  63.032  85.419  1.00  0.00           N
ATOM   5018  CA  ALA A 317      67.223  62.931  84.899  1.00  0.00           C
ATOM   5020  CB  ALA A 317      68.184  62.931  86.089  1.00  0.00           C
ATOM   5024  C   ALA A 317      67.432  61.681  84.069  1.00  0.00           C
ATOM   5025  O   ALA A 317      68.053  61.712  83.009  1.00  0.00           O
ATOM   5026  N   GLY A 318      66.863  60.551  84.509  1.00  0.00           N
ATOM   5028  CA  GLY A 318      66.872  59.282  83.789  1.00  0.00           C
ATOM   5031  C   GLY A 318      66.214  59.251  82.439  1.00  0.00           C
ATOM   5032  O   GLY A 318      66.733  58.622  81.539  1.00  0.00           O
ATOM   5033  N   HIS A 319      65.053  59.911  82.229  1.00  0.00           N
ATOM   5035  CA  HIS A 319      64.443  59.922  80.889  1.00  0.00           C
ATOM   5037  CB  HIS A 319      63.063  60.632  80.879  1.00  0.00           C
ATOM   5040  ND1 HIS A 319      61.714  59.062  82.299  1.00  0.00           N
ATOM   5041  CG  HIS A 319      62.182  60.341  82.039  1.00  0.00           C
ATOM   5042  CE1 HIS A 319      60.862  59.212  83.299  1.00  0.00           C
ATOM   5044  NE2 HIS A 319      60.763  60.511  83.689  1.00  0.00           N
ATOM   5046  CD2 HIS A 319      61.604  61.231  82.879  1.00  0.00           C
ATOM   5048  C   HIS A 319      65.303  60.641  79.859  1.00  0.00           C
ATOM   5049  O   HIS A 319      65.512  60.212  78.729  1.00  0.00           O
ATOM   5050  N   ARG A 320      65.833  61.801  80.259  1.00  0.00           N
ATOM   5052  CA  ARG A 320      66.563  62.681  79.369  1.00  0.00           C
ATOM   5054  CB  ARG A 320      66.553  64.111  79.959  1.00  0.00           C
ATOM   5057  CG  ARG A 320      67.214  64.191  81.339  1.00  0.00           C
ATOM   5060  CD  ARG A 320      67.284  65.572  82.009  1.00  0.00           C
ATOM   5063  NE  ARG A 320      65.913  65.901  82.509  1.00  0.00           N
ATOM   5065  CZ  ARG A 320      65.593  66.251  83.749  1.00  0.00           C
ATOM   5066  NH1 ARG A 320      66.434  66.291  84.759  1.00  0.00           N
ATOM   5069  NH2 ARG A 320      64.343  66.632  83.989  1.00  0.00           N
ATOM   5072  C   ARG A 320      67.983  62.162  79.139  1.00  0.00           C
ATOM   5073  O   ARG A 320      68.644  62.472  78.139  1.00  0.00           O
ATOM   5074  N   ALA A 321      68.464  61.292  80.039  1.00  0.00           N
ATOM   5076  CA  ALA A 321      69.574  60.401  79.829  1.00  0.00           C
ATOM   5078  CB  ALA A 321      70.104  59.881  81.179  1.00  0.00           C
ATOM   5082  C   ALA A 321      69.163  59.231  78.959  1.00  0.00           C
ATOM   5083  O   ALA A 321      68.942  58.121  79.419  1.00  0.00           O
ATOM   5084  N   GLY A 322      69.003  59.471  77.639  1.00  0.00           N
ATOM   5086  CA  GLY A 322      68.663  58.431  76.669  1.00  0.00           C
ATOM   5089  C   GLY A 322      69.612  57.250  76.549  1.00  0.00           C
ATOM   5090  O   GLY A 322      70.803  57.302  76.869  1.00  0.00           O
ATOM   5091  N   TRP A 323      69.063  56.131  76.009  1.00  0.00           N
ATOM   5093  CA  TRP A 323      69.652  54.802  76.019  1.00  0.00           C
ATOM   5095  CB  TRP A 323      68.523  53.722  76.129  1.00  0.00           C
ATOM   5098  CG  TRP A 323      67.403  53.760  75.119  1.00  0.00           C
ATOM   5099  CD1 TRP A 323      66.313  54.602  75.139  1.00  0.00           C
ATOM   5101  NE1 TRP A 323      65.413  54.251  74.169  1.00  0.00           N
ATOM   5103  CE2 TRP A 323      65.883  53.162  73.489  1.00  0.00           C
ATOM   5104  CD2 TRP A 323      67.143  52.831  74.039  1.00  0.00           C
ATOM   5105  CE3 TRP A 323      67.854  51.751  73.499  1.00  0.00           C
ATOM   5107  CZ3 TRP A 323      67.324  51.101  72.379  1.00  0.00           C
ATOM   5109  CZ2 TRP A 323      65.303  52.442  72.459  1.00  0.00           C
ATOM   5111  CH2 TRP A 323      66.074  51.442  71.859  1.00  0.00           C
ATOM   5113  C   TRP A 323      70.542  54.482  74.829  1.00  0.00           C
ATOM   5114  O   TRP A 323      71.042  53.361  74.679  1.00  0.00           O
ATOM   5115  N   TYR A 324      70.803  55.471  73.959  1.00  0.00           N
ATOM   5117  CA  TYR A 324      71.762  55.341  72.889  1.00  0.00           C
ATOM   5119  CB  TYR A 324      71.223  54.591  71.639  1.00  0.00           C
ATOM   5122  CG  TYR A 324      69.984  55.181  71.029  1.00  0.00           C
ATOM   5123  CD1 TYR A 324      70.053  56.101  69.969  1.00  0.00           C
ATOM   5125  CE1 TYR A 324      68.883  56.532  69.319  1.00  0.00           C
ATOM   5127  CZ  TYR A 324      67.633  56.070  69.759  1.00  0.00           C
ATOM   5128  OH  TYR A 324      66.462  56.502  69.119  1.00  0.00           O
ATOM   5130  CD2 TYR A 324      68.734  54.732  71.449  1.00  0.00           C
ATOM   5132  CE2 TYR A 324      67.563  55.201  70.849  1.00  0.00           C
ATOM   5134  C   TYR A 324      72.284  56.712  72.519  1.00  0.00           C
ATOM   5135  O   TYR A 324      71.773  57.731  72.969  1.00  0.00           O
ATOM   5136  N   ASN A 325      73.354  56.742  71.699  1.00  0.00           N
ATOM   5138  CA  ASN A 325      73.983  57.941  71.199  1.00  0.00           C
ATOM   5140  CB  ASN A 325      75.402  57.692  70.579  1.00  0.00           C
ATOM   5143  CG  ASN A 325      75.383  56.602  69.509  1.00  0.00           C
ATOM   5144  OD1 ASN A 325      75.402  56.821  68.299  1.00  0.00           O
ATOM   5145  ND2 ASN A 325      75.363  55.341  69.999  1.00  0.00           N
ATOM   5148  C   ASN A 325      73.144  58.760  70.239  1.00  0.00           C
ATOM   5149  O   ASN A 325      72.633  58.291  69.209  1.00  0.00           O
ATOM   5150  N   HIS A 326      73.042  60.051  70.549  1.00  0.00           N
ATOM   5152  CA  HIS A 326      72.464  61.052  69.709  1.00  0.00           C
ATOM   5154  CB  HIS A 326      71.144  61.621  70.269  1.00  0.00           C
ATOM   5157  ND1 HIS A 326      69.792  60.271  71.849  1.00  0.00           N
ATOM   5158  CG  HIS A 326      70.063  60.621  70.539  1.00  0.00           C
ATOM   5159  CE1 HIS A 326      68.723  59.491  71.789  1.00  0.00           C
ATOM   5161  NE2 HIS A 326      68.273  59.371  70.519  1.00  0.00           N
ATOM   5163  CD2 HIS A 326      69.113  60.102  69.719  1.00  0.00           C
ATOM   5165  C   HIS A 326      73.493  62.151  69.509  1.00  0.00           C
ATOM   5166  O   HIS A 326      74.623  62.061  69.969  1.00  0.00           O
ATOM   5167  N   TYR A 327      73.163  63.191  68.729  1.00  0.00           N
ATOM   5169  CA  TYR A 327      74.133  64.101  68.169  1.00  0.00           C
ATOM   5171  CB  TYR A 327      74.453  63.760  66.689  1.00  0.00           C
ATOM   5174  CG  TYR A 327      75.192  62.462  66.619  1.00  0.00           C
ATOM   5175  CD1 TYR A 327      74.534  61.212  66.599  1.00  0.00           C
ATOM   5177  CE1 TYR A 327      75.273  60.021  66.729  1.00  0.00           C
ATOM   5179  CZ  TYR A 327      76.663  60.072  66.789  1.00  0.00           C
ATOM   5180  OH  TYR A 327      77.424  58.900  66.999  1.00  0.00           O
ATOM   5182  CD2 TYR A 327      76.593  62.481  66.629  1.00  0.00           C
ATOM   5184  CE2 TYR A 327      77.324  61.301  66.679  1.00  0.00           C
ATOM   5186  C   TYR A 327      73.682  65.540  68.239  1.00  0.00           C
ATOM   5187  O   TYR A 327      72.493  65.831  68.339  1.00  0.00           O
ATOM   5188  N   GLY A 328      74.633  66.481  68.189  1.00  0.00           N
ATOM   5190  CA  GLY A 328      74.324  67.900  68.219  1.00  0.00           C
ATOM   5193  C   GLY A 328      75.553  68.641  67.819  1.00  0.00           C
ATOM   5194  O   GLY A 328      76.512  68.051  67.359  1.00  0.00           O
ATOM   5195  N   ARG A 329      75.574  69.971  68.009  1.00  0.00           N
ATOM   5197  CA  ARG A 329      76.722  70.801  67.659  1.00  0.00           C
ATOM   5199  CB  ARG A 329      76.393  71.992  66.719  1.00  0.00           C
ATOM   5202  CG  ARG A 329      76.093  71.621  65.249  1.00  0.00           C
ATOM   5205  CD  ARG A 329      74.643  71.242  64.909  1.00  0.00           C
ATOM   5208  NE  ARG A 329      73.832  72.521  64.859  1.00  0.00           N
ATOM   5210  CZ  ARG A 329      72.872  72.861  65.719  1.00  0.00           C
ATOM   5211  NH1 ARG A 329      72.403  72.040  66.629  1.00  0.00           N
ATOM   5214  NH2 ARG A 329      72.363  74.072  65.689  1.00  0.00           N
ATOM   5217  C   ARG A 329      77.363  71.330  68.929  1.00  0.00           C
ATOM   5218  O   ARG A 329      76.652  71.562  69.919  1.00  0.00           O
ATOM   5219  N   VAL A 330      78.692  71.531  68.959  1.00  0.00           N
ATOM   5221  CA  VAL A 330      79.394  72.011  70.149  1.00  0.00           C
ATOM   5223  CB  VAL A 330      80.023  70.901  70.999  1.00  0.00           C
ATOM   5225  CG1 VAL A 330      80.574  71.461  72.329  1.00  0.00           C
ATOM   5229  CG2 VAL A 330      78.942  69.852  71.289  1.00  0.00           C
ATOM   5233  C   VAL A 330      80.472  72.981  69.739  1.00  0.00           C
ATOM   5234  O   VAL A 330      81.144  72.801  68.729  1.00  0.00           O
ATOM   5235  N   TRP A 331      80.663  74.042  70.529  1.00  0.00           N
ATOM   5237  CA  TRP A 331      81.683  75.041  70.349  1.00  0.00           C
ATOM   5239  CB  TRP A 331      81.074  76.391  69.909  1.00  0.00           C
ATOM   5242  CG  TRP A 331      80.354  76.352  68.599  1.00  0.00           C
ATOM   5243  CD1 TRP A 331      80.873  76.782  67.409  1.00  0.00           C
ATOM   5245  NE1 TRP A 331      79.942  76.621  66.409  1.00  0.00           N
ATOM   5247  CE2 TRP A 331      78.793  76.101  66.929  1.00  0.00           C
ATOM   5248  CD2 TRP A 331      79.012  75.882  68.309  1.00  0.00           C
ATOM   5249  CE3 TRP A 331      77.993  75.312  69.069  1.00  0.00           C
ATOM   5251  CZ3 TRP A 331      76.762  75.032  68.459  1.00  0.00           C
ATOM   5253  CZ2 TRP A 331      77.582  75.812  66.319  1.00  0.00           C
ATOM   5255  CH2 TRP A 331      76.563  75.292  67.109  1.00  0.00           C
ATOM   5257  C   TRP A 331      82.453  75.201  71.649  1.00  0.00           C
ATOM   5258  O   TRP A 331      81.874  75.400  72.719  1.00  0.00           O
ATOM   5259  N   VAL A 332      83.784  75.111  71.599  1.00  0.00           N
ATOM   5261  CA  VAL A 332      84.633  75.341  72.749  1.00  0.00           C
ATOM   5263  CB  VAL A 332      85.964  74.602  72.649  1.00  0.00           C
ATOM   5265  CG1 VAL A 332      86.783  74.820  73.929  1.00  0.00           C
ATOM   5269  CG2 VAL A 332      85.694  73.102  72.419  1.00  0.00           C
ATOM   5273  C   VAL A 332      84.882  76.831  72.919  1.00  0.00           C
ATOM   5274  O   VAL A 332      85.153  77.541  71.949  1.00  0.00           O
ATOM   5275  N   LEU A 333      84.783  77.330  74.159  1.00  0.00           N
ATOM   5277  CA  LEU A 333      84.993  78.721  74.469  1.00  0.00           C
ATOM   5279  CB  LEU A 333      84.143  79.182  75.679  1.00  0.00           C
ATOM   5282  CG  LEU A 333      82.622  79.311  75.429  1.00  0.00           C
ATOM   5284  CD1 LEU A 333      82.294  80.401  74.419  1.00  0.00           C
ATOM   5288  CD2 LEU A 333      81.944  78.010  74.999  1.00  0.00           C
ATOM   5292  C   LEU A 333      86.453  78.971  74.819  1.00  0.00           C
ATOM   5293  O   LEU A 333      87.033  78.292  75.659  1.00  0.00           O
ATOM   5294  N   LYS A 334      87.074  79.970  74.169  1.00  0.00           N
ATOM   5296  CA  LYS A 334      88.413  80.390  74.499  1.00  0.00           C
ATOM   5298  CB  LYS A 334      89.434  79.892  73.449  1.00  0.00           C
ATOM   5301  CG  LYS A 334      89.584  78.362  73.349  1.00  0.00           C
ATOM   5304  CD  LYS A 334      90.192  77.721  74.609  1.00  0.00           C
ATOM   5307  CE  LYS A 334      90.424  76.221  74.479  1.00  0.00           C
ATOM   5310  NZ  LYS A 334      91.053  75.712  75.709  1.00  0.00           N
ATOM   5314  C   LYS A 334      88.483  81.900  74.599  1.00  0.00           C
ATOM   5315  O   LYS A 334      87.743  82.590  73.899  1.00  0.00           O
ATOM   5316  N   THR A 335      89.353  82.432  75.489  1.00  0.00           N
ATOM   5318  CA  THR A 335      89.692  83.840  75.579  1.00  0.00           C
ATOM   5320  CB  THR A 335      88.942  84.611  76.689  1.00  0.00           C
ATOM   5322  OG1 THR A 335      89.283  84.221  78.019  1.00  0.00           O
ATOM   5324  CG2 THR A 335      87.423  84.412  76.589  1.00  0.00           C
ATOM   5328  C   THR A 335      91.232  83.980  75.779  1.00  0.00           C
ATOM   5329  OT1 THR A 335      91.883  83.022  76.289  1.00  0.00           O
ATOM   5330  OT2 THR A 335      91.823  85.042  75.449  1.00  0.00           O
ATOM   5331  NH3 POPEB 336      11.590  74.751  46.779  1.00  0.00           N
ATOM   5335  C12 POPEB 336      12.513  73.562  46.679  1.00  0.00           C
ATOM   5338  C11 POPEB 336      11.790  72.221  46.939  1.00  0.00           C
ATOM   5341  P   POPEB 336      12.523  69.672  47.109  1.00  0.00           P
ATOM   5342  O13 POPEB 336      12.050  69.141  48.399  1.00  0.00           O
ATOM   5343  O14 POPEB 336      11.691  69.341  45.939  1.00  0.00           O
ATOM   5344  O11 POPEB 336      13.993  69.111  46.879  1.00  0.00           O
ATOM   5345  O12 POPEB 336      12.773  71.231  47.169  1.00  0.00           O
ATOM   5346  C1  POPEB 336      14.924  69.812  46.049  1.00  0.00           C
ATOM   5349  C2  POPEB 336      14.553  69.712  44.539  1.00  0.00           C
ATOM   5351  O21 POPEB 336      15.623  69.042  43.839  1.00  0.00           O
ATOM   5352  C21 POPEB 336      15.223  68.252  42.849  1.00  0.00           C
ATOM   5353  O22 POPEB 336      14.103  67.760  42.739  1.00  0.00           O
ATOM   5354  C22 POPEB 336      16.313  68.150  41.799  1.00  0.00           C
ATOM   5357  C3  POPEB 336      14.303  71.111  43.909  1.00  0.00           C
ATOM   5360  O31 POPEB 336      13.793  70.971  42.569  1.00  0.00           O
ATOM   5361  C31 POPEB 336      14.313  71.742  41.639  1.00  0.00           C
ATOM   5362  O32 POPEB 336      15.103  72.650  41.799  1.00  0.00           O
ATOM   5363  C32 POPEB 336      13.663  71.352  40.309  1.00  0.00           C
ATOM   5366  C23 POPEB 336      15.743  67.742  40.419  1.00  0.00           C
ATOM   5369  C24 POPEB 336      16.823  67.611  39.329  1.00  0.00           C
ATOM   5372  C25 POPEB 336      17.924  66.601  39.659  1.00  0.00           C
ATOM   5375  C26 POPEB 336      18.844  66.382  38.449  1.00  0.00           C
ATOM   5378  C27 POPEB 336      20.174  65.712  38.829  1.00  0.00           C
ATOM   5381  C28 POPEB 336      20.973  65.220  37.599  1.00  0.00           C
ATOM   5384  C29 POPEB 336      21.133  66.312  36.569  1.00  0.00           C
ATOM   5386 0C21 POPEB 336      20.753  66.282  35.279  1.00  0.00           C
ATOM   5388 1C21 POPEB 336      20.093  65.122  34.579  1.00  0.00           C
ATOM   5391 2C21 POPEB 336      18.603  65.382  34.269  1.00  0.00           C
ATOM   5394 3C21 POPEB 336      18.353  66.510  33.259  1.00  0.00           C
ATOM   5397 4C21 POPEB 336      16.963  66.391  32.619  1.00  0.00           C
ATOM   5400 5C21 POPEB 336      15.803  66.611  33.599  1.00  0.00           C
ATOM   5403 6C21 POPEB 336      14.464  66.201  32.979  1.00  0.00           C
ATOM   5406 7C21 POPEB 336      13.264  66.461  33.899  1.00  0.00           C
ATOM   5409 8C21 POPEB 336      11.940  65.982  33.309  1.00  0.00           C
ATOM   5413  C33 POPEB 336      14.673  71.411  39.159  1.00  0.00           C
ATOM   5416  C34 POPEB 336      14.003  71.151  37.819  1.00  0.00           C
ATOM   5419  C35 POPEB 336      15.033  71.191  36.699  1.00  0.00           C
ATOM   5422  C36 POPEB 336      14.423  71.021  35.309  1.00  0.00           C
ATOM   5425  C37 POPEB 336      15.543  70.911  34.279  1.00  0.00           C
ATOM   5428  C38 POPEB 336      15.163  71.391  32.879  1.00  0.00           C
ATOM   5431  C39 POPEB 336      14.703  70.301  31.889  1.00  0.00           C
ATOM   5434 0C31 POPEB 336      13.203  70.021  31.879  1.00  0.00           C
ATOM   5437 1C31 POPEB 336      12.813  69.132  30.680  1.00  0.00           C
ATOM   5440 2C31 POPEB 336      11.300  68.922  30.520  1.00  0.00           C
ATOM   5443 3C31 POPEB 336      10.950  67.801  29.520  1.00  0.00           C
ATOM   5446 4C31 POPEB 336      11.380  68.072  28.070  1.00  0.00           C
ATOM   5449 5C31 POPEB 336      11.070  66.882  27.160  1.00  0.00           C
ATOM   5452 6C31 POPEB 336      11.050  67.221  25.660  1.00  0.00           C
ATOM   5456  NH3 POPEC 337      74.183  11.812   6.970  1.00  0.00           N
ATOM   5460  C12 POPEC 337      74.674  13.162   6.520  1.00  0.00           C
ATOM   5463  C11 POPEC 337      76.182  13.132   6.210  1.00  0.00           C
ATOM   5466  P   POPEC 337      77.712  15.322   6.190  1.00  0.00           P
ATOM   5467  O13 POPEC 337      79.043  14.911   5.700  1.00  0.00           O
ATOM   5468  O14 POPEC 337      77.343  16.712   5.920  1.00  0.00           O
ATOM   5469  O11 POPEC 337      77.773  15.102   7.760  1.00  0.00           O
ATOM   5470  O12 POPEC 337      76.563  14.382   5.660  1.00  0.00           O
ATOM   5471  C1  POPEC 337      76.733  15.521   8.640  1.00  0.00           C
ATOM   5474  C2  POPEC 337      77.324  16.242   9.890  1.00  0.00           C
ATOM   5476  O21 POPEC 337      76.493  16.002  11.040  1.00  0.00           O
ATOM   5477  C21 POPEC 337      77.163  15.882  12.190  1.00  0.00           C
ATOM   5478  O22 POPEC 337      78.373  15.802  12.300  1.00  0.00           O
ATOM   5479  C22 POPEC 337      76.144  15.812  13.320  1.00  0.00           C
ATOM   5482  C3  POPEC 337      77.394  17.782   9.620  1.00  0.00           C
ATOM   5485  O31 POPEC 337      78.203  18.491  10.590  1.00  0.00           O
ATOM   5486  C31 POPEC 337      79.512  18.342  10.410  1.00  0.00           C
ATOM   5487  O32 POPEC 337      80.012  17.670   9.520  1.00  0.00           O
ATOM   5488  C32 POPEC 337      80.303  19.042  11.510  1.00  0.00           C
ATOM   5491  C23 POPEC 337      76.753  15.852  14.740  1.00  0.00           C
ATOM   5494  C24 POPEC 337      75.673  16.132  15.790  1.00  0.00           C
ATOM   5497  C25 POPEC 337      75.942  15.462  17.140  1.00  0.00           C
ATOM   5500  C26 POPEC 337      77.133  16.061  17.910  1.00  0.00           C
ATOM   5503  C27 POPEC 337      77.442  15.222  19.150  1.00  0.00           C
ATOM   5506  C28 POPEC 337      78.502  15.852  20.060  1.00  0.00           C
ATOM   5509  C29 POPEC 337      78.832  14.922  21.210  1.00  0.00           C
ATOM   5511 0C21 POPEC 337      78.773  15.191  22.520  1.00  0.00           C
ATOM   5513 1C21 POPEC 337      78.373  16.502  23.160  1.00  0.00           C
ATOM   5516 2C21 POPEC 337      77.604  16.322  24.490  1.00  0.00           C
ATOM   5519 3C21 POPEC 337      78.432  15.622  25.570  1.00  0.00           C
ATOM   5522 4C21 POPEC 337      77.983  15.921  27.010  1.00  0.00           C
ATOM   5525 5C21 POPEC 337      78.934  15.302  28.030  1.00  0.00           C
ATOM   5528 6C21 POPEC 337      78.432  15.382  29.480  1.00  0.00           C
ATOM   5531 7C21 POPEC 337      79.402  14.722  30.460  1.00  0.00           C
ATOM   5534 8C21 POPEC 337      78.762  14.422  31.819  1.00  0.00           C
ATOM   5538  C33 POPEC 337      79.894  18.572  12.930  1.00  0.00           C
ATOM   5541  C34 POPEC 337      80.913  18.902  14.020  1.00  0.00           C
ATOM   5544  C35 POPEC 337      80.332  18.661  15.420  1.00  0.00           C
ATOM   5547  C36 POPEC 337      81.343  18.962  16.530  1.00  0.00           C
ATOM   5550  C37 POPEC 337      80.803  18.771  17.950  1.00  0.00           C
ATOM   5553  C38 POPEC 337      79.633  19.701  18.320  1.00  0.00           C
ATOM   5556  C39 POPEC 337      79.763  20.252  19.740  1.00  0.00           C
ATOM   5559 0C31 POPEC 337      78.574  21.111  20.180  1.00  0.00           C
ATOM   5562 1C31 POPEC 337      78.863  21.841  21.500  1.00  0.00           C
ATOM   5565 2C31 POPEC 337      77.653  22.562  22.110  1.00  0.00           C
ATOM   5568 3C31 POPEC 337      76.894  23.482  21.150  1.00  0.00           C
ATOM   5571 4C31 POPEC 337      75.854  24.352  21.880  1.00  0.00           C
ATOM   5574 5C31 POPEC 337      74.984  25.170  20.910  1.00  0.00           C
ATOM   5577 6C31 POPEC 337      74.034  26.142  21.610  1.00  0.00           C
ATOM   5581  NH3 POPED 338      36.153  13.782   7.510  1.00  0.00           N
ATOM   5585  C12 POPED 338      36.043  15.052   8.290  1.00  0.00           C
ATOM   5588  C11 POPED 338      35.813  16.282   7.420  1.00  0.00           C
ATOM   5591  P   POPED 338      35.503  18.802   8.130  1.00  0.00           P
ATOM   5592  O13 POPED 338      35.622  19.302   6.740  1.00  0.00           O
ATOM   5593  O14 POPED 338      34.123  18.761   8.660  1.00  0.00           O
ATOM   5594  O11 POPED 338      36.424  19.681   9.070  1.00  0.00           O
ATOM   5595  O12 POPED 338      36.163  17.392   8.220  1.00  0.00           O
ATOM   5596  C1  POPED 338      37.113  19.151  10.210  1.00  0.00           C
ATOM   5599  C2  POPED 338      36.333  19.422  11.540  1.00  0.00           C
ATOM   5601  O21 POPED 338      37.123  19.501  12.740  1.00  0.00           O
ATOM   5602  C21 POPED 338      38.023  18.602  13.070  1.00  0.00           C
ATOM   5603  O22 POPED 338      38.643  17.862  12.340  1.00  0.00           O
ATOM   5604  C22 POPED 338      38.113  18.590  14.590  1.00  0.00           C
ATOM   5607  C3  POPED 338      35.122  18.452  11.750  1.00  0.00           C
ATOM   5610  O31 POPED 338      34.472  18.552  13.030  1.00  0.00           O
ATOM   5611  C31 POPED 338      33.723  19.642  13.220  1.00  0.00           C
ATOM   5612  O32 POPED 338      33.754  20.662  12.570  1.00  0.00           O
ATOM   5613  C32 POPED 338      32.692  19.351  14.290  1.00  0.00           C
ATOM   5616  C23 POPED 338      36.714  18.582  15.240  1.00  0.00           C
ATOM   5619  C24 POPED 338      36.784  18.732  16.750  1.00  0.00           C
ATOM   5622  C25 POPED 338      37.043  20.170  17.190  1.00  0.00           C
ATOM   5625  C26 POPED 338      37.393  20.261  18.680  1.00  0.00           C
ATOM   5628  C27 POPED 338      36.174  20.222  19.600  1.00  0.00           C
ATOM   5631  C28 POPED 338      36.573  20.222  21.080  1.00  0.00           C
ATOM   5634  C29 POPED 338      35.373  20.382  21.970  1.00  0.00           C
ATOM   5636 0C21 POPED 338      34.833  21.552  22.350  1.00  0.00           C
ATOM   5638 1C21 POPED 338      35.313  22.932  22.010  1.00  0.00           C
ATOM   5641 2C21 POPED 338      35.443  23.812  23.270  1.00  0.00           C
ATOM   5644 3C21 POPED 338      36.554  23.351  24.220  1.00  0.00           C
ATOM   5647 4C21 POPED 338      36.573  24.201  25.500  1.00  0.00           C
ATOM   5650 5C21 POPED 338      37.734  23.851  26.450  1.00  0.00           C
ATOM   5653 6C21 POPED 338      39.093  24.372  25.960  1.00  0.00           C
ATOM   5656 7C21 POPED 338      40.174  24.271  27.030  1.00  0.00           C
ATOM   5659 8C21 POPED 338      41.464  25.021  26.680  1.00  0.00           C
ATOM   5663  C33 POPED 338      33.093  19.931  15.650  1.00  0.00           C
ATOM   5666  C34 POPED 338      32.033  19.622  16.700  1.00  0.00           C
ATOM   5669  C35 POPED 338      32.514  19.972  18.100  1.00  0.00           C
ATOM   5672  C36 POPED 338      31.623  19.392  19.200  1.00  0.00           C
ATOM   5675  C37 POPED 338      32.333  19.482  20.550  1.00  0.00           C
ATOM   5678  C38 POPED 338      31.593  18.771  21.690  1.00  0.00           C
ATOM   5681  C39 POPED 338      30.443  19.592  22.270  1.00  0.00           C
ATOM   5684 0C31 POPED 338      30.983  20.552  23.330  1.00  0.00           C
ATOM   5687 1C31 POPED 338      29.953  21.581  23.790  1.00  0.00           C
ATOM   5690 2C31 POPED 338      30.413  22.322  25.050  1.00  0.00           C
ATOM   5693 3C31 POPED 338      30.122  21.552  26.350  1.00  0.00           C
ATOM   5696 4C31 POPED 338      28.643  21.592  26.740  1.00  0.00           C
ATOM   5699 5C31 POPED 338      28.313  20.712  27.940  1.00  0.00           C
ATOM   5702 6C31 POPED 338      26.913  20.951  28.520  1.00  0.00           C
ATOM   5706  NH3 POPEE 339      49.203   4.012  10.360  1.00  0.00           N
ATOM   5710  C12 POPEE 339      50.413   3.162  10.140  1.00  0.00           C
ATOM   5713  C11 POPEE 339      50.082   1.852   9.440  1.00  0.00           C
ATOM   5716  P   POPEE 339      52.053   0.302  10.130  1.00  0.00           P
ATOM   5717  O13 POPEE 339      51.483  -1.048   9.990  1.00  0.00           O
ATOM   5718  O14 POPEE 339      53.493   0.482   9.860  1.00  0.00           O
ATOM   5719  O11 POPEE 339      51.703   0.942  11.540  1.00  0.00           O
ATOM   5720  O12 POPEE 339      51.304   1.222   9.090  1.00  0.00           O
ATOM   5721  C1  POPEE 339      52.193   0.252  12.710  1.00  0.00           C
ATOM   5724  C2  POPEE 339      51.442   0.692  14.000  1.00  0.00           C
ATOM   5726  O21 POPEE 339      52.243   0.472  15.170  1.00  0.00           O
ATOM   5727  C21 POPEE 339      52.523  -0.788  15.460  1.00  0.00           C
ATOM   5728  O22 POPEE 339      52.202  -1.778  14.810  1.00  0.00           O
ATOM   5729  C22 POPEE 339      53.313  -0.878  16.760  1.00  0.00           C
ATOM   5732  C3  POPEE 339      50.004   0.082  14.120  1.00  0.00           C
ATOM   5735  O31 POPEE 339      49.464   0.282  15.450  1.00  0.00           O
ATOM   5736  C31 POPEE 339      48.583   1.262  15.600  1.00  0.00           C
ATOM   5737  O32 POPEE 339      48.144   1.962  14.700  1.00  0.00           O
ATOM   5738  C32 POPEE 339      48.123   1.272  17.070  1.00  0.00           C
ATOM   5741  C23 POPEE 339      53.102  -2.248  17.470  1.00  0.00           C
ATOM   5744  C24 POPEE 339      52.723  -2.088  18.940  1.00  0.00           C
ATOM   5747  C25 POPEE 339      51.262  -1.678  19.150  1.00  0.00           C
ATOM   5750  C26 POPEE 339      50.943  -1.518  20.640  1.00  0.00           C
ATOM   5753  C27 POPEE 339      49.433  -1.598  20.910  1.00  0.00           C
ATOM   5756  C28 POPEE 339      49.053  -1.768  22.380  1.00  0.00           C
ATOM   5759  C29 POPEE 339      49.343  -3.158  22.890  1.00  0.00           C
ATOM   5761 0C21 POPEE 339      48.953  -3.628  24.080  1.00  0.00           C
ATOM   5763 1C21 POPEE 339      48.163  -2.848  25.110  1.00  0.00           C
ATOM   5766 2C21 POPEE 339      46.913  -3.598  25.600  1.00  0.00           C
ATOM   5769 3C21 POPEE 339      47.213  -4.851  26.440  1.00  0.00           C
ATOM   5772 4C21 POPEE 339      45.932  -5.401  27.080  1.00  0.00           C
ATOM   5775 5C21 POPEE 339      46.153  -6.691  27.890  1.00  0.00           C
ATOM   5778 6C21 POPEE 339      46.773  -6.461  29.270  1.00  0.00           C
ATOM   5781 7C21 POPEE 339      46.863  -7.761  30.080  1.00  0.00           C
ATOM   5784 8C21 POPEE 339      46.883  -7.551  31.600  1.00  0.00           C
ATOM   5788  C33 POPEE 339      48.713   2.392  17.970  1.00  0.00           C
ATOM   5791  C34 POPEE 339      48.263   2.182  19.420  1.00  0.00           C
ATOM   5794  C35 POPEE 339      48.902   3.152  20.430  1.00  0.00           C
ATOM   5797  C36 POPEE 339      49.903   2.472  21.380  1.00  0.00           C
ATOM   5800  C37 POPEE 339      50.693   3.482  22.230  1.00  0.00           C
ATOM   5803  C38 POPEE 339      49.843   4.162  23.310  1.00  0.00           C
ATOM   5806  C39 POPEE 339      50.363   5.552  23.730  1.00  0.00           C
ATOM   5809 0C31 POPEE 339      51.733   5.542  24.420  1.00  0.00           C
ATOM   5812 1C31 POPEE 339      51.863   6.692  25.430  1.00  0.00           C
ATOM   5815 2C31 POPEE 339      53.214   6.762  26.160  1.00  0.00           C
ATOM   5818 3C31 POPEE 339      53.643   5.432  26.820  1.00  0.00           C
ATOM   5821 4C31 POPEE 339      52.653   4.892  27.860  1.00  0.00           C
ATOM   5824 5C31 POPEE 339      52.873   3.402  28.170  1.00  0.00           C
ATOM   5827 6C31 POPEE 339      51.883   2.882  29.210  1.00  0.00           C
ATOM   5831  NH3 POPEF 340     123.003  45.471   7.240  1.00  0.00           N
ATOM   5835  C12 POPEF 340     123.763  46.340   6.290  1.00  0.00           C
ATOM   5838  C11 POPEF 340     124.953  45.551   5.730  1.00  0.00           C
ATOM   5841  P   POPEF 340     126.163  46.691   3.690  1.00  0.00           P
ATOM   5842  O13 POPEF 340     126.683  46.101   2.430  1.00  0.00           O
ATOM   5843  O14 POPEF 340     125.554  48.032   3.620  1.00  0.00           O
ATOM   5844  O11 POPEF 340     127.354  46.751   4.750  1.00  0.00           O
ATOM   5845  O12 POPEF 340     125.083  45.751   4.340  1.00  0.00           O
ATOM   5846  C1  POPEF 340     127.714  47.941   5.450  1.00  0.00           C
ATOM   5849  C2  POPEF 340     127.942  47.681   6.960  1.00  0.00           C
ATOM   5851  O21 POPEF 340     127.733  48.951   7.630  1.00  0.00           O
ATOM   5852  C21 POPEF 340     126.523  49.111   8.140  1.00  0.00           C
ATOM   5853  O22 POPEF 340     125.762  48.181   8.420  1.00  0.00           O
ATOM   5854  C22 POPEF 340     126.243  50.581   8.400  1.00  0.00           C
ATOM   5857  C3  POPEF 340     129.332  47.081   7.300  1.00  0.00           C
ATOM   5860  O31 POPEF 340     129.503  46.921   8.730  1.00  0.00           O
ATOM   5861  C31 POPEF 340     129.803  45.712   9.230  1.00  0.00           C
ATOM   5862  O32 POPEF 340     129.814  44.681   8.580  1.00  0.00           O
ATOM   5863  C32 POPEF 340     130.233  45.872  10.710  1.00  0.00           C
ATOM   5866  C23 POPEF 340     124.813  50.912   8.920  1.00  0.00           C
ATOM   5869  C24 POPEF 340     124.394  52.320   8.490  1.00  0.00           C
ATOM   5872  C25 POPEF 340     123.054  52.812   9.070  1.00  0.00           C
ATOM   5875  C26 POPEF 340     123.133  53.221  10.550  1.00  0.00           C
ATOM   5878  C27 POPEF 340     121.863  53.942  11.020  1.00  0.00           C
ATOM   5881  C28 POPEF 340     121.813  54.212  12.540  1.00  0.00           C
ATOM   5884  C29 POPEF 340     122.863  55.172  13.030  1.00  0.00           C
ATOM   5886 0C21 POPEF 340     122.663  56.201  13.870  1.00  0.00           C
ATOM   5888 1C21 POPEF 340     121.343  56.621  14.470  1.00  0.00           C
ATOM   5891 2C21 POPEF 340     120.812  55.761  15.630  1.00  0.00           C
ATOM   5894 3C21 POPEF 340     121.813  55.541  16.790  1.00  0.00           C
ATOM   5897 4C21 POPEF 340     122.493  54.170  16.710  1.00  0.00           C
ATOM   5900 5C21 POPEF 340     123.523  53.922  17.820  1.00  0.00           C
ATOM   5903 6C21 POPEF 340     122.914  53.482  19.150  1.00  0.00           C
ATOM   5906 7C21 POPEF 340     123.973  53.412  20.260  1.00  0.00           C
ATOM   5909 8C21 POPEF 340     123.573  52.542  21.450  1.00  0.00           C
ATOM   5913  C33 POPEF 340     129.283  45.481  11.890  1.00  0.00           C
ATOM   5916  C34 POPEF 340     129.624  46.352  13.120  1.00  0.00           C
ATOM   5919  C35 POPEF 340     128.604  46.361  14.280  1.00  0.00           C
ATOM   5922  C36 POPEF 340     129.173  47.151  15.470  1.00  0.00           C
ATOM   5925  C37 POPEF 340     128.234  47.372  16.670  1.00  0.00           C
ATOM   5928  C38 POPEF 340     129.003  48.062  17.810  1.00  0.00           C
ATOM   5931  C39 POPEF 340     128.152  48.521  19.010  1.00  0.00           C
ATOM   5934 0C31 POPEF 340     129.033  49.251  20.040  1.00  0.00           C
ATOM   5937 1C31 POPEF 340     128.262  49.932  21.180  1.00  0.00           C
ATOM   5940 2C31 POPEF 340     129.214  50.621  22.180  1.00  0.00           C
ATOM   5943 3C31 POPEF 340     128.503  51.271  23.370  1.00  0.00           C
ATOM   5946 4C31 POPEF 340     127.833  52.611  23.020  1.00  0.00           C
ATOM   5949 5C31 POPEF 340     127.183  53.311  24.220  1.00  0.00           C
ATOM   5952 6C31 POPEF 340     126.683  54.711  23.880  1.00  0.00           C
ATOM   5956  NH3 POPEG 341      17.753  54.760   4.520  1.00  0.00           N
ATOM   5960  C12 POPEG 341      16.253  54.851   4.640  1.00  0.00           C
ATOM   5963  C11 POPEG 341      15.733  53.962   5.770  1.00  0.00           C
ATOM   5966  P   POPEG 341      13.363  52.901   5.210  1.00  0.00           P
ATOM   5967  O13 POPEG 341      12.021  53.461   4.970  1.00  0.00           O
ATOM   5968  O14 POPEG 341      14.083  52.221   4.100  1.00  0.00           O
ATOM   5969  O11 POPEG 341      13.283  51.842   6.380  1.00  0.00           O
ATOM   5970  O12 POPEG 341      14.313  54.011   5.820  1.00  0.00           O
ATOM   5971  C1  POPEG 341      12.483  52.111   7.540  1.00  0.00           C
ATOM   5974  C2  POPEG 341      12.424  50.861   8.480  1.00  0.00           C
ATOM   5976  O21 POPEG 341      11.890  51.182   9.790  1.00  0.00           O
ATOM   5977  C21 POPEG 341      12.663  51.931  10.570  1.00  0.00           C
ATOM   5978  O22 POPEG 341      13.693  52.481  10.220  1.00  0.00           O
ATOM   5979  C22 POPEG 341      12.100  52.032  11.980  1.00  0.00           C
ATOM   5982  C3  POPEG 341      13.763  50.042   8.550  1.00  0.00           C
ATOM   5985  O31 POPEG 341      13.603  48.682   8.080  1.00  0.00           O
ATOM   5986  C31 POPEG 341      13.163  47.822   9.010  1.00  0.00           C
ATOM   5987  O32 POPEG 341      12.913  48.132  10.170  1.00  0.00           O
ATOM   5988  C32 POPEG 341      13.023  46.422   8.410  1.00  0.00           C
ATOM   5991  C23 POPEG 341      13.193  51.871  13.070  1.00  0.00           C
ATOM   5994  C24 POPEG 341      12.663  52.011  14.500  1.00  0.00           C
ATOM   5997  C25 POPEG 341      13.743  51.772  15.580  1.00  0.00           C
ATOM   6000  C26 POPEG 341      13.163  51.782  17.000  1.00  0.00           C
ATOM   6003  C27 POPEG 341      13.993  50.982  18.020  1.00  0.00           C
ATOM   6006  C28 POPEG 341      13.383  51.052  19.440  1.00  0.00           C
ATOM   6009  C29 POPEG 341      14.193  50.312  20.480  1.00  0.00           C
ATOM   6011 0C21 POPEG 341      13.713  49.491  21.430  1.00  0.00           C
ATOM   6013 1C21 POPEG 341      12.260  49.142  21.680  1.00  0.00           C
ATOM   6016 2C21 POPEG 341      11.980  48.631  23.110  1.00  0.00           C
ATOM   6019 3C21 POPEG 341      12.010  49.721  24.190  1.00  0.00           C
ATOM   6022 4C21 POPEG 341      11.550  49.202  25.560  1.00  0.00           C
ATOM   6025 5C21 POPEG 341      11.600  50.271  26.660  1.00  0.00           C
ATOM   6028 6C21 POPEG 341      10.950  49.802  27.970  1.00  0.00           C
ATOM   6031 7C21 POPEG 341      11.110  50.811  29.110  1.00  0.00           C
ATOM   6034 8C21 POPEG 341      10.371  50.401  30.390  1.00  0.00           C
ATOM   6038  C33 POPEG 341      12.493  45.361   9.420  1.00  0.00           C
ATOM   6041  C34 POPEG 341      13.443  45.080  10.600  1.00  0.00           C
ATOM   6044  C35 POPEG 341      14.553  44.062  10.300  1.00  0.00           C
ATOM   6047  C36 POPEG 341      15.853  44.352  11.080  1.00  0.00           C
ATOM   6050  C37 POPEG 341      16.883  43.241  10.870  1.00  0.00           C
ATOM   6053  C38 POPEG 341      18.303  43.591  11.320  1.00  0.00           C
ATOM   6056  C39 POPEG 341      18.594  43.461  12.820  1.00  0.00           C
ATOM   6059 0C31 POPEG 341      20.073  43.742  13.110  1.00  0.00           C
ATOM   6062 1C31 POPEG 341      20.524  43.591  14.570  1.00  0.00           C
ATOM   6065 2C31 POPEG 341      22.014  43.931  14.720  1.00  0.00           C
ATOM   6068 3C31 POPEG 341      22.553  43.822  16.160  1.00  0.00           C
ATOM   6071 4C31 POPEG 341      21.993  44.872  17.130  1.00  0.00           C
ATOM   6074 5C31 POPEG 341      22.463  44.681  18.580  1.00  0.00           C
ATOM   6077 6C31 POPEG 341      21.893  45.741  19.540  1.00  0.00           C
ATOM   6081  NH3 POPEH 342      86.273  65.661   8.160  1.00  0.00           N
ATOM   6085  C12 POPEH 342      84.923  65.301   8.740  1.00  0.00           C
ATOM   6088  C11 POPEH 342      84.623  63.792   8.570  1.00  0.00           C
ATOM   6091  P   POPEH 342      82.093  62.952   8.650  1.00  0.00           P
ATOM   6092  O13 POPEH 342      82.354  62.162   7.420  1.00  0.00           O
ATOM   6093  O14 POPEH 342      81.243  64.150   8.480  1.00  0.00           O
ATOM   6094  O11 POPEH 342      81.424  62.001   9.740  1.00  0.00           O
ATOM   6095  O12 POPEH 342      83.464  63.401   9.320  1.00  0.00           O
ATOM   6096  C1  POPEH 342      82.183  61.282  10.730  1.00  0.00           C
ATOM   6099  C2  POPEH 342      81.703  61.691  12.140  1.00  0.00           C
ATOM   6101  O21 POPEH 342      82.453  62.831  12.600  1.00  0.00           O
ATOM   6102  C21 POPEH 342      81.664  63.801  13.030  1.00  0.00           C
ATOM   6103  O22 POPEH 342      80.574  64.091  12.550  1.00  0.00           O
ATOM   6104  C22 POPEH 342      82.294  64.441  14.270  1.00  0.00           C
ATOM   6107  C3  POPEH 342      81.792  60.621  13.250  1.00  0.00           C
ATOM   6110  O31 POPEH 342      80.993  61.101  14.360  1.00  0.00           O
ATOM   6111  C31 POPEH 342      80.553  60.212  15.220  1.00  0.00           C
ATOM   6112  O32 POPEH 342      80.843  59.021  15.220  1.00  0.00           O
ATOM   6113  C32 POPEH 342      79.553  60.872  16.170  1.00  0.00           C
ATOM   6116  C23 POPEH 342      81.573  64.042  15.570  1.00  0.00           C
ATOM   6119  C24 POPEH 342      82.233  64.621  16.830  1.00  0.00           C
ATOM   6122  C25 POPEH 342      81.493  64.141  18.090  1.00  0.00           C
ATOM   6125  C26 POPEH 342      81.953  64.812  19.380  1.00  0.00           C
ATOM   6128  C27 POPEH 342      80.853  64.791  20.460  1.00  0.00           C
ATOM   6131  C28 POPEH 342      81.433  64.911  21.880  1.00  0.00           C
ATOM   6134  C29 POPEH 342      80.434  65.292  22.950  1.00  0.00           C
ATOM   6136 0C21 POPEH 342      80.154  64.642  24.090  1.00  0.00           C
ATOM   6138 1C21 POPEH 342      80.753  63.341  24.580  1.00  0.00           C
ATOM   6141 2C21 POPEH 342      81.543  63.482  25.900  1.00  0.00           C
ATOM   6144 3C21 POPEH 342      80.672  63.712  27.150  1.00  0.00           C
ATOM   6147 4C21 POPEH 342      81.493  63.631  28.460  1.00  0.00           C
ATOM   6150 5C21 POPEH 342      82.733  64.532  28.450  1.00  0.00           C
ATOM   6153 6C21 POPEH 342      83.442  64.651  29.800  1.00  0.00           C
ATOM   6156 7C21 POPEH 342      84.683  65.540  29.710  1.00  0.00           C
ATOM   6159 8C21 POPEH 342      85.493  65.591  31.010  1.00  0.00           C
ATOM   6163  C33 POPEH 342      79.843  60.562  17.660  1.00  0.00           C
ATOM   6166  C34 POPEH 342      78.854  61.292  18.570  1.00  0.00           C
ATOM   6169  C35 POPEH 342      79.143  61.061  20.060  1.00  0.00           C
ATOM   6172  C36 POPEH 342      78.003  61.602  20.940  1.00  0.00           C
ATOM   6175  C37 POPEH 342      78.424  61.871  22.390  1.00  0.00           C
ATOM   6178  C38 POPEH 342      77.252  61.842  23.390  1.00  0.00           C
ATOM   6181  C39 POPEH 342      76.943  60.411  23.840  1.00  0.00           C
ATOM   6184 0C31 POPEH 342      75.932  60.331  24.990  1.00  0.00           C
ATOM   6187 1C31 POPEH 342      75.883  58.911  25.580  1.00  0.00           C
ATOM   6190 2C31 POPEH 342      74.932  58.782  26.780  1.00  0.00           C
ATOM   6193 3C31 POPEH 342      74.942  57.381  27.380  1.00  0.00           C
ATOM   6196 4C31 POPEH 342      74.034  57.260  28.610  1.00  0.00           C
ATOM   6199 5C31 POPEH 342      74.023  55.852  29.200  1.00  0.00           C
ATOM   6202 6C31 POPEH 342      73.253  55.761  30.520  1.00  0.00           C
ATOM   6206  NH3 POPEI 343      51.372  46.572   6.260  1.00  0.00           N
ATOM   6210  C12 POPEI 343      52.484  45.802   6.940  1.00  0.00           C
ATOM   6213  C11 POPEI 343      53.832  46.532   6.910  1.00  0.00           C
ATOM   6216  P   POPEI 343      55.114  46.031   9.130  1.00  0.00           P
ATOM   6217  O13 POPEI 343      55.373  44.711   9.730  1.00  0.00           O
ATOM   6218  O14 POPEI 343      56.153  47.071   9.210  1.00  0.00           O
ATOM   6219  O11 POPEI 343      53.723  46.632   9.640  1.00  0.00           O
ATOM   6220  O12 POPEI 343      54.784  45.751   7.620  1.00  0.00           O
ATOM   6221  C1  POPEI 343      53.734  47.232  10.940  1.00  0.00           C
ATOM   6224  C2  POPEI 343      52.284  47.521  11.410  1.00  0.00           C
ATOM   6226  O21 POPEI 343      52.164  48.431  12.520  1.00  0.00           O
ATOM   6227  C21 POPEI 343      52.964  48.341  13.570  1.00  0.00           C
ATOM   6228  O22 POPEI 343      53.942  47.622  13.690  1.00  0.00           O
ATOM   6229  C22 POPEI 343      52.372  49.151  14.740  1.00  0.00           C
ATOM   6232  C3  POPEI 343      51.523  46.182  11.660  1.00  0.00           C
ATOM   6235  O31 POPEI 343      51.372  45.831  13.040  1.00  0.00           O
ATOM   6236  C31 POPEI 343      52.294  45.090  13.640  1.00  0.00           C
ATOM   6237  O32 POPEI 343      53.303  44.631  13.160  1.00  0.00           O
ATOM   6238  C32 POPEI 343      51.753  44.932  15.060  1.00  0.00           C
ATOM   6241  C23 POPEI 343      51.343  50.271  14.420  1.00  0.00           C
ATOM   6244  C24 POPEI 343      50.122  50.201  15.340  1.00  0.00           C
ATOM   6247  C25 POPEI 343      50.433  50.511  16.810  1.00  0.00           C
ATOM   6250  C26 POPEI 343      49.403  49.962  17.800  1.00  0.00           C
ATOM   6253  C27 POPEI 343      49.503  48.431  17.930  1.00  0.00           C
ATOM   6256  C28 POPEI 343      48.583  47.841  19.000  1.00  0.00           C
ATOM   6259  C29 POPEI 343      48.604  46.340  18.930  1.00  0.00           C
ATOM   6261 0C21 POPEI 343      47.903  45.501  19.710  1.00  0.00           C
ATOM   6263 1C21 POPEI 343      47.013  45.881  20.870  1.00  0.00           C
ATOM   6266 2C21 POPEI 343      47.354  45.051  22.120  1.00  0.00           C
ATOM   6269 3C21 POPEI 343      46.933  43.582  22.030  1.00  0.00           C
ATOM   6272 4C21 POPEI 343      47.784  42.622  22.880  1.00  0.00           C
ATOM   6275 5C21 POPEI 343      47.543  42.712  24.390  1.00  0.00           C
ATOM   6278 6C21 POPEI 343      48.432  43.731  25.120  1.00  0.00           C
ATOM   6281 7C21 POPEI 343      48.323  43.612  26.640  1.00  0.00           C
ATOM   6284 8C21 POPEI 343      49.104  44.692  27.400  1.00  0.00           C
ATOM   6288  C33 POPEI 343      52.614  44.170  16.090  1.00  0.00           C
ATOM   6291  C34 POPEI 343      52.062  44.451  17.490  1.00  0.00           C
ATOM   6294  C35 POPEI 343      52.243  43.302  18.490  1.00  0.00           C
ATOM   6297  C36 POPEI 343      51.943  43.760  19.930  1.00  0.00           C
ATOM   6300  C37 POPEI 343      52.284  42.692  20.970  1.00  0.00           C
ATOM   6303  C38 POPEI 343      52.073  43.162  22.420  1.00  0.00           C
ATOM   6306  C39 POPEI 343      53.144  44.132  22.930  1.00  0.00           C
ATOM   6309 0C31 POPEI 343      53.042  44.391  24.440  1.00  0.00           C
ATOM   6312 1C31 POPEI 343      54.263  45.142  25.010  1.00  0.00           C
ATOM   6315 2C31 POPEI 343      54.433  45.010  26.530  1.00  0.00           C
ATOM   6318 3C31 POPEI 343      53.274  45.592  27.350  1.00  0.00           C
ATOM   6321 4C31 POPEI 343      53.493  45.382  28.860  1.00  0.00           C
ATOM   6324 5C31 POPEI 343      52.193  45.411  29.670  1.00  0.00           C
ATOM   6327 6C31 POPEI 343      52.403  45.132  31.160  1.00  0.00           C
ATOM   6331  NH3 POPEJ 344     123.983  23.911  51.859  1.00  0.00           N
ATOM   6335  C12 POPEJ 344     123.122  23.272  52.909  1.00  0.00           C
ATOM   6338  C11 POPEJ 344     122.174  22.252  52.279  1.00  0.00           C
ATOM   6341  P   POPEJ 344     119.692  23.111  51.959  1.00  0.00           P
ATOM   6342  O13 POPEJ 344     119.403  22.340  53.179  1.00  0.00           O
ATOM   6343  O14 POPEJ 344     119.403  24.562  51.969  1.00  0.00           O
ATOM   6344  O11 POPEJ 344     118.923  22.492  50.709  1.00  0.00           O
ATOM   6345  O12 POPEJ 344     121.184  22.912  51.489  1.00  0.00           O
ATOM   6346  C1  POPEJ 344     118.243  23.382  49.819  1.00  0.00           C
ATOM   6349  C2  POPEJ 344     117.253  22.622  48.899  1.00  0.00           C
ATOM   6351  O21 POPEJ 344     117.174  23.362  47.659  1.00  0.00           O
ATOM   6352  C21 POPEJ 344     116.594  22.842  46.569  1.00  0.00           C
ATOM   6353  O22 POPEJ 344     115.983  23.482  45.749  1.00  0.00           O
ATOM   6354  C22 POPEJ 344     116.923  21.341  46.409  1.00  0.00           C
ATOM   6357  C3  POPEJ 344     115.854  22.442  49.559  1.00  0.00           C
ATOM   6360  O31 POPEJ 344     114.783  22.372  48.579  1.00  0.00           O
ATOM   6361  C31 POPEJ 344     114.034  21.281  48.569  1.00  0.00           C
ATOM   6362  O32 POPEJ 344     114.203  20.302  49.269  1.00  0.00           O
ATOM   6363  C32 POPEJ 344     112.942  21.432  47.519  1.00  0.00           C
ATOM   6366  C23 POPEJ 344     116.594  20.781  45.009  1.00  0.00           C
ATOM   6369  C24 POPEJ 344     117.673  21.002  43.929  1.00  0.00           C
ATOM   6372  C25 POPEJ 344     117.733  22.431  43.359  1.00  0.00           C
ATOM   6375  C26 POPEJ 344     118.073  22.501  41.859  1.00  0.00           C
ATOM   6378  C27 POPEJ 344     117.523  23.792  41.219  1.00  0.00           C
ATOM   6381  C28 POPEJ 344     117.593  23.822  39.669  1.00  0.00           C
ATOM   6384  C29 POPEJ 344     116.573  22.951  38.979  1.00  0.00           C
ATOM   6386 0C21 POPEJ 344     115.964  23.202  37.809  1.00  0.00           C
ATOM   6388 1C21 POPEJ 344     116.173  24.402  36.919  1.00  0.00           C
ATOM   6391 2C21 POPEJ 344     114.854  25.072  36.479  1.00  0.00           C
ATOM   6394 3C21 POPEJ 344     114.122  24.341  35.339  1.00  0.00           C
ATOM   6397 4C21 POPEJ 344     113.003  25.182  34.709  1.00  0.00           C
ATOM   6400 5C21 POPEJ 344     111.823  25.472  35.639  1.00  0.00           C
ATOM   6403 6C21 POPEJ 344     110.854  24.292  35.759  1.00  0.00           C
ATOM   6406 7C21 POPEJ 344     109.562  24.662  36.499  1.00  0.00           C
ATOM   6409 8C21 POPEJ 344     108.623  23.462  36.719  1.00  0.00           C
ATOM   6413  C33 POPEJ 344     111.973  20.242  47.629  1.00  0.00           C
ATOM   6416  C34 POPEJ 344     110.762  20.322  46.689  1.00  0.00           C
ATOM   6419  C35 POPEJ 344     111.092  20.042  45.229  1.00  0.00           C
ATOM   6422  C36 POPEJ 344     109.883  19.510  44.459  1.00  0.00           C
ATOM   6425  C37 POPEJ 344     109.963  19.762  42.959  1.00  0.00           C
ATOM   6428  C38 POPEJ 344     108.803  19.132  42.189  1.00  0.00           C
ATOM   6431  C39 POPEJ 344     108.833  19.552  40.719  1.00  0.00           C
ATOM   6434 0C31 POPEJ 344     107.924  18.701  39.819  1.00  0.00           C
ATOM   6437 1C31 POPEJ 344     107.973  19.132  38.349  1.00  0.00           C
ATOM   6440 2C31 POPEJ 344     107.303  18.122  37.419  1.00  0.00           C
ATOM   6443 3C31 POPEJ 344     105.983  18.642  36.839  1.00  0.00           C
ATOM   6446 4C31 POPEJ 344     105.252  17.582  36.009  1.00  0.00           C
ATOM   6449 5C31 POPEJ 344     104.094  18.181  35.209  1.00  0.00           C
ATOM   6452 6C31 POPEJ 344     103.243  17.122  34.519  1.00  0.00           C
ATOM   6456  NH3 POPEK 345     125.393  91.252   6.510  1.00  0.00           N
ATOM   6460  C12 POPEK 345     125.644  92.701   6.120  1.00  0.00           C
ATOM   6463  C11 POPEK 345     126.934  93.262   6.770  1.00  0.00           C
ATOM   6466  P   POPEK 345     128.633  95.212   6.560  1.00  0.00           P
ATOM   6467  O13 POPEK 345     129.223  94.541   7.740  1.00  0.00           O
ATOM   6468  O14 POPEK 345     129.452  95.151   5.340  1.00  0.00           O
ATOM   6469  O11 POPEK 345     128.363  96.742   6.950  1.00  0.00           O
ATOM   6470  O12 POPEK 345     127.174  94.611   6.330  1.00  0.00           O
ATOM   6471  C1  POPEK 345     129.303  97.402   7.820  1.00  0.00           C
ATOM   6474  C2  POPEK 345     128.544  97.982   9.030  1.00  0.00           C
ATOM   6476  O21 POPEK 345     129.493  98.580   9.950  1.00  0.00           O
ATOM   6477  C21 POPEK 345     129.143  99.762  10.430  1.00  0.00           C
ATOM   6478  O22 POPEK 345     128.203 100.441  10.030  1.00  0.00           O
ATOM   6479  C22 POPEK 345     130.044 100.172  11.580  1.00  0.00           C
ATOM   6482  C3  POPEK 345     127.764  96.842   9.730  1.00  0.00           C
ATOM   6485  O31 POPEK 345     127.003  97.311  10.870  1.00  0.00           O
ATOM   6486  C31 POPEK 345     127.263  96.672  12.010  1.00  0.00           C
ATOM   6487  O32 POPEK 345     128.053  95.762  12.140  1.00  0.00           O
ATOM   6488  C32 POPEK 345     126.413  97.241  13.150  1.00  0.00           C
ATOM   6491  C23 POPEK 345     129.473 101.422  12.300  1.00  0.00           C
ATOM   6494  C24 POPEK 345     129.982 101.591  13.730  1.00  0.00           C
ATOM   6497  C25 POPEK 345     129.204 102.672  14.490  1.00  0.00           C
ATOM   6500  C26 POPEK 345     129.613 102.791  15.970  1.00  0.00           C
ATOM   6503  C27 POPEK 345     129.083 104.072  16.660  1.00  0.00           C
ATOM   6506  C28 POPEK 345     129.593 104.181  18.110  1.00  0.00           C
ATOM   6509  C29 POPEK 345     129.543 105.552  18.740  1.00  0.00           C
ATOM   6511 0C21 POPEK 345     128.483 106.292  19.100  1.00  0.00           C
ATOM   6513 1C21 POPEK 345     127.012 105.991  18.920  1.00  0.00           C
ATOM   6516 2C21 POPEK 345     126.184 107.241  19.310  1.00  0.00           C
ATOM   6519 3C21 POPEK 345     124.692 107.181  18.910  1.00  0.00           C
ATOM   6522 4C21 POPEK 345     123.993 108.531  19.170  1.00  0.00           C
ATOM   6525 5C21 POPEK 345     122.574 108.622  18.580  1.00  0.00           C
ATOM   6528 6C21 POPEK 345     122.093 110.081  18.480  1.00  0.00           C
ATOM   6531 7C21 POPEK 345     120.803 110.250  17.660  1.00  0.00           C
ATOM   6534 8C21 POPEK 345     119.512 110.131  18.480  1.00  0.00           C
ATOM   6538  C33 POPEK 345     126.983  96.821  14.520  1.00  0.00           C
ATOM   6541  C34 POPEK 345     126.114  97.301  15.700  1.00  0.00           C
ATOM   6544  C35 POPEK 345     126.794  97.111  17.070  1.00  0.00           C
ATOM   6547  C36 POPEK 345     126.703  95.681  17.610  1.00  0.00           C
ATOM   6550  C37 POPEK 345     127.472  95.531  18.940  1.00  0.00           C
ATOM   6553  C38 POPEK 345     127.383  94.111  19.530  1.00  0.00           C
ATOM   6556  C39 POPEK 345     128.184  93.980  20.830  1.00  0.00           C
ATOM   6559 0C31 POPEK 345     128.324  92.542  21.330  1.00  0.00           C
ATOM   6562 1C31 POPEK 345     129.023  92.470  22.690  1.00  0.00           C
ATOM   6565 2C31 POPEK 345     129.322  91.042  23.150  1.00  0.00           C
ATOM   6568 3C31 POPEK 345     129.574  90.921  24.660  1.00  0.00           C
ATOM   6571 4C31 POPEK 345     130.784  91.721  25.160  1.00  0.00           C
ATOM   6574 5C31 POPEK 345     131.003  91.562  26.670  1.00  0.00           C
ATOM   6577 6C31 POPEK 345     132.243  92.311  27.170  1.00  0.00           C
ATOM   6581  NH3 POPEL 346      79.593  44.771  11.160  1.00  0.00           N
ATOM   6585  C12 POPEL 346      80.063  46.052  10.530  1.00  0.00           C
ATOM   6588  C11 POPEL 346      81.372  46.572  11.180  1.00  0.00           C
ATOM   6591  P   POPEL 346      82.883  44.441  10.590  1.00  0.00           P
ATOM   6592  O13 POPEL 346      81.843  43.401  10.410  1.00  0.00           O
ATOM   6593  O14 POPEL 346      83.423  45.042   9.340  1.00  0.00           O
ATOM   6594  O11 POPEL 346      84.053  43.852  11.450  1.00  0.00           O
ATOM   6595  O12 POPEL 346      82.303  45.551  11.530  1.00  0.00           O
ATOM   6596  C1  POPEL 346      83.813  43.051  12.620  1.00  0.00           C
ATOM   6599  C2  POPEL 346      84.514  43.612  13.900  1.00  0.00           C
ATOM   6601  O21 POPEL 346      83.553  44.321  14.720  1.00  0.00           O
ATOM   6602  C21 POPEL 346      83.283  43.792  15.930  1.00  0.00           C
ATOM   6603  O22 POPEL 346      83.862  42.852  16.430  1.00  0.00           O
ATOM   6604  C22 POPEL 346      82.123  44.571  16.590  1.00  0.00           C
ATOM   6607  C3  POPEL 346      85.673  44.552  13.460  1.00  0.00           C
ATOM   6610  O31 POPEL 346      86.534  44.951  14.560  1.00  0.00           O
ATOM   6611  C31 POPEL 346      87.683  45.492  14.160  1.00  0.00           C
ATOM   6612  O32 POPEL 346      88.003  45.701  13.000  1.00  0.00           O
ATOM   6613  C32 POPEL 346      88.493  45.951  15.370  1.00  0.00           C
ATOM   6616  C23 POPEL 346      82.243  44.741  18.140  1.00  0.00           C
ATOM   6619  C24 POPEL 346      82.863  46.082  18.590  1.00  0.00           C
ATOM   6622  C25 POPEL 346      81.874  47.052  19.250  1.00  0.00           C
ATOM   6625  C26 POPEL 346      81.683  46.871  20.760  1.00  0.00           C
ATOM   6628  C27 POPEL 346      80.663  47.911  21.260  1.00  0.00           C
ATOM   6631  C28 POPEL 346      80.203  47.742  22.720  1.00  0.00           C
ATOM   6634  C29 POPEL 346      78.993  48.622  22.950  1.00  0.00           C
ATOM   6636 0C21 POPEL 346      78.822  49.581  23.880  1.00  0.00           C
ATOM   6638 1C21 POPEL 346      79.784  49.981  24.970  1.00  0.00           C
ATOM   6641 2C21 POPEL 346      80.753  51.122  24.590  1.00  0.00           C
ATOM   6644 3C21 POPEL 346      81.254  51.921  25.800  1.00  0.00           C
ATOM   6647 4C21 POPEL 346      81.903  51.082  26.910  1.00  0.00           C
ATOM   6650 5C21 POPEL 346      82.224  51.941  28.150  1.00  0.00           C
ATOM   6653 6C21 POPEL 346      82.883  51.182  29.310  1.00  0.00           C
ATOM   6656 7C21 POPEL 346      81.993  50.102  29.940  1.00  0.00           C
ATOM   6659 8C21 POPEL 346      82.633  49.441  31.160  1.00  0.00           C
ATOM   6663  C33 POPEL 346      89.423  44.851  15.960  1.00  0.00           C
ATOM   6666  C34 POPEL 346      89.803  45.122  17.410  1.00  0.00           C
ATOM   6669  C35 POPEL 346      88.574  45.032  18.320  1.00  0.00           C
ATOM   6672  C36 POPEL 346      88.903  44.951  19.810  1.00  0.00           C
ATOM   6675  C37 POPEL 346      87.612  44.692  20.580  1.00  0.00           C
ATOM   6678  C38 POPEL 346      87.773  44.451  22.080  1.00  0.00           C
ATOM   6681  C39 POPEL 346      86.563  43.701  22.640  1.00  0.00           C
ATOM   6684 0C31 POPEL 346      86.773  43.132  24.040  1.00  0.00           C
ATOM   6687 1C31 POPEL 346      85.643  42.162  24.420  1.00  0.00           C
ATOM   6690 2C31 POPEL 346      86.013  41.301  25.640  1.00  0.00           C
ATOM   6693 3C31 POPEL 346      85.043  40.142  25.880  1.00  0.00           C
ATOM   6696 4C31 POPEL 346      83.803  40.501  26.700  1.00  0.00           C
ATOM   6699 5C31 POPEL 346      82.832  39.331  26.880  1.00  0.00           C
ATOM   6702 6C31 POPEL 346      81.622  39.701  27.740  1.00  0.00           C
ATOM   6706  NH3 POPEM 347       3.249  55.931   0.530  1.00  0.00           N
ATOM   6710  C12 POPEM 347       3.830  55.592  -0.810  1.00  0.00           C
ATOM   6713  C11 POPEM 347       3.800  54.062  -1.070  1.00  0.00           C
ATOM   6716  P   POPEM 347       3.649  52.402   0.990  1.00  0.00           P
ATOM   6717  O13 POPEM 347       2.650  51.562   0.290  1.00  0.00           O
ATOM   6718  O14 POPEM 347       4.569  51.691   1.890  1.00  0.00           O
ATOM   6719  O11 POPEM 347       2.980  53.622   1.720  1.00  0.00           O
ATOM   6720  O12 POPEM 347       4.449  53.251  -0.080  1.00  0.00           O
ATOM   6721  C1  POPEM 347       2.010  53.570   2.750  1.00  0.00           C
ATOM   6724  C2  POPEM 347       2.640  53.760   4.150  1.00  0.00           C
ATOM   6726  O21 POPEM 347       1.660  53.482   5.160  1.00  0.00           O
ATOM   6727  C21 POPEM 347       0.629  54.301   5.250  1.00  0.00           C
ATOM   6728  O22 POPEM 347       0.459  55.331   4.620  1.00  0.00           O
ATOM   6729  C22 POPEM 347      -0.440  53.591   6.080  1.00  0.00           C
ATOM   6732  C3  POPEM 347       3.369  55.132   4.340  1.00  0.00           C
ATOM   6735  O31 POPEM 347       3.760  55.292   5.720  1.00  0.00           O
ATOM   6736  C31 POPEM 347       4.700  56.182   5.980  1.00  0.00           C
ATOM   6737  O32 POPEM 347       5.170  56.971   5.170  1.00  0.00           O
ATOM   6738  C32 POPEM 347       5.170  56.042   7.430  1.00  0.00           C
ATOM   6741  C23 POPEM 347      -0.920  54.391   7.310  1.00  0.00           C
ATOM   6744  C24 POPEM 347       0.089  54.462   8.460  1.00  0.00           C
ATOM   6747  C25 POPEM 347      -0.560  54.811   9.810  1.00  0.00           C
ATOM   6750  C26 POPEM 347      -1.250  56.182   9.850  1.00  0.00           C
ATOM   6753  C27 POPEM 347      -2.271  56.292  10.990  1.00  0.00           C
ATOM   6756  C28 POPEM 347      -3.090  57.580  10.970  1.00  0.00           C
ATOM   6759  C29 POPEM 347      -2.271  58.801  11.290  1.00  0.00           C
ATOM   6761 0C21 POPEM 347      -2.271  59.491  12.450  1.00  0.00           C
ATOM   6763 1C21 POPEM 347      -3.080  59.151  13.680  1.00  0.00           C
ATOM   6766 2C21 POPEM 347      -2.310  59.391  14.990  1.00  0.00           C
ATOM   6769 3C21 POPEM 347      -2.131  60.881  15.340  1.00  0.00           C
ATOM   6772 4C21 POPEM 347      -1.360  61.082  16.640  1.00  0.00           C
ATOM   6775 5C21 POPEM 347      -1.041  62.551  16.940  1.00  0.00           C
ATOM   6778 6C21 POPEM 347      -0.081  62.701  18.130  1.00  0.00           C
ATOM   6781 7C21 POPEM 347       0.209  64.171  18.470  1.00  0.00           C
ATOM   6784 8C21 POPEM 347       1.029  64.322  19.760  1.00  0.00           C
ATOM   6788  C33 POPEM 347       4.119  55.441   8.410  1.00  0.00           C
ATOM   6791  C34 POPEM 347       4.799  54.890   9.670  1.00  0.00           C
ATOM   6794  C35 POPEM 347       3.830  54.170  10.620  1.00  0.00           C
ATOM   6797  C36 POPEM 347       3.409  52.801  10.090  1.00  0.00           C
ATOM   6800  C37 POPEM 347       2.340  52.171  10.990  1.00  0.00           C
ATOM   6803  C38 POPEM 347       1.890  50.802  10.480  1.00  0.00           C
ATOM   6806  C39 POPEM 347       0.400  50.562  10.710  1.00  0.00           C
ATOM   6809 0C31 POPEM 347      -0.031  50.681  12.180  1.00  0.00           C
ATOM   6812 1C31 POPEM 347      -1.500  50.301  12.420  1.00  0.00           C
ATOM   6815 2C31 POPEM 347      -1.801  50.062  13.900  1.00  0.00           C
ATOM   6818 3C31 POPEM 347      -3.121  49.321  14.150  1.00  0.00           C
ATOM   6821 4C31 POPEM 347      -4.351  50.192  13.890  1.00  0.00           C
ATOM   6824 5C31 POPEM 347      -5.610  49.641  14.570  1.00  0.00           C
ATOM   6827 6C31 POPEM 347      -6.541  50.771  14.990  1.00  0.00           C
ATOM   6831  NH3 POPEN 348     108.243 128.444  48.969  1.00  0.00           N
ATOM   6835  C12 POPEN 348     107.342 127.413  49.589  1.00  0.00           C
ATOM   6838  C11 POPEN 348     107.784 126.984  50.999  1.00  0.00           C
ATOM   6841  P   POPEN 348     105.703 125.483  51.609  1.00  0.00           P
ATOM   6842  O13 POPEN 348     104.934 126.564  50.949  1.00  0.00           O
ATOM   6843  O14 POPEN 348     105.453 125.235  53.039  1.00  0.00           O
ATOM   6844  O11 POPEN 348     105.393 124.135  50.819  1.00  0.00           O
ATOM   6845  O12 POPEN 348     107.243 125.704  51.329  1.00  0.00           O
ATOM   6846  C1  POPEN 348     105.554 124.104  49.399  1.00  0.00           C
ATOM   6849  C2  POPEN 348     106.923 123.501  49.019  1.00  0.00           C
ATOM   6851  O21 POPEN 348     107.653 124.305  48.079  1.00  0.00           O
ATOM   6852  C21 POPEN 348     107.342 124.554  46.809  1.00  0.00           C
ATOM   6853  O22 POPEN 348     108.033 125.275  46.099  1.00  0.00           O
ATOM   6854  C22 POPEN 348     106.044 123.922  46.279  1.00  0.00           C
ATOM   6857  C3  POPEN 348     106.853 121.982  48.679  1.00  0.00           C
ATOM   6860  O31 POPEN 348     107.893 121.602  47.769  1.00  0.00           O
ATOM   6861  C31 POPEN 348     109.023 121.152  48.319  1.00  0.00           C
ATOM   6862  O32 POPEN 348     109.203 121.042  49.519  1.00  0.00           O
ATOM   6863  C32 POPEN 348     110.004 120.762  47.219  1.00  0.00           C
ATOM   6866  C23 POPEN 348     105.784 124.165  44.769  1.00  0.00           C
ATOM   6869  C24 POPEN 348     104.443 123.580  44.289  1.00  0.00           C
ATOM   6872  C25 POPEN 348     104.304 123.431  42.769  1.00  0.00           C
ATOM   6875  C26 POPEN 348     104.443 124.715  41.929  1.00  0.00           C
ATOM   6878  C27 POPEN 348     104.203 124.435  40.439  1.00  0.00           C
ATOM   6881  C28 POPEN 348     104.403 125.664  39.529  1.00  0.00           C
ATOM   6884  C29 POPEN 348     104.262 125.275  38.069  1.00  0.00           C
ATOM   6886 0C21 POPEN 348     105.273 125.184  37.179  1.00  0.00           C
ATOM   6888 1C21 POPEN 348     106.713 125.475  37.489  1.00  0.00           C
ATOM   6891 2C21 POPEN 348     107.683 125.314  36.299  1.00  0.00           C
ATOM   6894 3C21 POPEN 348     109.122 125.634  36.729  1.00  0.00           C
ATOM   6897 4C21 POPEN 348     110.173 125.415  35.629  1.00  0.00           C
ATOM   6900 5C21 POPEN 348     111.604 125.664  36.119  1.00  0.00           C
ATOM   6903 6C21 POPEN 348     112.012 127.145  36.079  1.00  0.00           C
ATOM   6906 7C21 POPEN 348     113.363 127.395  36.749  1.00  0.00           C
ATOM   6909 8C21 POPEN 348     113.862 128.833  36.589  1.00  0.00           C
ATOM   6913  C33 POPEN 348     109.643 121.252  45.789  1.00  0.00           C
ATOM   6916  C34 POPEN 348     110.393 120.482  44.699  1.00  0.00           C
ATOM   6919  C35 POPEN 348     111.923 120.592  44.779  1.00  0.00           C
ATOM   6922  C36 POPEN 348     112.603 119.781  43.659  1.00  0.00           C
ATOM   6925  C37 POPEN 348     114.133 119.841  43.719  1.00  0.00           C
ATOM   6928  C38 POPEN 348     114.813 119.622  42.349  1.00  0.00           C
ATOM   6931  C39 POPEN 348     114.313 118.402  41.559  1.00  0.00           C
ATOM   6934 0C31 POPEN 348     114.604 117.052  42.229  1.00  0.00           C
ATOM   6937 1C31 POPEN 348     114.094 115.861  41.409  1.00  0.00           C
ATOM   6940 2C31 POPEN 348     114.953 115.501  40.199  1.00  0.00           C
ATOM   6943 3C31 POPEN 348     114.383 114.321  39.409  1.00  0.00           C
ATOM   6946 4C31 POPEN 348     114.652 112.962  40.059  1.00  0.00           C
ATOM   6949 5C31 POPEN 348     113.913 111.821  39.349  1.00  0.00           C
ATOM   6952 6C31 POPEN 348     114.323 110.431  39.819  1.00  0.00           C
ATOM   6956  NH3 POPEO 349     106.293 108.022  48.019  1.00  0.00           N
ATOM   6960  C12 POPEO 349     105.004 107.511  47.439  1.00  0.00           C
ATOM   6963  C11 POPEO 349     104.943 106.001  47.169  1.00  0.00           C
ATOM   6966  P   POPEO 349     102.803 104.711  46.349  1.00  0.00           P
ATOM   6967  O13 POPEO 349     103.433 103.402  46.069  1.00  0.00           O
ATOM   6968  O14 POPEO 349     102.152 104.892  47.659  1.00  0.00           O
ATOM   6969  O11 POPEO 349     101.804 105.072  45.149  1.00  0.00           O
ATOM   6970  O12 POPEO 349     103.953 105.771  46.169  1.00  0.00           O
ATOM   6971  C1  POPEO 349     102.303 105.352  43.829  1.00  0.00           C
ATOM   6974  C2  POPEO 349     101.622 106.611  43.199  1.00  0.00           C
ATOM   6976  O21 POPEO 349     102.283 106.942  41.949  1.00  0.00           O
ATOM   6977  C21 POPEO 349     101.832 106.241  40.909  1.00  0.00           C
ATOM   6978  O22 POPEO 349     100.942 105.401  40.939  1.00  0.00           O
ATOM   6979  C22 POPEO 349     102.653 106.602  39.669  1.00  0.00           C
ATOM   6982  C3  POPEO 349     101.734 107.782  44.209  1.00  0.00           C
ATOM   6985  O31 POPEO 349     101.033 108.992  43.869  1.00  0.00           O
ATOM   6986  C31 POPEO 349     101.703 109.902  43.169  1.00  0.00           C
ATOM   6987  O32 POPEO 349     102.764 109.732  42.599  1.00  0.00           O
ATOM   6988  C32 POPEO 349     100.942 111.231  43.229  1.00  0.00           C
ATOM   6991  C23 POPEO 349     102.553 108.102  39.269  1.00  0.00           C
ATOM   6994  C24 POPEO 349     103.653 108.580  38.299  1.00  0.00           C
ATOM   6997  C25 POPEO 349     103.553 108.010  36.879  1.00  0.00           C
ATOM   7000  C26 POPEO 349     104.243 106.661  36.719  1.00  0.00           C
ATOM   7003  C27 POPEO 349     104.413 106.271  35.249  1.00  0.00           C
ATOM   7006  C28 POPEO 349     105.093 104.902  35.129  1.00  0.00           C
ATOM   7009  C29 POPEO 349     105.533 104.671  33.709  1.00  0.00           C
ATOM   7011 0C21 POPEO 349     105.273 103.561  32.999  1.00  0.00           C
ATOM   7013 1C21 POPEO 349     104.503 102.381  33.529  1.00  0.00           C
ATOM   7016 2C21 POPEO 349     103.073 102.402  32.979  1.00  0.00           C
ATOM   7019 3C21 POPEO 349     102.313 101.101  33.279  1.00  0.00           C
ATOM   7022 4C21 POPEO 349     100.913 101.112  32.679  1.00  0.00           C
ATOM   7025 5C21 POPEO 349     100.284  99.711  32.539  1.00  0.00           C
ATOM   7028 6C21 POPEO 349     101.003  98.752  31.570  1.00  0.00           C
ATOM   7031 7C21 POPEO 349     100.103  97.581  31.150  1.00  0.00           C
ATOM   7034 8C21 POPEO 349     100.793  96.581  30.210  1.00  0.00           C
ATOM   7038  C33 POPEO 349     100.344 111.702  41.879  1.00  0.00           C
ATOM   7041  C34 POPEO 349      99.714 113.102  41.989  1.00  0.00           C
ATOM   7044  C35 POPEO 349      98.544 113.342  41.009  1.00  0.00           C
ATOM   7047  C36 POPEO 349      98.783 114.452  39.979  1.00  0.00           C
ATOM   7050  C37 POPEO 349      97.624 114.571  38.979  1.00  0.00           C
ATOM   7053  C38 POPEO 349      97.703 115.791  38.049  1.00  0.00           C
ATOM   7056  C39 POPEO 349      96.502 115.821  37.099  1.00  0.00           C
ATOM   7059 0C31 POPEO 349      96.473 117.001  36.109  1.00  0.00           C
ATOM   7062 1C31 POPEO 349      95.264 116.900  35.159  1.00  0.00           C
ATOM   7065 2C31 POPEO 349      95.344 117.831  33.939  1.00  0.00           C
ATOM   7068 3C31 POPEO 349      95.153 119.321  34.249  1.00  0.00           C
ATOM   7071 4C31 POPEO 349      93.684 119.681  34.539  1.00  0.00           C
ATOM   7074 5C31 POPEO 349      93.474 121.131  34.979  1.00  0.00           C
ATOM   7077 6C31 POPEO 349      92.014 121.432  35.329  1.00  0.00           C
ATOM   7081  NH3 POPEP 350      65.582  44.521   9.610  1.00  0.00           N
ATOM   7085  C12 POPEP 350      66.363  45.322   8.610  1.00  0.00           C
ATOM   7088  C11 POPEP 350      67.784  44.741   8.460  1.00  0.00           C
ATOM   7091  P   POPEP 350      68.784  44.291  10.870  1.00  0.00           P
ATOM   7092  O13 POPEP 350      69.792  44.902  11.750  1.00  0.00           O
ATOM   7093  O14 POPEP 350      68.872  42.852  10.520  1.00  0.00           O
ATOM   7094  O11 POPEP 350      67.363  44.471  11.550  1.00  0.00           O
ATOM   7095  O12 POPEP 350      68.633  45.132   9.540  1.00  0.00           O
ATOM   7096  C1  POPEP 350      67.123  43.760  12.770  1.00  0.00           C
ATOM   7099  C2  POPEP 350      67.413  44.671  13.980  1.00  0.00           C
ATOM   7101  O21 POPEP 350      67.324  43.882  15.160  1.00  0.00           O
ATOM   7102  C21 POPEP 350      68.144  44.151  16.160  1.00  0.00           C
ATOM   7103  O22 POPEP 350      69.133  44.851  16.130  1.00  0.00           O
ATOM   7104  C22 POPEP 350      67.534  43.500  17.390  1.00  0.00           C
ATOM   7107  C3  POPEP 350      66.354  45.811  14.020  1.00  0.00           C
ATOM   7110  O31 POPEP 350      65.913  46.152  15.350  1.00  0.00           O
ATOM   7111  C31 POPEP 350      66.372  47.211  16.020  1.00  0.00           C
ATOM   7112  O32 POPEP 350      65.762  47.731  16.940  1.00  0.00           O
ATOM   7113  C32 POPEP 350      67.762  47.712  15.620  1.00  0.00           C
ATOM   7116  C23 POPEP 350      68.402  43.570  18.650  1.00  0.00           C
ATOM   7119  C24 POPEP 350      67.622  42.981  19.820  1.00  0.00           C
ATOM   7122  C25 POPEP 350      66.613  43.981  20.370  1.00  0.00           C
ATOM   7125  C26 POPEP 350      65.913  43.471  21.620  1.00  0.00           C
ATOM   7128  C27 POPEP 350      65.122  44.602  22.290  1.00  0.00           C
ATOM   7131  C28 POPEP 350      64.222  44.081  23.420  1.00  0.00           C
ATOM   7134  C29 POPEP 350      63.622  45.181  24.250  1.00  0.00           C
ATOM   7136 0C21 POPEP 350      64.233  45.831  25.250  1.00  0.00           C
ATOM   7138 1C21 POPEP 350      65.652  45.592  25.710  1.00  0.00           C
ATOM   7141 2C21 POPEP 350      66.383  46.912  26.060  1.00  0.00           C
ATOM   7144 3C21 POPEP 350      65.803  47.622  27.290  1.00  0.00           C
ATOM   7147 4C21 POPEP 350      66.703  48.722  27.860  1.00  0.00           C
ATOM   7150 5C21 POPEP 350      67.192  49.750  26.820  1.00  0.00           C
ATOM   7153 6C21 POPEP 350      66.053  50.462  26.060  1.00  0.00           C
ATOM   7156 7C21 POPEP 350      66.593  51.502  25.060  1.00  0.00           C
ATOM   7159 8C21 POPEP 350      65.533  52.032  24.100  1.00  0.00           C
ATOM   7163  C33 POPEP 350      68.644  48.041  16.860  1.00  0.00           C
ATOM   7166  C34 POPEP 350      69.863  48.882  16.480  1.00  0.00           C
ATOM   7169  C35 POPEP 350      69.534  50.371  16.300  1.00  0.00           C
ATOM   7172  C36 POPEP 350      69.563  51.161  17.610  1.00  0.00           C
ATOM   7175  C37 POPEP 350      69.113  52.611  17.420  1.00  0.00           C
ATOM   7178  C38 POPEP 350      69.583  53.570  18.520  1.00  0.00           C
ATOM   7181  C39 POPEP 350      69.023  53.302  19.940  1.00  0.00           C
ATOM   7184 0C31 POPEP 350      70.012  52.632  20.910  1.00  0.00           C
ATOM   7187 1C31 POPEP 350      69.633  52.861  22.380  1.00  0.00           C
ATOM   7190 2C31 POPEP 350      70.722  52.462  23.410  1.00  0.00           C
ATOM   7193 3C31 POPEP 350      71.883  53.461  23.510  1.00  0.00           C
ATOM   7196 4C31 POPEP 350      72.872  53.111  24.630  1.00  0.00           C
ATOM   7199 5C31 POPEP 350      74.082  54.051  24.700  1.00  0.00           C
ATOM   7202 6C31 POPEP 350      75.113  53.640  25.760  1.00  0.00           C
ATOM   7206  NH3 POPEQ 351     104.443  63.151  53.079  1.00  0.00           N
ATOM   7210  C12 POPEQ 351     104.122  63.111  51.599  1.00  0.00           C
ATOM   7213  C11 POPEQ 351     103.214  64.301  51.219  1.00  0.00           C
ATOM   7216  P   POPEQ 351     105.124  66.070  51.239  1.00  0.00           P
ATOM   7217  O13 POPEQ 351     105.153  67.541  51.239  1.00  0.00           O
ATOM   7218  O14 POPEQ 351     106.092  65.341  52.079  1.00  0.00           O
ATOM   7219  O11 POPEQ 351     105.233  65.492  49.779  1.00  0.00           O
ATOM   7220  O12 POPEQ 351     103.684  65.581  51.689  1.00  0.00           O
ATOM   7221  C1  POPEQ 351     105.843  66.282  48.749  1.00  0.00           C
ATOM   7224  C2  POPEQ 351     105.303  65.861  47.359  1.00  0.00           C
ATOM   7226  O21 POPEQ 351     106.374  65.871  46.389  1.00  0.00           O
ATOM   7227  C21 POPEQ 351     106.923  67.040  46.119  1.00  0.00           C
ATOM   7228  O22 POPEQ 351     106.713  68.102  46.679  1.00  0.00           O
ATOM   7229  C22 POPEQ 351     107.953  66.831  45.009  1.00  0.00           C
ATOM   7232  C3  POPEQ 351     104.043  66.682  46.909  1.00  0.00           C
ATOM   7235  O31 POPEQ 351     103.592  66.271  45.599  1.00  0.00           O
ATOM   7236  C31 POPEQ 351     102.472  66.860  45.169  1.00  0.00           C
ATOM   7237  O32 POPEQ 351     101.832  67.681  45.799  1.00  0.00           O
ATOM   7238  C32 POPEQ 351     102.192  66.400  43.739  1.00  0.00           C
ATOM   7241  C23 POPEQ 351     107.993  68.021  44.029  1.00  0.00           C
ATOM   7244  C24 POPEQ 351     108.773  67.742  42.729  1.00  0.00           C
ATOM   7247  C25 POPEQ 351     107.973  68.150  41.479  1.00  0.00           C
ATOM   7250  C26 POPEQ 351     108.813  68.672  40.299  1.00  0.00           C
ATOM   7253  C27 POPEQ 351     107.942  69.540  39.389  1.00  0.00           C
ATOM   7256  C28 POPEQ 351     108.623  70.080  38.119  1.00  0.00           C
ATOM   7259  C29 POPEQ 351     109.683  71.132  38.379  1.00  0.00           C
ATOM   7261 0C21 POPEQ 351     109.913  72.221  37.619  1.00  0.00           C
ATOM   7263 1C21 POPEQ 351     109.174  72.611  36.369  1.00  0.00           C
ATOM   7266 2C21 POPEQ 351     110.124  73.072  35.239  1.00  0.00           C
ATOM   7269 3C21 POPEQ 351     111.184  72.032  34.819  1.00  0.00           C
ATOM   7272 4C21 POPEQ 351     112.083  72.611  33.719  1.00  0.00           C
ATOM   7275 5C21 POPEQ 351     113.253  71.701  33.319  1.00  0.00           C
ATOM   7278 6C21 POPEQ 351     114.262  72.422  32.409  1.00  0.00           C
ATOM   7281 7C21 POPEQ 351     115.473  71.551  32.059  1.00  0.00           C
ATOM   7284 8C21 POPEQ 351     116.453  72.260  31.120  1.00  0.00           C
ATOM   7288  C33 POPEQ 351     100.833  66.900  43.209  1.00  0.00           C
ATOM   7291  C34 POPEQ 351     100.644  66.650  41.699  1.00  0.00           C
ATOM   7294  C35 POPEQ 351      99.304  67.212  41.209  1.00  0.00           C
ATOM   7297  C36 POPEQ 351      99.083  67.072  39.689  1.00  0.00           C
ATOM   7300  C37 POPEQ 351      97.683  67.580  39.309  1.00  0.00           C
ATOM   7303  C38 POPEQ 351      97.413  67.692  37.799  1.00  0.00           C
ATOM   7306  C39 POPEQ 351      98.044  68.942  37.159  1.00  0.00           C
ATOM   7309 0C31 POPEQ 351      97.263  69.352  35.899  1.00  0.00           C
ATOM   7312 1C31 POPEQ 351      97.752  70.661  35.269  1.00  0.00           C
ATOM   7315 2C31 POPEQ 351      97.012  71.051  33.979  1.00  0.00           C
ATOM   7318 3C31 POPEQ 351      95.484  70.962  34.059  1.00  0.00           C
ATOM   7321 4C31 POPEQ 351      94.773  71.492  32.799  1.00  0.00           C
ATOM   7324 5C31 POPEQ 351      93.243  71.431  32.909  1.00  0.00           C
ATOM   7327 6C31 POPEQ 351      92.523  72.121  31.749  1.00  0.00           C
ATOM   7331  NH3 POPER 352      50.043  46.670  52.239  1.00  0.00           N
ATOM   7335  C12 POPER 352      49.773  46.852  53.699  1.00  0.00           C
ATOM   7338  C11 POPER 352      49.043  45.641  54.309  1.00  0.00           C
ATOM   7341  P   POPER 352      46.413  45.811  54.349  1.00  0.00           P
ATOM   7342  O13 POPER 352      45.862  44.631  55.029  1.00  0.00           O
ATOM   7343  O14 POPER 352      46.663  46.982  55.219  1.00  0.00           O
ATOM   7344  O11 POPER 352      45.523  46.222  53.119  1.00  0.00           O
ATOM   7345  O12 POPER 352      47.784  45.420  53.669  1.00  0.00           O
ATOM   7346  C1  POPER 352      45.394  45.252  52.039  1.00  0.00           C
ATOM   7349  C2  POPER 352      45.574  45.912  50.639  1.00  0.00           C
ATOM   7351  O21 POPER 352      45.803  44.911  49.619  1.00  0.00           O
ATOM   7352  C21 POPER 352      46.972  44.301  49.529  1.00  0.00           C
ATOM   7353  O22 POPER 352      47.913  44.382  50.309  1.00  0.00           O
ATOM   7354  C22 POPER 352      46.992  43.471  48.229  1.00  0.00           C
ATOM   7357  C3  POPER 352      46.644  47.041  50.699  1.00  0.00           C
ATOM   7360  O31 POPER 352      47.003  47.542  49.399  1.00  0.00           O
ATOM   7361  C31 POPER 352      48.274  47.422  49.059  1.00  0.00           C
ATOM   7362  O32 POPER 352      49.163  46.951  49.729  1.00  0.00           O
ATOM   7363  C32 POPER 352      48.474  47.962  47.659  1.00  0.00           C
ATOM   7366  C23 POPER 352      47.453  44.202  46.929  1.00  0.00           C
ATOM   7369  C24 POPER 352      47.193  43.311  45.699  1.00  0.00           C
ATOM   7372  C25 POPER 352      47.754  43.712  44.319  1.00  0.00           C
ATOM   7375  C26 POPER 352      47.252  45.051  43.729  1.00  0.00           C
ATOM   7378  C27 POPER 352      47.833  45.312  42.319  1.00  0.00           C
ATOM   7381  C28 POPER 352      47.453  46.651  41.649  1.00  0.00           C
ATOM   7384  C29 POPER 352      47.743  47.901  42.449  1.00  0.00           C
ATOM   7386 0C21 POPER 352      48.583  48.911  42.159  1.00  0.00           C
ATOM   7388 1C21 POPER 352      49.533  49.032  40.979  1.00  0.00           C
ATOM   7391 2C21 POPER 352      48.902  49.552  39.669  1.00  0.00           C
ATOM   7394 3C21 POPER 352      49.953  50.010  38.639  1.00  0.00           C
ATOM   7397 4C21 POPER 352      49.352  50.821  37.479  1.00  0.00           C
ATOM   7400 5C21 POPER 352      48.964  50.021  36.229  1.00  0.00           C
ATOM   7403 6C21 POPER 352      47.843  50.741  35.449  1.00  0.00           C
ATOM   7406 7C21 POPER 352      47.644  50.271  34.009  1.00  0.00           C
ATOM   7409 8C21 POPER 352      46.434  50.942  33.349  1.00  0.00           C
ATOM   7413  C33 POPER 352      49.804  47.472  47.079  1.00  0.00           C
ATOM   7416  C34 POPER 352      50.173  48.241  45.819  1.00  0.00           C
ATOM   7419  C35 POPER 352      50.354  49.732  46.059  1.00  0.00           C
ATOM   7422  C36 POPER 352      51.192  50.352  44.959  1.00  0.00           C
ATOM   7425  C37 POPER 352      51.493  51.812  45.249  1.00  0.00           C
ATOM   7428  C38 POPER 352      52.413  52.432  44.189  1.00  0.00           C
ATOM   7431  C39 POPER 352      51.824  52.472  42.779  1.00  0.00           C
ATOM   7434 0C31 POPER 352      52.854  53.032  41.789  1.00  0.00           C
ATOM   7437 1C31 POPER 352      52.453  52.911  40.329  1.00  0.00           C
ATOM   7440 2C31 POPER 352      53.404  53.752  39.459  1.00  0.00           C
ATOM   7443 3C31 POPER 352      53.684  53.141  38.079  1.00  0.00           C
ATOM   7446 4C31 POPER 352      54.682  51.982  38.159  1.00  0.00           C
ATOM   7449 5C31 POPER 352      55.394  51.721  36.829  1.00  0.00           C
ATOM   7452 6C31 POPER 352      56.523  50.712  36.959  1.00  0.00           C
ATOM   7456  NH3 POPES 353     124.372  36.042   7.430  1.00  0.00           N
ATOM   7460  C12 POPES 353     123.044  36.752   7.400  1.00  0.00           C
ATOM   7463  C11 POPES 353     123.243  38.262   7.530  1.00  0.00           C
ATOM   7466  P   POPES 353     122.062  40.492   7.060  1.00  0.00           P
ATOM   7467  O13 POPES 353     123.333  40.931   6.420  1.00  0.00           O
ATOM   7468  O14 POPES 353     120.803  40.921   6.400  1.00  0.00           O
ATOM   7469  O11 POPES 353     122.093  40.931   8.570  1.00  0.00           O
ATOM   7470  O12 POPES 353     122.043  38.922   7.120  1.00  0.00           O
ATOM   7471  C1  POPES 353     120.964  41.532   9.160  1.00  0.00           C
ATOM   7474  C2  POPES 353     121.443  42.292  10.400  1.00  0.00           C
ATOM   7476  O21 POPES 353     120.344  43.071  10.890  1.00  0.00           O
ATOM   7477  C21 POPES 353     120.354  43.232  12.200  1.00  0.00           C
ATOM   7478  O22 POPES 353     121.063  42.632  12.990  1.00  0.00           O
ATOM   7479  C22 POPES 353     119.372  44.361  12.560  1.00  0.00           C
ATOM   7482  C3  POPES 353     122.624  43.241  10.090  1.00  0.00           C
ATOM   7485  O31 POPES 353     122.833  44.121  11.210  1.00  0.00           O
ATOM   7486  C31 POPES 353     124.053  44.491  11.510  1.00  0.00           C
ATOM   7487  O32 POPES 353     124.993  44.552  10.730  1.00  0.00           O
ATOM   7488  C32 POPES 353     124.073  45.051  12.930  1.00  0.00           C
ATOM   7491  C23 POPES 353     118.483  44.081  13.800  1.00  0.00           C
ATOM   7494  C24 POPES 353     119.062  44.491  15.160  1.00  0.00           C
ATOM   7497  C25 POPES 353     118.063  44.161  16.290  1.00  0.00           C
ATOM   7500  C26 POPES 353     118.424  44.662  17.710  1.00  0.00           C
ATOM   7503  C27 POPES 353     117.243  44.471  18.690  1.00  0.00           C
ATOM   7506  C28 POPES 353     117.533  44.890  20.150  1.00  0.00           C
ATOM   7509  C29 POPES 353     117.784  43.742  21.100  1.00  0.00           C
ATOM   7511 0C21 POPES 353     117.953  43.840  22.430  1.00  0.00           C
ATOM   7513 1C21 POPES 353     117.953  45.122  23.240  1.00  0.00           C
ATOM   7516 2C21 POPES 353     117.003  45.102  24.470  1.00  0.00           C
ATOM   7519 3C21 POPES 353     115.523  45.042  24.090  1.00  0.00           C
ATOM   7522 4C21 POPES 353     114.553  45.292  25.260  1.00  0.00           C
ATOM   7525 5C21 POPES 353     114.323  44.062  26.160  1.00  0.00           C
ATOM   7528 6C21 POPES 353     112.933  44.091  26.820  1.00  0.00           C
ATOM   7531 7C21 POPES 353     112.413  42.692  27.180  1.00  0.00           C
ATOM   7534 8C21 POPES 353     110.883  42.632  27.280  1.00  0.00           C
ATOM   7538  C33 POPES 353     125.133  44.371  13.840  1.00  0.00           C
ATOM   7541  C34 POPES 353     125.363  45.161  15.140  1.00  0.00           C
ATOM   7544  C35 POPES 353     124.104  45.581  15.910  1.00  0.00           C
ATOM   7547  C36 POPES 353     124.443  46.521  17.080  1.00  0.00           C
ATOM   7550  C37 POPES 353     123.223  47.201  17.720  1.00  0.00           C
ATOM   7553  C38 POPES 353     122.553  46.382  18.830  1.00  0.00           C
ATOM   7556  C39 POPES 353     122.342  47.201  20.120  1.00  0.00           C
ATOM   7559 0C31 POPES 353     121.203  48.221  20.020  1.00  0.00           C
ATOM   7562 1C31 POPES 353     121.283  49.312  21.100  1.00  0.00           C
ATOM   7565 2C31 POPES 353     119.893  49.881  21.440  1.00  0.00           C
ATOM   7568 3C31 POPES 353     119.903  51.212  22.220  1.00  0.00           C
ATOM   7571 4C31 POPES 353     120.603  51.152  23.580  1.00  0.00           C
ATOM   7574 5C31 POPES 353     120.363  52.422  24.420  1.00  0.00           C
ATOM   7577 6C31 POPES 353     121.153  52.472  25.720  1.00  0.00           C
ATOM   7581  NH3 POPET 354      22.983  21.861  49.699  1.00  0.00           N
ATOM   7585  C12 POPET 354      24.152  22.822  49.659  1.00  0.00           C
ATOM   7588  C11 POPET 354      24.063  23.892  48.559  1.00  0.00           C
ATOM   7591  P   POPET 354      26.143  25.582  48.379  1.00  0.00           P
ATOM   7592  O13 POPET 354      26.243  25.921  49.819  1.00  0.00           O
ATOM   7593  O14 POPET 354      25.524  26.622  47.519  1.00  0.00           O
ATOM   7594  O11 POPET 354      27.613  25.202  47.909  1.00  0.00           O
ATOM   7595  O12 POPET 354      25.373  24.232  48.179  1.00  0.00           O
ATOM   7596  C1  POPET 354      27.913  24.022  47.129  1.00  0.00           C
ATOM   7599  C2  POPET 354      27.993  24.441  45.649  1.00  0.00           C
ATOM   7601  O21 POPET 354      28.143  23.391  44.689  1.00  0.00           O
ATOM   7602  C21 POPET 354      28.843  22.302  44.809  1.00  0.00           C
ATOM   7603  O22 POPET 354      29.483  21.912  45.769  1.00  0.00           O
ATOM   7604  C22 POPET 354      28.753  21.602  43.439  1.00  0.00           C
ATOM   7607  C3  POPET 354      29.114  25.500  45.459  1.00  0.00           C
ATOM   7610  O31 POPET 354      29.333  25.902  44.099  1.00  0.00           O
ATOM   7611  C31 POPET 354      28.723  26.931  43.489  1.00  0.00           C
ATOM   7612  O32 POPET 354      29.053  27.332  42.389  1.00  0.00           O
ATOM   7613  C32 POPET 354      27.534  27.562  44.239  1.00  0.00           C
ATOM   7616  C23 POPET 354      28.362  20.101  43.469  1.00  0.00           C
ATOM   7619  C24 POPET 354      27.442  19.722  42.299  1.00  0.00           C
ATOM   7622  C25 POPET 354      27.973  20.062  40.899  1.00  0.00           C
ATOM   7625  C26 POPET 354      27.023  19.580  39.789  1.00  0.00           C
ATOM   7628  C27 POPET 354      27.423  20.072  38.389  1.00  0.00           C
ATOM   7631  C28 POPET 354      26.782  19.271  37.229  1.00  0.00           C
ATOM   7634  C29 POPET 354      25.283  19.431  37.089  1.00  0.00           C
ATOM   7636 0C21 POPET 354      24.374  18.442  36.929  1.00  0.00           C
ATOM   7638 1C21 POPET 354      24.663  16.972  36.849  1.00  0.00           C
ATOM   7641 2C21 POPET 354      24.033  16.212  35.659  1.00  0.00           C
ATOM   7644 3C21 POPET 354      24.573  14.772  35.609  1.00  0.00           C
ATOM   7647 4C21 POPET 354      23.883  13.822  34.619  1.00  0.00           C
ATOM   7650 5C21 POPET 354      23.883  14.312  33.169  1.00  0.00           C
ATOM   7653 6C21 POPET 354      23.583  13.182  32.169  1.00  0.00           C
ATOM   7656 7C21 POPET 354      23.872  13.542  30.710  1.00  0.00           C
ATOM   7659 8C21 POPET 354      23.933  12.312  29.790  1.00  0.00           C
ATOM   7663  C33 POPET 354      26.192  26.841  43.939  1.00  0.00           C
ATOM   7666  C34 POPET 354      25.253  27.591  42.979  1.00  0.00           C
ATOM   7669  C35 POPET 354      25.823  27.852  41.579  1.00  0.00           C
ATOM   7672  C36 POPET 354      24.733  28.312  40.599  1.00  0.00           C
ATOM   7675  C37 POPET 354      25.283  29.052  39.369  1.00  0.00           C
ATOM   7678  C38 POPET 354      24.433  28.851  38.109  1.00  0.00           C
ATOM   7681  C39 POPET 354      22.973  29.322  38.229  1.00  0.00           C
ATOM   7684 0C31 POPET 354      22.133  28.832  37.049  1.00  0.00           C
ATOM   7687 1C31 POPET 354      20.643  29.201  37.159  1.00  0.00           C
ATOM   7690 2C31 POPET 354      19.783  28.491  36.109  1.00  0.00           C
ATOM   7693 3C31 POPET 354      19.443  27.042  36.509  1.00  0.00           C
ATOM   7696 4C31 POPET 354      18.993  26.172  35.319  1.00  0.00           C
ATOM   7699 5C31 POPET 354      18.653  24.741  35.749  1.00  0.00           C
ATOM   7702 6C31 POPET 354      18.213  23.841  34.599  1.00  0.00           C
ATOM   7706  NH3 POPEU 355      43.414  58.570   9.440  1.00  0.00           N
ATOM   7710  C12 POPEU 355      43.053  59.161   8.100  1.00  0.00           C
ATOM   7713  C11 POPEU 355      41.563  59.561   8.050  1.00  0.00           C
ATOM   7716  P   POPEU 355      39.243  58.482   8.800  1.00  0.00           P
ATOM   7717  O13 POPEU 355      38.684  59.072   7.570  1.00  0.00           O
ATOM   7718  O14 POPEU 355      39.033  57.021   9.000  1.00  0.00           O
ATOM   7719  O11 POPEU 355      38.554  59.170  10.040  1.00  0.00           O
ATOM   7720  O12 POPEU 355      40.773  58.822   8.980  1.00  0.00           O
ATOM   7721  C1  POPEU 355      39.323  59.732  11.110  1.00  0.00           C
ATOM   7724  C2  POPEU 355      38.413  60.010  12.330  1.00  0.00           C
ATOM   7726  O21 POPEU 355      37.783  58.782  12.750  1.00  0.00           O
ATOM   7727  C21 POPEU 355      37.343  58.752  14.000  1.00  0.00           C
ATOM   7728  O22 POPEU 355      37.553  59.602  14.840  1.00  0.00           O
ATOM   7729  C22 POPEU 355      36.573  57.451  14.280  1.00  0.00           C
ATOM   7732  C3  POPEU 355      37.343  61.082  11.950  1.00  0.00           C
ATOM   7735  O31 POPEU 355      36.733  61.621  13.130  1.00  0.00           O
ATOM   7736  C31 POPEU 355      35.433  61.551  13.250  1.00  0.00           C
ATOM   7737  O32 POPEU 355      34.644  61.340  12.330  1.00  0.00           O
ATOM   7738  C32 POPEU 355      35.043  61.821  14.700  1.00  0.00           C
ATOM   7741  C23 POPEU 355      37.374  56.462  15.180  1.00  0.00           C
ATOM   7744  C24 POPEU 355      36.493  55.532  16.040  1.00  0.00           C
ATOM   7747  C25 POPEU 355      37.304  54.741  17.080  1.00  0.00           C
ATOM   7750  C26 POPEU 355      36.442  54.272  18.260  1.00  0.00           C
ATOM   7753  C27 POPEU 355      37.243  53.640  19.410  1.00  0.00           C
ATOM   7756  C28 POPEU 355      36.433  53.622  20.720  1.00  0.00           C
ATOM   7759  C29 POPEU 355      36.924  52.611  21.720  1.00  0.00           C
ATOM   7761 0C21 POPEU 355      37.913  52.761  22.610  1.00  0.00           C
ATOM   7763 1C21 POPEU 355      38.803  53.970  22.800  1.00  0.00           C
ATOM   7766 2C21 POPEU 355      38.523  54.721  24.120  1.00  0.00           C
ATOM   7769 3C21 POPEU 355      38.593  53.822  25.370  1.00  0.00           C
ATOM   7772 4C21 POPEU 355      38.534  54.602  26.690  1.00  0.00           C
ATOM   7775 5C21 POPEU 355      37.193  55.292  27.000  1.00  0.00           C
ATOM   7778 6C21 POPEU 355      37.253  56.140  28.280  1.00  0.00           C
ATOM   7781 7C21 POPEU 355      35.873  56.591  28.770  1.00  0.00           C
ATOM   7784 8C21 POPEU 355      35.943  57.332  30.100  1.00  0.00           C
ATOM   7788  C33 POPEU 355      34.033  60.782  15.260  1.00  0.00           C
ATOM   7791  C34 POPEU 355      34.193  60.551  16.770  1.00  0.00           C
ATOM   7794  C35 POPEU 355      33.523  61.611  17.660  1.00  0.00           C
ATOM   7797  C36 POPEU 355      33.653  61.252  19.150  1.00  0.00           C
ATOM   7800  C37 POPEU 355      32.743  62.102  20.040  1.00  0.00           C
ATOM   7803  C38 POPEU 355      33.153  62.111  21.530  1.00  0.00           C
ATOM   7806  C39 POPEU 355      33.203  60.741  22.210  1.00  0.00           C
ATOM   7809 0C31 POPEU 355      32.403  60.691  23.520  1.00  0.00           C
ATOM   7812 1C31 POPEU 355      33.013  59.760  24.590  1.00  0.00           C
ATOM   7815 2C31 POPEU 355      32.112  59.662  25.830  1.00  0.00           C
ATOM   7818 3C31 POPEU 355      32.793  59.002  27.040  1.00  0.00           C
ATOM   7821 4C31 POPEU 355      31.854  58.951  28.250  1.00  0.00           C
ATOM   7824 5C31 POPEU 355      32.483  58.311  29.490  1.00  0.00           C
ATOM   7827 6C31 POPEU 355      31.473  57.931  30.570  1.00  0.00           C
ATOM   7831  NH3 POPEV 356      15.513  23.412  49.149  1.00  0.00           N
ATOM   7835  C12 POPEV 356      17.003  23.321  49.259  1.00  0.00           C
ATOM   7838  C11 POPEV 356      17.713  23.260  47.909  1.00  0.00           C
ATOM   7841  P   POPEV 356      20.233  23.312  47.079  1.00  0.00           P
ATOM   7842  O13 POPEV 356      20.473  24.612  46.409  1.00  0.00           O
ATOM   7843  O14 POPEV 356      21.372  22.722  47.809  1.00  0.00           O
ATOM   7844  O11 POPEV 356      19.653  22.252  46.059  1.00  0.00           O
ATOM   7845  O12 POPEV 356      19.083  23.542  48.119  1.00  0.00           O
ATOM   7846  C1  POPEV 356      18.942  22.501  44.839  1.00  0.00           C
ATOM   7849  C2  POPEV 356      17.813  21.441  44.689  1.00  0.00           C
ATOM   7851  O21 POPEV 356      18.023  20.562  43.569  1.00  0.00           O
ATOM   7852  C21 POPEV 356      17.363  20.751  42.439  1.00  0.00           C
ATOM   7853  O22 POPEV 356      16.924  21.812  42.029  1.00  0.00           O
ATOM   7854  C22 POPEV 356      17.293  19.431  41.679  1.00  0.00           C
ATOM   7857  C3  POPEV 356      16.363  21.992  44.879  1.00  0.00           C
ATOM   7860  O31 POPEV 356      15.463  20.891  45.109  1.00  0.00           O
ATOM   7861  C31 POPEV 356      14.933  20.751  46.319  1.00  0.00           C
ATOM   7862  O32 POPEV 356      15.033  21.552  47.239  1.00  0.00           O
ATOM   7863  C32 POPEV 356      14.113  19.472  46.329  1.00  0.00           C
ATOM   7866  C23 POPEV 356      15.843  19.102  41.249  1.00  0.00           C
ATOM   7869  C24 POPEV 356      15.793  17.852  40.349  1.00  0.00           C
ATOM   7872  C25 POPEV 356      14.383  17.352  40.039  1.00  0.00           C
ATOM   7875  C26 POPEV 356      14.383  16.022  39.269  1.00  0.00           C
ATOM   7878  C27 POPEV 356      14.703  16.182  37.769  1.00  0.00           C
ATOM   7881  C28 POPEV 356      14.813  14.832  37.029  1.00  0.00           C
ATOM   7884  C29 POPEV 356      13.573  13.991  37.169  1.00  0.00           C
ATOM   7886 0C21 POPEV 356      12.463  13.912  36.399  1.00  0.00           C
ATOM   7888 1C21 POPEV 356      12.050  14.632  35.139  1.00  0.00           C
ATOM   7891 2C21 POPEV 356      13.103  15.342  34.259  1.00  0.00           C
ATOM   7894 3C21 POPEV 356      14.023  14.362  33.529  1.00  0.00           C
ATOM   7897 4C21 POPEV 356      15.213  15.072  32.889  1.00  0.00           C
ATOM   7900 5C21 POPEV 356      16.023  14.132  31.979  1.00  0.00           C
ATOM   7903 6C21 POPEV 356      17.363  14.722  31.520  1.00  0.00           C
ATOM   7906 7C21 POPEV 356      18.184  13.712  30.720  1.00  0.00           C
ATOM   7909 8C21 POPEV 356      19.593  14.182  30.380  1.00  0.00           C
ATOM   7913  C33 POPEV 356      13.133  19.412  45.139  1.00  0.00           C
ATOM   7916  C34 POPEV 356      12.330  18.111  45.089  1.00  0.00           C
ATOM   7919  C35 POPEV 356      11.070  18.242  44.199  1.00  0.00           C
ATOM   7922  C36 POPEV 356      10.100  17.042  44.249  1.00  0.00           C
ATOM   7925  C37 POPEV 356       9.930  16.451  45.659  1.00  0.00           C
ATOM   7928  C38 POPEV 356       8.610  15.701  45.889  1.00  0.00           C
ATOM   7931  C39 POPEV 356       8.370  14.512  44.969  1.00  0.00           C
ATOM   7934 0C31 POPEV 356       7.280  13.611  45.569  1.00  0.00           C
ATOM   7937 1C31 POPEV 356       6.940  12.411  44.689  1.00  0.00           C
ATOM   7940 2C31 POPEV 356       5.990  11.432  45.399  1.00  0.00           C
ATOM   7943 3C31 POPEV 356       4.750  11.092  44.559  1.00  0.00           C
ATOM   7946 4C31 POPEV 356       3.690  12.202  44.579  1.00  0.00           C
ATOM   7949 5C31 POPEV 356       2.510  11.912  43.649  1.00  0.00           C
ATOM   7952 6C31 POPEV 356       1.370  12.932  43.759  1.00  0.00           C
ATOM   7956  NH3 POPEW 357       4.989  80.662  46.989  1.00  0.00           N
ATOM   7960  C12 POPEW 357       5.030  79.191  46.709  1.00  0.00           C
ATOM   7963  C11 POPEW 357       4.390  78.352  47.829  1.00  0.00           C
ATOM   7966  P   POPEW 357       5.050  76.002  46.829  1.00  0.00           P
ATOM   7967  O13 POPEW 357       6.449  75.792  46.419  1.00  0.00           O
ATOM   7968  O14 POPEW 357       4.259  74.852  47.329  1.00  0.00           O
ATOM   7969  O11 POPEW 357       4.209  76.712  45.699  1.00  0.00           O
ATOM   7970  O12 POPEW 357       5.039  77.081  47.979  1.00  0.00           O
ATOM   7971  C1  POPEW 357       3.330  75.922  44.909  1.00  0.00           C
ATOM   7974  C2  POPEW 357       4.049  75.150  43.779  1.00  0.00           C
ATOM   7976  O21 POPEW 357       4.659  76.142  42.929  1.00  0.00           O
ATOM   7977  C21 POPEW 357       5.730  75.771  42.279  1.00  0.00           C
ATOM   7978  O22 POPEW 357       6.359  74.742  42.469  1.00  0.00           O
ATOM   7979  C22 POPEW 357       5.990  76.741  41.139  1.00  0.00           C
ATOM   7982  C3  POPEW 357       2.959  74.352  43.019  1.00  0.00           C
ATOM   7985  O31 POPEW 357       3.500  73.392  42.089  1.00  0.00           O
ATOM   7986  C31 POPEW 357       3.710  73.801  40.849  1.00  0.00           C
ATOM   7987  O32 POPEW 357       3.520  74.931  40.419  1.00  0.00           O
ATOM   7988  C32 POPEW 357       4.250  72.641  40.039  1.00  0.00           C
ATOM   7991  C23 POPEW 357       7.320  77.481  41.309  1.00  0.00           C
ATOM   7994  C24 POPEW 357       7.749  78.201  40.029  1.00  0.00           C
ATOM   7997  C25 POPEW 357       7.010  79.511  39.789  1.00  0.00           C
ATOM   8000  C26 POPEW 357       7.150  79.970  38.339  1.00  0.00           C
ATOM   8003  C27 POPEW 357       7.080  81.500  38.189  1.00  0.00           C
ATOM   8006  C28 POPEW 357       6.789  81.982  36.749  1.00  0.00           C
ATOM   8009  C29 POPEW 357       7.690  81.422  35.679  1.00  0.00           C
ATOM   8011 0C21 POPEW 357       7.910  82.021  34.499  1.00  0.00           C
ATOM   8013 1C21 POPEW 357       7.259  83.311  34.079  1.00  0.00           C
ATOM   8016 2C21 POPEW 357       7.659  83.792  32.669  1.00  0.00           C
ATOM   8019 3C21 POPEW 357       6.870  85.051  32.309  1.00  0.00           C
ATOM   8022 4C21 POPEW 357       7.209  85.662  30.940  1.00  0.00           C
ATOM   8025 5C21 POPEW 357       6.230  86.791  30.600  1.00  0.00           C
ATOM   8028 6C21 POPEW 357       6.309  87.292  29.160  1.00  0.00           C
ATOM   8031 7C21 POPEW 357       5.159  88.271  28.860  1.00  0.00           C
ATOM   8034 8C21 POPEW 357       5.190  88.871  27.450  1.00  0.00           C
ATOM   8038  C33 POPEW 357       3.260  72.260  38.919  1.00  0.00           C
ATOM   8041  C34 POPEW 357       3.870  71.242  37.949  1.00  0.00           C
ATOM   8044  C35 POPEW 357       4.899  71.852  36.989  1.00  0.00           C
ATOM   8047  C36 POPEW 357       4.270  72.891  36.059  1.00  0.00           C
ATOM   8050  C37 POPEW 357       4.960  72.951  34.709  1.00  0.00           C
ATOM   8053  C38 POPEW 357       4.189  73.830  33.719  1.00  0.00           C
ATOM   8056  C39 POPEW 357       4.779  73.721  32.319  1.00  0.00           C
ATOM   8059 0C31 POPEW 357       6.000  74.632  32.109  1.00  0.00           C
ATOM   8062 1C31 POPEW 357       6.379  74.712  30.630  1.00  0.00           C
ATOM   8065 2C31 POPEW 357       7.399  75.812  30.320  1.00  0.00           C
ATOM   8068 3C31 POPEW 357       7.779  75.891  28.830  1.00  0.00           C
ATOM   8071 4C31 POPEW 357       6.599  76.221  27.890  1.00  0.00           C
ATOM   8074 5C31 POPEW 357       7.039  76.231  26.430  1.00  0.00           C
ATOM   8077 6C31 POPEW 357       5.909  76.391  25.410  1.00  0.00           C
ATOM   8081  NH3 POPEX 358      22.143 121.651   7.250  1.00  0.00           N
ATOM   8085  C12 POPEX 358      20.674 121.821   7.560  1.00  0.00           C
ATOM   8088  C11 POPEX 358      20.043 123.181   7.170  1.00  0.00           C
ATOM   8091  P   POPEX 358      18.393 123.442   9.160  1.00  0.00           P
ATOM   8092  O13 POPEX 358      19.563 124.095   9.780  1.00  0.00           O
ATOM   8093  O14 POPEX 358      17.063 124.011   9.430  1.00  0.00           O
ATOM   8094  O11 POPEX 358      18.403 121.921   9.590  1.00  0.00           O
ATOM   8095  O12 POPEX 358      18.674 123.271   7.610  1.00  0.00           O
ATOM   8096  C1  POPEX 358      17.653 121.381  10.670  1.00  0.00           C
ATOM   8099  C2  POPEX 358      18.453 121.241  12.000  1.00  0.00           C
ATOM   8101  O21 POPEX 358      17.453 121.322  13.010  1.00  0.00           O
ATOM   8102  C21 POPEX 358      17.753 120.811  14.190  1.00  0.00           C
ATOM   8103  O22 POPEX 358      18.823 120.352  14.520  1.00  0.00           O
ATOM   8104  C22 POPEX 358      16.463 120.851  15.000  1.00  0.00           C
ATOM   8107  C3  POPEX 358      19.553 122.330  12.140  1.00  0.00           C
ATOM   8110  O31 POPEX 358      20.283 122.351  13.370  1.00  0.00           O
ATOM   8111  C31 POPEX 358      21.383 121.632  13.380  1.00  0.00           C
ATOM   8112  O32 POPEX 358      21.653 120.742  12.590  1.00  0.00           O
ATOM   8113  C32 POPEX 358      22.313 122.192  14.470  1.00  0.00           C
ATOM   8116  C23 POPEX 358      16.413 120.142  16.370  1.00  0.00           C
ATOM   8119  C24 POPEX 358      14.953 120.212  16.830  1.00  0.00           C
ATOM   8122  C25 POPEX 358      14.753 120.201  18.340  1.00  0.00           C
ATOM   8125  C26 POPEX 358      14.693 118.801  18.930  1.00  0.00           C
ATOM   8128  C27 POPEX 358      14.023 118.840  20.310  1.00  0.00           C
ATOM   8131  C28 POPEX 358      14.023 117.470  21.010  1.00  0.00           C
ATOM   8134  C29 POPEX 358      15.413 117.141  21.490  1.00  0.00           C
ATOM   8136 0C21 POPEX 358      15.764 117.001  22.780  1.00  0.00           C
ATOM   8138 1C21 POPEX 358      14.783 117.192  23.910  1.00  0.00           C
ATOM   8141 2C21 POPEX 358      15.473 117.292  25.270  1.00  0.00           C
ATOM   8144 3C21 POPEX 358      14.493 117.882  26.280  1.00  0.00           C
ATOM   8147 4C21 POPEX 358      14.963 117.730  27.720  1.00  0.00           C
ATOM   8150 5C21 POPEX 358      13.863 118.171  28.680  1.00  0.00           C
ATOM   8153 6C21 POPEX 358      14.163 117.791  30.120  1.00  0.00           C
ATOM   8156 7C21 POPEX 358      12.913 117.962  30.990  1.00  0.00           C
ATOM   8159 8C21 POPEX 358      13.123 117.432  32.399  1.00  0.00           C
ATOM   8163  C33 POPEX 358      23.524 121.322  14.880  1.00  0.00           C
ATOM   8166  C34 POPEX 358      24.433 122.052  15.880  1.00  0.00           C
ATOM   8169  C35 POPEX 358      25.294 121.122  16.760  1.00  0.00           C
ATOM   8172  C36 POPEX 358      24.463 120.271  17.730  1.00  0.00           C
ATOM   8175  C37 POPEX 358      25.133 120.102  19.100  1.00  0.00           C
ATOM   8178  C38 POPEX 358      24.363 119.140  20.010  1.00  0.00           C
ATOM   8181  C39 POPEX 358      25.133 118.811  21.300  1.00  0.00           C
ATOM   8184 0C31 POPEX 358      24.293 117.952  22.240  1.00  0.00           C
ATOM   8187 1C31 POPEX 358      24.993 117.621  23.560  1.00  0.00           C
ATOM   8190 2C31 POPEX 358      24.123 116.712  24.430  1.00  0.00           C
ATOM   8193 3C31 POPEX 358      24.633 116.541  25.860  1.00  0.00           C
ATOM   8196 4C31 POPEX 358      23.803 115.492  26.620  1.00  0.00           C
ATOM   8199 5C31 POPEX 358      24.133 115.431  28.120  1.00  0.00           C
ATOM   8202 6C31 POPEX 358      23.454 114.251  28.820  1.00  0.00           C
ATOM   8206  NH3 POPEY 359      88.063  44.541  10.560  1.00  0.00           N
ATOM   8210  C12 POPEY 359      88.233  44.962   9.130  1.00  0.00           C
ATOM   8213  C11 POPEY 359      89.213  46.140   8.960  1.00  0.00           C
ATOM   8216  P   POPEY 359      89.493  48.661   9.120  1.00  0.00           P
ATOM   8217  O13 POPEY 359      89.493  48.792   7.650  1.00  0.00           O
ATOM   8218  O14 POPEY 359      90.853  48.622   9.690  1.00  0.00           O
ATOM   8219  O11 POPEY 359      88.743  49.922   9.690  1.00  0.00           O
ATOM   8220  O12 POPEY 359      88.693  47.351   9.550  1.00  0.00           O
ATOM   8221  C1  POPEY 359      88.082  49.962  10.950  1.00  0.00           C
ATOM   8224  C2  POPEY 359      88.973  50.621  12.030  1.00  0.00           C
ATOM   8226  O21 POPEY 359      89.533  49.581  12.860  1.00  0.00           O
ATOM   8227  C21 POPEY 359      90.783  49.771  13.240  1.00  0.00           C
ATOM   8228  O22 POPEY 359      91.573  50.562  12.760  1.00  0.00           O
ATOM   8229  C22 POPEY 359      91.123  48.872  14.430  1.00  0.00           C
ATOM   8232  C3  POPEY 359      88.153  51.602  12.920  1.00  0.00           C
ATOM   8235  O31 POPEY 359      89.023  52.250  13.870  1.00  0.00           O
ATOM   8236  C31 POPEY 359      89.643  53.321  13.410  1.00  0.00           C
ATOM   8237  O32 POPEY 359      89.323  53.981  12.440  1.00  0.00           O
ATOM   8238  C32 POPEY 359      90.913  53.570  14.230  1.00  0.00           C
ATOM   8241  C23 POPEY 359      90.633  49.471  15.760  1.00  0.00           C
ATOM   8244  C24 POPEY 359      91.104  48.701  17.000  1.00  0.00           C
ATOM   8247  C25 POPEY 359      91.493  49.622  18.170  1.00  0.00           C
ATOM   8250  C26 POPEY 359      91.832  48.892  19.480  1.00  0.00           C
ATOM   8253  C27 POPEY 359      92.143  49.902  20.600  1.00  0.00           C
ATOM   8256  C28 POPEY 359      92.224  49.312  22.030  1.00  0.00           C
ATOM   8259  C29 POPEY 359      93.452  48.471  22.280  1.00  0.00           C
ATOM   8261 0C21 POPEY 359      94.372  48.672  23.250  1.00  0.00           C
ATOM   8263 1C21 POPEY 359      94.343  49.781  24.280  1.00  0.00           C
ATOM   8266 2C21 POPEY 359      95.393  49.651  25.410  1.00  0.00           C
ATOM   8269 3C21 POPEY 359      95.053  48.601  26.480  1.00  0.00           C
ATOM   8272 4C21 POPEY 359      95.974  48.712  27.710  1.00  0.00           C
ATOM   8275 5C21 POPEY 359      95.633  47.720  28.840  1.00  0.00           C
ATOM   8278 6C21 POPEY 359      96.594  47.822  30.030  1.00  0.00           C
ATOM   8281 7C21 POPEY 359      96.153  46.982  31.240  1.00  0.00           C
ATOM   8284 8C21 POPEY 359      96.973  47.241  32.509  1.00  0.00           C
ATOM   8288  C33 POPEY 359      90.764  53.421  15.760  1.00  0.00           C
ATOM   8291  C34 POPEY 359      92.143  53.171  16.400  1.00  0.00           C
ATOM   8294  C35 POPEY 359      92.143  53.241  17.930  1.00  0.00           C
ATOM   8297  C36 POPEY 359      93.553  53.491  18.460  1.00  0.00           C
ATOM   8300  C37 POPEY 359      93.623  53.612  19.980  1.00  0.00           C
ATOM   8303  C38 POPEY 359      95.023  54.021  20.470  1.00  0.00           C
ATOM   8306  C39 POPEY 359      95.312  53.582  21.910  1.00  0.00           C
ATOM   8309 0C31 POPEY 359      94.674  54.491  22.970  1.00  0.00           C
ATOM   8312 1C31 POPEY 359      94.512  53.782  24.320  1.00  0.00           C
ATOM   8315 2C31 POPEY 359      93.913  54.662  25.420  1.00  0.00           C
ATOM   8318 3C31 POPEY 359      94.934  55.641  26.010  1.00  0.00           C
ATOM   8321 4C31 POPEY 359      94.343  56.551  27.100  1.00  0.00           C
ATOM   8324 5C31 POPEY 359      94.813  58.001  26.950  1.00  0.00           C
ATOM   8327 6C31 POPEY 359      94.394  58.900  28.110  1.00  0.00           C
ATOM   8331  NH3 POPEZ 360      95.824  37.261  51.309  1.00  0.00           N
ATOM   8335  C12 POPEZ 360      95.293  37.992  50.099  1.00  0.00           C
ATOM   8338  C11 POPEZ 360      93.754  38.091  50.119  1.00  0.00           C
ATOM   8341  P   POPEZ 360      91.993  38.782  48.249  1.00  0.00           P
ATOM   8342  O13 POPEZ 360      91.512  37.402  48.449  1.00  0.00           O
ATOM   8343  O14 POPEZ 360      91.023  39.872  48.519  1.00  0.00           O
ATOM   8344  O11 POPEZ 360      92.504  38.872  46.779  1.00  0.00           O
ATOM   8345  O12 POPEZ 360      93.324  38.981  49.089  1.00  0.00           O
ATOM   8346  C1  POPEZ 360      93.604  38.062  46.369  1.00  0.00           C
ATOM   8349  C2  POPEZ 360      94.363  38.861  45.299  1.00  0.00           C
ATOM   8351  O21 POPEZ 360      93.732  38.551  44.049  1.00  0.00           O
ATOM   8352  C21 POPEZ 360      94.104  39.282  43.019  1.00  0.00           C
ATOM   8353  O22 POPEZ 360      94.714  38.872  42.049  1.00  0.00           O
ATOM   8354  C22 POPEZ 360      93.653  40.741  43.199  1.00  0.00           C
ATOM   8357  C3  POPEZ 360      95.893  38.582  45.289  1.00  0.00           C
ATOM   8360  O31 POPEZ 360      96.583  39.541  44.459  1.00  0.00           O
ATOM   8361  C31 POPEZ 360      97.883  39.271  44.359  1.00  0.00           C
ATOM   8362  O32 POPEZ 360      98.483  38.462  45.039  1.00  0.00           O
ATOM   8363  C32 POPEZ 360      98.483  40.080  43.229  1.00  0.00           C
ATOM   8366  C23 POPEZ 360      92.703  41.222  42.079  1.00  0.00           C
ATOM   8369  C24 POPEZ 360      92.683  42.752  41.999  1.00  0.00           C
ATOM   8372  C25 POPEZ 360      93.743  43.321  41.039  1.00  0.00           C
ATOM   8375  C26 POPEZ 360      93.393  43.032  39.579  1.00  0.00           C
ATOM   8378  C27 POPEZ 360      94.073  43.962  38.569  1.00  0.00           C
ATOM   8381  C28 POPEZ 360      93.803  43.500  37.119  1.00  0.00           C
ATOM   8384  C29 POPEZ 360      94.253  44.501  36.089  1.00  0.00           C
ATOM   8386 0C21 POPEZ 360      93.483  45.090  35.149  1.00  0.00           C
ATOM   8388 1C21 POPEZ 360      91.993  44.902  34.959  1.00  0.00           C
ATOM   8391 2C21 POPEZ 360      91.604  44.002  33.769  1.00  0.00           C
ATOM   8394 3C21 POPEZ 360      91.713  44.711  32.409  1.00  0.00           C
ATOM   8397 4C21 POPEZ 360      91.383  43.812  31.210  1.00  0.00           C
ATOM   8400 5C21 POPEZ 360      89.972  43.191  31.240  1.00  0.00           C
ATOM   8403 6C21 POPEZ 360      89.654  42.442  29.940  1.00  0.00           C
ATOM   8406 7C21 POPEZ 360      88.213  41.901  29.890  1.00  0.00           C
ATOM   8409 8C21 POPEZ 360      87.924  41.172  28.580  1.00  0.00           C
ATOM   8413  C33 POPEZ 360      97.942  39.692  41.839  1.00  0.00           C
ATOM   8416  C34 POPEZ 360      99.023  39.841  40.769  1.00  0.00           C
ATOM   8419  C35 POPEZ 360      98.503  39.661  39.339  1.00  0.00           C
ATOM   8422  C36 POPEZ 360      97.793  40.901  38.789  1.00  0.00           C
ATOM   8425  C37 POPEZ 360      97.733  40.921  37.259  1.00  0.00           C
ATOM   8428  C38 POPEZ 360      97.463  42.341  36.739  1.00  0.00           C
ATOM   8431  C39 POPEZ 360      97.174  42.422  35.239  1.00  0.00           C
ATOM   8434 0C31 POPEZ 360      98.413  42.362  34.339  1.00  0.00           C
ATOM   8437 1C31 POPEZ 360      98.033  42.782  32.909  1.00  0.00           C
ATOM   8440 2C31 POPEZ 360      99.183  42.752  31.889  1.00  0.00           C
ATOM   8443 3C31 POPEZ 360      98.783  43.361  30.530  1.00  0.00           C
ATOM   8446 4C31 POPEZ 360      97.393  42.941  30.040  1.00  0.00           C
ATOM   8449 5C31 POPEZ 360      97.003  43.531  28.680  1.00  0.00           C
ATOM   8452 6C31 POPEZ 360      95.503  43.401  28.390  1.00  0.00           C
ATOM   8456  NH3 POPEa 361      91.104  49.750  52.929  1.00  0.00           N
ATOM   8460  C12 POPEa 361      90.192  48.552  52.949  1.00  0.00           C
ATOM   8463  C11 POPEa 361      88.763  48.882  53.419  1.00  0.00           C
ATOM   8466  P   POPEa 361      86.993  47.091  52.499  1.00  0.00           P
ATOM   8467  O13 POPEa 361      86.753  45.701  52.939  1.00  0.00           O
ATOM   8468  O14 POPEa 361      85.843  48.001  52.329  1.00  0.00           O
ATOM   8469  O11 POPEa 361      87.844  46.971  51.169  1.00  0.00           O
ATOM   8470  O12 POPEa 361      87.993  47.701  53.569  1.00  0.00           O
ATOM   8471  C1  POPEa 361      87.723  47.882  50.069  1.00  0.00           C
ATOM   8474  C2  POPEa 361      87.504  47.162  48.699  1.00  0.00           C
ATOM   8476  O21 POPEa 361      88.423  47.642  47.709  1.00  0.00           O
ATOM   8477  C21 POPEa 361      88.312  48.911  47.339  1.00  0.00           C
ATOM   8478  O22 POPEa 361      87.653  49.781  47.889  1.00  0.00           O
ATOM   8479  C22 POPEa 361      89.104  49.081  46.049  1.00  0.00           C
ATOM   8482  C3  POPEa 361      86.033  47.151  48.159  1.00  0.00           C
ATOM   8485  O31 POPEa 361      85.904  46.392  46.919  1.00  0.00           O
ATOM   8486  C31 POPEa 361      85.694  47.111  45.809  1.00  0.00           C
ATOM   8487  O32 POPEa 361      85.523  48.311  45.769  1.00  0.00           O
ATOM   8488  C32 POPEa 361      85.694  46.231  44.559  1.00  0.00           C
ATOM   8491  C23 POPEa 361      88.373  49.942  44.999  1.00  0.00           C
ATOM   8494  C24 POPEa 361      89.034  49.760  43.629  1.00  0.00           C
ATOM   8497  C25 POPEa 361      88.203  50.341  42.489  1.00  0.00           C
ATOM   8500  C26 POPEa 361      88.924  50.201  41.149  1.00  0.00           C
ATOM   8503  C27 POPEa 361      87.993  50.571  39.989  1.00  0.00           C
ATOM   8506  C28 POPEa 361      88.763  51.091  38.769  1.00  0.00           C
ATOM   8509  C29 POPEa 361      87.914  52.041  37.969  1.00  0.00           C
ATOM   8511 0C21 POPEa 361      87.113  51.721  36.939  1.00  0.00           C
ATOM   8513 1C21 POPEa 361      86.953  50.322  36.399  1.00  0.00           C
ATOM   8516 2C21 POPEa 361      85.694  49.611  36.939  1.00  0.00           C
ATOM   8519 3C21 POPEa 361      84.493  49.802  36.019  1.00  0.00           C
ATOM   8522 4C21 POPEa 361      83.393  48.752  36.229  1.00  0.00           C
ATOM   8525 5C21 POPEa 361      83.023  48.071  34.899  1.00  0.00           C
ATOM   8528 6C21 POPEa 361      81.944  47.001  35.049  1.00  0.00           C
ATOM   8531 7C21 POPEa 361      81.713  46.252  33.729  1.00  0.00           C
ATOM   8534 8C21 POPEa 361      80.723  45.102  33.869  1.00  0.00           C
ATOM   8538  C33 POPEa 361      87.113  45.811  44.139  1.00  0.00           C
ATOM   8541  C34 POPEa 361      87.163  44.902  42.909  1.00  0.00           C
ATOM   8544  C35 POPEa 361      86.973  45.611  41.559  1.00  0.00           C
ATOM   8547  C36 POPEa 361      85.573  45.411  40.949  1.00  0.00           C
ATOM   8550  C37 POPEa 361      85.433  45.931  39.509  1.00  0.00           C
ATOM   8553  C38 POPEa 361      85.853  44.932  38.419  1.00  0.00           C
ATOM   8556  C39 POPEa 361      87.354  44.872  38.079  1.00  0.00           C
ATOM   8559 0C31 POPEa 361      87.933  46.242  37.699  1.00  0.00           C
ATOM   8562 1C31 POPEa 361      89.053  46.161  36.649  1.00  0.00           C
ATOM   8565 2C31 POPEa 361      88.854  47.111  35.449  1.00  0.00           C
ATOM   8568 3C31 POPEa 361      87.534  46.941  34.669  1.00  0.00           C
ATOM   8571 4C31 POPEa 361      87.214  45.492  34.319  1.00  0.00           C
ATOM   8574 5C31 POPEa 361      86.062  45.352  33.319  1.00  0.00           C
ATOM   8577 6C31 POPEa 361      85.493  43.931  33.279  1.00  0.00           C
ATOM   8581  NH3 POPEb 362      60.503 114.781   8.620  1.00  0.00           N
ATOM   8585  C12 POPEb 362      61.493 113.731   8.250  1.00  0.00           C
ATOM   8588  C11 POPEb 362      62.832 114.302   7.810  1.00  0.00           C
ATOM   8591  P   POPEb 362      65.332 113.642   7.920  1.00  0.00           P
ATOM   8592  O13 POPEb 362      66.023 112.451   7.400  1.00  0.00           O
ATOM   8593  O14 POPEb 362      65.383 114.792   7.000  1.00  0.00           O
ATOM   8594  O11 POPEb 362      65.893 114.102   9.370  1.00  0.00           O
ATOM   8595  O12 POPEb 362      63.813 113.332   8.170  1.00  0.00           O
ATOM   8596  C1  POPEb 362      66.223 113.192  10.440  1.00  0.00           C
ATOM   8599  C2  POPEb 362      67.313 113.701  11.480  1.00  0.00           C
ATOM   8601  O21 POPEb 362      66.953 113.321  12.830  1.00  0.00           O
ATOM   8602  C21 POPEb 362      67.972 112.870  13.600  1.00  0.00           C
ATOM   8603  O22 POPEb 362      69.133 112.782  13.250  1.00  0.00           O
ATOM   8604  C22 POPEb 362      67.464 112.581  15.030  1.00  0.00           C
ATOM   8607  C3  POPEb 362      67.484 115.250  11.490  1.00  0.00           C
ATOM   8610  O31 POPEb 362      68.464 115.742  12.440  1.00  0.00           O
ATOM   8611  C31 POPEb 362      68.203 116.381  13.590  1.00  0.00           C
ATOM   8612  O32 POPEb 362      69.104 116.872  14.270  1.00  0.00           O
ATOM   8613  C32 POPEb 362      66.722 116.551  13.910  1.00  0.00           C
ATOM   8616  C23 POPEb 362      68.214 111.432  15.760  1.00  0.00           C
ATOM   8619  C24 POPEb 362      67.464 110.842  16.970  1.00  0.00           C
ATOM   8622  C25 POPEb 362      67.292 111.781  18.180  1.00  0.00           C
ATOM   8625  C26 POPEb 362      68.583 112.031  18.970  1.00  0.00           C
ATOM   8628  C27 POPEb 362      68.362 112.012  20.500  1.00  0.00           C
ATOM   8631  C28 POPEb 362      69.703 112.192  21.260  1.00  0.00           C
ATOM   8634  C29 POPEb 362      69.743 111.640  22.660  1.00  0.00           C
ATOM   8636 0C21 POPEb 362      70.313 112.201  23.750  1.00  0.00           C
ATOM   8638 1C21 POPEb 362      71.002 113.542  23.850  1.00  0.00           C
ATOM   8641 2C21 POPEb 362      70.472 114.361  25.050  1.00  0.00           C
ATOM   8644 3C21 POPEb 362      69.003 114.792  24.890  1.00  0.00           C
ATOM   8647 4C21 POPEb 362      68.432 115.501  26.130  1.00  0.00           C
ATOM   8650 5C21 POPEb 362      68.703 117.012  26.160  1.00  0.00           C
ATOM   8653 6C21 POPEb 362      68.053 117.701  27.380  1.00  0.00           C
ATOM   8656 7C21 POPEb 362      68.333 119.212  27.400  1.00  0.00           C
ATOM   8659 8C21 POPEb 362      67.762 119.911  28.640  1.00  0.00           C
ATOM   8663  C33 POPEb 362      66.453 117.451  15.150  1.00  0.00           C
ATOM   8666  C34 POPEb 362      64.964 117.782  15.190  1.00  0.00           C
ATOM   8669  C35 POPEb 362      64.383 118.150  16.560  1.00  0.00           C
ATOM   8672  C36 POPEb 362      64.743 119.531  17.100  1.00  0.00           C
ATOM   8675  C37 POPEb 362      63.832 119.851  18.290  1.00  0.00           C
ATOM   8678  C38 POPEb 362      64.343 120.961  19.220  1.00  0.00           C
ATOM   8681  C39 POPEb 362      63.313 121.252  20.320  1.00  0.00           C
ATOM   8684 0C31 POPEb 362      63.923 121.781  21.620  1.00  0.00           C
ATOM   8687 1C31 POPEb 362      62.813 122.071  22.640  1.00  0.00           C
ATOM   8690 2C31 POPEb 362      63.303 122.232  24.080  1.00  0.00           C
ATOM   8693 3C31 POPEb 362      63.614 120.891  24.780  1.00  0.00           C
ATOM   8696 4C31 POPEb 362      63.544 121.042  26.300  1.00  0.00           C
ATOM   8699 5C31 POPEb 362      63.923 119.771  27.060  1.00  0.00           C
ATOM   8702 6C31 POPEb 362      63.804 119.951  28.570  1.00  0.00           C
ATOM   8706  NH3 POPEc 363       4.189  78.911  -1.730  1.00  0.00           N
ATOM   8710  C12 POPEc 363       5.299  78.072  -2.310  1.00  0.00           C
ATOM   8713  C11 POPEc 363       4.919  76.580  -2.460  1.00  0.00           C
ATOM   8716  P   POPEc 363       2.369  76.010  -2.100  1.00  0.00           P
ATOM   8717  O13 POPEc 363       2.200  77.132  -1.140  1.00  0.00           O
ATOM   8718  O14 POPEc 363       1.190  75.602  -2.920  1.00  0.00           O
ATOM   8719  O11 POPEc 363       2.880  74.751  -1.280  1.00  0.00           O
ATOM   8720  O12 POPEc 363       3.610  76.402  -2.990  1.00  0.00           O
ATOM   8721  C1  POPEc 363       2.180  74.290  -0.120  1.00  0.00           C
ATOM   8724  C2  POPEc 363       3.030  74.441   1.160  1.00  0.00           C
ATOM   8726  O21 POPEc 363       2.290  74.021   2.310  1.00  0.00           O
ATOM   8727  C21 POPEc 363       1.899  74.931   3.200  1.00  0.00           C
ATOM   8728  O22 POPEc 363       1.099  75.831   2.980  1.00  0.00           O
ATOM   8729  C22 POPEc 363       2.600  74.591   4.520  1.00  0.00           C
ATOM   8732  C3  POPEc 363       3.680  75.852   1.260  1.00  0.00           C
ATOM   8735  O31 POPEc 363       4.519  75.910   2.420  1.00  0.00           O
ATOM   8736  C31 POPEc 363       5.380  76.922   2.400  1.00  0.00           C
ATOM   8737  O32 POPEc 363       5.489  77.742   1.500  1.00  0.00           O
ATOM   8738  C32 POPEc 363       6.210  76.822   3.670  1.00  0.00           C
ATOM   8741  C23 POPEc 363       2.209  75.462   5.740  1.00  0.00           C
ATOM   8744  C24 POPEc 363       1.949  74.611   6.990  1.00  0.00           C
ATOM   8747  C25 POPEc 363       0.660  73.782   6.870  1.00  0.00           C
ATOM   8750  C26 POPEc 363       0.470  72.760   8.000  1.00  0.00           C
ATOM   8753  C27 POPEc 363      -0.650  71.771   7.660  1.00  0.00           C
ATOM   8756  C28 POPEc 363      -0.910  70.742   8.770  1.00  0.00           C
ATOM   8759  C29 POPEc 363      -1.790  69.642   8.250  1.00  0.00           C
ATOM   8761 0C21 POPEc 363      -1.390  68.441   7.790  1.00  0.00           C
ATOM   8763 1C21 POPEc 363       0.030  67.941   7.700  1.00  0.00           C
ATOM   8766 2C21 POPEc 363       0.229  66.720   8.610  1.00  0.00           C
ATOM   8769 3C21 POPEc 363       1.669  66.191   8.580  1.00  0.00           C
ATOM   8772 4C21 POPEc 363       1.840  64.852   9.310  1.00  0.00           C
ATOM   8775 5C21 POPEc 363       1.490  64.882  10.810  1.00  0.00           C
ATOM   8778 6C21 POPEc 363       2.489  65.691  11.650  1.00  0.00           C
ATOM   8781 7C21 POPEc 363       2.060  65.811  13.120  1.00  0.00           C
ATOM   8784 8C21 POPEc 363       3.109  66.470  14.020  1.00  0.00           C
ATOM   8788  C33 POPEc 363       5.880  77.941   4.660  1.00  0.00           C
ATOM   8791  C34 POPEc 363       6.879  77.981   5.820  1.00  0.00           C
ATOM   8794  C35 POPEc 363       7.150  76.611   6.450  1.00  0.00           C
ATOM   8797  C36 POPEc 363       7.939  76.782   7.740  1.00  0.00           C
ATOM   8800  C37 POPEc 363       8.230  75.491   8.500  1.00  0.00           C
ATOM   8803  C38 POPEc 363       8.850  75.852   9.850  1.00  0.00           C
ATOM   8806  C39 POPEc 363       9.189  74.672  10.760  1.00  0.00           C
ATOM   8809 0C31 POPEc 363       7.959  73.981  11.350  1.00  0.00           C
ATOM   8812 1C31 POPEc 363       8.369  73.040  12.480  1.00  0.00           C
ATOM   8815 2C31 POPEc 363       7.229  72.142  12.960  1.00  0.00           C
ATOM   8818 3C31 POPEc 363       7.580  71.400  14.250  1.00  0.00           C
ATOM   8821 4C31 POPEc 363       7.320  72.291  15.470  1.00  0.00           C
ATOM   8824 5C31 POPEc 363       7.299  71.501  16.780  1.00  0.00           C
ATOM   8827 6C31 POPEc 363       6.079  71.841  17.630  1.00  0.00           C
ATOM   8831  NH3 POPEd 364      28.733  41.091   4.450  1.00  0.00           N
ATOM   8835  C12 POPEd 364      28.024  42.141   3.640  1.00  0.00           C
ATOM   8838  C11 POPEd 364      27.692  43.421   4.450  1.00  0.00           C
ATOM   8841  P   POPEd 364      25.843  45.401   4.460  1.00  0.00           P
ATOM   8842  O13 POPEd 364      26.723  46.511   4.890  1.00  0.00           O
ATOM   8843  O14 POPEd 364      24.783  45.751   3.500  1.00  0.00           O
ATOM   8844  O11 POPEd 364      25.143  44.802   5.770  1.00  0.00           O
ATOM   8845  O12 POPEd 364      26.684  44.191   3.830  1.00  0.00           O
ATOM   8846  C1  POPEd 364      25.823  44.681   7.020  1.00  0.00           C
ATOM   8849  C2  POPEd 364      25.273  45.632   8.150  1.00  0.00           C
ATOM   8851  O21 POPEd 364      24.602  44.911   9.200  1.00  0.00           O
ATOM   8852  C21 POPEd 364      25.413  44.212   9.990  1.00  0.00           C
ATOM   8853  O22 POPEd 364      26.603  44.021   9.790  1.00  0.00           O
ATOM   8854  C22 POPEd 364      24.672  43.852  11.280  1.00  0.00           C
ATOM   8857  C3  POPEd 364      24.323  46.742   7.640  1.00  0.00           C
ATOM   8860  O31 POPEd 364      24.313  47.841   8.580  1.00  0.00           O
ATOM   8861  C31 POPEd 364      23.124  48.221   9.050  1.00  0.00           C
ATOM   8862  O32 POPEd 364      22.053  47.761   8.700  1.00  0.00           O
ATOM   8863  C32 POPEd 364      23.373  49.212  10.170  1.00  0.00           C
ATOM   8866  C23 POPEd 364      25.653  43.542  12.440  1.00  0.00           C
ATOM   8869  C24 POPEd 364      26.293  44.802  13.060  1.00  0.00           C
ATOM   8872  C25 POPEd 364      25.464  45.382  14.210  1.00  0.00           C
ATOM   8875  C26 POPEd 364      25.922  46.772  14.680  1.00  0.00           C
ATOM   8878  C27 POPEd 364      25.233  47.181  15.990  1.00  0.00           C
ATOM   8881  C28 POPEd 364      25.753  48.510  16.560  1.00  0.00           C
ATOM   8884  C29 POPEd 364      27.143  48.451  17.150  1.00  0.00           C
ATOM   8886 0C21 POPEd 364      27.483  47.822  18.290  1.00  0.00           C
ATOM   8888 1C21 POPEd 364      26.553  47.071  19.220  1.00  0.00           C
ATOM   8891 2C21 POPEd 364      26.833  47.422  20.690  1.00  0.00           C
ATOM   8894 3C21 POPEd 364      25.793  46.842  21.660  1.00  0.00           C
ATOM   8897 4C21 POPEd 364      26.094  47.211  23.120  1.00  0.00           C
ATOM   8900 5C21 POPEd 364      24.923  46.901  24.070  1.00  0.00           C
ATOM   8903 6C21 POPEd 364      25.373  46.611  25.510  1.00  0.00           C
ATOM   8906 7C21 POPEd 364      24.193  46.532  26.480  1.00  0.00           C
ATOM   8909 8C21 POPEd 364      24.553  45.942  27.850  1.00  0.00           C
ATOM   8913  C33 POPEd 364      24.044  48.531  11.400  1.00  0.00           C
ATOM   8916  C34 POPEd 364      23.094  48.391  12.600  1.00  0.00           C
ATOM   8919  C35 POPEd 364      22.813  49.741  13.270  1.00  0.00           C
ATOM   8922  C36 POPEd 364      21.593  49.760  14.190  1.00  0.00           C
ATOM   8925  C37 POPEd 364      21.854  50.282  15.610  1.00  0.00           C
ATOM   8928  C38 POPEd 364      20.583  50.212  16.470  1.00  0.00           C
ATOM   8931  C39 POPEd 364      20.733  50.841  17.860  1.00  0.00           C
ATOM   8934 0C31 POPEd 364      21.403  49.922  18.880  1.00  0.00           C
ATOM   8937 1C31 POPEd 364      21.523  50.581  20.260  1.00  0.00           C
ATOM   8940 2C31 POPEd 364      22.032  49.631  21.350  1.00  0.00           C
ATOM   8943 3C31 POPEd 364      20.973  48.640  21.830  1.00  0.00           C
ATOM   8946 4C31 POPEd 364      21.503  47.752  22.970  1.00  0.00           C
ATOM   8949 5C31 POPEd 364      20.373  47.001  23.680  1.00  0.00           C
ATOM   8952 6C31 POPEd 364      20.863  46.070  24.780  1.00  0.00           C
ATOM   8956  NH3 POPEe 365      80.224  84.221   8.160  1.00  0.00           N
ATOM   8960  C12 POPEe 365      80.284  83.062   7.210  1.00  0.00           C
ATOM   8963  C11 POPEe 365      78.942  82.962   6.460  1.00  0.00           C
ATOM   8966  P   POPEe 365      77.983  80.510   6.700  1.00  0.00           P
ATOM   8967  O13 POPEe 365      76.534  80.842   6.730  1.00  0.00           O
ATOM   8968  O14 POPEe 365      78.373  79.231   6.080  1.00  0.00           O
ATOM   8969  O11 POPEe 365      78.633  80.650   8.130  1.00  0.00           O
ATOM   8970  O12 POPEe 365      78.734  81.672   5.900  1.00  0.00           O
ATOM   8971  C1  POPEe 365      77.893  81.201   9.220  1.00  0.00           C
ATOM   8974  C2  POPEe 365      78.483  80.732  10.570  1.00  0.00           C
ATOM   8976  O21 POPEe 365      78.424  81.760  11.580  1.00  0.00           O
ATOM   8977  C21 POPEe 365      79.292  82.742  11.540  1.00  0.00           C
ATOM   8978  O22 POPEe 365      79.924  83.132  10.560  1.00  0.00           O
ATOM   8979  C22 POPEe 365      79.472  83.332  12.950  1.00  0.00           C
ATOM   8982  C3  POPEe 365      79.894  80.081  10.500  1.00  0.00           C
ATOM   8985  O31 POPEe 365      80.262  79.751  11.840  1.00  0.00           O
ATOM   8986  C31 POPEe 365      81.502  79.371  12.050  1.00  0.00           C
ATOM   8987  O32 POPEe 365      82.354  79.150  11.210  1.00  0.00           O
ATOM   8988  C32 POPEe 365      81.674  79.371  13.580  1.00  0.00           C
ATOM   8991  C23 POPEe 365      80.893  83.911  13.180  1.00  0.00           C
ATOM   8994  C24 POPEe 365      81.453  83.652  14.590  1.00  0.00           C
ATOM   8997  C25 POPEe 365      82.924  84.102  14.730  1.00  0.00           C
ATOM   9000  C26 POPEe 365      83.464  84.091  16.160  1.00  0.00           C
ATOM   9003  C27 POPEe 365      84.982  84.391  16.200  1.00  0.00           C
ATOM   9006  C28 POPEe 365      85.512  84.792  17.600  1.00  0.00           C
ATOM   9009  C29 POPEe 365      85.344  83.701  18.620  1.00  0.00           C
ATOM   9011 0C21 POPEe 365      85.933  83.642  19.830  1.00  0.00           C
ATOM   9013 1C21 POPEe 365      86.913  84.622  20.450  1.00  0.00           C
ATOM   9016 2C21 POPEe 365      87.813  83.892  21.460  1.00  0.00           C
ATOM   9019 3C21 POPEe 365      88.754  84.792  22.280  1.00  0.00           C
ATOM   9022 4C21 POPEe 365      89.393  84.032  23.450  1.00  0.00           C
ATOM   9025 5C21 POPEe 365      90.643  84.701  24.050  1.00  0.00           C
ATOM   9028 6C21 POPEe 365      90.354  85.872  25.000  1.00  0.00           C
ATOM   9031 7C21 POPEe 365      91.633  86.471  25.590  1.00  0.00           C
ATOM   9034 8C21 POPEe 365      91.362  87.572  26.620  1.00  0.00           C
ATOM   9038  C33 POPEe 365      83.103  79.021  14.040  1.00  0.00           C
ATOM   9041  C34 POPEe 365      83.413  79.411  15.490  1.00  0.00           C
ATOM   9044  C35 POPEe 365      82.382  78.861  16.490  1.00  0.00           C
ATOM   9047  C36 POPEe 365      82.902  78.731  17.930  1.00  0.00           C
ATOM   9050  C37 POPEe 365      81.832  79.132  18.940  1.00  0.00           C
ATOM   9053  C38 POPEe 365      82.043  78.591  20.370  1.00  0.00           C
ATOM   9056  C39 POPEe 365      81.013  79.132  21.380  1.00  0.00           C
ATOM   9059 0C31 POPEe 365      79.583  79.161  20.820  1.00  0.00           C
ATOM   9062 1C31 POPEe 365      78.502  79.422  21.870  1.00  0.00           C
ATOM   9065 2C31 POPEe 365      77.074  79.492  21.290  1.00  0.00           C
ATOM   9068 3C31 POPEe 365      76.692  78.250  20.460  1.00  0.00           C
ATOM   9071 4C31 POPEe 365      75.192  78.212  20.100  1.00  0.00           C
ATOM   9074 5C31 POPEe 365      74.813  76.972  19.280  1.00  0.00           C
ATOM   9077 6C31 POPEe 365      73.324  76.871  18.970  1.00  0.00           C
ATOM   9081  NH3 POPEf 366      64.163   2.562  50.249  1.00  0.00           N
ATOM   9085  C12 POPEf 366      64.593   1.572  51.279  1.00  0.00           C
ATOM   9088  C11 POPEf 366      63.983   0.192  50.999  1.00  0.00           C
ATOM   9091  P   POPEf 366      65.703  -1.548  52.109  1.00  0.00           P
ATOM   9092  O13 POPEf 366      66.083  -1.538  53.529  1.00  0.00           O
ATOM   9093  O14 POPEf 366      65.493  -2.878  51.469  1.00  0.00           O
ATOM   9094  O11 POPEf 366      66.743  -0.668  51.279  1.00  0.00           O
ATOM   9095  O12 POPEf 366      64.363  -0.748  51.999  1.00  0.00           O
ATOM   9096  C1  POPEf 366      66.983  -0.928  49.889  1.00  0.00           C
ATOM   9099  C2  POPEf 366      67.703   0.262  49.189  1.00  0.00           C
ATOM   9101  O21 POPEf 366      67.733   0.022  47.779  1.00  0.00           O
ATOM   9102  C21 POPEf 366      66.593   0.212  47.139  1.00  0.00           C
ATOM   9103  O22 POPEf 366      65.563   0.662  47.639  1.00  0.00           O
ATOM   9104  C22 POPEf 366      66.762  -0.298  45.709  1.00  0.00           C
ATOM   9107  C3  POPEf 366      69.163   0.472  49.719  1.00  0.00           C
ATOM   9110  O31 POPEf 366      70.072   1.122  48.789  1.00  0.00           O
ATOM   9111  C31 POPEf 366      69.743   2.352  48.439  1.00  0.00           C
ATOM   9112  O32 POPEf 366      68.773   2.962  48.839  1.00  0.00           O
ATOM   9113  C32 POPEf 366      70.753   2.872  47.419  1.00  0.00           C
ATOM   9116  C23 POPEf 366      65.652   0.092  44.689  1.00  0.00           C
ATOM   9119  C24 POPEf 366      66.253   0.582  43.359  1.00  0.00           C
ATOM   9122  C25 POPEf 366      67.034  -0.478  42.559  1.00  0.00           C
ATOM   9125  C26 POPEf 366      68.354   0.102  41.999  1.00  0.00           C
ATOM   9128  C27 POPEf 366      69.034  -0.808  40.969  1.00  0.00           C
ATOM   9131  C28 POPEf 366      70.402  -0.288  40.499  1.00  0.00           C
ATOM   9134  C29 POPEf 366      70.313   1.012  39.749  1.00  0.00           C
ATOM   9136 0C21 POPEf 366      70.453   1.192  38.419  1.00  0.00           C
ATOM   9138 1C21 POPEf 366      70.773   0.112  37.419  1.00  0.00           C
ATOM   9141 2C21 POPEf 366      69.512  -0.628  36.919  1.00  0.00           C
ATOM   9144 3C21 POPEf 366      68.593   0.212  36.029  1.00  0.00           C
ATOM   9147 4C21 POPEf 366      67.593  -0.658  35.259  1.00  0.00           C
ATOM   9150 5C21 POPEf 366      66.753   0.132  34.259  1.00  0.00           C
ATOM   9153 6C21 POPEf 366      66.332  -0.678  33.019  1.00  0.00           C
ATOM   9156 7C21 POPEf 366      65.833   0.262  31.919  1.00  0.00           C
ATOM   9159 8C21 POPEf 366      65.714  -0.298  30.500  1.00  0.00           C
ATOM   9163  C33 POPEf 366      70.233   2.762  45.979  1.00  0.00           C
ATOM   9166  C34 POPEf 366      71.284   3.182  44.939  1.00  0.00           C
ATOM   9169  C35 POPEf 366      70.703   3.122  43.519  1.00  0.00           C
ATOM   9172  C36 POPEf 366      70.413   4.502  42.929  1.00  0.00           C
ATOM   9175  C37 POPEf 366      69.192   4.502  42.009  1.00  0.00           C
ATOM   9178  C38 POPEf 366      69.082   5.812  41.219  1.00  0.00           C
ATOM   9181  C39 POPEf 366      69.924   5.802  39.929  1.00  0.00           C
ATOM   9184 0C31 POPEf 366      69.203   5.062  38.799  1.00  0.00           C
ATOM   9187 1C31 POPEf 366      69.924   5.182  37.449  1.00  0.00           C
ATOM   9190 2C31 POPEf 366      69.012   4.812  36.279  1.00  0.00           C
ATOM   9193 3C31 POPEf 366      69.652   5.032  34.909  1.00  0.00           C
ATOM   9196 4C31 POPEf 366      70.773   4.032  34.589  1.00  0.00           C
ATOM   9199 5C31 POPEf 366      71.593   4.462  33.359  1.00  0.00           C
ATOM   9202 6C31 POPEf 366      72.572   3.402  32.859  1.00  0.00           C
ATOM   9206  NH3 POPEg 367      88.604  74.091  48.969  1.00  0.00           N
ATOM   9210  C12 POPEg 367      88.942  75.231  49.889  1.00  0.00           C
ATOM   9213  C11 POPEg 367      88.303  76.542  49.379  1.00  0.00           C
ATOM   9216  P   POPEg 367      85.663  76.831  49.429  1.00  0.00           P
ATOM   9217  O13 POPEg 367      85.183  77.981  48.629  1.00  0.00           O
ATOM   9218  O14 POPEg 367      85.824  76.962  50.889  1.00  0.00           O
ATOM   9219  O11 POPEg 367      84.832  75.521  49.099  1.00  0.00           O
ATOM   9220  O12 POPEg 367      87.014  76.321  48.819  1.00  0.00           O
ATOM   9221  C1  POPEg 367      84.063  75.371  47.899  1.00  0.00           C
ATOM   9224  C2  POPEg 367      84.882  75.080  46.599  1.00  0.00           C
ATOM   9226  O21 POPEg 367      84.023  74.371  45.699  1.00  0.00           O
ATOM   9227  C21 POPEg 367      84.292  74.561  44.409  1.00  0.00           C
ATOM   9228  O22 POPEg 367      85.133  75.321  43.959  1.00  0.00           O
ATOM   9229  C22 POPEg 367      83.353  73.691  43.569  1.00  0.00           C
ATOM   9232  C3  POPEg 367      86.144  74.201  46.839  1.00  0.00           C
ATOM   9235  O31 POPEg 367      86.563  73.471  45.659  1.00  0.00           O
ATOM   9236  C31 POPEg 367      87.844  73.541  45.349  1.00  0.00           C
ATOM   9237  O32 POPEg 367      88.754  73.782  46.119  1.00  0.00           O
ATOM   9238  C32 POPEg 367      87.993  73.382  43.849  1.00  0.00           C
ATOM   9241  C23 POPEg 367      84.053  73.150  42.319  1.00  0.00           C
ATOM   9244  C24 POPEg 367      84.934  71.911  42.559  1.00  0.00           C
ATOM   9247  C25 POPEg 367      85.773  71.650  41.309  1.00  0.00           C
ATOM   9250  C26 POPEg 367      86.674  70.400  41.349  1.00  0.00           C
ATOM   9253  C27 POPEg 367      87.604  70.371  40.129  1.00  0.00           C
ATOM   9256  C28 POPEg 367      88.353  69.042  39.939  1.00  0.00           C
ATOM   9259  C29 POPEg 367      87.714  68.161  38.899  1.00  0.00           C
ATOM   9261 0C21 POPEg 367      88.293  67.602  37.819  1.00  0.00           C
ATOM   9263 1C21 POPEg 367      89.733  67.731  37.389  1.00  0.00           C
ATOM   9266 2C21 POPEg 367      90.533  66.411  37.329  1.00  0.00           C
ATOM   9269 3C21 POPEg 367      90.083  65.421  36.239  1.00  0.00           C
ATOM   9272 4C21 POPEg 367      89.332  64.201  36.809  1.00  0.00           C
ATOM   9275 5C21 POPEg 367      89.203  63.062  35.789  1.00  0.00           C
ATOM   9278 6C21 POPEg 367      90.463  62.201  35.639  1.00  0.00           C
ATOM   9281 7C21 POPEg 367      90.284  61.061  34.619  1.00  0.00           C
ATOM   9284 8C21 POPEg 367      91.473  60.122  34.549  1.00  0.00           C
ATOM   9288  C33 POPEg 367      89.203  74.161  43.289  1.00  0.00           C
ATOM   9291  C34 POPEg 367      89.253  74.051  41.769  1.00  0.00           C
ATOM   9294  C35 POPEg 367      88.243  74.981  41.099  1.00  0.00           C
ATOM   9297  C36 POPEg 367      88.042  74.701  39.609  1.00  0.00           C
ATOM   9300  C37 POPEg 367      87.192  75.782  38.949  1.00  0.00           C
ATOM   9303  C38 POPEg 367      86.743  75.411  37.539  1.00  0.00           C
ATOM   9306  C39 POPEg 367      85.764  76.422  36.939  1.00  0.00           C
ATOM   9309 0C31 POPEg 367      86.433  77.742  36.539  1.00  0.00           C
ATOM   9312 1C31 POPEg 367      86.092  78.922  37.459  1.00  0.00           C
ATOM   9315 2C31 POPEg 367      86.633  80.242  36.879  1.00  0.00           C
ATOM   9318 3C31 POPEg 367      85.942  81.492  37.429  1.00  0.00           C
ATOM   9321 4C31 POPEg 367      86.512  82.012  38.749  1.00  0.00           C
ATOM   9324 5C31 POPEg 367      85.942  83.391  39.089  1.00  0.00           C
ATOM   9327 6C31 POPEg 367      86.464  83.971  40.399  1.00  0.00           C
ATOM   9331  NH3 POPEh 368     121.713  78.422   2.690  1.00  0.00           N
ATOM   9335  C12 POPEh 368     121.222  77.062   2.320  1.00  0.00           C
ATOM   9338  C11 POPEh 368     121.713  76.031   3.350  1.00  0.00           C
ATOM   9341  P   POPEh 368     119.903  74.171   3.130  1.00  0.00           P
ATOM   9342  O13 POPEh 368     118.983  74.981   2.310  1.00  0.00           O
ATOM   9343  O14 POPEh 368     119.903  72.731   2.840  1.00  0.00           O
ATOM   9344  O11 POPEh 368     119.583  74.382   4.660  1.00  0.00           O
ATOM   9345  O12 POPEh 368     121.353  74.712   2.950  1.00  0.00           O
ATOM   9346  C1  POPEh 368     118.483  73.651   5.210  1.00  0.00           C
ATOM   9349  C2  POPEh 368     118.592  73.602   6.760  1.00  0.00           C
ATOM   9351  O21 POPEh 368     117.393  74.080   7.390  1.00  0.00           O
ATOM   9352  C21 POPEh 368     116.303  73.361   7.140  1.00  0.00           C
ATOM   9353  O22 POPEh 368     116.254  72.391   6.410  1.00  0.00           O
ATOM   9354  C22 POPEh 368     115.103  73.922   7.890  1.00  0.00           C
ATOM   9357  C3  POPEh 368     119.813  74.421   7.250  1.00  0.00           C
ATOM   9360  O31 POPEh 368     119.783  74.602   8.670  1.00  0.00           O
ATOM   9361  C31 POPEh 368     120.873  74.872   9.390  1.00  0.00           C
ATOM   9362  O32 POPEh 368     120.854  75.071  10.590  1.00  0.00           O
ATOM   9363  C32 POPEh 368     122.174  74.911   8.580  1.00  0.00           C
ATOM   9366  C23 POPEh 368     115.503  74.791   9.100  1.00  0.00           C
ATOM   9369  C24 POPEh 368     114.304  75.361   9.860  1.00  0.00           C
ATOM   9372  C25 POPEh 368     114.692  76.072  11.170  1.00  0.00           C
ATOM   9375  C26 POPEh 368     115.523  75.181  12.100  1.00  0.00           C
ATOM   9378  C27 POPEh 368     115.684  75.712  13.530  1.00  0.00           C
ATOM   9381  C28 POPEh 368     114.453  75.451  14.400  1.00  0.00           C
ATOM   9384  C29 POPEh 368     114.663  75.862  15.840  1.00  0.00           C
ATOM   9386 0C21 POPEh 368     115.163  75.091  16.830  1.00  0.00           C
ATOM   9388 1C21 POPEh 368     115.644  73.661  16.750  1.00  0.00           C
ATOM   9391 2C21 POPEh 368     117.083  73.482  17.280  1.00  0.00           C
ATOM   9394 3C21 POPEh 368     117.373  72.051  17.770  1.00  0.00           C
ATOM   9397 4C21 POPEh 368     118.833  71.852  18.210  1.00  0.00           C
ATOM   9400 5C21 POPEh 368     119.053  70.562  19.020  1.00  0.00           C
ATOM   9403 6C21 POPEh 368     120.523  70.371  19.420  1.00  0.00           C
ATOM   9406 7C21 POPEh 368     120.714  69.400  20.590  1.00  0.00           C
ATOM   9409 8C21 POPEh 368     122.163  69.341  21.090  1.00  0.00           C
ATOM   9413  C33 POPEh 368     123.383  75.201   9.490  1.00  0.00           C
ATOM   9416  C34 POPEh 368     124.733  74.760   8.890  1.00  0.00           C
ATOM   9419  C35 POPEh 368     125.933  75.021   9.820  1.00  0.00           C
ATOM   9422  C36 POPEh 368     125.633  74.721  11.300  1.00  0.00           C
ATOM   9425  C37 POPEh 368     126.813  74.861  12.270  1.00  0.00           C
ATOM   9428  C38 POPEh 368     126.333  74.901  13.740  1.00  0.00           C
ATOM   9431  C39 POPEh 368     125.463  73.701  14.160  1.00  0.00           C
ATOM   9434 0C31 POPEh 368     124.883  73.830  15.580  1.00  0.00           C
ATOM   9437 1C31 POPEh 368     123.973  72.650  15.950  1.00  0.00           C
ATOM   9440 2C31 POPEh 368     123.044  72.932  17.140  1.00  0.00           C
ATOM   9443 3C31 POPEh 368     123.513  72.382  18.490  1.00  0.00           C
ATOM   9446 4C31 POPEh 368     124.943  72.771  18.880  1.00  0.00           C
ATOM   9449 5C31 POPEh 368     125.284  72.361  20.320  1.00  0.00           C
ATOM   9452 6C31 POPEh 368     126.734  72.672  20.680  1.00  0.00           C
ATOM   9456  NH3 POPEi 369     100.383   9.742  11.210  1.00  0.00           N
ATOM   9460  C12 POPEi 369      99.643   8.542  10.700  1.00  0.00           C
ATOM   9463  C11 POPEi 369     100.023   7.282  11.480  1.00  0.00           C
ATOM   9466  P   POPEi 369     100.004   5.012  10.200  1.00  0.00           P
ATOM   9467  O13 POPEi 369     100.762   4.182  11.160  1.00  0.00           O
ATOM   9468  O14 POPEi 369     100.824   5.492   9.060  1.00  0.00           O
ATOM   9469  O11 POPEi 369      98.824   4.122   9.610  1.00  0.00           O
ATOM   9470  O12 POPEi 369      99.283   6.192  10.950  1.00  0.00           O
ATOM   9471  C1  POPEi 369      98.373   2.972  10.350  1.00  0.00           C
ATOM   9474  C2  POPEi 369      97.553   3.322  11.630  1.00  0.00           C
ATOM   9476  O21 POPEi 369      97.263   2.082  12.300  1.00  0.00           O
ATOM   9477  C21 POPEi 369      97.453   2.072  13.600  1.00  0.00           C
ATOM   9478  O22 POPEi 369      97.833   3.022  14.270  1.00  0.00           O
ATOM   9479  C22 POPEi 369      97.143   0.692  14.200  1.00  0.00           C
ATOM   9482  C3  POPEi 369      96.222   4.052  11.260  1.00  0.00           C
ATOM   9485  O31 POPEi 369      95.554   4.632  12.400  1.00  0.00           O
ATOM   9486  C31 POPEi 369      94.223   4.662  12.320  1.00  0.00           C
ATOM   9487  O32 POPEi 369      93.553   4.092  11.470  1.00  0.00           O
ATOM   9488  C32 POPEi 369      93.592   5.502  13.430  1.00  0.00           C
ATOM   9491  C23 POPEi 369      97.513   0.592  15.700  1.00  0.00           C
ATOM   9494  C24 POPEi 369      97.413  -0.858  16.230  1.00  0.00           C
ATOM   9497  C25 POPEi 369      97.653  -0.988  17.740  1.00  0.00           C
ATOM   9500  C26 POPEi 369      96.443  -0.528  18.570  1.00  0.00           C
ATOM   9503  C27 POPEi 369      96.643  -0.648  20.090  1.00  0.00           C
ATOM   9506  C28 POPEi 369      95.433  -0.048  20.850  1.00  0.00           C
ATOM   9509  C29 POPEi 369      95.383  -0.428  22.310  1.00  0.00           C
ATOM   9511 0C21 POPEi 369      94.262  -0.798  22.970  1.00  0.00           C
ATOM   9513 1C21 POPEi 369      92.872  -0.848  22.400  1.00  0.00           C
ATOM   9516 2C21 POPEi 369      91.792  -0.318  23.360  1.00  0.00           C
ATOM   9519 3C21 POPEi 369      91.534  -1.228  24.570  1.00  0.00           C
ATOM   9522 4C21 POPEi 369      90.363  -0.728  25.420  1.00  0.00           C
ATOM   9525 5C21 POPEi 369      89.803  -1.768  26.400  1.00  0.00           C
ATOM   9528 6C21 POPEi 369      90.783  -2.278  27.460  1.00  0.00           C
ATOM   9531 7C21 POPEi 369      90.122  -3.368  28.320  1.00  0.00           C
ATOM   9534 8C21 POPEi 369      91.023  -4.048  29.350  1.00  0.00           C
ATOM   9538  C33 POPEi 369      94.403   5.602  14.740  1.00  0.00           C
ATOM   9541  C34 POPEi 369      95.214   6.912  14.800  1.00  0.00           C
ATOM   9544  C35 POPEi 369      94.434   8.152  15.250  1.00  0.00           C
ATOM   9547  C36 POPEi 369      93.973   8.072  16.710  1.00  0.00           C
ATOM   9550  C37 POPEi 369      93.393   9.382  17.250  1.00  0.00           C
ATOM   9553  C38 POPEi 369      93.122   9.302  18.760  1.00  0.00           C
ATOM   9556  C39 POPEi 369      92.413  10.552  19.280  1.00  0.00           C
ATOM   9559 0C31 POPEi 369      92.202  10.582  20.800  1.00  0.00           C
ATOM   9562 1C31 POPEi 369      91.362  11.802  21.180  1.00  0.00           C
ATOM   9565 2C31 POPEi 369      91.333  12.162  22.670  1.00  0.00           C
ATOM   9568 3C31 POPEi 369      91.023  10.992  23.610  1.00  0.00           C
ATOM   9571 4C31 POPEi 369      90.713  11.512  25.010  1.00  0.00           C
ATOM   9574 5C31 POPEi 369      90.252  10.422  25.990  1.00  0.00           C
ATOM   9577 6C31 POPEi 369      89.913  11.002  27.360  1.00  0.00           C
ATOM   9581  NH3 POPEj 370     123.943  51.761  50.469  1.00  0.00           N
ATOM   9585  C12 POPEj 370     123.983  53.261  50.269  1.00  0.00           C
ATOM   9588  C11 POPEj 370     125.383  53.892  50.089  1.00  0.00           C
ATOM   9591  P   POPEj 370     126.153  56.422  49.689  1.00  0.00           P
ATOM   9592  O13 POPEj 370     125.613  57.701  50.179  1.00  0.00           O
ATOM   9593  O14 POPEj 370     127.612  56.182  49.869  1.00  0.00           O
ATOM   9594  O11 POPEj 370     125.673  56.222  48.169  1.00  0.00           O
ATOM   9595  O12 POPEj 370     125.303  55.282  50.399  1.00  0.00           O
ATOM   9596  C1  POPEj 370     125.214  57.362  47.419  1.00  0.00           C
ATOM   9599  C2  POPEj 370     124.464  56.962  46.129  1.00  0.00           C
ATOM   9601  O21 POPEj 370     124.873  57.871  45.069  1.00  0.00           O
ATOM   9602  C21 POPEj 370     125.063  57.250  43.899  1.00  0.00           C
ATOM   9603  O22 POPEj 370     124.604  56.172  43.579  1.00  0.00           O
ATOM   9604  C22 POPEj 370     126.133  58.011  43.099  1.00  0.00           C
ATOM   9607  C3  POPEj 370     122.924  56.951  46.379  1.00  0.00           C
ATOM   9610  O31 POPEj 370     122.202  56.562  45.199  1.00  0.00           O
ATOM   9611  C31 POPEj 370     121.433  57.462  44.609  1.00  0.00           C
ATOM   9612  O32 POPEj 370     121.044  58.500  45.119  1.00  0.00           O
ATOM   9613  C32 POPEj 370     121.114  56.962  43.219  1.00  0.00           C
ATOM   9616  C23 POPEj 370     125.924  58.081  41.569  1.00  0.00           C
ATOM   9619  C24 POPEj 370     126.813  59.161  40.929  1.00  0.00           C
ATOM   9622  C25 POPEj 370     126.823  59.142  39.399  1.00  0.00           C
ATOM   9625  C26 POPEj 370     125.414  59.042  38.789  1.00  0.00           C
ATOM   9628  C27 POPEj 370     125.404  58.942  37.269  1.00  0.00           C
ATOM   9631  C28 POPEj 370     124.062  58.352  36.779  1.00  0.00           C
ATOM   9634  C29 POPEj 370     124.043  58.062  35.309  1.00  0.00           C
ATOM   9636 0C21 POPEj 370     124.583  56.982  34.729  1.00  0.00           C
ATOM   9638 1C21 POPEj 370     125.284  55.831  35.419  1.00  0.00           C
ATOM   9641 2C21 POPEj 370     125.273  54.571  34.529  1.00  0.00           C
ATOM   9644 3C21 POPEj 370     126.193  54.692  33.299  1.00  0.00           C
ATOM   9647 4C21 POPEj 370     125.893  53.652  32.209  1.00  0.00           C
ATOM   9650 5C21 POPEj 370     126.654  53.951  30.910  1.00  0.00           C
ATOM   9653 6C21 POPEj 370     126.133  53.181  29.690  1.00  0.00           C
ATOM   9656 7C21 POPEj 370     125.043  53.931  28.920  1.00  0.00           C
ATOM   9659 8C21 POPEj 370     124.443  53.151  27.750  1.00  0.00           C
ATOM   9663  C33 POPEj 370     121.692  57.901  42.139  1.00  0.00           C
ATOM   9666  C34 POPEj 370     121.573  57.292  40.749  1.00  0.00           C
ATOM   9669  C35 POPEj 370     120.124  57.151  40.299  1.00  0.00           C
ATOM   9672  C36 POPEj 370     120.033  56.812  38.809  1.00  0.00           C
ATOM   9675  C37 POPEj 370     118.663  57.122  38.199  1.00  0.00           C
ATOM   9678  C38 POPEj 370     118.824  57.402  36.699  1.00  0.00           C
ATOM   9681  C39 POPEj 370     117.513  57.481  35.919  1.00  0.00           C
ATOM   9684 0C31 POPEj 370     117.812  57.632  34.429  1.00  0.00           C
ATOM   9687 1C31 POPEj 370     116.583  57.510  33.519  1.00  0.00           C
ATOM   9690 2C31 POPEj 370     117.003  57.642  32.049  1.00  0.00           C
ATOM   9693 3C31 POPEj 370     115.883  57.411  31.040  1.00  0.00           C
ATOM   9696 4C31 POPEj 370     115.243  56.021  31.150  1.00  0.00           C
ATOM   9699 5C31 POPEj 370     114.553  55.571  29.870  1.00  0.00           C
ATOM   9702 6C31 POPEj 370     113.894  54.202  30.010  1.00  0.00           C
ATOM   9706  NH3 POPEk 371     111.324  72.330   1.780  1.00  0.00           N
ATOM   9710  C12 POPEk 371     112.313  71.611   2.680  1.00  0.00           C
ATOM   9713  C11 POPEk 371     112.563  70.141   2.280  1.00  0.00           C
ATOM   9716  P   POPEk 371     114.394  68.570   3.440  1.00  0.00           P
ATOM   9717  O13 POPEk 371     114.143  67.372   2.610  1.00  0.00           O
ATOM   9718  O14 POPEk 371     115.803  68.791   3.870  1.00  0.00           O
ATOM   9719  O11 POPEk 371     113.424  68.580   4.680  1.00  0.00           O
ATOM   9720  O12 POPEk 371     113.903  69.791   2.610  1.00  0.00           O
ATOM   9721  C1  POPEk 371     113.763  69.201   5.930  1.00  0.00           C
ATOM   9724  C2  POPEk 371     113.573  68.161   7.060  1.00  0.00           C
ATOM   9726  O21 POPEk 371     112.803  68.712   8.160  1.00  0.00           O
ATOM   9727  C21 POPEk 371     113.442  69.611   8.880  1.00  0.00           C
ATOM   9728  O22 POPEk 371     114.583  69.981   8.740  1.00  0.00           O
ATOM   9729  C22 POPEk 371     112.463  70.242   9.870  1.00  0.00           C
ATOM   9732  C3  POPEk 371     114.873  67.422   7.490  1.00  0.00           C
ATOM   9735  O31 POPEk 371     114.583  66.601   8.640  1.00  0.00           O
ATOM   9736  C31 POPEk 371     114.702  65.301   8.470  1.00  0.00           C
ATOM   9737  O32 POPEk 371     115.523  64.742   7.760  1.00  0.00           O
ATOM   9738  C32 POPEk 371     113.573  64.632   9.240  1.00  0.00           C
ATOM   9741  C23 POPEk 371     113.122  71.372  10.700  1.00  0.00           C
ATOM   9744  C24 POPEk 371     113.452  70.982  12.150  1.00  0.00           C
ATOM   9747  C25 POPEk 371     114.273  69.701  12.350  1.00  0.00           C
ATOM   9750  C26 POPEk 371     114.562  69.441  13.850  1.00  0.00           C
ATOM   9753  C27 POPEk 371     115.203  68.072  14.120  1.00  0.00           C
ATOM   9756  C28 POPEk 371     115.442  67.742  15.610  1.00  0.00           C
ATOM   9759  C29 POPEk 371     114.203  67.372  16.400  1.00  0.00           C
ATOM   9761 0C21 POPEk 371     114.122  66.461  17.390  1.00  0.00           C
ATOM   9763 1C21 POPEk 371     115.252  65.610  17.930  1.00  0.00           C
ATOM   9766 2C21 POPEk 371     115.964  66.291  19.110  1.00  0.00           C
ATOM   9769 3C21 POPEk 371     117.133  65.441  19.650  1.00  0.00           C
ATOM   9772 4C21 POPEk 371     116.743  64.561  20.850  1.00  0.00           C
ATOM   9775 5C21 POPEk 371     117.942  63.890  21.530  1.00  0.00           C
ATOM   9778 6C21 POPEk 371     118.824  64.872  22.330  1.00  0.00           C
ATOM   9781 7C21 POPEk 371     120.133  64.251  22.820  1.00  0.00           C
ATOM   9784 8C21 POPEk 371     121.044  65.271  23.490  1.00  0.00           C
ATOM   9788  C33 POPEk 371     112.202  65.051   8.660  1.00  0.00           C
ATOM   9791  C34 POPEk 371     110.983  64.611   9.470  1.00  0.00           C
ATOM   9794  C35 POPEk 371     110.803  65.411  10.770  1.00  0.00           C
ATOM   9797  C36 POPEk 371     109.743  64.782  11.670  1.00  0.00           C
ATOM   9800  C37 POPEk 371     109.413  65.602  12.920  1.00  0.00           C
ATOM   9803  C38 POPEk 371     108.783  64.751  14.030  1.00  0.00           C
ATOM   9806  C39 POPEk 371     108.433  65.572  15.270  1.00  0.00           C
ATOM   9809 0C31 POPEk 371     109.604  65.992  16.170  1.00  0.00           C
ATOM   9812 1C31 POPEk 371     109.133  66.962  17.270  1.00  0.00           C
ATOM   9815 2C31 POPEk 371     110.173  67.301  18.340  1.00  0.00           C
ATOM   9818 3C31 POPEk 371     110.303  66.260  19.460  1.00  0.00           C
ATOM   9821 4C31 POPEk 371     109.002  66.080  20.270  1.00  0.00           C
ATOM   9824 5C31 POPEk 371     109.223  65.462  21.650  1.00  0.00           C
ATOM   9827 6C31 POPEk 371     107.942  65.312  22.470  1.00  0.00           C
ATOM   9831  NH3 POPEl 372      44.293 108.980  48.189  1.00  0.00           N
ATOM   9835  C12 POPEl 372      43.193 109.601  48.989  1.00  0.00           C
ATOM   9838  C11 POPEl 372      43.572 110.991  49.519  1.00  0.00           C
ATOM   9841  P   POPEl 372      42.243 113.132  50.159  1.00  0.00           P
ATOM   9842  O13 POPEl 372      41.044 113.472  50.969  1.00  0.00           O
ATOM   9843  O14 POPEl 372      43.493 113.801  50.559  1.00  0.00           O
ATOM   9844  O11 POPEl 372      41.992 113.482  48.649  1.00  0.00           O
ATOM   9845  O12 POPEl 372      42.424 111.572  50.109  1.00  0.00           O
ATOM   9846  C1  POPEl 372      40.714 113.741  48.099  1.00  0.00           C
ATOM   9849  C2  POPEl 372      40.422 112.801  46.899  1.00  0.00           C
ATOM   9851  O21 POPEl 372      39.953 113.482  45.729  1.00  0.00           O
ATOM   9852  C21 POPEl 372      38.813 114.132  45.849  1.00  0.00           C
ATOM   9853  O22 POPEl 372      38.313 114.571  46.869  1.00  0.00           O
ATOM   9854  C22 POPEl 372      38.174 114.221  44.469  1.00  0.00           C
ATOM   9857  C3  POPEl 372      39.463 111.620  47.279  1.00  0.00           C
ATOM   9860  O31 POPEl 372      39.113 110.882  46.099  1.00  0.00           O
ATOM   9861  C31 POPEl 372      39.054 109.571  46.109  1.00  0.00           C
ATOM   9862  O32 POPEl 372      39.083 108.840  47.089  1.00  0.00           O
ATOM   9863  C32 POPEl 372      39.144 109.081  44.659  1.00  0.00           C
ATOM   9866  C23 POPEl 372      37.703 112.822  44.019  1.00  0.00           C
ATOM   9869  C24 POPEl 372      37.434 112.661  42.519  1.00  0.00           C
ATOM   9872  C25 POPEl 372      38.723 112.572  41.679  1.00  0.00           C
ATOM   9875  C26 POPEl 372      38.464 111.882  40.339  1.00  0.00           C
ATOM   9878  C27 POPEl 372      39.683 111.931  39.409  1.00  0.00           C
ATOM   9881  C28 POPEl 372      39.393 111.432  37.979  1.00  0.00           C
ATOM   9884  C29 POPEl 372      39.173 109.941  37.919  1.00  0.00           C
ATOM   9886 0C21 POPEl 372      38.613 109.281  36.899  1.00  0.00           C
ATOM   9888 1C21 POPEl 372      38.093 109.881  35.619  1.00  0.00           C
ATOM   9891 2C21 POPEl 372      36.573 109.692  35.429  1.00  0.00           C
ATOM   9894 3C21 POPEl 372      36.124 108.221  35.579  1.00  0.00           C
ATOM   9897 4C21 POPEl 372      34.944 107.841  34.689  1.00  0.00           C
ATOM   9900 5C21 POPEl 372      34.553 106.371  34.869  1.00  0.00           C
ATOM   9903 6C21 POPEl 372      33.633 105.861  33.759  1.00  0.00           C
ATOM   9906 7C21 POPEl 372      33.424 104.342  33.839  1.00  0.00           C
ATOM   9909 8C21 POPEl 372      32.453 103.782  32.799  1.00  0.00           C
ATOM   9913  C33 POPEl 372      37.833 108.671  43.959  1.00  0.00           C
ATOM   9916  C34 POPEl 372      38.143 107.931  42.639  1.00  0.00           C
ATOM   9919  C35 POPEl 372      36.944 107.251  41.989  1.00  0.00           C
ATOM   9922  C36 POPEl 372      35.953 108.232  41.339  1.00  0.00           C
ATOM   9925  C37 POPEl 372      34.593 107.572  41.099  1.00  0.00           C
ATOM   9928  C38 POPEl 372      33.523 108.521  40.559  1.00  0.00           C
ATOM   9931  C39 POPEl 372      33.633 108.792  39.059  1.00  0.00           C
ATOM   9934 0C31 POPEl 372      32.393 109.531  38.549  1.00  0.00           C
ATOM   9937 1C31 POPEl 372      32.354 109.711  37.029  1.00  0.00           C
ATOM   9940 2C31 POPEl 372      31.192 110.622  36.619  1.00  0.00           C
ATOM   9943 3C31 POPEl 372      30.873 110.602  35.119  1.00  0.00           C
ATOM   9946 4C31 POPEl 372      30.223 109.291  34.659  1.00  0.00           C
ATOM   9949 5C31 POPEl 372      29.593 109.382  33.269  1.00  0.00           C
ATOM   9952 6C31 POPEl 372      28.854 108.102  32.859  1.00  0.00           C
ATOM   9956  NH3 POPEm 373      73.023 120.291   8.490  1.00  0.00           N
ATOM   9960  C12 POPEm 373      71.943 120.951   7.670  1.00  0.00           C
ATOM   9963  C11 POPEm 373      71.593 122.330   8.230  1.00  0.00           C
ATOM   9966  P   POPEm 373      70.424 124.574   7.530  1.00  0.00           P
ATOM   9967  O13 POPEm 373      70.893 125.385   6.380  1.00  0.00           O
ATOM   9968  O14 POPEm 373      68.993 124.744   7.850  1.00  0.00           O
ATOM   9969  O11 POPEm 373      71.284 125.005   8.810  1.00  0.00           O
ATOM   9970  O12 POPEm 373      70.722 123.031   7.350  1.00  0.00           O
ATOM   9971  C1  POPEm 373      70.652 124.855  10.090  1.00  0.00           C
ATOM   9974  C2  POPEm 373      71.643 125.105  11.270  1.00  0.00           C
ATOM   9976  O21 POPEm 373      70.924 125.473  12.450  1.00  0.00           O
ATOM   9977  C21 POPEm 373      70.383 126.695  12.480  1.00  0.00           C
ATOM   9978  O22 POPEm 373      70.293 127.455  11.530  1.00  0.00           O
ATOM   9979  C22 POPEm 373      69.883 126.975  13.900  1.00  0.00           C
ATOM   9982  C3  POPEm 373      72.803 126.105  10.920  1.00  0.00           C
ATOM   9985  O31 POPEm 373      73.402 126.775  12.040  1.00  0.00           O
ATOM   9986  C31 POPEm 373      74.343 126.124  12.700  1.00  0.00           C
ATOM   9987  O32 POPEm 373      74.563 124.925  12.620  1.00  0.00           O
ATOM   9988  C32 POPEm 373      75.003 127.134  13.640  1.00  0.00           C
ATOM   9991  C23 POPEm 373      70.893 126.483  14.970  1.00  0.00           C
ATOM   9994  C24 POPEm 373      70.442 126.595  16.430  1.00  0.00           C
ATOM   9997  C25 POPEm 373      71.563 126.035  17.310  1.00  0.00           C
ATOM  10000  C26 POPEm 373      71.293 125.984  18.820  1.00  0.00           C
ATOM  10003  C27 POPEm 373      72.613 125.664  19.550  1.00  0.00           C
ATOM  10006  C28 POPEm 373      72.473 125.385  21.050  1.00  0.00           C
ATOM  10009  C29 POPEm 373      71.934 126.583  21.800  1.00  0.00           C
ATOM  10011 0C21 POPEm 373      71.093 126.555  22.850  1.00  0.00           C
ATOM  10013 1C21 POPEm 373      70.542 125.324  23.530  1.00  0.00           C
ATOM  10016 2C21 POPEm 373      70.902 125.294  25.020  1.00  0.00           C
ATOM  10019 3C21 POPEm 373      70.273 124.083  25.730  1.00  0.00           C
ATOM  10022 4C21 POPEm 373      70.652 124.021  27.210  1.00  0.00           C
ATOM  10025 5C21 POPEm 373      69.932 122.890  27.960  1.00  0.00           C
ATOM  10028 6C21 POPEm 373      70.153 122.922  29.480  1.00  0.00           C
ATOM  10031 7C21 POPEm 373      71.622 122.712  29.860  1.00  0.00           C
ATOM  10034 8C21 POPEm 373      71.913 122.871  31.350  1.00  0.00           C
ATOM  10038  C33 POPEm 373      75.703 126.464  14.840  1.00  0.00           C
ATOM  10041  C34 POPEm 373      75.932 127.444  15.990  1.00  0.00           C
ATOM  10044  C35 POPEm 373      76.633 126.733  17.160  1.00  0.00           C
ATOM  10047  C36 POPEm 373      76.622 127.535  18.470  1.00  0.00           C
ATOM  10050  C37 POPEm 373      77.112 126.654  19.620  1.00  0.00           C
ATOM  10053  C38 POPEm 373      76.792 127.204  21.010  1.00  0.00           C
ATOM  10056  C39 POPEm 373      76.703 126.105  22.080  1.00  0.00           C
ATOM  10059 0C31 POPEm 373      77.993 125.305  22.310  1.00  0.00           C
ATOM  10062 1C31 POPEm 373      79.104 126.145  22.960  1.00  0.00           C
ATOM  10065 2C31 POPEm 373      80.284 125.305  23.470  1.00  0.00           C
ATOM  10068 3C31 POPEm 373      80.003 124.545  24.780  1.00  0.00           C
ATOM  10071 4C31 POPEm 373      81.203 123.671  25.190  1.00  0.00           C
ATOM  10074 5C31 POPEm 373      81.003 122.882  26.490  1.00  0.00           C
ATOM  10077 6C31 POPEm 373      82.103 121.842  26.700  1.00  0.00           C
ATOM  10081  NH3 POPEn 374      88.213  15.921  11.470  1.00  0.00           N
ATOM  10085  C12 POPEn 374      89.553  15.642  12.090  1.00  0.00           C
ATOM  10088  C11 POPEn 374      90.453  14.832  11.150  1.00  0.00           C
ATOM  10091  P   POPEn 374      90.593  12.662   9.750  1.00  0.00           P
ATOM  10092  O13 POPEn 374      89.692  11.522   9.480  1.00  0.00           O
ATOM  10093  O14 POPEn 374      90.983  13.542   8.610  1.00  0.00           O
ATOM  10094  O11 POPEn 374      91.843  12.292  10.650  1.00  0.00           O
ATOM  10095  O12 POPEn 374      89.783  13.642  10.720  1.00  0.00           O
ATOM  10096  C1  POPEn 374      92.364  10.992  10.960  1.00  0.00           C
ATOM  10099  C2  POPEn 374      92.533  10.762  12.510  1.00  0.00           C
ATOM  10101  O21 POPEn 374      92.014   9.512  13.030  1.00  0.00           O
ATOM  10102  C21 POPEn 374      90.723   9.252  12.890  1.00  0.00           C
ATOM  10103  O22 POPEn 374      90.053   9.422  11.890  1.00  0.00           O
ATOM  10104  C22 POPEn 374      90.153   8.812  14.250  1.00  0.00           C
ATOM  10107  C3  POPEn 374      91.923  11.962  13.300  1.00  0.00           C
ATOM  10110  O31 POPEn 374      91.743  11.752  14.730  1.00  0.00           O
ATOM  10111  C31 POPEn 374      91.144  12.802  15.270  1.00  0.00           C
ATOM  10112  O32 POPEn 374      90.824  13.812  14.640  1.00  0.00           O
ATOM  10113  C32 POPEn 374      90.913  12.642  16.770  1.00  0.00           C
ATOM  10116  C23 POPEn 374      89.363   7.482  14.240  1.00  0.00           C
ATOM  10119  C24 POPEn 374      88.413   7.342  15.450  1.00  0.00           C
ATOM  10122  C25 POPEn 374      89.082   7.492  16.820  1.00  0.00           C
ATOM  10125  C26 POPEn 374      88.054   7.572  17.960  1.00  0.00           C
ATOM  10128  C27 POPEn 374      88.653   8.132  19.260  1.00  0.00           C
ATOM  10131  C28 POPEn 374      87.583   8.332  20.350  1.00  0.00           C
ATOM  10134  C29 POPEn 374      88.042   9.262  21.440  1.00  0.00           C
ATOM  10136 0C21 POPEn 374      87.593   9.282  22.710  1.00  0.00           C
ATOM  10138 1C21 POPEn 374      86.534   8.392  23.300  1.00  0.00           C
ATOM  10141 2C21 POPEn 374      85.793   9.092  24.450  1.00  0.00           C
ATOM  10144 3C21 POPEn 374      85.043   8.112  25.360  1.00  0.00           C
ATOM  10147 4C21 POPEn 374      85.133   8.482  26.860  1.00  0.00           C
ATOM  10150 5C21 POPEn 374      86.543   8.322  27.430  1.00  0.00           C
ATOM  10153 6C21 POPEn 374      86.594   8.412  28.960  1.00  0.00           C
ATOM  10156 7C21 POPEn 374      87.963   8.002  29.510  1.00  0.00           C
ATOM  10159 8C21 POPEn 374      88.023   7.892  31.030  1.00  0.00           C
ATOM  10163  C33 POPEn 374      90.183  13.912  17.290  1.00  0.00           C
ATOM  10166  C34 POPEn 374      90.203  14.122  18.810  1.00  0.00           C
ATOM  10169  C35 POPEn 374      89.332  15.312  19.230  1.00  0.00           C
ATOM  10172  C36 POPEn 374      89.533  16.581  18.380  1.00  0.00           C
ATOM  10175  C37 POPEn 374      88.604  17.722  18.800  1.00  0.00           C
ATOM  10178  C38 POPEn 374      88.913  19.052  18.110  1.00  0.00           C
ATOM  10181  C39 POPEn 374      88.243  20.272  18.770  1.00  0.00           C
ATOM  10184 0C31 POPEn 374      86.713  20.231  18.830  1.00  0.00           C
ATOM  10187 1C31 POPEn 374      86.132  19.302  19.910  1.00  0.00           C
ATOM  10190 2C31 POPEn 374      85.004  19.910  20.740  1.00  0.00           C
ATOM  10193 3C31 POPEn 374      85.472  21.002  21.710  1.00  0.00           C
ATOM  10196 4C31 POPEn 374      84.453  21.251  22.820  1.00  0.00           C
ATOM  10199 5C31 POPEn 374      84.972  22.162  23.940  1.00  0.00           C
ATOM  10202 6C31 POPEn 374      83.973  22.322  25.080  1.00  0.00           C
ATOM  10206  NH3 POPEo 375     113.474 123.551   7.080  1.00  0.00           N
ATOM  10210  C12 POPEo 375     114.692 124.104   7.760  1.00  0.00           C
ATOM  10213  C11 POPEo 375     115.753 124.484   6.730  1.00  0.00           C
ATOM  10216  P   POPEo 375     117.663 123.321   5.440  1.00  0.00           P
ATOM  10217  O13 POPEo 375     117.633 122.521   4.200  1.00  0.00           O
ATOM  10218  O14 POPEo 375     118.243 124.674   5.380  1.00  0.00           O
ATOM  10219  O11 POPEo 375     118.474 122.481   6.500  1.00  0.00           O
ATOM  10220  O12 POPEo 375     116.232 123.291   6.100  1.00  0.00           O
ATOM  10221  C1  POPEo 375     118.732 122.922   7.830  1.00  0.00           C
ATOM  10224  C2  POPEo 375     118.063 121.971   8.860  1.00  0.00           C
ATOM  10226  O21 POPEo 375     117.583 122.672  10.020  1.00  0.00           O
ATOM  10227  C21 POPEo 375     118.474 123.391  10.680  1.00  0.00           C
ATOM  10228  O22 POPEo 375     119.643 123.561  10.380  1.00  0.00           O
ATOM  10229  C22 POPEo 375     117.823 123.951  11.930  1.00  0.00           C
ATOM  10232  C3  POPEo 375     118.913 120.721   9.290  1.00  0.00           C
ATOM  10235  O31 POPEo 375     118.113 119.751  10.020  1.00  0.00           O
ATOM  10236  C31 POPEo 375     117.303 119.072   9.220  1.00  0.00           C
ATOM  10237  O32 POPEo 375     117.303 119.140   8.000  1.00  0.00           O
ATOM  10238  C32 POPEo 375     116.254 118.262  10.000  1.00  0.00           C
ATOM  10241  C23 POPEo 375     118.862 124.305  13.000  1.00  0.00           C
ATOM  10244  C24 POPEo 375     118.293 124.104  14.400  1.00  0.00           C
ATOM  10247  C25 POPEo 375     119.394 124.184  15.460  1.00  0.00           C
ATOM  10250  C26 POPEo 375     118.824 124.144  16.870  1.00  0.00           C
ATOM  10253  C27 POPEo 375     119.913 124.204  17.940  1.00  0.00           C
ATOM  10256  C28 POPEo 375     119.313 124.394  19.340  1.00  0.00           C
ATOM  10259  C29 POPEo 375     120.344 124.895  20.320  1.00  0.00           C
ATOM  10261 0C21 POPEo 375     120.473 124.524  21.600  1.00  0.00           C
ATOM  10263 1C21 POPEo 375     119.562 123.542  22.300  1.00  0.00           C
ATOM  10266 2C21 POPEo 375     119.873 123.461  23.800  1.00  0.00           C
ATOM  10269 3C21 POPEo 375     119.053 122.372  24.480  1.00  0.00           C
ATOM  10272 4C21 POPEo 375     119.363 122.201  25.970  1.00  0.00           C
ATOM  10275 5C21 POPEo 375     119.073 120.771  26.440  1.00  0.00           C
ATOM  10278 6C21 POPEo 375     119.253 120.571  27.950  1.00  0.00           C
ATOM  10281 7C21 POPEo 375     119.192 119.091  28.330  1.00  0.00           C
ATOM  10284 8C21 POPEo 375     119.593 118.822  29.770  1.00  0.00           C
ATOM  10288  C33 POPEo 375     116.543 117.992  11.490  1.00  0.00           C
ATOM  10291  C34 POPEo 375     115.533 117.001  12.100  1.00  0.00           C
ATOM  10294  C35 POPEo 375     115.673 116.842  13.630  1.00  0.00           C
ATOM  10297  C36 POPEo 375     115.093 115.522  14.140  1.00  0.00           C
ATOM  10300  C37 POPEo 375     115.074 115.422  15.680  1.00  0.00           C
ATOM  10303  C38 POPEo 375     114.434 114.111  16.150  1.00  0.00           C
ATOM  10306  C39 POPEo 375     114.192 113.992  17.670  1.00  0.00           C
ATOM  10309 0C31 POPEo 375     115.463 113.712  18.480  1.00  0.00           C
ATOM  10312 1C31 POPEo 375     115.193 113.342  19.950  1.00  0.00           C
ATOM  10315 2C31 POPEo 375     116.453 112.812  20.660  1.00  0.00           C
ATOM  10318 3C31 POPEo 375     116.184 112.092  21.990  1.00  0.00           C
ATOM  10321 4C31 POPEo 375     116.044 113.010  23.210  1.00  0.00           C
ATOM  10324 5C31 POPEo 375     115.924 112.211  24.520  1.00  0.00           C
ATOM  10327 6C31 POPEo 375     115.673 113.071  25.760  1.00  0.00           C
ATOM  10331  NH3 POPEp 376      94.413  93.482   7.060  1.00  0.00           N
ATOM  10335  C12 POPEp 376      93.913  94.881   7.150  1.00  0.00           C
ATOM  10338  C11 POPEp 376      93.703  95.452   5.750  1.00  0.00           C
ATOM  10341  P   POPEp 376      91.683  97.111   5.860  1.00  0.00           P
ATOM  10342  O13 POPEp 376      91.502  98.561   5.850  1.00  0.00           O
ATOM  10343  O14 POPEp 376      91.023  96.381   4.760  1.00  0.00           O
ATOM  10344  O11 POPEp 376      91.193  96.532   7.260  1.00  0.00           O
ATOM  10345  O12 POPEp 376      93.233  96.791   5.860  1.00  0.00           O
ATOM  10346  C1  POPEp 376      91.003  97.542   8.280  1.00  0.00           C
ATOM  10349  C2  POPEp 376      90.313  96.992   9.540  1.00  0.00           C
ATOM  10351  O21 POPEp 376      91.173  97.092  10.680  1.00  0.00           O
ATOM  10352  C21 POPEp 376      91.044  98.242  11.310  1.00  0.00           C
ATOM  10353  O22 POPEp 376      90.684  99.302  10.840  1.00  0.00           O
ATOM  10354  C22 POPEp 376      91.184  97.982  12.800  1.00  0.00           C
ATOM  10357  C3  POPEp 376      89.842  95.531   9.390  1.00  0.00           C
ATOM  10360  O31 POPEp 376      89.063  95.182  10.540  1.00  0.00           O
ATOM  10361  C31 POPEp 376      89.603  94.771  11.690  1.00  0.00           C
ATOM  10362  O32 POPEp 376      89.034  94.892  12.770  1.00  0.00           O
ATOM  10363  C32 POPEp 376      90.974  94.102  11.550  1.00  0.00           C
ATOM  10366  C23 POPEp 376      92.574  97.432  13.140  1.00  0.00           C
ATOM  10369  C24 POPEp 376      92.733  96.961  14.590  1.00  0.00           C
ATOM  10372  C25 POPEp 376      91.692  97.262  15.670  1.00  0.00           C
ATOM  10375  C26 POPEp 376      92.332  96.952  17.030  1.00  0.00           C
ATOM  10378  C27 POPEp 376      91.622  97.561  18.230  1.00  0.00           C
ATOM  10381  C28 POPEp 376      92.373  97.211  19.530  1.00  0.00           C
ATOM  10384  C29 POPEp 376      91.762  97.861  20.740  1.00  0.00           C
ATOM  10386 0C21 POPEp 376      91.563  97.271  21.930  1.00  0.00           C
ATOM  10388 1C21 POPEp 376      91.934  95.842  22.280  1.00  0.00           C
ATOM  10391 2C21 POPEp 376      90.893  94.841  21.750  1.00  0.00           C
ATOM  10394 3C21 POPEp 376      91.273  93.372  21.970  1.00  0.00           C
ATOM  10397 4C21 POPEp 376      90.673  92.451  20.910  1.00  0.00           C
ATOM  10400 5C21 POPEp 376      90.624  90.982  21.350  1.00  0.00           C
ATOM  10403 6C21 POPEp 376      90.133  90.061  20.220  1.00  0.00           C
ATOM  10406 7C21 POPEp 376      89.982  88.601  20.650  1.00  0.00           C
ATOM  10409 8C21 POPEp 376      89.613  87.691  19.480  1.00  0.00           C
ATOM  10413  C33 POPEp 376      91.502  93.561  12.890  1.00  0.00           C
ATOM  10416  C34 POPEp 376      92.933  93.031  12.760  1.00  0.00           C
ATOM  10419  C35 POPEp 376      93.122  91.591  13.260  1.00  0.00           C
ATOM  10422  C36 POPEp 376      93.373  91.471  14.770  1.00  0.00           C
ATOM  10425  C37 POPEp 376      93.793  90.051  15.170  1.00  0.00           C
ATOM  10428  C38 POPEp 376      94.652  89.991  16.440  1.00  0.00           C
ATOM  10431  C39 POPEp 376      93.933  90.370  17.750  1.00  0.00           C
ATOM  10434 0C31 POPEp 376      94.923  90.282  18.920  1.00  0.00           C
ATOM  10437 1C31 POPEp 376      94.323  90.681  20.270  1.00  0.00           C
ATOM  10440 2C31 POPEp 376      95.383  90.562  21.370  1.00  0.00           C
ATOM  10443 3C31 POPEp 376      95.043  91.340  22.630  1.00  0.00           C
ATOM  10446 4C31 POPEp 376      96.163  91.282  23.670  1.00  0.00           C
ATOM  10449 5C31 POPEp 376      95.773  92.021  24.950  1.00  0.00           C
ATOM  10452 6C31 POPEp 376      96.913  92.181  25.950  1.00  0.00           C
ATOM  10456  NH3 POPEq 377       5.089  87.791   5.270  1.00  0.00           N
ATOM  10460  C12 POPEq 377       4.379  86.500   4.980  1.00  0.00           C
ATOM  10463  C11 POPEq 377       2.910  86.721   4.560  1.00  0.00           C
ATOM  10466  P   POPEq 377       1.800  85.110   2.720  1.00  0.00           P
ATOM  10467  O13 POPEq 377       2.290  86.001   1.670  1.00  0.00           O
ATOM  10468  O14 POPEq 377       0.330  84.991   2.830  1.00  0.00           O
ATOM  10469  O11 POPEq 377       2.379  83.642   2.480  1.00  0.00           O
ATOM  10470  O12 POPEq 377       2.379  85.482   4.140  1.00  0.00           O
ATOM  10471  C1  POPEq 377       3.140  83.010   3.520  1.00  0.00           C
ATOM  10474  C2  POPEq 377       2.209  82.521   4.660  1.00  0.00           C
ATOM  10476  O21 POPEq 377       2.770  82.870   5.920  1.00  0.00           O
ATOM  10477  C21 POPEq 377       3.520  82.031   6.580  1.00  0.00           C
ATOM  10478  O22 POPEq 377       3.809  80.891   6.260  1.00  0.00           O
ATOM  10479  C22 POPEq 377       3.959  82.761   7.850  1.00  0.00           C
ATOM  10482  C3  POPEq 377       1.720  81.061   4.430  1.00  0.00           C
ATOM  10485  O31 POPEq 377       0.950  80.492   5.520  1.00  0.00           O
ATOM  10486  C31 POPEq 377      -0.230  81.042   5.740  1.00  0.00           C
ATOM  10487  O32 POPEq 377      -0.621  82.122   5.330  1.00  0.00           O
ATOM  10488  C32 POPEq 377      -1.121  80.011   6.410  1.00  0.00           C
ATOM  10491  C23 POPEq 377       4.549  81.882   8.980  1.00  0.00           C
ATOM  10494  C24 POPEq 377       4.560  82.691  10.280  1.00  0.00           C
ATOM  10497  C25 POPEq 377       5.470  82.152  11.390  1.00  0.00           C
ATOM  10500  C26 POPEq 377       4.980  80.851  12.050  1.00  0.00           C
ATOM  10503  C27 POPEq 377       5.939  80.452  13.170  1.00  0.00           C
ATOM  10506  C28 POPEq 377       5.550  79.150  13.900  1.00  0.00           C
ATOM  10509  C29 POPEq 377       6.660  78.741  14.830  1.00  0.00           C
ATOM  10511 0C21 POPEq 377       6.809  77.541  15.390  1.00  0.00           C
ATOM  10513 1C21 POPEq 377       5.869  76.372  15.300  1.00  0.00           C
ATOM  10516 2C21 POPEq 377       5.579  75.801  16.710  1.00  0.00           C
ATOM  10519 3C21 POPEq 377       4.989  76.841  17.660  1.00  0.00           C
ATOM  10522 4C21 POPEq 377       4.659  76.291  19.050  1.00  0.00           C
ATOM  10525 5C21 POPEq 377       4.200  77.421  19.980  1.00  0.00           C
ATOM  10528 6C21 POPEq 377       3.730  76.941  21.360  1.00  0.00           C
ATOM  10531 7C21 POPEq 377       3.310  78.131  22.230  1.00  0.00           C
ATOM  10534 8C21 POPEq 377       2.770  77.721  23.600  1.00  0.00           C
ATOM  10538  C33 POPEq 377      -1.500  80.441   7.830  1.00  0.00           C
ATOM  10541  C34 POPEq 377      -2.671  79.621   8.360  1.00  0.00           C
ATOM  10544  C35 POPEq 377      -3.220  80.191   9.650  1.00  0.00           C
ATOM  10547  C36 POPEq 377      -2.780  79.422  10.900  1.00  0.00           C
ATOM  10550  C37 POPEq 377      -3.680  79.780  12.070  1.00  0.00           C
ATOM  10553  C38 POPEq 377      -3.320  79.091  13.380  1.00  0.00           C
ATOM  10556  C39 POPEq 377      -4.371  79.430  14.430  1.00  0.00           C
ATOM  10559 0C31 POPEq 377      -4.201  78.642  15.730  1.00  0.00           C
ATOM  10562 1C31 POPEq 377      -5.250  79.071  16.760  1.00  0.00           C
ATOM  10565 2C31 POPEq 377      -5.481  77.991  17.820  1.00  0.00           C
ATOM  10568 3C31 POPEq 377      -6.281  78.502  19.020  1.00  0.00           C
ATOM  10571 4C31 POPEq 377      -5.411  79.331  19.980  1.00  0.00           C
ATOM  10574 5C31 POPEq 377      -6.180  79.850  21.190  1.00  0.00           C
ATOM  10577 6C31 POPEq 377      -5.291  80.641  22.160  1.00  0.00           C
ATOM  10581  NH3 POPEr 378      98.544   5.512  52.559  1.00  0.00           N
ATOM  10585  C12 POPEr 378      99.692   6.022  53.409  1.00  0.00           C
ATOM  10588  C11 POPEr 378      99.234   6.802  54.659  1.00  0.00           C
ATOM  10591  P   POPEr 378      97.653   8.642  53.659  1.00  0.00           P
ATOM  10592  O13 POPEr 378      96.783   7.472  53.479  1.00  0.00           O
ATOM  10593  O14 POPEr 378      97.062   9.882  54.199  1.00  0.00           O
ATOM  10594  O11 POPEr 378      98.233   8.882  52.219  1.00  0.00           O
ATOM  10595  O12 POPEr 378      98.964   8.182  54.409  1.00  0.00           O
ATOM  10596  C1  POPEr 378      99.174   9.882  51.829  1.00  0.00           C
ATOM  10599  C2  POPEr 378      99.143   9.972  50.279  1.00  0.00           C
ATOM  10601  O21 POPEr 378      99.332   8.622  49.829  1.00  0.00           O
ATOM  10602  C21 POPEr 378      98.604   8.292  48.779  1.00  0.00           C
ATOM  10603  O22 POPEr 378      97.752   9.012  48.269  1.00  0.00           O
ATOM  10604  C22 POPEr 378      99.113   6.932  48.299  1.00  0.00           C
ATOM  10607  C3  POPEr 378     100.223  10.882  49.609  1.00  0.00           C
ATOM  10610  O31 POPEr 378      99.893  11.222  48.229  1.00  0.00           O
ATOM  10611  C31 POPEr 378     100.393  10.451  47.249  1.00  0.00           C
ATOM  10612  O32 POPEr 378     101.133   9.512  47.409  1.00  0.00           O
ATOM  10613  C32 POPEr 378      99.943  11.012  45.889  1.00  0.00           C
ATOM  10616  C23 POPEr 378      98.163   5.972  47.549  1.00  0.00           C
ATOM  10619  C24 POPEr 378      98.103   6.212  46.039  1.00  0.00           C
ATOM  10622  C25 POPEr 378      97.393   7.522  45.749  1.00  0.00           C
ATOM  10625  C26 POPEr 378      96.804   7.632  44.349  1.00  0.00           C
ATOM  10628  C27 POPEr 378      95.622   8.602  44.379  1.00  0.00           C
ATOM  10631  C28 POPEr 378      95.074   8.852  42.979  1.00  0.00           C
ATOM  10634  C29 POPEr 378      93.713   9.492  43.019  1.00  0.00           C
ATOM  10636 0C21 POPEr 378      92.963   9.612  41.919  1.00  0.00           C
ATOM  10638 1C21 POPEr 378      93.433   9.172  40.559  1.00  0.00           C
ATOM  10641 2C21 POPEr 378      92.593   9.802  39.439  1.00  0.00           C
ATOM  10644 3C21 POPEr 378      92.743  11.332  39.339  1.00  0.00           C
ATOM  10647 4C21 POPEr 378      91.792  11.951  38.299  1.00  0.00           C
ATOM  10650 5C21 POPEr 378      90.323  11.832  38.719  1.00  0.00           C
ATOM  10653 6C21 POPEr 378      89.332  12.452  37.729  1.00  0.00           C
ATOM  10656 7C21 POPEr 378      87.924  12.502  38.339  1.00  0.00           C
ATOM  10659 8C21 POPEr 378      86.832  12.932  37.369  1.00  0.00           C
ATOM  10663  C33 POPEr 378     100.293  10.092  44.699  1.00  0.00           C
ATOM  10666  C34 POPEr 378      99.613  10.512  43.379  1.00  0.00           C
ATOM  10669  C35 POPEr 378      99.743   9.442  42.289  1.00  0.00           C
ATOM  10672  C36 POPEr 378      98.913   9.762  41.029  1.00  0.00           C
ATOM  10675  C37 POPEr 378      98.623   8.522  40.169  1.00  0.00           C
ATOM  10678  C38 POPEr 378      97.644   8.812  39.019  1.00  0.00           C
ATOM  10681  C39 POPEr 378      98.333   9.312  37.739  1.00  0.00           C
ATOM  10684 0C31 POPEr 378      97.332   9.882  36.729  1.00  0.00           C
ATOM  10687 1C31 POPEr 378      97.904   9.922  35.299  1.00  0.00           C
ATOM  10690 2C31 POPEr 378      96.983  10.682  34.339  1.00  0.00           C
ATOM  10693 3C31 POPEr 378      97.434  10.582  32.869  1.00  0.00           C
ATOM  10696 4C31 POPEr 378      96.983   9.282  32.189  1.00  0.00           C
ATOM  10699 5C31 POPEr 378      97.202   9.302  30.680  1.00  0.00           C
ATOM  10702 6C31 POPEr 378      96.553   8.132  29.950  1.00  0.00           C
ATOM  10706  NH3 POPEs 379      79.313  32.882   9.870  1.00  0.00           N
ATOM  10710  C12 POPEs 379      78.284  31.901  10.400  1.00  0.00           C
ATOM  10713  C11 POPEs 379      77.413  32.442  11.550  1.00  0.00           C
ATOM  10716  P   POPEs 379      75.332  31.362  12.770  1.00  0.00           P
ATOM  10717  O13 POPEs 379      73.854  31.411  12.540  1.00  0.00           O
ATOM  10718  O14 POPEs 379      75.883  30.021  13.040  1.00  0.00           O
ATOM  10719  O11 POPEs 379      75.753  32.342  13.910  1.00  0.00           O
ATOM  10720  O12 POPEs 379      76.093  31.872  11.480  1.00  0.00           O
ATOM  10721  C1  POPEs 379      76.203  31.952  15.210  1.00  0.00           C
ATOM  10724  C2  POPEs 379      75.003  31.802  16.190  1.00  0.00           C
ATOM  10726  O21 POPEs 379      75.212  32.462  17.460  1.00  0.00           O
ATOM  10727  C21 POPEs 379      76.253  32.071  18.190  1.00  0.00           C
ATOM  10728  O22 POPEs 379      77.012  31.152  17.920  1.00  0.00           O
ATOM  10729  C22 POPEs 379      76.434  33.011  19.380  1.00  0.00           C
ATOM  10732  C3  POPEs 379      74.534  30.322  16.300  1.00  0.00           C
ATOM  10735  O31 POPEs 379      73.144  30.252  16.700  1.00  0.00           O
ATOM  10736  C31 POPEs 379      72.972  29.992  17.990  1.00  0.00           C
ATOM  10737  O32 POPEs 379      73.863  29.822  18.790  1.00  0.00           O
ATOM  10738  C32 POPEs 379      71.483  30.052  18.320  1.00  0.00           C
ATOM  10741  C23 POPEs 379      76.144  32.331  20.730  1.00  0.00           C
ATOM  10744  C24 POPEs 379      74.652  32.141  20.990  1.00  0.00           C
ATOM  10747  C25 POPEs 379      74.332  30.830  21.720  1.00  0.00           C
ATOM  10750  C26 POPEs 379      75.082  30.652  23.050  1.00  0.00           C
ATOM  10753  C27 POPEs 379      74.443  29.571  23.920  1.00  0.00           C
ATOM  10756  C28 POPEs 379      75.424  28.962  24.940  1.00  0.00           C
ATOM  10759  C29 POPEs 379      74.803  28.742  26.300  1.00  0.00           C
ATOM  10761 0C21 POPEs 379      75.273  27.962  27.280  1.00  0.00           C
ATOM  10763 1C21 POPEs 379      76.503  27.092  27.240  1.00  0.00           C
ATOM  10766 2C21 POPEs 379      76.203  25.662  27.740  1.00  0.00           C
ATOM  10769 3C21 POPEs 379      75.813  25.602  29.230  1.00  0.00           C
ATOM  10772 4C21 POPEs 379      75.553  24.182  29.750  1.00  0.00           C
ATOM  10775 5C21 POPEs 379      74.784  24.162  31.090  1.00  0.00           C
ATOM  10778 6C21 POPEs 379      75.593  24.682  32.299  1.00  0.00           C
ATOM  10781 7C21 POPEs 379      74.714  24.852  33.549  1.00  0.00           C
ATOM  10784 8C21 POPEs 379      75.483  25.252  34.809  1.00  0.00           C
ATOM  10788  C33 POPEs 379      71.262  29.832  19.830  1.00  0.00           C
ATOM  10791  C34 POPEs 379      69.792  29.601  20.190  1.00  0.00           C
ATOM  10794  C35 POPEs 379      69.623  28.751  21.450  1.00  0.00           C
ATOM  10797  C36 POPEs 379      70.223  29.402  22.710  1.00  0.00           C
ATOM  10800  C37 POPEs 379      69.903  28.602  23.980  1.00  0.00           C
ATOM  10803  C38 POPEs 379      70.644  29.142  25.220  1.00  0.00           C
ATOM  10806  C39 POPEs 379      70.483  28.281  26.480  1.00  0.00           C
ATOM  10809 0C31 POPEs 379      71.284  26.972  26.430  1.00  0.00           C
ATOM  10812 1C31 POPEs 379      71.083  26.032  27.640  1.00  0.00           C
ATOM  10815 2C31 POPEs 379      71.604  26.542  29.000  1.00  0.00           C
ATOM  10818 3C31 POPEs 379      70.593  27.410  29.770  1.00  0.00           C
ATOM  10821 4C31 POPEs 379      70.964  27.642  31.240  1.00  0.00           C
ATOM  10824 5C31 POPEs 379      70.053  28.701  31.879  1.00  0.00           C
ATOM  10827 6C31 POPEs 379      70.174  28.781  33.399  1.00  0.00           C
ATOM  10831  NH3 POPEt 380      31.343  87.052   6.950  1.00  0.00           N
ATOM  10835  C12 POPEt 380      32.762  86.952   7.450  1.00  0.00           C
ATOM  10838  C11 POPEt 380      33.073  87.941   8.600  1.00  0.00           C
ATOM  10841  P   POPEt 380      35.443  88.901   7.980  1.00  0.00           P
ATOM  10842  O13 POPEt 380      36.803  88.332   7.840  1.00  0.00           O
ATOM  10843  O14 POPEt 380      34.743  89.272   6.740  1.00  0.00           O
ATOM  10844  O11 POPEt 380      35.713  90.271   8.720  1.00  0.00           O
ATOM  10845  O12 POPEt 380      34.483  88.022   8.880  1.00  0.00           O
ATOM  10846  C1  POPEt 380      34.793  90.911   9.590  1.00  0.00           C
ATOM  10849  C2  POPEt 380      35.513  91.471  10.850  1.00  0.00           C
ATOM  10851  O21 POPEt 380      34.593  92.101  11.760  1.00  0.00           O
ATOM  10852  C21 POPEt 380      34.144  93.281  11.390  1.00  0.00           C
ATOM  10853  O22 POPEt 380      34.083  93.720  10.250  1.00  0.00           O
ATOM  10854  C22 POPEt 380      33.743  94.051  12.640  1.00  0.00           C
ATOM  10857  C3  POPEt 380      36.743  92.402  10.540  1.00  0.00           C
ATOM  10860  O31 POPEt 380      37.163  93.122  11.720  1.00  0.00           O
ATOM  10861  C31 POPEt 380      38.433  93.311  12.000  1.00  0.00           C
ATOM  10862  O32 POPEt 380      39.393  92.870  11.380  1.00  0.00           O
ATOM  10863  C32 POPEt 380      38.513  94.321  13.170  1.00  0.00           C
ATOM  10866  C23 POPEt 380      32.223  94.091  12.900  1.00  0.00           C
ATOM  10869  C24 POPEt 380      31.913  94.781  14.230  1.00  0.00           C
ATOM  10872  C25 POPEt 380      32.144  93.871  15.450  1.00  0.00           C
ATOM  10875  C26 POPEt 380      31.983  94.622  16.780  1.00  0.00           C
ATOM  10878  C27 POPEt 380      32.214  93.701  17.990  1.00  0.00           C
ATOM  10881  C28 POPEt 380      32.023  94.431  19.330  1.00  0.00           C
ATOM  10884  C29 POPEt 380      32.644  93.671  20.480  1.00  0.00           C
ATOM  10886 0C21 POPEt 380      32.003  92.901  21.380  1.00  0.00           C
ATOM  10888 1C21 POPEt 380      30.524  92.621  21.450  1.00  0.00           C
ATOM  10891 2C21 POPEt 380      30.153  91.982  22.810  1.00  0.00           C
ATOM  10894 3C21 POPEt 380      28.913  91.071  22.770  1.00  0.00           C
ATOM  10897 4C21 POPEt 380      28.613  90.390  24.110  1.00  0.00           C
ATOM  10900 5C21 POPEt 380      29.633  89.312  24.480  1.00  0.00           C
ATOM  10903 6C21 POPEt 380      29.563  88.822  25.930  1.00  0.00           C
ATOM  10906 7C21 POPEt 380      30.063  89.872  26.930  1.00  0.00           C
ATOM  10909 8C21 POPEt 380      30.663  89.251  28.190  1.00  0.00           C
ATOM  10913  C33 POPEt 380      39.033  93.741  14.510  1.00  0.00           C
ATOM  10916  C34 POPEt 380      39.113  94.771  15.660  1.00  0.00           C
ATOM  10919  C35 POPEt 380      39.934  94.260  16.860  1.00  0.00           C
ATOM  10922  C36 POPEt 380      39.553  94.841  18.240  1.00  0.00           C
ATOM  10925  C37 POPEt 380      40.534  94.431  19.350  1.00  0.00           C
ATOM  10928  C38 POPEt 380      40.273  95.072  20.730  1.00  0.00           C
ATOM  10931  C39 POPEt 380      39.773  94.062  21.780  1.00  0.00           C
ATOM  10934 0C31 POPEt 380      39.793  94.561  23.230  1.00  0.00           C
ATOM  10937 1C31 POPEt 380      39.183  93.531  24.200  1.00  0.00           C
ATOM  10940 2C31 POPEt 380      39.343  93.860  25.700  1.00  0.00           C
ATOM  10943 3C31 POPEt 380      38.303  94.862  26.240  1.00  0.00           C
ATOM  10946 4C31 POPEt 380      38.473  95.191  27.730  1.00  0.00           C
ATOM  10949 5C31 POPEt 380      37.424  96.191  28.230  1.00  0.00           C
ATOM  10952 6C31 POPEt 380      37.633  96.651  29.680  1.00  0.00           C
ATOM  10956  NH3 POPEu 381     107.733  54.391  49.919  1.00  0.00           N
ATOM  10960  C12 POPEu 381     106.613  53.391  49.989  1.00  0.00           C
ATOM  10963  C11 POPEu 381     107.133  51.982  50.279  1.00  0.00           C
ATOM  10966  P   POPEu 381     105.803  50.220  48.919  1.00  0.00           P
ATOM  10967  O13 POPEu 381     104.593  49.361  49.019  1.00  0.00           O
ATOM  10968  O14 POPEu 381     107.043  49.552  48.509  1.00  0.00           O
ATOM  10969  O11 POPEu 381     105.533  51.322  47.819  1.00  0.00           O
ATOM  10970  O12 POPEu 381     106.044  51.061  50.229  1.00  0.00           O
ATOM  10971  C1  POPEu 381     105.203  50.901  46.489  1.00  0.00           C
ATOM  10974  C2  POPEu 381     103.843  51.511  46.099  1.00  0.00           C
ATOM  10976  O21 POPEu 381     103.312  50.872  44.929  1.00  0.00           O
ATOM  10977  C21 POPEu 381     102.472  49.862  45.169  1.00  0.00           C
ATOM  10978  O22 POPEu 381     102.273  49.342  46.259  1.00  0.00           O
ATOM  10979  C22 POPEu 381     101.734  49.581  43.849  1.00  0.00           C
ATOM  10982  C3  POPEu 381     103.973  53.041  45.819  1.00  0.00           C
ATOM  10985  O31 POPEu 381     105.033  53.341  44.869  1.00  0.00           O
ATOM  10986  C31 POPEu 381     104.633  53.381  43.589  1.00  0.00           C
ATOM  10987  O32 POPEu 381     103.483  53.291  43.209  1.00  0.00           O
ATOM  10988  C32 POPEu 381     105.854  53.652  42.699  1.00  0.00           C
ATOM  10991  C23 POPEu 381     100.404  48.812  44.009  1.00  0.00           C
ATOM  10994  C24 POPEu 381      99.613  48.722  42.699  1.00  0.00           C
ATOM  10997  C25 POPEu 381      99.273  50.072  42.059  1.00  0.00           C
ATOM  11000  C26 POPEu 381      98.173  49.922  40.989  1.00  0.00           C
ATOM  11003  C27 POPEu 381      97.714  51.271  40.429  1.00  0.00           C
ATOM  11006  C28 POPEu 381      96.473  51.152  39.529  1.00  0.00           C
ATOM  11009  C29 POPEu 381      96.743  50.361  38.279  1.00  0.00           C
ATOM  11011 0C21 POPEu 381      95.854  49.591  37.619  1.00  0.00           C
ATOM  11013 1C21 POPEu 381      94.403  49.412  37.989  1.00  0.00           C
ATOM  11016 2C21 POPEu 381      94.313  48.212  38.939  1.00  0.00           C
ATOM  11019 3C21 POPEu 381      92.933  48.032  39.589  1.00  0.00           C
ATOM  11022 4C21 POPEu 381      93.122  47.372  40.949  1.00  0.00           C
ATOM  11025 5C21 POPEu 381      91.843  47.052  41.709  1.00  0.00           C
ATOM  11028 6C21 POPEu 381      92.163  46.462  43.089  1.00  0.00           C
ATOM  11031 7C21 POPEu 381      90.893  46.112  43.879  1.00  0.00           C
ATOM  11034 8C21 POPEu 381      91.173  45.571  45.279  1.00  0.00           C
ATOM  11038  C33 POPEu 381     105.714  53.071  41.279  1.00  0.00           C
ATOM  11041  C34 POPEu 381     104.883  53.942  40.329  1.00  0.00           C
ATOM  11044  C35 POPEu 381     104.223  53.151  39.199  1.00  0.00           C
ATOM  11047  C36 POPEu 381     102.963  52.381  39.639  1.00  0.00           C
ATOM  11050  C37 POPEu 381     101.832  52.402  38.589  1.00  0.00           C
ATOM  11053  C38 POPEu 381     101.003  53.692  38.669  1.00  0.00           C
ATOM  11056  C39 POPEu 381     100.133  53.970  37.439  1.00  0.00           C
ATOM  11059 0C31 POPEu 381      98.754  53.291  37.419  1.00  0.00           C
ATOM  11062 1C31 POPEu 381      97.863  53.861  36.299  1.00  0.00           C
ATOM  11065 2C31 POPEu 381      96.413  53.372  36.329  1.00  0.00           C
ATOM  11068 3C31 POPEu 381      96.143  52.141  35.449  1.00  0.00           C
ATOM  11071 4C31 POPEu 381      96.003  52.462  33.959  1.00  0.00           C
ATOM  11074 5C31 POPEu 381      95.663  51.212  33.129  1.00  0.00           C
ATOM  11077 6C31 POPEu 381      95.453  51.532  31.650  1.00  0.00           C
ATOM  11081  NH3 POPEv 382     122.784 113.601  50.589  1.00  0.00           N
ATOM  11085  C12 POPEv 382     122.823 114.732  51.569  1.00  0.00           C
ATOM  11088  C11 POPEv 382     124.043 114.652  52.499  1.00  0.00           C
ATOM  11091  P   POPEv 382     125.512 116.821  52.469  1.00  0.00           P
ATOM  11092  O13 POPEv 382     125.533 118.092  53.249  1.00  0.00           O
ATOM  11093  O14 POPEv 382     126.794 116.091  52.459  1.00  0.00           O
ATOM  11094  O11 POPEv 382     125.063 117.181  50.979  1.00  0.00           O
ATOM  11095  O12 POPEv 382     124.353 115.931  53.049  1.00  0.00           O
ATOM  11096  C1  POPEv 382     125.883 116.852  49.849  1.00  0.00           C
ATOM  11099  C2  POPEv 382     125.033 116.681  48.559  1.00  0.00           C
ATOM  11101  O21 POPEv 382     125.793 116.021  47.529  1.00  0.00           O
ATOM  11102  C21 POPEv 382     126.664 116.702  46.839  1.00  0.00           C
ATOM  11103  O22 POPEv 382     127.104 117.801  47.119  1.00  0.00           O
ATOM  11104  C22 POPEv 382     126.934 115.902  45.559  1.00  0.00           C
ATOM  11107  C3  POPEv 382     124.283 117.952  48.029  1.00  0.00           C
ATOM  11110  O31 POPEv 382     123.483 117.602  46.879  1.00  0.00           O
ATOM  11111  C31 POPEv 382     123.333 118.281  45.739  1.00  0.00           C
ATOM  11112  O32 POPEv 382     122.603 117.922  44.839  1.00  0.00           O
ATOM  11113  C32 POPEv 382     124.164 119.561  45.589  1.00  0.00           C
ATOM  11116  C23 POPEv 382     127.812 116.640  44.529  1.00  0.00           C
ATOM  11119  C24 POPEv 382     127.863 115.911  43.179  1.00  0.00           C
ATOM  11122  C25 POPEv 382     128.923 116.441  42.219  1.00  0.00           C
ATOM  11125  C26 POPEv 382     128.783 115.861  40.809  1.00  0.00           C
ATOM  11128  C27 POPEv 382     129.873 116.392  39.869  1.00  0.00           C
ATOM  11131  C28 POPEv 382     129.783 115.872  38.419  1.00  0.00           C
ATOM  11134  C29 POPEv 382     128.663 116.562  37.689  1.00  0.00           C
ATOM  11136 0C21 POPEv 382     128.783 117.502  36.729  1.00  0.00           C
ATOM  11138 1C21 POPEv 382     130.074 118.031  36.159  1.00  0.00           C
ATOM  11141 2C21 POPEv 382     129.873 118.682  34.779  1.00  0.00           C
ATOM  11144 3C21 POPEv 382     129.092 120.002  34.819  1.00  0.00           C
ATOM  11147 4C21 POPEv 382     128.673 120.471  33.419  1.00  0.00           C
ATOM  11150 5C21 POPEv 382     127.784 121.721  33.379  1.00  0.00           C
ATOM  11153 6C21 POPEv 382     126.464 121.551  34.149  1.00  0.00           C
ATOM  11156 7C21 POPEv 382     125.264 122.321  33.579  1.00  0.00           C
ATOM  11159 8C21 POPEv 382     124.014 122.201  34.449  1.00  0.00           C
ATOM  11163  C33 POPEv 382     123.964 120.090  44.139  1.00  0.00           C
ATOM  11166  C34 POPEv 382     124.652 121.422  43.809  1.00  0.00           C
ATOM  11169  C35 POPEv 382     124.434 121.812  42.339  1.00  0.00           C
ATOM  11172  C36 POPEv 382     125.112 123.141  41.969  1.00  0.00           C
ATOM  11175  C37 POPEv 382     124.692 123.701  40.609  1.00  0.00           C
ATOM  11178  C38 POPEv 382     125.693 124.764  40.119  1.00  0.00           C
ATOM  11181  C39 POPEv 382     125.112 125.804  39.149  1.00  0.00           C
ATOM  11184 0C31 POPEv 382     124.692 125.264  37.779  1.00  0.00           C
ATOM  11187 1C31 POPEv 382     124.423 126.415  36.799  1.00  0.00           C
ATOM  11190 2C31 POPEv 382     123.973 125.984  35.389  1.00  0.00           C
ATOM  11193 3C31 POPEv 382     123.754 127.204  34.479  1.00  0.00           C
ATOM  11196 4C31 POPEv 382     123.063 126.914  33.149  1.00  0.00           C
ATOM  11199 5C31 POPEv 382     122.933 128.185  32.299  1.00  0.00           C
ATOM  11202 6C31 POPEv 382     122.214 128.013  30.960  1.00  0.00           C
ATOM  11206  NH3 POPEw 383      54.043  97.852  50.249  1.00  0.00           N
ATOM  11210  C12 POPEw 383      53.144  98.941  50.769  1.00  0.00           C
ATOM  11213  C11 POPEw 383      52.154  99.372  49.669  1.00  0.00           C
ATOM  11216  P   POPEw 383      52.813 101.912  49.519  1.00  0.00           P
ATOM  11217  O13 POPEw 383      52.784 102.841  50.669  1.00  0.00           O
ATOM  11218  O14 POPEw 383      54.133 101.311  49.189  1.00  0.00           O
ATOM  11219  O11 POPEw 383      52.234 102.621  48.229  1.00  0.00           O
ATOM  11220  O12 POPEw 383      51.793 100.732  49.819  1.00  0.00           O
ATOM  11221  C1  POPEw 383      51.423 101.802  47.389  1.00  0.00           C
ATOM  11224  C2  POPEw 383      51.234 102.372  45.959  1.00  0.00           C
ATOM  11226  O21 POPEw 383      52.033 101.541  45.099  1.00  0.00           O
ATOM  11227  C21 POPEw 383      51.543 101.360  43.909  1.00  0.00           C
ATOM  11228  O22 POPEw 383      50.503 101.812  43.469  1.00  0.00           O
ATOM  11229  C22 POPEw 383      52.453 100.382  43.189  1.00  0.00           C
ATOM  11232  C3  POPEw 383      51.683 103.852  45.809  1.00  0.00           C
ATOM  11235  O31 POPEw 383      51.703 104.291  44.439  1.00  0.00           O
ATOM  11236  C31 POPEw 383      50.574 104.722  43.929  1.00  0.00           C
ATOM  11237  O32 POPEw 383      49.533 104.932  44.549  1.00  0.00           O
ATOM  11238  C32 POPEw 383      50.753 104.902  42.429  1.00  0.00           C
ATOM  11241  C23 POPEw 383      52.013 100.201  41.729  1.00  0.00           C
ATOM  11244  C24 POPEw 383      52.692  99.032  41.039  1.00  0.00           C
ATOM  11247  C25 POPEw 383      54.214  99.172  40.949  1.00  0.00           C
ATOM  11250  C26 POPEw 383      54.763  98.302  39.809  1.00  0.00           C
ATOM  11253  C27 POPEw 383      56.293  98.262  39.769  1.00  0.00           C
ATOM  11256  C28 POPEw 383      56.843  97.281  40.809  1.00  0.00           C
ATOM  11259  C29 POPEw 383      58.333  97.061  40.729  1.00  0.00           C
ATOM  11261 0C21 POPEw 383      59.243  97.402  41.659  1.00  0.00           C
ATOM  11263 1C21 POPEw 383      58.973  98.031  43.009  1.00  0.00           C
ATOM  11266 2C21 POPEw 383      59.243  99.552  43.009  1.00  0.00           C
ATOM  11269 3C21 POPEw 383      58.144 100.411  42.379  1.00  0.00           C
ATOM  11272 4C21 POPEw 383      58.573 101.882  42.279  1.00  0.00           C
ATOM  11275 5C21 POPEw 383      57.403 102.870  42.339  1.00  0.00           C
ATOM  11278 6C21 POPEw 383      56.883 103.071  43.759  1.00  0.00           C
ATOM  11281 7C21 POPEw 383      56.104 104.372  43.939  1.00  0.00           C
ATOM  11284 8C21 POPEw 383      55.303 104.391  45.239  1.00  0.00           C
ATOM  11288  C33 POPEw 383      51.332 106.271  41.999  1.00  0.00           C
ATOM  11291  C34 POPEw 383      51.583 106.301  40.489  1.00  0.00           C
ATOM  11294  C35 POPEw 383      52.013 107.661  39.939  1.00  0.00           C
ATOM  11297  C36 POPEw 383      52.132 107.651  38.409  1.00  0.00           C
ATOM  11300  C37 POPEw 383      52.813 108.901  37.829  1.00  0.00           C
ATOM  11303  C38 POPEw 383      52.854 108.892  36.289  1.00  0.00           C
ATOM  11306  C39 POPEw 383      53.692 110.042  35.709  1.00  0.00           C
ATOM  11309 0C31 POPEw 383      55.192 109.692  35.599  1.00  0.00           C
ATOM  11312 1C31 POPEw 383      56.132 110.911  35.619  1.00  0.00           C
ATOM  11315 2C31 POPEw 383      56.332 111.640  34.279  1.00  0.00           C
ATOM  11318 3C31 POPEw 383      55.074 112.262  33.679  1.00  0.00           C
ATOM  11321 4C31 POPEw 383      55.363 113.251  32.539  1.00  0.00           C
ATOM  11324 5C31 POPEw 383      54.093 113.741  31.839  1.00  0.00           C
ATOM  11327 6C31 POPEw 383      54.373 114.601  30.610  1.00  0.00           C
ATOM  11331  NH3 POPEx 384      91.553  95.390  47.209  1.00  0.00           N
ATOM  11335  C12 POPEx 384      92.283  95.791  48.459  1.00  0.00           C
ATOM  11338  C11 POPEx 384      92.062  97.271  48.849  1.00  0.00           C
ATOM  11341  P   POPEx 384      94.543  97.642  49.629  1.00  0.00           P
ATOM  11342  O13 POPEx 384      95.233  98.652  50.459  1.00  0.00           O
ATOM  11343  O14 POPEx 384      94.982  96.231  49.709  1.00  0.00           O
ATOM  11344  O11 POPEx 384      94.613  98.062  48.109  1.00  0.00           O
ATOM  11345  O12 POPEx 384      92.984  97.712  49.859  1.00  0.00           O
ATOM  11346  C1  POPEx 384      95.344  99.221  47.709  1.00  0.00           C
ATOM  11349  C2  POPEx 384      95.303  99.352  46.159  1.00  0.00           C
ATOM  11351  O21 POPEx 384      95.753 100.662  45.759  1.00  0.00           O
ATOM  11352  C21 POPEx 384      96.153 100.692  44.499  1.00  0.00           C
[truncated: 1,831,627 more chars]
