# Supplementary material for: Characterizing Membrane Association and Periplasmic Transfer of Bacterial Lipoproteins through Molecular Dynamics Simulations
Source: Structure. 2020 Apr 7;28(4):475–487.e3. doi: 10.1016/j.str.2020.01.012 (PMC7139219; doi:10.1016/j.str.2020.01.012)
Supplement: Data S3. Final Coordinates from Simulations (M–X), Related to Figure 3 [file mmc5.zip › M-X/MLTB-1-atomistic.pdb]

TITLE     Protein
REMARK    THIS IS A SIMULATION BOX
CRYST1  128.985  128.985  150.725  90.00  90.00  90.00 P 1           1
MODEL        1
ATOM      1  N   CYSTA   1      68.552  31.962  80.931  1.00  0.00           N
ATOM      3  CA  CYSTA   1      67.232  32.532  80.602  1.00  0.00           C
ATOM      5  C   CYSTA   1      66.162  31.442  80.772  1.00  0.00           C
ATOM      6  O   CYSTA   1      65.312  31.213  79.911  1.00  0.00           O
ATOM      7  CB  CYSTA   1      67.302  33.312  79.211  1.00  0.00           C
ATOM     10  SG  CYSTA   1      65.842  34.062  78.353  1.00  0.00           S
ATOM     11  C1  CYSTA   1      65.433  35.562  79.322  1.00  0.00           C
ATOM     14  CA1 CYSTA   1      69.163  30.893  80.362  1.00  0.00           C
ATOM     15  OA1 CYSTA   1      70.312  30.653  80.702  1.00  0.00           O
ATOM     16  CA2 CYSTA   1      68.573  30.002  79.322  1.00  0.00           C
ATOM     19  C11 CYSTA   1      65.253  37.003  78.682  1.00  0.00           C
ATOM     21  O11 CYSTA   1      64.702  37.022  77.332  1.00  0.00           O
ATOM     22  CX1 CYSTA   1      63.753  37.982  77.131  1.00  0.00           C
ATOM     23  OX1 CYSTA   1      63.253  38.622  78.042  1.00  0.00           O
ATOM     24  CX2 CYSTA   1      63.253  38.053  75.671  1.00  0.00           C
ATOM     27  C12 CYSTA   1      66.583  37.812  78.753  1.00  0.00           C
ATOM     30  O12 CYSTA   1      66.462  39.112  78.121  1.00  0.00           O
ATOM     31  CD1 CYSTA   1      67.043  39.252  76.932  1.00  0.00           C
ATOM     32  OD1 CYSTA   1      67.782  38.442  76.412  1.00  0.00           O
ATOM     33  CD2 CYSTA   1      66.623  40.603  76.352  1.00  0.00           C
ATOM     36  CA3 CYSTA   1      69.212  30.332  77.972  1.00  0.00           C
ATOM     39  CA4 CYSTA   1      68.282  30.163  76.772  1.00  0.00           C
ATOM     42  CA5 CYSTA   1      68.433  31.323  75.792  1.00  0.00           C
ATOM     45  CA6 CYSTA   1      69.812  31.312  75.132  1.00  0.00           C
ATOM     48  CA7 CYSTA   1      69.702  30.972  73.652  1.00  0.00           C
ATOM     51  CA8 CYSTA   1      71.073  30.732  73.022  1.00  0.00           C
ATOM     54  CA9 CYSTA   1      71.062  31.053  71.533  1.00  0.00           C
ATOM     57 0CA1 CYSTA   1      70.032  30.252  70.712  1.00  0.00           C
ATOM     60 1CA1 CYSTA   1      70.753  29.622  69.533  1.00  0.00           C
ATOM     63 2CA1 CYSTA   1      69.903  29.122  68.353  1.00  0.00           C
ATOM     66 3CA1 CYSTA   1      70.782  29.182  67.103  1.00  0.00           C
ATOM     69 4CA1 CYSTA   1      70.613  28.042  66.092  1.00  0.00           C
ATOM     72 5CA1 CYSTA   1      71.643  28.202  64.972  1.00  0.00           C
ATOM     75 6CA1 CYSTA   1      71.742  27.012  64.021  1.00  0.00           C
ATOM     79  CD3 CYSTA   1      67.242  40.862  74.961  1.00  0.00           C
ATOM     82  CD4 CYSTA   1      68.573  41.632  75.042  1.00  0.00           C
ATOM     85  CD5 CYSTA   1      69.782  40.852  74.542  1.00  0.00           C
ATOM     88  CD6 CYSTA   1      69.812  40.603  73.022  1.00  0.00           C
ATOM     91  CD7 CYSTA   1      71.153  39.952  72.643  1.00  0.00           C
ATOM     94  CD8 CYSTA   1      71.653  40.202  71.211  1.00  0.00           C
ATOM     97  CD9 CYSTA   1      73.163  39.922  71.152  1.00  0.00           C
ATOM    100 0CD1 CYSTA   1      73.833  40.222  69.812  1.00  0.00           C
ATOM    103 1CD1 CYSTA   1      73.732  41.682  69.351  1.00  0.00           C
ATOM    106 2CD1 CYSTA   1      74.842  42.022  68.342  1.00  0.00           C
ATOM    109 3CD1 CYSTA   1      74.403  42.913  67.173  1.00  0.00           C
ATOM    112 4CD1 CYSTA   1      74.363  44.423  67.442  1.00  0.00           C
ATOM    115 5CD1 CYSTA   1      74.073  45.182  66.132  1.00  0.00           C
ATOM    118 6CD1 CYSTA   1      74.233  46.702  66.181  1.00  0.00           C
ATOM    122  CX3 CYSTA   1      63.973  39.032  74.692  1.00  0.00           C
ATOM    125  CX4 CYSTA   1      63.683  38.702  73.212  1.00  0.00           C
ATOM    128  CX5 CYSTA   1      63.312  39.882  72.271  1.00  0.00           C
ATOM    131  CX6 CYSTA   1      64.413  40.262  71.262  1.00  0.00           C
ATOM    134  CX7 CYSTA   1      64.012  41.213  70.092  1.00  0.00           C
ATOM    137  CX8 CYSTA   1      64.852  40.872  68.832  1.00  0.00           C
ATOM    140  CX9 CYSTA   1      65.262  41.762  67.672  1.00  0.00           C
ATOM    142 0CX1 CYSTA   1      64.903  42.962  67.162  1.00  0.00           C
ATOM    144 1CX1 CYSTA   1      63.843  43.963  67.522  1.00  0.00           C
ATOM    147 2CX1 CYSTA   1      63.183  44.612  66.262  1.00  0.00           C
ATOM    150 3CX1 CYSTA   1      64.143  45.332  65.271  1.00  0.00           C
ATOM    153 4CX1 CYSTA   1      63.393  46.082  64.152  1.00  0.00           C
ATOM    156 5CX1 CYSTA   1      64.312  46.933  63.252  1.00  0.00           C
ATOM    159 6CX1 CYSTA   1      63.543  47.832  62.262  1.00  0.00           C
ATOM    162 7CX1 CYSTA   1      64.433  48.812  61.492  1.00  0.00           C
ATOM    165 8CX1 CYSTA   1      63.683  49.713  60.521  1.00  0.00           C
ATOM    169  N   SER A   2      66.282  30.602  81.822  1.00  0.00           N
ATOM    171  CA  SER A   2      66.523  31.012  83.202  1.00  0.00           C
ATOM    173  CB  SER A   2      65.202  30.963  83.992  1.00  0.00           C
ATOM    176  OG  SER A   2      65.262  31.782  85.152  1.00  0.00           O
ATOM    178  C   SER A   2      67.503  30.133  83.982  1.00  0.00           C
ATOM    179  O   SER A   2      68.043  29.152  83.451  1.00  0.00           O
ATOM    180  N   SER A   3      67.643  30.512  85.273  1.00  0.00           N
ATOM    182  CA  SER A   3      68.333  29.942  86.412  1.00  0.00           C
ATOM    184  CB  SER A   3      68.543  28.412  86.462  1.00  0.00           C
ATOM    187  OG  SER A   3      67.363  27.712  86.842  1.00  0.00           O
ATOM    189  C   SER A   3      69.592  30.702  86.772  1.00  0.00           C
ATOM    190  O   SER A   3      70.393  31.072  85.942  1.00  0.00           O
ATOM    191  N   LYS A   4      69.782  31.053  88.062  1.00  0.00           N
ATOM    193  CA  LYS A   4      70.632  32.172  88.431  1.00  0.00           C
ATOM    195  CB  LYS A   4      72.073  31.773  88.842  1.00  0.00           C
ATOM    198  CG  LYS A   4      72.083  30.932  90.122  1.00  0.00           C
ATOM    201  CD  LYS A   4      73.492  30.592  90.653  1.00  0.00           C
ATOM    204  CE  LYS A   4      73.393  30.002  92.072  1.00  0.00           C
ATOM    207  NZ  LYS A   4      74.683  29.612  92.672  1.00  0.00           N
ATOM    211  C   LYS A   4      70.352  33.442  87.622  1.00  0.00           C
ATOM    212  O   LYS A   4      69.183  33.792  87.722  1.00  0.00           O
ATOM    213  N   PRO A   5      71.153  34.213  86.871  1.00  0.00           N
ATOM    214  CD  PRO A   5      72.552  33.932  86.542  1.00  0.00           C
ATOM    217  CA  PRO A   5      70.632  35.252  85.982  1.00  0.00           C
ATOM    219  CB  PRO A   5      71.812  35.622  85.061  1.00  0.00           C
ATOM    222  CG  PRO A   5      73.032  35.213  85.872  1.00  0.00           C
ATOM    225  C   PRO A   5      69.413  34.963  85.133  1.00  0.00           C
ATOM    226  O   PRO A   5      69.201  33.862  84.632  1.00  0.00           O
ATOM    227  N   LYS A   6      68.623  36.002  84.891  1.00  0.00           N
ATOM    229  CA  LYS A   6      67.613  36.023  83.872  1.00  0.00           C
ATOM    231  CB  LYS A   6      68.073  36.983  82.742  1.00  0.00           C
ATOM    234  CG  LYS A   6      68.382  38.412  83.242  1.00  0.00           C
ATOM    237  CD  LYS A   6      69.102  39.262  82.201  1.00  0.00           C
ATOM    240  CE  LYS A   6      69.623  40.582  82.792  1.00  0.00           C
ATOM    243  NZ  LYS A   6      70.582  41.203  81.862  1.00  0.00           N
ATOM    247  C   LYS A   6      66.333  36.442  84.572  1.00  0.00           C
ATOM    248  O   LYS A   6      66.383  37.192  85.542  1.00  0.00           O
ATOM    249  N   PRO A   7      65.162  35.983  84.173  1.00  0.00           N
ATOM    250  CD  PRO A   7      64.863  35.632  82.792  1.00  0.00           C
ATOM    253  CA  PRO A   7      63.933  36.292  84.891  1.00  0.00           C
ATOM    255  CB  PRO A   7      62.913  36.553  83.772  1.00  0.00           C
ATOM    258  CG  PRO A   7      63.753  36.612  82.503  1.00  0.00           C
ATOM    261  C   PRO A   7      63.552  35.042  85.653  1.00  0.00           C
ATOM    262  O   PRO A   7      63.492  33.983  85.042  1.00  0.00           O
ATOM    263  N   THR A   8      63.272  35.132  86.962  1.00  0.00           N
ATOM    265  CA  THR A   8      62.992  33.972  87.822  1.00  0.00           C
ATOM    267  CB  THR A   8      62.022  32.872  87.312  1.00  0.00           C
ATOM    269  OG1 THR A   8      60.683  33.352  87.173  1.00  0.00           O
ATOM    271  CG2 THR A   8      61.933  31.643  88.223  1.00  0.00           C
ATOM    275  C   THR A   8      64.332  33.492  88.333  1.00  0.00           C
ATOM    276  O   THR A   8      64.833  32.402  88.042  1.00  0.00           O
ATOM    277  N   GLU A   9      65.032  34.382  89.052  1.00  0.00           N
ATOM    279  CA  GLU A   9      66.492  34.462  89.082  1.00  0.00           C
ATOM    281  CB  GLU A   9      66.903  35.922  88.702  1.00  0.00           C
ATOM    284  CG  GLU A   9      68.253  36.532  89.173  1.00  0.00           C
ATOM    287  CD  GLU A   9      68.423  37.992  88.682  1.00  0.00           C
ATOM    288  OE1 GLU A   9      69.472  38.323  88.062  1.00  0.00           O
ATOM    289  OE2 GLU A   9      67.492  38.803  88.932  1.00  0.00           O
ATOM    290  C   GLU A   9      67.073  33.803  90.341  1.00  0.00           C
ATOM    291  O   GLU A   9      68.271  33.762  90.602  1.00  0.00           O
ATOM    292  N   THR A  10      66.172  33.102  91.071  1.00  0.00           N
ATOM    294  CA  THR A  10      66.492  31.812  91.663  1.00  0.00           C
ATOM    296  CB  THR A  10      67.363  31.922  92.932  1.00  0.00           C
ATOM    298  OG1 THR A  10      68.043  30.702  93.232  1.00  0.00           O
ATOM    300  CG2 THR A  10      66.552  32.312  94.163  1.00  0.00           C
ATOM    304  C   THR A  10      65.262  30.952  91.962  1.00  0.00           C
ATOM    305  O   THR A  10      65.413  29.742  92.043  1.00  0.00           O
ATOM    306  N   ASP A  11      64.003  31.463  92.103  1.00  0.00           N
ATOM    308  CA  ASP A  11      62.922  30.542  92.503  1.00  0.00           C
ATOM    310  CB  ASP A  11      62.753  30.432  94.062  1.00  0.00           C
ATOM    313  CG  ASP A  11      62.113  29.112  94.473  1.00  0.00           C
ATOM    314  OD1 ASP A  11      61.753  28.922  95.662  1.00  0.00           O
ATOM    315  OD2 ASP A  11      61.962  28.212  93.591  1.00  0.00           O
ATOM    316  C   ASP A  11      61.573  30.842  91.862  1.00  0.00           C
ATOM    317  O   ASP A  11      61.282  31.983  91.502  1.00  0.00           O
ATOM    318  N   THR A  12      60.702  29.803  91.763  1.00  0.00           N
ATOM    320  CA  THR A  12      59.363  29.682  91.171  1.00  0.00           C
ATOM    322  CB  THR A  12      58.763  28.253  91.402  1.00  0.00           C
ATOM    324  OG1 THR A  12      57.852  27.842  90.402  1.00  0.00           O
ATOM    326  CG2 THR A  12      57.983  28.042  92.712  1.00  0.00           C
ATOM    330  C   THR A  12      58.443  30.732  91.731  1.00  0.00           C
ATOM    331  O   THR A  12      57.633  31.343  91.052  1.00  0.00           O
ATOM    332  N   THR A  13      58.633  30.972  93.032  1.00  0.00           N
ATOM    334  CA  THR A  13      58.272  32.122  93.792  1.00  0.00           C
ATOM    336  CB  THR A  13      56.772  32.282  93.962  1.00  0.00           C
ATOM    338  OG1 THR A  13      56.453  33.383  94.792  1.00  0.00           O
ATOM    340  CG2 THR A  13      56.123  31.032  94.533  1.00  0.00           C
ATOM    344  C   THR A  13      59.073  31.843  95.051  1.00  0.00           C
ATOM    345  O   THR A  13      59.773  30.842  95.083  1.00  0.00           O
ATOM    346  N   THR A  14      59.093  32.682  96.091  1.00  0.00           N
ATOM    348  CA  THR A  14      59.903  32.562  97.322  1.00  0.00           C
ATOM    350  CB  THR A  14      59.543  31.483  98.412  1.00  0.00           C
ATOM    352  OG1 THR A  14      60.473  31.343  99.472  1.00  0.00           O
ATOM    354  CG2 THR A  14      59.283  30.063  97.882  1.00  0.00           C
ATOM    358  C   THR A  14      61.323  33.142  97.262  1.00  0.00           C
ATOM    359  O   THR A  14      62.183  32.922  98.112  1.00  0.00           O
ATOM    360  N   GLY A  15      61.543  34.073  96.292  1.00  0.00           N
ATOM    362  CA  GLY A  15      62.753  34.882  96.171  1.00  0.00           C
ATOM    365  C   GLY A  15      64.052  34.122  96.031  1.00  0.00           C
ATOM    366  O   GLY A  15      64.062  32.902  95.951  1.00  0.00           O
ATOM    367  N   THR A  16      65.233  34.752  95.962  1.00  0.00           N
ATOM    369  CA  THR A  16      65.573  36.122  95.602  1.00  0.00           C
ATOM    371  CB  THR A  16      65.893  37.102  96.742  1.00  0.00           C
ATOM    373  OG1 THR A  16      66.723  36.532  97.732  1.00  0.00           O
ATOM    375  CG2 THR A  16      64.653  37.602  97.492  1.00  0.00           C
ATOM    379  C   THR A  16      66.873  36.053  94.802  1.00  0.00           C
ATOM    380  O   THR A  16      67.742  35.233  95.112  1.00  0.00           O
ATOM    381  N   PRO A  17      67.113  36.922  93.822  1.00  0.00           N
ATOM    382  CD  PRO A  17      68.452  37.122  93.283  1.00  0.00           C
ATOM    385  CA  PRO A  17      66.153  37.752  93.102  1.00  0.00           C
ATOM    387  CB  PRO A  17      66.992  38.562  92.113  1.00  0.00           C
ATOM    390  CG  PRO A  17      68.382  38.542  92.722  1.00  0.00           C
ATOM    393  C   PRO A  17      65.052  37.032  92.382  1.00  0.00           C
ATOM    394  O   PRO A  17      65.073  35.812  92.243  1.00  0.00           O
ATOM    395  N   SER A  18      64.073  37.812  91.903  1.00  0.00           N
ATOM    397  CA  SER A  18      63.123  37.392  90.901  1.00  0.00           C
ATOM    399  CB  SER A  18      61.922  36.612  91.472  1.00  0.00           C
ATOM    402  OG  SER A  18      62.043  35.242  91.103  1.00  0.00           O
ATOM    404  C   SER A  18      62.683  38.663  90.242  1.00  0.00           C
ATOM    405  O   SER A  18      62.672  39.703  90.891  1.00  0.00           O
ATOM    406  N   GLY A  19      62.302  38.652  88.962  1.00  0.00           N
ATOM    408  CA  GLY A  19      62.183  39.902  88.223  1.00  0.00           C
ATOM    411  C   GLY A  19      62.593  39.742  86.792  1.00  0.00           C
ATOM    412  O   GLY A  19      63.753  39.882  86.451  1.00  0.00           O
ATOM    413  N   GLY A  20      61.643  39.442  85.882  1.00  0.00           N
ATOM    415  CA  GLY A  20      60.352  38.832  86.171  1.00  0.00           C
ATOM    418  C   GLY A  20      59.342  38.893  85.061  1.00  0.00           C
ATOM    419  O   GLY A  20      58.863  39.972  84.781  1.00  0.00           O
ATOM    420  N   PHE A  21      58.953  37.733  84.482  1.00  0.00           N
ATOM    422  CA  PHE A  21      57.843  37.442  83.552  1.00  0.00           C
ATOM    424  CB  PHE A  21      57.343  35.963  83.711  1.00  0.00           C
ATOM    427  CG  PHE A  21      58.122  34.882  82.981  1.00  0.00           C
ATOM    428  CD1 PHE A  21      57.432  33.843  82.341  1.00  0.00           C
ATOM    430  CE1 PHE A  21      58.113  32.772  81.731  1.00  0.00           C
ATOM    432  CZ  PHE A  21      59.512  32.702  81.812  1.00  0.00           C
ATOM    434  CD2 PHE A  21      59.522  34.822  82.992  1.00  0.00           C
ATOM    436  CE2 PHE A  21      60.212  33.722  82.472  1.00  0.00           C
ATOM    438  C   PHE A  21      56.632  38.393  83.552  1.00  0.00           C
ATOM    439  O   PHE A  21      55.553  38.062  84.042  1.00  0.00           O
ATOM    440  N   LEU A  22      56.803  39.613  82.981  1.00  0.00           N
ATOM    442  CA  LEU A  22      55.912  40.743  83.172  1.00  0.00           C
ATOM    444  CB  LEU A  22      54.413  40.543  82.783  1.00  0.00           C
ATOM    447  CG  LEU A  22      53.243  41.233  83.531  1.00  0.00           C
ATOM    449  CD1 LEU A  22      53.443  42.622  84.163  1.00  0.00           C
ATOM    453  CD2 LEU A  22      52.082  41.343  82.532  1.00  0.00           C
ATOM    457  C   LEU A  22      56.212  41.452  84.462  1.00  0.00           C
ATOM    458  O   LEU A  22      56.683  42.572  84.403  1.00  0.00           O
ATOM    459  N   LEU A  23      56.032  40.792  85.621  1.00  0.00           N
ATOM    461  CA  LEU A  23      56.702  41.093  86.871  1.00  0.00           C
ATOM    463  CB  LEU A  23      56.112  42.282  87.692  1.00  0.00           C
ATOM    466  CG  LEU A  23      56.323  43.722  87.122  1.00  0.00           C
ATOM    468  CD1 LEU A  23      55.873  44.792  88.121  1.00  0.00           C
ATOM    472  CD2 LEU A  23      57.753  44.072  86.702  1.00  0.00           C
ATOM    476  C   LEU A  23      56.643  39.773  87.652  1.00  0.00           C
ATOM    477  O   LEU A  23      55.943  38.852  87.232  1.00  0.00           O
ATOM    478  N   GLU A  24      57.422  39.582  88.743  1.00  0.00           N
ATOM    480  CA  GLU A  24      57.473  38.292  89.443  1.00  0.00           C
ATOM    482  CB  GLU A  24      58.643  37.433  88.893  1.00  0.00           C
ATOM    485  CG  GLU A  24      58.983  36.113  89.641  1.00  0.00           C
ATOM    488  CD  GLU A  24      58.062  34.963  89.263  1.00  0.00           C
ATOM    489  OE1 GLU A  24      56.842  35.062  89.492  1.00  0.00           O
ATOM    490  OE2 GLU A  24      58.612  33.952  88.743  1.00  0.00           O
ATOM    491  C   GLU A  24      57.403  38.312  90.982  1.00  0.00           C
ATOM    492  O   GLU A  24      56.593  37.582  91.542  1.00  0.00           O
ATOM    493  N   PRO A  25      58.202  39.032  91.792  1.00  0.00           N
ATOM    494  CD  PRO A  25      59.332  39.823  91.352  1.00  0.00           C
ATOM    497  CA  PRO A  25      58.113  38.983  93.261  1.00  0.00           C
ATOM    499  CB  PRO A  25      59.272  39.832  93.753  1.00  0.00           C
ATOM    502  CG  PRO A  25      60.242  39.872  92.582  1.00  0.00           C
ATOM    505  C   PRO A  25      56.783  39.382  93.902  1.00  0.00           C
ATOM    506  O   PRO A  25      55.923  39.952  93.261  1.00  0.00           O
ATOM    507  N   GLN A  26      56.583  39.032  95.181  1.00  0.00           N
ATOM    509  CA  GLN A  26      55.262  38.713  95.702  1.00  0.00           C
ATOM    511  CB  GLN A  26      55.403  37.442  96.562  1.00  0.00           C
ATOM    514  CG  GLN A  26      55.852  36.242  95.712  1.00  0.00           C
ATOM    517  CD  GLN A  26      54.813  35.912  94.651  1.00  0.00           C
ATOM    518  OE1 GLN A  26      53.682  35.562  95.003  1.00  0.00           O
ATOM    519  NE2 GLN A  26      55.172  35.992  93.353  1.00  0.00           N
ATOM    522  C   GLN A  26      54.573  39.773  96.543  1.00  0.00           C
ATOM    523  O   GLN A  26      54.862  39.972  97.723  1.00  0.00           O
ATOM    524  N   HIS A  27      53.593  40.462  95.951  1.00  0.00           N
ATOM    526  CA  HIS A  27      53.323  41.812  96.372  1.00  0.00           C
ATOM    528  CB  HIS A  27      54.093  42.762  95.452  1.00  0.00           C
ATOM    531  ND1 HIS A  27      56.503  42.722  94.832  1.00  0.00           N
ATOM    532  CG  HIS A  27      55.543  42.742  95.822  1.00  0.00           C
ATOM    533  CE1 HIS A  27      57.643  42.602  95.472  1.00  0.00           C
ATOM    535  NE2 HIS A  27      57.483  42.542  96.812  1.00  0.00           N
ATOM    537  CD2 HIS A  27      56.133  42.643  97.052  1.00  0.00           C
ATOM    539  C   HIS A  27      51.863  42.162  96.412  1.00  0.00           C
ATOM    540  O   HIS A  27      51.473  43.092  97.112  1.00  0.00           O
ATOM    541  N   ASN A  28      50.993  41.332  95.822  1.00  0.00           N
ATOM    543  CA  ASN A  28      49.662  41.112  96.333  1.00  0.00           C
ATOM    545  CB  ASN A  28      48.602  42.063  95.751  1.00  0.00           C
ATOM    548  CG  ASN A  28      48.542  43.342  96.582  1.00  0.00           C
ATOM    549  OD1 ASN A  28      47.952  43.383  97.662  1.00  0.00           O
ATOM    550  ND2 ASN A  28      49.192  44.402  96.091  1.00  0.00           N
ATOM    553  C   ASN A  28      49.372  39.662  96.021  1.00  0.00           C
ATOM    554  O   ASN A  28      50.293  39.022  95.512  1.00  0.00           O
ATOM    555  N   VAL A  29      48.122  39.163  96.292  1.00  0.00           N
ATOM    557  CA  VAL A  29      47.503  37.893  95.912  1.00  0.00           C
ATOM    559  CB  VAL A  29      48.453  36.812  95.391  1.00  0.00           C
ATOM    561  CG1 VAL A  29      49.242  36.382  96.622  1.00  0.00           C
ATOM    565  CG2 VAL A  29      47.762  35.642  94.651  1.00  0.00           C
ATOM    569  C   VAL A  29      46.713  37.402  97.132  1.00  0.00           C
ATOM    570  O   VAL A  29      46.733  38.023  98.172  1.00  0.00           O
ATOM    571  N   MET A  30      45.962  36.303  97.042  1.00  0.00           N
ATOM    573  CA  MET A  30      44.582  36.102  97.452  1.00  0.00           C
ATOM    575  CB  MET A  30      44.202  34.762  96.812  1.00  0.00           C
ATOM    578  CG  MET A  30      44.402  34.722  95.283  1.00  0.00           C
ATOM    581  SD  MET A  30      42.903  34.722  94.292  1.00  0.00           S
ATOM    582  CE  MET A  30      43.782  33.882  92.962  1.00  0.00           C
ATOM    586  C   MET A  30      44.233  36.102  98.962  1.00  0.00           C
ATOM    587  O   MET A  30      44.012  37.122  99.603  1.00  0.00           O
ATOM    588  N   GLN A  31      44.083  34.933  99.583  1.00  0.00           N
ATOM    590  CA  GLN A  31      43.393  34.832 100.853  1.00  0.00           C
ATOM    592  CB  GLN A  31      42.562  33.512 100.853  1.00  0.00           C
ATOM    595  CG  GLN A  31      41.593  33.303 102.033  1.00  0.00           C
ATOM    598  CD  GLN A  31      40.832  31.983 101.822  1.00  0.00           C
ATOM    599  OE1 GLN A  31      41.273  31.082 101.091  1.00  0.00           O
ATOM    600  NE2 GLN A  31      39.662  31.852 102.503  1.00  0.00           N
ATOM    603  C   GLN A  31      44.393  34.742 101.992  1.00  0.00           C
ATOM    604  O   GLN A  31      45.242  33.862 101.982  1.00  0.00           O
ATOM    605  N   MET A  32      44.303  35.572 103.053  1.00  0.00           N
ATOM    607  CA  MET A  32      44.743  35.082 104.352  1.00  0.00           C
ATOM    609  CB  MET A  32      46.282  34.892 104.533  1.00  0.00           C
ATOM    612  CG  MET A  32      46.622  33.553 105.242  1.00  0.00           C
ATOM    615  SD  MET A  32      48.323  32.902 105.092  1.00  0.00           S
ATOM    616  CE  MET A  32      49.223  33.803 106.362  1.00  0.00           C
ATOM    620  C   MET A  32      44.192  35.942 105.452  1.00  0.00           C
ATOM    621  O   MET A  32      43.082  36.472 105.341  1.00  0.00           O
ATOM    622  N   GLY A  33      44.922  36.012 106.571  1.00  0.00           N
ATOM    624  CA  GLY A  33      44.472  36.582 107.821  1.00  0.00           C
ATOM    627  C   GLY A  33      45.102  37.882 108.222  1.00  0.00           C
ATOM    628  O   GLY A  33      45.592  38.663 107.402  1.00  0.00           O
ATOM    629  N   GLY A  34      45.102  38.102 109.552  1.00  0.00           N
ATOM    631  CA  GLY A  34      45.702  39.242 110.223  1.00  0.00           C
ATOM    634  C   GLY A  34      44.802  40.442 110.312  1.00  0.00           C
ATOM    635  O   GLY A  34      43.593  40.362 110.102  1.00  0.00           O
ATOM    636  N   ASP A  35      45.352  41.622 110.652  1.00  0.00           N
ATOM    638  CA  ASP A  35      44.683  42.902 110.783  1.00  0.00           C
ATOM    640  CB  ASP A  35      45.793  43.913 111.171  1.00  0.00           C
ATOM    643  CG  ASP A  35      45.333  45.023 112.092  1.00  0.00           C
ATOM    644  OD1 ASP A  35      44.102  45.222 112.312  1.00  0.00           O
ATOM    645  OD2 ASP A  35      46.253  45.722 112.602  1.00  0.00           O
ATOM    646  C   ASP A  35      43.913  43.362 109.542  1.00  0.00           C
ATOM    647  O   ASP A  35      43.003  44.192 109.583  1.00  0.00           O
ATOM    648  N   PHE A  36      44.223  42.782 108.372  1.00  0.00           N
ATOM    650  CA  PHE A  36      43.573  43.122 107.132  1.00  0.00           C
ATOM    652  CB  PHE A  36      44.633  43.593 106.122  1.00  0.00           C
ATOM    655  CG  PHE A  36      45.363  44.832 106.582  1.00  0.00           C
ATOM    656  CD1 PHE A  36      44.703  46.073 106.562  1.00  0.00           C
ATOM    658  CE1 PHE A  36      45.393  47.242 106.902  1.00  0.00           C
ATOM    660  CZ  PHE A  36      46.733  47.183 107.271  1.00  0.00           C
ATOM    662  CD2 PHE A  36      46.723  44.792 106.932  1.00  0.00           C
ATOM    664  CE2 PHE A  36      47.403  45.963 107.281  1.00  0.00           C
ATOM    666  C   PHE A  36      42.773  41.962 106.552  1.00  0.00           C
ATOM    667  O   PHE A  36      42.263  42.053 105.432  1.00  0.00           O
ATOM    668  N   ALA A  37      42.602  40.852 107.312  1.00  0.00           N
ATOM    670  CA  ALA A  37      42.092  39.563 106.862  1.00  0.00           C
ATOM    672  CB  ALA A  37      41.733  38.722 108.112  1.00  0.00           C
ATOM    676  C   ALA A  37      40.793  39.592 106.082  1.00  0.00           C
ATOM    677  O   ALA A  37      40.603  38.913 105.083  1.00  0.00           O
ATOM    678  N   ASN A  38      39.843  40.382 106.591  1.00  0.00           N
ATOM    680  CA  ASN A  38      38.472  40.392 106.142  1.00  0.00           C
ATOM    682  CB  ASN A  38      37.532  40.182 107.363  1.00  0.00           C
ATOM    685  CG  ASN A  38      37.762  38.772 107.891  1.00  0.00           C
ATOM    686  OD1 ASN A  38      37.773  37.812 107.112  1.00  0.00           O
ATOM    687  ND2 ASN A  38      37.952  38.613 109.222  1.00  0.00           N
ATOM    690  C   ASN A  38      38.212  41.702 105.423  1.00  0.00           C
ATOM    691  O   ASN A  38      37.082  42.053 105.143  1.00  0.00           O
ATOM    692  N   ASN A  39      39.283  42.442 105.072  1.00  0.00           N
ATOM    694  CA  ASN A  39      39.153  43.733 104.432  1.00  0.00           C
ATOM    696  CB  ASN A  39      40.422  44.582 104.682  1.00  0.00           C
ATOM    699  CG  ASN A  39      40.093  46.063 104.533  1.00  0.00           C
ATOM    700  OD1 ASN A  39      39.283  46.463 103.702  1.00  0.00           O
ATOM    701  ND2 ASN A  39      40.702  46.912 105.382  1.00  0.00           N
ATOM    704  C   ASN A  39      38.903  43.563 102.932  1.00  0.00           C
ATOM    705  O   ASN A  39      39.753  42.962 102.271  1.00  0.00           O
ATOM    706  N   PRO A  40      37.843  44.062 102.322  1.00  0.00           N
ATOM    707  CD  PRO A  40      36.643  44.582 102.992  1.00  0.00           C
ATOM    710  CA  PRO A  40      37.613  43.832 100.901  1.00  0.00           C
ATOM    712  CB  PRO A  40      36.163  44.272 100.672  1.00  0.00           C
ATOM    715  CG  PRO A  40      35.513  44.212 102.052  1.00  0.00           C
ATOM    718  C   PRO A  40      38.583  44.633 100.072  1.00  0.00           C
ATOM    719  O   PRO A  40      38.983  44.172  99.001  1.00  0.00           O
ATOM    720  N   ASN A  41      38.992  45.813 100.542  1.00  0.00           N
ATOM    722  CA  ASN A  41      39.962  46.692  99.911  1.00  0.00           C
ATOM    724  CB  ASN A  41      40.102  48.022 100.682  1.00  0.00           C
ATOM    727  CG  ASN A  41      38.712  48.622 100.792  1.00  0.00           C
ATOM    728  OD1 ASN A  41      37.823  48.402  99.972  1.00  0.00           O
ATOM    729  ND2 ASN A  41      38.482  49.303 101.922  1.00  0.00           N
ATOM    732  C   ASN A  41      41.333  46.082  99.832  1.00  0.00           C
ATOM    733  O   ASN A  41      42.063  46.252  98.862  1.00  0.00           O
ATOM    734  N   ALA A  42      41.723  45.312 100.872  1.00  0.00           N
ATOM    736  CA  ALA A  42      42.833  44.402 100.732  1.00  0.00           C
ATOM    738  CB  ALA A  42      43.143  43.713 102.072  1.00  0.00           C
ATOM    742  C   ALA A  42      42.602  43.352  99.662  1.00  0.00           C
ATOM    743  O   ALA A  42      43.423  43.253  98.772  1.00  0.00           O
ATOM    744  N   GLN A  43      41.453  42.632  99.692  1.00  0.00           N
ATOM    746  CA  GLN A  43      41.093  41.553  98.772  1.00  0.00           C
ATOM    748  CB  GLN A  43      39.753  40.872  99.192  1.00  0.00           C
ATOM    751  CG  GLN A  43      39.522  39.482  98.542  1.00  0.00           C
ATOM    754  CD  GLN A  43      40.643  38.463  98.792  1.00  0.00           C
ATOM    755  OE1 GLN A  43      41.063  37.742  97.891  1.00  0.00           O
ATOM    756  NE2 GLN A  43      41.112  38.332 100.051  1.00  0.00           N
ATOM    759  C   GLN A  43      41.023  41.952  97.292  1.00  0.00           C
ATOM    760  O   GLN A  43      41.413  41.233  96.393  1.00  0.00           O
ATOM    761  N   GLN A  44      40.553  43.162  96.982  1.00  0.00           N
ATOM    763  CA  GLN A  44      40.743  43.752  95.672  1.00  0.00           C
ATOM    765  CB  GLN A  44      40.102  45.132  95.732  1.00  0.00           C
ATOM    768  CG  GLN A  44      38.563  45.082  95.812  1.00  0.00           C
ATOM    771  CD  GLN A  44      38.033  46.402  96.333  1.00  0.00           C
ATOM    772  OE1 GLN A  44      37.113  46.452  97.141  1.00  0.00           O
ATOM    773  NE2 GLN A  44      38.643  47.502  95.833  1.00  0.00           N
ATOM    776  C   GLN A  44      42.173  43.972  95.201  1.00  0.00           C
ATOM    777  O   GLN A  44      42.553  43.622  94.091  1.00  0.00           O
ATOM    778  N   PHE A  45      42.992  44.592  96.062  1.00  0.00           N
ATOM    780  CA  PHE A  45      44.363  44.953  95.783  1.00  0.00           C
ATOM    782  CB  PHE A  45      44.823  45.832  96.962  1.00  0.00           C
ATOM    785  CG  PHE A  45      46.073  46.553  96.632  1.00  0.00           C
ATOM    786  CD1 PHE A  45      46.102  47.422  95.532  1.00  0.00           C
ATOM    788  CE1 PHE A  45      47.292  48.072  95.192  1.00  0.00           C
ATOM    790  CZ  PHE A  45      48.443  47.872  95.962  1.00  0.00           C
ATOM    792  CD2 PHE A  45      47.203  46.413  97.432  1.00  0.00           C
ATOM    794  CE2 PHE A  45      48.393  47.073  97.092  1.00  0.00           C
ATOM    796  C   PHE A  45      45.223  43.713  95.602  1.00  0.00           C
ATOM    797  O   PHE A  45      45.993  43.552  94.651  1.00  0.00           O
ATOM    798  N   ILE A  46      44.953  42.742  96.492  1.00  0.00           N
ATOM    800  CA  ILE A  46      45.073  41.312  96.352  1.00  0.00           C
ATOM    802  CB  ILE A  46      44.312  40.662  97.481  1.00  0.00           C
ATOM    804  CG2 ILE A  46      43.812  39.272  97.092  1.00  0.00           C
ATOM    808  CG1 ILE A  46      45.143  40.743  98.801  1.00  0.00           C
ATOM    811  CD  ILE A  46      44.393  40.332 100.072  1.00  0.00           C
ATOM    815  C   ILE A  46      44.843  40.762  94.942  1.00  0.00           C
ATOM    816  O   ILE A  46      45.793  40.273  94.333  1.00  0.00           O
ATOM    817  N   ASP A  47      43.643  40.862  94.362  1.00  0.00           N
ATOM    819  CA  ASP A  47      43.383  40.343  93.032  1.00  0.00           C
ATOM    821  CB  ASP A  47      41.863  40.292  92.783  1.00  0.00           C
ATOM    824  CG  ASP A  47      41.203  39.122  93.493  1.00  0.00           C
ATOM    825  OD1 ASP A  47      41.882  38.253  94.091  1.00  0.00           O
ATOM    826  OD2 ASP A  47      39.973  38.983  93.251  1.00  0.00           O
ATOM    827  C   ASP A  47      44.062  41.112  91.903  1.00  0.00           C
ATOM    828  O   ASP A  47      44.342  40.562  90.842  1.00  0.00           O
ATOM    829  N   LYS A  48      44.423  42.402  92.113  1.00  0.00           N
ATOM    831  CA  LYS A  48      45.093  43.233  91.122  1.00  0.00           C
ATOM    833  CB  LYS A  48      45.223  44.742  91.552  1.00  0.00           C
ATOM    836  CG  LYS A  48      46.333  45.522  90.822  1.00  0.00           C
ATOM    839  CD  LYS A  48      46.193  47.063  90.732  1.00  0.00           C
ATOM    842  CE  LYS A  48      46.193  47.862  92.033  1.00  0.00           C
ATOM    845  NZ  LYS A  48      46.282  49.332  91.803  1.00  0.00           N
ATOM    849  C   LYS A  48      46.442  42.722  90.632  1.00  0.00           C
ATOM    850  O   LYS A  48      46.733  42.713  89.432  1.00  0.00           O
ATOM    851  N   MET A  49      47.343  42.273  91.523  1.00  0.00           N
ATOM    853  CA  MET A  49      48.703  42.032  91.091  1.00  0.00           C
ATOM    855  CB  MET A  49      49.743  42.502  92.141  1.00  0.00           C
ATOM    858  CG  MET A  49      49.503  43.832  92.902  1.00  0.00           C
ATOM    861  SD  MET A  49      50.183  45.382  92.243  1.00  0.00           S
ATOM    862  CE  MET A  49      51.583  45.462  93.401  1.00  0.00           C
ATOM    866  C   MET A  49      48.893  40.543  90.751  1.00  0.00           C
ATOM    867  O   MET A  49      49.962  40.122  90.352  1.00  0.00           O
ATOM    868  N   VAL A  50      47.823  39.713  90.842  1.00  0.00           N
ATOM    870  CA  VAL A  50      47.823  38.323  90.382  1.00  0.00           C
ATOM    872  CB  VAL A  50      46.573  37.532  90.812  1.00  0.00           C
ATOM    874  CG1 VAL A  50      46.872  36.023  90.693  1.00  0.00           C
ATOM    878  CG2 VAL A  50      46.182  37.882  92.251  1.00  0.00           C
ATOM    882  C   VAL A  50      47.793  38.402  88.883  1.00  0.00           C
ATOM    883  O   VAL A  50      48.363  37.602  88.141  1.00  0.00           O
ATOM    884  N   ASN A  51      47.063  39.433  88.451  1.00  0.00           N
ATOM    886  CA  ASN A  51      46.422  39.493  87.181  1.00  0.00           C
ATOM    888  CB  ASN A  51      44.992  39.932  87.493  1.00  0.00           C
ATOM    891  CG  ASN A  51      44.132  39.633  86.292  1.00  0.00           C
ATOM    892  OD1 ASN A  51      44.102  40.432  85.362  1.00  0.00           O
ATOM    893  ND2 ASN A  51      43.453  38.463  86.292  1.00  0.00           N
ATOM    896  C   ASN A  51      47.113  40.502  86.301  1.00  0.00           C
ATOM    897  O   ASN A  51      47.473  40.213  85.172  1.00  0.00           O
ATOM    898  N   LYS A  52      47.352  41.733  86.812  1.00  0.00           N
ATOM    900  CA  LYS A  52      48.363  42.582  86.202  1.00  0.00           C
ATOM    902  CB  LYS A  52      48.402  43.983  86.862  1.00  0.00           C
ATOM    905  CG  LYS A  52      47.113  44.802  86.731  1.00  0.00           C
ATOM    908  CD  LYS A  52      47.183  46.122  87.512  1.00  0.00           C
ATOM    911  CE  LYS A  52      47.812  47.292  86.751  1.00  0.00           C
ATOM    914  NZ  LYS A  52      47.952  48.503  87.592  1.00  0.00           N
ATOM    918  C   LYS A  52      49.773  42.022  86.282  1.00  0.00           C
ATOM    919  O   LYS A  52      50.473  41.933  85.292  1.00  0.00           O
ATOM    920  N   HIS A  53      50.233  41.632  87.481  1.00  0.00           N
ATOM    922  CA  HIS A  53      51.663  41.582  87.701  1.00  0.00           C
ATOM    924  CB  HIS A  53      52.022  42.483  88.893  1.00  0.00           C
ATOM    927  ND1 HIS A  53      52.483  44.753  88.053  1.00  0.00           N
ATOM    928  CG  HIS A  53      51.613  43.913  88.702  1.00  0.00           C
ATOM    929  CE1 HIS A  53      51.972  45.953  88.162  1.00  0.00           C
ATOM    931  NE2 HIS A  53      50.813  45.942  88.862  1.00  0.00           N
ATOM    933  CD2 HIS A  53      50.582  44.633  89.212  1.00  0.00           C
ATOM    935  C   HIS A  53      52.203  40.182  87.902  1.00  0.00           C
ATOM    936  O   HIS A  53      53.412  39.993  87.932  1.00  0.00           O
ATOM    937  N   GLY A  54      51.333  39.143  87.992  1.00  0.00           N
ATOM    939  CA  GLY A  54      51.733  37.752  87.913  1.00  0.00           C
ATOM    942  C   GLY A  54      52.012  37.012  89.182  1.00  0.00           C
ATOM    943  O   GLY A  54      52.672  35.972  89.152  1.00  0.00           O
ATOM    944  N   PHE A  55      51.532  37.483  90.341  1.00  0.00           N
ATOM    946  CA  PHE A  55      52.032  36.972  91.612  1.00  0.00           C
ATOM    948  CB  PHE A  55      52.092  38.102  92.682  1.00  0.00           C
ATOM    951  CG  PHE A  55      52.852  39.312  92.173  1.00  0.00           C
ATOM    952  CD1 PHE A  55      53.872  39.222  91.211  1.00  0.00           C
ATOM    954  CE1 PHE A  55      54.503  40.372  90.712  1.00  0.00           C
ATOM    956  CZ  PHE A  55      54.153  41.622  91.211  1.00  0.00           C
ATOM    958  CD2 PHE A  55      52.492  40.592  92.643  1.00  0.00           C
ATOM    960  CE2 PHE A  55      53.143  41.742  92.162  1.00  0.00           C
ATOM    962  C   PHE A  55      51.263  35.753  92.141  1.00  0.00           C
ATOM    963  O   PHE A  55      50.043  35.762  92.212  1.00  0.00           O
ATOM    964  N   ASP A  56      52.003  34.672  92.522  1.00  0.00           N
ATOM    966  CA  ASP A  56      51.543  33.362  93.022  1.00  0.00           C
ATOM    968  CB  ASP A  56      52.733  32.372  93.223  1.00  0.00           C
ATOM    971  CG  ASP A  56      52.273  30.983  93.641  1.00  0.00           C
ATOM    972  OD1 ASP A  56      51.193  30.532  93.172  1.00  0.00           O
ATOM    973  OD2 ASP A  56      53.033  30.282  94.362  1.00  0.00           O
ATOM    974  C   ASP A  56      50.772  33.512  94.322  1.00  0.00           C
ATOM    975  O   ASP A  56      50.943  34.512  94.981  1.00  0.00           O
ATOM    976  N   ARG A  57      49.883  32.573  94.751  1.00  0.00           N
ATOM    978  CA  ARG A  57      49.253  32.713  96.072  1.00  0.00           C
ATOM    980  CB  ARG A  57      48.202  31.612  96.431  1.00  0.00           C
ATOM    983  CG  ARG A  57      46.762  31.843  95.923  1.00  0.00           C
ATOM    986  CD  ARG A  57      45.743  30.912  96.622  1.00  0.00           C
ATOM    989  NE  ARG A  57      44.363  31.172  96.062  1.00  0.00           N
ATOM    991  CZ  ARG A  57      43.352  31.672  96.762  1.00  0.00           C
ATOM    992  NH1 ARG A  57      43.383  31.922  98.042  1.00  0.00           N
ATOM    995  NH2 ARG A  57      42.222  31.983  96.142  1.00  0.00           N
ATOM    998  C   ARG A  57      50.163  32.972  97.271  1.00  0.00           C
ATOM    999  O   ARG A  57      50.093  34.012  97.913  1.00  0.00           O
ATOM   1000  N   GLN A  58      51.013  32.022  97.672  1.00  0.00           N
ATOM   1002  CA  GLN A  58      51.383  31.862  99.071  1.00  0.00           C
ATOM   1004  CB  GLN A  58      52.193  30.572  99.352  1.00  0.00           C
ATOM   1007  CG  GLN A  58      51.352  29.272  99.362  1.00  0.00           C
ATOM   1010  CD  GLN A  58      50.422  29.192  98.172  1.00  0.00           C
ATOM   1011  OE1 GLN A  58      50.933  29.162  97.052  1.00  0.00           O
ATOM   1012  NE2 GLN A  58      49.093  29.182  98.372  1.00  0.00           N
ATOM   1015  C   GLN A  58      52.032  33.032  99.781  1.00  0.00           C
ATOM   1016  O   GLN A  58      51.723  33.323 100.932  1.00  0.00           O
ATOM   1017  N   GLN A  59      52.952  33.753  99.132  1.00  0.00           N
ATOM   1019  CA  GLN A  59      53.753  34.692  99.892  1.00  0.00           C
ATOM   1021  CB  GLN A  59      55.133  34.863  99.303  1.00  0.00           C
ATOM   1024  CG  GLN A  59      55.953  33.593  99.562  1.00  0.00           C
ATOM   1027  CD  GLN A  59      56.503  33.142  98.242  1.00  0.00           C
ATOM   1028  OE1 GLN A  59      57.222  33.952  97.662  1.00  0.00           O
ATOM   1029  NE2 GLN A  59      56.182  31.922  97.751  1.00  0.00           N
ATOM   1032  C   GLN A  59      53.143  36.012 100.262  1.00  0.00           C
ATOM   1033  O   GLN A  59      53.383  36.452 101.372  1.00  0.00           O
ATOM   1034  N   LEU A  60      52.282  36.682  99.462  1.00  0.00           N
ATOM   1036  CA  LEU A  60      51.643  37.872 100.032  1.00  0.00           C
ATOM   1038  CB  LEU A  60      50.712  38.713  99.122  1.00  0.00           C
ATOM   1041  CG  LEU A  60      50.262  40.042  99.771  1.00  0.00           C
ATOM   1043  CD1 LEU A  60      51.303  41.163  99.612  1.00  0.00           C
ATOM   1047  CD2 LEU A  60      48.793  40.402  99.462  1.00  0.00           C
ATOM   1051  C   LEU A  60      50.813  37.532 101.262  1.00  0.00           C
ATOM   1052  O   LEU A  60      50.762  38.282 102.232  1.00  0.00           O
ATOM   1053  N   GLN A  61      50.183  36.332 101.253  1.00  0.00           N
ATOM   1055  CA  GLN A  61      49.332  35.842 102.312  1.00  0.00           C
ATOM   1057  CB  GLN A  61      48.992  34.343 102.062  1.00  0.00           C
ATOM   1060  CG  GLN A  61      48.602  33.792 100.662  1.00  0.00           C
ATOM   1063  CD  GLN A  61      47.553  34.472  99.762  1.00  0.00           C
ATOM   1064  OE1 GLN A  61      46.933  33.832  98.903  1.00  0.00           O
ATOM   1065  NE2 GLN A  61      47.432  35.803  99.921  1.00  0.00           N
ATOM   1068  C   GLN A  61      50.053  35.953 103.661  1.00  0.00           C
ATOM   1069  O   GLN A  61      49.522  36.532 104.622  1.00  0.00           O
ATOM   1070  N   GLU A  62      51.323  35.492 103.702  1.00  0.00           N
ATOM   1072  CA  GLU A  62      52.263  35.632 104.792  1.00  0.00           C
ATOM   1074  CB  GLU A  62      53.532  34.803 104.422  1.00  0.00           C
ATOM   1077  CG  GLU A  62      53.183  33.312 104.173  1.00  0.00           C
ATOM   1080  CD  GLU A  62      54.363  32.422 103.772  1.00  0.00           C
ATOM   1081  OE1 GLU A  62      54.922  32.562 102.653  1.00  0.00           O
ATOM   1082  OE2 GLU A  62      54.693  31.522 104.592  1.00  0.00           O
ATOM   1083  C   GLU A  62      52.622  37.073 105.122  1.00  0.00           C
ATOM   1084  O   GLU A  62      52.513  37.522 106.262  1.00  0.00           O
ATOM   1085  N   ILE A  63      52.992  37.872 104.102  1.00  0.00           N
ATOM   1087  CA  ILE A  63      53.363  39.272 104.231  1.00  0.00           C
ATOM   1089  CB  ILE A  63      53.962  39.742 102.902  1.00  0.00           C
ATOM   1091  CG2 ILE A  63      53.903  41.262 102.672  1.00  0.00           C
ATOM   1095  CG1 ILE A  63      55.433  39.303 102.812  1.00  0.00           C
ATOM   1098  CD  ILE A  63      55.692  38.053 101.982  1.00  0.00           C
ATOM   1102  C   ILE A  63      52.323  40.233 104.762  1.00  0.00           C
ATOM   1103  O   ILE A  63      52.573  40.953 105.732  1.00  0.00           O
ATOM   1104  N   LEU A  64      51.093  40.273 104.202  1.00  0.00           N
ATOM   1106  CA  LEU A  64      50.073  41.233 104.641  1.00  0.00           C
ATOM   1108  CB  LEU A  64      48.922  41.562 103.642  1.00  0.00           C
ATOM   1111  CG  LEU A  64      49.293  42.393 102.392  1.00  0.00           C
ATOM   1113  CD1 LEU A  64      48.033  42.782 101.591  1.00  0.00           C
ATOM   1117  CD2 LEU A  64      50.122  43.643 102.681  1.00  0.00           C
ATOM   1121  C   LEU A  64      49.452  40.782 105.942  1.00  0.00           C
ATOM   1122  O   LEU A  64      48.992  41.622 106.712  1.00  0.00           O
ATOM   1123  N   SER A  65      49.522  39.473 106.282  1.00  0.00           N
ATOM   1125  CA  SER A  65      49.163  39.002 107.612  1.00  0.00           C
ATOM   1127  CB  SER A  65      49.213  37.463 107.821  1.00  0.00           C
ATOM   1130  OG  SER A  65      48.132  36.832 107.132  1.00  0.00           O
ATOM   1132  C   SER A  65      50.003  39.643 108.702  1.00  0.00           C
ATOM   1133  O   SER A  65      49.522  39.922 109.792  1.00  0.00           O
ATOM   1134  N   GLN A  66      51.282  39.913 108.382  1.00  0.00           N
ATOM   1136  CA  GLN A  66      52.203  40.562 109.282  1.00  0.00           C
ATOM   1138  CB  GLN A  66      53.612  39.972 109.033  1.00  0.00           C
ATOM   1141  CG  GLN A  66      54.643  40.402 110.102  1.00  0.00           C
ATOM   1144  CD  GLN A  66      55.832  39.452 110.153  1.00  0.00           C
ATOM   1145  OE1 GLN A  66      55.933  38.492 109.382  1.00  0.00           O
ATOM   1146  NE2 GLN A  66      56.772  39.722 111.082  1.00  0.00           N
ATOM   1149  C   GLN A  66      52.243  42.082 109.141  1.00  0.00           C
ATOM   1150  O   GLN A  66      52.803  42.762 110.012  1.00  0.00           O
ATOM   1151  N   ALA A  67      51.632  42.652 108.092  1.00  0.00           N
ATOM   1153  CA  ALA A  67      51.312  44.062 107.972  1.00  0.00           C
ATOM   1155  CB  ALA A  67      50.813  44.423 106.562  1.00  0.00           C
ATOM   1159  C   ALA A  67      50.253  44.512 108.951  1.00  0.00           C
ATOM   1160  O   ALA A  67      49.242  43.832 109.163  1.00  0.00           O
ATOM   1161  N   LYS A  68      50.442  45.683 109.592  1.00  0.00           N
ATOM   1163  CA  LYS A  68      49.553  46.152 110.641  1.00  0.00           C
ATOM   1165  CB  LYS A  68      50.382  46.562 111.871  1.00  0.00           C
ATOM   1168  CG  LYS A  68      51.042  45.352 112.542  1.00  0.00           C
ATOM   1171  CD  LYS A  68      52.032  45.772 113.622  1.00  0.00           C
ATOM   1174  CE  LYS A  68      53.222  46.532 113.042  1.00  0.00           C
ATOM   1177  NZ  LYS A  68      54.202  46.772 114.091  1.00  0.00           N
ATOM   1181  C   LYS A  68      48.712  47.343 110.242  1.00  0.00           C
ATOM   1182  O   LYS A  68      49.172  48.262 109.562  1.00  0.00           O
ATOM   1183  N   ARG A  69      47.462  47.402 110.751  1.00  0.00           N
ATOM   1185  CA  ARG A  69      46.723  48.633 110.761  1.00  0.00           C
ATOM   1187  CB  ARG A  69      45.192  48.393 110.842  1.00  0.00           C
ATOM   1190  CG  ARG A  69      44.353  49.672 110.632  1.00  0.00           C
ATOM   1193  CD  ARG A  69      42.852  49.512 110.891  1.00  0.00           C
ATOM   1196  NE  ARG A  69      42.292  50.912 110.853  1.00  0.00           N
ATOM   1198  CZ  ARG A  69      42.082  51.652 111.932  1.00  0.00           C
ATOM   1199  NH1 ARG A  69      42.022  51.182 113.141  1.00  0.00           N
ATOM   1202  NH2 ARG A  69      41.893  52.952 111.812  1.00  0.00           N
ATOM   1205  C   ARG A  69      47.212  49.503 111.912  1.00  0.00           C
ATOM   1206  O   ARG A  69      47.282  49.102 113.072  1.00  0.00           O
ATOM   1207  N   LEU A  70      47.653  50.733 111.582  1.00  0.00           N
ATOM   1209  CA  LEU A  70      48.222  51.642 112.542  1.00  0.00           C
ATOM   1211  CB  LEU A  70      49.652  52.082 112.112  1.00  0.00           C
ATOM   1214  CG  LEU A  70      50.652  50.922 111.932  1.00  0.00           C
ATOM   1216  CD1 LEU A  70      52.012  51.452 111.451  1.00  0.00           C
ATOM   1220  CD2 LEU A  70      50.803  50.093 113.212  1.00  0.00           C
ATOM   1224  C   LEU A  70      47.373  52.892 112.643  1.00  0.00           C
ATOM   1225  O   LEU A  70      47.403  53.752 111.751  1.00  0.00           O
ATOM   1226  N   ASP A  71      46.643  53.082 113.762  1.00  0.00           N
ATOM   1228  CA  ASP A  71      45.842  54.262 114.062  1.00  0.00           C
ATOM   1230  CB  ASP A  71      45.333  54.272 115.532  1.00  0.00           C
ATOM   1233  CG  ASP A  71      44.172  53.352 115.833  1.00  0.00           C
ATOM   1234  OD1 ASP A  71      43.623  52.742 114.882  1.00  0.00           O
ATOM   1235  OD2 ASP A  71      43.812  53.292 117.042  1.00  0.00           O
ATOM   1236  C   ASP A  71      46.622  55.562 113.912  1.00  0.00           C
ATOM   1237  O   ASP A  71      46.112  56.562 113.423  1.00  0.00           O
ATOM   1238  N   SER A  72      47.893  55.572 114.352  1.00  0.00           N
ATOM   1240  CA  SER A  72      48.763  56.742 114.282  1.00  0.00           C
ATOM   1242  CB  SER A  72      50.133  56.542 115.012  1.00  0.00           C
ATOM   1245  OG  SER A  72      50.852  55.372 114.612  1.00  0.00           O
ATOM   1247  C   SER A  72      48.983  57.302 112.882  1.00  0.00           C
ATOM   1248  O   SER A  72      48.973  58.512 112.681  1.00  0.00           O
ATOM   1249  N   VAL A  73      49.132  56.413 111.882  1.00  0.00           N
ATOM   1251  CA  VAL A  73      49.132  56.772 110.472  1.00  0.00           C
ATOM   1253  CB  VAL A  73      49.462  55.562 109.603  1.00  0.00           C
ATOM   1255  CG1 VAL A  73      49.452  55.953 108.112  1.00  0.00           C
ATOM   1259  CG2 VAL A  73      50.842  54.992 109.972  1.00  0.00           C
ATOM   1263  C   VAL A  73      47.833  57.413 110.003  1.00  0.00           C
ATOM   1264  O   VAL A  73      47.872  58.422 109.303  1.00  0.00           O
ATOM   1265  N   LEU A  74      46.653  56.882 110.372  1.00  0.00           N
ATOM   1267  CA  LEU A  74      45.352  57.463 110.051  1.00  0.00           C
ATOM   1269  CB  LEU A  74      44.192  56.562 110.572  1.00  0.00           C
ATOM   1272  CG  LEU A  74      43.903  55.242 109.802  1.00  0.00           C
ATOM   1274  CD1 LEU A  74      43.412  55.502 108.382  1.00  0.00           C
ATOM   1278  CD2 LEU A  74      45.032  54.223 109.781  1.00  0.00           C
ATOM   1282  C   LEU A  74      45.153  58.862 110.621  1.00  0.00           C
ATOM   1283  O   LEU A  74      44.802  59.792 109.911  1.00  0.00           O
ATOM   1284  N   ARG A  75      45.463  59.042 111.932  1.00  0.00           N
ATOM   1286  CA  ARG A  75      45.312  60.322 112.592  1.00  0.00           C
ATOM   1288  CB  ARG A  75      45.673  60.273 114.091  1.00  0.00           C
ATOM   1291  CG  ARG A  75      44.813  59.382 114.992  1.00  0.00           C
ATOM   1294  CD  ARG A  75      45.143  59.612 116.462  1.00  0.00           C
ATOM   1297  NE  ARG A  75      44.602  58.472 117.271  1.00  0.00           N
ATOM   1299  CZ  ARG A  75      45.303  57.372 117.542  1.00  0.00           C
ATOM   1300  NH1 ARG A  75      46.532  57.192 117.092  1.00  0.00           N
ATOM   1303  NH2 ARG A  75      44.792  56.382 118.251  1.00  0.00           N
ATOM   1306  C   ARG A  75      46.163  61.442 112.001  1.00  0.00           C
ATOM   1307  O   ARG A  75      45.722  62.582 111.852  1.00  0.00           O
ATOM   1308  N   LEU A  76      47.413  61.102 111.652  1.00  0.00           N
ATOM   1310  CA  LEU A  76      48.363  62.032 111.042  1.00  0.00           C
ATOM   1312  CB  LEU A  76      49.763  61.372 110.932  1.00  0.00           C
ATOM   1315  CG  LEU A  76      50.912  62.343 110.612  1.00  0.00           C
ATOM   1317  CD1 LEU A  76      51.293  63.173 111.852  1.00  0.00           C
ATOM   1321  CD2 LEU A  76      52.162  61.612 110.112  1.00  0.00           C
ATOM   1325  C   LEU A  76      47.882  62.502 109.682  1.00  0.00           C
ATOM   1326  O   LEU A  76      48.033  63.663 109.303  1.00  0.00           O
ATOM   1327  N   MET A  77      47.273  61.582 108.903  1.00  0.00           N
ATOM   1329  CA  MET A  77      46.713  61.832 107.592  1.00  0.00           C
ATOM   1331  CB  MET A  77      46.282  60.492 106.922  1.00  0.00           C
ATOM   1334  CG  MET A  77      45.813  60.622 105.462  1.00  0.00           C
ATOM   1337  SD  MET A  77      47.082  61.233 104.312  1.00  0.00           S
ATOM   1338  CE  MET A  77      48.233  59.852 104.173  1.00  0.00           C
ATOM   1342  C   MET A  77      45.573  62.843 107.632  1.00  0.00           C
ATOM   1343  O   MET A  77      45.522  63.783 106.832  1.00  0.00           O
ATOM   1344  N   ASP A  78      44.703  62.702 108.652  1.00  0.00           N
ATOM   1346  CA  ASP A  78      43.573  63.553 108.992  1.00  0.00           C
ATOM   1348  CB  ASP A  78      42.793  62.902 110.172  1.00  0.00           C
ATOM   1351  CG  ASP A  78      42.123  61.632 109.712  1.00  0.00           C
ATOM   1352  OD1 ASP A  78      42.162  61.362 108.482  1.00  0.00           O
ATOM   1353  OD2 ASP A  78      41.453  60.972 110.562  1.00  0.00           O
ATOM   1354  C   ASP A  78      43.983  64.953 109.382  1.00  0.00           C
ATOM   1355  O   ASP A  78      43.233  65.922 109.231  1.00  0.00           O
ATOM   1356  N   ASN A  79      45.233  65.102 109.882  1.00  0.00           N
ATOM   1358  CA  ASN A  79      45.852  66.372 110.212  1.00  0.00           C
ATOM   1360  CB  ASN A  79      47.082  66.252 111.142  1.00  0.00           C
ATOM   1363  CG  ASN A  79      46.762  65.722 112.532  1.00  0.00           C
ATOM   1364  OD1 ASN A  79      47.602  65.143 113.232  1.00  0.00           O
ATOM   1365  ND2 ASN A  79      45.512  65.983 112.992  1.00  0.00           N
ATOM   1368  C   ASN A  79      46.323  67.122 108.992  1.00  0.00           C
ATOM   1369  O   ASN A  79      46.622  68.313 109.071  1.00  0.00           O
ATOM   1370  N   GLN A  80      46.383  66.483 107.812  1.00  0.00           N
ATOM   1372  CA  GLN A  80      46.543  67.192 106.571  1.00  0.00           C
ATOM   1374  CB  GLN A  80      47.273  66.312 105.542  1.00  0.00           C
ATOM   1377  CG  GLN A  80      47.543  67.002 104.182  1.00  0.00           C
ATOM   1380  CD  GLN A  80      49.003  67.362 103.951  1.00  0.00           C
ATOM   1381  OE1 GLN A  80      49.312  68.512 103.642  1.00  0.00           O
ATOM   1382  NE2 GLN A  80      49.903  66.352 104.012  1.00  0.00           N
ATOM   1385  C   GLN A  80      45.192  67.643 106.031  1.00  0.00           C
ATOM   1386  O   GLN A  80      44.253  66.862 105.862  1.00  0.00           O
ATOM   1387  N   ALA A  81      45.073  68.942 105.702  1.00  0.00           N
ATOM   1389  CA  ALA A  81      43.872  69.523 105.172  1.00  0.00           C
ATOM   1391  CB  ALA A  81      43.202  70.413 106.242  1.00  0.00           C
ATOM   1395  C   ALA A  81      44.253  70.332 103.931  1.00  0.00           C
ATOM   1396  O   ALA A  81      45.422  70.652 103.731  1.00  0.00           O
ATOM   1397  N   PRO A  82      43.323  70.612 103.032  1.00  0.00           N
ATOM   1398  CD  PRO A  82      42.063  69.872 102.891  1.00  0.00           C
ATOM   1401  CA  PRO A  82      43.482  71.572 101.943  1.00  0.00           C
ATOM   1403  CB  PRO A  82      42.073  71.663 101.372  1.00  0.00           C
ATOM   1406  CG  PRO A  82      41.602  70.233 101.482  1.00  0.00           C
ATOM   1409  C   PRO A  82      44.012  72.953 102.252  1.00  0.00           C
ATOM   1410  O   PRO A  82      43.992  73.392 103.391  1.00  0.00           O
ATOM   1411  N   THR A  83      44.442  73.663 101.192  1.00  0.00           N
ATOM   1413  CA  THR A  83      44.893  75.042 101.282  1.00  0.00           C
ATOM   1415  CB  THR A  83      46.383  75.213 101.002  1.00  0.00           C
ATOM   1417  OG1 THR A  83      47.162  74.582 102.011  1.00  0.00           O
ATOM   1419  CG2 THR A  83      46.772  76.692 101.052  1.00  0.00           C
ATOM   1423  C   THR A  83      44.053  75.942 100.363  1.00  0.00           C
ATOM   1424  O   THR A  83      43.803  75.673  99.192  1.00  0.00           O
ATOM   1425  N   THR A  84      43.563  77.072 100.923  1.00  0.00           N
ATOM   1427  CA  THR A  84      42.833  78.152 100.242  1.00  0.00           C
ATOM   1429  CB  THR A  84      42.063  79.042 101.231  1.00  0.00           C
ATOM   1431  OG1 THR A  84      41.462  78.282 102.271  1.00  0.00           O
ATOM   1433  CG2 THR A  84      40.953  79.832 100.512  1.00  0.00           C
ATOM   1437  C   THR A  84      43.773  79.063  99.452  1.00  0.00           C
ATOM   1438  O   THR A  84      44.953  79.212  99.762  1.00  0.00           O
ATOM   1439  N   SER A  85      43.293  79.753  98.391  1.00  0.00           N
ATOM   1441  CA  SER A  85      44.102  80.792  97.783  1.00  0.00           C
ATOM   1443  CB  SER A  85      43.583  81.293  96.412  1.00  0.00           C
ATOM   1446  OG  SER A  85      44.673  81.803  95.641  1.00  0.00           O
ATOM   1448  C   SER A  85      44.402  82.023  98.661  1.00  0.00           C
ATOM   1449  O   SER A  85      43.523  82.662  99.222  1.00  0.00           O
ATOM   1450  N   VAL A  86      45.692  82.402  98.692  1.00  0.00           N
ATOM   1452  CA  VAL A  86      46.223  83.542  99.412  1.00  0.00           C
ATOM   1454  CB  VAL A  86      47.022  83.212 100.682  1.00  0.00           C
ATOM   1456  CG1 VAL A  86      46.102  82.483 101.682  1.00  0.00           C
ATOM   1460  CG2 VAL A  86      48.272  82.372 100.363  1.00  0.00           C
ATOM   1464  C   VAL A  86      47.133  84.283  98.462  1.00  0.00           C
ATOM   1465  O   VAL A  86      47.513  83.752  97.421  1.00  0.00           O
ATOM   1466  N   LYS A  87      47.422  85.542  98.792  1.00  0.00           N
ATOM   1468  CA  LYS A  87      48.033  86.542  97.962  1.00  0.00           C
ATOM   1470  CB  LYS A  87      47.292  87.913  98.132  1.00  0.00           C
ATOM   1473  CG  LYS A  87      45.943  88.122  97.411  1.00  0.00           C
ATOM   1476  CD  LYS A  87      44.773  87.273  97.942  1.00  0.00           C
ATOM   1479  CE  LYS A  87      44.472  86.053  97.083  1.00  0.00           C
ATOM   1482  NZ  LYS A  87      43.423  85.242  97.732  1.00  0.00           N
ATOM   1486  C   LYS A  87      49.503  86.672  98.342  1.00  0.00           C
ATOM   1487  O   LYS A  87      50.083  85.822  99.012  1.00  0.00           O
ATOM   1488  N   PRO A  88      50.183  87.712  97.882  1.00  0.00           N
ATOM   1489  CD  PRO A  88      50.133  87.943  96.431  1.00  0.00           C
ATOM   1492  CA  PRO A  88      51.453  88.103  98.502  1.00  0.00           C
ATOM   1494  CB  PRO A  88      52.212  88.692  97.281  1.00  0.00           C
ATOM   1497  CG  PRO A  88      51.583  88.132  96.012  1.00  0.00           C
ATOM   1500  C   PRO A  88      51.253  89.082  99.701  1.00  0.00           C
ATOM   1501  O   PRO A  88      50.113  89.343 100.022  1.00  0.00           O
ATOM   1502  N   PRO A  89      52.302  89.692 100.283  1.00  0.00           N
ATOM   1503  CD  PRO A  89      52.622  90.902  99.492  1.00  0.00           C
ATOM   1506  CA  PRO A  89      52.543  90.092 101.692  1.00  0.00           C
ATOM   1508  CB  PRO A  89      52.473  91.593 101.782  1.00  0.00           C
ATOM   1511  CG  PRO A  89      53.082  91.983 100.452  1.00  0.00           C
ATOM   1514  C   PRO A  89      52.422  89.442 103.082  1.00  0.00           C
ATOM   1515  O   PRO A  89      53.443  88.902 103.493  1.00  0.00           O
ATOM   1516  N   SER A  90      51.363  89.582 103.942  1.00  0.00           N
ATOM   1518  CA  SER A  90      51.672  89.552 105.391  1.00  0.00           C
ATOM   1520  CB  SER A  90      52.012  91.012 105.842  1.00  0.00           C
ATOM   1523  OG  SER A  90      50.873  91.862 105.973  1.00  0.00           O
ATOM   1525  C   SER A  90      50.782  88.832 106.442  1.00  0.00           C
ATOM   1526  O   SER A  90      49.652  88.442 106.182  1.00  0.00           O
ATOM   1527  N   GLY A  91      51.352  88.572 107.672  1.00  0.00           N
ATOM   1529  CA  GLY A  91      50.643  88.292 108.951  1.00  0.00           C
ATOM   1532  C   GLY A  91      51.512  88.053 110.223  1.00  0.00           C
ATOM   1533  O   GLY A  91      52.282  87.102 110.162  1.00  0.00           O
ATOM   1534  N   PRO A  92      51.543  88.813 111.362  1.00  0.00           N
ATOM   1535  CD  PRO A  92      50.663  89.983 111.501  1.00  0.00           C
ATOM   1538  CA  PRO A  92      52.672  88.863 112.352  1.00  0.00           C
ATOM   1540  CB  PRO A  92      52.432  90.173 113.162  1.00  0.00           C
ATOM   1543  CG  PRO A  92      51.073  90.733 112.751  1.00  0.00           C
ATOM   1546  C   PRO A  92      53.022  87.773 113.412  1.00  0.00           C
ATOM   1547  O   PRO A  92      53.712  88.112 114.382  1.00  0.00           O
ATOM   1548  N   ASN A  93      52.613  86.492 113.372  1.00  0.00           N
ATOM   1550  CA  ASN A  93      53.033  85.583 114.452  1.00  0.00           C
ATOM   1552  CB  ASN A  93      51.993  84.453 114.723  1.00  0.00           C
ATOM   1555  CG  ASN A  93      52.323  83.553 115.923  1.00  0.00           C
ATOM   1556  OD1 ASN A  93      53.243  82.722 115.882  1.00  0.00           O
ATOM   1557  ND2 ASN A  93      51.543  83.643 117.022  1.00  0.00           N
ATOM   1560  C   ASN A  93      54.402  84.993 114.152  1.00  0.00           C
ATOM   1561  O   ASN A  93      54.592  84.333 113.132  1.00  0.00           O
ATOM   1562  N   GLY A  94      55.372  85.162 115.102  1.00  0.00           N
ATOM   1564  CA  GLY A  94      56.812  84.872 114.992  1.00  0.00           C
ATOM   1567  C   GLY A  94      57.243  83.442 114.832  1.00  0.00           C
ATOM   1568  O   GLY A  94      58.192  82.963 115.452  1.00  0.00           O
ATOM   1569  N   ALA A  95      56.523  82.732 113.962  1.00  0.00           N
ATOM   1571  CA  ALA A  95      56.672  81.383 113.521  1.00  0.00           C
ATOM   1573  CB  ALA A  95      55.553  81.143 112.503  1.00  0.00           C
ATOM   1577  C   ALA A  95      57.992  81.082 112.863  1.00  0.00           C
ATOM   1578  O   ALA A  95      58.573  80.033 113.121  1.00  0.00           O
ATOM   1579  N   TRP A  96      58.503  81.973 111.982  1.00  0.00           N
ATOM   1581  CA  TRP A  96      59.673  81.663 111.182  1.00  0.00           C
ATOM   1583  CB  TRP A  96      59.953  82.823 110.192  1.00  0.00           C
ATOM   1586  CG  TRP A  96      61.293  82.813 109.522  1.00  0.00           C
ATOM   1587  CD1 TRP A  96      62.363  83.622 109.832  1.00  0.00           C
ATOM   1589  NE1 TRP A  96      63.462  83.212 109.122  1.00  0.00           N
ATOM   1591  CE2 TRP A  96      63.123  82.133 108.362  1.00  0.00           C
ATOM   1592  CD2 TRP A  96      61.772  81.822 108.622  1.00  0.00           C
ATOM   1593  CE3 TRP A  96      61.193  80.682 108.062  1.00  0.00           C
ATOM   1595  CZ3 TRP A  96      61.992  79.862 107.252  1.00  0.00           C
ATOM   1597  CZ2 TRP A  96      63.893  81.363 107.492  1.00  0.00           C
ATOM   1599  CH2 TRP A  96      63.312  80.203 106.982  1.00  0.00           C
ATOM   1601  C   TRP A  96      60.912  81.322 112.001  1.00  0.00           C
ATOM   1602  O   TRP A  96      61.543  80.302 111.772  1.00  0.00           O
ATOM   1603  N   LEU A  97      61.203  82.142 113.032  1.00  0.00           N
ATOM   1605  CA  LEU A  97      62.293  81.962 113.973  1.00  0.00           C
ATOM   1607  CB  LEU A  97      62.183  83.152 114.962  1.00  0.00           C
ATOM   1610  CG  LEU A  97      63.452  83.512 115.761  1.00  0.00           C
ATOM   1612  CD1 LEU A  97      63.233  84.803 116.571  1.00  0.00           C
ATOM   1616  CD2 LEU A  97      63.922  82.372 116.673  1.00  0.00           C
ATOM   1620  C   LEU A  97      62.162  80.612 114.692  1.00  0.00           C
ATOM   1621  O   LEU A  97      63.082  79.792 114.781  1.00  0.00           O
ATOM   1622  N   ARG A  98      60.943  80.313 115.162  1.00  0.00           N
ATOM   1624  CA  ARG A  98      60.592  79.042 115.751  1.00  0.00           C
ATOM   1626  CB  ARG A  98      59.183  79.152 116.403  1.00  0.00           C
ATOM   1629  CG  ARG A  98      58.602  77.843 116.932  1.00  0.00           C
ATOM   1632  CD  ARG A  98      57.343  78.002 117.812  1.00  0.00           C
ATOM   1635  NE  ARG A  98      56.263  78.643 116.982  1.00  0.00           N
ATOM   1637  CZ  ARG A  98      55.883  79.913 117.083  1.00  0.00           C
ATOM   1638  NH1 ARG A  98      56.543  80.813 117.783  1.00  0.00           N
ATOM   1641  NH2 ARG A  98      54.792  80.323 116.462  1.00  0.00           N
ATOM   1644  C   ARG A  98      60.733  77.822 114.852  1.00  0.00           C
ATOM   1645  O   ARG A  98      61.223  76.772 115.293  1.00  0.00           O
ATOM   1646  N   TYR A  99      60.343  77.913 113.562  1.00  0.00           N
ATOM   1648  CA  TYR A  99      60.632  76.892 112.561  1.00  0.00           C
ATOM   1650  CB  TYR A  99      59.813  77.182 111.282  1.00  0.00           C
ATOM   1653  CG  TYR A  99      59.802  75.972 110.382  1.00  0.00           C
ATOM   1654  CD1 TYR A  99      58.823  74.983 110.532  1.00  0.00           C
ATOM   1656  CE1 TYR A  99      58.793  73.872 109.673  1.00  0.00           C
ATOM   1658  CZ  TYR A  99      59.693  73.783 108.613  1.00  0.00           C
ATOM   1659  OH  TYR A  99      59.633  72.682 107.742  1.00  0.00           O
ATOM   1661  CD2 TYR A  99      60.753  75.843 109.352  1.00  0.00           C
ATOM   1663  CE2 TYR A  99      60.683  74.762 108.462  1.00  0.00           C
ATOM   1665  C   TYR A  99      62.123  76.733 112.243  1.00  0.00           C
ATOM   1666  O   TYR A  99      62.662  75.622 112.243  1.00  0.00           O
ATOM   1667  N   ARG A 100      62.823  77.872 112.052  1.00  0.00           N
ATOM   1669  CA  ARG A 100      64.253  77.972 111.812  1.00  0.00           C
ATOM   1671  CB  ARG A 100      64.683  79.462 111.762  1.00  0.00           C
ATOM   1674  CG  ARG A 100      64.763  80.042 110.332  1.00  0.00           C
ATOM   1677  CD  ARG A 100      66.083  79.722 109.622  1.00  0.00           C
ATOM   1680  NE  ARG A 100      66.913  80.972 109.452  1.00  0.00           N
ATOM   1682  CZ  ARG A 100      67.443  81.722 110.413  1.00  0.00           C
ATOM   1683  NH1 ARG A 100      67.333  81.523 111.702  1.00  0.00           N
ATOM   1686  NH2 ARG A 100      68.153  82.773 110.032  1.00  0.00           N
ATOM   1689  C   ARG A 100      65.133  77.282 112.821  1.00  0.00           C
ATOM   1690  O   ARG A 100      66.113  76.612 112.462  1.00  0.00           O
ATOM   1691  N   LYS A 101      64.802  77.383 114.113  1.00  0.00           N
ATOM   1693  CA  LYS A 101      65.683  76.932 115.181  1.00  0.00           C
ATOM   1695  CB  LYS A 101      65.302  77.643 116.501  1.00  0.00           C
ATOM   1698  CG  LYS A 101      63.883  77.313 116.982  1.00  0.00           C
ATOM   1701  CD  LYS A 101      63.772  77.343 118.512  1.00  0.00           C
ATOM   1704  CE  LYS A 101      62.363  76.983 118.973  1.00  0.00           C
ATOM   1707  NZ  LYS A 101      62.293  77.012 120.452  1.00  0.00           N
ATOM   1711  C   LYS A 101      65.602  75.432 115.423  1.00  0.00           C
ATOM   1712  O   LYS A 101      66.232  74.872 116.322  1.00  0.00           O
ATOM   1713  N   LYS A 102      64.793  74.722 114.612  1.00  0.00           N
ATOM   1715  CA  LYS A 102      64.772  73.282 114.552  1.00  0.00           C
ATOM   1717  CB  LYS A 102      63.342  72.872 114.173  1.00  0.00           C
ATOM   1720  CG  LYS A 102      63.032  71.362 114.212  1.00  0.00           C
ATOM   1723  CD  LYS A 102      61.712  71.053 113.482  1.00  0.00           C
ATOM   1726  CE  LYS A 102      60.553  71.902 114.001  1.00  0.00           C
ATOM   1729  NZ  LYS A 102      59.312  71.733 113.222  1.00  0.00           N
ATOM   1733  C   LYS A 102      65.733  72.762 113.493  1.00  0.00           C
ATOM   1734  O   LYS A 102      66.153  71.612 113.542  1.00  0.00           O
ATOM   1735  N   PHE A 103      66.132  73.602 112.532  1.00  0.00           N
ATOM   1737  CA  PHE A 103      66.812  73.103 111.352  1.00  0.00           C
ATOM   1739  CB  PHE A 103      66.062  73.483 110.051  1.00  0.00           C
ATOM   1742  CG  PHE A 103      64.812  72.643 109.992  1.00  0.00           C
ATOM   1743  CD1 PHE A 103      64.912  71.252 109.812  1.00  0.00           C
ATOM   1745  CE1 PHE A 103      63.763  70.453 109.781  1.00  0.00           C
ATOM   1747  CZ  PHE A 103      62.503  71.042 109.911  1.00  0.00           C
ATOM   1749  CD2 PHE A 103      63.543  73.222 110.132  1.00  0.00           C
ATOM   1751  CE2 PHE A 103      62.403  72.422 110.112  1.00  0.00           C
ATOM   1753  C   PHE A 103      68.242  73.553 111.292  1.00  0.00           C
ATOM   1754  O   PHE A 103      69.102  72.773 110.912  1.00  0.00           O
ATOM   1755  N   ILE A 104      68.562  74.792 111.702  1.00  0.00           N
ATOM   1757  CA  ILE A 104      69.893  75.322 111.482  1.00  0.00           C
ATOM   1759  CB  ILE A 104      69.893  76.593 110.632  1.00  0.00           C
ATOM   1761  CG2 ILE A 104      69.212  76.283 109.282  1.00  0.00           C
ATOM   1765  CG1 ILE A 104      69.263  77.832 111.292  1.00  0.00           C
ATOM   1768  CD  ILE A 104      69.863  79.142 110.772  1.00  0.00           C
ATOM   1772  C   ILE A 104      70.683  75.432 112.772  1.00  0.00           C
ATOM   1773  O   ILE A 104      71.462  76.362 112.972  1.00  0.00           O
ATOM   1774  N   THR A 105      70.521  74.493 113.731  1.00  0.00           N
ATOM   1776  CA  THR A 105      71.363  74.392 114.942  1.00  0.00           C
ATOM   1778  CB  THR A 105      71.003  73.282 115.951  1.00  0.00           C
ATOM   1780  OG1 THR A 105      71.113  71.972 115.423  1.00  0.00           O
ATOM   1782  CG2 THR A 105      69.562  73.432 116.451  1.00  0.00           C
ATOM   1786  C   THR A 105      72.863  74.282 114.632  1.00  0.00           C
ATOM   1787  O   THR A 105      73.212  73.882 113.521  1.00  0.00           O
ATOM   1788  N   PRO A 106      73.812  74.642 115.522  1.00  0.00           N
ATOM   1789  CD  PRO A 106      73.583  75.542 116.663  1.00  0.00           C
ATOM   1792  CA  PRO A 106      75.223  74.262 115.432  1.00  0.00           C
ATOM   1794  CB  PRO A 106      75.782  74.542 116.832  1.00  0.00           C
ATOM   1797  CG  PRO A 106      74.973  75.762 117.281  1.00  0.00           C
ATOM   1800  C   PRO A 106      75.503  72.843 114.962  1.00  0.00           C
ATOM   1801  O   PRO A 106      76.212  72.663 113.973  1.00  0.00           O
ATOM   1802  N   ASP A 107      74.903  71.843 115.621  1.00  0.00           N
ATOM   1804  CA  ASP A 107      75.022  70.432 115.302  1.00  0.00           C
ATOM   1806  CB  ASP A 107      74.172  69.672 116.352  1.00  0.00           C
ATOM   1809  CG  ASP A 107      74.352  68.182 116.362  1.00  0.00           C
ATOM   1810  OD1 ASP A 107      75.521  67.742 116.431  1.00  0.00           O
ATOM   1811  OD2 ASP A 107      73.303  67.483 116.451  1.00  0.00           O
ATOM   1812  C   ASP A 107      74.562  70.112 113.893  1.00  0.00           C
ATOM   1813  O   ASP A 107      75.242  69.432 113.132  1.00  0.00           O
ATOM   1814  N   ASN A 108      73.403  70.652 113.473  1.00  0.00           N
ATOM   1816  CA  ASN A 108      72.933  70.472 112.112  1.00  0.00           C
ATOM   1818  CB  ASN A 108      71.492  70.992 111.932  1.00  0.00           C
ATOM   1821  CG  ASN A 108      70.513  70.122 112.712  1.00  0.00           C
ATOM   1822  OD1 ASN A 108      70.753  68.952 113.053  1.00  0.00           O
ATOM   1823  ND2 ASN A 108      69.342  70.712 113.042  1.00  0.00           N
ATOM   1826  C   ASN A 108      73.852  71.063 111.062  1.00  0.00           C
ATOM   1827  O   ASN A 108      74.092  70.453 110.032  1.00  0.00           O
ATOM   1828  N   VAL A 109      74.433  72.242 111.292  1.00  0.00           N
ATOM   1830  CA  VAL A 109      75.483  72.762 110.423  1.00  0.00           C
ATOM   1832  CB  VAL A 109      75.712  74.233 110.702  1.00  0.00           C
ATOM   1834  CG1 VAL A 109      76.792  74.813 109.771  1.00  0.00           C
ATOM   1838  CG2 VAL A 109      74.393  74.983 110.432  1.00  0.00           C
ATOM   1842  C   VAL A 109      76.782  71.942 110.402  1.00  0.00           C
ATOM   1843  O   VAL A 109      77.331  71.663 109.342  1.00  0.00           O
ATOM   1844  N   GLN A 110      77.303  71.492 111.571  1.00  0.00           N
ATOM   1846  CA  GLN A 110      78.441  70.593 111.682  1.00  0.00           C
ATOM   1848  CB  GLN A 110      78.723  70.303 113.182  1.00  0.00           C
ATOM   1851  CG  GLN A 110      79.302  71.512 113.982  1.00  0.00           C
ATOM   1854  CD  GLN A 110      79.302  71.283 115.501  1.00  0.00           C
ATOM   1855  OE1 GLN A 110      79.122  72.233 116.272  1.00  0.00           O
ATOM   1856  NE2 GLN A 110      79.462  70.033 115.973  1.00  0.00           N
ATOM   1859  C   GLN A 110      78.283  69.233 110.982  1.00  0.00           C
ATOM   1860  O   GLN A 110      79.113  68.783 110.201  1.00  0.00           O
ATOM   1861  N   ASN A 111      77.121  68.593 111.212  1.00  0.00           N
ATOM   1863  CA  ASN A 111      76.643  67.413 110.512  1.00  0.00           C
ATOM   1865  CB  ASN A 111      75.293  66.972 111.113  1.00  0.00           C
ATOM   1868  CG  ASN A 111      75.553  66.332 112.481  1.00  0.00           C
ATOM   1869  OD1 ASN A 111      76.543  65.642 112.662  1.00  0.00           O
ATOM   1870  ND2 ASN A 111      74.613  66.512 113.432  1.00  0.00           N
ATOM   1873  C   ASN A 111      76.462  67.673 109.022  1.00  0.00           C
ATOM   1874  O   ASN A 111      76.672  66.803 108.172  1.00  0.00           O
ATOM   1875  N   GLY A 112      76.073  68.913 108.702  1.00  0.00           N
ATOM   1877  CA  GLY A 112      75.982  69.423 107.352  1.00  0.00           C
ATOM   1880  C   GLY A 112      77.273  69.372 106.562  1.00  0.00           C
ATOM   1881  O   GLY A 112      77.382  68.843 105.452  1.00  0.00           O
ATOM   1882  N   VAL A 113      78.332  69.992 107.103  1.00  0.00           N
ATOM   1884  CA  VAL A 113      79.621  70.102 106.431  1.00  0.00           C
ATOM   1886  CB  VAL A 113      80.562  71.112 107.072  1.00  0.00           C
ATOM   1888  CG1 VAL A 113      79.973  72.523 106.871  1.00  0.00           C
ATOM   1892  CG2 VAL A 113      80.753  70.843 108.572  1.00  0.00           C
ATOM   1896  C   VAL A 113      80.302  68.773 106.171  1.00  0.00           C
ATOM   1897  O   VAL A 113      80.832  68.532 105.083  1.00  0.00           O
ATOM   1898  N   VAL A 114      80.272  67.843 107.151  1.00  0.00           N
ATOM   1900  CA  VAL A 114      80.902  66.533 107.062  1.00  0.00           C
ATOM   1902  CB  VAL A 114      80.893  65.803 108.423  1.00  0.00           C
ATOM   1904  CG1 VAL A 114      79.472  65.502 108.931  1.00  0.00           C
ATOM   1908  CG2 VAL A 114      81.723  64.512 108.382  1.00  0.00           C
ATOM   1912  C   VAL A 114      80.342  65.692 105.923  1.00  0.00           C
ATOM   1913  O   VAL A 114      81.102  65.102 105.143  1.00  0.00           O
ATOM   1914  N   PHE A 115      79.013  65.712 105.742  1.00  0.00           N
ATOM   1916  CA  PHE A 115      78.283  65.072 104.662  1.00  0.00           C
ATOM   1918  CB  PHE A 115      76.782  65.382 104.902  1.00  0.00           C
ATOM   1921  CG  PHE A 115      75.803  64.792 103.903  1.00  0.00           C
ATOM   1922  CD1 PHE A 115      75.382  65.532 102.783  1.00  0.00           C
ATOM   1924  CE1 PHE A 115      74.422  65.023 101.902  1.00  0.00           C
ATOM   1926  CZ  PHE A 115      73.872  63.752 102.132  1.00  0.00           C
ATOM   1928  CD2 PHE A 115      75.233  63.532 104.132  1.00  0.00           C
ATOM   1930  CE2 PHE A 115      74.282  63.002 103.242  1.00  0.00           C
ATOM   1932  C   PHE A 115      78.663  65.593 103.292  1.00  0.00           C
ATOM   1933  O   PHE A 115      79.003  64.822 102.392  1.00  0.00           O
ATOM   1934  N   TRP A 116      78.663  66.942 103.092  1.00  0.00           N
ATOM   1936  CA  TRP A 116      79.003  67.582 101.832  1.00  0.00           C
ATOM   1938  CB  TRP A 116      78.782  69.132 101.862  1.00  0.00           C
ATOM   1941  CG  TRP A 116      79.022  69.953 100.612  1.00  0.00           C
ATOM   1942  CD1 TRP A 116      79.712  69.652  99.452  1.00  0.00           C
ATOM   1944  NE1 TRP A 116      79.742  70.752  98.632  1.00  0.00           N
ATOM   1946  CE2 TRP A 116      79.073  71.772  99.202  1.00  0.00           C
ATOM   1947  CD2 TRP A 116      78.562  71.312 100.442  1.00  0.00           C
ATOM   1948  CE3 TRP A 116      77.772  72.163 101.202  1.00  0.00           C
ATOM   1950  CZ3 TRP A 116      77.513  73.442 100.712  1.00  0.00           C
ATOM   1952  CZ2 TRP A 116      78.863  73.053  98.742  1.00  0.00           C
ATOM   1954  CH2 TRP A 116      78.062  73.893  99.511  1.00  0.00           C
ATOM   1956  C   TRP A 116      80.433  67.242 101.473  1.00  0.00           C
ATOM   1957  O   TRP A 116      80.743  66.872 100.352  1.00  0.00           O
ATOM   1958  N   ASN A 117      81.333  67.303 102.462  1.00  0.00           N
ATOM   1960  CA  ASN A 117      82.693  66.883 102.281  1.00  0.00           C
ATOM   1962  CB  ASN A 117      83.523  67.292 103.521  1.00  0.00           C
ATOM   1965  CG  ASN A 117      83.652  68.812 103.572  1.00  0.00           C
ATOM   1966  OD1 ASN A 117      83.582  69.532 102.561  1.00  0.00           O
ATOM   1967  ND2 ASN A 117      83.812  69.343 104.812  1.00  0.00           N
ATOM   1970  C   ASN A 117      82.852  65.402 101.912  1.00  0.00           C
ATOM   1971  O   ASN A 117      83.672  65.072 101.072  1.00  0.00           O
ATOM   1972  N   GLN A 118      82.102  64.442 102.522  1.00  0.00           N
ATOM   1974  CA  GLN A 118      82.313  63.012 102.271  1.00  0.00           C
ATOM   1976  CB  GLN A 118      81.893  62.143 103.493  1.00  0.00           C
ATOM   1979  CG  GLN A 118      80.373  62.162 103.762  1.00  0.00           C
ATOM   1982  CD  GLN A 118      79.882  61.332 104.952  1.00  0.00           C
ATOM   1983  OE1 GLN A 118      79.223  61.832 105.862  1.00  0.00           O
ATOM   1984  NE2 GLN A 118      80.142  60.012 104.911  1.00  0.00           N
ATOM   1987  C   GLN A 118      81.602  62.502 101.012  1.00  0.00           C
ATOM   1988  O   GLN A 118      81.872  61.422 100.472  1.00  0.00           O
ATOM   1989  N   TYR A 119      80.662  63.313 100.512  1.00  0.00           N
ATOM   1991  CA  TYR A 119      79.943  63.043  99.292  1.00  0.00           C
ATOM   1993  CB  TYR A 119      78.402  62.942  99.552  1.00  0.00           C
ATOM   1996  CG  TYR A 119      78.091  61.853 100.542  1.00  0.00           C
ATOM   1997  CD1 TYR A 119      78.472  60.512 100.321  1.00  0.00           C
ATOM   1999  CE1 TYR A 119      78.272  59.532 101.311  1.00  0.00           C
ATOM   2001  CZ  TYR A 119      77.642  59.883 102.522  1.00  0.00           C
ATOM   2002  OH  TYR A 119      77.432  58.952 103.552  1.00  0.00           O
ATOM   2004  CD2 TYR A 119      77.413  62.162 101.731  1.00  0.00           C
ATOM   2006  CE2 TYR A 119      77.203  61.192 102.712  1.00  0.00           C
ATOM   2008  C   TYR A 119      80.212  64.103  98.222  1.00  0.00           C
ATOM   2009  O   TYR A 119      79.442  64.173  97.271  1.00  0.00           O
ATOM   2010  N   GLU A 120      81.292  64.922  98.302  1.00  0.00           N
ATOM   2012  CA  GLU A 120      81.462  66.102  97.442  1.00  0.00           C
ATOM   2014  CB  GLU A 120      82.693  67.002  97.742  1.00  0.00           C
ATOM   2017  CG  GLU A 120      82.852  68.243  96.792  1.00  0.00           C
ATOM   2020  CD  GLU A 120      84.032  69.152  97.083  1.00  0.00           C
ATOM   2021  OE1 GLU A 120      84.223  69.532  98.261  1.00  0.00           O
ATOM   2022  OE2 GLU A 120      84.733  69.563  96.122  1.00  0.00           O
ATOM   2023  C   GLU A 120      81.462  65.803  95.962  1.00  0.00           C
ATOM   2024  O   GLU A 120      80.883  66.533  95.172  1.00  0.00           O
ATOM   2025  N   ASP A 121      82.102  64.692  95.542  1.00  0.00           N
ATOM   2027  CA  ASP A 121      82.073  64.163  94.192  1.00  0.00           C
ATOM   2029  CB  ASP A 121      82.852  62.822  94.122  1.00  0.00           C
ATOM   2032  CG  ASP A 121      84.272  62.882  94.641  1.00  0.00           C
ATOM   2033  OD1 ASP A 121      84.622  63.712  95.522  1.00  0.00           O
ATOM   2034  OD2 ASP A 121      85.013  61.923  94.272  1.00  0.00           O
ATOM   2035  C   ASP A 121      80.673  63.852  93.682  1.00  0.00           C
ATOM   2036  O   ASP A 121      80.293  64.203  92.561  1.00  0.00           O
ATOM   2037  N   ALA A 122      79.823  63.222  94.511  1.00  0.00           N
ATOM   2039  CA  ALA A 122      78.423  63.043  94.212  1.00  0.00           C
ATOM   2041  CB  ALA A 122      77.723  62.152  95.272  1.00  0.00           C
ATOM   2045  C   ALA A 122      77.693  64.383  94.102  1.00  0.00           C
ATOM   2046  O   ALA A 122      76.962  64.622  93.141  1.00  0.00           O
ATOM   2047  N   LEU A 123      77.922  65.292  95.061  1.00  0.00           N
ATOM   2049  CA  LEU A 123      77.362  66.632  95.042  1.00  0.00           C
ATOM   2051  CB  LEU A 123      77.661  67.402  96.352  1.00  0.00           C
ATOM   2054  CG  LEU A 123      76.733  67.152  97.572  1.00  0.00           C
ATOM   2056  CD1 LEU A 123      75.273  67.512  97.292  1.00  0.00           C
ATOM   2060  CD2 LEU A 123      76.813  65.743  98.141  1.00  0.00           C
ATOM   2064  C   LEU A 123      77.793  67.462  93.832  1.00  0.00           C
ATOM   2065  O   LEU A 123      76.952  68.082  93.182  1.00  0.00           O
ATOM   2066  N   ASN A 124      79.092  67.512  93.473  1.00  0.00           N
ATOM   2068  CA  ASN A 124      79.551  68.233  92.302  1.00  0.00           C
ATOM   2070  CB  ASN A 124      81.082  68.542  92.363  1.00  0.00           C
ATOM   2073  CG  ASN A 124      82.043  67.372  92.113  1.00  0.00           C
ATOM   2074  OD1 ASN A 124      81.842  66.542  91.231  1.00  0.00           O
ATOM   2075  ND2 ASN A 124      83.132  67.292  92.892  1.00  0.00           N
ATOM   2078  C   ASN A 124      79.022  67.652  90.993  1.00  0.00           C
ATOM   2079  O   ASN A 124      78.502  68.372  90.143  1.00  0.00           O
ATOM   2080  N   ARG A 125      79.032  66.312  90.833  1.00  0.00           N
ATOM   2082  CA  ARG A 125      78.523  65.642  89.651  1.00  0.00           C
ATOM   2084  CB  ARG A 125      78.882  64.142  89.723  1.00  0.00           C
ATOM   2087  CG  ARG A 125      78.653  63.402  88.391  1.00  0.00           C
ATOM   2090  CD  ARG A 125      79.372  62.053  88.312  1.00  0.00           C
ATOM   2093  NE  ARG A 125      78.632  61.052  89.152  1.00  0.00           N
ATOM   2095  CZ  ARG A 125      79.013  60.662  90.362  1.00  0.00           C
ATOM   2096  NH1 ARG A 125      79.882  61.332  91.082  1.00  0.00           N
ATOM   2099  NH2 ARG A 125      78.511  59.573  90.901  1.00  0.00           N
ATOM   2102  C   ARG A 125      77.022  65.862  89.452  1.00  0.00           C
ATOM   2103  O   ARG A 125      76.523  65.962  88.322  1.00  0.00           O
ATOM   2104  N   ALA A 126      76.253  65.972  90.553  1.00  0.00           N
ATOM   2106  CA  ALA A 126      74.873  66.393  90.522  1.00  0.00           C
ATOM   2108  CB  ALA A 126      74.323  66.343  91.952  1.00  0.00           C
ATOM   2112  C   ALA A 126      74.623  67.762  89.911  1.00  0.00           C
ATOM   2113  O   ALA A 126      73.732  67.913  89.082  1.00  0.00           O
ATOM   2114  N   TRP A 127      75.451  68.762  90.252  1.00  0.00           N
ATOM   2116  CA  TRP A 127      75.442  70.053  89.583  1.00  0.00           C
ATOM   2118  CB  TRP A 127      76.433  71.032  90.283  1.00  0.00           C
ATOM   2121  CG  TRP A 127      76.763  72.282  89.533  1.00  0.00           C
ATOM   2122  CD1 TRP A 127      77.933  72.533  88.862  1.00  0.00           C
ATOM   2124  NE1 TRP A 127      77.823  73.712  88.172  1.00  0.00           N
ATOM   2126  CE2 TRP A 127      76.592  74.252  88.363  1.00  0.00           C
ATOM   2127  CD2 TRP A 127      75.882  73.383  89.222  1.00  0.00           C
ATOM   2128  CE3 TRP A 127      74.573  73.682  89.572  1.00  0.00           C
ATOM   2130  CZ3 TRP A 127      74.003  74.852  89.072  1.00  0.00           C
ATOM   2132  CZ2 TRP A 127      76.003  75.392  87.832  1.00  0.00           C
ATOM   2134  CH2 TRP A 127      74.702  75.692  88.212  1.00  0.00           C
ATOM   2136  C   TRP A 127      75.712  69.972  88.083  1.00  0.00           C
ATOM   2137  O   TRP A 127      74.962  70.522  87.271  1.00  0.00           O
ATOM   2138  N   GLN A 128      76.753  69.233  87.643  1.00  0.00           N
ATOM   2140  CA  GLN A 128      77.022  69.063  86.222  1.00  0.00           C
ATOM   2142  CB  GLN A 128      78.352  68.322  85.942  1.00  0.00           C
ATOM   2145  CG  GLN A 128      79.612  69.203  86.132  1.00  0.00           C
ATOM   2148  CD  GLN A 128      80.293  69.012  87.493  1.00  0.00           C
ATOM   2149  OE1 GLN A 128      80.543  67.892  87.932  1.00  0.00           O
ATOM   2150  NE2 GLN A 128      80.662  70.132  88.162  1.00  0.00           N
ATOM   2153  C   GLN A 128      75.893  68.422  85.432  1.00  0.00           C
ATOM   2154  O   GLN A 128      75.473  68.923  84.391  1.00  0.00           O
ATOM   2155  N   VAL A 129      75.323  67.313  85.951  1.00  0.00           N
ATOM   2157  CA  VAL A 129      74.223  66.622  85.292  1.00  0.00           C
ATOM   2159  CB  VAL A 129      74.092  65.163  85.761  1.00  0.00           C
ATOM   2161  CG1 VAL A 129      72.962  64.442  84.993  1.00  0.00           C
ATOM   2165  CG2 VAL A 129      75.422  64.412  85.513  1.00  0.00           C
ATOM   2169  C   VAL A 129      72.882  67.343  85.402  1.00  0.00           C
ATOM   2170  O   VAL A 129      72.193  67.512  84.391  1.00  0.00           O
ATOM   2171  N   TYR A 130      72.473  67.822  86.591  1.00  0.00           N
ATOM   2173  CA  TYR A 130      71.083  68.203  86.852  1.00  0.00           C
ATOM   2175  CB  TYR A 130      70.553  67.453  88.102  1.00  0.00           C
ATOM   2178  CG  TYR A 130      70.442  65.983  87.812  1.00  0.00           C
ATOM   2179  CD1 TYR A 130      69.233  65.472  87.321  1.00  0.00           C
ATOM   2181  CE1 TYR A 130      69.092  64.103  87.052  1.00  0.00           C
ATOM   2183  CZ  TYR A 130      70.143  63.233  87.341  1.00  0.00           C
ATOM   2184  OH  TYR A 130      69.943  61.863  87.113  1.00  0.00           O
ATOM   2186  CD2 TYR A 130      71.492  65.102  88.092  1.00  0.00           C
ATOM   2188  CE2 TYR A 130      71.343  63.722  87.862  1.00  0.00           C
ATOM   2190  C   TYR A 130      70.873  69.672  87.122  1.00  0.00           C
ATOM   2191  O   TYR A 130      69.753  70.173  87.072  1.00  0.00           O
ATOM   2192  N   GLY A 131      71.962  70.423  87.391  1.00  0.00           N
ATOM   2194  CA  GLY A 131      71.933  71.872  87.481  1.00  0.00           C
ATOM   2197  C   GLY A 131      71.422  72.413  88.772  1.00  0.00           C
ATOM   2198  O   GLY A 131      71.062  73.572  88.872  1.00  0.00           O
ATOM   2199  N   VAL A 132      71.422  71.553  89.792  1.00  0.00           N
ATOM   2201  CA  VAL A 132      70.992  71.872  91.132  1.00  0.00           C
ATOM   2203  CB  VAL A 132      70.153  70.752  91.722  1.00  0.00           C
ATOM   2205  CG1 VAL A 132      68.793  70.792  91.012  1.00  0.00           C
ATOM   2209  CG2 VAL A 132      70.803  69.372  91.523  1.00  0.00           C
ATOM   2213  C   VAL A 132      72.232  72.152  91.973  1.00  0.00           C
ATOM   2214  O   VAL A 132      73.163  71.343  91.982  1.00  0.00           O
ATOM   2215  N   PRO A 133      72.352  73.292  92.633  1.00  0.00           N
ATOM   2216  CD  PRO A 133      71.653  74.523  92.271  1.00  0.00           C
ATOM   2219  CA  PRO A 133      73.443  73.532  93.562  1.00  0.00           C
ATOM   2221  CB  PRO A 133      73.183  74.962  94.052  1.00  0.00           C
ATOM   2224  CG  PRO A 133      72.513  75.642  92.852  1.00  0.00           C
ATOM   2227  C   PRO A 133      73.552  72.512  94.712  1.00  0.00           C
ATOM   2228  O   PRO A 133      72.503  72.133  95.251  1.00  0.00           O
ATOM   2229  N   PRO A 134      74.742  72.082  95.143  1.00  0.00           N
ATOM   2230  CD  PRO A 134      75.982  72.172  94.362  1.00  0.00           C
ATOM   2233  CA  PRO A 134      74.953  71.322  96.362  1.00  0.00           C
ATOM   2235  CB  PRO A 134      76.473  71.233  96.512  1.00  0.00           C
ATOM   2238  CG  PRO A 134      76.981  71.262  95.072  1.00  0.00           C
ATOM   2241  C   PRO A 134      74.263  71.822  97.612  1.00  0.00           C
ATOM   2242  O   PRO A 134      73.812  70.992  98.391  1.00  0.00           O
ATOM   2243  N   GLU A 135      74.172  73.152  97.841  1.00  0.00           N
ATOM   2245  CA  GLU A 135      73.552  73.733  99.022  1.00  0.00           C
ATOM   2247  CB  GLU A 135      73.482  75.273  98.872  1.00  0.00           C
ATOM   2250  CG  GLU A 135      74.863  75.983  98.903  1.00  0.00           C
ATOM   2253  CD  GLU A 135      75.503  76.192  97.542  1.00  0.00           C
ATOM   2254  OE1 GLU A 135      75.153  75.453  96.591  1.00  0.00           O
ATOM   2255  OE2 GLU A 135      76.363  77.093  97.421  1.00  0.00           O
ATOM   2256  C   GLU A 135      72.123  73.262  99.231  1.00  0.00           C
ATOM   2257  O   GLU A 135      71.733  72.872 100.332  1.00  0.00           O
ATOM   2258  N   ILE A 136      71.333  73.233  98.152  1.00  0.00           N
ATOM   2260  CA  ILE A 136      70.003  72.692  98.102  1.00  0.00           C
ATOM   2262  CB  ILE A 136      69.352  73.042  96.772  1.00  0.00           C
ATOM   2264  CG2 ILE A 136      67.933  72.432  96.641  1.00  0.00           C
ATOM   2268  CG1 ILE A 136      69.312  74.582  96.613  1.00  0.00           C
ATOM   2271  CD  ILE A 136      68.903  75.002  95.212  1.00  0.00           C
ATOM   2275  C   ILE A 136      69.953  71.203  98.362  1.00  0.00           C
ATOM   2276  O   ILE A 136      69.201  70.743  99.212  1.00  0.00           O
ATOM   2277  N   ILE A 137      70.793  70.382  97.692  1.00  0.00           N
ATOM   2279  CA  ILE A 137      70.812  68.932  97.923  1.00  0.00           C
ATOM   2281  CB  ILE A 137      71.712  68.182  96.952  1.00  0.00           C
ATOM   2283  CG2 ILE A 137      71.562  66.673  97.212  1.00  0.00           C
ATOM   2287  CG1 ILE A 137      71.442  68.503  95.462  1.00  0.00           C
ATOM   2290  CD  ILE A 137      72.602  68.053  94.562  1.00  0.00           C
ATOM   2294  C   ILE A 137      71.223  68.542  99.332  1.00  0.00           C
ATOM   2295  O   ILE A 137      70.562  67.752 100.003  1.00  0.00           O
ATOM   2296  N   VAL A 138      72.302  69.163  99.841  1.00  0.00           N
ATOM   2298  CA  VAL A 138      72.782  68.992 101.202  1.00  0.00           C
ATOM   2300  CB  VAL A 138      74.032  69.832 101.431  1.00  0.00           C
ATOM   2302  CG1 VAL A 138      74.393  69.843 102.923  1.00  0.00           C
ATOM   2306  CG2 VAL A 138      75.183  69.203 100.641  1.00  0.00           C
ATOM   2310  C   VAL A 138      71.701  69.362 102.192  1.00  0.00           C
ATOM   2311  O   VAL A 138      71.412  68.663 103.162  1.00  0.00           O
ATOM   2312  N   GLY A 139      71.013  70.472 101.891  1.00  0.00           N
ATOM   2314  CA  GLY A 139      69.852  70.902 102.632  1.00  0.00           C
ATOM   2317  C   GLY A 139      68.653  69.983 102.662  1.00  0.00           C
ATOM   2318  O   GLY A 139      68.073  69.762 103.712  1.00  0.00           O
ATOM   2319  N   ILE A 140      68.222  69.453 101.512  1.00  0.00           N
ATOM   2321  CA  ILE A 140      67.013  68.643 101.393  1.00  0.00           C
ATOM   2323  CB  ILE A 140      66.823  68.282  99.911  1.00  0.00           C
ATOM   2325  CG2 ILE A 140      65.842  67.112  99.692  1.00  0.00           C
ATOM   2329  CG1 ILE A 140      66.363  69.523  99.132  1.00  0.00           C
ATOM   2332  CD  ILE A 140      64.873  69.832  99.303  1.00  0.00           C
ATOM   2336  C   ILE A 140      67.032  67.402 102.292  1.00  0.00           C
ATOM   2337  O   ILE A 140      66.183  67.192 103.152  1.00  0.00           O
ATOM   2338  N   ILE A 141      68.163  66.673 102.223  1.00  0.00           N
ATOM   2340  CA  ILE A 141      68.492  65.553 103.092  1.00  0.00           C
ATOM   2342  CB  ILE A 141      69.742  64.852 102.542  1.00  0.00           C
ATOM   2344  CG2 ILE A 141      70.262  63.832 103.562  1.00  0.00           C
ATOM   2348  CG1 ILE A 141      69.472  64.082 101.222  1.00  0.00           C
ATOM   2351  CD  ILE A 141      69.623  64.883  99.921  1.00  0.00           C
ATOM   2355  C   ILE A 141      68.592  65.972 104.572  1.00  0.00           C
ATOM   2356  O   ILE A 141      68.263  65.222 105.501  1.00  0.00           O
ATOM   2357  N   GLY A 142      69.073  67.203 104.832  1.00  0.00           N
ATOM   2359  CA  GLY A 142      69.263  67.783 106.152  1.00  0.00           C
ATOM   2362  C   GLY A 142      68.032  68.133 106.902  1.00  0.00           C
ATOM   2363  O   GLY A 142      67.903  67.813 108.082  1.00  0.00           O
ATOM   2364  N   VAL A 143      67.083  68.792 106.231  1.00  0.00           N
ATOM   2366  CA  VAL A 143      65.753  69.033 106.772  1.00  0.00           C
ATOM   2368  CB  VAL A 143      64.982  69.972 105.842  1.00  0.00           C
ATOM   2370  CG1 VAL A 143      63.492  70.062 106.182  1.00  0.00           C
ATOM   2374  CG2 VAL A 143      65.623  71.372 105.962  1.00  0.00           C
ATOM   2378  C   VAL A 143      65.003  67.742 107.052  1.00  0.00           C
ATOM   2379  O   VAL A 143      64.363  67.582 108.082  1.00  0.00           O
ATOM   2380  N   GLU A 144      65.102  66.772 106.122  1.00  0.00           N
ATOM   2382  CA  GLU A 144      64.143  65.703 106.052  1.00  0.00           C
ATOM   2384  CB  GLU A 144      63.903  65.453 104.542  1.00  0.00           C
ATOM   2387  CG  GLU A 144      62.692  64.553 104.192  1.00  0.00           C
ATOM   2390  CD  GLU A 144      61.422  65.273 103.722  1.00  0.00           C
ATOM   2391  OE1 GLU A 144      61.532  66.322 103.042  1.00  0.00           O
ATOM   2392  OE2 GLU A 144      60.303  64.733 103.973  1.00  0.00           O
ATOM   2393  C   GLU A 144      64.602  64.423 106.751  1.00  0.00           C
ATOM   2394  O   GLU A 144      63.772  63.663 107.271  1.00  0.00           O
ATOM   2395  N   THR A 145      65.933  64.152 106.871  1.00  0.00           N
ATOM   2397  CA  THR A 145      66.442  63.002 107.643  1.00  0.00           C
ATOM   2399  CB  THR A 145      67.003  61.853 106.782  1.00  0.00           C
ATOM   2401  OG1 THR A 145      68.053  62.242 105.901  1.00  0.00           O
ATOM   2403  CG2 THR A 145      65.873  61.252 105.932  1.00  0.00           C
ATOM   2407  C   THR A 145      67.543  63.392 108.613  1.00  0.00           C
ATOM   2408  O   THR A 145      68.062  62.562 109.352  1.00  0.00           O
ATOM   2409  N   ARG A 146      67.951  64.672 108.632  1.00  0.00           N
ATOM   2411  CA  ARG A 146      69.223  65.122 109.192  1.00  0.00           C
ATOM   2413  CB  ARG A 146      69.163  65.262 110.742  1.00  0.00           C
ATOM   2416  CG  ARG A 146      68.271  66.423 111.242  1.00  0.00           C
ATOM   2419  CD  ARG A 146      68.003  66.372 112.751  1.00  0.00           C
ATOM   2422  NE  ARG A 146      69.303  66.603 113.482  1.00  0.00           N
ATOM   2424  CZ  ARG A 146      69.632  66.042 114.632  1.00  0.00           C
ATOM   2425  NH1 ARG A 146      68.833  65.202 115.262  1.00  0.00           N
ATOM   2428  NH2 ARG A 146      70.803  66.322 115.181  1.00  0.00           N
ATOM   2431  C   ARG A 146      70.442  64.303 108.772  1.00  0.00           C
ATOM   2432  O   ARG A 146      71.363  64.063 109.552  1.00  0.00           O
ATOM   2433  N   TRP A 147      70.473  63.862 107.492  1.00  0.00           N
ATOM   2435  CA  TRP A 147      71.643  63.222 106.891  1.00  0.00           C
ATOM   2437  CB  TRP A 147      72.983  64.002 107.022  1.00  0.00           C
ATOM   2440  CG  TRP A 147      72.812  65.413 106.562  1.00  0.00           C
ATOM   2441  CD1 TRP A 147      72.552  65.792 105.272  1.00  0.00           C
ATOM   2443  NE1 TRP A 147      72.202  67.122 105.251  1.00  0.00           N
ATOM   2445  CE2 TRP A 147      72.293  67.643 106.501  1.00  0.00           C
ATOM   2446  CD2 TRP A 147      72.622  66.582 107.372  1.00  0.00           C
ATOM   2447  CE3 TRP A 147      72.662  66.832 108.742  1.00  0.00           C
ATOM   2449  CZ3 TRP A 147      72.352  68.112 109.202  1.00  0.00           C
ATOM   2451  CZ2 TRP A 147      72.102  68.932 106.943  1.00  0.00           C
ATOM   2453  CH2 TRP A 147      72.083  69.142 108.322  1.00  0.00           C
ATOM   2455  C   TRP A 147      71.733  61.742 107.173  1.00  0.00           C
ATOM   2456  O   TRP A 147      72.802  61.133 107.252  1.00  0.00           O
ATOM   2457  N   GLY A 148      70.543  61.133 107.292  1.00  0.00           N
ATOM   2459  CA  GLY A 148      70.342  59.692 107.382  1.00  0.00           C
ATOM   2462  C   GLY A 148      70.102  59.212 108.782  1.00  0.00           C
ATOM   2463  O   GLY A 148      69.842  58.043 109.033  1.00  0.00           O
ATOM   2464  N   ARG A 149      70.183  60.122 109.752  1.00  0.00           N
ATOM   2466  CA  ARG A 149      70.192  59.722 111.142  1.00  0.00           C
ATOM   2468  CB  ARG A 149      71.073  60.712 111.952  1.00  0.00           C
ATOM   2471  CG  ARG A 149      70.451  62.092 112.232  1.00  0.00           C
ATOM   2474  CD  ARG A 149      71.403  63.053 112.981  1.00  0.00           C
ATOM   2477  NE  ARG A 149      72.453  63.472 112.011  1.00  0.00           N
ATOM   2479  CZ  ARG A 149      73.753  63.192 112.072  1.00  0.00           C
ATOM   2480  NH1 ARG A 149      74.263  62.402 112.981  1.00  0.00           N
ATOM   2483  NH2 ARG A 149      74.562  63.622 111.122  1.00  0.00           N
ATOM   2486  C   ARG A 149      68.782  59.612 111.682  1.00  0.00           C
ATOM   2487  O   ARG A 149      68.552  58.983 112.712  1.00  0.00           O
ATOM   2488  N   VAL A 150      67.782  60.163 110.982  1.00  0.00           N
ATOM   2490  CA  VAL A 150      66.393  59.893 111.272  1.00  0.00           C
ATOM   2492  CB  VAL A 150      65.683  61.102 111.852  1.00  0.00           C
ATOM   2494  CG1 VAL A 150      64.212  60.803 112.132  1.00  0.00           C
ATOM   2498  CG2 VAL A 150      66.372  61.562 113.152  1.00  0.00           C
ATOM   2502  C   VAL A 150      65.742  59.503 109.972  1.00  0.00           C
ATOM   2503  O   VAL A 150      65.462  60.352 109.132  1.00  0.00           O
ATOM   2504  N   MET A 151      65.442  58.212 109.752  1.00  0.00           N
ATOM   2506  CA  MET A 151      64.903  57.782 108.473  1.00  0.00           C
ATOM   2508  CB  MET A 151      65.632  56.492 108.001  1.00  0.00           C
ATOM   2511  CG  MET A 151      67.132  56.723 107.732  1.00  0.00           C
ATOM   2514  SD  MET A 151      67.482  57.643 106.202  1.00  0.00           S
ATOM   2515  CE  MET A 151      67.793  56.163 105.223  1.00  0.00           C
ATOM   2519  C   MET A 151      63.412  57.553 108.552  1.00  0.00           C
ATOM   2520  O   MET A 151      62.753  57.273 107.561  1.00  0.00           O
ATOM   2521  N   GLY A 152      62.833  57.713 109.762  1.00  0.00           N
ATOM   2523  CA  GLY A 152      61.473  57.323 110.122  1.00  0.00           C
ATOM   2526  C   GLY A 152      61.422  55.922 110.712  1.00  0.00           C
ATOM   2527  O   GLY A 152      62.212  55.053 110.352  1.00  0.00           O
ATOM   2528  N   LYS A 153      60.503  55.652 111.663  1.00  0.00           N
ATOM   2530  CA  LYS A 153      60.512  54.372 112.352  1.00  0.00           C
ATOM   2532  CB  LYS A 153      60.293  54.573 113.872  1.00  0.00           C
ATOM   2535  CG  LYS A 153      60.253  53.292 114.732  1.00  0.00           C
ATOM   2538  CD  LYS A 153      59.932  53.593 116.202  1.00  0.00           C
ATOM   2541  CE  LYS A 153      59.922  52.332 117.072  1.00  0.00           C
ATOM   2544  NZ  LYS A 153      59.962  52.702 118.493  1.00  0.00           N
ATOM   2548  C   LYS A 153      59.433  53.433 111.842  1.00  0.00           C
ATOM   2549  O   LYS A 153      59.503  52.213 112.022  1.00  0.00           O
ATOM   2550  N   THR A 154      58.363  53.952 111.222  1.00  0.00           N
ATOM   2552  CA  THR A 154      57.263  53.092 110.812  1.00  0.00           C
ATOM   2554  CB  THR A 154      55.923  53.773 110.582  1.00  0.00           C
ATOM   2556  OG1 THR A 154      56.013  54.942 109.792  1.00  0.00           O
ATOM   2558  CG2 THR A 154      55.422  54.202 111.972  1.00  0.00           C
ATOM   2562  C   THR A 154      57.653  52.183 109.682  1.00  0.00           C
ATOM   2563  O   THR A 154      58.513  52.512 108.872  1.00  0.00           O
ATOM   2564  N   ARG A 155      57.113  50.953 109.632  1.00  0.00           N
ATOM   2566  CA  ARG A 155      57.313  50.112 108.473  1.00  0.00           C
ATOM   2568  CB  ARG A 155      56.723  48.703 108.622  1.00  0.00           C
ATOM   2571  CG  ARG A 155      57.282  47.803 109.743  1.00  0.00           C
ATOM   2574  CD  ARG A 155      56.863  46.352 109.452  1.00  0.00           C
ATOM   2577  NE  ARG A 155      57.123  45.492 110.652  1.00  0.00           N
ATOM   2579  CZ  ARG A 155      56.303  44.503 111.002  1.00  0.00           C
ATOM   2580  NH1 ARG A 155      55.133  44.322 110.442  1.00  0.00           N
ATOM   2583  NH2 ARG A 155      56.622  43.672 111.982  1.00  0.00           N
ATOM   2586  C   ARG A 155      56.622  50.733 107.281  1.00  0.00           C
ATOM   2587  O   ARG A 155      55.503  51.222 107.411  1.00  0.00           O
ATOM   2588  N   ILE A 156      57.253  50.692 106.091  1.00  0.00           N
ATOM   2590  CA  ILE A 156      56.602  51.122 104.872  1.00  0.00           C
ATOM   2592  CB  ILE A 156      57.553  51.122 103.692  1.00  0.00           C
ATOM   2594  CG2 ILE A 156      56.812  51.692 102.462  1.00  0.00           C
ATOM   2598  CG1 ILE A 156      58.803  51.962 103.992  1.00  0.00           C
ATOM   2601  CD  ILE A 156      58.493  53.422 104.303  1.00  0.00           C
ATOM   2605  C   ILE A 156      55.393  50.282 104.552  1.00  0.00           C
ATOM   2606  O   ILE A 156      54.323  50.792 104.251  1.00  0.00           O
ATOM   2607  N   LEU A 157      55.492  48.942 104.712  1.00  0.00           N
ATOM   2609  CA  LEU A 157      54.363  48.082 104.482  1.00  0.00           C
ATOM   2611  CB  LEU A 157      54.802  46.622 104.752  1.00  0.00           C
ATOM   2614  CG  LEU A 157      53.693  45.582 104.511  1.00  0.00           C
ATOM   2616  CD1 LEU A 157      53.132  45.743 103.082  1.00  0.00           C
ATOM   2620  CD2 LEU A 157      54.242  44.182 104.802  1.00  0.00           C
ATOM   2624  C   LEU A 157      53.143  48.372 105.341  1.00  0.00           C
ATOM   2625  O   LEU A 157      52.053  48.563 104.802  1.00  0.00           O
ATOM   2626  N   ASP A 158      53.303  48.503 106.673  1.00  0.00           N
ATOM   2628  CA  ASP A 158      52.243  48.862 107.592  1.00  0.00           C
ATOM   2630  CB  ASP A 158      52.782  48.902 109.062  1.00  0.00           C
ATOM   2633  CG  ASP A 158      53.503  47.663 109.583  1.00  0.00           C
ATOM   2634  OD1 ASP A 158      53.373  46.532 109.052  1.00  0.00           O
ATOM   2635  OD2 ASP A 158      54.223  47.822 110.612  1.00  0.00           O
ATOM   2636  C   ASP A 158      51.643  50.242 107.281  1.00  0.00           C
ATOM   2637  O   ASP A 158      50.433  50.462 107.232  1.00  0.00           O
ATOM   2638  N   ALA A 159      52.523  51.242 107.033  1.00  0.00           N
ATOM   2640  CA  ALA A 159      52.123  52.602 106.712  1.00  0.00           C
ATOM   2642  CB  ALA A 159      53.373  53.503 106.641  1.00  0.00           C
ATOM   2646  C   ALA A 159      51.333  52.742 105.413  1.00  0.00           C
ATOM   2647  O   ALA A 159      50.343  53.463 105.341  1.00  0.00           O
ATOM   2648  N   LEU A 160      51.783  52.063 104.352  1.00  0.00           N
ATOM   2650  CA  LEU A 160      51.052  51.983 103.092  1.00  0.00           C
ATOM   2652  CB  LEU A 160      51.952  51.362 102.001  1.00  0.00           C
ATOM   2655  CG  LEU A 160      52.963  52.292 101.282  1.00  0.00           C
ATOM   2657  CD1 LEU A 160      52.282  53.122 100.192  1.00  0.00           C
ATOM   2661  CD2 LEU A 160      53.723  53.233 102.212  1.00  0.00           C
ATOM   2665  C   LEU A 160      49.753  51.192 103.193  1.00  0.00           C
ATOM   2666  O   LEU A 160      48.712  51.652 102.742  1.00  0.00           O
ATOM   2667  N   ALA A 161      49.792  49.992 103.801  1.00  0.00           N
ATOM   2669  CA  ALA A 161      48.663  49.082 103.903  1.00  0.00           C
ATOM   2671  CB  ALA A 161      49.113  47.762 104.562  1.00  0.00           C
ATOM   2675  C   ALA A 161      47.492  49.652 104.662  1.00  0.00           C
ATOM   2676  O   ALA A 161      46.343  49.592 104.222  1.00  0.00           O
ATOM   2677  N   THR A 162      47.773  50.303 105.802  1.00  0.00           N
ATOM   2679  CA  THR A 162      46.753  50.942 106.622  1.00  0.00           C
ATOM   2681  CB  THR A 162      47.383  51.413 107.923  1.00  0.00           C
ATOM   2683  OG1 THR A 162      46.433  51.523 108.962  1.00  0.00           O
ATOM   2685  CG2 THR A 162      48.103  52.752 107.832  1.00  0.00           C
ATOM   2689  C   THR A 162      46.013  52.042 105.862  1.00  0.00           C
ATOM   2690  O   THR A 162      44.823  52.282 106.052  1.00  0.00           O
ATOM   2691  N   LEU A 163      46.713  52.733 104.921  1.00  0.00           N
ATOM   2693  CA  LEU A 163      46.172  53.862 104.192  1.00  0.00           C
ATOM   2695  CB  LEU A 163      47.362  54.802 103.882  1.00  0.00           C
ATOM   2698  CG  LEU A 163      47.092  56.312 103.912  1.00  0.00           C
ATOM   2700  CD1 LEU A 163      46.032  56.782 102.913  1.00  0.00           C
ATOM   2704  CD2 LEU A 163      46.713  56.803 105.321  1.00  0.00           C
ATOM   2708  C   LEU A 163      45.442  53.442 102.923  1.00  0.00           C
ATOM   2709  O   LEU A 163      44.402  54.002 102.583  1.00  0.00           O
ATOM   2710  N   SER A 164      45.912  52.393 102.212  1.00  0.00           N
ATOM   2712  CA  SER A 164      45.183  51.742 101.122  1.00  0.00           C
ATOM   2714  CB  SER A 164      45.982  50.572 100.512  1.00  0.00           C
ATOM   2717  OG  SER A 164      47.193  51.032  99.911  1.00  0.00           O
ATOM   2719  C   SER A 164      43.863  51.143 101.552  1.00  0.00           C
ATOM   2720  O   SER A 164      42.843  51.182 100.862  1.00  0.00           O
ATOM   2721  N   PHE A 165      43.872  50.483 102.732  1.00  0.00           N
ATOM   2723  CA  PHE A 165      42.823  49.532 103.062  1.00  0.00           C
ATOM   2725  CB  PHE A 165      43.462  48.212 103.602  1.00  0.00           C
ATOM   2728  CG  PHE A 165      44.472  47.572 102.672  1.00  0.00           C
ATOM   2729  CD1 PHE A 165      44.332  47.622 101.272  1.00  0.00           C
ATOM   2731  CE1 PHE A 165      45.303  47.032 100.442  1.00  0.00           C
ATOM   2733  CZ  PHE A 165      46.393  46.362 100.993  1.00  0.00           C
ATOM   2735  CD2 PHE A 165      45.573  46.882 103.202  1.00  0.00           C
ATOM   2737  CE2 PHE A 165      46.523  46.282 102.382  1.00  0.00           C
ATOM   2739  C   PHE A 165      41.863  50.072 104.113  1.00  0.00           C
ATOM   2740  O   PHE A 165      40.793  49.503 104.342  1.00  0.00           O
ATOM   2741  N   ASN A 166      42.183  51.182 104.792  1.00  0.00           N
ATOM   2743  CA  ASN A 166      41.372  51.622 105.912  1.00  0.00           C
ATOM   2745  CB  ASN A 166      41.923  51.102 107.271  1.00  0.00           C
ATOM   2748  CG  ASN A 166      41.793  49.592 107.382  1.00  0.00           C
ATOM   2749  OD1 ASN A 166      42.762  48.852 107.322  1.00  0.00           O
ATOM   2750  ND2 ASN A 166      40.562  49.072 107.583  1.00  0.00           N
ATOM   2753  C   ASN A 166      41.293  53.132 105.962  1.00  0.00           C
ATOM   2754  O   ASN A 166      40.953  53.713 106.992  1.00  0.00           O
ATOM   2755  N   TYR A 167      41.553  53.803 104.822  1.00  0.00           N
ATOM   2757  CA  TYR A 167      41.312  55.213 104.673  1.00  0.00           C
ATOM   2759  CB  TYR A 167      42.672  55.933 104.752  1.00  0.00           C
ATOM   2762  CG  TYR A 167      42.503  57.402 104.921  1.00  0.00           C
ATOM   2763  CD1 TYR A 167      42.022  57.872 106.142  1.00  0.00           C
ATOM   2765  CE1 TYR A 167      41.933  59.242 106.382  1.00  0.00           C
ATOM   2767  CZ  TYR A 167      42.343  60.163 105.413  1.00  0.00           C
ATOM   2768  OH  TYR A 167      42.323  61.532 105.742  1.00  0.00           O
ATOM   2770  CD2 TYR A 167      42.843  58.313 103.912  1.00  0.00           C
ATOM   2772  CE2 TYR A 167      42.773  59.692 104.163  1.00  0.00           C
ATOM   2774  C   TYR A 167      40.652  55.492 103.312  1.00  0.00           C
ATOM   2775  O   TYR A 167      41.352  55.442 102.302  1.00  0.00           O
ATOM   2776  N   PRO A 168      39.372  55.842 103.202  1.00  0.00           N
ATOM   2777  CD  PRO A 168      38.423  55.502 104.251  1.00  0.00           C
ATOM   2780  CA  PRO A 168      38.723  55.922 101.902  1.00  0.00           C
ATOM   2782  CB  PRO A 168      37.232  56.042 102.243  1.00  0.00           C
ATOM   2785  CG  PRO A 168      37.102  55.242 103.531  1.00  0.00           C
ATOM   2788  C   PRO A 168      39.202  57.082 101.062  1.00  0.00           C
ATOM   2789  O   PRO A 168      39.472  56.902  99.882  1.00  0.00           O
ATOM   2790  N   ARG A 169      39.363  58.292 101.632  1.00  0.00           N
ATOM   2792  CA  ARG A 169      39.712  59.483 100.842  1.00  0.00           C
ATOM   2794  CB  ARG A 169      40.073  60.673 101.762  1.00  0.00           C
ATOM   2797  CG  ARG A 169      38.883  61.362 102.442  1.00  0.00           C
ATOM   2800  CD  ARG A 169      39.253  62.612 103.272  1.00  0.00           C
ATOM   2803  NE  ARG A 169      40.032  63.563 102.411  1.00  0.00           N
ATOM   2805  CZ  ARG A 169      41.352  63.663 102.382  1.00  0.00           C
ATOM   2806  NH1 ARG A 169      42.143  63.032 103.222  1.00  0.00           N
ATOM   2809  NH2 ARG A 169      41.923  64.423 101.462  1.00  0.00           N
ATOM   2812  C   ARG A 169      40.923  59.353  99.932  1.00  0.00           C
ATOM   2813  O   ARG A 169      40.953  59.852  98.811  1.00  0.00           O
ATOM   2814  N   ARG A 170      41.972  58.703 100.432  1.00  0.00           N
ATOM   2816  CA  ARG A 170      43.272  58.692  99.781  1.00  0.00           C
ATOM   2818  CB  ARG A 170      44.283  59.353 100.761  1.00  0.00           C
ATOM   2821  CG  ARG A 170      45.622  59.872 100.201  1.00  0.00           C
ATOM   2824  CD  ARG A 170      45.592  61.282  99.603  1.00  0.00           C
ATOM   2827  NE  ARG A 170      46.972  61.622  99.122  1.00  0.00           N
ATOM   2829  CZ  ARG A 170      47.992  61.933  99.902  1.00  0.00           C
ATOM   2830  NH1 ARG A 170      47.942  62.343 101.152  1.00  0.00           N
ATOM   2833  NH2 ARG A 170      49.223  61.882  99.422  1.00  0.00           N
ATOM   2836  C   ARG A 170      43.583  57.222  99.462  1.00  0.00           C
ATOM   2837  O   ARG A 170      44.732  56.902  99.173  1.00  0.00           O
ATOM   2838  N   ALA A 171      42.553  56.343  99.462  1.00  0.00           N
ATOM   2840  CA  ALA A 171      42.663  54.913  99.182  1.00  0.00           C
ATOM   2842  CB  ALA A 171      41.282  54.223  99.251  1.00  0.00           C
ATOM   2846  C   ALA A 171      43.222  54.612  97.802  1.00  0.00           C
ATOM   2847  O   ALA A 171      44.163  53.822  97.653  1.00  0.00           O
ATOM   2848  N   GLU A 172      42.712  55.292  96.742  1.00  0.00           N
ATOM   2850  CA  GLU A 172      43.272  55.182  95.413  1.00  0.00           C
ATOM   2852  CB  GLU A 172      42.422  56.003  94.403  1.00  0.00           C
ATOM   2855  CG  GLU A 172      41.023  55.392  94.173  1.00  0.00           C
ATOM   2858  CD  GLU A 172      40.192  56.163  93.141  1.00  0.00           C
ATOM   2859  OE1 GLU A 172      40.702  57.192  92.622  1.00  0.00           O
ATOM   2860  OE2 GLU A 172      39.062  55.702  92.832  1.00  0.00           O
ATOM   2861  C   GLU A 172      44.732  55.613  95.293  1.00  0.00           C
ATOM   2862  O   GLU A 172      45.562  54.913  94.701  1.00  0.00           O
ATOM   2863  N   TYR A 173      45.113  56.752  95.891  1.00  0.00           N
ATOM   2865  CA  TYR A 173      46.503  57.203  95.842  1.00  0.00           C
ATOM   2867  CB  TYR A 173      46.593  58.713  96.253  1.00  0.00           C
ATOM   2870  CG  TYR A 173      47.973  59.322  96.052  1.00  0.00           C
ATOM   2871  CD1 TYR A 173      48.482  59.592  94.771  1.00  0.00           C
ATOM   2873  CE1 TYR A 173      49.802  60.042  94.603  1.00  0.00           C
ATOM   2875  CZ  TYR A 173      50.622  60.222  95.712  1.00  0.00           C
ATOM   2876  OH  TYR A 173      51.983  60.532  95.532  1.00  0.00           O
ATOM   2878  CD2 TYR A 173      48.773  59.643  97.162  1.00  0.00           C
ATOM   2880  CE2 TYR A 173      50.102  60.053  96.992  1.00  0.00           C
ATOM   2882  C   TYR A 173      47.483  56.262  96.571  1.00  0.00           C
ATOM   2883  O   TYR A 173      48.563  55.972  96.052  1.00  0.00           O
ATOM   2884  N   PHE A 174      47.133  55.722  97.762  1.00  0.00           N
ATOM   2886  CA  PHE A 174      48.003  54.813  98.512  1.00  0.00           C
ATOM   2888  CB  PHE A 174      47.753  54.862 100.051  1.00  0.00           C
ATOM   2891  CG  PHE A 174      48.583  55.963 100.693  1.00  0.00           C
ATOM   2892  CD1 PHE A 174      48.222  57.323 100.572  1.00  0.00           C
ATOM   2894  CE1 PHE A 174      49.012  58.323 101.152  1.00  0.00           C
ATOM   2896  CZ  PHE A 174      50.143  57.983 101.891  1.00  0.00           C
ATOM   2898  CD2 PHE A 174      49.712  55.642 101.451  1.00  0.00           C
ATOM   2900  CE2 PHE A 174      50.503  56.642 102.052  1.00  0.00           C
ATOM   2902  C   PHE A 174      48.003  53.393  98.001  1.00  0.00           C
ATOM   2903  O   PHE A 174      49.012  52.702  98.102  1.00  0.00           O
ATOM   2904  N   SER A 175      46.923  52.952  97.341  1.00  0.00           N
ATOM   2906  CA  SER A 175      46.902  51.723  96.552  1.00  0.00           C
ATOM   2908  CB  SER A 175      45.483  51.523  95.942  1.00  0.00           C
ATOM   2911  OG  SER A 175      45.352  50.343  95.153  1.00  0.00           O
ATOM   2913  C   SER A 175      47.952  51.762  95.452  1.00  0.00           C
ATOM   2914  O   SER A 175      48.742  50.842  95.262  1.00  0.00           O
ATOM   2915  N   GLY A 176      48.043  52.902  94.732  1.00  0.00           N
ATOM   2917  CA  GLY A 176      49.062  53.103  93.711  1.00  0.00           C
ATOM   2920  C   GLY A 176      50.483  53.132  94.231  1.00  0.00           C
ATOM   2921  O   GLY A 176      51.413  52.612  93.622  1.00  0.00           O
ATOM   2922  N   GLU A 177      50.683  53.733  95.413  1.00  0.00           N
ATOM   2924  CA  GLU A 177      51.993  53.803  96.062  1.00  0.00           C
ATOM   2926  CB  GLU A 177      52.032  54.963  97.072  1.00  0.00           C
ATOM   2929  CG  GLU A 177      51.882  56.352  96.403  1.00  0.00           C
ATOM   2932  CD  GLU A 177      53.043  56.772  95.562  1.00  0.00           C
ATOM   2933  OE1 GLU A 177      54.192  56.492  95.942  1.00  0.00           O
ATOM   2934  OE2 GLU A 177      52.812  57.442  94.533  1.00  0.00           O
ATOM   2935  C   GLU A 177      52.393  52.512  96.772  1.00  0.00           C
ATOM   2936  O   GLU A 177      53.573  52.192  96.871  1.00  0.00           O
ATOM   2937  N   LEU A 178      51.433  51.712  97.271  1.00  0.00           N
ATOM   2939  CA  LEU A 178      51.702  50.382  97.793  1.00  0.00           C
ATOM   2941  CB  LEU A 178      50.533  49.852  98.661  1.00  0.00           C
ATOM   2944  CG  LEU A 178      50.743  48.492  99.382  1.00  0.00           C
ATOM   2946  CD1 LEU A 178      51.972  48.393 100.302  1.00  0.00           C
ATOM   2950  CD2 LEU A 178      49.503  48.142 100.212  1.00  0.00           C
ATOM   2954  C   LEU A 178      52.012  49.452  96.641  1.00  0.00           C
ATOM   2955  O   LEU A 178      52.893  48.602  96.722  1.00  0.00           O
ATOM   2956  N   GLU A 179      51.352  49.672  95.481  1.00  0.00           N
ATOM   2958  CA  GLU A 179      51.713  49.053  94.222  1.00  0.00           C
ATOM   2960  CB  GLU A 179      50.652  49.332  93.112  1.00  0.00           C
ATOM   2963  CG  GLU A 179      51.003  48.992  91.632  1.00  0.00           C
ATOM   2966  CD  GLU A 179      49.802  49.042  90.682  1.00  0.00           C
ATOM   2967  OE1 GLU A 179      48.773  49.662  91.042  1.00  0.00           O
ATOM   2968  OE2 GLU A 179      49.833  48.433  89.572  1.00  0.00           O
ATOM   2969  C   GLU A 179      53.132  49.412  93.822  1.00  0.00           C
ATOM   2970  O   GLU A 179      53.983  48.542  93.722  1.00  0.00           O
ATOM   2971  N   THR A 180      53.493  50.702  93.753  1.00  0.00           N
ATOM   2973  CA  THR A 180      54.862  51.093  93.462  1.00  0.00           C
ATOM   2975  CB  THR A 180      55.003  52.572  93.132  1.00  0.00           C
ATOM   2977  OG1 THR A 180      54.143  52.952  92.062  1.00  0.00           O
ATOM   2979  CG2 THR A 180      56.413  52.843  92.622  1.00  0.00           C
ATOM   2983  C   THR A 180      55.902  50.652  94.501  1.00  0.00           C
ATOM   2984  O   THR A 180      56.983  50.202  94.132  1.00  0.00           O
ATOM   2985  N   PHE A 181      55.613  50.733  95.822  1.00  0.00           N
ATOM   2987  CA  PHE A 181      56.492  50.292  96.912  1.00  0.00           C
ATOM   2989  CB  PHE A 181      55.782  50.442  98.312  1.00  0.00           C
ATOM   2992  CG  PHE A 181      56.602  49.883  99.452  1.00  0.00           C
ATOM   2993  CD1 PHE A 181      57.942  50.282  99.583  1.00  0.00           C
ATOM   2995  CE1 PHE A 181      58.782  49.652 100.501  1.00  0.00           C
ATOM   2997  CZ  PHE A 181      58.313  48.602 101.292  1.00  0.00           C
ATOM   2999  CD2 PHE A 181      56.112  48.882 100.302  1.00  0.00           C
ATOM   3001  CE2 PHE A 181      56.972  48.233 101.202  1.00  0.00           C
ATOM   3003  C   PHE A 181      56.872  48.843  96.803  1.00  0.00           C
ATOM   3004  O   PHE A 181      58.033  48.433  96.812  1.00  0.00           O
ATOM   3005  N   LEU A 182      55.832  48.012  96.673  1.00  0.00           N
ATOM   3007  CA  LEU A 182      56.013  46.602  96.543  1.00  0.00           C
ATOM   3009  CB  LEU A 182      54.683  45.902  96.842  1.00  0.00           C
ATOM   3012  CG  LEU A 182      54.143  46.152  98.261  1.00  0.00           C
ATOM   3014  CD1 LEU A 182      52.893  45.312  98.512  1.00  0.00           C
ATOM   3018  CD2 LEU A 182      55.212  45.832  99.312  1.00  0.00           C
ATOM   3022  C   LEU A 182      56.653  46.252  95.223  1.00  0.00           C
ATOM   3023  O   LEU A 182      57.573  45.442  95.153  1.00  0.00           O
ATOM   3024  N   LEU A 183      56.293  46.942  94.132  1.00  0.00           N
ATOM   3026  CA  LEU A 183      56.993  46.682  92.892  1.00  0.00           C
ATOM   3028  CB  LEU A 183      56.193  47.162  91.673  1.00  0.00           C
ATOM   3031  CG  LEU A 183      54.782  46.562  91.552  1.00  0.00           C
ATOM   3033  CD1 LEU A 183      54.053  47.222  90.382  1.00  0.00           C
ATOM   3037  CD2 LEU A 183      54.722  45.032  91.482  1.00  0.00           C
ATOM   3041  C   LEU A 183      58.433  47.203  92.822  1.00  0.00           C
ATOM   3042  O   LEU A 183      59.223  46.663  92.072  1.00  0.00           O
ATOM   3043  N   MET A 184      58.823  48.222  93.603  1.00  0.00           N
ATOM   3045  CA  MET A 184      60.203  48.523  93.932  1.00  0.00           C
ATOM   3047  CB  MET A 184      60.242  49.832  94.743  1.00  0.00           C
ATOM   3050  CG  MET A 184      61.613  50.233  95.312  1.00  0.00           C
ATOM   3053  SD  MET A 184      61.403  51.512  96.562  1.00  0.00           S
ATOM   3054  CE  MET A 184      61.253  50.252  97.872  1.00  0.00           C
ATOM   3058  C   MET A 184      60.933  47.432  94.723  1.00  0.00           C
ATOM   3059  O   MET A 184      62.053  47.053  94.403  1.00  0.00           O
ATOM   3060  N   ALA A 185      60.262  46.872  95.751  1.00  0.00           N
ATOM   3062  CA  ALA A 185      60.753  45.772  96.571  1.00  0.00           C
ATOM   3064  CB  ALA A 185      59.662  45.322  97.572  1.00  0.00           C
ATOM   3068  C   ALA A 185      61.162  44.563  95.761  1.00  0.00           C
ATOM   3069  O   ALA A 185      62.132  43.872  96.042  1.00  0.00           O
ATOM   3070  N   ARG A 186      60.433  44.322  94.662  1.00  0.00           N
ATOM   3072  CA  ARG A 186      60.813  43.332  93.682  1.00  0.00           C
ATOM   3074  CB  ARG A 186      59.983  43.453  92.382  1.00  0.00           C
ATOM   3077  CG  ARG A 186      58.462  43.243  92.411  1.00  0.00           C
ATOM   3080  CD  ARG A 186      57.762  43.542  91.071  1.00  0.00           C
ATOM   3083  NE  ARG A 186      58.712  43.253  89.952  1.00  0.00           N
ATOM   3085  CZ  ARG A 186      59.532  44.152  89.403  1.00  0.00           C
ATOM   3086  NH1 ARG A 186      59.413  45.452  89.543  1.00  0.00           N
ATOM   3089  NH2 ARG A 186      60.582  43.752  88.722  1.00  0.00           N
ATOM   3092  C   ARG A 186      62.202  43.482  93.102  1.00  0.00           C
ATOM   3093  O   ARG A 186      62.843  42.492  92.792  1.00  0.00           O
ATOM   3094  N   ASP A 187      62.622  44.722  92.802  1.00  0.00           N
ATOM   3096  CA  ASP A 187      63.623  45.002  91.812  1.00  0.00           C
ATOM   3098  CB  ASP A 187      63.082  46.143  90.901  1.00  0.00           C
ATOM   3101  CG  ASP A 187      63.592  45.953  89.482  1.00  0.00           C
ATOM   3102  OD1 ASP A 187      64.823  45.953  89.263  1.00  0.00           O
ATOM   3103  OD2 ASP A 187      62.723  45.733  88.603  1.00  0.00           O
ATOM   3104  C   ASP A 187      64.882  45.362  92.572  1.00  0.00           C
ATOM   3105  O   ASP A 187      65.982  44.872  92.292  1.00  0.00           O
ATOM   3106  N   GLU A 188      64.723  46.122  93.671  1.00  0.00           N
ATOM   3108  CA  GLU A 188      65.842  46.532  94.501  1.00  0.00           C
ATOM   3110  CB  GLU A 188      65.582  47.952  95.051  1.00  0.00           C
ATOM   3113  CG  GLU A 188      65.553  49.012  93.922  1.00  0.00           C
ATOM   3116  CD  GLU A 188      66.793  49.002  93.022  1.00  0.00           C
ATOM   3117  OE1 GLU A 188      67.903  48.643  93.521  1.00  0.00           O
ATOM   3118  OE2 GLU A 188      66.672  49.342  91.822  1.00  0.00           O
ATOM   3119  C   GLU A 188      66.102  45.562  95.632  1.00  0.00           C
ATOM   3120  O   GLU A 188      66.992  45.733  96.462  1.00  0.00           O
ATOM   3121  N   GLN A 189      65.342  44.452  95.672  1.00  0.00           N
ATOM   3123  CA  GLN A 189      65.722  43.222  96.342  1.00  0.00           C
ATOM   3125  CB  GLN A 189      67.053  42.612  95.833  1.00  0.00           C
ATOM   3128  CG  GLN A 189      66.933  41.983  94.443  1.00  0.00           C
ATOM   3131  CD  GLN A 189      65.833  40.922  94.443  1.00  0.00           C
ATOM   3132  OE1 GLN A 189      65.722  40.093  95.352  1.00  0.00           O
ATOM   3133  NE2 GLN A 189      64.953  40.982  93.431  1.00  0.00           N
ATOM   3136  C   GLN A 189      65.663  43.253  97.852  1.00  0.00           C
ATOM   3137  O   GLN A 189      66.073  42.323  98.542  1.00  0.00           O
ATOM   3138  N   ASP A 190      65.073  44.312  98.391  1.00  0.00           N
ATOM   3140  CA  ASP A 190      64.763  44.372  99.781  1.00  0.00           C
ATOM   3142  CB  ASP A 190      64.532  45.823 100.201  1.00  0.00           C
ATOM   3145  CG  ASP A 190      65.663  46.723  99.812  1.00  0.00           C
ATOM   3146  OD1 ASP A 190      66.793  46.542 100.341  1.00  0.00           O
ATOM   3147  OD2 ASP A 190      65.413  47.652  99.012  1.00  0.00           O
ATOM   3148  C   ASP A 190      63.513  43.552 100.092  1.00  0.00           C
ATOM   3149  O   ASP A 190      62.552  43.552  99.322  1.00  0.00           O
ATOM   3150  N   ASP A 191      63.473  42.832 101.231  1.00  0.00           N
ATOM   3152  CA  ASP A 191      62.232  42.273 101.742  1.00  0.00           C
ATOM   3154  CB  ASP A 191      62.562  41.203 102.841  1.00  0.00           C
ATOM   3157  CG  ASP A 191      61.442  40.683 103.742  1.00  0.00           C
ATOM   3158  OD1 ASP A 191      60.323  41.242 103.762  1.00  0.00           O
ATOM   3159  OD2 ASP A 191      61.723  39.703 104.501  1.00  0.00           O
ATOM   3160  C   ASP A 191      61.293  43.412 102.162  1.00  0.00           C
ATOM   3161  O   ASP A 191      61.742  44.293 102.882  1.00  0.00           O
ATOM   3162  N   PRO A 192      60.023  43.512 101.772  1.00  0.00           N
ATOM   3163  CD  PRO A 192      59.363  42.553 100.891  1.00  0.00           C
ATOM   3166  CA  PRO A 192      59.183  44.683 102.052  1.00  0.00           C
ATOM   3168  CB  PRO A 192      57.992  44.503 101.102  1.00  0.00           C
ATOM   3171  CG  PRO A 192      57.903  42.983 100.901  1.00  0.00           C
ATOM   3174  C   PRO A 192      58.803  44.802 103.512  1.00  0.00           C
ATOM   3175  O   PRO A 192      58.402  45.883 103.951  1.00  0.00           O
ATOM   3176  N   LEU A 193      59.003  43.742 104.292  1.00  0.00           N
ATOM   3178  CA  LEU A 193      58.893  43.733 105.742  1.00  0.00           C
ATOM   3180  CB  LEU A 193      58.843  42.262 106.202  1.00  0.00           C
ATOM   3183  CG  LEU A 193      58.062  41.872 107.481  1.00  0.00           C
ATOM   3185  CD1 LEU A 193      58.532  40.492 107.932  1.00  0.00           C
ATOM   3189  CD2 LEU A 193      58.152  42.832 108.661  1.00  0.00           C
ATOM   3193  C   LEU A 193      60.122  44.402 106.362  1.00  0.00           C
ATOM   3194  O   LEU A 193      60.172  44.622 107.572  1.00  0.00           O
ATOM   3195  N   ASN A 194      61.193  44.683 105.592  1.00  0.00           N
ATOM   3197  CA  ASN A 194      62.433  45.163 106.171  1.00  0.00           C
ATOM   3199  CB  ASN A 194      63.653  44.402 105.572  1.00  0.00           C
ATOM   3202  CG  ASN A 194      63.742  42.922 105.951  1.00  0.00           C
ATOM   3203  OD1 ASN A 194      64.723  42.242 105.612  1.00  0.00           O
ATOM   3204  ND2 ASN A 194      62.762  42.372 106.692  1.00  0.00           N
ATOM   3207  C   ASN A 194      62.593  46.672 106.062  1.00  0.00           C
ATOM   3208  O   ASN A 194      63.563  47.222 106.571  1.00  0.00           O
ATOM   3209  N   LEU A 195      61.643  47.393 105.423  1.00  0.00           N
ATOM   3211  CA  LEU A 195      61.852  48.792 105.061  1.00  0.00           C
ATOM   3213  CB  LEU A 195      61.503  49.202 103.602  1.00  0.00           C
ATOM   3216  CG  LEU A 195      62.482  48.633 102.551  1.00  0.00           C
ATOM   3218  CD1 LEU A 195      62.382  47.112 102.551  1.00  0.00           C
ATOM   3222  CD2 LEU A 195      62.232  49.102 101.122  1.00  0.00           C
ATOM   3226  C   LEU A 195      61.113  49.692 106.012  1.00  0.00           C
ATOM   3227  O   LEU A 195      59.943  49.503 106.342  1.00  0.00           O
ATOM   3228  N   LYS A 196      61.812  50.722 106.492  1.00  0.00           N
ATOM   3230  CA  LYS A 196      61.302  51.652 107.472  1.00  0.00           C
ATOM   3232  CB  LYS A 196      62.073  51.632 108.822  1.00  0.00           C
ATOM   3235  CG  LYS A 196      63.573  52.003 108.801  1.00  0.00           C
ATOM   3238  CD  LYS A 196      64.521  50.972 108.152  1.00  0.00           C
ATOM   3241  CE  LYS A 196      64.543  49.573 108.792  1.00  0.00           C
ATOM   3244  NZ  LYS A 196      65.382  49.563 110.003  1.00  0.00           N
ATOM   3248  C   LYS A 196      61.323  53.022 106.862  1.00  0.00           C
ATOM   3249  O   LYS A 196      62.153  53.342 106.021  1.00  0.00           O
ATOM   3250  N   GLY A 197      60.352  53.862 107.262  1.00  0.00           N
ATOM   3252  CA  GLY A 197      60.293  55.222 106.803  1.00  0.00           C
ATOM   3255  C   GLY A 197      59.262  56.003 107.532  1.00  0.00           C
ATOM   3256  O   GLY A 197      58.872  55.673 108.652  1.00  0.00           O
ATOM   3257  N   SER A 198      58.753  57.073 106.912  1.00  0.00           N
ATOM   3259  CA  SER A 198      57.753  57.913 107.542  1.00  0.00           C
ATOM   3261  CB  SER A 198      57.622  59.332 106.922  1.00  0.00           C
ATOM   3264  OG  SER A 198      56.993  59.353 105.632  1.00  0.00           O
ATOM   3266  C   SER A 198      56.383  57.282 107.551  1.00  0.00           C
ATOM   3267  O   SER A 198      56.073  56.303 106.871  1.00  0.00           O
ATOM   3268  N   PHE A 199      55.463  57.882 108.333  1.00  0.00           N
ATOM   3270  CA  PHE A 199      54.053  57.553 108.353  1.00  0.00           C
ATOM   3272  CB  PHE A 199      53.303  58.472 109.352  1.00  0.00           C
ATOM   3275  CG  PHE A 199      53.872  58.352 110.732  1.00  0.00           C
ATOM   3276  CD1 PHE A 199      55.003  59.102 111.091  1.00  0.00           C
ATOM   3278  CE1 PHE A 199      55.573  58.952 112.363  1.00  0.00           C
ATOM   3280  CZ  PHE A 199      54.992  58.092 113.292  1.00  0.00           C
ATOM   3282  CD2 PHE A 199      53.253  57.553 111.702  1.00  0.00           C
ATOM   3284  CE2 PHE A 199      53.812  57.413 112.972  1.00  0.00           C
ATOM   3286  C   PHE A 199      53.342  57.742 107.022  1.00  0.00           C
ATOM   3287  O   PHE A 199      52.243  57.242 106.822  1.00  0.00           O
ATOM   3288  N   ALA A 200      53.903  58.503 106.062  1.00  0.00           N
ATOM   3290  CA  ALA A 200      53.373  58.552 104.723  1.00  0.00           C
ATOM   3292  CB  ALA A 200      53.453  60.002 104.202  1.00  0.00           C
ATOM   3296  C   ALA A 200      54.113  57.602 103.801  1.00  0.00           C
ATOM   3297  O   ALA A 200      53.863  57.532 102.602  1.00  0.00           O
ATOM   3298  N   GLY A 201      55.013  56.772 104.342  1.00  0.00           N
ATOM   3300  CA  GLY A 201      55.702  55.733 103.602  1.00  0.00           C
ATOM   3303  C   GLY A 201      56.803  56.242 102.742  1.00  0.00           C
ATOM   3304  O   GLY A 201      57.162  55.603 101.762  1.00  0.00           O
ATOM   3305  N   ALA A 202      57.373  57.393 103.102  1.00  0.00           N
ATOM   3307  CA  ALA A 202      58.523  57.942 102.432  1.00  0.00           C
ATOM   3309  CB  ALA A 202      58.453  59.472 102.551  1.00  0.00           C
ATOM   3313  C   ALA A 202      59.802  57.352 103.012  1.00  0.00           C
ATOM   3314  O   ALA A 202      59.813  56.853 104.132  1.00  0.00           O
ATOM   3315  N   MET A 203      60.903  57.302 102.223  1.00  0.00           N
ATOM   3317  CA  MET A 203      61.952  56.322 102.402  1.00  0.00           C
ATOM   3319  CB  MET A 203      61.742  55.132 101.431  1.00  0.00           C
ATOM   3322  CG  MET A 203      60.503  54.282 101.742  1.00  0.00           C
ATOM   3325  SD  MET A 203      60.133  52.962 100.553  1.00  0.00           S
ATOM   3326  CE  MET A 203      59.833  54.012  99.091  1.00  0.00           C
ATOM   3330  C   MET A 203      63.293  56.923 102.062  1.00  0.00           C
ATOM   3331  O   MET A 203      63.423  57.762 101.171  1.00  0.00           O
ATOM   3332  N   GLY A 204      64.352  56.463 102.751  1.00  0.00           N
ATOM   3334  CA  GLY A 204      65.702  56.902 102.472  1.00  0.00           C
ATOM   3337  C   GLY A 204      66.052  58.292 102.913  1.00  0.00           C
ATOM   3338  O   GLY A 204      65.273  58.983 103.572  1.00  0.00           O
ATOM   3339  N   TYR A 205      67.263  58.742 102.551  1.00  0.00           N
ATOM   3341  CA  TYR A 205      67.823  60.053 102.872  1.00  0.00           C
ATOM   3343  CB  TYR A 205      69.212  60.242 102.223  1.00  0.00           C
ATOM   3346  CG  TYR A 205      70.282  59.442 102.891  1.00  0.00           C
ATOM   3347  CD1 TYR A 205      70.492  58.092 102.542  1.00  0.00           C
ATOM   3349  CE1 TYR A 205      71.592  57.393 103.053  1.00  0.00           C
ATOM   3351  CZ  TYR A 205      72.503  58.032 103.893  1.00  0.00           C
ATOM   3352  OH  TYR A 205      73.613  57.302 104.342  1.00  0.00           O
ATOM   3354  CD2 TYR A 205      71.203  60.062 103.753  1.00  0.00           C
ATOM   3356  CE2 TYR A 205      72.312  59.363 104.251  1.00  0.00           C
ATOM   3358  C   TYR A 205      66.983  61.252 102.432  1.00  0.00           C
ATOM   3359  O   TYR A 205      66.933  62.253 103.141  1.00  0.00           O
ATOM   3360  N   GLY A 206      66.333  61.172 101.253  1.00  0.00           N
ATOM   3362  CA  GLY A 206      65.473  62.242 100.742  1.00  0.00           C
ATOM   3365  C   GLY A 206      64.023  62.112 101.142  1.00  0.00           C
ATOM   3366  O   GLY A 206      63.222  62.983 100.853  1.00  0.00           O
ATOM   3367  N   GLN A 207      63.623  60.992 101.772  1.00  0.00           N
ATOM   3369  CA  GLN A 207      62.232  60.632 101.972  1.00  0.00           C
ATOM   3371  CB  GLN A 207      61.512  61.463 103.062  1.00  0.00           C
ATOM   3374  CG  GLN A 207      62.062  61.233 104.492  1.00  0.00           C
ATOM   3377  CD  GLN A 207      61.793  59.832 105.032  1.00  0.00           C
ATOM   3378  OE1 GLN A 207      60.663  59.493 105.382  1.00  0.00           O
ATOM   3379  NE2 GLN A 207      62.843  59.002 105.172  1.00  0.00           N
ATOM   3382  C   GLN A 207      61.442  60.553 100.662  1.00  0.00           C
ATOM   3383  O   GLN A 207      60.463  61.242 100.423  1.00  0.00           O
ATOM   3384  N   PHE A 208      61.863  59.643  99.762  1.00  0.00           N
ATOM   3386  CA  PHE A 208      61.153  59.402  98.531  1.00  0.00           C
ATOM   3388  CB  PHE A 208      62.053  58.882  97.352  1.00  0.00           C
ATOM   3391  CG  PHE A 208      62.773  59.992  96.652  1.00  0.00           C
ATOM   3392  CD1 PHE A 208      63.782  60.722  97.292  1.00  0.00           C
ATOM   3394  CE1 PHE A 208      64.433  61.772  96.641  1.00  0.00           C
ATOM   3396  CZ  PHE A 208      64.052  62.122  95.341  1.00  0.00           C
ATOM   3398  CD2 PHE A 208      62.492  60.282  95.302  1.00  0.00           C
ATOM   3400  CE2 PHE A 208      63.102  61.362  94.651  1.00  0.00           C
ATOM   3402  C   PHE A 208      59.973  58.472  98.753  1.00  0.00           C
ATOM   3403  O   PHE A 208      60.133  57.292  99.052  1.00  0.00           O
ATOM   3404  N   MET A 209      58.742  58.983  98.591  1.00  0.00           N
ATOM   3406  CA  MET A 209      57.543  58.183  98.462  1.00  0.00           C
ATOM   3408  CB  MET A 209      56.323  59.142  98.423  1.00  0.00           C
ATOM   3411  CG  MET A 209      54.983  58.442  98.682  1.00  0.00           C
ATOM   3414  SD  MET A 209      53.513  59.483  98.682  1.00  0.00           S
ATOM   3415  CE  MET A 209      52.573  58.202  99.522  1.00  0.00           C
ATOM   3419  C   MET A 209      57.613  57.282  97.212  1.00  0.00           C
ATOM   3420  O   MET A 209      58.183  57.752  96.222  1.00  0.00           O
ATOM   3421  N   PRO A 210      57.162  56.032  97.182  1.00  0.00           N
ATOM   3422  CD  PRO A 210      56.483  55.402  98.302  1.00  0.00           C
ATOM   3425  CA  PRO A 210      57.323  55.093  96.072  1.00  0.00           C
ATOM   3427  CB  PRO A 210      56.393  53.942  96.422  1.00  0.00           C
ATOM   3430  CG  PRO A 210      56.372  53.932  97.952  1.00  0.00           C
ATOM   3433  C   PRO A 210      57.183  55.562  94.632  1.00  0.00           C
ATOM   3434  O   PRO A 210      58.033  55.213  93.822  1.00  0.00           O
ATOM   3435  N   SER A 211      56.163  56.332  94.222  1.00  0.00           N
ATOM   3437  CA  SER A 211      56.093  56.803  92.841  1.00  0.00           C
ATOM   3439  CB  SER A 211      54.693  57.152  92.292  1.00  0.00           C
ATOM   3442  OG  SER A 211      53.763  56.102  92.503  1.00  0.00           O
ATOM   3444  C   SER A 211      56.942  58.012  92.572  1.00  0.00           C
ATOM   3445  O   SER A 211      57.253  58.292  91.422  1.00  0.00           O
ATOM   3446  N   SER A 212      57.403  58.752  93.603  1.00  0.00           N
ATOM   3448  CA  SER A 212      58.583  59.602  93.473  1.00  0.00           C
ATOM   3450  CB  SER A 212      58.933  60.543  94.651  1.00  0.00           C
ATOM   3453  OG  SER A 212      57.942  61.553  94.832  1.00  0.00           O
ATOM   3455  C   SER A 212      59.833  58.803  93.193  1.00  0.00           C
ATOM   3456  O   SER A 212      60.673  59.212  92.402  1.00  0.00           O
ATOM   3457  N   TYR A 213      59.983  57.612  93.811  1.00  0.00           N
ATOM   3459  CA  TYR A 213      61.013  56.682  93.423  1.00  0.00           C
ATOM   3461  CB  TYR A 213      61.113  55.473  94.422  1.00  0.00           C
ATOM   3464  CG  TYR A 213      61.793  54.233  93.862  1.00  0.00           C
ATOM   3465  CD1 TYR A 213      63.092  53.902  94.272  1.00  0.00           C
ATOM   3467  CE1 TYR A 213      63.763  52.822  93.702  1.00  0.00           C
ATOM   3469  CZ  TYR A 213      63.163  52.092  92.662  1.00  0.00           C
ATOM   3470  OH  TYR A 213      63.893  51.042  92.083  1.00  0.00           O
ATOM   3472  CD2 TYR A 213      61.143  53.402  92.923  1.00  0.00           C
ATOM   3474  CE2 TYR A 213      61.852  52.362  92.281  1.00  0.00           C
ATOM   3476  C   TYR A 213      60.923  56.292  91.943  1.00  0.00           C
ATOM   3477  O   TYR A 213      61.922  56.282  91.243  1.00  0.00           O
ATOM   3478  N   LYS A 214      59.712  55.992  91.462  1.00  0.00           N
ATOM   3480  CA  LYS A 214      59.512  55.413  90.152  1.00  0.00           C
ATOM   3482  CB  LYS A 214      58.113  54.713  90.122  1.00  0.00           C
ATOM   3485  CG  LYS A 214      57.653  54.072  88.801  1.00  0.00           C
ATOM   3488  CD  LYS A 214      56.293  53.342  88.912  1.00  0.00           C
ATOM   3491  CE  LYS A 214      55.683  52.962  87.551  1.00  0.00           C
ATOM   3494  NZ  LYS A 214      54.332  52.393  87.682  1.00  0.00           N
ATOM   3498  C   LYS A 214      59.683  56.372  88.992  1.00  0.00           C
ATOM   3499  O   LYS A 214      59.922  55.942  87.862  1.00  0.00           O
ATOM   3500  N   GLN A 215      59.563  57.692  89.242  1.00  0.00           N
ATOM   3502  CA  GLN A 215      59.712  58.722  88.232  1.00  0.00           C
ATOM   3504  CB  GLN A 215      58.573  59.762  88.412  1.00  0.00           C
ATOM   3507  CG  GLN A 215      57.183  59.122  88.202  1.00  0.00           C
ATOM   3510  CD  GLN A 215      56.063  60.132  88.382  1.00  0.00           C
ATOM   3511  OE1 GLN A 215      55.762  60.933  87.503  1.00  0.00           O
ATOM   3512  NE2 GLN A 215      55.372  60.042  89.533  1.00  0.00           N
ATOM   3515  C   GLN A 215      61.003  59.503  88.302  1.00  0.00           C
ATOM   3516  O   GLN A 215      61.323  60.222  87.353  1.00  0.00           O
ATOM   3517  N   TYR A 216      61.753  59.433  89.432  1.00  0.00           N
ATOM   3519  CA  TYR A 216      62.802  60.392  89.701  1.00  0.00           C
ATOM   3521  CB  TYR A 216      62.352  61.512  90.682  1.00  0.00           C
ATOM   3524  CG  TYR A 216      61.083  62.192  90.262  1.00  0.00           C
ATOM   3525  CD1 TYR A 216      61.022  62.922  89.062  1.00  0.00           C
ATOM   3527  CE1 TYR A 216      59.833  63.553  88.682  1.00  0.00           C
ATOM   3529  CZ  TYR A 216      58.712  63.492  89.511  1.00  0.00           C
ATOM   3530  OH  TYR A 216      57.532  64.163  89.163  1.00  0.00           O
ATOM   3532  CD2 TYR A 216      59.953  62.143  91.082  1.00  0.00           C
ATOM   3534  CE2 TYR A 216      58.773  62.782  90.723  1.00  0.00           C
ATOM   3536  C   TYR A 216      64.032  59.782  90.362  1.00  0.00           C
ATOM   3537  O   TYR A 216      65.043  60.473  90.513  1.00  0.00           O
ATOM   3538  N   ALA A 217      64.023  58.523  90.812  1.00  0.00           N
ATOM   3540  CA  ALA A 217      65.133  57.992  91.572  1.00  0.00           C
ATOM   3542  CB  ALA A 217      64.613  57.082  92.701  1.00  0.00           C
ATOM   3546  C   ALA A 217      66.143  57.262  90.693  1.00  0.00           C
ATOM   3547  O   ALA A 217      65.852  56.242  90.061  1.00  0.00           O
ATOM   3548  N   VAL A 218      67.393  57.762  90.632  1.00  0.00           N
ATOM   3550  CA  VAL A 218      68.352  57.393  89.603  1.00  0.00           C
ATOM   3552  CB  VAL A 218      68.903  58.663  88.932  1.00  0.00           C
ATOM   3554  CG1 VAL A 218      69.882  58.313  87.802  1.00  0.00           C
ATOM   3558  CG2 VAL A 218      67.723  59.483  88.391  1.00  0.00           C
ATOM   3562  C   VAL A 218      69.521  56.672  90.232  1.00  0.00           C
ATOM   3563  O   VAL A 218      70.083  57.183  91.202  1.00  0.00           O
ATOM   3564  N   ASP A 219      69.973  55.502  89.681  1.00  0.00           N
ATOM   3566  CA  ASP A 219      71.312  54.932  89.911  1.00  0.00           C
ATOM   3568  CB  ASP A 219      71.552  53.692  88.951  1.00  0.00           C
ATOM   3571  CG  ASP A 219      72.983  53.132  88.842  1.00  0.00           C
ATOM   3572  OD1 ASP A 219      73.703  53.002  89.853  1.00  0.00           O
ATOM   3573  OD2 ASP A 219      73.373  52.752  87.682  1.00  0.00           O
ATOM   3574  C   ASP A 219      72.393  55.992  89.712  1.00  0.00           C
ATOM   3575  O   ASP A 219      72.712  56.372  88.571  1.00  0.00           O
ATOM   3576  N   PHE A 220      72.922  56.582  90.793  1.00  0.00           N
ATOM   3578  CA  PHE A 220      73.793  57.733  90.662  1.00  0.00           C
ATOM   3580  CB  PHE A 220      73.323  58.882  91.591  1.00  0.00           C
ATOM   3583  CG  PHE A 220      74.012  60.163  91.222  1.00  0.00           C
ATOM   3584  CD1 PHE A 220      73.653  60.823  90.032  1.00  0.00           C
ATOM   3586  CE1 PHE A 220      74.382  61.942  89.603  1.00  0.00           C
ATOM   3588  CZ  PHE A 220      75.422  62.442  90.382  1.00  0.00           C
ATOM   3590  CD2 PHE A 220      75.043  60.702  92.011  1.00  0.00           C
ATOM   3592  CE2 PHE A 220      75.742  61.832  91.591  1.00  0.00           C
ATOM   3594  C   PHE A 220      75.183  57.273  91.021  1.00  0.00           C
ATOM   3595  O   PHE A 220      76.193  57.812  90.553  1.00  0.00           O
ATOM   3596  N   SER A 221      75.242  56.213  91.862  1.00  0.00           N
ATOM   3598  CA  SER A 221      76.422  55.452  92.223  1.00  0.00           C
ATOM   3600  CB  SER A 221      76.052  54.382  93.283  1.00  0.00           C
ATOM   3603  OG  SER A 221      77.212  53.812  93.883  1.00  0.00           O
ATOM   3605  C   SER A 221      77.022  54.792  90.993  1.00  0.00           C
ATOM   3606  O   SER A 221      78.231  54.782  90.761  1.00  0.00           O
ATOM   3607  N   GLY A 222      76.153  54.262  90.112  1.00  0.00           N
ATOM   3609  CA  GLY A 222      76.523  53.703  88.832  1.00  0.00           C
ATOM   3612  C   GLY A 222      76.712  52.222  88.932  1.00  0.00           C
ATOM   3613  O   GLY A 222      77.303  51.622  88.032  1.00  0.00           O
ATOM   3614  N   ASP A 223      76.203  51.602  90.012  1.00  0.00           N
ATOM   3616  CA  ASP A 223      76.363  50.192  90.322  1.00  0.00           C
ATOM   3618  CB  ASP A 223      76.483  50.023  91.862  1.00  0.00           C
ATOM   3621  CG  ASP A 223      75.342  50.562  92.692  1.00  0.00           C
ATOM   3622  OD1 ASP A 223      74.172  50.432  92.262  1.00  0.00           O
ATOM   3623  OD2 ASP A 223      75.643  50.972  93.842  1.00  0.00           O
ATOM   3624  C   ASP A 223      75.253  49.363  89.673  1.00  0.00           C
ATOM   3625  O   ASP A 223      75.403  48.152  89.462  1.00  0.00           O
ATOM   3626  N   GLY A 224      74.143  49.992  89.242  1.00  0.00           N
ATOM   3628  CA  GLY A 224      73.073  49.312  88.521  1.00  0.00           C
ATOM   3631  C   GLY A 224      71.873  49.023  89.342  1.00  0.00           C
ATOM   3632  O   GLY A 224      70.973  48.303  88.922  1.00  0.00           O
ATOM   3633  N   HIS A 225      71.793  49.573  90.542  1.00  0.00           N
ATOM   3635  CA  HIS A 225      70.663  49.433  91.442  1.00  0.00           C
ATOM   3637  CB  HIS A 225      71.073  48.703  92.742  1.00  0.00           C
ATOM   3640  ND1 HIS A 225      71.962  46.622  93.682  1.00  0.00           N
ATOM   3641  CG  HIS A 225      71.412  47.253  92.582  1.00  0.00           C
ATOM   3642  CE1 HIS A 225      72.173  45.382  93.312  1.00  0.00           C
ATOM   3644  NE2 HIS A 225      71.832  45.182  92.011  1.00  0.00           N
ATOM   3646  CD2 HIS A 225      71.343  46.382  91.542  1.00  0.00           C
ATOM   3648  C   HIS A 225      70.262  50.842  91.772  1.00  0.00           C
ATOM   3649  O   HIS A 225      70.973  51.782  91.422  1.00  0.00           O
ATOM   3650  N   ILE A 226      69.092  51.082  92.363  1.00  0.00           N
ATOM   3652  CA  ILE A 226      68.863  52.383  92.962  1.00  0.00           C
ATOM   3654  CB  ILE A 226      68.123  53.352  92.062  1.00  0.00           C
ATOM   3656  CG2 ILE A 226      66.723  52.832  91.673  1.00  0.00           C
ATOM   3660  CG1 ILE A 226      68.123  54.813  92.572  1.00  0.00           C
ATOM   3663  CD  ILE A 226      67.412  55.152  93.883  1.00  0.00           C
ATOM   3667  C   ILE A 226      68.312  52.232  94.362  1.00  0.00           C
ATOM   3668  O   ILE A 226      67.193  51.822  94.641  1.00  0.00           O
ATOM   3669  N   ASN A 227      69.153  52.622  95.321  1.00  0.00           N
ATOM   3671  CA  ASN A 227      68.893  52.422  96.722  1.00  0.00           C
ATOM   3673  CB  ASN A 227      70.083  51.612  97.292  1.00  0.00           C
ATOM   3676  CG  ASN A 227      70.032  51.303  98.772  1.00  0.00           C
ATOM   3677  OD1 ASN A 227      69.183  51.752  99.542  1.00  0.00           O
ATOM   3678  ND2 ASN A 227      70.973  50.442  99.212  1.00  0.00           N
ATOM   3681  C   ASN A 227      68.662  53.752  97.421  1.00  0.00           C
ATOM   3682  O   ASN A 227      69.532  54.622  97.492  1.00  0.00           O
ATOM   3683  N   LEU A 228      67.473  53.952  98.022  1.00  0.00           N
ATOM   3685  CA  LEU A 228      67.173  55.182  98.731  1.00  0.00           C
ATOM   3687  CB  LEU A 228      65.663  55.362  98.973  1.00  0.00           C
ATOM   3690  CG  LEU A 228      64.763  55.372  97.723  1.00  0.00           C
ATOM   3692  CD1 LEU A 228      63.333  55.652  98.202  1.00  0.00           C
ATOM   3696  CD2 LEU A 228      65.153  56.422  96.663  1.00  0.00           C
ATOM   3700  C   LEU A 228      67.951  55.352 100.042  1.00  0.00           C
ATOM   3701  O   LEU A 228      68.092  56.452 100.572  1.00  0.00           O
ATOM   3702  N   TRP A 229      68.532  54.242 100.542  1.00  0.00           N
ATOM   3704  CA  TRP A 229      69.413  54.163 101.682  1.00  0.00           C
ATOM   3706  CB  TRP A 229      69.123  52.902 102.583  1.00  0.00           C
ATOM   3709  CG  TRP A 229      67.793  52.822 103.261  1.00  0.00           C
ATOM   3710  CD1 TRP A 229      67.543  52.973 104.603  1.00  0.00           C
ATOM   3712  NE1 TRP A 229      66.183  52.852 104.832  1.00  0.00           N
ATOM   3714  CE2 TRP A 229      65.553  52.562 103.661  1.00  0.00           C
ATOM   3715  CD2 TRP A 229      66.543  52.502 102.653  1.00  0.00           C
ATOM   3716  CE3 TRP A 229      66.172  52.143 101.362  1.00  0.00           C
ATOM   3718  CZ3 TRP A 229      64.833  51.892 101.113  1.00  0.00           C
ATOM   3720  CZ2 TRP A 229      64.201  52.383 103.391  1.00  0.00           C
ATOM   3722  CH2 TRP A 229      63.852  52.063 102.083  1.00  0.00           C
ATOM   3724  C   TRP A 229      70.873  54.102 101.242  1.00  0.00           C
ATOM   3725  O   TRP A 229      71.763  53.992 102.092  1.00  0.00           O
ATOM   3726  N   ASP A 230      71.203  54.223  99.932  1.00  0.00           N
ATOM   3728  CA  ASP A 230      72.552  54.602  99.552  1.00  0.00           C
ATOM   3730  CB  ASP A 230      73.082  53.942  98.251  1.00  0.00           C
ATOM   3733  CG  ASP A 230      74.592  54.142  98.182  1.00  0.00           C
ATOM   3734  OD1 ASP A 230      75.102  54.963  97.372  1.00  0.00           O
ATOM   3735  OD2 ASP A 230      75.282  53.542  99.052  1.00  0.00           O
ATOM   3736  C   ASP A 230      72.602  56.133  99.452  1.00  0.00           C
ATOM   3737  O   ASP A 230      71.712  56.733  98.842  1.00  0.00           O
ATOM   3738  N   PRO A 231      73.583  56.822 100.022  1.00  0.00           N
ATOM   3739  CD  PRO A 231      74.592  56.273 100.932  1.00  0.00           C
ATOM   3742  CA  PRO A 231      73.602  58.272 100.003  1.00  0.00           C
ATOM   3744  CB  PRO A 231      74.683  58.652 101.021  1.00  0.00           C
ATOM   3747  CG  PRO A 231      75.573  57.413 101.132  1.00  0.00           C
ATOM   3750  C   PRO A 231      73.922  58.812  98.632  1.00  0.00           C
ATOM   3751  O   PRO A 231      73.393  59.862  98.292  1.00  0.00           O
ATOM   3752  N   VAL A 232      74.802  58.162  97.832  1.00  0.00           N
ATOM   3754  CA  VAL A 232      75.153  58.663  96.512  1.00  0.00           C
ATOM   3756  CB  VAL A 232      76.323  57.892  95.942  1.00  0.00           C
ATOM   3758  CG1 VAL A 232      76.672  58.342  94.511  1.00  0.00           C
ATOM   3762  CG2 VAL A 232      77.532  58.103  96.871  1.00  0.00           C
ATOM   3766  C   VAL A 232      73.973  58.672  95.562  1.00  0.00           C
ATOM   3767  O   VAL A 232      73.693  59.672  94.891  1.00  0.00           O
ATOM   3768  N   ASP A 233      73.183  57.582  95.553  1.00  0.00           N
ATOM   3770  CA  ASP A 233      71.913  57.523  94.841  1.00  0.00           C
ATOM   3772  CB  ASP A 233      71.272  56.122  94.952  1.00  0.00           C
ATOM   3775  CG  ASP A 233      72.043  55.062  94.182  1.00  0.00           C
ATOM   3776  OD1 ASP A 233      73.021  55.402  93.473  1.00  0.00           O
ATOM   3777  OD2 ASP A 233      71.602  53.882  94.312  1.00  0.00           O
ATOM   3778  C   ASP A 233      70.952  58.582  95.332  1.00  0.00           C
ATOM   3779  O   ASP A 233      70.293  59.272  94.552  1.00  0.00           O
ATOM   3780  N   ALA A 234      70.863  58.822  96.652  1.00  0.00           N
ATOM   3782  CA  ALA A 234      70.043  59.893  97.192  1.00  0.00           C
ATOM   3784  CB  ALA A 234      70.013  59.813  98.722  1.00  0.00           C
ATOM   3788  C   ALA A 234      70.352  61.312  96.751  1.00  0.00           C
ATOM   3789  O   ALA A 234      69.443  62.092  96.482  1.00  0.00           O
ATOM   3790  N   ILE A 235      71.653  61.652  96.602  1.00  0.00           N
ATOM   3792  CA  ILE A 235      72.073  62.882  95.942  1.00  0.00           C
ATOM   3794  CB  ILE A 235      73.602  62.983  95.951  1.00  0.00           C
ATOM   3796  CG2 ILE A 235      74.102  64.192  95.132  1.00  0.00           C
ATOM   3800  CG1 ILE A 235      74.192  63.012  97.392  1.00  0.00           C
ATOM   3803  CD  ILE A 235      73.662  64.122  98.292  1.00  0.00           C
ATOM   3807  C   ILE A 235      71.523  62.992  94.522  1.00  0.00           C
ATOM   3808  O   ILE A 235      70.933  64.002  94.132  1.00  0.00           O
ATOM   3809  N   GLY A 236      71.613  61.892  93.731  1.00  0.00           N
ATOM   3811  CA  GLY A 236      71.073  61.842  92.382  1.00  0.00           C
ATOM   3814  C   GLY A 236      69.583  61.892  92.251  1.00  0.00           C
ATOM   3815  O   GLY A 236      69.032  62.622  91.422  1.00  0.00           O
ATOM   3816  N   SER A 237      68.863  61.122  93.092  1.00  0.00           N
ATOM   3818  CA  SER A 237      67.412  61.102  93.153  1.00  0.00           C
ATOM   3820  CB  SER A 237      66.882  60.102  94.212  1.00  0.00           C
ATOM   3823  OG  SER A 237      67.382  58.792  93.972  1.00  0.00           O
ATOM   3825  C   SER A 237      66.823  62.472  93.473  1.00  0.00           C
ATOM   3826  O   SER A 237      65.903  62.932  92.802  1.00  0.00           O
ATOM   3827  N   VAL A 238      67.373  63.192  94.473  1.00  0.00           N
ATOM   3829  CA  VAL A 238      66.972  64.572  94.762  1.00  0.00           C
ATOM   3831  CB  VAL A 238      67.613  65.082  96.052  1.00  0.00           C
ATOM   3833  CG1 VAL A 238      67.323  66.582  96.282  1.00  0.00           C
ATOM   3837  CG2 VAL A 238      67.032  64.303  97.232  1.00  0.00           C
ATOM   3841  C   VAL A 238      67.253  65.522  93.613  1.00  0.00           C
ATOM   3842  O   VAL A 238      66.393  66.303  93.202  1.00  0.00           O
ATOM   3843  N   ALA A 239      68.443  65.432  92.992  1.00  0.00           N
ATOM   3845  CA  ALA A 239      68.802  66.262  91.871  1.00  0.00           C
ATOM   3847  CB  ALA A 239      70.253  65.922  91.502  1.00  0.00           C
ATOM   3851  C   ALA A 239      67.903  66.102  90.653  1.00  0.00           C
ATOM   3852  O   ALA A 239      67.482  67.082  90.032  1.00  0.00           O
ATOM   3853  N   ASN A 240      67.543  64.852  90.292  1.00  0.00           N
ATOM   3855  CA  ASN A 240      66.583  64.532  89.263  1.00  0.00           C
ATOM   3857  CB  ASN A 240      66.562  62.992  89.052  1.00  0.00           C
ATOM   3860  CG  ASN A 240      65.742  62.602  87.832  1.00  0.00           C
ATOM   3861  OD1 ASN A 240      65.473  63.432  86.962  1.00  0.00           O
ATOM   3862  ND2 ASN A 240      65.293  61.332  87.752  1.00  0.00           N
ATOM   3865  C   ASN A 240      65.183  65.072  89.543  1.00  0.00           C
ATOM   3866  O   ASN A 240      64.521  65.682  88.692  1.00  0.00           O
ATOM   3867  N   TYR A 241      64.723  64.913  90.802  1.00  0.00           N
ATOM   3869  CA  TYR A 241      63.443  65.413  91.253  1.00  0.00           C
ATOM   3871  CB  TYR A 241      63.312  65.033  92.762  1.00  0.00           C
ATOM   3874  CG  TYR A 241      61.972  65.382  93.342  1.00  0.00           C
ATOM   3875  CD1 TYR A 241      61.692  66.673  93.811  1.00  0.00           C
ATOM   3877  CE1 TYR A 241      60.433  66.972  94.342  1.00  0.00           C
ATOM   3879  CZ  TYR A 241      59.452  65.972  94.412  1.00  0.00           C
ATOM   3880  OH  TYR A 241      58.192  66.262  94.932  1.00  0.00           O
ATOM   3882  CD2 TYR A 241      61.003  64.383  93.442  1.00  0.00           C
ATOM   3884  CE2 TYR A 241      59.732  64.682  93.951  1.00  0.00           C
ATOM   3886  C   TYR A 241      63.323  66.923  91.062  1.00  0.00           C
ATOM   3887  O   TYR A 241      62.342  67.432  90.532  1.00  0.00           O
ATOM   3888  N   PHE A 242      64.373  67.673  91.451  1.00  0.00           N
ATOM   3890  CA  PHE A 242      64.492  69.082  91.171  1.00  0.00           C
ATOM   3892  CB  PHE A 242      65.683  69.692  91.943  1.00  0.00           C
ATOM   3895  CG  PHE A 242      65.233  70.132  93.302  1.00  0.00           C
ATOM   3896  CD1 PHE A 242      65.262  69.272  94.422  1.00  0.00           C
ATOM   3898  CE1 PHE A 242      64.823  69.722  95.672  1.00  0.00           C
ATOM   3900  CZ  PHE A 242      64.363  71.042  95.812  1.00  0.00           C
ATOM   3902  CD2 PHE A 242      64.793  71.442  93.473  1.00  0.00           C
ATOM   3904  CE2 PHE A 242      64.342  71.902  94.712  1.00  0.00           C
ATOM   3906  C   PHE A 242      64.532  69.512  89.712  1.00  0.00           C
ATOM   3907  O   PHE A 242      63.802  70.423  89.333  1.00  0.00           O
ATOM   3908  N   LYS A 243      65.342  68.862  88.832  1.00  0.00           N
ATOM   3910  CA  LYS A 243      65.413  69.252  87.421  1.00  0.00           C
ATOM   3912  CB  LYS A 243      66.492  68.492  86.572  1.00  0.00           C
ATOM   3915  CG  LYS A 243      66.143  67.093  86.012  1.00  0.00           C
ATOM   3918  CD  LYS A 243      67.092  66.612  84.891  1.00  0.00           C
ATOM   3921  CE  LYS A 243      66.763  65.182  84.412  1.00  0.00           C
ATOM   3924  NZ  LYS A 243      67.802  64.622  83.521  1.00  0.00           N
ATOM   3928  C   LYS A 243      64.062  69.132  86.751  1.00  0.00           C
ATOM   3929  O   LYS A 243      63.632  70.002  85.993  1.00  0.00           O
ATOM   3930  N   ALA A 244      63.333  68.042  87.062  1.00  0.00           N
ATOM   3932  CA  ALA A 244      62.053  67.702  86.492  1.00  0.00           C
ATOM   3934  CB  ALA A 244      61.812  66.203  86.792  1.00  0.00           C
ATOM   3938  C   ALA A 244      60.912  68.593  86.973  1.00  0.00           C
ATOM   3939  O   ALA A 244      59.992  68.913  86.222  1.00  0.00           O
ATOM   3940  N   HIS A 245      60.982  69.122  88.223  1.00  0.00           N
ATOM   3942  CA  HIS A 245      59.962  70.023  88.772  1.00  0.00           C
ATOM   3944  CB  HIS A 245      59.813  69.872  90.312  1.00  0.00           C
ATOM   3947  ND1 HIS A 245      59.643  67.512  91.211  1.00  0.00           N
ATOM   3949  CG  HIS A 245      59.032  68.643  90.732  1.00  0.00           C
ATOM   3950  CE1 HIS A 245      58.663  66.663  91.591  1.00  0.00           C
ATOM   3952  NE2 HIS A 245      57.462  67.172  91.422  1.00  0.00           N
ATOM   3953  CD2 HIS A 245      57.692  68.422  90.872  1.00  0.00           C
ATOM   3955  C   HIS A 245      60.242  71.472  88.412  1.00  0.00           C
ATOM   3956  O   HIS A 245      59.633  72.402  88.951  1.00  0.00           O
ATOM   3957  N   GLY A 246      61.153  71.692  87.442  1.00  0.00           N
ATOM   3959  CA  GLY A 246      61.403  72.972  86.792  1.00  0.00           C
ATOM   3962  C   GLY A 246      62.532  73.742  87.391  1.00  0.00           C
ATOM   3963  O   GLY A 246      62.562  74.962  87.292  1.00  0.00           O
ATOM   3964  N   TRP A 247      63.513  73.082  88.042  1.00  0.00           N
ATOM   3966  CA  TRP A 247      64.702  73.783  88.512  1.00  0.00           C
ATOM   3968  CB  TRP A 247      65.623  72.892  89.391  1.00  0.00           C
ATOM   3971  CG  TRP A 247      66.763  73.652  90.003  1.00  0.00           C
ATOM   3972  CD1 TRP A 247      68.003  73.852  89.452  1.00  0.00           C
ATOM   3974  NE1 TRP A 247      68.662  74.813  90.172  1.00  0.00           N
ATOM   3976  CE2 TRP A 247      67.873  75.242  91.192  1.00  0.00           C
ATOM   3977  CD2 TRP A 247      66.663  74.523  91.132  1.00  0.00           C
ATOM   3978  CE3 TRP A 247      65.663  74.773  92.062  1.00  0.00           C
ATOM   3980  CZ3 TRP A 247      65.903  75.703  93.072  1.00  0.00           C
ATOM   3982  CZ2 TRP A 247      68.102  76.203  92.162  1.00  0.00           C
ATOM   3984  CH2 TRP A 247      67.102  76.402  93.112  1.00  0.00           C
ATOM   3986  C   TRP A 247      65.532  74.372  87.372  1.00  0.00           C
ATOM   3987  O   TRP A 247      66.092  73.643  86.552  1.00  0.00           O
ATOM   3988  N   VAL A 248      65.672  75.703  87.332  1.00  0.00           N
ATOM   3990  CA  VAL A 248      66.543  76.382  86.393  1.00  0.00           C
ATOM   3992  CB  VAL A 248      65.882  77.602  85.742  1.00  0.00           C
ATOM   3994  CG1 VAL A 248      65.242  78.503  86.822  1.00  0.00           C
ATOM   3998  CG2 VAL A 248      66.873  78.372  84.853  1.00  0.00           C
ATOM   4002  C   VAL A 248      67.882  76.663  87.022  1.00  0.00           C
ATOM   4003  O   VAL A 248      68.013  77.233  88.112  1.00  0.00           O
ATOM   4004  N   LYS A 249      68.983  76.192  86.383  1.00  0.00           N
ATOM   4006  CA  LYS A 249      70.312  76.382  86.932  1.00  0.00           C
ATOM   4008  CB  LYS A 249      71.403  75.453  86.332  1.00  0.00           C
ATOM   4011  CG  LYS A 249      71.803  75.682  84.872  1.00  0.00           C
ATOM   4014  CD  LYS A 249      73.183  75.062  84.511  1.00  0.00           C
ATOM   4017  CE  LYS A 249      73.462  73.682  85.133  1.00  0.00           C
ATOM   4020  NZ  LYS A 249      74.573  72.962  84.473  1.00  0.00           N
ATOM   4024  C   LYS A 249      70.771  77.832  86.962  1.00  0.00           C
ATOM   4025  O   LYS A 249      70.503  78.633  86.071  1.00  0.00           O
ATOM   4026  N   GLY A 250      71.492  78.222  88.032  1.00  0.00           N
ATOM   4028  CA  GLY A 250      72.123  79.532  88.102  1.00  0.00           C
ATOM   4031  C   GLY A 250      71.223  80.723  88.312  1.00  0.00           C
ATOM   4032  O   GLY A 250      71.712  81.853  88.342  1.00  0.00           O
ATOM   4033  N   ASP A 251      69.903  80.522  88.473  1.00  0.00           N
ATOM   4035  CA  ASP A 251      68.952  81.593  88.722  1.00  0.00           C
ATOM   4037  CB  ASP A 251      67.593  81.363  88.022  1.00  0.00           C
ATOM   4040  CG  ASP A 251      67.653  81.622  86.533  1.00  0.00           C
ATOM   4041  OD1 ASP A 251      68.732  82.012  86.012  1.00  0.00           O
ATOM   4042  OD2 ASP A 251      66.592  81.503  85.882  1.00  0.00           O
ATOM   4043  C   ASP A 251      68.703  81.742  90.201  1.00  0.00           C
ATOM   4044  O   ASP A 251      68.883  80.822  90.993  1.00  0.00           O
ATOM   4045  N   GLN A 252      68.263  82.953  90.621  1.00  0.00           N
ATOM   4047  CA  GLN A 252      67.983  83.292  92.001  1.00  0.00           C
ATOM   4049  CB  GLN A 252      67.573  84.783  92.132  1.00  0.00           C
ATOM   4052  CG  GLN A 252      68.613  85.752  91.512  1.00  0.00           C
ATOM   4055  CD  GLN A 252      68.123  87.203  91.552  1.00  0.00           C
ATOM   4056  OE1 GLN A 252      66.972  87.522  91.262  1.00  0.00           O
ATOM   4057  NE2 GLN A 252      69.023  88.152  91.912  1.00  0.00           N
ATOM   4060  C   GLN A 252      66.893  82.423  92.612  1.00  0.00           C
ATOM   4061  O   GLN A 252      65.923  82.052  91.962  1.00  0.00           O
ATOM   4062  N   VAL A 253      67.021  82.072  93.902  1.00  0.00           N
ATOM   4064  CA  VAL A 253      65.962  81.363  94.603  1.00  0.00           C
ATOM   4066  CB  VAL A 253      66.503  80.593  95.802  1.00  0.00           C
ATOM   4068  CG1 VAL A 253      65.382  79.913  96.591  1.00  0.00           C
ATOM   4072  CG2 VAL A 253      67.462  79.522  95.262  1.00  0.00           C
ATOM   4076  C   VAL A 253      64.903  82.332  95.072  1.00  0.00           C
ATOM   4077  O   VAL A 253      63.742  82.253  94.692  1.00  0.00           O
ATOM   4078  N   ALA A 254      65.312  83.302  95.882  1.00  0.00           N
ATOM   4080  CA  ALA A 254      64.483  84.392  96.282  1.00  0.00           C
ATOM   4082  CB  ALA A 254      63.712  84.063  97.583  1.00  0.00           C
ATOM   4086  C   ALA A 254      65.473  85.522  96.482  1.00  0.00           C
ATOM   4087  O   ALA A 254      66.643  85.273  96.762  1.00  0.00           O
ATOM   4088  N   VAL A 255      65.043  86.772  96.333  1.00  0.00           N
ATOM   4090  CA  VAL A 255      65.852  87.902  96.742  1.00  0.00           C
ATOM   4092  CB  VAL A 255      66.232  88.883  95.641  1.00  0.00           C
ATOM   4094  CG1 VAL A 255      67.053  88.132  94.583  1.00  0.00           C
ATOM   4098  CG2 VAL A 255      65.013  89.532  94.972  1.00  0.00           C
ATOM   4102  C   VAL A 255      65.122  88.632  97.821  1.00  0.00           C
ATOM   4103  O   VAL A 255      63.903  88.813  97.762  1.00  0.00           O
ATOM   4104  N   MET A 256      65.833  89.063  98.872  1.00  0.00           N
ATOM   4106  CA  MET A 256      65.253  89.862  99.921  1.00  0.00           C
ATOM   4108  CB  MET A 256      66.333  90.043 101.021  1.00  0.00           C
ATOM   4111  CG  MET A 256      65.823  90.583 102.363  1.00  0.00           C
ATOM   4114  SD  MET A 256      67.161  90.932 103.562  1.00  0.00           S
ATOM   4115  CE  MET A 256      67.583  89.203 103.903  1.00  0.00           C
ATOM   4119  C   MET A 256      64.732  91.202  99.382  1.00  0.00           C
ATOM   4120  O   MET A 256      65.312  91.803  98.473  1.00  0.00           O
ATOM   4121  N   ALA A 257      63.592  91.672  99.892  1.00  0.00           N
ATOM   4123  CA  ALA A 257      62.952  92.882  99.432  1.00  0.00           C
ATOM   4125  CB  ALA A 257      61.453  92.633  99.202  1.00  0.00           C
ATOM   4129  C   ALA A 257      63.132  93.912 100.512  1.00  0.00           C
ATOM   4130  O   ALA A 257      62.843  93.673 101.673  1.00  0.00           O
ATOM   4131  N   ASN A 258      63.643  95.102 100.172  1.00  0.00           N
ATOM   4133  CA  ASN A 258      63.662  96.222 101.082  1.00  0.00           C
ATOM   4135  CB  ASN A 258      64.661  97.292 100.612  1.00  0.00           C
ATOM   4138  CG  ASN A 258      66.043  96.703 100.352  1.00  0.00           C
ATOM   4139  OD1 ASN A 258      66.492  95.692 100.912  1.00  0.00           O
ATOM   4140  ND2 ASN A 258      66.782  97.372  99.443  1.00  0.00           N
ATOM   4143  C   ASN A 258      62.253  96.812 101.142  1.00  0.00           C
ATOM   4144  O   ASN A 258      61.483  96.672 100.192  1.00  0.00           O
ATOM   4145  N   GLY A 259      61.903  97.522 102.243  1.00  0.00           N
ATOM   4147  CA  GLY A 259      60.582  98.132 102.411  1.00  0.00           C
ATOM   4150  C   GLY A 259      59.573  97.233 103.092  1.00  0.00           C
ATOM   4151  O   GLY A 259      59.922  96.202 103.661  1.00  0.00           O
ATOM   4152  N   GLN A 260      58.293  97.613 103.112  1.00  0.00           N
ATOM   4154  CA  GLN A 260      57.273  96.902 103.842  1.00  0.00           C
ATOM   4156  CB  GLN A 260      57.012  97.633 105.201  1.00  0.00           C
ATOM   4159  CG  GLN A 260      56.672  96.752 106.451  1.00  0.00           C
ATOM   4162  CD  GLN A 260      57.852  96.023 107.103  1.00  0.00           C
ATOM   4163  OE1 GLN A 260      57.823  95.632 108.272  1.00  0.00           O
ATOM   4164  NE2 GLN A 260      58.933  95.752 106.342  1.00  0.00           N
ATOM   4167  C   GLN A 260      56.032  96.942 102.962  1.00  0.00           C
ATOM   4168  O   GLN A 260      55.883  97.862 102.162  1.00  0.00           O
ATOM   4169  N   ALA A 261      55.093  95.983 103.082  1.00  0.00           N
ATOM   4171  CA  ALA A 261      53.803  96.122 102.442  1.00  0.00           C
ATOM   4173  CB  ALA A 261      53.763  95.593 101.002  1.00  0.00           C
ATOM   4177  C   ALA A 261      52.703  95.443 103.251  1.00  0.00           C
ATOM   4178  O   ALA A 261      52.302  94.322 102.932  1.00  0.00           O
ATOM   4179  N   PRO A 262      52.193  96.023 104.312  1.00  0.00           N
ATOM   4180  CD  PRO A 262      52.793  97.192 104.952  1.00  0.00           C
ATOM   4183  CA  PRO A 262      51.153  95.393 105.132  1.00  0.00           C
ATOM   4185  CB  PRO A 262      51.193  96.252 106.393  1.00  0.00           C
ATOM   4188  CG  PRO A 262      51.713  97.613 105.932  1.00  0.00           C
ATOM   4191  C   PRO A 262      49.743  95.362 104.533  1.00  0.00           C
ATOM   4192  O   PRO A 262      48.793  95.053 105.251  1.00  0.00           O
ATOM   4193  N   GLY A 263      49.563  95.652 103.232  1.00  0.00           N
ATOM   4195  CA  GLY A 263      48.243  95.773 102.602  1.00  0.00           C
ATOM   4198  C   GLY A 263      47.672  94.512 102.022  1.00  0.00           C
ATOM   4199  O   GLY A 263      46.523  94.483 101.591  1.00  0.00           O
ATOM   4200  N   LEU A 264      48.503  93.463 101.922  1.00  0.00           N
ATOM   4202  CA  LEU A 264      48.313  92.353 101.002  1.00  0.00           C
ATOM   4204  CB  LEU A 264      49.283  92.592  99.781  1.00  0.00           C
ATOM   4207  CG  LEU A 264      49.223  94.012  99.102  1.00  0.00           C
ATOM   4209  CD1 LEU A 264      50.393  94.353  98.162  1.00  0.00           C
ATOM   4213  CD2 LEU A 264      47.933  94.272  98.333  1.00  0.00           C
ATOM   4217  C   LEU A 264      48.532  91.023 101.812  1.00  0.00           C
ATOM   4218  O   LEU A 264      49.423  91.023 102.672  1.00  0.00           O
ATOM   4219  N   PRO A 265      47.773  89.902 101.692  1.00  0.00           N
ATOM   4220  CD  PRO A 265      46.403  90.002 101.192  1.00  0.00           C
ATOM   4223  CA  PRO A 265      47.973  88.682 102.522  1.00  0.00           C
ATOM   4225  CB  PRO A 265      46.543  88.112 102.732  1.00  0.00           C
ATOM   4228  CG  PRO A 265      45.562  89.122 102.103  1.00  0.00           C
ATOM   4231  C   PRO A 265      48.863  87.522 101.982  1.00  0.00           C
ATOM   4232  O   PRO A 265      48.393  86.772 101.142  1.00  0.00           O
ATOM   4233  N   ASN A 266      50.113  87.303 102.472  1.00  0.00           N
ATOM   4235  CA  ASN A 266      51.083  86.252 102.052  1.00  0.00           C
ATOM   4237  CB  ASN A 266      52.393  86.112 102.923  1.00  0.00           C
ATOM   4240  CG  ASN A 266      52.203  86.132 104.443  1.00  0.00           C
ATOM   4241  OD1 ASN A 266      53.173  86.272 105.192  1.00  0.00           O
ATOM   4242  ND2 ASN A 266      50.962  85.972 104.942  1.00  0.00           N
ATOM   4245  C   ASN A 266      50.692  84.792 101.812  1.00  0.00           C
ATOM   4246  O   ASN A 266      49.792  84.222 102.411  1.00  0.00           O
ATOM   4247  N   GLY A 267      51.562  84.152 100.993  1.00  0.00           N
ATOM   4249  CA  GLY A 267      51.842  82.722 101.012  1.00  0.00           C
ATOM   4252  C   GLY A 267      52.952  82.423 100.061  1.00  0.00           C
ATOM   4253  O   GLY A 267      53.672  83.343  99.682  1.00  0.00           O
ATOM   4254  N   PHE A 268      53.092  81.152  99.603  1.00  0.00           N
ATOM   4256  CA  PHE A 268      53.983  80.813  98.502  1.00  0.00           C
ATOM   4258  CB  PHE A 268      54.862  79.573  98.862  1.00  0.00           C
ATOM   4261  CG  PHE A 268      54.083  78.282  99.012  1.00  0.00           C
ATOM   4262  CD1 PHE A 268      53.523  77.932 100.251  1.00  0.00           C
ATOM   4264  CE1 PHE A 268      52.753  76.772 100.372  1.00  0.00           C
ATOM   4266  CZ  PHE A 268      52.543  75.962  99.251  1.00  0.00           C
ATOM   4268  CD2 PHE A 268      53.893  77.442  97.902  1.00  0.00           C
ATOM   4270  CE2 PHE A 268      53.122  76.283  98.022  1.00  0.00           C
ATOM   4272  C   PHE A 268      53.233  80.492  97.201  1.00  0.00           C
ATOM   4273  O   PHE A 268      53.823  80.382  96.132  1.00  0.00           O
ATOM   4274  N   LYS A 269      51.893  80.332  97.243  1.00  0.00           N
ATOM   4276  CA  LYS A 269      51.133  79.942  96.062  1.00  0.00           C
ATOM   4278  CB  LYS A 269      49.873  79.172  96.512  1.00  0.00           C
ATOM   4281  CG  LYS A 269      48.893  79.962  97.411  1.00  0.00           C
ATOM   4284  CD  LYS A 269      47.562  79.242  97.653  1.00  0.00           C
ATOM   4287  CE  LYS A 269      46.812  78.742  96.403  1.00  0.00           C
ATOM   4290  NZ  LYS A 269      46.653  79.762  95.321  1.00  0.00           N
ATOM   4294  C   LYS A 269      50.753  81.143  95.192  1.00  0.00           C
ATOM   4295  O   LYS A 269      50.753  81.112  93.972  1.00  0.00           O
ATOM   4296  N   THR A 270      50.533  82.253  95.882  1.00  0.00           N
ATOM   4298  CA  THR A 270      50.982  83.603  95.682  1.00  0.00           C
ATOM   4300  CB  THR A 270      51.972  83.733  96.822  1.00  0.00           C
ATOM   4302  OG1 THR A 270      51.253  83.453  98.012  1.00  0.00           O
ATOM   4304  CG2 THR A 270      52.643  85.072  97.022  1.00  0.00           C
ATOM   4308  C   THR A 270      51.622  84.082  94.391  1.00  0.00           C
ATOM   4309  O   THR A 270      52.663  83.603  93.942  1.00  0.00           O
ATOM   4310  N   LYS A 271      51.003  85.133  93.801  1.00  0.00           N
ATOM   4312  CA  LYS A 271      51.553  85.832  92.652  1.00  0.00           C
ATOM   4314  CB  LYS A 271      51.133  85.173  91.311  1.00  0.00           C
ATOM   4317  CG  LYS A 271      51.823  83.852  90.993  1.00  0.00           C
ATOM   4320  CD  LYS A 271      53.323  84.073  90.712  1.00  0.00           C
ATOM   4323  CE  LYS A 271      54.073  82.782  90.423  1.00  0.00           C
ATOM   4326  NZ  LYS A 271      53.922  81.983  91.632  1.00  0.00           N
ATOM   4330  C   LYS A 271      51.182  87.303  92.633  1.00  0.00           C
ATOM   4331  O   LYS A 271      50.073  87.703  92.972  1.00  0.00           O
ATOM   4332  N   TYR A 272      52.143  88.152  92.223  1.00  0.00           N
ATOM   4334  CA  TYR A 272      51.902  89.523  91.803  1.00  0.00           C
ATOM   4336  CB  TYR A 272      52.053  90.622  92.923  1.00  0.00           C
ATOM   4339  CG  TYR A 272      50.842  90.863  93.811  1.00  0.00           C
ATOM   4340  CD1 TYR A 272      49.522  90.612  93.401  1.00  0.00           C
ATOM   4342  CE1 TYR A 272      48.443  90.762  94.292  1.00  0.00           C
ATOM   4344  CZ  TYR A 272      48.672  91.163  95.602  1.00  0.00           C
ATOM   4345  OH  TYR A 272      47.622  91.163  96.543  1.00  0.00           O
ATOM   4347  CD2 TYR A 272      51.042  91.342  95.112  1.00  0.00           C
ATOM   4349  CE2 TYR A 272      49.973  91.462  96.012  1.00  0.00           C
ATOM   4351  C   TYR A 272      52.942  89.822  90.742  1.00  0.00           C
ATOM   4352  O   TYR A 272      54.073  89.333  90.822  1.00  0.00           O
ATOM   4353  N   SER A 273      52.653  90.662  89.732  1.00  0.00           N
ATOM   4355  CA  SER A 273      53.703  91.332  88.972  1.00  0.00           C
ATOM   4357  CB  SER A 273      53.262  92.122  87.722  1.00  0.00           C
ATOM   4360  OG  SER A 273      52.422  93.223  88.053  1.00  0.00           O
ATOM   4362  C   SER A 273      54.592  92.222  89.832  1.00  0.00           C
ATOM   4363  O   SER A 273      54.233  92.662  90.923  1.00  0.00           O
ATOM   4364  N   ILE A 274      55.803  92.502  89.342  1.00  0.00           N
ATOM   4366  CA  ILE A 274      56.723  93.432  89.972  1.00  0.00           C
ATOM   4368  CB  ILE A 274      58.113  93.372  89.342  1.00  0.00           C
ATOM   4370  CG2 ILE A 274      59.053  94.473  89.891  1.00  0.00           C
ATOM   4374  CG1 ILE A 274      58.723  91.962  89.592  1.00  0.00           C
ATOM   4377  CD  ILE A 274      59.922  91.643  88.702  1.00  0.00           C
ATOM   4381  C   ILE A 274      56.143  94.853  90.102  1.00  0.00           C
ATOM   4382  O   ILE A 274      56.383  95.522  91.113  1.00  0.00           O
ATOM   4383  N   SER A 275      55.333  95.332  89.122  1.00  0.00           N
ATOM   4385  CA  SER A 275      54.673  96.643  89.192  1.00  0.00           C
ATOM   4387  CB  SER A 275      53.852  97.052  87.923  1.00  0.00           C
ATOM   4390  OG  SER A 275      52.663  96.283  87.722  1.00  0.00           O
ATOM   4392  C   SER A 275      53.773  96.812  90.402  1.00  0.00           C
ATOM   4393  O   SER A 275      53.852  97.832  91.082  1.00  0.00           O
ATOM   4394  N   GLN A 276      52.992  95.782  90.742  1.00  0.00           N
ATOM   4396  CA  GLN A 276      52.232  95.703  91.982  1.00  0.00           C
ATOM   4398  CB  GLN A 276      51.343  94.453  91.992  1.00  0.00           C
ATOM   4401  CG  GLN A 276      50.183  94.512  90.982  1.00  0.00           C
ATOM   4404  CD  GLN A 276      49.332  93.262  91.182  1.00  0.00           C
ATOM   4405  OE1 GLN A 276      49.683  92.163  90.742  1.00  0.00           O
ATOM   4406  NE2 GLN A 276      48.212  93.383  91.932  1.00  0.00           N
ATOM   4409  C   GLN A 276      53.073  95.703  93.251  1.00  0.00           C
ATOM   4410  O   GLN A 276      52.762  96.433  94.202  1.00  0.00           O
ATOM   4411  N   LEU A 277      54.163  94.902  93.293  1.00  0.00           N
ATOM   4413  CA  LEU A 277      55.113  94.872  94.403  1.00  0.00           C
ATOM   4415  CB  LEU A 277      56.133  93.702  94.251  1.00  0.00           C
ATOM   4418  CG  LEU A 277      55.492  92.292  94.231  1.00  0.00           C
ATOM   4420  CD1 LEU A 277      56.532  91.182  94.052  1.00  0.00           C
ATOM   4424  CD2 LEU A 277      54.732  92.023  95.532  1.00  0.00           C
ATOM   4428  C   LEU A 277      55.832  96.202  94.641  1.00  0.00           C
ATOM   4429  O   LEU A 277      55.923  96.703  95.761  1.00  0.00           O
ATOM   4430  N   ALA A 278      56.303  96.862  93.562  1.00  0.00           N
ATOM   4432  CA  ALA A 278      56.793  98.233  93.582  1.00  0.00           C
ATOM   4434  CB  ALA A 278      57.263  98.612  92.162  1.00  0.00           C
ATOM   4438  C   ALA A 278      55.762  99.262  94.033  1.00  0.00           C
ATOM   4439  O   ALA A 278      56.063 100.192  94.762  1.00  0.00           O
ATOM   4440  N   ALA A 279      54.493  99.122  93.613  1.00  0.00           N
ATOM   4442  CA  ALA A 279      53.402  99.962  94.042  1.00  0.00           C
ATOM   4444  CB  ALA A 279      52.193  99.773  93.112  1.00  0.00           C
ATOM   4448  C   ALA A 279      52.973  99.713  95.492  1.00  0.00           C
ATOM   4449  O   ALA A 279      52.212 100.502  96.042  1.00  0.00           O
ATOM   4450  N   ALA A 280      53.472  98.632  96.132  1.00  0.00           N
ATOM   4452  CA  ALA A 280      53.183  98.252  97.492  1.00  0.00           C
ATOM   4454  CB  ALA A 280      53.043  96.722  97.572  1.00  0.00           C
ATOM   4458  C   ALA A 280      54.272  98.673  98.473  1.00  0.00           C
ATOM   4459  O   ALA A 280      54.102  98.542  99.692  1.00  0.00           O
ATOM   4460  N   GLY A 281      55.403  99.222  97.981  1.00  0.00           N
ATOM   4462  CA  GLY A 281      56.473  99.733  98.822  1.00  0.00           C
ATOM   4465  C   GLY A 281      57.562  98.743  99.091  1.00  0.00           C
ATOM   4466  O   GLY A 281      58.202  98.783 100.143  1.00  0.00           O
ATOM   4467  N   LEU A 282      57.823  97.862  98.112  1.00  0.00           N
ATOM   4469  CA  LEU A 282      58.973  96.993  98.092  1.00  0.00           C
ATOM   4471  CB  LEU A 282      58.663  95.522  97.712  1.00  0.00           C
ATOM   4474  CG  LEU A 282      57.882  94.692  98.753  1.00  0.00           C
ATOM   4476  CD1 LEU A 282      58.482  94.822 100.153  1.00  0.00           C
ATOM   4480  CD2 LEU A 282      56.393  95.033  98.731  1.00  0.00           C
ATOM   4484  C   LEU A 282      59.962  97.522  97.072  1.00  0.00           C
ATOM   4485  O   LEU A 282      59.613  98.192  96.113  1.00  0.00           O
ATOM   4486  N   THR A 283      61.242  97.192  97.252  1.00  0.00           N
ATOM   4488  CA  THR A 283      62.223  97.343  96.182  1.00  0.00           C
ATOM   4490  CB  THR A 283      62.903  98.712  96.202  1.00  0.00           C
ATOM   4492  OG1 THR A 283      63.772  98.953  95.102  1.00  0.00           O
ATOM   4494  CG2 THR A 283      63.672  98.972  97.492  1.00  0.00           C
ATOM   4498  C   THR A 283      63.163  96.163  96.342  1.00  0.00           C
ATOM   4499  O   THR A 283      63.543  95.832  97.472  1.00  0.00           O
ATOM   4500  N   PRO A 284      63.492  95.413  95.283  1.00  0.00           N
ATOM   4501  CD  PRO A 284      63.143  95.733  93.893  1.00  0.00           C
ATOM   4504  CA  PRO A 284      64.382  94.262  95.382  1.00  0.00           C
ATOM   4506  CB  PRO A 284      64.382  93.663  93.972  1.00  0.00           C
ATOM   4509  CG  PRO A 284      63.983  94.792  93.022  1.00  0.00           C
ATOM   4512  C   PRO A 284      65.753  94.633  95.882  1.00  0.00           C
ATOM   4513  O   PRO A 284      66.212  95.743  95.641  1.00  0.00           O
ATOM   4514  N   GLN A 285      66.442  93.733  96.591  1.00  0.00           N
ATOM   4516  CA  GLN A 285      67.773  94.032  97.062  1.00  0.00           C
ATOM   4518  CB  GLN A 285      67.933  93.302  98.401  1.00  0.00           C
ATOM   4521  CG  GLN A 285      69.192  93.643  99.202  1.00  0.00           C
ATOM   4524  CD  GLN A 285      69.192  92.823 100.492  1.00  0.00           C
ATOM   4525  OE1 GLN A 285      69.352  91.593 100.432  1.00  0.00           O
ATOM   4526  NE2 GLN A 285      68.992  93.463 101.652  1.00  0.00           N
ATOM   4529  C   GLN A 285      68.823  93.603  96.042  1.00  0.00           C
ATOM   4530  O   GLN A 285      69.922  94.132  95.982  1.00  0.00           O
ATOM   4531  N   GLN A 286      68.462  92.683  95.132  1.00  0.00           N
ATOM   4533  CA  GLN A 286      69.282  92.343  93.982  1.00  0.00           C
ATOM   4535  CB  GLN A 286      69.782  90.883  94.072  1.00  0.00           C
ATOM   4538  CG  GLN A 286      70.863  90.632  95.153  1.00  0.00           C
ATOM   4541  CD  GLN A 286      72.102  91.523  95.012  1.00  0.00           C
ATOM   4542  OE1 GLN A 286      72.622  92.023  96.002  1.00  0.00           O
ATOM   4543  NE2 GLN A 286      72.622  91.682  93.772  1.00  0.00           N
ATOM   4546  C   GLN A 286      68.452  92.502  92.712  1.00  0.00           C
ATOM   4547  O   GLN A 286      67.253  92.273  92.812  1.00  0.00           O
ATOM   4548  N   PRO A 287      68.992  92.893  91.552  1.00  0.00           N
ATOM   4549  CD  PRO A 287      70.363  93.372  91.402  1.00  0.00           C
ATOM   4552  CA  PRO A 287      68.293  92.852  90.262  1.00  0.00           C
ATOM   4554  CB  PRO A 287      69.422  93.022  89.222  1.00  0.00           C
ATOM   4557  CG  PRO A 287      70.492  93.832  89.952  1.00  0.00           C
ATOM   4560  C   PRO A 287      67.412  91.643  89.981  1.00  0.00           C
ATOM   4561  O   PRO A 287      67.882  90.512  90.112  1.00  0.00           O
ATOM   4562  N   LEU A 288      66.162  91.862  89.533  1.00  0.00           N
ATOM   4564  CA  LEU A 288      65.183  90.832  89.192  1.00  0.00           C
ATOM   4566  CB  LEU A 288      63.742  91.252  89.583  1.00  0.00           C
ATOM   4569  CG  LEU A 288      63.522  91.472  91.091  1.00  0.00           C
ATOM   4571  CD1 LEU A 288      62.113  91.983  91.362  1.00  0.00           C
ATOM   4575  CD2 LEU A 288      63.742  90.173  91.882  1.00  0.00           C
ATOM   4579  C   LEU A 288      65.212  90.483  87.722  1.00  0.00           C
ATOM   4580  O   LEU A 288      64.163  90.292  87.103  1.00  0.00           O
ATOM   4581  N   GLY A 289      66.422  90.372  87.132  1.00  0.00           N
ATOM   4583  CA  GLY A 289      66.692  89.843  85.783  1.00  0.00           C
ATOM   4586  C   GLY A 289      65.771  90.253  84.651  1.00  0.00           C
ATOM   4587  O   GLY A 289      65.753  91.392  84.192  1.00  0.00           O
ATOM   4588  N   ASN A 290      65.032  89.262  84.122  1.00  0.00           N
ATOM   4590  CA  ASN A 290      63.863  89.473  83.283  1.00  0.00           C
ATOM   4592  CB  ASN A 290      64.062  89.023  81.812  1.00  0.00           C
ATOM   4595  CG  ASN A 290      65.022  89.952  81.091  1.00  0.00           C
ATOM   4596  OD1 ASN A 290      64.912  91.182  81.122  1.00  0.00           O
ATOM   4597  ND2 ASN A 290      65.992  89.372  80.352  1.00  0.00           N
ATOM   4600  C   ASN A 290      62.742  88.663  83.912  1.00  0.00           C
ATOM   4601  O   ASN A 290      61.913  88.072  83.232  1.00  0.00           O
ATOM   4602  N   HIS A 291      62.703  88.612  85.262  1.00  0.00           N
ATOM   4604  CA  HIS A 291      61.523  88.142  85.973  1.00  0.00           C
ATOM   4606  CB  HIS A 291      61.812  87.843  87.472  1.00  0.00           C
ATOM   4609  ND1 HIS A 291      62.293  85.413  87.461  1.00  0.00           N
ATOM   4610  CG  HIS A 291      62.762  86.693  87.643  1.00  0.00           C
ATOM   4611  CE1 HIS A 291      63.352  84.633  87.572  1.00  0.00           C
ATOM   4613  NE2 HIS A 291      64.472  85.343  87.852  1.00  0.00           N
ATOM   4615  CD2 HIS A 291      64.092  86.663  87.923  1.00  0.00           C
ATOM   4617  C   HIS A 291      60.403  89.163  85.842  1.00  0.00           C
ATOM   4618  O   HIS A 291      60.613  90.372  85.951  1.00  0.00           O
ATOM   4619  N   GLN A 292      59.153  88.712  85.583  1.00  0.00           N
ATOM   4621  CA  GLN A 292      58.073  89.663  85.322  1.00  0.00           C
ATOM   4623  CB  GLN A 292      57.222  89.262  84.091  1.00  0.00           C
ATOM   4626  CG  GLN A 292      57.963  89.303  82.732  1.00  0.00           C
ATOM   4629  CD  GLN A 292      58.823  88.053  82.522  1.00  0.00           C
ATOM   4630  OE1 GLN A 292      58.773  87.093  83.293  1.00  0.00           O
ATOM   4631  NE2 GLN A 292      59.662  88.053  81.462  1.00  0.00           N
ATOM   4634  C   GLN A 292      57.152  89.792  86.523  1.00  0.00           C
ATOM   4635  O   GLN A 292      56.593  90.843  86.842  1.00  0.00           O
ATOM   4636  N   GLN A 293      57.012  88.673  87.243  1.00  0.00           N
ATOM   4638  CA  GLN A 293      56.223  88.523  88.431  1.00  0.00           C
ATOM   4640  CB  GLN A 293      54.893  87.742  88.202  1.00  0.00           C
ATOM   4643  CG  GLN A 293      55.053  86.293  87.662  1.00  0.00           C
ATOM   4646  CD  GLN A 293      53.693  85.642  87.391  1.00  0.00           C
ATOM   4647  OE1 GLN A 293      52.633  86.233  87.622  1.00  0.00           O
ATOM   4648  NE2 GLN A 293      53.703  84.362  86.943  1.00  0.00           N
ATOM   4651  C   GLN A 293      57.082  87.712  89.342  1.00  0.00           C
ATOM   4652  O   GLN A 293      58.022  87.052  88.902  1.00  0.00           O
ATOM   4653  N   ALA A 294      56.762  87.722  90.621  1.00  0.00           N
ATOM   4655  CA  ALA A 294      57.373  86.872  91.602  1.00  0.00           C
ATOM   4657  CB  ALA A 294      58.433  87.652  92.411  1.00  0.00           C
ATOM   4661  C   ALA A 294      56.233  86.433  92.493  1.00  0.00           C
ATOM   4662  O   ALA A 294      55.163  87.042  92.503  1.00  0.00           O
ATOM   4663  N   SER A 295      56.403  85.362  93.283  1.00  0.00           N
ATOM   4665  CA  SER A 295      55.663  85.292  94.543  1.00  0.00           C
ATOM   4667  CB  SER A 295      55.603  83.863  95.143  1.00  0.00           C
ATOM   4670  OG  SER A 295      56.902  83.322  95.272  1.00  0.00           O
ATOM   4672  C   SER A 295      56.312  86.252  95.512  1.00  0.00           C
ATOM   4673  O   SER A 295      57.473  86.622  95.363  1.00  0.00           O
ATOM   4674  N   LEU A 296      55.622  86.733  96.552  1.00  0.00           N
ATOM   4676  CA  LEU A 296      56.293  87.472  97.602  1.00  0.00           C
ATOM   4678  CB  LEU A 296      56.073  89.023  97.472  1.00  0.00           C
ATOM   4681  CG  LEU A 296      56.182  90.033  98.661  1.00  0.00           C
ATOM   4683  CD1 LEU A 296      55.933  89.532 100.092  1.00  0.00           C
ATOM   4687  CD2 LEU A 296      57.473  90.872  98.622  1.00  0.00           C
ATOM   4691  C   LEU A 296      56.023  86.742  98.903  1.00  0.00           C
ATOM   4692  O   LEU A 296      54.893  86.442  99.272  1.00  0.00           O
ATOM   4693  N   LEU A 297      57.143  86.402  99.562  1.00  0.00           N
ATOM   4695  CA  LEU A 297      57.263  85.522 100.693  1.00  0.00           C
ATOM   4697  CB  LEU A 297      58.402  84.462 100.572  1.00  0.00           C
ATOM   4700  CG  LEU A 297      58.243  83.352  99.511  1.00  0.00           C
ATOM   4702  CD1 LEU A 297      57.053  82.423  99.802  1.00  0.00           C
ATOM   4706  CD2 LEU A 297      58.132  83.883  98.092  1.00  0.00           C
ATOM   4710  C   LEU A 297      57.663  86.423 101.822  1.00  0.00           C
ATOM   4711  O   LEU A 297      58.423  87.372 101.641  1.00  0.00           O
ATOM   4712  N   ARG A 298      57.152  86.163 103.022  1.00  0.00           N
ATOM   4714  CA  ARG A 298      57.483  86.973 104.152  1.00  0.00           C
ATOM   4716  CB  ARG A 298      56.242  87.742 104.603  1.00  0.00           C
ATOM   4719  CG  ARG A 298      56.442  88.643 105.833  1.00  0.00           C
ATOM   4722  CD  ARG A 298      55.122  89.132 106.422  1.00  0.00           C
ATOM   4725  NE  ARG A 298      54.393  87.913 106.862  1.00  0.00           N
ATOM   4727  CZ  ARG A 298      54.703  87.213 107.942  1.00  0.00           C
ATOM   4728  NH1 ARG A 298      55.503  87.712 108.842  1.00  0.00           N
ATOM   4731  NH2 ARG A 298      54.143  86.033 108.132  1.00  0.00           N
ATOM   4734  C   ARG A 298      57.973  86.072 105.251  1.00  0.00           C
ATOM   4735  O   ARG A 298      57.383  85.043 105.553  1.00  0.00           O
ATOM   4736  N   LEU A 299      59.083  86.462 105.882  1.00  0.00           N
ATOM   4738  CA  LEU A 299      59.563  85.863 107.083  1.00  0.00           C
ATOM   4740  CB  LEU A 299      61.092  85.743 107.092  1.00  0.00           C
ATOM   4743  CG  LEU A 299      61.653  85.082 105.812  1.00  0.00           C
ATOM   4745  CD1 LEU A 299      63.172  84.952 105.962  1.00  0.00           C
ATOM   4749  CD2 LEU A 299      61.013  83.733 105.492  1.00  0.00           C
ATOM   4753  C   LEU A 299      59.062  86.632 108.261  1.00  0.00           C
ATOM   4754  O   LEU A 299      59.012  87.872 108.251  1.00  0.00           O
ATOM   4755  N   ASP A 300      58.672  85.902 109.312  1.00  0.00           N
ATOM   4757  CA  ASP A 300      58.143  86.472 110.512  1.00  0.00           C
ATOM   4759  CB  ASP A 300      56.942  85.632 111.012  1.00  0.00           C
ATOM   4762  CG  ASP A 300      56.032  86.612 111.712  1.00  0.00           C
ATOM   4763  OD1 ASP A 300      56.523  87.312 112.632  1.00  0.00           O
ATOM   4764  OD2 ASP A 300      54.893  86.762 111.242  1.00  0.00           O
ATOM   4765  C   ASP A 300      59.233  86.593 111.552  1.00  0.00           C
ATOM   4766  O   ASP A 300      59.823  85.632 112.052  1.00  0.00           O
ATOM   4767  N   VAL A 301      59.563  87.832 111.922  1.00  0.00           N
ATOM   4769  CA  VAL A 301      60.592  88.072 112.913  1.00  0.00           C
ATOM   4771  CB  VAL A 301      61.343  89.362 112.592  1.00  0.00           C
ATOM   4773  CG1 VAL A 301      62.643  89.412 113.423  1.00  0.00           C
ATOM   4777  CG2 VAL A 301      61.672  89.402 111.091  1.00  0.00           C
ATOM   4781  C   VAL A 301      59.922  88.162 114.262  1.00  0.00           C
ATOM   4782  O   VAL A 301      60.543  88.243 115.321  1.00  0.00           O
ATOM   4783  N   GLY A 302      58.573  88.122 114.262  1.00  0.00           N
ATOM   4785  CA  GLY A 302      57.742  88.292 115.423  1.00  0.00           C
ATOM   4788  C   GLY A 302      57.532  89.742 115.672  1.00  0.00           C
ATOM   4789  O   GLY A 302      56.433  90.262 115.592  1.00  0.00           O
ATOM   4790  N   THR A 303      58.653  90.432 115.901  1.00  0.00           N
ATOM   4792  CA  THR A 303      58.712  91.853 116.132  1.00  0.00           C
ATOM   4794  CB  THR A 303      60.113  92.273 116.543  1.00  0.00           C
ATOM   4796  OG1 THR A 303      60.183  93.632 116.922  1.00  0.00           O
ATOM   4798  CG2 THR A 303      61.143  92.032 115.423  1.00  0.00           C
ATOM   4802  C   THR A 303      58.192  92.673 114.962  1.00  0.00           C
ATOM   4803  O   THR A 303      57.543  93.702 115.143  1.00  0.00           O
ATOM   4804  N   GLY A 304      58.462  92.182 113.742  1.00  0.00           N
ATOM   4806  CA  GLY A 304      58.243  92.823 112.462  1.00  0.00           C
ATOM   4809  C   GLY A 304      58.472  91.752 111.442  1.00  0.00           C
ATOM   4810  O   GLY A 304      58.462  90.562 111.772  1.00  0.00           O
ATOM   4811  N   TYR A 305      58.703  92.122 110.172  1.00  0.00           N
ATOM   4813  CA  TYR A 305      58.703  91.152 109.082  1.00  0.00           C
ATOM   4815  CB  TYR A 305      57.532  91.332 108.082  1.00  0.00           C
ATOM   4818  CG  TYR A 305      56.323  91.912 108.753  1.00  0.00           C
ATOM   4819  CD1 TYR A 305      55.733  91.243 109.822  1.00  0.00           C
ATOM   4821  CE1 TYR A 305      54.662  91.833 110.501  1.00  0.00           C
ATOM   4823  CZ  TYR A 305      54.113  93.042 110.072  1.00  0.00           C
ATOM   4824  OH  TYR A 305      52.952  93.553 110.693  1.00  0.00           O
ATOM   4826  CD2 TYR A 305      55.793  93.142 108.342  1.00  0.00           C
ATOM   4828  CE2 TYR A 305      54.683  93.702 108.982  1.00  0.00           C
ATOM   4830  C   TYR A 305      59.953  91.332 108.261  1.00  0.00           C
ATOM   4831  O   TYR A 305      60.543  92.402 108.283  1.00  0.00           O
ATOM   4832  N   GLN A 306      60.333  90.292 107.481  1.00  0.00           N
ATOM   4834  CA  GLN A 306      61.333  90.382 106.431  1.00  0.00           C
ATOM   4836  CB  GLN A 306      62.613  89.622 106.842  1.00  0.00           C
ATOM   4839  CG  GLN A 306      63.793  89.783 105.862  1.00  0.00           C
ATOM   4842  CD  GLN A 306      65.043  89.073 106.382  1.00  0.00           C
ATOM   4843  OE1 GLN A 306      65.122  87.843 106.403  1.00  0.00           O
ATOM   4844  NE2 GLN A 306      66.062  89.843 106.832  1.00  0.00           N
ATOM   4847  C   GLN A 306      60.782  89.843 105.122  1.00  0.00           C
ATOM   4848  O   GLN A 306      60.562  88.643 104.972  1.00  0.00           O
ATOM   4849  N   TYR A 307      60.543  90.723 104.132  1.00  0.00           N
ATOM   4851  CA  TYR A 307      59.973  90.382 102.832  1.00  0.00           C
ATOM   4853  CB  TYR A 307      59.163  91.563 102.252  1.00  0.00           C
ATOM   4856  CG  TYR A 307      58.033  91.882 103.172  1.00  0.00           C
ATOM   4857  CD1 TYR A 307      58.022  93.072 103.903  1.00  0.00           C
ATOM   4859  CE1 TYR A 307      56.942  93.383 104.732  1.00  0.00           C
ATOM   4861  CZ  TYR A 307      55.813  92.563 104.752  1.00  0.00           C
ATOM   4862  OH  TYR A 307      54.693  92.972 105.472  1.00  0.00           O
ATOM   4864  CD2 TYR A 307      56.923  91.023 103.242  1.00  0.00           C
ATOM   4866  CE2 TYR A 307      55.793  91.402 103.982  1.00  0.00           C
ATOM   4868  C   TYR A 307      60.992  89.942 101.792  1.00  0.00           C
ATOM   4869  O   TYR A 307      62.162  90.313 101.842  1.00  0.00           O
ATOM   4870  N   TRP A 308      60.553  89.122 100.822  1.00  0.00           N
ATOM   4872  CA  TRP A 308      61.393  88.533  99.802  1.00  0.00           C
ATOM   4874  CB  TRP A 308      61.832  87.093 100.212  1.00  0.00           C
ATOM   4877  CG  TRP A 308      62.753  86.973 101.393  1.00  0.00           C
ATOM   4878  CD1 TRP A 308      62.422  87.142 102.712  1.00  0.00           C
ATOM   4880  NE1 TRP A 308      63.543  86.973 103.493  1.00  0.00           N
ATOM   4882  CE2 TRP A 308      64.592  86.622 102.701  1.00  0.00           C
ATOM   4883  CD2 TRP A 308      64.132  86.612 101.362  1.00  0.00           C
ATOM   4884  CE3 TRP A 308      65.022  86.272 100.341  1.00  0.00           C
ATOM   4886  CZ3 TRP A 308      66.352  86.003 100.672  1.00  0.00           C
ATOM   4888  CZ2 TRP A 308      65.903  86.313 103.032  1.00  0.00           C
ATOM   4890  CH2 TRP A 308      66.782  86.003 101.992  1.00  0.00           C
ATOM   4892  C   TRP A 308      60.603  88.392  98.521  1.00  0.00           C
ATOM   4893  O   TRP A 308      59.433  88.012  98.552  1.00  0.00           O
ATOM   4894  N   TYR A 309      61.212  88.652  97.352  1.00  0.00           N
ATOM   4896  CA  TYR A 309      60.663  88.243  96.062  1.00  0.00           C
ATOM   4898  CB  TYR A 309      61.193  89.073  94.853  1.00  0.00           C
ATOM   4901  CG  TYR A 309      60.842  90.542  94.921  1.00  0.00           C
ATOM   4902  CD1 TYR A 309      61.512  91.412  95.792  1.00  0.00           C
ATOM   4904  CE1 TYR A 309      61.212  92.782  95.792  1.00  0.00           C
ATOM   4906  CZ  TYR A 309      60.273  93.302  94.902  1.00  0.00           C
ATOM   4907  OH  TYR A 309      59.973  94.672  94.911  1.00  0.00           O
ATOM   4909  CD2 TYR A 309      59.922  91.082  94.002  1.00  0.00           C
ATOM   4911  CE2 TYR A 309      59.643  92.452  93.992  1.00  0.00           C
ATOM   4913  C   TYR A 309      61.063  86.792  95.812  1.00  0.00           C
ATOM   4914  O   TYR A 309      62.242  86.472  95.802  1.00  0.00           O
ATOM   4915  N   GLY A 310      60.073  85.883  95.652  1.00  0.00           N
ATOM   4917  CA  GLY A 310      60.293  84.462  95.382  1.00  0.00           C
ATOM   4920  C   GLY A 310      60.223  84.172  93.922  1.00  0.00           C
ATOM   4921  O   GLY A 310      59.223  84.442  93.251  1.00  0.00           O
ATOM   4922  N   LEU A 311      61.312  83.622  93.382  1.00  0.00           N
ATOM   4924  CA  LEU A 311      61.473  83.332  91.982  1.00  0.00           C
ATOM   4926  CB  LEU A 311      62.952  83.603  91.582  1.00  0.00           C
ATOM   4929  CG  LEU A 311      63.373  85.102  91.552  1.00  0.00           C
ATOM   4931  CD1 LEU A 311      62.323  86.023  90.901  1.00  0.00           C
ATOM   4935  CD2 LEU A 311      63.753  85.673  92.923  1.00  0.00           C
ATOM   4939  C   LEU A 311      61.022  81.892  91.722  1.00  0.00           C
ATOM   4940  O   LEU A 311      60.692  81.192  92.692  1.00  0.00           O
ATOM   4941  N   PRO A 312      60.952  81.363  90.492  1.00  0.00           N
ATOM   4942  CD  PRO A 312      60.873  82.163  89.282  1.00  0.00           C
ATOM   4945  CA  PRO A 312      60.382  80.042  90.232  1.00  0.00           C
ATOM   4947  CB  PRO A 312      60.363  79.923  88.692  1.00  0.00           C
ATOM   4950  CG  PRO A 312      61.123  81.163  88.172  1.00  0.00           C
ATOM   4953  C   PRO A 312      61.153  78.942  90.901  1.00  0.00           C
ATOM   4954  O   PRO A 312      60.543  77.953  91.301  1.00  0.00           O
ATOM   4955  N   ASN A 313      62.473  79.122  91.132  1.00  0.00           N
ATOM   4957  CA  ASN A 313      63.282  78.233  91.922  1.00  0.00           C
ATOM   4959  CB  ASN A 313      64.763  78.722  91.882  1.00  0.00           C
ATOM   4962  CG  ASN A 313      65.462  78.173  90.632  1.00  0.00           C
ATOM   4963  OD1 ASN A 313      64.922  77.332  89.902  1.00  0.00           O
ATOM   4964  ND2 ASN A 313      66.701  78.643  90.372  1.00  0.00           N
ATOM   4967  C   ASN A 313      62.773  78.053  93.353  1.00  0.00           C
ATOM   4968  O   ASN A 313      62.733  76.923  93.842  1.00  0.00           O
ATOM   4969  N   PHE A 314      62.282  79.112  94.042  1.00  0.00           N
ATOM   4971  CA  PHE A 314      61.623  78.983  95.352  1.00  0.00           C
ATOM   4973  CB  PHE A 314      61.253  80.382  95.951  1.00  0.00           C
ATOM   4976  CG  PHE A 314      60.823  80.273  97.402  1.00  0.00           C
ATOM   4977  CD1 PHE A 314      61.782  80.343  98.412  1.00  0.00           C
ATOM   4979  CE1 PHE A 314      61.442  80.112  99.752  1.00  0.00           C
ATOM   4981  CZ  PHE A 314      60.122  79.832 100.102  1.00  0.00           C
ATOM   4983  CD2 PHE A 314      59.483  80.082  97.772  1.00  0.00           C
ATOM   4985  CE2 PHE A 314      59.132  79.822  99.113  1.00  0.00           C
ATOM   4987  C   PHE A 314      60.372  78.093  95.272  1.00  0.00           C
ATOM   4988  O   PHE A 314      60.043  77.303  96.152  1.00  0.00           O
ATOM   4989  N   TYR A 315      59.602  78.203  94.173  1.00  0.00           N
ATOM   4991  CA  TYR A 315      58.493  77.313  93.893  1.00  0.00           C
ATOM   4993  CB  TYR A 315      57.613  77.853  92.752  1.00  0.00           C
ATOM   4996  CG  TYR A 315      56.273  77.142  92.701  1.00  0.00           C
ATOM   4997  CD1 TYR A 315      55.303  77.383  93.692  1.00  0.00           C
ATOM   4999  CE1 TYR A 315      54.023  76.822  93.582  1.00  0.00           C
ATOM   5001  CZ  TYR A 315      53.703  76.032  92.472  1.00  0.00           C
ATOM   5002  OH  TYR A 315      52.403  75.522  92.321  1.00  0.00           O
ATOM   5004  CD2 TYR A 315      55.953  76.303  91.622  1.00  0.00           C
ATOM   5006  CE2 TYR A 315      54.662  75.762  91.502  1.00  0.00           C
ATOM   5008  C   TYR A 315      58.843  75.852  93.671  1.00  0.00           C
ATOM   5009  O   TYR A 315      58.163  74.962  94.173  1.00  0.00           O
ATOM   5010  N   THR A 316      59.943  75.582  92.942  1.00  0.00           N
ATOM   5012  CA  THR A 316      60.512  74.243  92.792  1.00  0.00           C
ATOM   5014  CB  THR A 316      61.753  74.272  91.922  1.00  0.00           C
ATOM   5016  OG1 THR A 316      61.462  75.023  90.751  1.00  0.00           O
ATOM   5018  CG2 THR A 316      62.113  72.853  91.482  1.00  0.00           C
ATOM   5022  C   THR A 316      60.852  73.602  94.122  1.00  0.00           C
ATOM   5023  O   THR A 316      60.582  72.432  94.382  1.00  0.00           O
ATOM   5024  N   ILE A 317      61.393  74.383  95.061  1.00  0.00           N
ATOM   5026  CA  ILE A 317      61.583  73.963  96.442  1.00  0.00           C
ATOM   5028  CB  ILE A 317      62.342  75.033  97.232  1.00  0.00           C
ATOM   5030  CG2 ILE A 317      62.633  74.512  98.652  1.00  0.00           C
ATOM   5034  CG1 ILE A 317      63.662  75.512  96.562  1.00  0.00           C
ATOM   5037  CD  ILE A 317      64.953  74.753  96.932  1.00  0.00           C
ATOM   5041  C   ILE A 317      60.262  73.553  97.132  1.00  0.00           C
ATOM   5042  O   ILE A 317      60.192  72.553  97.841  1.00  0.00           O
ATOM   5043  N   THR A 318      59.132  74.252  96.891  1.00  0.00           N
ATOM   5045  CA  THR A 318      57.843  73.893  97.522  1.00  0.00           C
ATOM   5047  CB  THR A 318      56.793  75.002  97.783  1.00  0.00           C
ATOM   5049  OG1 THR A 318      56.163  75.563  96.632  1.00  0.00           O
ATOM   5051  CG2 THR A 318      57.413  76.143  98.582  1.00  0.00           C
ATOM   5055  C   THR A 318      57.133  72.752  96.822  1.00  0.00           C
ATOM   5056  O   THR A 318      56.112  72.273  97.312  1.00  0.00           O
ATOM   5057  N   ARG A 319      57.622  72.253  95.662  1.00  0.00           N
ATOM   5059  CA  ARG A 319      57.173  70.983  95.112  1.00  0.00           C
ATOM   5061  CB  ARG A 319      57.653  70.743  93.641  1.00  0.00           C
ATOM   5064  CG  ARG A 319      56.713  71.252  92.522  1.00  0.00           C
ATOM   5067  CD  ARG A 319      56.532  72.773  92.341  1.00  0.00           C
ATOM   5070  NE  ARG A 319      55.813  73.402  93.493  1.00  0.00           N
ATOM   5072  CZ  ARG A 319      54.613  73.063  93.962  1.00  0.00           C
ATOM   5073  NH1 ARG A 319      53.782  72.303  93.283  1.00  0.00           N
ATOM   5076  NH2 ARG A 319      54.283  73.503  95.153  1.00  0.00           N
ATOM   5079  C   ARG A 319      57.483  69.803  96.012  1.00  0.00           C
ATOM   5080  O   ARG A 319      56.663  68.913  96.192  1.00  0.00           O
ATOM   5081  N   TYR A 320      58.693  69.813  96.613  1.00  0.00           N
ATOM   5083  CA  TYR A 320      59.153  68.773  97.522  1.00  0.00           C
ATOM   5085  CB  TYR A 320      60.613  69.112  97.942  1.00  0.00           C
ATOM   5088  CG  TYR A 320      61.403  67.843  98.072  1.00  0.00           C
ATOM   5089  CD1 TYR A 320      61.212  66.993  99.173  1.00  0.00           C
ATOM   5091  CE1 TYR A 320      61.823  65.733  99.192  1.00  0.00           C
ATOM   5093  CZ  TYR A 320      62.683  65.362  98.162  1.00  0.00           C
ATOM   5094  OH  TYR A 320      63.272  64.093  98.162  1.00  0.00           O
ATOM   5096  CD2 TYR A 320      62.313  67.483  97.072  1.00  0.00           C
ATOM   5098  CE2 TYR A 320      62.952  66.233  97.112  1.00  0.00           C
ATOM   5100  C   TYR A 320      58.293  68.643  98.782  1.00  0.00           C
ATOM   5101  O   TYR A 320      57.942  67.542  99.222  1.00  0.00           O
ATOM   5102  N   ASN A 321      57.963  69.782  99.402  1.00  0.00           N
ATOM   5104  CA  ASN A 321      57.032  69.862 100.512  1.00  0.00           C
ATOM   5106  CB  ASN A 321      57.803  69.612 101.852  1.00  0.00           C
ATOM   5109  CG  ASN A 321      56.972  69.722 103.132  1.00  0.00           C
ATOM   5110  OD1 ASN A 321      56.143  70.612 103.333  1.00  0.00           O
ATOM   5111  ND2 ASN A 321      57.212  68.773 104.071  1.00  0.00           N
ATOM   5114  C   ASN A 321      56.343  71.212 100.413  1.00  0.00           C
ATOM   5115  O   ASN A 321      57.003  72.253 100.272  1.00  0.00           O
ATOM   5116  N   HIS A 322      54.992  71.252 100.472  1.00  0.00           N
ATOM   5118  CA  HIS A 322      54.233  72.462 100.172  1.00  0.00           C
ATOM   5120  CB  HIS A 322      52.782  72.152  99.723  1.00  0.00           C
ATOM   5123  ND1 HIS A 322      52.963  71.822  97.223  1.00  0.00           N
ATOM   5124  CG  HIS A 322      52.723  71.312  98.493  1.00  0.00           C
ATOM   5125  CE1 HIS A 322      52.913  70.773  96.422  1.00  0.00           C
ATOM   5127  NE2 HIS A 322      52.602  69.642  97.092  1.00  0.00           N
ATOM   5129  CD2 HIS A 322      52.453  69.983  98.423  1.00  0.00           C
ATOM   5131  C   HIS A 322      54.192  73.432 101.342  1.00  0.00           C
ATOM   5132  O   HIS A 322      53.163  73.652 101.972  1.00  0.00           O
ATOM   5133  N   SER A 323      55.333  74.053 101.692  1.00  0.00           N
ATOM   5135  CA  SER A 323      55.403  75.033 102.762  1.00  0.00           C
ATOM   5137  CB  SER A 323      55.733  74.372 104.132  1.00  0.00           C
ATOM   5140  OG  SER A 323      55.982  75.322 105.181  1.00  0.00           O
ATOM   5142  C   SER A 323      56.422  76.102 102.462  1.00  0.00           C
ATOM   5143  O   SER A 323      57.562  75.813 102.092  1.00  0.00           O
ATOM   5144  N   THR A 324      56.063  77.383 102.692  1.00  0.00           N
ATOM   5146  CA  THR A 324      57.012  78.492 102.723  1.00  0.00           C
ATOM   5148  CB  THR A 324      56.323  79.813 103.102  1.00  0.00           C
ATOM   5150  OG1 THR A 324      55.393  80.203 102.122  1.00  0.00           O
ATOM   5152  CG2 THR A 324      57.313  80.983 103.212  1.00  0.00           C
ATOM   5156  C   THR A 324      58.122  78.303 103.742  1.00  0.00           C
ATOM   5157  O   THR A 324      59.303  78.532 103.462  1.00  0.00           O
ATOM   5158  N   HIS A 325      57.793  77.853 104.962  1.00  0.00           N
ATOM   5160  CA  HIS A 325      58.773  77.602 105.993  1.00  0.00           C
ATOM   5162  CB  HIS A 325      58.122  77.322 107.352  1.00  0.00           C
ATOM   5165  ND1 HIS A 325      56.993  78.442 109.231  1.00  0.00           N
ATOM   5166  CG  HIS A 325      57.602  78.553 108.001  1.00  0.00           C
ATOM   5167  CE1 HIS A 325      56.632  79.672 109.552  1.00  0.00           C
ATOM   5169  NE2 HIS A 325      56.993  80.562 108.591  1.00  0.00           N
ATOM   5171  CD2 HIS A 325      57.622  79.853 107.602  1.00  0.00           C
ATOM   5173  C   HIS A 325      59.753  76.502 105.672  1.00  0.00           C
ATOM   5174  O   HIS A 325      60.962  76.673 105.853  1.00  0.00           O
ATOM   5175  N   TYR A 326      59.272  75.362 105.132  1.00  0.00           N
ATOM   5177  CA  TYR A 326      60.143  74.272 104.682  1.00  0.00           C
ATOM   5179  CB  TYR A 326      59.293  73.072 104.152  1.00  0.00           C
ATOM   5182  CG  TYR A 326      60.113  71.883 103.692  1.00  0.00           C
ATOM   5183  CD1 TYR A 326      60.772  71.902 102.442  1.00  0.00           C
ATOM   5185  CE1 TYR A 326      61.543  70.813 102.033  1.00  0.00           C
ATOM   5187  CZ  TYR A 326      61.623  69.672 102.821  1.00  0.00           C
ATOM   5188  OH  TYR A 326      62.403  68.612 102.341  1.00  0.00           O
ATOM   5190  CD2 TYR A 326      60.183  70.712 104.472  1.00  0.00           C
ATOM   5192  CE2 TYR A 326      60.923  69.602 104.033  1.00  0.00           C
ATOM   5194  C   TYR A 326      61.113  74.753 103.613  1.00  0.00           C
ATOM   5195  O   TYR A 326      62.323  74.542 103.702  1.00  0.00           O
ATOM   5196  N   ALA A 327      60.592  75.462 102.602  1.00  0.00           N
ATOM   5198  CA  ALA A 327      61.343  75.872 101.442  1.00  0.00           C
ATOM   5200  CB  ALA A 327      60.343  76.303 100.363  1.00  0.00           C
ATOM   5204  C   ALA A 327      62.403  76.932 101.692  1.00  0.00           C
ATOM   5205  O   ALA A 327      63.462  76.932 101.062  1.00  0.00           O
ATOM   5206  N   MET A 328      62.212  77.862 102.632  1.00  0.00           N
ATOM   5208  CA  MET A 328      63.333  78.722 102.972  1.00  0.00           C
ATOM   5210  CB  MET A 328      62.903  80.152 103.353  1.00  0.00           C
ATOM   5213  CG  MET A 328      64.092  81.143 103.342  1.00  0.00           C
ATOM   5216  SD  MET A 328      63.742  82.893 103.022  1.00  0.00           S
ATOM   5217  CE  MET A 328      62.893  82.823 101.422  1.00  0.00           C
ATOM   5221  C   MET A 328      64.233  78.142 104.052  1.00  0.00           C
ATOM   5222  O   MET A 328      65.433  78.402 104.022  1.00  0.00           O
ATOM   5223  N   ALA A 329      63.732  77.313 105.003  1.00  0.00           N
ATOM   5225  CA  ALA A 329      64.592  76.632 105.951  1.00  0.00           C
ATOM   5227  CB  ALA A 329      63.763  75.782 106.922  1.00  0.00           C
ATOM   5231  C   ALA A 329      65.592  75.733 105.262  1.00  0.00           C
ATOM   5232  O   ALA A 329      66.782  75.722 105.602  1.00  0.00           O
ATOM   5233  N   VAL A 330      65.113  75.002 104.231  1.00  0.00           N
ATOM   5235  CA  VAL A 330      65.952  74.173 103.412  1.00  0.00           C
ATOM   5237  CB  VAL A 330      65.172  73.233 102.503  1.00  0.00           C
ATOM   5239  CG1 VAL A 330      64.693  73.872 101.202  1.00  0.00           C
ATOM   5243  CG2 VAL A 330      66.032  72.023 102.141  1.00  0.00           C
ATOM   5247  C   VAL A 330      67.062  74.942 102.681  1.00  0.00           C
ATOM   5248  O   VAL A 330      68.222  74.542 102.701  1.00  0.00           O
ATOM   5249  N   TRP A 331      66.753  76.102 102.072  1.00  0.00           N
ATOM   5251  CA  TRP A 331      67.723  76.983 101.462  1.00  0.00           C
ATOM   5253  CB  TRP A 331      66.952  78.022 100.602  1.00  0.00           C
ATOM   5256  CG  TRP A 331      67.793  79.002  99.822  1.00  0.00           C
ATOM   5257  CD1 TRP A 331      68.942  78.703  99.141  1.00  0.00           C
ATOM   5259  NE1 TRP A 331      69.443  79.843  98.562  1.00  0.00           N
ATOM   5261  CE2 TRP A 331      68.623  80.892  98.842  1.00  0.00           C
ATOM   5262  CD2 TRP A 331      67.562  80.402  99.641  1.00  0.00           C
ATOM   5263  CE3 TRP A 331      66.562  81.272 100.051  1.00  0.00           C
ATOM   5265  CZ3 TRP A 331      66.663  82.622  99.701  1.00  0.00           C
ATOM   5267  CZ2 TRP A 331      68.723  82.222  98.482  1.00  0.00           C
ATOM   5269  CH2 TRP A 331      67.723  83.093  98.931  1.00  0.00           C
ATOM   5271  C   TRP A 331      68.703  77.632 102.452  1.00  0.00           C
ATOM   5272  O   TRP A 331      69.912  77.682 102.223  1.00  0.00           O
ATOM   5273  N   GLN A 332      68.193  78.112 103.602  1.00  0.00           N
ATOM   5275  CA  GLN A 332      68.952  78.773 104.662  1.00  0.00           C
ATOM   5277  CB  GLN A 332      67.992  79.293 105.772  1.00  0.00           C
ATOM   5280  CG  GLN A 332      67.032  80.402 105.262  1.00  0.00           C
ATOM   5283  CD  GLN A 332      67.433  81.803 105.693  1.00  0.00           C
ATOM   5284  OE1 GLN A 332      67.373  82.122 106.891  1.00  0.00           O
ATOM   5285  NE2 GLN A 332      67.723  82.703 104.732  1.00  0.00           N
ATOM   5288  C   GLN A 332      70.003  77.902 105.321  1.00  0.00           C
ATOM   5289  O   GLN A 332      71.113  78.352 105.612  1.00  0.00           O
ATOM   5290  N   LEU A 333      69.683  76.622 105.582  1.00  0.00           N
ATOM   5292  CA  LEU A 333      70.632  75.622 106.031  1.00  0.00           C
ATOM   5294  CB  LEU A 333      69.873  74.313 106.342  1.00  0.00           C
ATOM   5297  CG  LEU A 333      70.573  73.212 107.182  1.00  0.00           C
ATOM   5299  CD1 LEU A 333      69.532  72.192 107.662  1.00  0.00           C
ATOM   5303  CD2 LEU A 333      71.672  72.462 106.422  1.00  0.00           C
ATOM   5307  C   LEU A 333      71.701  75.382 104.972  1.00  0.00           C
ATOM   5308  O   LEU A 333      72.893  75.362 105.272  1.00  0.00           O
ATOM   5309  N   GLY A 334      71.302  75.283 103.682  1.00  0.00           N
ATOM   5311  CA  GLY A 334      72.212  75.182 102.542  1.00  0.00           C
ATOM   5314  C   GLY A 334      73.222  76.312 102.432  1.00  0.00           C
ATOM   5315  O   GLY A 334      74.413  76.133 102.223  1.00  0.00           O
ATOM   5316  N   GLN A 335      72.742  77.553 102.612  1.00  0.00           N
ATOM   5318  CA  GLN A 335      73.583  78.722 102.751  1.00  0.00           C
ATOM   5320  CB  GLN A 335      72.702  80.002 102.732  1.00  0.00           C
ATOM   5323  CG  GLN A 335      71.972  80.232 101.382  1.00  0.00           C
ATOM   5326  CD  GLN A 335      70.973  81.372 101.482  1.00  0.00           C
ATOM   5327  OE1 GLN A 335      70.102  81.442 102.363  1.00  0.00           O
ATOM   5328  NE2 GLN A 335      71.073  82.343 100.553  1.00  0.00           N
ATOM   5331  C   GLN A 335      74.472  78.733 104.001  1.00  0.00           C
ATOM   5332  O   GLN A 335      75.653  79.082 103.962  1.00  0.00           O
ATOM   5333  N   ALA A 336      73.933  78.343 105.162  1.00  0.00           N
ATOM   5335  CA  ALA A 336      74.673  78.203 106.412  1.00  0.00           C
ATOM   5337  CB  ALA A 336      73.703  77.853 107.551  1.00  0.00           C
ATOM   5341  C   ALA A 336      75.771  77.152 106.362  1.00  0.00           C
ATOM   5342  O   ALA A 336      76.911  77.372 106.762  1.00  0.00           O
ATOM   5343  N   VAL A 337      75.462  75.962 105.812  1.00  0.00           N
ATOM   5345  CA  VAL A 337      76.383  74.862 105.621  1.00  0.00           C
ATOM   5347  CB  VAL A 337      75.653  73.553 105.321  1.00  0.00           C
ATOM   5349  CG1 VAL A 337      75.242  73.392 103.852  1.00  0.00           C
ATOM   5353  CG2 VAL A 337      76.562  72.393 105.712  1.00  0.00           C
ATOM   5357  C   VAL A 337      77.462  75.182 104.603  1.00  0.00           C
ATOM   5358  O   VAL A 337      78.623  74.822 104.781  1.00  0.00           O
ATOM   5359  N   ALA A 338      77.143  75.922 103.521  1.00  0.00           N
ATOM   5361  CA  ALA A 338      78.113  76.402 102.572  1.00  0.00           C
ATOM   5363  CB  ALA A 338      77.403  77.163 101.442  1.00  0.00           C
ATOM   5367  C   ALA A 338      79.153  77.313 103.202  1.00  0.00           C
ATOM   5368  O   ALA A 338      80.352  77.082 103.062  1.00  0.00           O
ATOM   5369  N   LEU A 339      78.712  78.313 103.982  1.00  0.00           N
ATOM   5371  CA  LEU A 339      79.551  79.242 104.692  1.00  0.00           C
ATOM   5373  CB  LEU A 339      78.653  80.352 105.302  1.00  0.00           C
ATOM   5376  CG  LEU A 339      79.353  81.552 105.962  1.00  0.00           C
ATOM   5378  CD1 LEU A 339      79.673  81.272 107.432  1.00  0.00           C
ATOM   5382  CD2 LEU A 339      80.582  82.072 105.201  1.00  0.00           C
ATOM   5386  C   LEU A 339      80.403  78.572 105.751  1.00  0.00           C
ATOM   5387  O   LEU A 339      81.613  78.773 105.842  1.00  0.00           O
ATOM   5388  N   ALA A 340      79.792  77.682 106.552  1.00  0.00           N
ATOM   5390  CA  ALA A 340      80.473  76.862 107.532  1.00  0.00           C
ATOM   5392  CB  ALA A 340      79.433  75.972 108.232  1.00  0.00           C
ATOM   5396  C   ALA A 340      81.573  75.983 106.972  1.00  0.00           C
ATOM   5397  O   ALA A 340      82.593  75.733 107.622  1.00  0.00           O
ATOM   5398  N   ARG A 341      81.392  75.502 105.732  1.00  0.00           N
ATOM   5400  CA  ARG A 341      82.382  74.733 105.022  1.00  0.00           C
ATOM   5402  CB  ARG A 341      81.713  74.112 103.772  1.00  0.00           C
ATOM   5405  CG  ARG A 341      82.362  72.813 103.251  1.00  0.00           C
ATOM   5408  CD  ARG A 341      81.552  72.182 102.132  1.00  0.00           C
ATOM   5411  NE  ARG A 341      81.893  72.913 100.862  1.00  0.00           N
ATOM   5413  CZ  ARG A 341      82.632  72.413  99.882  1.00  0.00           C
ATOM   5414  NH1 ARG A 341      83.192  71.222 100.032  1.00  0.00           N
ATOM   5417  NH2 ARG A 341      82.873  73.103  98.782  1.00  0.00           N
ATOM   5420  C   ARG A 341      83.563  75.572 104.552  1.00  0.00           C
ATOM   5421  O   ARG A 341      84.622  75.023 104.251  1.00  0.00           O
ATOM   5422  N   VAL A 342      83.423  76.912 104.432  1.00  0.00           N
ATOM   5424  CA  VAL A 342      84.493  77.803 104.001  1.00  0.00           C
ATOM   5426  CB  VAL A 342      84.032  79.212 103.632  1.00  0.00           C
ATOM   5428  CG1 VAL A 342      85.212  80.063 103.112  1.00  0.00           C
ATOM   5432  CG2 VAL A 342      82.982  79.132 102.512  1.00  0.00           C
ATOM   5436  C   VAL A 342      85.692  77.872 104.952  1.00  0.00           C
ATOM   5437  O   VAL A 342      86.832  77.962 104.522  1.00  0.00           O
ATOM   5438  N   GLN A 343      85.442  77.872 106.272  1.00  0.00           N
ATOM   5440  CA  GLN A 343      86.473  78.103 107.262  1.00  0.00           C
ATOM   5442  CB  GLN A 343      85.823  78.822 108.462  1.00  0.00           C
ATOM   5445  CG  GLN A 343      85.282  80.253 108.202  1.00  0.00           C
ATOM   5448  CD  GLN A 343      86.303  81.402 108.212  1.00  0.00           C
ATOM   5449  OE1 GLN A 343      86.042  82.442 107.612  1.00  0.00           O
ATOM   5450  NE2 GLN A 343      87.483  81.202 108.842  1.00  0.00           N
ATOM   5453  C   GLN A 343      87.192  76.792 107.723  1.00  0.00           C
ATOM   5454  OT1 GLN A 343      88.003  76.212 106.952  1.00  0.00           O
ATOM   5455  OT2 GLN A 343      86.993  76.393 108.903  1.00  0.00           O
ATOM   5456  NH3 POPEB 344      82.033  75.813  82.752  1.00  0.00           N
ATOM   5460  C12 POPEB 344      80.962  75.033  82.043  1.00  0.00           C
ATOM   5463  C11 POPEB 344      80.673  73.703  82.773  1.00  0.00           C
ATOM   5466  P   POPEB 344      78.863  74.222  84.583  1.00  0.00           P
ATOM   5467  O13 POPEB 344      77.992  73.053  84.352  1.00  0.00           O
ATOM   5468  O14 POPEB 344      78.911  74.742  85.962  1.00  0.00           O
ATOM   5469  O11 POPEB 344      78.402  75.402  83.622  1.00  0.00           O
ATOM   5470  O12 POPEB 344      80.352  73.902  84.142  1.00  0.00           O
ATOM   5471  C1  POPEB 344      77.022  75.502  83.202  1.00  0.00           C
ATOM   5474  C2  POPEB 344      76.792  75.182  81.682  1.00  0.00           C
ATOM   5476  O21 POPEB 344      77.502  73.983  81.362  1.00  0.00           O
ATOM   5477  C21 POPEB 344      77.133  73.012  80.501  1.00  0.00           C
ATOM   5478  O22 POPEB 344      77.933  72.163  80.143  1.00  0.00           O
ATOM   5479  C22 POPEB 344      75.663  73.042  80.051  1.00  0.00           C
ATOM   5482  C3  POPEB 344      77.303  76.393  80.833  1.00  0.00           C
ATOM   5485  O31 POPEB 344      77.303  76.172  79.402  1.00  0.00           O
ATOM   5486  C31 POPEB 344      76.092  76.252  78.872  1.00  0.00           C
ATOM   5487  O32 POPEB 344      75.073  76.393  79.511  1.00  0.00           O
ATOM   5488  C32 POPEB 344      76.113  76.063  77.363  1.00  0.00           C
ATOM   5491  C23 POPEB 344      75.183  71.803  79.231  1.00  0.00           C
ATOM   5494  C24 POPEB 344      74.043  72.152  78.252  1.00  0.00           C
ATOM   5497  C25 POPEB 344      73.492  70.992  77.402  1.00  0.00           C
ATOM   5500  C26 POPEB 344      74.443  70.472  76.312  1.00  0.00           C
ATOM   5503  C27 POPEB 344      73.802  69.423  75.372  1.00  0.00           C
ATOM   5506  C28 POPEB 344      72.962  70.023  74.222  1.00  0.00           C
ATOM   5509  C29 POPEB 344      71.712  69.243  73.902  1.00  0.00           C
ATOM   5511 0C21 POPEB 344      71.492  68.343  72.923  1.00  0.00           C
ATOM   5513 1C21 POPEB 344      72.473  67.832  71.882  1.00  0.00           C
ATOM   5516 2C21 POPEB 344      72.692  66.312  71.991  1.00  0.00           C
ATOM   5519 3C21 POPEB 344      71.473  65.432  71.622  1.00  0.00           C
ATOM   5522 4C21 POPEB 344      71.733  63.963  71.952  1.00  0.00           C
ATOM   5525 5C21 POPEB 344      70.513  63.032  71.812  1.00  0.00           C
ATOM   5528 6C21 POPEB 344      69.793  63.043  70.452  1.00  0.00           C
ATOM   5531 7C21 POPEB 344      68.812  61.872  70.321  1.00  0.00           C
ATOM   5534 8C21 POPEB 344      69.492  60.543  69.993  1.00  0.00           C
ATOM   5538  C33 POPEB 344      77.312  75.252  76.822  1.00  0.00           C
ATOM   5541  C34 POPEB 344      76.883  74.163  75.831  1.00  0.00           C
ATOM   5544  C35 POPEB 344      76.272  74.652  74.511  1.00  0.00           C
ATOM   5547  C36 POPEB 344      75.503  73.512  73.842  1.00  0.00           C
ATOM   5550  C37 POPEB 344      75.422  73.572  72.302  1.00  0.00           C
ATOM   5553  C38 POPEB 344      74.602  72.383  71.781  1.00  0.00           C
ATOM   5556  C39 POPEB 344      74.562  72.192  70.262  1.00  0.00           C
ATOM   5559 0C31 POPEB 344      75.923  71.813  69.642  1.00  0.00           C
ATOM   5562 1C31 POPEB 344      75.793  71.303  68.202  1.00  0.00           C
ATOM   5565 2C31 POPEB 344      77.152  71.143  67.493  1.00  0.00           C
ATOM   5568 3C31 POPEB 344      77.022  70.563  66.082  1.00  0.00           C
ATOM   5571 4C31 POPEB 344      77.073  69.033  66.042  1.00  0.00           C
ATOM   5574 5C31 POPEB 344      76.792  68.453  64.652  1.00  0.00           C
ATOM   5577 6C31 POPEB 344      77.012  66.942  64.533  1.00  0.00           C
ATOM   5581  NH3 POPEC 345      15.942 111.882  38.592  1.00  0.00           N
ATOM   5585  C12 POPEC 345      15.663 110.533  37.972  1.00  0.00           C
ATOM   5588  C11 POPEC 345      16.922 109.803  37.482  1.00  0.00           C
ATOM   5591  P   POPEC 345      17.243 107.253  36.702  1.00  0.00           P
ATOM   5592  O13 POPEC 345      18.692 107.442  36.472  1.00  0.00           O
ATOM   5593  O14 POPEC 345      16.503 106.442  35.712  1.00  0.00           O
ATOM   5594  O11 POPEC 345      16.983 106.682  38.152  1.00  0.00           O
ATOM   5595  O12 POPEC 345      16.503 108.643  36.771  1.00  0.00           O
ATOM   5596  C1  POPEC 345      17.772 107.082  39.282  1.00  0.00           C
ATOM   5599  C2  POPEC 345      16.843 107.622  40.402  1.00  0.00           C
ATOM   5601  O21 POPEC 345      17.563 107.792  41.652  1.00  0.00           O
ATOM   5602  C21 POPEC 345      18.303 108.892  41.712  1.00  0.00           C
ATOM   5603  O22 POPEC 345      18.453 109.682  40.792  1.00  0.00           O
ATOM   5604  C22 POPEC 345      18.852 109.052  43.143  1.00  0.00           C
ATOM   5607  C3  POPEC 345      15.673 106.602  40.542  1.00  0.00           C
ATOM   5610  O31 POPEC 345      15.113 106.482  41.862  1.00  0.00           O
ATOM   5611  C31 POPEC 345      14.462 107.522  42.332  1.00  0.00           C
ATOM   5612  O32 POPEC 345      14.093 108.492  41.692  1.00  0.00           O
ATOM   5613  C32 POPEC 345      14.273 107.262  43.832  1.00  0.00           C
ATOM   5616  C23 POPEC 345      19.582 110.402  43.403  1.00  0.00           C
ATOM   5619  C24 POPEC 345      19.503 110.902  44.862  1.00  0.00           C
ATOM   5622  C25 POPEC 345      19.852 109.862  45.931  1.00  0.00           C
ATOM   5625  C26 POPEC 345      19.512 110.292  47.372  1.00  0.00           C
ATOM   5628  C27 POPEC 345      19.803 109.163  48.382  1.00  0.00           C
ATOM   5631  C28 POPEC 345      19.212 109.392  49.792  1.00  0.00           C
ATOM   5634  C29 POPEC 345      19.343 108.142  50.632  1.00  0.00           C
ATOM   5636 0C21 POPEC 345      19.643 108.062  51.943  1.00  0.00           C
ATOM   5638 1C21 POPEC 345      19.883 109.203  52.902  1.00  0.00           C
ATOM   5641 2C21 POPEC 345      18.893 109.182  54.082  1.00  0.00           C
ATOM   5644 3C21 POPEC 345      17.483 109.663  53.712  1.00  0.00           C
ATOM   5647 4C21 POPEC 345      16.443 109.392  54.802  1.00  0.00           C
ATOM   5650 5C21 POPEC 345      15.973 107.932  54.832  1.00  0.00           C
ATOM   5653 6C21 POPEC 345      14.753 107.703  55.741  1.00  0.00           C
ATOM   5656 7C21 POPEC 345      14.063 106.352  55.492  1.00  0.00           C
ATOM   5659 8C21 POPEC 345      12.752 106.182  56.262  1.00  0.00           C
ATOM   5663  C33 POPEC 345      13.453 108.302  44.632  1.00  0.00           C
ATOM   5666  C34 POPEC 345      13.533 107.972  46.132  1.00  0.00           C
ATOM   5669  C35 POPEC 345      12.863 108.982  47.062  1.00  0.00           C
ATOM   5672  C36 POPEC 345      13.093 108.632  48.532  1.00  0.00           C
ATOM   5675  C37 POPEC 345      12.433 109.622  49.513  1.00  0.00           C
ATOM   5678  C38 POPEC 345      12.702 109.283  50.982  1.00  0.00           C
ATOM   5681  C39 POPEC 345      12.212 110.382  51.922  1.00  0.00           C
ATOM   5684 0C31 POPEC 345      12.353 110.072  53.412  1.00  0.00           C
ATOM   5687 1C31 POPEC 345      12.343 111.363  54.253  1.00  0.00           C
ATOM   5690 2C31 POPEC 345      12.183 111.143  55.762  1.00  0.00           C
ATOM   5693 3C31 POPEC 345      10.712 111.012  56.181  1.00  0.00           C
ATOM   5696 4C31 POPEC 345      10.553 110.902  57.702  1.00  0.00           C
ATOM   5699 5C31 POPEC 345       9.083 110.863  58.143  1.00  0.00           C
ATOM   5702 6C31 POPEC 345       8.923 110.782  59.662  1.00  0.00           C
ATOM   5706  NH3 POPED 346     109.762  -0.873  41.382  1.00  0.00           N
ATOM   5710  C12 POPED 346     110.902  -0.943  40.392  1.00  0.00           C
ATOM   5713  C11 POPED 346     110.702  -0.013  39.182  1.00  0.00           C
ATOM   5716  P   POPED 346     112.742   0.942  37.632  1.00  0.00           P
ATOM   5717  O13 POPED 346     113.882   0.202  37.062  1.00  0.00           O
ATOM   5718  O14 POPED 346     111.982   1.802  36.702  1.00  0.00           O
ATOM   5719  O11 POPED 346     113.433   1.892  38.672  1.00  0.00           O
ATOM   5720  O12 POPED 346     111.863  -0.123  38.382  1.00  0.00           O
ATOM   5721  C1  POPED 346     112.873   2.652  39.732  1.00  0.00           C
ATOM   5724  C2  POPED 346     113.652   2.302  41.022  1.00  0.00           C
ATOM   5726  O21 POPED 346     113.132   2.912  42.222  1.00  0.00           O
ATOM   5727  C21 POPED 346     113.253   4.222  42.342  1.00  0.00           C
ATOM   5728  O22 POPED 346     113.542   5.002  41.452  1.00  0.00           O
ATOM   5729  C22 POPED 346     113.043   4.632  43.812  1.00  0.00           C
ATOM   5732  C3  POPED 346     115.183   2.522  40.862  1.00  0.00           C
ATOM   5735  O31 POPED 346     115.832   2.002  42.033  1.00  0.00           O
ATOM   5736  C31 POPED 346     117.122   1.772  41.911  1.00  0.00           C
ATOM   5737  O32 POPED 346     117.793   1.892  40.903  1.00  0.00           O
ATOM   5738  C32 POPED 346     117.623   1.322  43.283  1.00  0.00           C
ATOM   5741  C23 POPED 346     113.512   6.082  44.122  1.00  0.00           C
ATOM   5744  C24 POPED 346     113.302   6.492  45.601  1.00  0.00           C
ATOM   5747  C25 POPED 346     114.622   6.822  46.292  1.00  0.00           C
ATOM   5750  C26 POPED 346     114.543   7.072  47.812  1.00  0.00           C
ATOM   5753  C27 POPED 346     115.923   7.492  48.333  1.00  0.00           C
ATOM   5756  C28 POPED 346     116.042   7.742  49.842  1.00  0.00           C
ATOM   5759  C29 POPED 346     117.483   8.082  50.132  1.00  0.00           C
ATOM   5761 0C21 POPED 346     118.143   8.002  51.302  1.00  0.00           C
ATOM   5763 1C21 POPED 346     117.612   7.592  52.652  1.00  0.00           C
ATOM   5766 2C21 POPED 346     117.492   8.822  53.572  1.00  0.00           C
ATOM   5769 3C21 POPED 346     117.472   8.472  55.071  1.00  0.00           C
ATOM   5772 4C21 POPED 346     117.402   9.742  55.931  1.00  0.00           C
ATOM   5775 5C21 POPED 346     117.143   9.492  57.431  1.00  0.00           C
ATOM   5778 6C21 POPED 346     118.313   8.822  58.171  1.00  0.00           C
ATOM   5781 7C21 POPED 346     118.132   8.862  59.691  1.00  0.00           C
ATOM   5784 8C21 POPED 346     119.272   8.172  60.452  1.00  0.00           C
ATOM   5788  C33 POPED 346     117.562   2.472  44.312  1.00  0.00           C
ATOM   5791  C34 POPED 346     117.122   2.032  45.713  1.00  0.00           C
ATOM   5794  C35 POPED 346     116.993   3.242  46.642  1.00  0.00           C
ATOM   5797  C36 POPED 346     117.252   2.912  48.112  1.00  0.00           C
ATOM   5800  C37 POPED 346     117.222   4.162  48.993  1.00  0.00           C
ATOM   5803  C38 POPED 346     117.833   3.952  50.391  1.00  0.00           C
ATOM   5806  C39 POPED 346     117.143   2.852  51.202  1.00  0.00           C
ATOM   5809 0C31 POPED 346     117.823   2.632  52.562  1.00  0.00           C
ATOM   5812 1C31 POPED 346     117.233   1.432  53.322  1.00  0.00           C
ATOM   5815 2C31 POPED 346     117.661   1.442  54.792  1.00  0.00           C
ATOM   5818 3C31 POPED 346     117.252   0.172  55.552  1.00  0.00           C
ATOM   5821 4C31 POPED 346     117.572   0.262  57.051  1.00  0.00           C
ATOM   5824 5C31 POPED 346     117.502  -1.093  57.781  1.00  0.00           C
ATOM   5827 6C31 POPED 346     117.763  -0.973  59.281  1.00  0.00           C
ATOM   5831  NH3 POPEE 347       1.753   7.572  37.911  1.00  0.00           N
ATOM   5835  C12 POPEE 347       0.493   8.262  37.431  1.00  0.00           C
ATOM   5838  C11 POPEE 347       0.103   9.482  38.301  1.00  0.00           C
ATOM   5841  P   POPEE 347      -1.617  11.412  38.582  1.00  0.00           P
ATOM   5842  O13 POPEE 347      -0.567  12.202  39.262  1.00  0.00           O
ATOM   5843  O14 POPEE 347      -2.537  12.142  37.682  1.00  0.00           O
ATOM   5844  O11 POPEE 347      -2.477  10.642  39.673  1.00  0.00           O
ATOM   5845  O12 POPEE 347      -1.027  10.182  37.762  1.00  0.00           O
ATOM   5846  C1  POPEE 347      -3.452  11.362  40.433  1.00  0.00           C
ATOM   5849  C2  POPEE 347      -3.167  11.372  41.952  1.00  0.00           C
ATOM   5851  O21 POPEE 347      -3.157  12.742  42.412  1.00  0.00           O
ATOM   5852  C21 POPEE 347      -4.042  13.032  43.333  1.00  0.00           C
ATOM   5853  O22 POPEE 347      -5.072  12.412  43.522  1.00  0.00           O
ATOM   5854  C22 POPEE 347      -3.702  14.382  43.961  1.00  0.00           C
ATOM   5857  C3  POPEE 347      -1.827  10.762  42.402  1.00  0.00           C
ATOM   5860  O31 POPEE 347      -1.687  11.022  43.812  1.00  0.00           O
ATOM   5861  C31 POPEE 347      -0.477  10.772  44.292  1.00  0.00           C
ATOM   5862  O32 POPEE 347       0.433  10.262  43.672  1.00  0.00           O
ATOM   5863  C32 POPEE 347      -0.417  11.242  45.752  1.00  0.00           C
ATOM   5866  C23 POPEE 347      -2.577  14.342  45.022  1.00  0.00           C
ATOM   5869  C24 POPEE 347      -1.727  15.632  45.032  1.00  0.00           C
ATOM   5872  C25 POPEE 347      -0.797  15.762  43.812  1.00  0.00           C
ATOM   5875  C26 POPEE 347       0.213  16.912  43.912  1.00  0.00           C
ATOM   5878  C27 POPEE 347       1.313  16.672  44.962  1.00  0.00           C
ATOM   5881  C28 POPEE 347       2.343  17.803  45.071  1.00  0.00           C
ATOM   5884  C29 POPEE 347       3.343  17.482  46.162  1.00  0.00           C
ATOM   5886 0C21 POPEE 347       3.543  18.132  47.322  1.00  0.00           C
ATOM   5888 1C21 POPEE 347       2.783  19.322  47.852  1.00  0.00           C
ATOM   5891 2C21 POPEE 347       2.383  19.132  49.332  1.00  0.00           C
ATOM   5894 3C21 POPEE 347       3.543  19.322  50.321  1.00  0.00           C
ATOM   5897 4C21 POPEE 347       3.353  18.592  51.661  1.00  0.00           C
ATOM   5900 5C21 POPEE 347       3.533  17.073  51.542  1.00  0.00           C
ATOM   5903 6C21 POPEE 347       3.723  16.383  52.902  1.00  0.00           C
ATOM   5906 7C21 POPEE 347       4.123  14.902  52.781  1.00  0.00           C
ATOM   5909 8C21 POPEE 347       4.493  14.282  54.132  1.00  0.00           C
ATOM   5913  C33 POPEE 347       0.473  10.322  46.613  1.00  0.00           C
ATOM   5916  C34 POPEE 347       1.013  11.012  47.863  1.00  0.00           C
ATOM   5919  C35 POPEE 347       0.063  11.102  49.062  1.00  0.00           C
ATOM   5922  C36 POPEE 347       0.783  11.812  50.222  1.00  0.00           C
ATOM   5925  C37 POPEE 347      -0.077  12.122  51.452  1.00  0.00           C
ATOM   5928  C38 POPEE 347       0.583  11.652  52.751  1.00  0.00           C
ATOM   5931  C39 POPEE 347       0.373  12.602  53.942  1.00  0.00           C
ATOM   5934 0C31 POPEE 347       0.873  11.972  55.251  1.00  0.00           C
ATOM   5937 1C31 POPEE 347       0.913  12.952  56.431  1.00  0.00           C
ATOM   5940 2C31 POPEE 347       1.093  12.262  57.781  1.00  0.00           C
ATOM   5943 3C31 POPEE 347       2.463  11.602  58.002  1.00  0.00           C
ATOM   5946 4C31 POPEE 347       3.583  12.633  58.213  1.00  0.00           C
ATOM   5949 5C31 POPEE 347       4.813  12.043  58.912  1.00  0.00           C
ATOM   5952 6C31 POPEE 347       5.743  13.122  59.491  1.00  0.00           C
ATOM   5956  NH3 POPEF 348     110.962  76.972  37.981  1.00  0.00           N
ATOM   5960  C12 POPEF 348     112.262  76.722  38.722  1.00  0.00           C
ATOM   5963  C11 POPEF 348     113.453  77.372  38.002  1.00  0.00           C
ATOM   5966  P   POPEF 348     115.562  76.093  38.802  1.00  0.00           P
ATOM   5967  O13 POPEF 348     114.962  74.953  39.491  1.00  0.00           O
ATOM   5968  O14 POPEF 348     115.972  75.932  37.382  1.00  0.00           O
ATOM   5969  O11 POPEF 348     116.842  76.593  39.602  1.00  0.00           O
ATOM   5970  O12 POPEF 348     114.612  77.343  38.831  1.00  0.00           O
ATOM   5971  C1  POPEF 348     117.052  76.413  41.012  1.00  0.00           C
ATOM   5974  C2  POPEF 348     116.713  77.652  41.911  1.00  0.00           C
ATOM   5976  O21 POPEF 348     116.763  77.303  43.301  1.00  0.00           O
ATOM   5977  C21 POPEF 348     117.952  77.233  43.872  1.00  0.00           C
ATOM   5978  O22 POPEF 348     119.013  77.422  43.312  1.00  0.00           O
ATOM   5979  C22 POPEF 348     117.802  76.993  45.372  1.00  0.00           C
ATOM   5982  C3  POPEF 348     115.312  78.252  41.591  1.00  0.00           C
ATOM   5985  O31 POPEF 348     114.873  79.212  42.582  1.00  0.00           O
ATOM   5986  C31 POPEF 348     114.183  78.682  43.592  1.00  0.00           C
ATOM   5987  O32 POPEF 348     114.022  77.492  43.802  1.00  0.00           O
ATOM   5988  C32 POPEF 348     113.632  79.813  44.452  1.00  0.00           C
ATOM   5991  C23 POPEF 348     118.983  76.192  45.972  1.00  0.00           C
ATOM   5994  C24 POPEF 348     118.973  76.233  47.512  1.00  0.00           C
ATOM   5997  C25 POPEF 348     120.212  75.542  48.122  1.00  0.00           C
ATOM   6000  C26 POPEF 348     120.333  75.803  49.632  1.00  0.00           C
ATOM   6003  C27 POPEF 348     121.783  75.902  50.112  1.00  0.00           C
ATOM   6006  C28 POPEF 348     121.912  76.292  51.591  1.00  0.00           C
ATOM   6009  C29 POPEF 348     121.462  77.713  51.862  1.00  0.00           C
ATOM   6011 0C21 POPEF 348     122.252  78.792  51.972  1.00  0.00           C
ATOM   6013 1C21 POPEF 348     123.763  78.822  51.823  1.00  0.00           C
ATOM   6016 2C21 POPEF 348     124.462  78.913  53.193  1.00  0.00           C
ATOM   6019 3C21 POPEF 348     125.998  78.822  53.082  1.00  0.00           C
ATOM   6022 4C21 POPEF 348     126.688  78.703  54.443  1.00  0.00           C
ATOM   6025 5C21 POPEF 348     127.467  79.962  54.872  1.00  0.00           C
ATOM   6028 6C21 POPEF 348     126.588  81.202  55.042  1.00  0.00           C
ATOM   6031 7C21 POPEF 348     127.348  82.362  55.692  1.00  0.00           C
ATOM   6034 8C21 POPEF 348     126.517  83.643  55.853  1.00  0.00           C
ATOM   6038  C33 POPEF 348     112.562  79.312  45.452  1.00  0.00           C
ATOM   6041  C34 POPEF 348     113.183  78.762  46.753  1.00  0.00           C
ATOM   6044  C35 POPEF 348     113.663  79.843  47.732  1.00  0.00           C
ATOM   6047  C36 POPEF 348     112.753  79.993  48.952  1.00  0.00           C
ATOM   6050  C37 POPEF 348     111.362  80.583  48.642  1.00  0.00           C
ATOM   6053  C38 POPEF 348     110.272  80.082  49.603  1.00  0.00           C
ATOM   6056  C39 POPEF 348     110.552  80.402  51.072  1.00  0.00           C
ATOM   6059 0C31 POPEF 348     109.563  79.713  52.013  1.00  0.00           C
ATOM   6062 1C31 POPEF 348     109.832  80.023  53.482  1.00  0.00           C
ATOM   6065 2C31 POPEF 348     109.092  79.072  54.422  1.00  0.00           C
ATOM   6068 3C31 POPEF 348     108.973  79.602  55.862  1.00  0.00           C
ATOM   6071 4C31 POPEF 348     110.302  79.753  56.602  1.00  0.00           C
ATOM   6074 5C31 POPEF 348     110.072  80.222  58.052  1.00  0.00           C
ATOM   6077 6C31 POPEF 348     111.352  80.393  58.862  1.00  0.00           C
ATOM   6081  NH3 POPEG 349     127.218  86.012  32.493  1.00  0.00           N
ATOM   6085  C12 POPEG 349     126.088  87.002  32.392  1.00  0.00           C
ATOM   6088  C11 POPEG 349     126.668  88.402  32.181  1.00  0.00           C
ATOM   6091  P   POPEG 349     129.058  88.483  31.092  1.00  0.00           P
ATOM   6092  O13 POPEG 349     129.428  87.082  31.362  1.00  0.00           O
ATOM   6093  O14 POPEG 349     129.648  89.132  29.892  1.00  0.00           O
ATOM   6094  O11 POPEG 349     129.308  89.372  32.382  1.00  0.00           O
ATOM   6095  O12 POPEG 349     127.478  88.472  30.992  1.00  0.00           O
ATOM   6096  C1  POPEG 349     130.448  89.442  33.241  1.00  0.00           C
ATOM   6099  C2  POPEG 349     130.228  88.603  34.542  1.00  0.00           C
ATOM   6101  O21 POPEG 349     130.708  89.182  35.772  1.00  0.00           O
ATOM   6102  C21 POPEG 349     130.148  90.262  36.282  1.00  0.00           C
ATOM   6103  O22 POPEG 349     129.548  91.132  35.671  1.00  0.00           O
ATOM   6104  C22 POPEG 349     130.217  90.122  37.822  1.00  0.00           C
ATOM   6107  C3  POPEG 349     130.868  87.182  34.392  1.00  0.00           C
ATOM   6110  O31 POPEG 349     130.388  86.283  35.411  1.00  0.00           O
ATOM   6111  C31 POPEG 349     131.188  86.112  36.461  1.00  0.00           C
ATOM   6112  O32 POPEG 349     132.288  86.632  36.612  1.00  0.00           O
ATOM   6113  C32 POPEG 349     130.458  85.253  37.482  1.00  0.00           C
ATOM   6116  C23 POPEG 349     129.058  89.242  38.382  1.00  0.00           C
ATOM   6119  C24 POPEG 349     129.348  88.453  39.673  1.00  0.00           C
ATOM   6122  C25 POPEG 349     129.498  89.272  40.972  1.00  0.00           C
ATOM   6125  C26 POPEG 349     129.308  88.422  42.243  1.00  0.00           C
ATOM   6128  C27 POPEG 349     129.828  89.102  43.522  1.00  0.00           C
ATOM   6131  C28 POPEG 349     129.708  88.252  44.812  1.00  0.00           C
ATOM   6134  C29 POPEG 349     128.368  88.402  45.472  1.00  0.00           C
ATOM   6136 0C21 POPEG 349     127.908  87.652  46.482  1.00  0.00           C
ATOM   6138 1C21 POPEG 349     128.638  86.482  47.092  1.00  0.00           C
ATOM   6141 2C21 POPEG 349     127.808  85.712  48.152  1.00  0.00           C
ATOM   6144 3C21 POPEG 349     126.388  85.343  47.692  1.00  0.00           C
ATOM   6147 4C21 POPEG 349     125.868  84.042  48.333  1.00  0.00           C
ATOM   6150 5C21 POPEG 349     124.463  83.663  47.841  1.00  0.00           C
ATOM   6153 6C21 POPEG 349     124.003  82.292  48.342  1.00  0.00           C
ATOM   6156 7C21 POPEG 349     122.703  81.822  47.681  1.00  0.00           C
ATOM   6159 8C21 POPEG 349     122.213  80.463  48.161  1.00  0.00           C
ATOM   6163  C33 POPEG 349     131.368  84.242  38.212  1.00  0.00           C
ATOM   6166  C34 POPEG 349     130.768  83.822  39.551  1.00  0.00           C
ATOM   6169  C35 POPEG 349     131.128  82.382  39.952  1.00  0.00           C
ATOM   6172  C36 POPEG 349     130.258  81.352  39.212  1.00  0.00           C
ATOM   6175  C37 POPEG 349     130.498  79.942  39.732  1.00  0.00           C
ATOM   6178  C38 POPEG 349     129.608  78.882  39.062  1.00  0.00           C
ATOM   6181  C39 POPEG 349     129.747  77.502  39.702  1.00  0.00           C
ATOM   6184 0C31 POPEG 349     129.218  77.453  41.142  1.00  0.00           C
ATOM   6187 1C31 POPEG 349     129.378  76.072  41.782  1.00  0.00           C
ATOM   6190 2C31 POPEG 349     128.967  76.042  43.263  1.00  0.00           C
ATOM   6193 3C31 POPEG 349     129.168  74.692  43.972  1.00  0.00           C
ATOM   6196 4C31 POPEG 349     130.618  74.182  44.052  1.00  0.00           C
ATOM   6199 5C31 POPEG 349     130.708  72.892  44.892  1.00  0.00           C
ATOM   6202 6C31 POPEG 349     132.038  72.152  44.762  1.00  0.00           C
ATOM   6206  NH3 POPEH 350      62.962  47.973  41.602  1.00  0.00           N
ATOM   6210  C12 POPEH 350      63.263  47.512  40.211  1.00  0.00           C
ATOM   6213  C11 POPEH 350      63.782  46.073  40.252  1.00  0.00           C
ATOM   6216  P   POPEH 350      65.143  45.303  42.382  1.00  0.00           P
ATOM   6217  O13 POPEH 350      64.172  44.202  42.431  1.00  0.00           O
ATOM   6218  O14 POPEH 350      66.573  44.932  42.522  1.00  0.00           O
ATOM   6219  O11 POPEH 350      64.723  46.483  43.371  1.00  0.00           O
ATOM   6220  O12 POPEH 350      65.003  46.012  40.993  1.00  0.00           O
ATOM   6221  C1  POPEH 350      65.672  47.292  44.062  1.00  0.00           C
ATOM   6224  C2  POPEH 350      66.232  46.593  45.352  1.00  0.00           C
ATOM   6226  O21 POPEH 350      66.352  47.453  46.502  1.00  0.00           O
ATOM   6227  C21 POPEH 350      66.832  48.672  46.423  1.00  0.00           C
ATOM   6228  O22 POPEH 350      67.302  49.202  45.433  1.00  0.00           O
ATOM   6229  C22 POPEH 350      66.753  49.322  47.821  1.00  0.00           C
ATOM   6232  C3  POPEH 350      67.543  45.813  45.022  1.00  0.00           C
ATOM   6235  O31 POPEH 350      68.513  45.832  46.082  1.00  0.00           O
ATOM   6236  C31 POPEH 350      69.443  44.872  45.941  1.00  0.00           C
ATOM   6237  O32 POPEH 350      69.513  44.093  45.011  1.00  0.00           O
ATOM   6238  C32 POPEH 350      70.473  44.972  47.083  1.00  0.00           C
ATOM   6241  C23 POPEH 350      68.021  49.093  48.672  1.00  0.00           C
ATOM   6244  C24 POPEH 350      68.113  49.983  49.942  1.00  0.00           C
ATOM   6247  C25 POPEH 350      67.272  49.512  51.142  1.00  0.00           C
ATOM   6250  C26 POPEH 350      68.043  49.423  52.482  1.00  0.00           C
ATOM   6253  C27 POPEH 350      67.161  49.282  53.751  1.00  0.00           C
ATOM   6256  C28 POPEH 350      67.983  48.913  55.012  1.00  0.00           C
ATOM   6259  C29 POPEH 350      67.453  49.433  56.332  1.00  0.00           C
ATOM   6261 0C21 POPEH 350      67.373  48.773  57.512  1.00  0.00           C
ATOM   6263 1C21 POPEH 350      67.733  47.332  57.771  1.00  0.00           C
ATOM   6266 2C21 POPEH 350      69.233  47.022  57.942  1.00  0.00           C
ATOM   6269 3C21 POPEH 350      69.782  47.122  59.382  1.00  0.00           C
ATOM   6272 4C21 POPEH 350      71.193  46.512  59.472  1.00  0.00           C
ATOM   6275 5C21 POPEH 350      71.832  46.553  60.871  1.00  0.00           C
ATOM   6278 6C21 POPEH 350      73.172  45.803  60.882  1.00  0.00           C
ATOM   6281 7C21 POPEH 350      73.883  45.792  62.243  1.00  0.00           C
ATOM   6284 8C21 POPEH 350      75.212  45.023  62.191  1.00  0.00           C
ATOM   6288  C33 POPEH 350      70.863  46.432  47.392  1.00  0.00           C
ATOM   6291  C34 POPEH 350      71.771  46.632  48.612  1.00  0.00           C
ATOM   6294  C35 POPEH 350      71.983  48.132  48.862  1.00  0.00           C
ATOM   6297  C36 POPEH 350      72.893  48.512  50.032  1.00  0.00           C
ATOM   6300  C37 POPEH 350      72.903  50.042  50.243  1.00  0.00           C
ATOM   6303  C38 POPEH 350      73.992  50.532  51.202  1.00  0.00           C
ATOM   6306  C39 POPEH 350      73.662  50.352  52.692  1.00  0.00           C
ATOM   6309 0C31 POPEH 350      72.653  51.372  53.222  1.00  0.00           C
ATOM   6312 1C31 POPEH 350      72.662  51.502  54.762  1.00  0.00           C
ATOM   6315 2C31 POPEH 350      71.763  52.643  55.232  1.00  0.00           C
ATOM   6318 3C31 POPEH 350      71.832  52.932  56.742  1.00  0.00           C
ATOM   6321 4C31 POPEH 350      71.203  51.842  57.622  1.00  0.00           C
ATOM   6324 5C31 POPEH 350      70.753  52.393  58.982  1.00  0.00           C
ATOM   6327 6C31 POPEH 350      70.192  51.312  59.912  1.00  0.00           C
ATOM   6331  NH3 POPEI 351      65.052 121.512  40.993  1.00  0.00           N
ATOM   6335  C12 POPEI 351      65.183 122.922  40.481  1.00  0.00           C
ATOM   6338  C11 POPEI 351      65.532 123.902  41.622  1.00  0.00           C
ATOM   6341  P   POPEI 351      66.393 126.442  41.572  1.00  0.00           P
ATOM   6342  O13 POPEI 351      67.433 126.482  40.532  1.00  0.00           O
ATOM   6343  O14 POPEI 351      65.543 127.633  41.753  1.00  0.00           O
ATOM   6344  O11 POPEI 351      67.062 126.033  42.933  1.00  0.00           O
ATOM   6345  O12 POPEI 351      65.451 125.242  41.172  1.00  0.00           O
ATOM   6346  C1  POPEI 351      66.442 125.622  44.152  1.00  0.00           C
ATOM   6349  C2  POPEI 351      65.352 126.593  44.722  1.00  0.00           C
ATOM   6351  O21 POPEI 351      65.403 126.663  46.172  1.00  0.00           O
ATOM   6352  C21 POPEI 351      65.223 125.512  46.823  1.00  0.00           C
ATOM   6353  O22 POPEI 351      65.122 124.423  46.312  1.00  0.00           O
ATOM   6354  C22 POPEI 351      65.133 125.762  48.333  1.00  0.00           C
ATOM   6357  C3  POPEI 351      63.912 126.262  44.202  1.00  0.00           C
ATOM   6360  O31 POPEI 351      62.973 127.242  44.681  1.00  0.00           O
ATOM   6361  C31 POPEI 351      62.293 126.902  45.763  1.00  0.00           C
ATOM   6362  O32 POPEI 351      62.253 125.802  46.272  1.00  0.00           O
ATOM   6363  C32 POPEI 351      61.653 128.173  46.321  1.00  0.00           C
ATOM   6366  C23 POPEI 351      63.852 125.113  48.912  1.00  0.00           C
ATOM   6369  C24 POPEI 351      64.032 124.382  50.251  1.00  0.00           C
ATOM   6372  C25 POPEI 351      63.843 125.273  51.493  1.00  0.00           C
ATOM   6375  C26 POPEI 351      63.863 124.423  52.771  1.00  0.00           C
ATOM   6378  C27 POPEI 351      63.333 125.142  54.012  1.00  0.00           C
ATOM   6381  C28 POPEI 351      63.233 124.203  55.232  1.00  0.00           C
ATOM   6384  C29 POPEI 351      62.532 124.843  56.402  1.00  0.00           C
ATOM   6386 0C21 POPEI 351      62.653 124.493  57.692  1.00  0.00           C
ATOM   6388 1C21 POPEI 351      63.503 123.383  58.262  1.00  0.00           C
ATOM   6391 2C21 POPEI 351      64.462 123.872  59.362  1.00  0.00           C
ATOM   6394 3C21 POPEI 351      65.282 122.722  59.952  1.00  0.00           C
ATOM   6397 4C21 POPEI 351      66.123 123.122  61.162  1.00  0.00           C
ATOM   6400 5C21 POPEI 351      66.933 121.942  61.711  1.00  0.00           C
ATOM   6403 6C21 POPEI 351      67.662 122.242  63.031  1.00  0.00           C
ATOM   6406 7C21 POPEI 351      68.883 123.173  62.891  1.00  0.00           C
ATOM   6409 8C21 POPEI 351      68.802 124.412  63.782  1.00  0.00           C
ATOM   6413  C33 POPEI 351      61.992 128.382  47.812  1.00  0.00           C
ATOM   6416  C34 POPEI 351      61.623 129.777  48.333  1.00  0.00           C
ATOM   6419  C35 POPEI 351      61.613 129.797  49.872  1.00  0.00           C
ATOM   6422  C36 POPEI 351      61.422 131.188  50.503  1.00  0.00           C
ATOM   6425  C37 POPEI 351      61.253 131.038  52.022  1.00  0.00           C
ATOM   6428  C38 POPEI 351      61.453 132.328  52.821  1.00  0.00           C
ATOM   6431  C39 POPEI 351      61.323 132.057  54.332  1.00  0.00           C
ATOM   6434 0C31 POPEI 351      62.083 133.037  55.222  1.00  0.00           C
ATOM   6437 1C31 POPEI 351      61.972 132.617  56.692  1.00  0.00           C
ATOM   6440 2C31 POPEI 351      62.703 133.547  57.662  1.00  0.00           C
ATOM   6443 3C31 POPEI 351      62.453 133.177  59.132  1.00  0.00           C
ATOM   6446 4C31 POPEI 351      62.913 131.757  59.502  1.00  0.00           C
ATOM   6449 5C31 POPEI 351      62.552 131.377  60.941  1.00  0.00           C
ATOM   6452 6C31 POPEI 351      62.863 129.917  61.272  1.00  0.00           C
ATOM   6456  NH3 POPEJ 352     100.463 100.113  83.202  1.00  0.00           N
ATOM   6460  C12 POPEJ 352     101.672 100.932  83.531  1.00  0.00           C
ATOM   6463  C11 POPEJ 352     101.632 102.322  82.892  1.00  0.00           C
ATOM   6466  P   POPEJ 352     104.202 102.902  82.783  1.00  0.00           P
ATOM   6467  O13 POPEJ 352     104.752 104.233  82.402  1.00  0.00           O
ATOM   6468  O14 POPEJ 352     105.013 102.072  83.682  1.00  0.00           O
ATOM   6469  O11 POPEJ 352     103.983 102.093  81.442  1.00  0.00           O
ATOM   6470  O12 POPEJ 352     102.742 103.093  83.353  1.00  0.00           O
ATOM   6471  C1  POPEJ 352     104.862 102.222  80.322  1.00  0.00           C
ATOM   6474  C2  POPEJ 352     104.083 101.822  79.042  1.00  0.00           C
ATOM   6476  O21 POPEJ 352     104.892 101.772  77.852  1.00  0.00           O
ATOM   6477  C21 POPEJ 352     105.503 102.902  77.472  1.00  0.00           C
ATOM   6478  O22 POPEJ 352     105.333 103.992  77.972  1.00  0.00           O
ATOM   6479  C22 POPEJ 352     106.433 102.563  76.301  1.00  0.00           C
ATOM   6482  C3  POPEJ 352     102.753 102.613  78.822  1.00  0.00           C
ATOM   6485  O31 POPEJ 352     101.683 101.733  78.431  1.00  0.00           O
ATOM   6486  C31 POPEJ 352     101.303 101.472  77.181  1.00  0.00           C
ATOM   6487  O32 POPEJ 352     100.403 100.692  76.902  1.00  0.00           O
ATOM   6488  C32 POPEJ 352     102.102 102.172  76.082  1.00  0.00           C
ATOM   6491  C23 POPEJ 352     106.993 103.803  75.562  1.00  0.00           C
ATOM   6494  C24 POPEJ 352     107.842 103.453  74.312  1.00  0.00           C
ATOM   6497  C25 POPEJ 352     109.342 103.223  74.552  1.00  0.00           C
ATOM   6500  C26 POPEJ 352     110.253 104.343  73.992  1.00  0.00           C
ATOM   6503  C27 POPEJ 352     111.702 103.872  73.762  1.00  0.00           C
ATOM   6506  C28 POPEJ 352     112.712 104.993  73.451  1.00  0.00           C
ATOM   6509  C29 POPEJ 352     114.102 104.453  73.222  1.00  0.00           C
ATOM   6511 0C21 POPEJ 352     114.873 104.563  72.112  1.00  0.00           C
ATOM   6513 1C21 POPEJ 352     114.533 105.253  70.811  1.00  0.00           C
ATOM   6516 2C21 POPEJ 352     114.612 104.333  69.581  1.00  0.00           C
ATOM   6519 3C21 POPEJ 352     114.543 105.142  68.272  1.00  0.00           C
ATOM   6522 4C21 POPEJ 352     114.132 104.322  67.042  1.00  0.00           C
ATOM   6525 5C21 POPEJ 352     114.013 105.173  65.762  1.00  0.00           C
ATOM   6528 6C21 POPEJ 352     112.873 106.212  65.792  1.00  0.00           C
ATOM   6531 7C21 POPEJ 352     112.793 107.042  64.512  1.00  0.00           C
ATOM   6534 8C21 POPEJ 352     111.623 108.022  64.512  1.00  0.00           C
ATOM   6538  C33 POPEJ 352     101.452 101.902  74.692  1.00  0.00           C
ATOM   6541  C34 POPEJ 352     102.242 102.472  73.512  1.00  0.00           C
ATOM   6544  C35 POPEJ 352     101.343 102.703  72.292  1.00  0.00           C
ATOM   6547  C36 POPEJ 352     102.063 103.453  71.161  1.00  0.00           C
ATOM   6550  C37 POPEJ 352     101.362 103.392  69.802  1.00  0.00           C
ATOM   6553  C38 POPEJ 352     102.163 104.122  68.712  1.00  0.00           C
ATOM   6556  C39 POPEJ 352     101.623 103.822  67.312  1.00  0.00           C
ATOM   6559 0C31 POPEJ 352     102.453 104.423  66.173  1.00  0.00           C
ATOM   6562 1C31 POPEJ 352     102.273 105.932  65.982  1.00  0.00           C
ATOM   6565 2C31 POPEJ 352     103.232 106.482  64.923  1.00  0.00           C
ATOM   6568 3C31 POPEJ 352     103.033 107.983  64.673  1.00  0.00           C
ATOM   6571 4C31 POPEJ 352     104.092 108.553  63.722  1.00  0.00           C
ATOM   6574 5C31 POPEJ 352     103.852 110.033  63.412  1.00  0.00           C
ATOM   6577 6C31 POPEJ 352     105.002 110.673  62.632  1.00  0.00           C
ATOM   6581  NH3 POPEK 353      69.201  58.162  42.252  1.00  0.00           N
ATOM   6585  C12 POPEK 353      68.942  56.682  42.372  1.00  0.00           C
ATOM   6588  C11 POPEK 353      67.543  56.372  42.933  1.00  0.00           C
ATOM   6591  P   POPEK 353      65.973  54.293  43.032  1.00  0.00           P
ATOM   6592  O13 POPEK 353      64.973  55.273  43.472  1.00  0.00           O
ATOM   6593  O14 POPEK 353      65.782  53.563  41.762  1.00  0.00           O
ATOM   6594  O11 POPEK 353      66.113  53.222  44.183  1.00  0.00           O
ATOM   6595  O12 POPEK 353      67.412  54.953  43.042  1.00  0.00           O
ATOM   6596  C1  POPEK 353      66.623  53.602  45.462  1.00  0.00           C
ATOM   6599  C2  POPEK 353      67.852  52.752  45.783  1.00  0.00           C
ATOM   6601  O21 POPEK 353      68.172  52.832  47.181  1.00  0.00           O
ATOM   6602  C21 POPEK 353      68.672  53.983  47.592  1.00  0.00           C
ATOM   6603  O22 POPEK 353      68.693  55.032  46.981  1.00  0.00           O
ATOM   6604  C22 POPEK 353      69.393  53.752  48.912  1.00  0.00           C
ATOM   6607  C3  POPEK 353      69.052  53.062  44.822  1.00  0.00           C
ATOM   6610  O31 POPEK 353      70.273  52.492  45.341  1.00  0.00           O
ATOM   6611  C31 POPEK 353      71.372  53.192  45.152  1.00  0.00           C
ATOM   6612  O32 POPEK 353      71.483  54.142  44.382  1.00  0.00           O
ATOM   6613  C32 POPEK 353      72.433  52.672  46.102  1.00  0.00           C
ATOM   6616  C23 POPEK 353      68.492  53.803  50.162  1.00  0.00           C
ATOM   6619  C24 POPEK 353      69.363  53.762  51.431  1.00  0.00           C
ATOM   6622  C25 POPEK 353      68.573  53.942  52.732  1.00  0.00           C
ATOM   6625  C26 POPEK 353      69.223  54.983  53.652  1.00  0.00           C
ATOM   6628  C27 POPEK 353      68.373  55.322  54.882  1.00  0.00           C
ATOM   6631  C28 POPEK 353      68.962  56.502  55.682  1.00  0.00           C
ATOM   6634  C29 POPEK 353      67.903  57.262  56.431  1.00  0.00           C
ATOM   6636 0C21 POPEK 353      67.903  57.632  57.722  1.00  0.00           C
ATOM   6638 1C21 POPEK 353      68.973  57.372  58.751  1.00  0.00           C
ATOM   6641 2C21 POPEK 353      68.462  56.432  59.853  1.00  0.00           C
ATOM   6644 3C21 POPEK 353      69.492  56.233  60.972  1.00  0.00           C
ATOM   6647 4C21 POPEK 353      68.903  55.462  62.162  1.00  0.00           C
ATOM   6650 5C21 POPEK 353      69.873  55.332  63.342  1.00  0.00           C
ATOM   6653 6C21 POPEK 353      69.233  54.692  64.582  1.00  0.00           C
ATOM   6656 7C21 POPEK 353      68.202  55.622  65.251  1.00  0.00           C
ATOM   6659 8C21 POPEK 353      67.562  55.062  66.512  1.00  0.00           C
ATOM   6663  C33 POPEK 353      73.482  53.733  46.472  1.00  0.00           C
ATOM   6666  C34 POPEK 353      72.913  54.813  47.412  1.00  0.00           C
ATOM   6669  C35 POPEK 353      72.842  54.402  48.891  1.00  0.00           C
ATOM   6672  C36 POPEK 353      72.683  55.622  49.792  1.00  0.00           C
ATOM   6675  C37 POPEK 353      73.021  55.382  51.272  1.00  0.00           C
ATOM   6678  C38 POPEK 353      72.672  56.632  52.083  1.00  0.00           C
ATOM   6681  C39 POPEK 353      73.193  56.672  53.522  1.00  0.00           C
ATOM   6684 0C31 POPEK 353      72.773  57.983  54.211  1.00  0.00           C
ATOM   6687 1C31 POPEK 353      73.443  58.142  55.572  1.00  0.00           C
ATOM   6690 2C31 POPEK 353      72.962  59.353  56.372  1.00  0.00           C
ATOM   6693 3C31 POPEK 353      73.793  59.532  57.652  1.00  0.00           C
ATOM   6696 4C31 POPEK 353      73.073  60.352  58.722  1.00  0.00           C
ATOM   6699 5C31 POPEK 353      73.852  60.392  60.042  1.00  0.00           C
ATOM   6702 6C31 POPEK 353      73.143  61.163  61.162  1.00  0.00           C
ATOM   6706  NH3 POPEL 354      33.042  60.392  41.521  1.00  0.00           N
ATOM   6710  C12 POPEL 354      34.282  60.322  42.352  1.00  0.00           C
ATOM   6713  C11 POPEL 354      35.573  60.422  41.521  1.00  0.00           C
ATOM   6716  P   POPEL 354      38.082  61.052  42.112  1.00  0.00           P
ATOM   6717  O13 POPEL 354      38.612  60.273  40.962  1.00  0.00           O
ATOM   6718  O14 POPEL 354      38.053  62.512  41.943  1.00  0.00           O
ATOM   6719  O11 POPEL 354      38.872  60.753  43.452  1.00  0.00           O
ATOM   6720  O12 POPEL 354      36.653  60.473  42.441  1.00  0.00           O
ATOM   6721  C1  POPEL 354      38.303  60.143  44.612  1.00  0.00           C
ATOM   6724  C2  POPEL 354      37.643  61.163  45.601  1.00  0.00           C
ATOM   6726  O21 POPEL 354      38.363  61.252  46.851  1.00  0.00           O
ATOM   6727  C21 POPEL 354      38.233  60.273  47.732  1.00  0.00           C
ATOM   6728  O22 POPEL 354      37.852  59.142  47.512  1.00  0.00           O
ATOM   6729  C22 POPEL 354      38.602  60.792  49.113  1.00  0.00           C
ATOM   6732  C3  POPEL 354      36.113  60.953  45.822  1.00  0.00           C
ATOM   6735  O31 POPEL 354      35.602  61.933  46.762  1.00  0.00           O
ATOM   6736  C31 POPEL 354      34.582  61.523  47.512  1.00  0.00           C
ATOM   6737  O32 POPEL 354      34.062  60.422  47.452  1.00  0.00           O
ATOM   6738  C32 POPEL 354      34.133  62.632  48.441  1.00  0.00           C
ATOM   6741  C23 POPEL 354      40.122  60.762  49.393  1.00  0.00           C
ATOM   6744  C24 POPEL 354      40.483  61.602  50.632  1.00  0.00           C
ATOM   6747  C25 POPEL 354      39.833  61.143  51.943  1.00  0.00           C
ATOM   6750  C26 POPEL 354      40.163  59.683  52.292  1.00  0.00           C
ATOM   6753  C27 POPEL 354      39.852  59.332  53.751  1.00  0.00           C
ATOM   6756  C28 POPEL 354      40.982  59.713  54.722  1.00  0.00           C
ATOM   6759  C29 POPEL 354      40.622  59.353  56.152  1.00  0.00           C
ATOM   6761 0C21 POPEL 354      40.923  58.202  56.781  1.00  0.00           C
ATOM   6763 1C21 POPEL 354      41.663  57.022  56.202  1.00  0.00           C
ATOM   6766 2C21 POPEL 354      43.043  56.822  56.851  1.00  0.00           C
ATOM   6769 3C21 POPEL 354      43.733  55.532  56.382  1.00  0.00           C
ATOM   6772 4C21 POPEL 354      45.183  55.392  56.882  1.00  0.00           C
ATOM   6775 5C21 POPEL 354      45.303  55.262  58.412  1.00  0.00           C
ATOM   6778 6C21 POPEL 354      45.533  53.822  58.872  1.00  0.00           C
ATOM   6781 7C21 POPEL 354      45.573  53.672  60.402  1.00  0.00           C
ATOM   6784 8C21 POPEL 354      45.772  52.222  60.862  1.00  0.00           C
ATOM   6788  C33 POPEL 354      34.012  62.162  49.912  1.00  0.00           C
ATOM   6791  C34 POPEL 354      35.372  61.912  50.573  1.00  0.00           C
ATOM   6794  C35 POPEL 354      35.273  61.233  51.952  1.00  0.00           C
ATOM   6797  C36 POPEL 354      34.512  62.053  53.003  1.00  0.00           C
ATOM   6800  C37 POPEL 354      34.192  61.222  54.253  1.00  0.00           C
ATOM   6803  C38 POPEL 354      33.262  61.983  55.211  1.00  0.00           C
ATOM   6806  C39 POPEL 354      32.782  61.133  56.391  1.00  0.00           C
ATOM   6809 0C31 POPEL 354      31.703  60.102  56.022  1.00  0.00           C
ATOM   6812 1C31 POPEL 354      30.983  59.573  57.282  1.00  0.00           C
ATOM   6815 2C31 POPEL 354      29.812  58.633  56.972  1.00  0.00           C
ATOM   6818 3C31 POPEL 354      28.903  58.383  58.192  1.00  0.00           C
ATOM   6821 4C31 POPEL 354      28.083  59.622  58.612  1.00  0.00           C
ATOM   6824 5C31 POPEL 354      27.133  59.353  59.772  1.00  0.00           C
ATOM   6827 6C31 POPEL 354      26.332  60.592  60.172  1.00  0.00           C
ATOM   6831  NH3 POPEM 355      80.893  68.523  41.531  1.00  0.00           N
ATOM   6835  C12 POPEM 355      81.893  67.722  40.742  1.00  0.00           C
ATOM   6838  C11 POPEM 355      81.903  66.252  41.212  1.00  0.00           C
ATOM   6841  P   POPEM 355      80.233  64.233  40.792  1.00  0.00           P
ATOM   6842  O13 POPEM 355      79.032  64.233  39.922  1.00  0.00           O
ATOM   6843  O14 POPEM 355      81.443  63.563  40.292  1.00  0.00           O
ATOM   6844  O11 POPEM 355      79.831  63.563  42.173  1.00  0.00           O
ATOM   6845  O12 POPEM 355      80.582  65.733  41.212  1.00  0.00           O
ATOM   6846  C1  POPEM 355      80.783  63.422  43.222  1.00  0.00           C
ATOM   6849  C2  POPEM 355      80.112  63.262  44.612  1.00  0.00           C
ATOM   6851  O21 POPEM 355      80.872  62.273  45.322  1.00  0.00           O
ATOM   6852  C21 POPEM 355      81.282  62.612  46.531  1.00  0.00           C
ATOM   6853  O22 POPEM 355      81.123  63.703  47.062  1.00  0.00           O
ATOM   6854  C22 POPEM 355      82.003  61.442  47.191  1.00  0.00           C
ATOM   6857  C3  POPEM 355      78.612  62.822  44.542  1.00  0.00           C
ATOM   6860  O31 POPEM 355      77.863  63.142  45.731  1.00  0.00           O
ATOM   6861  C31 POPEM 355      77.912  62.323  46.771  1.00  0.00           C
ATOM   6862  O32 POPEM 355      78.593  61.312  46.851  1.00  0.00           O
ATOM   6863  C32 POPEM 355      76.972  62.832  47.863  1.00  0.00           C
ATOM   6866  C23 POPEM 355      81.713  61.463  48.712  1.00  0.00           C
ATOM   6869  C24 POPEM 355      82.352  60.312  49.492  1.00  0.00           C
ATOM   6872  C25 POPEM 355      81.903  60.362  50.962  1.00  0.00           C
ATOM   6875  C26 POPEM 355      82.402  59.202  51.823  1.00  0.00           C
ATOM   6878  C27 POPEM 355      83.652  59.542  52.641  1.00  0.00           C
ATOM   6881  C28 POPEM 355      84.062  58.422  53.612  1.00  0.00           C
ATOM   6884  C29 POPEM 355      83.173  58.352  54.832  1.00  0.00           C
ATOM   6886 0C21 POPEM 355      83.553  58.402  56.122  1.00  0.00           C
ATOM   6888 1C21 POPEM 355      84.962  58.563  56.652  1.00  0.00           C
ATOM   6891 2C21 POPEM 355      85.062  59.542  57.832  1.00  0.00           C
ATOM   6894 3C21 POPEM 355      84.472  59.002  59.141  1.00  0.00           C
ATOM   6897 4C21 POPEM 355      84.643  59.992  60.312  1.00  0.00           C
ATOM   6900 5C21 POPEM 355      84.253  59.402  61.672  1.00  0.00           C
ATOM   6903 6C21 POPEM 355      82.823  58.843  61.731  1.00  0.00           C
ATOM   6906 7C21 POPEM 355      82.513  58.212  63.091  1.00  0.00           C
ATOM   6909 8C21 POPEM 355      81.193  57.432  63.143  1.00  0.00           C
ATOM   6913  C33 POPEM 355      77.712  63.252  49.152  1.00  0.00           C
ATOM   6916  C34 POPEM 355      76.753  63.893  50.162  1.00  0.00           C
ATOM   6919  C35 POPEM 355      77.323  64.042  51.582  1.00  0.00           C
ATOM   6922  C36 POPEM 355      78.653  64.803  51.672  1.00  0.00           C
ATOM   6925  C37 POPEM 355      79.083  65.033  53.132  1.00  0.00           C
ATOM   6928  C38 POPEM 355      80.533  65.532  53.222  1.00  0.00           C
ATOM   6931  C39 POPEM 355      81.093  65.662  54.653  1.00  0.00           C
ATOM   6934 0C31 POPEM 355      80.722  66.983  55.352  1.00  0.00           C
ATOM   6937 1C31 POPEM 355      81.522  67.182  56.641  1.00  0.00           C
ATOM   6940 2C31 POPEM 355      81.333  68.563  57.292  1.00  0.00           C
ATOM   6943 3C31 POPEM 355      79.952  68.792  57.932  1.00  0.00           C
ATOM   6946 4C31 POPEM 355      79.652  67.832  59.082  1.00  0.00           C
ATOM   6949 5C31 POPEM 355      78.301  68.093  59.762  1.00  0.00           C
ATOM   6952 6C31 POPEM 355      77.963  67.053  60.832  1.00  0.00           C
ATOM   6956  NH3 POPEN 356     121.073   2.472  76.921  1.00  0.00           N
ATOM   6960  C12 POPEN 356     122.503   2.612  77.363  1.00  0.00           C
ATOM   6963  C11 POPEN 356     123.413   1.662  76.571  1.00  0.00           C
ATOM   6966  P   POPEN 356     125.678   2.832  76.292  1.00  0.00           P
ATOM   6967  O13 POPEN 356     124.913   4.082  76.103  1.00  0.00           O
ATOM   6968  O14 POPEN 356     126.988   2.972  76.982  1.00  0.00           O
ATOM   6969  O11 POPEN 356     125.858   2.132  74.882  1.00  0.00           O
ATOM   6970  O12 POPEN 356     124.763   1.792  77.042  1.00  0.00           O
ATOM   6971  C1  POPEN 356     127.068   1.402  74.622  1.00  0.00           C
ATOM   6974  C2  POPEN 356     126.968   0.692  73.241  1.00  0.00           C
ATOM   6976  O21 POPEN 356     127.598   1.432  72.181  1.00  0.00           O
ATOM   6977  C21 POPEN 356     127.068   2.582  71.781  1.00  0.00           C
ATOM   6978  O22 POPEN 356     126.078   3.132  72.201  1.00  0.00           O
ATOM   6979  C22 POPEN 356     127.958   3.112  70.641  1.00  0.00           C
ATOM   6982  C3  POPEN 356     125.503   0.242  72.961  1.00  0.00           C
ATOM   6985  O31 POPEN 356     125.423  -0.913  72.103  1.00  0.00           O
ATOM   6986  C31 POPEN 356     125.443  -0.653  70.811  1.00  0.00           C
ATOM   6987  O32 POPEN 356     125.513   0.442  70.292  1.00  0.00           O
ATOM   6988  C32 POPEN 356     125.333  -1.973  70.032  1.00  0.00           C
ATOM   6991  C23 POPEN 356     127.398   4.402  70.012  1.00  0.00           C
ATOM   6994  C24 POPEN 356     128.168   4.902  68.782  1.00  0.00           C
ATOM   6997  C25 POPEN 356     129.578   5.422  69.112  1.00  0.00           C
ATOM   7000  C26 POPEN 356     130.178   6.222  67.942  1.00  0.00           C
ATOM   7003  C27 POPEN 356     131.668   6.562  68.132  1.00  0.00           C
ATOM   7006  C28 POPEN 356     132.158   7.682  67.191  1.00  0.00           C
ATOM   7009  C29 POPEN 356     131.998   7.362  65.722  1.00  0.00           C
ATOM   7011 0C21 POPEN 356     132.328   8.202  64.723  1.00  0.00           C
ATOM   7013 1C21 POPEN 356     132.908   9.592  64.872  1.00  0.00           C
ATOM   7016 2C21 POPEN 356     132.328  10.622  63.872  1.00  0.00           C
ATOM   7019 3C21 POPEN 356     130.878  11.042  64.173  1.00  0.00           C
ATOM   7022 4C21 POPEN 356     130.318  12.022  63.132  1.00  0.00           C
ATOM   7025 5C21 POPEN 356     128.858  12.442  63.382  1.00  0.00           C
ATOM   7028 6C21 POPEN 356     128.688  13.432  64.542  1.00  0.00           C
ATOM   7031 7C21 POPEN 356     127.228  13.842  64.762  1.00  0.00           C
ATOM   7034 8C21 POPEN 356     127.028  14.822  65.923  1.00  0.00           C
ATOM   7038  C33 POPEN 356     125.383  -1.723  68.512  1.00  0.00           C
ATOM   7041  C34 POPEN 356     125.143  -2.983  67.672  1.00  0.00           C
ATOM   7044  C35 POPEN 356     125.123  -2.683  66.162  1.00  0.00           C
ATOM   7047  C36 POPEN 356     123.803  -2.033  65.752  1.00  0.00           C
ATOM   7050  C37 POPEN 356     123.783  -1.563  64.292  1.00  0.00           C
ATOM   7053  C38 POPEN 356     122.433  -0.943  63.931  1.00  0.00           C
ATOM   7056  C39 POPEN 356     122.453  -0.163  62.612  1.00  0.00           C
ATOM   7059 0C31 POPEN 356     123.133   1.202  62.742  1.00  0.00           C
ATOM   7062 1C31 POPEN 356     123.283   1.892  61.382  1.00  0.00           C
ATOM   7065 2C31 POPEN 356     123.943   3.272  61.442  1.00  0.00           C
ATOM   7068 3C31 POPEN 356     124.153   3.842  60.042  1.00  0.00           C
ATOM   7071 4C31 POPEN 356     124.783   5.242  60.032  1.00  0.00           C
ATOM   7074 5C31 POPEN 356     125.263   5.622  58.622  1.00  0.00           C
ATOM   7077 6C31 POPEN 356     125.738   7.072  58.501  1.00  0.00           C
ATOM   7081  NH3 POPEO 357      72.123  42.832  84.543  1.00  0.00           N
ATOM   7085  C12 POPEO 357      72.073  44.332  84.681  1.00  0.00           C
ATOM   7088  C11 POPEO 357      70.753  44.722  85.332  1.00  0.00           C
ATOM   7091  P   POPEO 357      71.062  47.313  85.712  1.00  0.00           P
ATOM   7092  O13 POPEO 357      69.863  48.053  86.161  1.00  0.00           O
ATOM   7093  O14 POPEO 357      72.403  47.832  86.062  1.00  0.00           O
ATOM   7094  O11 POPEO 357      70.992  47.183  84.132  1.00  0.00           O
ATOM   7095  O12 POPEO 357      70.952  45.832  86.192  1.00  0.00           O
ATOM   7096  C1  POPEO 357      70.592  48.352  83.391  1.00  0.00           C
ATOM   7099  C2  POPEO 357      70.162  48.002  81.943  1.00  0.00           C
ATOM   7101  O21 POPEO 357      68.742  48.262  81.782  1.00  0.00           O
ATOM   7102  C21 POPEO 357      68.352  48.492  80.542  1.00  0.00           C
ATOM   7103  O22 POPEO 357      69.092  48.643  79.582  1.00  0.00           O
ATOM   7104  C22 POPEO 357      66.823  48.532  80.481  1.00  0.00           C
ATOM   7107  C3  POPEO 357      70.483  46.523  81.612  1.00  0.00           C
ATOM   7110  O31 POPEO 357      70.273  46.273  80.212  1.00  0.00           O
ATOM   7111  C31 POPEO 357      69.882  45.062  79.863  1.00  0.00           C
ATOM   7112  O32 POPEO 357      69.823  44.093  80.612  1.00  0.00           O
ATOM   7113  C32 POPEO 357      69.643  45.042  78.342  1.00  0.00           C
ATOM   7116  C23 POPEO 357      66.242  48.952  79.091  1.00  0.00           C
ATOM   7119  C24 POPEO 357      65.382  50.222  79.182  1.00  0.00           C
ATOM   7122  C25 POPEO 357      65.162  50.933  77.832  1.00  0.00           C
ATOM   7125  C26 POPEO 357      66.462  51.372  77.131  1.00  0.00           C
ATOM   7128  C27 POPEO 357      66.223  52.372  75.993  1.00  0.00           C
ATOM   7131  C28 POPEO 357      67.513  52.832  75.302  1.00  0.00           C
ATOM   7134  C29 POPEO 357      68.183  51.733  74.502  1.00  0.00           C
ATOM   7136 0C21 POPEO 357      68.043  51.492  73.191  1.00  0.00           C
ATOM   7138 1C21 POPEO 357      67.202  52.292  72.221  1.00  0.00           C
ATOM   7141 2C21 POPEO 357      68.073  52.952  71.132  1.00  0.00           C
ATOM   7144 3C21 POPEO 357      68.592  51.952  70.082  1.00  0.00           C
ATOM   7147 4C21 POPEO 357      69.623  52.602  69.152  1.00  0.00           C
ATOM   7150 5C21 POPEO 357      69.982  51.752  67.923  1.00  0.00           C
ATOM   7153 6C21 POPEO 357      71.302  52.213  67.282  1.00  0.00           C
ATOM   7156 7C21 POPEO 357      71.683  51.432  66.022  1.00  0.00           C
ATOM   7159 8C21 POPEO 357      72.893  52.022  65.302  1.00  0.00           C
ATOM   7163  C33 POPEO 357      68.282  45.582  77.812  1.00  0.00           C
ATOM   7166  C34 POPEO 357      68.163  45.382  76.282  1.00  0.00           C
ATOM   7169  C35 POPEO 357      66.771  45.613  75.652  1.00  0.00           C
ATOM   7172  C36 POPEO 357      66.712  45.252  74.152  1.00  0.00           C
ATOM   7175  C37 POPEO 357      67.473  46.242  73.272  1.00  0.00           C
ATOM   7178  C38 POPEO 357      67.312  46.023  71.762  1.00  0.00           C
ATOM   7181  C39 POPEO 357      67.842  47.232  70.971  1.00  0.00           C
ATOM   7184 0C31 POPEO 357      67.473  47.192  69.482  1.00  0.00           C
ATOM   7187 1C31 POPEO 357      67.662  48.552  68.792  1.00  0.00           C
ATOM   7190 2C31 POPEO 357      67.043  48.593  67.392  1.00  0.00           C
ATOM   7193 3C31 POPEO 357      67.882  47.832  66.352  1.00  0.00           C
ATOM   7196 4C31 POPEO 357      68.983  48.692  65.722  1.00  0.00           C
ATOM   7199 5C31 POPEO 357      69.602  48.032  64.481  1.00  0.00           C
ATOM   7202 6C31 POPEO 357      70.262  49.023  63.532  1.00  0.00           C
ATOM   7206  NH3 POPEP 358     105.482  97.963  38.722  1.00  0.00           N
ATOM   7210  C12 POPEP 358     104.363  98.872  39.132  1.00  0.00           C
ATOM   7213  C11 POPEP 358     104.452 100.203  38.382  1.00  0.00           C
ATOM   7216  P   POPEP 358     103.192 102.483  38.262  1.00  0.00           P
ATOM   7217  O13 POPEP 358     104.083 102.673  37.092  1.00  0.00           O
ATOM   7218  O14 POPEP 358     101.783 102.862  38.132  1.00  0.00           O
ATOM   7219  O11 POPEP 358     103.763 103.212  39.542  1.00  0.00           O
ATOM   7220  O12 POPEP 358     103.272 100.953  38.681  1.00  0.00           O
ATOM   7221  C1  POPEP 358     104.372 102.633  40.693  1.00  0.00           C
ATOM   7224  C2  POPEP 358     103.992 103.363  42.022  1.00  0.00           C
ATOM   7226  O21 POPEP 358     102.802 102.762  42.562  1.00  0.00           O
ATOM   7227  C21 POPEP 358     102.313 103.152  43.742  1.00  0.00           C
ATOM   7228  O22 POPEP 358     101.123 103.252  43.961  1.00  0.00           O
ATOM   7229  C22 POPEP 358     103.362 103.343  44.842  1.00  0.00           C
ATOM   7232  C3  POPEP 358     103.852 104.913  41.841  1.00  0.00           C
ATOM   7235  O31 POPEP 358     104.803 105.612  42.662  1.00  0.00           O
ATOM   7236  C31 POPEP 358     104.332 106.453  43.582  1.00  0.00           C
ATOM   7237  O32 POPEP 358     103.192 106.503  43.982  1.00  0.00           O
ATOM   7238  C32 POPEP 358     105.513 107.292  44.072  1.00  0.00           C
ATOM   7241  C23 POPEP 358     104.102 102.032  45.222  1.00  0.00           C
ATOM   7244  C24 POPEP 358     105.533 102.273  45.731  1.00  0.00           C
ATOM   7247  C25 POPEP 358     105.603 102.683  47.212  1.00  0.00           C
ATOM   7250  C26 POPEP 358     107.022 102.533  47.781  1.00  0.00           C
ATOM   7253  C27 POPEP 358     107.122 102.732  49.302  1.00  0.00           C
ATOM   7256  C28 POPEP 358     107.532 104.163  49.732  1.00  0.00           C
ATOM   7259  C29 POPEP 358     106.483 105.222  49.522  1.00  0.00           C
ATOM   7261 0C21 POPEP 358     106.362 106.363  50.211  1.00  0.00           C
ATOM   7263 1C21 POPEP 358     107.242 106.833  51.353  1.00  0.00           C
ATOM   7266 2C21 POPEP 358     106.392 107.093  52.603  1.00  0.00           C
ATOM   7269 3C21 POPEP 358     107.222 107.423  53.842  1.00  0.00           C
ATOM   7272 4C21 POPEP 358     106.333 107.922  54.993  1.00  0.00           C
ATOM   7275 5C21 POPEP 358     106.602 107.253  56.342  1.00  0.00           C
ATOM   7278 6C21 POPEP 358     107.973 107.563  56.932  1.00  0.00           C
ATOM   7281 7C21 POPEP 358     108.092 107.023  58.353  1.00  0.00           C
ATOM   7284 8C21 POPEP 358     109.503 107.142  58.922  1.00  0.00           C
ATOM   7288  C33 POPEP 358     105.093 108.542  44.872  1.00  0.00           C
ATOM   7291  C34 POPEP 358     105.013 108.322  46.382  1.00  0.00           C
ATOM   7294  C35 POPEP 358     105.083 109.672  47.103  1.00  0.00           C
ATOM   7297  C36 POPEP 358     104.972 109.552  48.622  1.00  0.00           C
ATOM   7300  C37 POPEP 358     104.983 110.932  49.281  1.00  0.00           C
ATOM   7303  C38 POPEP 358     105.021 110.872  50.812  1.00  0.00           C
ATOM   7306  C39 POPEP 358     104.762 112.242  51.423  1.00  0.00           C
ATOM   7309 0C31 POPEP 358     104.652 112.213  52.952  1.00  0.00           C
ATOM   7312 1C31 POPEP 358     104.622 113.632  53.522  1.00  0.00           C
ATOM   7315 2C31 POPEP 358     104.692 113.722  55.052  1.00  0.00           C
ATOM   7318 3C31 POPEP 358     104.773 115.173  55.552  1.00  0.00           C
ATOM   7321 4C31 POPEP 358     106.012 115.932  55.042  1.00  0.00           C
ATOM   7324 5C31 POPEP 358     106.102 117.372  55.552  1.00  0.00           C
ATOM   7327 6C31 POPEP 358     107.273 118.152  54.931  1.00  0.00           C
ATOM   7331  NH3 POPEQ 359      57.663  53.913  84.443  1.00  0.00           N
ATOM   7335  C12 POPEQ 359      59.093  53.573  84.781  1.00  0.00           C
ATOM   7338  C11 POPEQ 359      59.272  52.053  84.981  1.00  0.00           C
ATOM   7341  P   POPEQ 359      61.632  51.282  84.062  1.00  0.00           P
ATOM   7342  O13 POPEQ 359      62.323  52.302  83.251  1.00  0.00           O
ATOM   7343  O14 POPEQ 359      62.053  51.203  85.472  1.00  0.00           O
ATOM   7344  O11 POPEQ 359      61.903  49.902  83.322  1.00  0.00           O
ATOM   7345  O12 POPEQ 359      60.073  51.492  83.942  1.00  0.00           O
ATOM   7346  C1  POPEQ 359      61.793  49.852  81.891  1.00  0.00           C
ATOM   7349  C2  POPEQ 359      60.323  49.802  81.402  1.00  0.00           C
ATOM   7351  O21 POPEQ 359      60.073  48.503  80.833  1.00  0.00           O
ATOM   7352  C21 POPEQ 359      58.803  48.313  80.532  1.00  0.00           C
ATOM   7353  O22 POPEQ 359      57.872  49.062  80.793  1.00  0.00           O
ATOM   7354  C22 POPEQ 359      58.693  47.073  79.642  1.00  0.00           C
ATOM   7357  C3  POPEQ 359      60.093  50.953  80.382  1.00  0.00           C
ATOM   7360  O31 POPEQ 359      60.952  50.762  79.242  1.00  0.00           O
ATOM   7361  C31 POPEQ 359      60.772  51.612  78.241  1.00  0.00           C
ATOM   7362  O32 POPEQ 359      59.983  52.542  78.222  1.00  0.00           O
ATOM   7363  C32 POPEQ 359      61.702  51.252  77.092  1.00  0.00           C
ATOM   7366  C23 POPEQ 359      59.323  47.282  78.241  1.00  0.00           C
ATOM   7369  C24 POPEQ 359      58.883  46.222  77.212  1.00  0.00           C
ATOM   7372  C25 POPEQ 359      59.093  46.702  75.772  1.00  0.00           C
ATOM   7375  C26 POPEQ 359      58.712  45.652  74.712  1.00  0.00           C
ATOM   7378  C27 POPEQ 359      59.062  46.143  73.302  1.00  0.00           C
ATOM   7381  C28 POPEQ 359      58.863  45.093  72.192  1.00  0.00           C
ATOM   7384  C29 POPEQ 359      57.553  45.262  71.462  1.00  0.00           C
ATOM   7386 0C21 POPEQ 359      57.413  45.702  70.192  1.00  0.00           C
ATOM   7388 1C21 POPEQ 359      58.532  46.052  69.251  1.00  0.00           C
ATOM   7391 2C21 POPEQ 359      58.132  45.953  67.762  1.00  0.00           C
ATOM   7394 3C21 POPEQ 359      57.253  47.112  67.272  1.00  0.00           C
ATOM   7397 4C21 POPEQ 359      56.683  46.832  65.882  1.00  0.00           C
ATOM   7400 5C21 POPEQ 359      55.743  47.922  65.341  1.00  0.00           C
ATOM   7403 6C21 POPEQ 359      55.083  47.483  64.021  1.00  0.00           C
ATOM   7406 7C21 POPEQ 359      53.863  48.332  63.622  1.00  0.00           C
ATOM   7409 8C21 POPEQ 359      53.183  47.852  62.342  1.00  0.00           C
ATOM   7413  C33 POPEQ 359      60.893  51.082  75.802  1.00  0.00           C
ATOM   7416  C34 POPEQ 359      61.782  50.883  74.572  1.00  0.00           C
ATOM   7419  C35 POPEQ 359      61.032  50.273  73.381  1.00  0.00           C
ATOM   7422  C36 POPEQ 359      59.792  51.052  72.923  1.00  0.00           C
ATOM   7425  C37 POPEQ 359      58.712  50.122  72.353  1.00  0.00           C
ATOM   7428  C38 POPEQ 359      57.432  50.862  71.972  1.00  0.00           C
ATOM   7431  C39 POPEQ 359      56.343  49.953  71.393  1.00  0.00           C
ATOM   7434 0C31 POPEQ 359      55.803  48.902  72.372  1.00  0.00           C
ATOM   7437 1C31 POPEQ 359      54.703  48.053  71.722  1.00  0.00           C
ATOM   7440 2C31 POPEQ 359      54.242  46.872  72.582  1.00  0.00           C
ATOM   7443 3C31 POPEQ 359      53.623  45.753  71.722  1.00  0.00           C
ATOM   7446 4C31 POPEQ 359      53.262  44.483  72.503  1.00  0.00           C
ATOM   7449 5C31 POPEQ 359      52.942  43.332  71.542  1.00  0.00           C
ATOM   7452 6C31 POPEQ 359      52.492  42.042  72.232  1.00  0.00           C
ATOM   7456  NH3 POPER 360      97.672  31.962  83.962  1.00  0.00           N
ATOM   7460  C12 POPER 360      99.052  31.362  84.072  1.00  0.00           C
ATOM   7463  C11 POPER 360      99.832  32.012  85.232  1.00  0.00           C
ATOM   7466  P   POPER 360     102.313  32.512  85.891  1.00  0.00           P
ATOM   7467  O13 POPER 360     101.692  33.792  86.352  1.00  0.00           O
ATOM   7468  O14 POPER 360     103.262  31.882  86.833  1.00  0.00           O
ATOM   7469  O11 POPER 360     103.073  32.972  84.603  1.00  0.00           O
ATOM   7470  O12 POPER 360     101.182  31.542  85.352  1.00  0.00           O
ATOM   7471  C1  POPER 360     102.952  32.262  83.363  1.00  0.00           C
ATOM   7474  C2  POPER 360     103.232  33.202  82.151  1.00  0.00           C
ATOM   7476  O21 POPER 360     102.122  33.292  81.222  1.00  0.00           O
ATOM   7477  C21 POPER 360     101.853  32.192  80.532  1.00  0.00           C
ATOM   7478  O22 POPER 360     102.282  31.072  80.783  1.00  0.00           O
ATOM   7479  C22 POPER 360     100.953  32.512  79.342  1.00  0.00           C
ATOM   7482  C3  POPER 360     104.602  32.942  81.451  1.00  0.00           C
ATOM   7485  O31 POPER 360     105.193  34.182  80.993  1.00  0.00           O
ATOM   7486  C31 POPER 360     104.843  34.542  79.762  1.00  0.00           C
ATOM   7487  O32 POPER 360     104.043  33.932  79.062  1.00  0.00           O
ATOM   7488  C32 POPER 360     105.653  35.733  79.322  1.00  0.00           C
ATOM   7491  C23 POPER 360     100.823  31.282  78.412  1.00  0.00           C
ATOM   7494  C24 POPER 360     100.233  31.553  77.033  1.00  0.00           C
ATOM   7497  C25 POPER 360     101.142  32.442  76.173  1.00  0.00           C
ATOM   7500  C26 POPER 360     100.883  32.292  74.673  1.00  0.00           C
ATOM   7503  C27 POPER 360     101.483  33.463  73.872  1.00  0.00           C
ATOM   7506  C28 POPER 360     101.543  33.172  72.372  1.00  0.00           C
ATOM   7509  C29 POPER 360     102.082  34.352  71.591  1.00  0.00           C
ATOM   7511 0C21 POPER 360     102.093  34.433  70.251  1.00  0.00           C
ATOM   7513 1C21 POPER 360     101.583  33.352  69.342  1.00  0.00           C
ATOM   7516 2C21 POPER 360     100.142  33.572  68.872  1.00  0.00           C
ATOM   7519 3C21 POPER 360     100.083  34.322  67.532  1.00  0.00           C
ATOM   7522 4C21 POPER 360      98.682  34.322  66.911  1.00  0.00           C
ATOM   7525 5C21 POPER 360      98.703  34.843  65.472  1.00  0.00           C
ATOM   7528 6C21 POPER 360      97.313  35.213  64.942  1.00  0.00           C
ATOM   7531 7C21 POPER 360      97.413  35.862  63.562  1.00  0.00           C
ATOM   7534 8C21 POPER 360      96.123  36.532  63.122  1.00  0.00           C
ATOM   7538  C33 POPER 360     104.862  36.632  78.353  1.00  0.00           C
ATOM   7541  C34 POPER 360     105.762  37.713  77.742  1.00  0.00           C
ATOM   7544  C35 POPER 360     105.072  38.453  76.602  1.00  0.00           C
ATOM   7547  C36 POPER 360     105.783  39.753  76.231  1.00  0.00           C
ATOM   7550  C37 POPER 360     105.083  40.473  75.072  1.00  0.00           C
ATOM   7553  C38 POPER 360     105.592  41.892  74.872  1.00  0.00           C
ATOM   7556  C39 POPER 360     105.021  42.582  73.632  1.00  0.00           C
ATOM   7559 0C31 POPER 360     103.492  42.602  73.552  1.00  0.00           C
ATOM   7562 1C31 POPER 360     102.992  43.633  72.532  1.00  0.00           C
ATOM   7565 2C31 POPER 360     101.632  43.282  71.932  1.00  0.00           C
ATOM   7568 3C31 POPER 360     101.063  44.423  71.071  1.00  0.00           C
ATOM   7571 4C31 POPER 360      99.782  44.002  70.332  1.00  0.00           C
ATOM   7574 5C31 POPER 360      99.302  45.032  69.312  1.00  0.00           C
ATOM   7577 6C31 POPER 360      98.082  44.522  68.542  1.00  0.00           C
ATOM   7581  NH3 POPES 361     123.722 107.722  35.842  1.00  0.00           N
ATOM   7585  C12 POPES 361     123.302 106.482  35.112  1.00  0.00           C
ATOM   7588  C11 POPES 361     121.783 106.352  35.081  1.00  0.00           C
ATOM   7591  P   POPES 361     120.992 103.992  35.931  1.00  0.00           P
ATOM   7592  O13 POPES 361     119.522 103.992  36.071  1.00  0.00           O
ATOM   7593  O14 POPES 361     121.662 102.683  35.741  1.00  0.00           O
ATOM   7594  O11 POPES 361     121.662 104.582  37.232  1.00  0.00           O
ATOM   7595  O12 POPES 361     121.422 105.002  34.812  1.00  0.00           O
ATOM   7596  C1  POPES 361     121.452 103.912  38.482  1.00  0.00           C
ATOM   7599  C2  POPES 361     121.982 104.843  39.592  1.00  0.00           C
ATOM   7601  O21 POPES 361     121.713 104.382  40.931  1.00  0.00           O
ATOM   7602  C21 POPES 361     122.432 103.363  41.312  1.00  0.00           C
ATOM   7603  O22 POPES 361     122.952 102.512  40.601  1.00  0.00           O
ATOM   7604  C22 POPES 361     122.683 103.463  42.822  1.00  0.00           C
ATOM   7607  C3  POPES 361     121.292 106.212  39.442  1.00  0.00           C
ATOM   7610  O31 POPES 361     121.893 107.222  40.262  1.00  0.00           O
ATOM   7611  C31 POPES 361     122.152 108.363  39.652  1.00  0.00           C
ATOM   7612  O32 POPES 361     122.122 108.562  38.441  1.00  0.00           O
ATOM   7613  C32 POPES 361     122.492 109.392  40.713  1.00  0.00           C
ATOM   7616  C23 POPES 361     123.903 102.613  43.252  1.00  0.00           C
ATOM   7619  C24 POPES 361     124.543 103.112  44.562  1.00  0.00           C
ATOM   7622  C25 POPES 361     125.848 102.362  44.902  1.00  0.00           C
ATOM   7625  C26 POPES 361     126.457 102.792  46.242  1.00  0.00           C
ATOM   7628  C27 POPES 361     127.798 102.093  46.542  1.00  0.00           C
ATOM   7631  C28 POPES 361     128.348 102.423  47.952  1.00  0.00           C
ATOM   7634  C29 POPES 361     129.677 101.752  48.193  1.00  0.00           C
ATOM   7636 0C21 POPES 361     130.646 102.182  49.021  1.00  0.00           C
ATOM   7638 1C21 POPES 361     130.617 103.383  49.942  1.00  0.00           C
ATOM   7641 2C21 POPES 361     130.557 102.913  51.412  1.00  0.00           C
ATOM   7644 3C21 POPES 361     130.638 104.073  52.422  1.00  0.00           C
ATOM   7647 4C21 POPES 361     130.328 103.632  53.862  1.00  0.00           C
ATOM   7650 5C21 POPES 361     131.357 102.673  54.472  1.00  0.00           C
ATOM   7653 6C21 POPES 361     131.067 102.413  55.962  1.00  0.00           C
ATOM   7656 7C21 POPES 361     132.087 101.472  56.612  1.00  0.00           C
ATOM   7659 8C21 POPES 361     131.867 101.322  58.122  1.00  0.00           C
ATOM   7663  C33 POPES 361     123.922 109.213  41.251  1.00  0.00           C
ATOM   7666  C34 POPES 361     124.013 109.152  42.781  1.00  0.00           C
ATOM   7669  C35 POPES 361     125.473 109.112  43.252  1.00  0.00           C
ATOM   7672  C36 POPES 361     126.138 110.502  43.283  1.00  0.00           C
ATOM   7675  C37 POPES 361     125.948 111.262  44.603  1.00  0.00           C
ATOM   7678  C38 POPES 361     126.487 112.703  44.542  1.00  0.00           C
ATOM   7681  C39 POPES 361     126.777 113.322  45.912  1.00  0.00           C
ATOM   7684 0C31 POPES 361     125.543 113.593  46.782  1.00  0.00           C
ATOM   7687 1C31 POPES 361     125.956 114.102  48.172  1.00  0.00           C
ATOM   7690 2C31 POPES 361     124.823 114.143  49.202  1.00  0.00           C
ATOM   7693 3C31 POPES 361     125.373 114.353  50.622  1.00  0.00           C
ATOM   7696 4C31 POPES 361     125.827 115.792  50.882  1.00  0.00           C
ATOM   7699 5C31 POPES 361     126.627 115.942  52.181  1.00  0.00           C
ATOM   7702 6C31 POPES 361     127.248 117.332  52.332  1.00  0.00           C
ATOM   7706  NH3 POPET 362      41.972   7.282  79.932  1.00  0.00           N
ATOM   7710  C12 POPET 362      41.672   8.682  79.491  1.00  0.00           C
ATOM   7713  C11 POPET 362      40.172   8.862  79.202  1.00  0.00           C
ATOM   7716  P   POPET 362      39.782  11.442  79.211  1.00  0.00           P
ATOM   7717  O13 POPET 362      38.373  11.532  79.622  1.00  0.00           O
ATOM   7718  O14 POPET 362      40.772  11.512  80.292  1.00  0.00           O
ATOM   7719  O11 POPET 362      40.102  12.472  78.062  1.00  0.00           O
ATOM   7720  O12 POPET 362      39.973  10.063  78.451  1.00  0.00           O
ATOM   7721  C1  POPET 362      39.073  12.822  77.122  1.00  0.00           C
ATOM   7724  C2  POPET 362      39.452  12.472  75.652  1.00  0.00           C
ATOM   7726  O21 POPET 362      38.833  13.312  74.651  1.00  0.00           O
ATOM   7727  C21 POPET 362      37.553  13.642  74.712  1.00  0.00           C
ATOM   7728  O22 POPET 362      36.783  13.452  75.632  1.00  0.00           O
ATOM   7729  C22 POPET 362      37.193  14.372  73.401  1.00  0.00           C
ATOM   7732  C3  POPET 362      39.262  10.972  75.292  1.00  0.00           C
ATOM   7735  O31 POPET 362      39.553  10.692  73.902  1.00  0.00           O
ATOM   7736  C31 POPET 362      38.482  10.742  73.092  1.00  0.00           C
ATOM   7737  O32 POPET 362      37.352  10.992  73.451  1.00  0.00           O
ATOM   7738  C32 POPET 362      38.883  10.472  71.632  1.00  0.00           C
ATOM   7741  C23 POPET 362      35.852  13.912  72.783  1.00  0.00           C
ATOM   7744  C24 POPET 362      35.383  14.842  71.652  1.00  0.00           C
ATOM   7747  C25 POPET 362      36.243  14.822  70.372  1.00  0.00           C
ATOM   7750  C26 POPET 362      35.692  15.782  69.312  1.00  0.00           C
ATOM   7753  C27 POPET 362      36.523  15.862  68.021  1.00  0.00           C
ATOM   7756  C28 POPET 362      35.902  16.832  67.002  1.00  0.00           C
ATOM   7759  C29 POPET 362      36.573  16.822  65.652  1.00  0.00           C
ATOM   7761 0C21 POPET 362      36.372  15.902  64.691  1.00  0.00           C
ATOM   7763 1C21 POPET 362      35.472  14.692  64.802  1.00  0.00           C
ATOM   7766 2C21 POPET 362      34.403  14.592  63.702  1.00  0.00           C
ATOM   7769 3C21 POPET 362      33.202  15.552  63.891  1.00  0.00           C
ATOM   7772 4C21 POPET 362      32.152  15.342  62.792  1.00  0.00           C
ATOM   7775 5C21 POPET 362      30.943  16.282  62.882  1.00  0.00           C
ATOM   7778 6C21 POPET 362      30.012  16.092  61.672  1.00  0.00           C
ATOM   7781 7C21 POPET 362      28.773  16.992  61.702  1.00  0.00           C
ATOM   7784 8C21 POPET 362      27.853  16.812  60.492  1.00  0.00           C
ATOM   7788  C33 POPET 362      37.812  11.042  70.662  1.00  0.00           C
ATOM   7791  C34 POPET 362      37.952  10.562  69.211  1.00  0.00           C
ATOM   7794  C35 POPET 362      37.473   9.122  68.992  1.00  0.00           C
ATOM   7797  C36 POPET 362      37.362   8.762  67.501  1.00  0.00           C
ATOM   7800  C37 POPET 362      37.183   7.252  67.292  1.00  0.00           C
ATOM   7803  C38 POPET 362      37.243   6.802  65.822  1.00  0.00           C
ATOM   7806  C39 POPET 362      35.883   6.842  65.092  1.00  0.00           C
ATOM   7809 0C31 POPET 362      35.962   6.142  63.732  1.00  0.00           C
ATOM   7812 1C31 POPET 362      34.582   5.912  63.101  1.00  0.00           C
ATOM   7815 2C31 POPET 362      34.633   4.962  61.903  1.00  0.00           C
ATOM   7818 3C31 POPET 362      33.282   4.282  61.652  1.00  0.00           C
ATOM   7821 4C31 POPET 362      33.383   3.002  60.812  1.00  0.00           C
ATOM   7824 5C31 POPET 362      32.043   2.262  60.722  1.00  0.00           C
ATOM   7827 6C31 POPET 362      32.113   0.952  59.923  1.00  0.00           C
ATOM   7831  NH3 POPEU 363      81.562 104.203  42.622  1.00  0.00           N
ATOM   7835  C12 POPEU 363      82.252 105.502  42.972  1.00  0.00           C
ATOM   7838  C11 POPEU 363      83.803 105.393  42.933  1.00  0.00           C
ATOM   7841  P   POPEU 363      85.473 107.002  44.202  1.00  0.00           P
ATOM   7842  O13 POPEU 363      86.452 105.913  44.271  1.00  0.00           O
ATOM   7843  O14 POPEU 363      85.983 108.383  44.002  1.00  0.00           O
ATOM   7844  O11 POPEU 363      84.522 106.932  45.481  1.00  0.00           O
ATOM   7845  O12 POPEU 363      84.423 106.682  43.052  1.00  0.00           O
ATOM   7846  C1  POPEU 363      85.042 107.093  46.812  1.00  0.00           C
ATOM   7849  C2  POPEU 363      84.692 105.902  47.732  1.00  0.00           C
ATOM   7851  O21 POPEU 363      84.813 106.192  49.152  1.00  0.00           O
ATOM   7852  C21 POPEU 363      85.992 106.472  49.691  1.00  0.00           C
ATOM   7853  O22 POPEU 363      87.033 106.652  49.102  1.00  0.00           O
ATOM   7854  C22 POPEU 363      85.862 106.372  51.232  1.00  0.00           C
ATOM   7857  C3  POPEU 363      85.503 104.652  47.292  1.00  0.00           C
ATOM   7860  O31 POPEU 363      85.533 103.663  48.333  1.00  0.00           O
ATOM   7861  C31 POPEU 363      84.423 102.963  48.482  1.00  0.00           C
ATOM   7862  O32 POPEU 363      83.453 102.972  47.743  1.00  0.00           O
ATOM   7863  C32 POPEU 363      84.533 102.122  49.743  1.00  0.00           C
ATOM   7866  C23 POPEU 363      87.192 106.442  52.062  1.00  0.00           C
ATOM   7869  C24 POPEU 363      86.942 106.152  53.562  1.00  0.00           C
ATOM   7872  C25 POPEU 363      88.132 106.383  54.522  1.00  0.00           C
ATOM   7875  C26 POPEU 363      87.982 105.632  55.862  1.00  0.00           C
ATOM   7878  C27 POPEU 363      88.952 106.132  56.952  1.00  0.00           C
ATOM   7881  C28 POPEU 363      88.812 105.372  58.292  1.00  0.00           C
ATOM   7884  C29 POPEU 363      89.472 106.093  59.442  1.00  0.00           C
ATOM   7886 0C21 POPEU 363      90.683 105.863  59.982  1.00  0.00           C
ATOM   7888 1C21 POPEU 363      91.692 104.832  59.562  1.00  0.00           C
ATOM   7891 2C21 POPEU 363      92.222 103.982  60.741  1.00  0.00           C
ATOM   7894 3C21 POPEU 363      93.253 104.713  61.632  1.00  0.00           C
ATOM   7897 4C21 POPEU 363      93.771 103.813  62.762  1.00  0.00           C
ATOM   7900 5C21 POPEU 363      95.212 104.143  63.213  1.00  0.00           C
ATOM   7903 6C21 POPEU 363      95.373 105.502  63.922  1.00  0.00           C
ATOM   7906 7C21 POPEU 363      96.763 105.632  64.551  1.00  0.00           C
ATOM   7909 8C21 POPEU 363      97.022 106.993  65.222  1.00  0.00           C
ATOM   7913  C33 POPEU 363      83.122 101.792  50.262  1.00  0.00           C
ATOM   7916  C34 POPEU 363      83.103 100.963  51.552  1.00  0.00           C
ATOM   7919  C35 POPEU 363      83.642 101.713  52.792  1.00  0.00           C
ATOM   7922  C36 POPEU 363      85.042 101.233  53.182  1.00  0.00           C
ATOM   7925  C37 POPEU 363      85.582 101.872  54.463  1.00  0.00           C
ATOM   7928  C38 POPEU 363      87.003 101.372  54.792  1.00  0.00           C
ATOM   7931  C39 POPEU 363      87.343 101.332  56.292  1.00  0.00           C
ATOM   7934 0C31 POPEU 363      86.462 100.372  57.082  1.00  0.00           C
ATOM   7937 1C31 POPEU 363      85.473 101.093  58.013  1.00  0.00           C
ATOM   7940 2C31 POPEU 363      84.412 100.142  58.592  1.00  0.00           C
ATOM   7943 3C31 POPEU 363      83.372 100.863  59.463  1.00  0.00           C
ATOM   7946 4C31 POPEU 363      83.952 101.412  60.772  1.00  0.00           C
ATOM   7949 5C31 POPEU 363      82.903 102.122  61.632  1.00  0.00           C
ATOM   7952 6C31 POPEU 363      83.472 102.662  62.942  1.00  0.00           C
ATOM   7956  NH3 POPEV 364      72.522  22.262  81.451  1.00  0.00           N
ATOM   7960  C12 POPEV 364      72.812  22.133  82.932  1.00  0.00           C
ATOM   7963  C11 POPEV 364      71.592  21.632  83.722  1.00  0.00           C
ATOM   7966  P   POPEV 364      69.342  22.922  84.322  1.00  0.00           P
ATOM   7967  O13 POPEV 364      68.043  22.342  83.912  1.00  0.00           O
ATOM   7968  O14 POPEV 364      69.753  22.682  85.723  1.00  0.00           O
ATOM   7969  O11 POPEV 364      69.373  24.482  83.962  1.00  0.00           O
ATOM   7970  O12 POPEV 364      70.442  22.382  83.333  1.00  0.00           O
ATOM   7971  C1  POPEV 364      68.482  25.063  82.992  1.00  0.00           C
ATOM   7974  C2  POPEV 364      69.143  25.382  81.602  1.00  0.00           C
ATOM   7976  O21 POPEV 364      68.552  24.562  80.572  1.00  0.00           O
ATOM   7977  C21 POPEV 364      69.123  23.452  80.152  1.00  0.00           C
ATOM   7978  O22 POPEV 364      70.083  22.872  80.653  1.00  0.00           O
ATOM   7979  C22 POPEV 364      68.492  23.042  78.822  1.00  0.00           C
ATOM   7982  C3  POPEV 364      70.712  25.442  81.642  1.00  0.00           C
ATOM   7985  O31 POPEV 364      71.343  25.372  80.341  1.00  0.00           O
ATOM   7986  C31 POPEV 364      71.442  26.543  79.712  1.00  0.00           C
ATOM   7987  O32 POPEV 364      71.143  27.622  80.162  1.00  0.00           O
ATOM   7988  C32 POPEV 364      71.793  26.313  78.232  1.00  0.00           C
ATOM   7991  C23 POPEV 364      69.443  22.082  78.062  1.00  0.00           C
ATOM   7994  C24 POPEV 364      68.863  21.562  76.742  1.00  0.00           C
ATOM   7997  C25 POPEV 364      68.522  22.692  75.761  1.00  0.00           C
ATOM   8000  C26 POPEV 364      69.062  22.472  74.342  1.00  0.00           C
ATOM   8003  C27 POPEV 364      68.872  23.713  73.462  1.00  0.00           C
ATOM   8006  C28 POPEV 364      69.812  23.743  72.243  1.00  0.00           C
ATOM   8009  C29 POPEV 364      69.483  22.682  71.211  1.00  0.00           C
ATOM   8011 0C21 POPEV 364      69.753  22.793  69.902  1.00  0.00           C
ATOM   8013 1C21 POPEV 364      70.433  23.973  69.262  1.00  0.00           C
ATOM   8016 2C21 POPEV 364      70.323  23.962  67.732  1.00  0.00           C
ATOM   8019 3C21 POPEV 364      68.912  24.242  67.202  1.00  0.00           C
ATOM   8022 4C21 POPEV 364      68.872  24.222  65.671  1.00  0.00           C
ATOM   8025 5C21 POPEV 364      67.513  24.622  65.082  1.00  0.00           C
ATOM   8028 6C21 POPEV 364      67.532  24.582  63.542  1.00  0.00           C
ATOM   8031 7C21 POPEV 364      66.203  24.993  62.911  1.00  0.00           C
ATOM   8034 8C21 POPEV 364      66.212  24.952  61.382  1.00  0.00           C
ATOM   8038  C33 POPEV 364      70.882  27.192  77.353  1.00  0.00           C
ATOM   8041  C34 POPEV 364      70.712  26.782  75.881  1.00  0.00           C
ATOM   8044  C35 POPEV 364      72.013  26.852  75.082  1.00  0.00           C
ATOM   8047  C36 POPEV 364      71.803  26.632  73.582  1.00  0.00           C
ATOM   8050  C37 POPEV 364      73.062  26.882  72.742  1.00  0.00           C
ATOM   8053  C38 POPEV 364      72.802  26.672  71.243  1.00  0.00           C
ATOM   8056  C39 POPEV 364      73.772  27.442  70.341  1.00  0.00           C
ATOM   8059 0C31 POPEV 364      75.003  26.632  69.902  1.00  0.00           C
ATOM   8062 1C31 POPEV 364      74.693  25.702  68.722  1.00  0.00           C
ATOM   8065 2C31 POPEV 364      75.903  24.812  68.382  1.00  0.00           C
ATOM   8068 3C31 POPEV 364      75.712  23.932  67.132  1.00  0.00           C
ATOM   8071 4C31 POPEV 364      75.422  24.742  65.862  1.00  0.00           C
ATOM   8074 5C31 POPEV 364      75.672  23.932  64.572  1.00  0.00           C
ATOM   8077 6C31 POPEV 364      75.302  24.722  63.312  1.00  0.00           C
ATOM   8081  NH3 POPEW 365      37.362  58.582  82.981  1.00  0.00           N
ATOM   8085  C12 POPEW 365      38.633  58.463  83.762  1.00  0.00           C
ATOM   8088  C11 POPEW 365      39.163  59.852  84.102  1.00  0.00           C
ATOM   8091  P   POPEW 365      41.783  59.972  84.033  1.00  0.00           P
ATOM   8092  O13 POPEW 365      42.413  61.172  84.613  1.00  0.00           O
ATOM   8093  O14 POPEW 365      42.562  58.692  84.112  1.00  0.00           O
ATOM   8094  O11 POPEW 365      41.352  60.222  82.512  1.00  0.00           O
ATOM   8095  O12 POPEW 365      40.413  59.732  84.781  1.00  0.00           O
ATOM   8096  C1  POPEW 365      41.643  61.492  81.922  1.00  0.00           C
ATOM   8099  C2  POPEW 365      41.143  61.572  80.452  1.00  0.00           C
ATOM   8101  O21 POPEW 365      41.702  62.722  79.802  1.00  0.00           O
ATOM   8102  C21 POPEW 365      42.022  62.602  78.532  1.00  0.00           C
ATOM   8103  O22 POPEW 365      42.082  61.562  77.891  1.00  0.00           O
ATOM   8104  C22 POPEW 365      42.273  64.002  77.952  1.00  0.00           C
ATOM   8107  C3  POPEW 365      39.592  61.692  80.392  1.00  0.00           C
ATOM   8110  O31 POPEW 365      39.122  61.652  79.022  1.00  0.00           O
ATOM   8111  C31 POPEW 365      38.663  60.462  78.632  1.00  0.00           C
ATOM   8112  O32 POPEW 365      38.472  59.503  79.371  1.00  0.00           O
ATOM   8113  C32 POPEW 365      38.352  60.483  77.131  1.00  0.00           C
ATOM   8116  C23 POPEW 365      42.733  63.952  76.482  1.00  0.00           C
ATOM   8119  C24 POPEW 365      42.602  65.313  75.761  1.00  0.00           C
ATOM   8122  C25 POPEW 365      42.992  65.242  74.281  1.00  0.00           C
ATOM   8125  C26 POPEW 365      42.583  66.492  73.482  1.00  0.00           C
ATOM   8128  C27 POPEW 365      43.612  66.853  72.402  1.00  0.00           C
ATOM   8131  C28 POPEW 365      43.352  68.212  71.742  1.00  0.00           C
ATOM   8134  C29 POPEW 365      44.462  68.582  70.792  1.00  0.00           C
ATOM   8136 0C21 POPEW 365      44.402  69.512  69.821  1.00  0.00           C
ATOM   8138 1C21 POPEW 365      43.222  70.413  69.542  1.00  0.00           C
ATOM   8141 2C21 POPEW 365      43.583  71.912  69.542  1.00  0.00           C
ATOM   8144 3C21 POPEW 365      44.442  72.332  68.342  1.00  0.00           C
ATOM   8147 4C21 POPEW 365      44.802  73.822  68.332  1.00  0.00           C
ATOM   8150 5C21 POPEW 365      43.593  74.762  68.213  1.00  0.00           C
ATOM   8153 6C21 POPEW 365      44.012  76.233  68.171  1.00  0.00           C
ATOM   8156 7C21 POPEW 365      42.823  77.203  68.222  1.00  0.00           C
ATOM   8159 8C21 POPEW 365      43.243  78.672  68.161  1.00  0.00           C
ATOM   8163  C33 POPEW 365      39.563  60.782  76.211  1.00  0.00           C
ATOM   8166  C34 POPEW 365      39.183  60.692  74.732  1.00  0.00           C
ATOM   8169  C35 POPEW 365      40.102  61.442  73.753  1.00  0.00           C
ATOM   8172  C36 POPEW 365      41.303  60.652  73.191  1.00  0.00           C
ATOM   8175  C37 POPEW 365      41.363  60.733  71.652  1.00  0.00           C
ATOM   8178  C38 POPEW 365      42.583  60.002  71.071  1.00  0.00           C
ATOM   8181  C39 POPEW 365      42.523  59.753  69.552  1.00  0.00           C
ATOM   8184 0C31 POPEW 365      43.062  60.893  68.681  1.00  0.00           C
ATOM   8187 1C31 POPEW 365      43.053  60.512  67.191  1.00  0.00           C
ATOM   8190 2C31 POPEW 365      43.393  61.682  66.243  1.00  0.00           C
ATOM   8193 3C31 POPEW 365      44.792  62.292  66.412  1.00  0.00           C
ATOM   8196 4C31 POPEW 365      45.962  61.372  66.022  1.00  0.00           C
ATOM   8199 5C31 POPEW 365      46.663  60.733  67.223  1.00  0.00           C
ATOM   8202 6C31 POPEW 365      47.913  59.932  66.832  1.00  0.00           C
ATOM   8206  NH3 POPEX 366      96.503  66.402  86.412  1.00  0.00           N
ATOM   8210  C12 POPEX 366      95.503  67.432  86.891  1.00  0.00           C
ATOM   8213  C11 POPEX 366      94.342  66.843  87.722  1.00  0.00           C
ATOM   8216  P   POPEX 366      91.772  67.453  87.522  1.00  0.00           P
ATOM   8217  O13 POPEX 366      91.182  66.803  88.711  1.00  0.00           O
ATOM   8218  O14 POPEX 366      91.053  68.622  86.973  1.00  0.00           O
ATOM   8219  O11 POPEX 366      91.882  66.382  86.352  1.00  0.00           O
ATOM   8220  O12 POPEX 366      93.302  67.813  87.783  1.00  0.00           O
ATOM   8221  C1  POPEX 366      92.462  66.722  85.082  1.00  0.00           C
ATOM   8224  C2  POPEX 366      91.503  66.382  83.922  1.00  0.00           C
ATOM   8226  O21 POPEX 366      92.052  66.923  82.712  1.00  0.00           O
ATOM   8227  C21 POPEX 366      91.993  66.152  81.632  1.00  0.00           C
ATOM   8228  O22 POPEX 366      91.702  64.972  81.591  1.00  0.00           O
ATOM   8229  C22 POPEX 366      92.143  67.102  80.432  1.00  0.00           C
ATOM   8232  C3  POPEX 366      90.112  67.042  84.202  1.00  0.00           C
ATOM   8235  O31 POPEX 366      89.283  67.072  83.022  1.00  0.00           O
ATOM   8236  C31 POPEX 366      88.593  68.203  82.832  1.00  0.00           C
ATOM   8237  O32 POPEX 366      88.652  69.192  83.531  1.00  0.00           O
ATOM   8238  C32 POPEX 366      87.772  68.053  81.562  1.00  0.00           C
ATOM   8241  C23 POPEX 366      92.782  66.512  79.162  1.00  0.00           C
ATOM   8244  C24 POPEX 366      92.143  67.142  77.923  1.00  0.00           C
ATOM   8247  C25 POPEX 366      92.912  66.872  76.641  1.00  0.00           C
ATOM   8250  C26 POPEX 366      92.133  67.362  75.411  1.00  0.00           C
ATOM   8253  C27 POPEX 366      93.033  67.523  74.182  1.00  0.00           C
ATOM   8256  C28 POPEX 366      92.203  67.813  72.911  1.00  0.00           C
ATOM   8259  C29 POPEX 366      93.022  68.432  71.812  1.00  0.00           C
ATOM   8261 0C21 POPEX 366      92.542  68.733  70.592  1.00  0.00           C
ATOM   8263 1C21 POPEX 366      91.132  68.462  70.122  1.00  0.00           C
ATOM   8266 2C21 POPEX 366      90.933  68.742  68.622  1.00  0.00           C
ATOM   8269 3C21 POPEX 366      91.692  67.752  67.722  1.00  0.00           C
ATOM   8272 4C21 POPEX 366      91.543  68.072  66.222  1.00  0.00           C
ATOM   8275 5C21 POPEX 366      90.161  67.722  65.643  1.00  0.00           C
ATOM   8278 6C21 POPEX 366      89.862  68.532  64.382  1.00  0.00           C
ATOM   8281 7C21 POPEX 366      88.553  68.112  63.702  1.00  0.00           C
ATOM   8284 8C21 POPEX 366      88.162  69.023  62.552  1.00  0.00           C
ATOM   8288  C33 POPEX 366      87.063  69.343  81.113  1.00  0.00           C
ATOM   8291  C34 POPEX 366      85.953  69.053  80.092  1.00  0.00           C
ATOM   8294  C35 POPEX 366      86.462  68.453  78.772  1.00  0.00           C
ATOM   8297  C36 POPEX 366      85.323  67.972  77.852  1.00  0.00           C
ATOM   8300  C37 POPEX 366      85.762  66.843  76.912  1.00  0.00           C
ATOM   8303  C38 POPEX 366      85.552  67.102  75.411  1.00  0.00           C
ATOM   8306  C39 POPEX 366      86.343  68.292  74.863  1.00  0.00           C
ATOM   8309 0C31 POPEX 366      86.271  68.402  73.331  1.00  0.00           C
ATOM   8312 1C31 POPEX 366      87.183  69.502  72.762  1.00  0.00           C
ATOM   8315 2C31 POPEX 366      87.553  69.332  71.282  1.00  0.00           C
ATOM   8318 3C31 POPEX 366      86.392  68.923  70.372  1.00  0.00           C
ATOM   8321 4C31 POPEX 366      86.842  68.712  68.922  1.00  0.00           C
ATOM   8324 5C31 POPEX 366      85.673  68.282  68.042  1.00  0.00           C
ATOM   8327 6C31 POPEX 366      86.082  68.012  66.602  1.00  0.00           C
ATOM   8331  NH3 POPEY 367      12.763   9.012  35.382  1.00  0.00           N
ATOM   8335  C12 POPEY 367      13.362   8.272  34.231  1.00  0.00           C
ATOM   8338  C11 POPEY 367      14.383   7.292  34.802  1.00  0.00           C
ATOM   8341  P   POPEY 367      16.743   8.392  35.132  1.00  0.00           P
ATOM   8342  O13 POPEY 367      17.723   7.512  35.812  1.00  0.00           O
ATOM   8343  O14 POPEY 367      16.763   8.462  33.652  1.00  0.00           O
ATOM   8344  O11 POPEY 367      16.893   9.862  35.702  1.00  0.00           O
ATOM   8345  O12 POPEY 367      15.303   8.002  35.622  1.00  0.00           O
ATOM   8346  C1  POPEY 367      17.523  10.133  36.952  1.00  0.00           C
ATOM   8349  C2  POPEY 367      16.513  10.502  38.072  1.00  0.00           C
ATOM   8351  O21 POPEY 367      17.203  10.892  39.262  1.00  0.00           O
ATOM   8352  C21 POPEY 367      17.812   9.932  39.952  1.00  0.00           C
ATOM   8353  O22 POPEY 367      18.003   8.782  39.602  1.00  0.00           O
ATOM   8354  C22 POPEY 367      18.192  10.512  41.312  1.00  0.00           C
ATOM   8357  C3  POPEY 367      15.352   9.503  38.382  1.00  0.00           C
ATOM   8360  O31 POPEY 367      14.372  10.072  39.282  1.00  0.00           O
ATOM   8361  C31 POPEY 367      13.393  10.752  38.662  1.00  0.00           C
ATOM   8362  O32 POPEY 367      13.372  11.002  37.462  1.00  0.00           O
ATOM   8363  C32 POPEY 367      12.333  11.212  39.662  1.00  0.00           C
ATOM   8366  C23 POPEY 367      17.082  10.262  42.362  1.00  0.00           C
ATOM   8369  C24 POPEY 367      17.372  11.042  43.652  1.00  0.00           C
ATOM   8372  C25 POPEY 367      17.352  10.212  44.941  1.00  0.00           C
ATOM   8375  C26 POPEY 367      16.202  10.642  45.853  1.00  0.00           C
ATOM   8378  C27 POPEY 367      16.163   9.892  47.191  1.00  0.00           C
ATOM   8381  C28 POPEY 367      15.022  10.402  48.091  1.00  0.00           C
ATOM   8384  C29 POPEY 367      14.993   9.662  49.402  1.00  0.00           C
ATOM   8386 0C21 POPEY 367      14.243   9.932  50.481  1.00  0.00           C
ATOM   8388 1C21 POPEY 367      13.243  11.042  50.672  1.00  0.00           C
ATOM   8391 2C21 POPEY 367      13.772  12.482  50.512  1.00  0.00           C
ATOM   8394 3C21 POPEY 367      12.893  13.532  51.212  1.00  0.00           C
ATOM   8397 4C21 POPEY 367      13.553  14.912  51.292  1.00  0.00           C
ATOM   8400 5C21 POPEY 367      13.483  15.713  49.982  1.00  0.00           C
ATOM   8403 6C21 POPEY 367      14.432  16.922  49.992  1.00  0.00           C
ATOM   8406 7C21 POPEY 367      15.853  16.572  49.522  1.00  0.00           C
ATOM   8409 8C21 POPEY 367      16.833  17.742  49.642  1.00  0.00           C
ATOM   8413  C33 POPEY 367      12.273  12.752  39.751  1.00  0.00           C
ATOM   8416  C34 POPEY 367      11.403  13.293  40.892  1.00  0.00           C
ATOM   8419  C35 POPEY 367      12.013  13.082  42.282  1.00  0.00           C
ATOM   8422  C36 POPEY 367      11.372  13.992  43.353  1.00  0.00           C
ATOM   8425  C37 POPEY 367      11.813  13.682  44.782  1.00  0.00           C
ATOM   8428  C38 POPEY 367      11.023  14.452  45.853  1.00  0.00           C
ATOM   8431  C39 POPEY 367      11.832  15.482  46.632  1.00  0.00           C
ATOM   8434 0C31 POPEY 367      12.273  16.692  45.801  1.00  0.00           C
ATOM   8437 1C31 POPEY 367      13.323  17.502  46.562  1.00  0.00           C
ATOM   8440 2C31 POPEY 367      13.782  18.782  45.862  1.00  0.00           C
ATOM   8443 3C31 POPEY 367      12.983  20.012  46.292  1.00  0.00           C
ATOM   8446 4C31 POPEY 367      13.393  20.553  47.673  1.00  0.00           C
ATOM   8449 5C31 POPEY 367      12.513  21.713  48.152  1.00  0.00           C
ATOM   8452 6C31 POPEY 367      12.943  22.292  49.513  1.00  0.00           C
ATOM   8456  NH3 POPEZ 368      99.043  79.522  42.112  1.00  0.00           N
ATOM   8460  C12 POPEZ 368      97.833  78.643  42.002  1.00  0.00           C
ATOM   8463  C11 POPEZ 368      96.543  79.392  42.342  1.00  0.00           C
ATOM   8466  P   POPEZ 368      95.722  81.812  41.893  1.00  0.00           P
ATOM   8467  O13 POPEZ 368      96.842  82.692  42.262  1.00  0.00           O
ATOM   8468  O14 POPEZ 368      94.752  82.312  40.912  1.00  0.00           O
ATOM   8469  O11 POPEZ 368      94.932  81.332  43.152  1.00  0.00           O
ATOM   8470  O12 POPEZ 368      96.343  80.453  41.402  1.00  0.00           O
ATOM   8471  C1  POPEZ 368      94.102  82.233  43.862  1.00  0.00           C
ATOM   8474  C2  POPEZ 368      93.943  81.643  45.271  1.00  0.00           C
ATOM   8476  O21 POPEZ 368      92.733  82.052  45.923  1.00  0.00           O
ATOM   8477  C21 POPEZ 368      92.553  83.363  46.042  1.00  0.00           C
ATOM   8478  O22 POPEZ 368      93.332  84.242  45.742  1.00  0.00           O
ATOM   8479  C22 POPEZ 368      91.182  83.643  46.613  1.00  0.00           C
ATOM   8482  C3  POPEZ 368      95.212  81.862  46.142  1.00  0.00           C
ATOM   8485  O31 POPEZ 368      95.183  81.012  47.292  1.00  0.00           O
ATOM   8486  C31 POPEZ 368      94.543  81.503  48.342  1.00  0.00           C
ATOM   8487  O32 POPEZ 368      94.153  82.652  48.482  1.00  0.00           O
ATOM   8488  C32 POPEZ 368      94.353  80.372  49.341  1.00  0.00           C
ATOM   8491  C23 POPEZ 368      90.393  84.663  45.783  1.00  0.00           C
ATOM   8494  C24 POPEZ 368      89.242  85.282  46.572  1.00  0.00           C
ATOM   8497  C25 POPEZ 368      89.582  86.593  47.302  1.00  0.00           C
ATOM   8500  C26 POPEZ 368      90.492  86.492  48.552  1.00  0.00           C
ATOM   8503  C27 POPEZ 368      90.513  87.823  49.323  1.00  0.00           C
ATOM   8506  C28 POPEZ 368      91.483  87.882  50.521  1.00  0.00           C
ATOM   8509  C29 POPEZ 368      91.082  87.023  51.702  1.00  0.00           C
ATOM   8511 0C21 POPEZ 368      91.933  86.512  52.622  1.00  0.00           C
ATOM   8513 1C21 POPEZ 368      93.423  86.703  52.652  1.00  0.00           C
ATOM   8516 2C21 POPEZ 368      94.022  87.072  54.012  1.00  0.00           C
ATOM   8519 3C21 POPEZ 368      95.452  87.622  53.853  1.00  0.00           C
ATOM   8522 4C21 POPEZ 368      96.193  87.893  55.162  1.00  0.00           C
ATOM   8525 5C21 POPEZ 368      96.592  86.612  55.923  1.00  0.00           C
ATOM   8528 6C21 POPEZ 368      97.392  86.932  57.191  1.00  0.00           C
ATOM   8531 7C21 POPEZ 368      97.793  85.703  58.002  1.00  0.00           C
ATOM   8534 8C21 POPEZ 368      98.413  86.072  59.351  1.00  0.00           C
ATOM   8538  C33 POPEZ 368      93.803  80.863  50.713  1.00  0.00           C
ATOM   8541  C34 POPEZ 368      94.102  79.862  51.841  1.00  0.00           C
ATOM   8544  C35 POPEZ 368      93.332  78.542  51.731  1.00  0.00           C
ATOM   8547  C36 POPEZ 368      94.003  77.453  52.592  1.00  0.00           C
ATOM   8550  C37 POPEZ 368      93.293  76.102  52.542  1.00  0.00           C
ATOM   8553  C38 POPEZ 368      94.172  74.962  53.073  1.00  0.00           C
ATOM   8556  C39 POPEZ 368      93.502  74.093  54.141  1.00  0.00           C
ATOM   8559 0C31 POPEZ 368      93.153  74.872  55.422  1.00  0.00           C
ATOM   8562 1C31 POPEZ 368      92.863  73.942  56.602  1.00  0.00           C
ATOM   8565 2C31 POPEZ 368      92.562  74.703  57.902  1.00  0.00           C
ATOM   8568 3C31 POPEZ 368      92.572  73.783  59.122  1.00  0.00           C
ATOM   8571 4C31 POPEZ 368      93.903  73.832  59.892  1.00  0.00           C
ATOM   8574 5C31 POPEZ 368      94.043  72.682  60.902  1.00  0.00           C
ATOM   8577 6C31 POPEZ 368      95.282  72.803  61.792  1.00  0.00           C
ATOM   8581  NH3 POPEa 369      25.223 126.482  78.322  1.00  0.00           N
ATOM   8585  C12 POPEa 369      25.073 126.472  79.821  1.00  0.00           C
ATOM   8588  C11 POPEa 369      25.803 125.273  80.462  1.00  0.00           C
ATOM   8591  P   POPEa 369      24.053 123.762  81.673  1.00  0.00           P
ATOM   8592  O13 POPEa 369      24.652 122.432  81.803  1.00  0.00           O
ATOM   8593  O14 POPEa 369      23.003 124.122  82.643  1.00  0.00           O
ATOM   8594  O11 POPEa 369      23.473 124.032  80.232  1.00  0.00           O
ATOM   8595  O12 POPEa 369      25.193 124.872  81.702  1.00  0.00           O
ATOM   8596  C1  POPEa 369      23.073 122.943  79.421  1.00  0.00           C
ATOM   8599  C2  POPEa 369      22.413 123.432  78.121  1.00  0.00           C
ATOM   8601  O21 POPEa 369      23.413 123.933  77.212  1.00  0.00           O
ATOM   8602  C21 POPEa 369      24.062 122.983  76.552  1.00  0.00           C
ATOM   8603  O22 POPEa 369      24.113 121.803  76.832  1.00  0.00           O
ATOM   8604  C22 POPEa 369      24.643 123.612  75.292  1.00  0.00           C
ATOM   8607  C3  POPEa 369      21.323 124.532  78.381  1.00  0.00           C
ATOM   8610  O31 POPEa 369      21.282 125.522  77.332  1.00  0.00           O
ATOM   8611  C31 POPEa 369      20.283 125.453  76.462  1.00  0.00           C
ATOM   8612  O32 POPEa 369      19.313 124.722  76.552  1.00  0.00           O
ATOM   8613  C32 POPEa 369      20.602 126.392  75.302  1.00  0.00           C
ATOM   8616  C23 POPEa 369      24.872 122.642  74.122  1.00  0.00           C
ATOM   8619  C24 POPEa 369      25.303 123.413  72.862  1.00  0.00           C
ATOM   8622  C25 POPEa 369      24.163 124.172  72.142  1.00  0.00           C
ATOM   8625  C26 POPEa 369      23.023 123.282  71.632  1.00  0.00           C
ATOM   8628  C27 POPEa 369      21.893 124.012  70.881  1.00  0.00           C
ATOM   8631  C28 POPEa 369      22.212 124.483  69.441  1.00  0.00           C
ATOM   8634  C29 POPEa 369      23.032 125.743  69.362  1.00  0.00           C
ATOM   8636 0C21 POPEa 369      23.773 126.132  68.301  1.00  0.00           C
ATOM   8638 1C21 POPEa 369      23.883 125.382  67.002  1.00  0.00           C
ATOM   8641 2C21 POPEa 369      24.782 126.062  65.952  1.00  0.00           C
ATOM   8644 3C21 POPEa 369      24.383 127.503  65.582  1.00  0.00           C
ATOM   8647 4C21 POPEa 369      25.312 128.112  64.522  1.00  0.00           C
ATOM   8650 5C21 POPEa 369      24.893 129.548  64.141  1.00  0.00           C
ATOM   8653 6C21 POPEa 369      25.613 130.078  62.891  1.00  0.00           C
ATOM   8656 7C21 POPEa 369      25.183 131.498  62.522  1.00  0.00           C
ATOM   8659 8C21 POPEa 369      25.653 131.927  61.122  1.00  0.00           C
ATOM   8663  C33 POPEa 369      19.533 126.392  74.182  1.00  0.00           C
ATOM   8666  C34 POPEa 369      20.003 127.192  72.961  1.00  0.00           C
ATOM   8669  C35 POPEa 369      18.983 127.182  71.812  1.00  0.00           C
ATOM   8672  C36 POPEa 369      19.553 127.682  70.472  1.00  0.00           C
ATOM   8675  C37 POPEa 369      20.093 129.122  70.522  1.00  0.00           C
ATOM   8678  C38 POPEa 369      20.743 129.587  69.202  1.00  0.00           C
ATOM   8681  C39 POPEa 369      21.313 131.007  69.332  1.00  0.00           C
ATOM   8684 0C31 POPEa 369      22.323 131.398  68.231  1.00  0.00           C
ATOM   8687 1C31 POPEa 369      21.692 132.098  67.012  1.00  0.00           C
ATOM   8690 2C31 POPEa 369      22.733 132.798  66.122  1.00  0.00           C
ATOM   8693 3C31 POPEa 369      22.212 134.087  65.472  1.00  0.00           C
ATOM   8696 4C31 POPEa 369      22.212 134.057  63.931  1.00  0.00           C
ATOM   8699 5C31 POPEa 369      21.643 135.358  63.353  1.00  0.00           C
ATOM   8702 6C31 POPEa 369      21.733 135.438  61.822  1.00  0.00           C
ATOM   8706  NH3 POPEb 370      25.383   9.462  82.271  1.00  0.00           N
ATOM   8710  C12 POPEb 370      23.952   9.442  82.762  1.00  0.00           C
ATOM   8713  C11 POPEb 370      23.183   8.332  82.033  1.00  0.00           C
ATOM   8716  P   POPEb 370      20.953   6.972  82.022  1.00  0.00           P
ATOM   8717  O13 POPEb 370      20.772   5.912  83.032  1.00  0.00           O
ATOM   8718  O14 POPEb 370      19.752   7.682  81.542  1.00  0.00           O
ATOM   8719  O11 POPEb 370      21.753   6.322  80.802  1.00  0.00           O
ATOM   8720  O12 POPEb 370      21.942   8.042  82.662  1.00  0.00           O
ATOM   8721  C1  POPEb 370      21.622   6.882  79.482  1.00  0.00           C
ATOM   8724  C2  POPEb 370      22.753   6.432  78.501  1.00  0.00           C
ATOM   8726  O21 POPEb 370      22.333   5.232  77.821  1.00  0.00           O
ATOM   8727  C21 POPEb 370      23.063   4.672  76.842  1.00  0.00           C
ATOM   8728  O22 POPEb 370      23.143   3.472  76.682  1.00  0.00           O
ATOM   8729  C22 POPEb 370      23.703   5.682  75.862  1.00  0.00           C
ATOM   8732  C3  POPEb 370      24.133   6.232  79.202  1.00  0.00           C
ATOM   8735  O31 POPEb 370      25.193   6.752  78.392  1.00  0.00           O
ATOM   8736  C31 POPEb 370      25.503   8.032  78.582  1.00  0.00           C
ATOM   8737  O32 POPEb 370      25.212   8.702  79.561  1.00  0.00           O
ATOM   8738  C32 POPEb 370      26.223   8.542  77.332  1.00  0.00           C
ATOM   8741  C23 POPEb 370      23.893   5.092  74.432  1.00  0.00           C
ATOM   8744  C24 POPEb 370      24.773   5.962  73.512  1.00  0.00           C
ATOM   8747  C25 POPEb 370      24.942   5.372  72.092  1.00  0.00           C
ATOM   8750  C26 POPEb 370      23.712   5.562  71.192  1.00  0.00           C
ATOM   8753  C27 POPEb 370      24.022   6.352  69.911  1.00  0.00           C
ATOM   8756  C28 POPEb 370      22.823   6.592  68.982  1.00  0.00           C
ATOM   8759  C29 POPEb 370      21.863   7.602  69.561  1.00  0.00           C
ATOM   8761 0C21 POPEb 370      21.313   8.662  68.942  1.00  0.00           C
ATOM   8763 1C21 POPEb 370      21.483   9.072  67.501  1.00  0.00           C
ATOM   8766 2C21 POPEb 370      22.462  10.242  67.321  1.00  0.00           C
ATOM   8769 3C21 POPEb 370      22.193  11.022  66.032  1.00  0.00           C
ATOM   8772 4C21 POPEb 370      23.113  12.242  65.842  1.00  0.00           C
ATOM   8775 5C21 POPEb 370      22.712  13.062  64.612  1.00  0.00           C
ATOM   8778 6C21 POPEb 370      23.563  14.312  64.393  1.00  0.00           C
ATOM   8781 7C21 POPEb 370      23.192  15.032  63.091  1.00  0.00           C
ATOM   8784 8C21 POPEb 370      23.973  16.322  62.841  1.00  0.00           C
ATOM   8788  C33 POPEb 370      27.542   9.272  77.632  1.00  0.00           C
ATOM   8791  C34 POPEb 370      28.402   9.442  76.372  1.00  0.00           C
ATOM   8794  C35 POPEb 370      27.733  10.302  75.292  1.00  0.00           C
ATOM   8797  C36 POPEb 370      28.313  10.072  73.893  1.00  0.00           C
ATOM   8800  C37 POPEb 370      27.573  10.912  72.841  1.00  0.00           C
ATOM   8803  C38 POPEb 370      28.013  10.652  71.393  1.00  0.00           C
ATOM   8806  C39 POPEb 370      27.672   9.232  70.912  1.00  0.00           C
ATOM   8809 0C31 POPEb 370      27.883   9.062  69.412  1.00  0.00           C
ATOM   8812 1C31 POPEb 370      27.542   7.652  68.942  1.00  0.00           C
ATOM   8815 2C31 POPEb 370      27.582   7.462  67.423  1.00  0.00           C
ATOM   8818 3C31 POPEb 370      26.492   8.262  66.692  1.00  0.00           C
ATOM   8821 4C31 POPEb 370      26.413   7.932  65.202  1.00  0.00           C
ATOM   8824 5C31 POPEb 370      25.253   8.622  64.502  1.00  0.00           C
ATOM   8827 6C31 POPEb 370      25.112   8.202  63.031  1.00  0.00           C
ATOM   8831  NH3 POPEc 371      98.492  66.523  41.391  1.00  0.00           N
ATOM   8835  C12 POPEc 371      99.302  67.082  40.281  1.00  0.00           C
ATOM   8838  C11 POPEc 371     100.793  66.782  40.462  1.00  0.00           C
ATOM   8841  P   POPEc 371     102.623  64.962  40.363  1.00  0.00           P
ATOM   8842  O13 POPEc 371     102.782  63.492  40.322  1.00  0.00           O
ATOM   8843  O14 POPEc 371     103.062  65.692  39.152  1.00  0.00           O
ATOM   8844  O11 POPEc 371     103.413  65.593  41.602  1.00  0.00           O
ATOM   8845  O12 POPEc 371     101.112  65.392  40.661  1.00  0.00           O
ATOM   8846  C1  POPEc 371     104.803  65.182  41.712  1.00  0.00           C
ATOM   8849  C2  POPEc 371     105.632  66.112  42.652  1.00  0.00           C
ATOM   8851  O21 POPEc 371     105.293  65.762  44.012  1.00  0.00           O
ATOM   8852  C21 POPEc 371     106.312  65.382  44.762  1.00  0.00           C
ATOM   8853  O22 POPEc 371     107.492  65.483  44.481  1.00  0.00           O
ATOM   8854  C22 POPEc 371     105.813  64.692  46.022  1.00  0.00           C
ATOM   8857  C3  POPEc 371     105.333  67.612  42.352  1.00  0.00           C
ATOM   8860  O31 POPEc 371     106.282  68.503  42.952  1.00  0.00           O
ATOM   8861  C31 POPEc 371     105.992  69.383  43.912  1.00  0.00           C
ATOM   8862  O32 POPEc 371     106.623  70.423  44.082  1.00  0.00           O
ATOM   8863  C32 POPEc 371     104.873  68.992  44.852  1.00  0.00           C
ATOM   8866  C23 POPEc 371     105.902  65.532  47.312  1.00  0.00           C
ATOM   8869  C24 POPEc 371     105.722  64.633  48.542  1.00  0.00           C
ATOM   8872  C25 POPEc 371     105.172  65.362  49.782  1.00  0.00           C
ATOM   8875  C26 POPEc 371     106.252  65.843  50.763  1.00  0.00           C
ATOM   8878  C27 POPEc 371     105.643  66.242  52.112  1.00  0.00           C
ATOM   8881  C28 POPEc 371     106.662  66.843  53.091  1.00  0.00           C
ATOM   8884  C29 POPEc 371     105.992  67.172  54.402  1.00  0.00           C
ATOM   8886 0C21 POPEc 371     106.583  67.222  55.612  1.00  0.00           C
ATOM   8888 1C21 POPEc 371     108.043  67.042  55.931  1.00  0.00           C
ATOM   8891 2C21 POPEc 371     108.593  68.173  56.833  1.00  0.00           C
ATOM   8894 3C21 POPEc 371     108.812  69.502  56.092  1.00  0.00           C
ATOM   8897 4C21 POPEc 371     108.882  70.733  57.012  1.00  0.00           C
ATOM   8900 5C21 POPEc 371     109.953  70.662  58.112  1.00  0.00           C
ATOM   8903 6C21 POPEc 371     111.392  70.572  57.582  1.00  0.00           C
ATOM   8906 7C21 POPEc 371     112.432  70.762  58.702  1.00  0.00           C
ATOM   8909 8C21 POPEc 371     113.882  70.792  58.222  1.00  0.00           C
ATOM   8913  C33 POPEc 371     103.882  70.173  44.992  1.00  0.00           C
ATOM   8916  C34 POPEc 371     103.062  70.033  46.272  1.00  0.00           C
ATOM   8919  C35 POPEc 371     102.432  71.352  46.722  1.00  0.00           C
ATOM   8922  C36 POPEc 371     102.192  71.362  48.231  1.00  0.00           C
ATOM   8925  C37 POPEc 371     103.173  72.282  48.952  1.00  0.00           C
ATOM   8928  C38 POPEc 371     103.113  72.222  50.481  1.00  0.00           C
ATOM   8931  C39 POPEc 371     101.793  72.742  51.062  1.00  0.00           C
ATOM   8934 0C31 POPEc 371     101.702  72.582  52.582  1.00  0.00           C
ATOM   8937 1C31 POPEc 371     100.333  72.993  53.143  1.00  0.00           C
ATOM   8940 2C31 POPEc 371     100.202  72.733  54.653  1.00  0.00           C
ATOM   8943 3C31 POPEc 371      99.873  74.012  55.452  1.00  0.00           C
ATOM   8946 4C31 POPEc 371      99.552  73.722  56.921  1.00  0.00           C
ATOM   8949 5C31 POPEc 371      99.052  74.962  57.672  1.00  0.00           C
ATOM   8952 6C31 POPEc 371      98.672  74.692  59.132  1.00  0.00           C
ATOM   8956  NH3 POPEd 372      55.883  46.172  41.442  1.00  0.00           N
ATOM   8960  C12 POPEd 372      55.782  44.732  41.032  1.00  0.00           C
ATOM   8963  C11 POPEd 372      54.303  44.332  40.833  1.00  0.00           C
ATOM   8966  P   POPEd 372      51.972  45.023  41.841  1.00  0.00           P
ATOM   8967  O13 POPEd 372      51.462  45.382  43.172  1.00  0.00           O
ATOM   8968  O14 POPEd 372      51.692  46.003  40.772  1.00  0.00           O
ATOM   8969  O11 POPEd 372      51.343  43.622  41.432  1.00  0.00           O
ATOM   8970  O12 POPEd 372      53.523  44.753  41.963  1.00  0.00           O
ATOM   8971  C1  POPEd 372      51.762  42.422  42.083  1.00  0.00           C
ATOM   8974  C2  POPEd 372      50.823  42.012  43.263  1.00  0.00           C
ATOM   8976  O21 POPEd 372      51.492  42.232  44.513  1.00  0.00           O
ATOM   8977  C21 POPEd 372      51.153  41.472  45.542  1.00  0.00           C
ATOM   8978  O22 POPEd 372      51.793  40.502  45.923  1.00  0.00           O
ATOM   8979  C22 POPEd 372      49.873  41.962  46.191  1.00  0.00           C
ATOM   8982  C3  POPEd 372      50.352  40.553  43.021  1.00  0.00           C
ATOM   8985  O31 POPEd 372      49.262  40.122  43.872  1.00  0.00           O
ATOM   8986  C31 POPEd 372      49.342  38.832  44.262  1.00  0.00           C
ATOM   8987  O32 POPEd 372      50.303  38.102  44.072  1.00  0.00           O
ATOM   8988  C32 POPEd 372      48.012  38.422  44.882  1.00  0.00           C
ATOM   8991  C23 POPEd 372      50.073  42.222  47.692  1.00  0.00           C
ATOM   8994  C24 POPEd 372      48.763  42.532  48.423  1.00  0.00           C
ATOM   8997  C25 POPEd 372      48.012  41.273  48.891  1.00  0.00           C
ATOM   9000  C26 POPEd 372      48.443  40.772  50.281  1.00  0.00           C
ATOM   9003  C27 POPEd 372      48.092  41.752  51.412  1.00  0.00           C
ATOM   9006  C28 POPEd 372      47.963  41.063  52.771  1.00  0.00           C
ATOM   9009  C29 POPEd 372      47.562  42.032  53.862  1.00  0.00           C
ATOM   9011 0C21 POPEd 372      46.323  42.472  54.102  1.00  0.00           C
ATOM   9013 1C21 POPEd 372      45.073  42.112  53.322  1.00  0.00           C
ATOM   9016 2C21 POPEd 372      44.113  41.182  54.082  1.00  0.00           C
ATOM   9019 3C21 POPEd 372      43.523  41.772  55.372  1.00  0.00           C
ATOM   9022 4C21 POPEd 372      42.432  40.872  55.962  1.00  0.00           C
ATOM   9025 5C21 POPEd 372      41.983  41.292  57.372  1.00  0.00           C
ATOM   9028 6C21 POPEd 372      41.102  40.222  58.042  1.00  0.00           C
ATOM   9031 7C21 POPEd 372      40.652  40.582  59.463  1.00  0.00           C
ATOM   9034 8C21 POPEd 372      41.762  41.032  60.411  1.00  0.00           C
ATOM   9038  C33 POPEd 372      48.053  37.152  45.772  1.00  0.00           C
ATOM   9041  C34 POPEd 372      48.222  37.472  47.262  1.00  0.00           C
ATOM   9044  C35 POPEd 372      47.823  36.312  48.193  1.00  0.00           C
ATOM   9047  C36 POPEd 372      47.513  36.803  49.621  1.00  0.00           C
ATOM   9050  C37 POPEd 372      47.113  35.672  50.582  1.00  0.00           C
ATOM   9053  C38 POPEd 372      46.713  36.202  51.963  1.00  0.00           C
ATOM   9056  C39 POPEd 372      47.643  35.762  53.101  1.00  0.00           C
ATOM   9059 0C31 POPEd 372      47.263  36.422  54.432  1.00  0.00           C
ATOM   9062 1C31 POPEd 372      47.952  35.812  55.661  1.00  0.00           C
ATOM   9065 2C31 POPEd 372      47.602  36.562  56.952  1.00  0.00           C
ATOM   9068 3C31 POPEd 372      47.843  35.753  58.231  1.00  0.00           C
ATOM   9071 4C31 POPEd 372      47.313  36.483  59.472  1.00  0.00           C
ATOM   9074 5C31 POPEd 372      47.323  35.612  60.741  1.00  0.00           C
ATOM   9077 6C31 POPEd 372      46.713  36.343  61.942  1.00  0.00           C
ATOM   9081  NH3 POPEe 373      31.962  22.762  39.052  1.00  0.00           N
ATOM   9085  C12 POPEe 373      32.602  21.452  38.672  1.00  0.00           C
ATOM   9088  C11 POPEe 373      33.942  21.292  39.392  1.00  0.00           C
ATOM   9091  P   POPEe 373      34.483  18.712  39.252  1.00  0.00           P
ATOM   9092  O13 POPEe 373      33.163  18.323  38.761  1.00  0.00           O
ATOM   9093  O14 POPEe 373      35.663  17.883  38.842  1.00  0.00           O
ATOM   9094  O11 POPEe 373      34.413  18.722  40.842  1.00  0.00           O
ATOM   9095  O12 POPEe 373      34.703  20.212  38.842  1.00  0.00           O
ATOM   9096  C1  POPEe 373      34.452  17.452  41.502  1.00  0.00           C
ATOM   9099  C2  POPEe 373      34.693  17.602  43.032  1.00  0.00           C
ATOM   9101  O21 POPEe 373      33.453  17.712  43.782  1.00  0.00           O
ATOM   9102  C21 POPEe 373      32.863  16.553  44.031  1.00  0.00           C
ATOM   9103  O22 POPEe 373      33.192  15.482  43.562  1.00  0.00           O
ATOM   9104  C22 POPEe 373      31.733  16.782  45.032  1.00  0.00           C
ATOM   9107  C3  POPEe 373      35.583  18.842  43.312  1.00  0.00           C
ATOM   9110  O31 POPEe 373      35.943  18.902  44.702  1.00  0.00           O
ATOM   9111  C31 POPEe 373      37.133  18.442  45.032  1.00  0.00           C
ATOM   9112  O32 POPEe 373      38.003  18.032  44.271  1.00  0.00           O
ATOM   9113  C32 POPEe 373      37.243  18.522  46.552  1.00  0.00           C
ATOM   9116  C23 POPEe 373      31.582  15.592  46.012  1.00  0.00           C
ATOM   9119  C24 POPEe 373      30.762  15.932  47.272  1.00  0.00           C
ATOM   9122  C25 POPEe 373      31.532  16.812  48.263  1.00  0.00           C
ATOM   9125  C26 POPEe 373      30.813  17.052  49.592  1.00  0.00           C
ATOM   9128  C27 POPEe 373      31.543  18.062  50.492  1.00  0.00           C
ATOM   9131  C28 POPEe 373      30.803  18.362  51.802  1.00  0.00           C
ATOM   9134  C29 POPEe 373      31.093  17.362  52.902  1.00  0.00           C
ATOM   9136 0C21 POPEe 373      31.122  17.633  54.222  1.00  0.00           C
ATOM   9138 1C21 POPEe 373      30.762  18.962  54.832  1.00  0.00           C
ATOM   9141 2C21 POPEe 373      30.032  18.842  56.181  1.00  0.00           C
ATOM   9144 3C21 POPEe 373      30.943  18.412  57.342  1.00  0.00           C
ATOM   9147 4C21 POPEe 373      30.683  19.202  58.632  1.00  0.00           C
ATOM   9150 5C21 POPEe 373      31.273  20.622  58.571  1.00  0.00           C
ATOM   9153 6C21 POPEe 373      30.902  21.492  59.772  1.00  0.00           C
ATOM   9156 7C21 POPEe 373      31.652  22.823  59.762  1.00  0.00           C
ATOM   9159 8C21 POPEe 373      31.262  23.743  60.923  1.00  0.00           C
ATOM   9163  C33 POPEe 373      38.602  18.062  47.121  1.00  0.00           C
ATOM   9166  C34 POPEe 373      38.633  18.252  48.652  1.00  0.00           C
ATOM   9169  C35 POPEe 373      39.763  17.482  49.332  1.00  0.00           C
ATOM   9172  C36 POPEe 373      39.693  17.592  50.862  1.00  0.00           C
ATOM   9175  C37 POPEe 373      40.553  16.542  51.571  1.00  0.00           C
ATOM   9178  C38 POPEe 373      40.073  16.212  52.992  1.00  0.00           C
ATOM   9181  C39 POPEe 373      40.382  17.293  54.042  1.00  0.00           C
ATOM   9184 0C31 POPEe 373      39.712  16.952  55.391  1.00  0.00           C
ATOM   9187 1C31 POPEe 373      40.223  17.782  56.582  1.00  0.00           C
ATOM   9190 2C31 POPEe 373      39.493  17.402  57.872  1.00  0.00           C
ATOM   9193 3C31 POPEe 373      40.083  18.032  59.141  1.00  0.00           C
ATOM   9196 4C31 POPEe 373      39.753  19.522  59.302  1.00  0.00           C
ATOM   9199 5C31 POPEe 373      40.233  20.083  60.653  1.00  0.00           C
ATOM   9202 6C31 POPEe 373      39.873  21.553  60.871  1.00  0.00           C
ATOM   9206  NH3 POPEf 374     115.582  34.762  42.752  1.00  0.00           N
ATOM   9210  C12 POPEf 374     116.252  36.012  42.243  1.00  0.00           C
ATOM   9213  C11 POPEf 374     117.782  35.922  42.412  1.00  0.00           C
ATOM   9216  P   POPEf 374     119.983  37.062  41.591  1.00  0.00           P
ATOM   9217  O13 POPEf 374     120.302  37.512  40.232  1.00  0.00           O
ATOM   9218  O14 POPEf 374     120.573  35.812  42.132  1.00  0.00           O
ATOM   9219  O11 POPEf 374     120.342  38.242  42.571  1.00  0.00           O
ATOM   9220  O12 POPEf 374     118.402  37.042  41.792  1.00  0.00           O
ATOM   9221  C1  POPEf 374     120.062  38.202  43.972  1.00  0.00           C
ATOM   9224  C2  POPEf 374     121.352  38.323  44.832  1.00  0.00           C
ATOM   9226  O21 POPEf 374     121.023  39.222  45.903  1.00  0.00           O
ATOM   9227  C21 POPEf 374     121.573  38.932  47.062  1.00  0.00           C
ATOM   9228  O22 POPEf 374     122.262  37.963  47.292  1.00  0.00           O
ATOM   9229  C22 POPEf 374     121.142  39.942  48.143  1.00  0.00           C
ATOM   9232  C3  POPEf 374     122.562  38.843  43.993  1.00  0.00           C
ATOM   9235  O31 POPEf 374     123.703  39.172  44.822  1.00  0.00           O
ATOM   9236  C31 POPEf 374     124.782  39.503  44.132  1.00  0.00           C
ATOM   9237  O32 POPEf 374     124.832  39.643  42.922  1.00  0.00           O
ATOM   9238  C32 POPEf 374     125.967  39.613  45.103  1.00  0.00           C
ATOM   9241  C23 POPEf 374     122.143  39.972  49.323  1.00  0.00           C
ATOM   9244  C24 POPEf 374     121.723  40.902  50.481  1.00  0.00           C
ATOM   9247  C25 POPEf 374     122.782  40.942  51.591  1.00  0.00           C
ATOM   9250  C26 POPEf 374     122.532  42.012  52.662  1.00  0.00           C
ATOM   9253  C27 POPEf 374     123.612  42.022  53.751  1.00  0.00           C
ATOM   9256  C28 POPEf 374     123.352  43.012  54.922  1.00  0.00           C
ATOM   9259  C29 POPEf 374     123.262  44.472  54.542  1.00  0.00           C
ATOM   9261 0C21 POPEf 374     123.771  45.492  55.262  1.00  0.00           C
ATOM   9263 1C21 POPEf 374     124.512  45.362  56.571  1.00  0.00           C
ATOM   9266 2C21 POPEf 374     123.553  45.112  57.762  1.00  0.00           C
ATOM   9269 3C21 POPEf 374     122.593  46.282  58.021  1.00  0.00           C
ATOM   9272 4C21 POPEf 374     121.753  46.112  59.292  1.00  0.00           C
ATOM   9275 5C21 POPEf 374     120.813  47.313  59.522  1.00  0.00           C
ATOM   9278 6C21 POPEf 374     119.922  47.192  60.772  1.00  0.00           C
ATOM   9281 7C21 POPEf 374     118.903  46.042  60.731  1.00  0.00           C
ATOM   9284 8C21 POPEf 374     117.992  46.042  61.963  1.00  0.00           C
ATOM   9288  C33 POPEf 374     126.497  38.212  45.512  1.00  0.00           C
ATOM   9291  C34 POPEf 374     125.786  37.612  46.731  1.00  0.00           C
ATOM   9294  C35 POPEf 374     126.058  36.122  46.922  1.00  0.00           C
ATOM   9297  C36 POPEf 374     125.373  35.523  48.161  1.00  0.00           C
ATOM   9300  C37 POPEf 374     125.638  34.012  48.231  1.00  0.00           C
ATOM   9303  C38 POPEf 374     125.223  33.262  49.522  1.00  0.00           C
ATOM   9306  C39 POPEf 374     126.088  33.602  50.742  1.00  0.00           C
ATOM   9309 0C31 POPEf 374     125.977  32.652  51.952  1.00  0.00           C
ATOM   9312 1C31 POPEf 374     125.948  33.422  53.292  1.00  0.00           C
ATOM   9315 2C31 POPEf 374     125.312  32.622  54.443  1.00  0.00           C
ATOM   9318 3C31 POPEf 374     124.773  33.502  55.572  1.00  0.00           C
ATOM   9321 4C31 POPEf 374     125.858  34.082  56.492  1.00  0.00           C
ATOM   9324 5C31 POPEf 374     125.263  35.042  57.532  1.00  0.00           C
ATOM   9327 6C31 POPEf 374     126.298  35.582  58.522  1.00  0.00           C
ATOM   9331  NH3 POPEg 375     107.553 114.193  82.503  1.00  0.00           N
ATOM   9335  C12 POPEg 375     106.163 114.652  82.151  1.00  0.00           C
ATOM   9338  C11 POPEg 375     105.072 114.193  83.132  1.00  0.00           C
ATOM   9341  P   POPEg 375     103.502 116.283  83.451  1.00  0.00           P
ATOM   9342  O13 POPEg 375     102.282 116.202  84.282  1.00  0.00           O
ATOM   9343  O14 POPEg 375     104.722 116.923  84.012  1.00  0.00           O
ATOM   9344  O11 POPEg 375     103.082 117.082  82.141  1.00  0.00           O
ATOM   9345  O12 POPEg 375     103.843 114.872  82.832  1.00  0.00           O
ATOM   9346  C1  POPEg 375     104.092 117.642  81.292  1.00  0.00           C
ATOM   9349  C2  POPEg 375     103.492 117.953  79.902  1.00  0.00           C
ATOM   9351  O21 POPEg 375     104.472 118.332  78.922  1.00  0.00           O
ATOM   9352  C21 POPEg 375     105.253 119.362  79.082  1.00  0.00           C
ATOM   9353  O22 POPEg 375     105.352 120.072  80.072  1.00  0.00           O
ATOM   9354  C22 POPEg 375     106.082 119.512  77.802  1.00  0.00           C
ATOM   9357  C3  POPEg 375     102.323 118.962  79.993  1.00  0.00           C
ATOM   9360  O31 POPEg 375     102.063 119.582  78.711  1.00  0.00           O
ATOM   9361  C31 POPEg 375     101.233 118.942  77.891  1.00  0.00           C
ATOM   9362  O32 POPEg 375     100.592 117.943  78.162  1.00  0.00           O
ATOM   9363  C32 POPEg 375     101.282 119.682  76.552  1.00  0.00           C
ATOM   9366  C23 POPEg 375     105.172 119.762  76.582  1.00  0.00           C
ATOM   9369  C24 POPEg 375     105.843 119.593  75.212  1.00  0.00           C
ATOM   9372  C25 POPEg 375     104.932 120.133  74.091  1.00  0.00           C
ATOM   9375  C26 POPEg 375     105.522 120.082  72.672  1.00  0.00           C
ATOM   9378  C27 POPEg 375     104.852 121.103  71.731  1.00  0.00           C
ATOM   9381  C28 POPEg 375     105.382 121.033  70.292  1.00  0.00           C
ATOM   9384  C29 POPEg 375     104.992 122.253  69.482  1.00  0.00           C
ATOM   9386 0C21 POPEg 375     104.503 122.262  68.222  1.00  0.00           C
ATOM   9388 1C21 POPEg 375     104.232 121.062  67.363  1.00  0.00           C
ATOM   9391 2C21 POPEg 375     105.473 120.622  66.562  1.00  0.00           C
ATOM   9394 3C21 POPEg 375     105.282 119.242  65.941  1.00  0.00           C
ATOM   9397 4C21 POPEg 375     106.443 118.793  65.042  1.00  0.00           C
ATOM   9400 5C21 POPEg 375     106.543 119.523  63.692  1.00  0.00           C
ATOM   9403 6C21 POPEg 375     105.282 119.372  62.832  1.00  0.00           C
ATOM   9406 7C21 POPEg 375     105.463 119.913  61.412  1.00  0.00           C
ATOM   9409 8C21 POPEg 375     104.162 119.932  60.612  1.00  0.00           C
ATOM   9413  C33 POPEg 375     100.142 119.412  75.542  1.00  0.00           C
ATOM   9416  C34 POPEg 375     100.592 119.812  74.132  1.00  0.00           C
ATOM   9419  C35 POPEg 375      99.493 119.652  73.072  1.00  0.00           C
ATOM   9422  C36 POPEg 375     100.062 119.483  71.652  1.00  0.00           C
ATOM   9425  C37 POPEg 375      98.962 119.283  70.601  1.00  0.00           C
ATOM   9428  C38 POPEg 375      99.353 118.313  69.472  1.00  0.00           C
ATOM   9431  C39 POPEg 375     100.533 118.762  68.603  1.00  0.00           C
ATOM   9434 0C31 POPEg 375     100.732 117.792  67.423  1.00  0.00           C
ATOM   9437 1C31 POPEg 375     101.933 118.152  66.531  1.00  0.00           C
ATOM   9440 2C31 POPEg 375     102.203 117.113  65.423  1.00  0.00           C
ATOM   9443 3C31 POPEg 375     101.032 116.892  64.452  1.00  0.00           C
ATOM   9446 4C31 POPEg 375     100.653 118.132  63.632  1.00  0.00           C
ATOM   9449 5C31 POPEg 375      99.423 117.882  62.742  1.00  0.00           C
ATOM   9452 6C31 POPEg 375      99.052 119.073  61.851  1.00  0.00           C
ATOM   9456  NH3 POPEh 376       9.413 112.963  81.202  1.00  0.00           N
ATOM   9460  C12 POPEh 376       7.943 112.662  81.082  1.00  0.00           C
ATOM   9463  C11 POPEh 376       7.033 113.702  81.742  1.00  0.00           C
ATOM   9466  P   POPEh 376       6.693 115.782  80.212  1.00  0.00           P
ATOM   9467  O13 POPEh 376       6.043 116.762  81.113  1.00  0.00           O
ATOM   9468  O14 POPEh 376       8.163 115.883  80.072  1.00  0.00           O
ATOM   9469  O11 POPEh 376       6.013 115.883  78.772  1.00  0.00           O
ATOM   9470  O12 POPEh 376       6.283 114.362  80.732  1.00  0.00           O
ATOM   9471  C1  POPEh 376       6.413 114.983  77.722  1.00  0.00           C
ATOM   9474  C2  POPEh 376       5.453 115.082  76.482  1.00  0.00           C
ATOM   9476  O21 POPEh 376       5.773 114.143  75.432  1.00  0.00           O
ATOM   9477  C21 POPEh 376       5.533 112.862  75.722  1.00  0.00           C
ATOM   9478  O22 POPEh 376       6.183 112.182  76.492  1.00  0.00           O
ATOM   9479  C22 POPEh 376       4.273 112.393  74.972  1.00  0.00           C
ATOM   9482  C3  POPEh 376       5.433 116.512  75.862  1.00  0.00           C
ATOM   9485  O31 POPEh 376       4.353 116.643  74.911  1.00  0.00           O
ATOM   9486  C31 POPEh 376       4.663 116.713  73.622  1.00  0.00           C
ATOM   9487  O32 POPEh 376       5.783 116.822  73.162  1.00  0.00           O
ATOM   9488  C32 POPEh 376       3.373 116.582  72.792  1.00  0.00           C
ATOM   9491  C23 POPEh 376       4.563 111.532  73.731  1.00  0.00           C
ATOM   9494  C24 POPEh 376       3.373 111.402  72.751  1.00  0.00           C
ATOM   9497  C25 POPEh 376       3.013 112.742  72.092  1.00  0.00           C
ATOM   9500  C26 POPEh 376       2.093 112.602  70.872  1.00  0.00           C
ATOM   9503  C27 POPEh 376       1.993 113.923  70.082  1.00  0.00           C
ATOM   9506  C28 POPEh 376       1.123 113.803  68.821  1.00  0.00           C
ATOM   9509  C29 POPEh 376       1.143 115.082  68.021  1.00  0.00           C
ATOM   9511 0C21 POPEh 376       0.693 115.212  66.762  1.00  0.00           C
ATOM   9513 1C21 POPEh 376       0.053 114.132  65.931  1.00  0.00           C
ATOM   9516 2C21 POPEh 376       1.033 113.442  64.952  1.00  0.00           C
ATOM   9519 3C21 POPEh 376       1.743 114.423  64.001  1.00  0.00           C
ATOM   9522 4C21 POPEh 376       2.523 113.702  62.902  1.00  0.00           C
ATOM   9525 5C21 POPEh 376       3.433 114.633  62.092  1.00  0.00           C
ATOM   9528 6C21 POPEh 376       2.703 115.813  61.442  1.00  0.00           C
ATOM   9531 7C21 POPEh 376       3.593 116.602  60.481  1.00  0.00           C
ATOM   9534 8C21 POPEh 376       2.913 117.843  59.892  1.00  0.00           C
ATOM   9538  C33 POPEh 376       3.093 117.773  71.842  1.00  0.00           C
ATOM   9541  C34 POPEh 376       3.833 117.662  70.501  1.00  0.00           C
ATOM   9544  C35 POPEh 376       3.443 118.762  69.502  1.00  0.00           C
ATOM   9547  C36 POPEh 376       4.263 118.673  68.202  1.00  0.00           C
ATOM   9550  C37 POPEh 376       3.943 119.753  67.152  1.00  0.00           C
ATOM   9553  C38 POPEh 376       4.863 119.613  65.931  1.00  0.00           C
ATOM   9556  C39 POPEh 376       4.813 120.773  64.923  1.00  0.00           C
ATOM   9559 0C31 POPEh 376       3.663 120.682  63.902  1.00  0.00           C
ATOM   9562 1C31 POPEh 376       3.723 121.792  62.832  1.00  0.00           C
ATOM   9565 2C31 POPEh 376       4.923 121.682  61.872  1.00  0.00           C
ATOM   9568 3C31 POPEh 376       5.043 122.872  60.892  1.00  0.00           C
ATOM   9571 4C31 POPEh 376       4.063 122.852  59.712  1.00  0.00           C
ATOM   9574 5C31 POPEh 376       4.443 121.862  58.612  1.00  0.00           C
ATOM   9577 6C31 POPEh 376       3.543 121.973  57.372  1.00  0.00           C
ATOM   9581  NH3 POPEi 377     107.942 106.023  34.212  1.00  0.00           N
ATOM   9585  C12 POPEi 377     108.122 105.463  32.832  1.00  0.00           C
ATOM   9588  C11 POPEi 377     109.073 106.332  31.972  1.00  0.00           C
ATOM   9591  P   POPEi 377     111.343 106.602  33.292  1.00  0.00           P
ATOM   9592  O13 POPEi 377     112.702 106.082  33.182  1.00  0.00           O
ATOM   9593  O14 POPEi 377     111.182 108.072  33.301  1.00  0.00           O
ATOM   9594  O11 POPEi 377     110.673 106.033  34.603  1.00  0.00           O
ATOM   9595  O12 POPEi 377     110.452 105.972  32.132  1.00  0.00           O
ATOM   9596  C1  POPEi 377     111.263 104.902  35.271  1.00  0.00           C
ATOM   9599  C2  POPEi 377     112.273 105.332  36.372  1.00  0.00           C
ATOM   9601  O21 POPEi 377     112.763 104.172  37.072  1.00  0.00           O
ATOM   9602  C21 POPEi 377     112.222 103.793  38.222  1.00  0.00           C
ATOM   9603  O22 POPEi 377     111.082 103.982  38.592  1.00  0.00           O
ATOM   9604  C22 POPEi 377     113.302 103.053  39.002  1.00  0.00           C
ATOM   9607  C3  POPEi 377     111.723 106.442  37.312  1.00  0.00           C
ATOM   9610  O31 POPEi 377     112.521 106.552  38.501  1.00  0.00           O
ATOM   9611  C31 POPEi 377     113.073 107.683  38.812  1.00  0.00           C
ATOM   9612  O32 POPEi 377     113.122 108.692  38.112  1.00  0.00           O
ATOM   9613  C32 POPEi 377     113.542 107.522  40.271  1.00  0.00           C
ATOM   9616  C23 POPEi 377     112.893 102.633  40.442  1.00  0.00           C
ATOM   9619  C24 POPEi 377     112.772 103.813  41.423  1.00  0.00           C
ATOM   9622  C25 POPEi 377     113.092 103.402  42.872  1.00  0.00           C
ATOM   9625  C26 POPEi 377     112.642 104.423  43.932  1.00  0.00           C
ATOM   9628  C27 POPEi 377     113.323 104.203  45.302  1.00  0.00           C
ATOM   9631  C28 POPEi 377     112.772 105.122  46.423  1.00  0.00           C
ATOM   9634  C29 POPEi 377     113.672 105.133  47.632  1.00  0.00           C
ATOM   9636 0C21 POPEi 377     113.362 104.843  48.912  1.00  0.00           C
ATOM   9638 1C21 POPEi 377     112.003 104.473  49.443  1.00  0.00           C
ATOM   9641 2C21 POPEi 377     111.962 104.442  50.993  1.00  0.00           C
ATOM   9644 3C21 POPEi 377     110.543 104.143  51.521  1.00  0.00           C
ATOM   9647 4C21 POPEi 377     110.422 104.132  53.052  1.00  0.00           C
ATOM   9650 5C21 POPEi 377     109.032 103.673  53.522  1.00  0.00           C
ATOM   9653 6C21 POPEi 377     108.843 103.682  55.042  1.00  0.00           C
ATOM   9656 7C21 POPEi 377     107.492 103.072  55.461  1.00  0.00           C
ATOM   9659 8C21 POPEi 377     107.233 103.072  56.972  1.00  0.00           C
ATOM   9663  C33 POPEi 377     113.563 108.822  41.092  1.00  0.00           C
ATOM   9666  C34 POPEi 377     113.462 108.593  42.612  1.00  0.00           C
ATOM   9669  C35 POPEi 377     114.843 108.463  43.252  1.00  0.00           C
ATOM   9672  C36 POPEi 377     114.843 108.302  44.782  1.00  0.00           C
ATOM   9675  C37 POPEi 377     116.172 108.772  45.382  1.00  0.00           C
ATOM   9678  C38 POPEi 377     116.483 108.212  46.782  1.00  0.00           C
ATOM   9681  C39 POPEi 377     115.422 108.533  47.841  1.00  0.00           C
ATOM   9684 0C31 POPEi 377     115.813 107.972  49.211  1.00  0.00           C
ATOM   9687 1C31 POPEi 377     114.712 108.112  50.262  1.00  0.00           C
ATOM   9690 2C31 POPEi 377     115.083 107.442  51.602  1.00  0.00           C
ATOM   9693 3C31 POPEi 377     116.112 108.243  52.412  1.00  0.00           C
ATOM   9696 4C31 POPEi 377     116.483 107.533  53.722  1.00  0.00           C
ATOM   9699 5C31 POPEi 377     117.402 108.343  54.632  1.00  0.00           C
ATOM   9702 6C31 POPEi 377     117.733 107.602  55.931  1.00  0.00           C
ATOM   9706  NH3 POPEj 378      -0.557  28.202  39.472  1.00  0.00           N
ATOM   9710  C12 POPEj 378       0.093  27.663  38.231  1.00  0.00           C
ATOM   9713  C11 POPEj 378       0.173  26.132  38.282  1.00  0.00           C
ATOM   9716  P   POPEj 378       0.683  24.053  36.851  1.00  0.00           P
ATOM   9717  O13 POPEj 378      -0.607  23.692  36.191  1.00  0.00           O
ATOM   9718  O14 POPEj 378       1.923  23.572  36.202  1.00  0.00           O
ATOM   9719  O11 POPEj 378       0.683  23.522  38.352  1.00  0.00           O
ATOM   9720  O12 POPEj 378       0.713  25.612  37.062  1.00  0.00           O
ATOM   9721  C1  POPEj 378      -0.387  22.663  38.761  1.00  0.00           C
ATOM   9724  C2  POPEj 378      -0.447  22.522  40.312  1.00  0.00           C
ATOM   9726  O21 POPEj 378       0.683  21.752  40.772  1.00  0.00           O
ATOM   9727  C21 POPEj 378       1.103  22.092  41.981  1.00  0.00           C
ATOM   9728  O22 POPEj 378       0.753  23.082  42.603  1.00  0.00           O
ATOM   9729  C22 POPEj 378       2.013  20.983  42.501  1.00  0.00           C
ATOM   9732  C3  POPEj 378      -1.787  21.822  40.713  1.00  0.00           C
ATOM   9735  O31 POPEj 378      -2.017  21.903  42.121  1.00  0.00           O
ATOM   9736  C31 POPEj 378      -1.777  20.832  42.852  1.00  0.00           C
ATOM   9737  O32 POPEj 378      -1.497  19.722  42.422  1.00  0.00           O
ATOM   9738  C32 POPEj 378      -1.827  21.213  44.332  1.00  0.00           C
ATOM   9741  C23 POPEj 378       3.053  21.483  43.542  1.00  0.00           C
ATOM   9744  C24 POPEj 378       2.423  21.862  44.892  1.00  0.00           C
ATOM   9747  C25 POPEj 378       3.433  22.582  45.792  1.00  0.00           C
ATOM   9750  C26 POPEj 378       2.793  23.112  47.083  1.00  0.00           C
ATOM   9753  C27 POPEj 378       3.843  23.782  47.972  1.00  0.00           C
ATOM   9756  C28 POPEj 378       3.263  24.332  49.281  1.00  0.00           C
ATOM   9759  C29 POPEj 378       4.343  24.882  50.181  1.00  0.00           C
ATOM   9761 0C21 POPEj 378       4.283  25.022  51.521  1.00  0.00           C
ATOM   9763 1C21 POPEj 378       3.093  24.742  52.402  1.00  0.00           C
ATOM   9766 2C21 POPEj 378       3.093  25.662  53.642  1.00  0.00           C
ATOM   9769 3C21 POPEj 378       1.843  25.463  54.522  1.00  0.00           C
ATOM   9772 4C21 POPEj 378       1.913  26.222  55.853  1.00  0.00           C
ATOM   9775 5C21 POPEj 378       0.533  26.602  56.412  1.00  0.00           C
ATOM   9778 6C21 POPEj 378      -0.367  25.402  56.752  1.00  0.00           C
ATOM   9781 7C21 POPEj 378      -1.807  25.852  57.051  1.00  0.00           C
ATOM   9784 8C21 POPEj 378      -2.757  24.702  57.392  1.00  0.00           C
ATOM   9788  C33 POPEj 378      -1.417  20.023  45.211  1.00  0.00           C
ATOM   9791  C34 POPEj 378      -1.557  20.293  46.712  1.00  0.00           C
ATOM   9794  C35 POPEj 378      -1.367  19.002  47.532  1.00  0.00           C
ATOM   9797  C36 POPEj 378      -1.457  19.272  49.031  1.00  0.00           C
ATOM   9800  C37 POPEj 378      -1.337  18.012  49.902  1.00  0.00           C
ATOM   9803  C38 POPEj 378      -0.937  18.382  51.332  1.00  0.00           C
ATOM   9806  C39 POPEj 378      -0.897  17.213  52.322  1.00  0.00           C
ATOM   9809 0C31 POPEj 378      -0.397  17.682  53.692  1.00  0.00           C
ATOM   9812 1C31 POPEj 378       0.013  16.532  54.632  1.00  0.00           C
ATOM   9815 2C31 POPEj 378       0.893  17.012  55.792  1.00  0.00           C
ATOM   9818 3C31 POPEj 378       0.103  17.702  56.921  1.00  0.00           C
ATOM   9821 4C31 POPEj 378      -0.297  16.732  58.042  1.00  0.00           C
ATOM   9824 5C31 POPEj 378      -1.227  17.382  59.071  1.00  0.00           C
ATOM   9827 6C31 POPEj 378      -1.497  16.492  60.292  1.00  0.00           C
ATOM   9831  NH3 POPEk 379      22.833  59.233  82.181  1.00  0.00           N
ATOM   9835  C12 POPEk 379      24.173  58.922  82.792  1.00  0.00           C
ATOM   9838  C11 POPEk 379      25.123  58.262  81.782  1.00  0.00           C
ATOM   9841  P   POPEk 379      27.363  56.882  82.022  1.00  0.00           P
ATOM   9842  O13 POPEk 379      28.723  57.222  82.503  1.00  0.00           O
ATOM   9843  O14 POPEk 379      26.803  55.572  82.432  1.00  0.00           O
ATOM   9844  O11 POPEk 379      27.363  56.933  80.432  1.00  0.00           O
ATOM   9845  O12 POPEk 379      26.343  58.012  82.452  1.00  0.00           O
ATOM   9846  C1  POPEk 379      28.313  56.233  79.622  1.00  0.00           C
ATOM   9849  C2  POPEk 379      29.053  57.232  78.673  1.00  0.00           C
ATOM   9851  O21 POPEk 379      29.652  56.593  77.522  1.00  0.00           O
ATOM   9852  C21 POPEk 379      30.613  55.712  77.722  1.00  0.00           C
ATOM   9853  O22 POPEk 379      31.062  55.362  78.801  1.00  0.00           O
ATOM   9854  C22 POPEk 379      31.083  55.112  76.393  1.00  0.00           C
ATOM   9857  C3  POPEk 379      30.032  58.162  79.442  1.00  0.00           C
ATOM   9860  O31 POPEk 379      30.462  59.272  78.632  1.00  0.00           O
ATOM   9861  C31 POPEk 379      29.693  60.362  78.702  1.00  0.00           C
ATOM   9862  O32 POPEk 379      28.723  60.483  79.421  1.00  0.00           O
ATOM   9863  C32 POPEk 379      30.203  61.422  77.742  1.00  0.00           C
ATOM   9866  C23 POPEk 379      32.073  56.003  75.621  1.00  0.00           C
ATOM   9869  C24 POPEk 379      32.263  55.512  74.182  1.00  0.00           C
ATOM   9872  C25 POPEk 379      33.272  56.352  73.381  1.00  0.00           C
ATOM   9875  C26 POPEk 379      33.343  55.933  71.902  1.00  0.00           C
ATOM   9878  C27 POPEk 379      34.303  56.782  71.062  1.00  0.00           C
ATOM   9881  C28 POPEk 379      34.212  56.472  69.561  1.00  0.00           C
ATOM   9884  C29 POPEk 379      35.323  57.122  68.772  1.00  0.00           C
ATOM   9886 0C21 POPEk 379      35.332  57.273  67.431  1.00  0.00           C
ATOM   9888 1C21 POPEk 379      34.282  56.762  66.492  1.00  0.00           C
ATOM   9891 2C21 POPEk 379      34.833  56.532  65.071  1.00  0.00           C
ATOM   9894 3C21 POPEk 379      35.813  55.352  64.982  1.00  0.00           C
ATOM   9897 4C21 POPEk 379      36.532  55.273  63.632  1.00  0.00           C
ATOM   9900 5C21 POPEk 379      37.523  54.102  63.592  1.00  0.00           C
ATOM   9903 6C21 POPEk 379      38.132  53.882  62.212  1.00  0.00           C
ATOM   9906 7C21 POPEk 379      39.113  52.702  62.202  1.00  0.00           C
ATOM   9909 8C21 POPEk 379      39.633  52.352  60.812  1.00  0.00           C
ATOM   9913  C33 POPEk 379      29.962  61.102  76.253  1.00  0.00           C
ATOM   9916  C34 POPEk 379      30.962  61.832  75.341  1.00  0.00           C
ATOM   9919  C35 POPEk 379      30.743  61.602  73.842  1.00  0.00           C
ATOM   9922  C36 POPEk 379      29.633  62.483  73.252  1.00  0.00           C
ATOM   9925  C37 POPEk 379      29.633  62.483  71.711  1.00  0.00           C
ATOM   9928  C38 POPEk 379      28.703  63.553  71.141  1.00  0.00           C
ATOM   9931  C39 POPEk 379      29.012  63.893  69.681  1.00  0.00           C
ATOM   9934 0C31 POPEk 379      28.073  64.972  69.122  1.00  0.00           C
ATOM   9937 1C31 POPEk 379      28.413  65.332  67.681  1.00  0.00           C
ATOM   9940 2C31 POPEk 379      27.512  66.423  67.092  1.00  0.00           C
ATOM   9943 3C31 POPEk 379      27.612  66.512  65.562  1.00  0.00           C
ATOM   9946 4C31 POPEk 379      29.043  66.792  65.052  1.00  0.00           C
ATOM   9949 5C31 POPEk 379      29.152  66.692  63.522  1.00  0.00           C
ATOM   9952 6C31 POPEk 379      30.602  66.813  63.031  1.00  0.00           C
ATOM   9956  NH3 POPEl 380       9.303  55.163  39.712  1.00  0.00           N
ATOM   9960  C12 POPEl 380      10.343  56.192  39.362  1.00  0.00           C
ATOM   9963  C11 POPEl 380      11.553  56.093  40.292  1.00  0.00           C
ATOM   9966  P   POPEl 380      13.883  56.352  39.122  1.00  0.00           P
ATOM   9967  O13 POPEl 380      13.503  55.413  38.042  1.00  0.00           O
ATOM   9968  O14 POPEl 380      14.692  57.532  38.772  1.00  0.00           O
ATOM   9969  O11 POPEl 380      14.542  55.553  40.332  1.00  0.00           O
ATOM   9970  O12 POPEl 380      12.563  56.933  39.751  1.00  0.00           O
ATOM   9971  C1  POPEl 380      14.783  56.242  41.572  1.00  0.00           C
ATOM   9974  C2  POPEl 380      15.993  55.683  42.402  1.00  0.00           C
ATOM   9976  O21 POPEl 380      16.833  56.793  42.722  1.00  0.00           O
ATOM   9977  C21 POPEl 380      16.653  57.463  43.862  1.00  0.00           C
ATOM   9978  O22 POPEl 380      16.792  58.672  43.942  1.00  0.00           O
ATOM   9979  C22 POPEl 380      16.433  56.562  45.071  1.00  0.00           C
ATOM   9982  C3  POPEl 380      16.863  54.643  41.652  1.00  0.00           C
ATOM   9985  O31 POPEl 380      18.172  54.483  42.252  1.00  0.00           O
ATOM   9986  C31 POPEl 380      18.563  53.393  42.942  1.00  0.00           C
ATOM   9987  O32 POPEl 380      19.743  53.142  43.122  1.00  0.00           O
ATOM   9988  C32 POPEl 380      17.403  52.632  43.642  1.00  0.00           C
ATOM   9991  C23 POPEl 380      16.872  57.262  46.372  1.00  0.00           C
ATOM   9994  C24 POPEl 380      17.372  56.252  47.422  1.00  0.00           C
ATOM   9997  C25 POPEl 380      16.313  55.233  47.832  1.00  0.00           C
ATOM  10000  C26 POPEl 380      15.122  55.852  48.582  1.00  0.00           C
ATOM  10003  C27 POPEl 380      14.353  54.802  49.393  1.00  0.00           C
ATOM  10006  C28 POPEl 380      13.393  55.432  50.411  1.00  0.00           C
ATOM  10009  C29 POPEl 380      13.023  54.442  51.482  1.00  0.00           C
ATOM  10011 0C21 POPEl 380      12.993  54.683  52.802  1.00  0.00           C
ATOM  10013 1C21 POPEl 380      13.233  56.032  53.431  1.00  0.00           C
ATOM  10016 2C21 POPEl 380      12.893  56.063  54.931  1.00  0.00           C
ATOM  10019 3C21 POPEl 380      13.993  55.442  55.801  1.00  0.00           C
ATOM  10022 4C21 POPEl 380      13.542  55.143  57.243  1.00  0.00           C
ATOM  10025 5C21 POPEl 380      12.893  56.322  57.992  1.00  0.00           C
ATOM  10028 6C21 POPEl 380      13.803  57.542  58.182  1.00  0.00           C
ATOM  10031 7C21 POPEl 380      13.153  58.582  59.091  1.00  0.00           C
ATOM  10034 8C21 POPEl 380      13.952  59.883  59.231  1.00  0.00           C
ATOM  10038  C33 POPEl 380      17.842  51.352  44.393  1.00  0.00           C
ATOM  10041  C34 POPEl 380      16.833  50.852  45.442  1.00  0.00           C
ATOM  10044  C35 POPEl 380      16.952  51.622  46.762  1.00  0.00           C
ATOM  10047  C36 POPEl 380      15.893  51.262  47.802  1.00  0.00           C
ATOM  10050  C37 POPEl 380      16.063  49.872  48.431  1.00  0.00           C
ATOM  10053  C38 POPEl 380      14.903  49.542  49.393  1.00  0.00           C
ATOM  10056  C39 POPEl 380      15.273  48.503  50.452  1.00  0.00           C
ATOM  10059 0C31 POPEl 380      14.043  48.022  51.242  1.00  0.00           C
ATOM  10062 1C31 POPEl 380      14.432  47.372  52.582  1.00  0.00           C
ATOM  10065 2C31 POPEl 380      13.343  46.502  53.231  1.00  0.00           C
ATOM  10068 3C31 POPEl 380      12.013  47.192  53.552  1.00  0.00           C
ATOM  10071 4C31 POPEl 380      11.063  47.302  52.352  1.00  0.00           C
ATOM  10074 5C31 POPEl 380       9.583  47.192  52.732  1.00  0.00           C
ATOM  10077 6C31 POPEl 380       8.643  47.273  51.531  1.00  0.00           C
ATOM  10081  NH3 POPEm 381      50.852  26.362  84.692  1.00  0.00           N
ATOM  10085  C12 POPEm 381      49.763  26.002  85.672  1.00  0.00           C
ATOM  10088  C11 POPEm 381      48.412  25.732  84.972  1.00  0.00           C
ATOM  10091  P   POPEm 381      46.073  24.602  85.432  1.00  0.00           P
ATOM  10092  O13 POPEm 381      45.803  23.232  85.923  1.00  0.00           O
ATOM  10093  O14 POPEm 381      44.992  25.592  85.672  1.00  0.00           O
ATOM  10094  O11 POPEm 381      46.193  24.442  83.852  1.00  0.00           O
ATOM  10095  O12 POPEm 381      47.483  25.182  85.901  1.00  0.00           O
ATOM  10096  C1  POPEm 381      45.803  25.562  83.053  1.00  0.00           C
ATOM  10099  C2  POPEm 381      46.453  25.472  81.642  1.00  0.00           C
ATOM  10101  O21 POPEm 381      46.902  26.782  81.253  1.00  0.00           O
ATOM  10102  C21 POPEm 381      48.143  27.122  81.591  1.00  0.00           C
ATOM  10103  O22 POPEm 381      48.433  28.092  82.262  1.00  0.00           O
ATOM  10104  C22 POPEm 381      49.192  26.243  80.931  1.00  0.00           C
ATOM  10107  C3  POPEm 381      45.452  24.932  80.592  1.00  0.00           C
ATOM  10110  O31 POPEm 381      46.153  24.292  79.511  1.00  0.00           O
ATOM  10111  C31 POPEm 381      46.193  24.762  78.261  1.00  0.00           C
ATOM  10112  O32 POPEm 381      46.602  24.112  77.321  1.00  0.00           O
ATOM  10113  C32 POPEm 381      45.733  26.222  78.062  1.00  0.00           C
ATOM  10116  C23 POPEm 381      50.233  27.152  80.252  1.00  0.00           C
ATOM  10119  C24 POPEm 381      49.693  27.762  78.942  1.00  0.00           C
ATOM  10122  C25 POPEm 381      49.913  26.852  77.732  1.00  0.00           C
ATOM  10125  C26 POPEm 381      51.333  26.962  77.181  1.00  0.00           C
ATOM  10128  C27 POPEm 381      51.713  25.762  76.312  1.00  0.00           C
ATOM  10131  C28 POPEm 381      53.033  26.022  75.562  1.00  0.00           C
ATOM  10134  C29 POPEm 381      53.723  24.752  75.112  1.00  0.00           C
ATOM  10136 0C21 POPEm 381      54.743  24.692  74.251  1.00  0.00           C
ATOM  10138 1C21 POPEm 381      55.352  25.862  73.521  1.00  0.00           C
ATOM  10141 2C21 POPEm 381      55.503  25.562  72.011  1.00  0.00           C
ATOM  10144 3C21 POPEm 381      54.183  25.133  71.352  1.00  0.00           C
ATOM  10147 4C21 POPEm 381      54.183  25.282  69.832  1.00  0.00           C
ATOM  10150 5C21 POPEm 381      55.043  24.252  69.102  1.00  0.00           C
ATOM  10153 6C21 POPEm 381      54.992  24.433  67.571  1.00  0.00           C
ATOM  10156 7C21 POPEm 381      55.762  23.342  66.822  1.00  0.00           C
ATOM  10159 8C21 POPEm 381      55.743  23.542  65.302  1.00  0.00           C
ATOM  10163  C33 POPEm 381      46.233  26.692  76.673  1.00  0.00           C
ATOM  10166  C34 POPEm 381      45.953  28.153  76.272  1.00  0.00           C
ATOM  10169  C35 POPEm 381      46.543  28.402  74.872  1.00  0.00           C
ATOM  10172  C36 POPEm 381      46.182  29.722  74.173  1.00  0.00           C
ATOM  10175  C37 POPEm 381      46.772  29.692  72.751  1.00  0.00           C
ATOM  10178  C38 POPEm 381      46.613  30.932  71.871  1.00  0.00           C
ATOM  10181  C39 POPEm 381      47.203  30.712  70.472  1.00  0.00           C
ATOM  10184 0C31 POPEm 381      46.902  31.843  69.482  1.00  0.00           C
ATOM  10187 1C31 POPEm 381      47.302  31.502  68.042  1.00  0.00           C
ATOM  10190 2C31 POPEm 381      46.702  32.463  66.991  1.00  0.00           C
ATOM  10193 3C31 POPEm 381      47.162  33.922  67.152  1.00  0.00           C
ATOM  10196 4C31 POPEm 381      46.403  34.892  66.251  1.00  0.00           C
ATOM  10199 5C31 POPEm 381      46.742  36.352  66.571  1.00  0.00           C
ATOM  10202 6C31 POPEm 381      45.912  37.382  65.812  1.00  0.00           C
ATOM  10206  NH3 POPEn 382      85.142  -0.793  40.982  1.00  0.00           N
ATOM  10210  C12 POPEn 382      84.992  -2.243  41.342  1.00  0.00           C
ATOM  10213  C11 POPEn 382      84.272  -2.403  42.692  1.00  0.00           C
ATOM  10216  P   POPEn 382      81.853  -1.743  41.911  1.00  0.00           P
ATOM  10217  O13 POPEn 382      82.093  -0.913  40.713  1.00  0.00           O
ATOM  10218  O14 POPEn 382      81.532  -3.183  41.692  1.00  0.00           O
ATOM  10219  O11 POPEn 382      80.732  -1.133  42.832  1.00  0.00           O
ATOM  10220  O12 POPEn 382      83.143  -1.553  42.792  1.00  0.00           O
ATOM  10221  C1  POPEn 382      80.883   0.007  43.691  1.00  0.00           C
ATOM  10224  C2  POPEn 382      81.643  -0.303  45.032  1.00  0.00           C
ATOM  10226  O21 POPEn 382      80.852   0.117  46.172  1.00  0.00           O
ATOM  10227  C21 POPEn 382      81.411  -0.163  47.352  1.00  0.00           C
ATOM  10228  O22 POPEn 382      82.382  -0.873  47.522  1.00  0.00           O
ATOM  10229  C22 POPEn 382      80.702   0.552  48.512  1.00  0.00           C
ATOM  10232  C3  POPEn 382      83.113   0.262  45.001  1.00  0.00           C
ATOM  10235  O31 POPEn 382      83.253   1.472  45.792  1.00  0.00           O
ATOM  10236  C31 POPEn 382      84.283   1.512  46.622  1.00  0.00           C
ATOM  10237  O32 POPEn 382      85.253   0.772  46.613  1.00  0.00           O
ATOM  10238  C32 POPEn 382      83.992   2.642  47.612  1.00  0.00           C
ATOM  10241  C23 POPEn 382      81.473   0.252  49.832  1.00  0.00           C
ATOM  10244  C24 POPEn 382      81.023   1.002  51.092  1.00  0.00           C
ATOM  10247  C25 POPEn 382      81.842   0.532  52.312  1.00  0.00           C
ATOM  10250  C26 POPEn 382      81.613   1.292  53.622  1.00  0.00           C
ATOM  10253  C27 POPEn 382      82.483   0.702  54.752  1.00  0.00           C
ATOM  10256  C28 POPEn 382      82.173   1.292  56.142  1.00  0.00           C
ATOM  10259  C29 POPEn 382      83.183   0.902  57.191  1.00  0.00           C
ATOM  10261 0C21 POPEn 382      82.982   0.962  58.522  1.00  0.00           C
ATOM  10263 1C21 POPEn 382      81.702   1.422  59.202  1.00  0.00           C
ATOM  10266 2C21 POPEn 382      80.883   0.242  59.762  1.00  0.00           C
ATOM  10269 3C21 POPEn 382      81.152  -0.053  61.243  1.00  0.00           C
ATOM  10272 4C21 POPEn 382      80.753  -1.483  61.672  1.00  0.00           C
ATOM  10275 5C21 POPEn 382      79.353  -1.953  61.251  1.00  0.00           C
ATOM  10278 6C21 POPEn 382      78.212  -1.013  61.682  1.00  0.00           C
ATOM  10281 7C21 POPEn 382      76.842  -1.653  61.461  1.00  0.00           C
ATOM  10284 8C21 POPEn 382      75.672  -0.673  61.582  1.00  0.00           C
ATOM  10288  C33 POPEn 382      84.813   2.572  48.923  1.00  0.00           C
ATOM  10291  C34 POPEn 382      86.032   3.512  48.882  1.00  0.00           C
ATOM  10294  C35 POPEn 382      87.073   3.162  49.962  1.00  0.00           C
ATOM  10297  C36 POPEn 382      86.492   3.092  51.382  1.00  0.00           C
ATOM  10300  C37 POPEn 382      85.992   4.452  51.893  1.00  0.00           C
ATOM  10303  C38 POPEn 382      85.352   4.382  53.283  1.00  0.00           C
ATOM  10306  C39 POPEn 382      86.333   3.922  54.362  1.00  0.00           C
ATOM  10309 0C31 POPEn 382      85.702   3.992  55.752  1.00  0.00           C
ATOM  10312 1C31 POPEn 382      86.602   3.382  56.833  1.00  0.00           C
ATOM  10315 2C31 POPEn 382      86.023   3.622  58.222  1.00  0.00           C
ATOM  10318 3C31 POPEn 382      86.692   2.792  59.312  1.00  0.00           C
ATOM  10321 4C31 POPEn 382      85.983   2.982  60.653  1.00  0.00           C
ATOM  10324 5C31 POPEn 382      86.602   2.142  61.771  1.00  0.00           C
ATOM  10327 6C31 POPEn 382      85.843   2.262  63.083  1.00  0.00           C
ATOM  10331  NH3 POPEo 383      65.933 108.803  36.792  1.00  0.00           N
ATOM  10335  C12 POPEo 383      67.212 109.432  37.272  1.00  0.00           C
ATOM  10338  C11 POPEo 383      67.773 110.522  36.362  1.00  0.00           C
ATOM  10341  P   POPEo 383      70.382 110.632  36.012  1.00  0.00           P
ATOM  10342  O13 POPEo 383      70.043 109.983  34.732  1.00  0.00           O
ATOM  10343  O14 POPEo 383      71.123 111.912  35.952  1.00  0.00           O
ATOM  10344  O11 POPEo 383      71.183 109.633  36.962  1.00  0.00           O
ATOM  10345  O12 POPEo 383      69.062 110.902  36.851  1.00  0.00           O
ATOM  10346  C1  POPEo 383      71.771 110.102  38.182  1.00  0.00           C
ATOM  10349  C2  POPEo 383      71.983 108.942  39.202  1.00  0.00           C
ATOM  10351  O21 POPEo 383      72.363 109.502  40.472  1.00  0.00           O
ATOM  10352  C21 POPEo 383      72.032 108.762  41.542  1.00  0.00           C
ATOM  10353  O22 POPEo 383      71.282 107.813  41.531  1.00  0.00           O
ATOM  10354  C22 POPEo 383      72.823 109.283  42.743  1.00  0.00           C
ATOM  10357  C3  POPEo 383      73.082 107.963  38.702  1.00  0.00           C
ATOM  10360  O31 POPEo 383      73.242 106.803  39.542  1.00  0.00           O
ATOM  10361  C31 POPEo 383      73.433 105.622  38.961  1.00  0.00           C
ATOM  10362  O32 POPEo 383      73.532 105.422  37.762  1.00  0.00           O
ATOM  10363  C32 POPEo 383      73.323 104.502  39.992  1.00  0.00           C
ATOM  10366  C23 POPEo 383      72.202 108.972  44.122  1.00  0.00           C
ATOM  10369  C24 POPEo 383      71.203 110.063  44.551  1.00  0.00           C
ATOM  10372  C25 POPEo 383      70.483 109.773  45.871  1.00  0.00           C
ATOM  10375  C26 POPEo 383      71.372 109.412  47.083  1.00  0.00           C
ATOM  10378  C27 POPEo 383      70.543 108.962  48.301  1.00  0.00           C
ATOM  10381  C28 POPEo 383      71.363 108.562  49.542  1.00  0.00           C
ATOM  10384  C29 POPEo 383      72.242 109.672  50.062  1.00  0.00           C
ATOM  10386 0C21 POPEo 383      72.782 109.773  51.292  1.00  0.00           C
ATOM  10388 1C21 POPEo 383      72.643 108.813  52.452  1.00  0.00           C
ATOM  10391 2C21 POPEo 383      72.102 109.552  53.681  1.00  0.00           C
ATOM  10394 3C21 POPEo 383      72.293 108.772  54.993  1.00  0.00           C
ATOM  10397 4C21 POPEo 383      71.712 109.502  56.212  1.00  0.00           C
ATOM  10400 5C21 POPEo 383      70.393 108.892  56.711  1.00  0.00           C
ATOM  10403 6C21 POPEo 383      69.723 109.713  57.821  1.00  0.00           C
ATOM  10406 7C21 POPEo 383      68.653 108.912  58.571  1.00  0.00           C
ATOM  10409 8C21 POPEo 383      67.842 109.762  59.551  1.00  0.00           C
ATOM  10413  C33 POPEo 383      72.043 104.663  40.853  1.00  0.00           C
ATOM  10416  C34 POPEo 383      71.683 103.422  41.683  1.00  0.00           C
ATOM  10419  C35 POPEo 383      71.272 102.213  40.833  1.00  0.00           C
ATOM  10422  C36 POPEo 383      70.863 101.012  41.702  1.00  0.00           C
ATOM  10425  C37 POPEo 383      70.643  99.742  40.871  1.00  0.00           C
ATOM  10428  C38 POPEo 383      70.492  98.483  41.731  1.00  0.00           C
ATOM  10431  C39 POPEo 383      69.113  98.343  42.392  1.00  0.00           C
ATOM  10434 0C31 POPEo 383      69.052  97.113  43.301  1.00  0.00           C
ATOM  10437 1C31 POPEo 383      67.633  96.833  43.812  1.00  0.00           C
ATOM  10440 2C31 POPEo 383      67.552  95.553  44.653  1.00  0.00           C
ATOM  10443 3C31 POPEo 383      66.153  95.382  45.252  1.00  0.00           C
ATOM  10446 4C31 POPEo 383      66.022  94.152  46.162  1.00  0.00           C
ATOM  10449 5C31 POPEo 383      64.653  94.102  46.851  1.00  0.00           C
ATOM  10452 6C31 POPEo 383      64.653  93.252  48.122  1.00  0.00           C
ATOM  10456  NH3 POPEp 384      41.413  93.863  41.312  1.00  0.00           N
ATOM  10460  C12 POPEp 384      41.273  92.533  40.652  1.00  0.00           C
ATOM  10463  C11 POPEp 384      41.863  91.492  41.602  1.00  0.00           C
ATOM  10466  P   POPEp 384      39.763  90.852  42.972  1.00  0.00           P
ATOM  10467  O13 POPEp 384      39.522  90.183  41.672  1.00  0.00           O
ATOM  10468  O14 POPEp 384      39.613  90.102  44.231  1.00  0.00           O
ATOM  10469  O11 POPEp 384      38.942  92.203  43.032  1.00  0.00           O
ATOM  10470  O12 POPEp 384      41.203  91.482  42.872  1.00  0.00           O
ATOM  10471  C1  POPEp 384      37.942  92.393  44.031  1.00  0.00           C
ATOM  10474  C2  POPEp 384      38.482  93.053  45.332  1.00  0.00           C
ATOM  10476  O21 POPEp 384      37.362  93.632  46.042  1.00  0.00           O
ATOM  10477  C21 POPEp 384      37.602  94.613  46.922  1.00  0.00           C
ATOM  10478  O22 POPEp 384      37.263  95.773  46.782  1.00  0.00           O
ATOM  10479  C22 POPEp 384      38.212  94.082  48.222  1.00  0.00           C
ATOM  10482  C3  POPEp 384      39.592  94.073  44.972  1.00  0.00           C
ATOM  10485  O31 POPEp 384      40.223  94.642  46.122  1.00  0.00           O
ATOM  10486  C31 POPEp 384      41.462  94.303  46.391  1.00  0.00           C
ATOM  10487  O32 POPEp 384      42.133  93.463  45.822  1.00  0.00           O
ATOM  10488  C32 POPEp 384      41.972  95.232  47.482  1.00  0.00           C
ATOM  10491  C23 POPEp 384      37.403  94.552  49.463  1.00  0.00           C
ATOM  10494  C24 POPEp 384      37.963  93.982  50.772  1.00  0.00           C
ATOM  10497  C25 POPEp 384      39.262  94.652  51.262  1.00  0.00           C
ATOM  10500  C26 POPEp 384      39.043  96.082  51.781  1.00  0.00           C
ATOM  10503  C27 POPEp 384      40.253  96.643  52.542  1.00  0.00           C
ATOM  10506  C28 POPEp 384      39.962  98.022  53.182  1.00  0.00           C
ATOM  10509  C29 POPEp 384      40.073  99.163  52.202  1.00  0.00           C
ATOM  10511 0C21 POPEp 384      40.863 100.253  52.302  1.00  0.00           C
ATOM  10513 1C21 POPEp 384      41.793 100.583  53.452  1.00  0.00           C
ATOM  10516 2C21 POPEp 384      41.433 101.912  54.141  1.00  0.00           C
ATOM  10519 3C21 POPEp 384      42.243 102.102  55.432  1.00  0.00           C
ATOM  10522 4C21 POPEp 384      41.902 103.422  56.122  1.00  0.00           C
ATOM  10525 5C21 POPEp 384      42.473 103.512  57.542  1.00  0.00           C
ATOM  10528 6C21 POPEp 384      42.012 104.792  58.241  1.00  0.00           C
ATOM  10531 7C21 POPEp 384      42.543 104.913  59.673  1.00  0.00           C
ATOM  10534 8C21 POPEp 384      42.113 106.212  60.341  1.00  0.00           C
ATOM  10538  C33 POPEp 384      41.643  96.713  47.181  1.00  0.00           C
ATOM  10541  C34 POPEp 384      41.812  97.622  48.403  1.00  0.00           C
ATOM  10544  C35 POPEp 384      43.253  97.622  48.902  1.00  0.00           C
ATOM  10547  C36 POPEp 384      43.462  98.533  50.112  1.00  0.00           C
ATOM  10550  C37 POPEp 384      44.943  98.593  50.492  1.00  0.00           C
ATOM  10553  C38 POPEp 384      45.183  99.193  51.882  1.00  0.00           C
ATOM  10556  C39 POPEp 384      45.062  98.132  52.981  1.00  0.00           C
ATOM  10559 0C31 POPEp 384      45.242  98.722  54.393  1.00  0.00           C
ATOM  10562 1C31 POPEp 384      45.873  97.722  55.362  1.00  0.00           C
ATOM  10565 2C31 POPEp 384      45.982  98.282  56.792  1.00  0.00           C
ATOM  10568 3C31 POPEp 384      44.662  98.182  57.562  1.00  0.00           C
ATOM  10571 4C31 POPEp 384      44.543  99.213  58.681  1.00  0.00           C
ATOM  10574 5C31 POPEp 384      43.183  99.152  59.393  1.00  0.00           C
ATOM  10577 6C31 POPEp 384      42.942 100.323  60.341  1.00  0.00           C
ATOM  10581  NH3 POPEq 385      96.082  10.312  43.231  1.00  0.00           N
ATOM  10585  C12 POPEq 385      95.852   9.622  41.911  1.00  0.00           C
ATOM  10588  C11 POPEq 385      94.482   8.942  41.823  1.00  0.00           C
ATOM  10591  P   POPEq 385      93.453   7.142  40.202  1.00  0.00           P
ATOM  10592  O13 POPEq 385      92.143   7.432  40.822  1.00  0.00           O
ATOM  10593  O14 POPEq 385      93.413   6.942  38.751  1.00  0.00           O
ATOM  10594  O11 POPEq 385      94.132   5.912  40.923  1.00  0.00           O
ATOM  10595  O12 POPEq 385      94.393   8.372  40.512  1.00  0.00           O
ATOM  10596  C1  POPEq 385      95.543   5.712  40.972  1.00  0.00           C
ATOM  10599  C2  POPEq 385      95.983   5.202  42.372  1.00  0.00           C
ATOM  10601  O21 POPEq 385      95.573   6.162  43.362  1.00  0.00           O
ATOM  10602  C21 POPEq 385      95.093   5.642  44.481  1.00  0.00           C
ATOM  10603  O22 POPEq 385      94.943   4.452  44.702  1.00  0.00           O
ATOM  10604  C22 POPEq 385      94.992   6.722  45.552  1.00  0.00           C
ATOM  10607  C3  POPEq 385      97.532   4.982  42.472  1.00  0.00           C
ATOM  10610  O31 POPEq 385      97.922   4.022  43.482  1.00  0.00           O
ATOM  10611  C31 POPEq 385      98.103   4.502  44.712  1.00  0.00           C
ATOM  10612  O32 POPEq 385      97.992   5.662  45.042  1.00  0.00           O
ATOM  10613  C32 POPEq 385      98.433   3.392  45.713  1.00  0.00           C
ATOM  10616  C23 POPEq 385      93.582   6.842  46.172  1.00  0.00           C
ATOM  10619  C24 POPEq 385      93.682   7.472  47.562  1.00  0.00           C
ATOM  10622  C25 POPEq 385      92.453   8.312  47.961  1.00  0.00           C
ATOM  10625  C26 POPEq 385      92.612   8.852  49.393  1.00  0.00           C
ATOM  10628  C27 POPEq 385      91.793  10.122  49.702  1.00  0.00           C
ATOM  10631  C28 POPEq 385      92.003  10.582  51.152  1.00  0.00           C
ATOM  10634  C29 POPEq 385      91.532  11.992  51.423  1.00  0.00           C
ATOM  10636 0C21 POPEq 385      90.902  12.432  52.522  1.00  0.00           C
ATOM  10638 1C21 POPEq 385      90.482  11.602  53.722  1.00  0.00           C
ATOM  10641 2C21 POPEq 385      91.613  11.182  54.681  1.00  0.00           C
ATOM  10644 3C21 POPEq 385      91.023  10.532  55.952  1.00  0.00           C
ATOM  10647 4C21 POPEq 385      91.772   9.272  56.422  1.00  0.00           C
ATOM  10650 5C21 POPEq 385      93.162   9.552  57.002  1.00  0.00           C
ATOM  10653 6C21 POPEq 385      93.882   8.252  57.402  1.00  0.00           C
ATOM  10656 7C21 POPEq 385      95.302   8.502  57.922  1.00  0.00           C
ATOM  10659 8C21 POPEq 385      96.032   7.212  58.292  1.00  0.00           C
ATOM  10663  C33 POPEq 385      99.633   3.782  46.602  1.00  0.00           C
ATOM  10666  C34 POPEq 385      99.733   2.952  47.902  1.00  0.00           C
ATOM  10669  C35 POPEq 385     100.953   3.412  48.702  1.00  0.00           C
ATOM  10672  C36 POPEq 385     101.063   2.852  50.132  1.00  0.00           C
ATOM  10675  C37 POPEq 385     102.203   3.552  50.882  1.00  0.00           C
ATOM  10678  C38 POPEq 385     102.402   3.092  52.332  1.00  0.00           C
ATOM  10681  C39 POPEq 385     101.233   3.422  53.263  1.00  0.00           C
ATOM  10684 0C31 POPEq 385     101.543   3.062  54.722  1.00  0.00           C
ATOM  10687 1C31 POPEq 385     100.442   3.512  55.713  1.00  0.00           C
ATOM  10690 2C31 POPEq 385     100.772   3.072  57.152  1.00  0.00           C
ATOM  10693 3C31 POPEq 385      99.843   3.642  58.231  1.00  0.00           C
ATOM  10696 4C31 POPEq 385      98.922   2.592  58.852  1.00  0.00           C
ATOM  10699 5C31 POPEq 385      98.272   3.032  60.172  1.00  0.00           C
ATOM  10702 6C31 POPEq 385      97.343   1.962  60.762  1.00  0.00           C
ATOM  10706  NH3 POPEr 386      25.433  63.273  42.863  1.00  0.00           N
ATOM  10710  C12 POPEr 386      26.553  62.372  43.301  1.00  0.00           C
ATOM  10713  C11 POPEr 386      27.923  62.872  42.781  1.00  0.00           C
ATOM  10716  P   POPEr 386      30.433  62.082  42.702  1.00  0.00           P
ATOM  10717  O13 POPEr 386      31.192  61.073  43.493  1.00  0.00           O
ATOM  10718  O14 POPEr 386      30.692  62.003  41.251  1.00  0.00           O
ATOM  10719  O11 POPEr 386      30.712  63.512  43.292  1.00  0.00           O
ATOM  10720  O12 POPEr 386      28.903  61.853  43.003  1.00  0.00           O
ATOM  10721  C1  POPEr 386      30.843  63.812  44.691  1.00  0.00           C
ATOM  10724  C2  POPEr 386      31.293  65.292  44.912  1.00  0.00           C
ATOM  10726  O21 POPEr 386      32.523  65.362  45.672  1.00  0.00           O
ATOM  10727  C21 POPEr 386      32.393  65.382  46.992  1.00  0.00           C
ATOM  10728  O22 POPEr 386      31.503  64.852  47.632  1.00  0.00           O
ATOM  10729  C22 POPEr 386      33.513  66.222  47.592  1.00  0.00           C
ATOM  10732  C3  POPEr 386      30.192  66.262  45.481  1.00  0.00           C
ATOM  10735  O31 POPEr 386      30.793  67.523  45.853  1.00  0.00           O
ATOM  10736  C31 POPEr 386      30.393  68.262  46.893  1.00  0.00           C
ATOM  10737  O32 POPEr 386      31.122  69.012  47.512  1.00  0.00           O
ATOM  10738  C32 POPEr 386      28.913  68.142  47.243  1.00  0.00           C
ATOM  10741  C23 POPEr 386      33.303  66.452  49.113  1.00  0.00           C
ATOM  10744  C24 POPEr 386      34.082  67.663  49.632  1.00  0.00           C
ATOM  10747  C25 POPEr 386      33.913  67.882  51.142  1.00  0.00           C
ATOM  10750  C26 POPEr 386      32.553  68.492  51.521  1.00  0.00           C
ATOM  10753  C27 POPEr 386      32.613  70.002  51.812  1.00  0.00           C
ATOM  10756  C28 POPEr 386      31.262  70.582  52.282  1.00  0.00           C
ATOM  10759  C29 POPEr 386      31.363  72.072  52.472  1.00  0.00           C
ATOM  10761 0C21 POPEr 386      31.233  72.762  53.622  1.00  0.00           C
ATOM  10763 1C21 POPEr 386      30.902  72.192  54.972  1.00  0.00           C
ATOM  10766 2C21 POPEr 386      30.102  73.173  55.853  1.00  0.00           C
ATOM  10769 3C21 POPEr 386      30.962  74.313  56.442  1.00  0.00           C
ATOM  10772 4C21 POPEr 386      30.172  75.292  57.312  1.00  0.00           C
ATOM  10775 5C21 POPEr 386      29.623  74.652  58.592  1.00  0.00           C
ATOM  10778 6C21 POPEr 386      28.753  75.612  59.432  1.00  0.00           C
ATOM  10781 7C21 POPEr 386      28.153  74.902  60.653  1.00  0.00           C
ATOM  10784 8C21 POPEr 386      27.173  75.743  61.452  1.00  0.00           C
ATOM  10788  C33 POPEr 386      28.753  67.572  48.662  1.00  0.00           C
ATOM  10791  C34 POPEr 386      27.343  67.742  49.242  1.00  0.00           C
ATOM  10794  C35 POPEr 386      27.252  67.322  50.722  1.00  0.00           C
ATOM  10797  C36 POPEr 386      25.923  67.673  51.423  1.00  0.00           C
ATOM  10800  C37 POPEr 386      25.983  67.542  52.952  1.00  0.00           C
ATOM  10803  C38 POPEr 386      26.562  68.792  53.642  1.00  0.00           C
ATOM  10806  C39 POPEr 386      27.282  68.532  54.982  1.00  0.00           C
ATOM  10809 0C31 POPEr 386      26.413  68.133  56.173  1.00  0.00           C
ATOM  10812 1C31 POPEr 386      27.303  67.872  57.412  1.00  0.00           C
ATOM  10815 2C31 POPEr 386      26.553  67.362  58.652  1.00  0.00           C
ATOM  10818 3C31 POPEr 386      25.683  68.422  59.322  1.00  0.00           C
ATOM  10821 4C31 POPEr 386      25.112  67.923  60.661  1.00  0.00           C
ATOM  10824 5C31 POPEr 386      24.363  69.023  61.422  1.00  0.00           C
ATOM  10827 6C31 POPEr 386      23.673  68.512  62.692  1.00  0.00           C
ATOM  10831  NH3 POPEs 387      85.552  35.792  83.972  1.00  0.00           N
ATOM  10835  C12 POPEs 387      86.112  37.182  84.163  1.00  0.00           C
ATOM  10838  C11 POPEs 387      86.742  37.312  85.562  1.00  0.00           C
ATOM  10841  P   POPEs 387      87.073  39.862  86.062  1.00  0.00           P
ATOM  10842  O13 POPEs 387      85.603  39.832  86.031  1.00  0.00           O
ATOM  10843  O14 POPEs 387      87.693  40.332  87.312  1.00  0.00           O
ATOM  10844  O11 POPEs 387      87.602  40.852  84.932  1.00  0.00           O
ATOM  10845  O12 POPEs 387      87.612  38.442  85.641  1.00  0.00           O
ATOM  10846  C1  POPEs 387      86.692  41.782  84.333  1.00  0.00           C
ATOM  10849  C2  POPEs 387      85.923  41.112  83.162  1.00  0.00           C
ATOM  10851  O21 POPEs 387      86.373  41.642  81.903  1.00  0.00           O
ATOM  10852  C21 POPEs 387      87.112  40.823  81.202  1.00  0.00           C
ATOM  10853  O22 POPEs 387      87.553  39.753  81.582  1.00  0.00           O
ATOM  10854  C22 POPEs 387      87.362  41.472  79.841  1.00  0.00           C
ATOM  10857  C3  POPEs 387      84.393  41.343  83.251  1.00  0.00           C
ATOM  10860  O31 POPEs 387      83.712  40.692  82.151  1.00  0.00           O
ATOM  10861  C31 POPEs 387      83.372  41.463  81.122  1.00  0.00           C
ATOM  10862  O32 POPEs 387      83.483  42.672  81.071  1.00  0.00           O
ATOM  10863  C32 POPEs 387      82.873  40.553  80.012  1.00  0.00           C
ATOM  10866  C23 POPEs 387      88.232  40.642  78.872  1.00  0.00           C
ATOM  10869  C24 POPEs 387      87.432  39.662  78.012  1.00  0.00           C
ATOM  10872  C25 POPEs 387      86.643  40.312  76.862  1.00  0.00           C
ATOM  10875  C26 POPEs 387      87.082  39.843  75.461  1.00  0.00           C
ATOM  10878  C27 POPEs 387      86.333  40.553  74.322  1.00  0.00           C
ATOM  10881  C28 POPEs 387      86.653  39.983  72.923  1.00  0.00           C
ATOM  10884  C29 POPEs 387      86.632  41.032  71.842  1.00  0.00           C
ATOM  10886 0C21 POPEs 387      85.843  41.112  70.761  1.00  0.00           C
ATOM  10888 1C21 POPEs 387      84.722  40.172  70.382  1.00  0.00           C
ATOM  10891 2C21 POPEs 387      83.413  40.953  70.162  1.00  0.00           C
ATOM  10894 3C21 POPEs 387      82.233  40.012  69.961  1.00  0.00           C
ATOM  10897 4C21 POPEs 387      80.933  40.733  69.581  1.00  0.00           C
ATOM  10900 5C21 POPEs 387      79.773  39.762  69.312  1.00  0.00           C
ATOM  10903 6C21 POPEs 387      79.403  38.882  70.522  1.00  0.00           C
ATOM  10906 7C21 POPEs 387      78.323  37.842  70.181  1.00  0.00           C
ATOM  10909 8C21 POPEs 387      77.951  36.922  71.352  1.00  0.00           C
ATOM  10913  C33 POPEs 387      82.532  41.312  78.711  1.00  0.00           C
ATOM  10916  C34 POPEs 387      82.453  40.392  77.493  1.00  0.00           C
ATOM  10919  C35 POPEs 387      82.003  41.082  76.192  1.00  0.00           C
ATOM  10922  C36 POPEs 387      82.963  42.143  75.621  1.00  0.00           C
ATOM  10925  C37 POPEs 387      82.763  42.432  74.122  1.00  0.00           C
ATOM  10928  C38 POPEs 387      81.672  43.463  73.753  1.00  0.00           C
ATOM  10931  C39 POPEs 387      80.253  43.053  74.182  1.00  0.00           C
ATOM  10934 0C31 POPEs 387      79.143  43.963  73.641  1.00  0.00           C
ATOM  10937 1C31 POPEs 387      77.772  43.563  74.231  1.00  0.00           C
ATOM  10940 2C31 POPEs 387      76.652  44.553  73.893  1.00  0.00           C
ATOM  10943 3C31 POPEs 387      75.323  44.172  74.542  1.00  0.00           C
ATOM  10946 4C31 POPEs 387      74.192  45.163  74.222  1.00  0.00           C
ATOM  10949 5C31 POPEs 387      72.922  44.902  75.032  1.00  0.00           C
ATOM  10952 6C31 POPEs 387      71.771  45.842  74.662  1.00  0.00           C
ATOM  10956  NH3 POPEt 388      29.893  37.542  36.902  1.00  0.00           N
ATOM  10960  C12 POPEt 388      30.782  36.343  36.661  1.00  0.00           C
ATOM  10963  C11 POPEt 388      30.303  35.112  37.452  1.00  0.00           C
ATOM  10966  P   POPEt 388      30.893  32.542  37.392  1.00  0.00           P
ATOM  10967  O13 POPEt 388      30.253  32.213  36.102  1.00  0.00           O
ATOM  10968  O14 POPEt 388      32.043  31.682  37.802  1.00  0.00           O
ATOM  10969  O11 POPEt 388      29.763  32.463  38.501  1.00  0.00           O
ATOM  10970  O12 POPEt 388      31.293  34.082  37.372  1.00  0.00           O
ATOM  10971  C1  POPEt 388      30.032  32.842  39.852  1.00  0.00           C
ATOM  10974  C2  POPEt 388      29.363  31.862  40.842  1.00  0.00           C
ATOM  10976  O21 POPEt 388      29.823  30.522  40.582  1.00  0.00           O
ATOM  10977  C21 POPEt 388      30.133  29.672  41.562  1.00  0.00           C
ATOM  10978  O22 POPEt 388      30.082  28.452  41.452  1.00  0.00           O
ATOM  10979  C22 POPEt 388      30.663  30.293  42.852  1.00  0.00           C
ATOM  10982  C3  POPEt 388      27.823  31.942  40.661  1.00  0.00           C
ATOM  10985  O31 POPEt 388      27.112  31.042  41.531  1.00  0.00           O
ATOM  10986  C31 POPEt 388      26.613  29.952  40.962  1.00  0.00           C
ATOM  10987  O32 POPEt 388      26.792  29.602  39.802  1.00  0.00           O
ATOM  10988  C32 POPEt 388      25.832  29.162  42.013  1.00  0.00           C
ATOM  10991  C23 POPEt 388      29.593  30.362  43.972  1.00  0.00           C
ATOM  10994  C24 POPEt 388      30.253  30.452  45.352  1.00  0.00           C
ATOM  10997  C25 POPEt 388      29.242  30.632  46.493  1.00  0.00           C
ATOM  11000  C26 POPEt 388      29.933  30.632  47.872  1.00  0.00           C
ATOM  11003  C27 POPEt 388      28.933  30.823  49.012  1.00  0.00           C
ATOM  11006  C28 POPEt 388      29.473  30.393  50.391  1.00  0.00           C
ATOM  11009  C29 POPEt 388      30.453  31.372  50.972  1.00  0.00           C
ATOM  11011 0C21 POPEt 388      30.133  32.352  51.832  1.00  0.00           C
ATOM  11013 1C21 POPEt 388      28.753  32.652  52.362  1.00  0.00           C
ATOM  11016 2C21 POPEt 388      28.773  33.532  53.622  1.00  0.00           C
ATOM  11019 3C21 POPEt 388      29.462  32.862  54.822  1.00  0.00           C
ATOM  11022 4C21 POPEt 388      29.623  33.803  56.012  1.00  0.00           C
ATOM  11025 5C21 POPEt 388      30.472  33.192  57.142  1.00  0.00           C
ATOM  11028 6C21 POPEt 388      29.962  31.832  57.622  1.00  0.00           C
ATOM  11031 7C21 POPEt 388      30.843  31.242  58.722  1.00  0.00           C
ATOM  11034 8C21 POPEt 388      30.383  29.852  59.161  1.00  0.00           C
ATOM  11038  C33 POPEt 388      24.773  30.012  42.752  1.00  0.00           C
ATOM  11041  C34 POPEt 388      24.803  29.803  44.271  1.00  0.00           C
ATOM  11044  C35 POPEt 388      24.203  28.442  44.702  1.00  0.00           C
ATOM  11047  C36 POPEt 388      24.253  28.192  46.212  1.00  0.00           C
ATOM  11050  C37 POPEt 388      23.402  26.982  46.622  1.00  0.00           C
ATOM  11053  C38 POPEt 388      23.653  26.483  48.052  1.00  0.00           C
ATOM  11056  C39 POPEt 388      23.373  27.532  49.152  1.00  0.00           C
ATOM  11059 0C31 POPEt 388      21.883  27.872  49.323  1.00  0.00           C
ATOM  11062 1C31 POPEt 388      21.663  29.002  50.341  1.00  0.00           C
ATOM  11065 2C31 POPEt 388      20.223  29.082  50.871  1.00  0.00           C
ATOM  11068 3C31 POPEt 388      19.973  28.142  52.051  1.00  0.00           C
ATOM  11071 4C31 POPEt 388      18.543  28.223  52.603  1.00  0.00           C
ATOM  11074 5C31 POPEt 388      18.373  27.422  53.902  1.00  0.00           C
ATOM  11077 6C31 POPEt 388      16.942  27.452  54.443  1.00  0.00           C
ATOM  11081  NH3 POPEu 389      25.383  44.342  36.282  1.00  0.00           N
ATOM  11085  C12 POPEu 389      26.813  44.703  36.092  1.00  0.00           C
ATOM  11088  C11 POPEu 389      27.323  45.132  37.441  1.00  0.00           C
ATOM  11091  P   POPEu 389      29.053  46.972  38.032  1.00  0.00           P
ATOM  11092  O13 POPEu 389      30.413  46.772  38.582  1.00  0.00           O
ATOM  11093  O14 POPEu 389      28.843  48.103  37.112  1.00  0.00           O
ATOM  11094  O11 POPEu 389      27.993  47.152  39.161  1.00  0.00           O
ATOM  11095  O12 POPEu 389      28.633  45.642  37.292  1.00  0.00           O
ATOM  11096  C1  POPEu 389      27.883  46.252  40.243  1.00  0.00           C
ATOM  11099  C2  POPEu 389      28.543  46.872  41.452  1.00  0.00           C
ATOM  11101  O21 POPEu 389      28.093  46.063  42.542  1.00  0.00           O
ATOM  11102  C21 POPEu 389      28.883  46.082  43.592  1.00  0.00           C
ATOM  11103  O22 POPEu 389      29.953  46.663  43.681  1.00  0.00           O
ATOM  11104  C22 POPEu 389      28.213  45.222  44.653  1.00  0.00           C
ATOM  11107  C3  POPEu 389      28.093  48.352  41.632  1.00  0.00           C
ATOM  11110  O31 POPEu 389      28.753  48.963  42.762  1.00  0.00           O
ATOM  11111  C31 POPEu 389      29.913  49.542  42.511  1.00  0.00           C
ATOM  11112  O32 POPEu 389      30.402  49.732  41.402  1.00  0.00           O
ATOM  11113  C32 POPEu 389      30.562  49.953  43.821  1.00  0.00           C
ATOM  11116  C23 POPEu 389      28.992  45.233  45.982  1.00  0.00           C
ATOM  11119  C24 POPEu 389      28.143  44.732  47.162  1.00  0.00           C
ATOM  11122  C25 POPEu 389      26.952  45.652  47.452  1.00  0.00           C
ATOM  11125  C26 POPEu 389      26.133  45.282  48.692  1.00  0.00           C
ATOM  11128  C27 POPEu 389      26.522  46.073  49.942  1.00  0.00           C
ATOM  11131  C28 POPEu 389      25.312  46.492  50.792  1.00  0.00           C
ATOM  11134  C29 POPEu 389      24.593  45.292  51.353  1.00  0.00           C
ATOM  11136 0C21 POPEu 389      24.723  44.802  52.592  1.00  0.00           C
ATOM  11138 1C21 POPEu 389      25.613  45.362  53.681  1.00  0.00           C
ATOM  11141 2C21 POPEu 389      24.793  46.093  54.762  1.00  0.00           C
ATOM  11144 3C21 POPEu 389      23.952  45.132  55.622  1.00  0.00           C
ATOM  11147 4C21 POPEu 389      23.172  45.842  56.742  1.00  0.00           C
ATOM  11150 5C21 POPEu 389      22.182  46.882  56.212  1.00  0.00           C
ATOM  11153 6C21 POPEu 389      21.383  47.562  57.321  1.00  0.00           C
ATOM  11156 7C21 POPEu 389      20.553  48.742  56.812  1.00  0.00           C
ATOM  11159 8C21 POPEu 389      19.782  49.433  57.922  1.00  0.00           C
ATOM  11163  C33 POPEu 389      31.652  51.023  43.602  1.00  0.00           C
ATOM  11166  C34 POPEu 389      32.483  51.343  44.862  1.00  0.00           C
ATOM  11169  C35 POPEu 389      31.643  51.692  46.102  1.00  0.00           C
ATOM  11172  C36 POPEu 389      31.393  50.502  47.033  1.00  0.00           C
ATOM  11175  C37 POPEu 389      30.462  50.842  48.213  1.00  0.00           C
ATOM  11178  C38 POPEu 389      30.023  49.563  48.942  1.00  0.00           C
ATOM  11181  C39 POPEu 389      28.962  49.773  50.032  1.00  0.00           C
ATOM  11184 0C31 POPEu 389      29.493  50.382  51.342  1.00  0.00           C
ATOM  11187 1C31 POPEu 389      28.453  50.222  52.472  1.00  0.00           C
ATOM  11190 2C31 POPEu 389      28.803  50.922  53.792  1.00  0.00           C
ATOM  11193 3C31 POPEu 389      30.063  50.402  54.502  1.00  0.00           C
ATOM  11196 4C31 POPEu 389      29.983  50.673  56.012  1.00  0.00           C
ATOM  11199 5C31 POPEu 389      31.243  50.233  56.771  1.00  0.00           C
ATOM  11202 6C31 POPEu 389      31.062  50.262  58.292  1.00  0.00           C
ATOM  11206  NH3 POPEv 390      38.022  37.242  81.372  1.00  0.00           N
ATOM  11210  C12 POPEv 390      37.762  36.072  82.271  1.00  0.00           C
ATOM  11213  C11 POPEv 390      36.872  36.483  83.462  1.00  0.00           C
ATOM  11216  P   POPEv 390      34.413  36.292  82.551  1.00  0.00           P
ATOM  11217  O13 POPEv 390      34.693  34.843  82.572  1.00  0.00           O
ATOM  11218  O14 POPEv 390      33.192  36.732  83.251  1.00  0.00           O
ATOM  11219  O11 POPEv 390      34.393  36.742  81.042  1.00  0.00           O
ATOM  11220  O12 POPEv 390      35.672  37.122  83.062  1.00  0.00           O
ATOM  11221  C1  POPEv 390      34.512  38.102  80.632  1.00  0.00           C
ATOM  11224  C2  POPEv 390      35.212  38.142  79.251  1.00  0.00           C
ATOM  11226  O21 POPEv 390      35.303  39.512  78.772  1.00  0.00           O
ATOM  11227  C21 POPEv 390      36.503  39.832  78.311  1.00  0.00           C
ATOM  11228  O22 POPEv 390      37.492  39.132  78.381  1.00  0.00           O
ATOM  11229  C22 POPEv 390      36.453  41.192  77.592  1.00  0.00           C
ATOM  11232  C3  POPEv 390      34.452  37.282  78.212  1.00  0.00           C
ATOM  11235  O31 POPEv 390      35.383  36.752  77.243  1.00  0.00           O
ATOM  11236  C31 POPEv 390      35.433  37.382  76.082  1.00  0.00           C
ATOM  11237  O32 POPEv 390      34.753  38.332  75.761  1.00  0.00           O
ATOM  11238  C32 POPEv 390      36.442  36.703  75.181  1.00  0.00           C
ATOM  11241  C23 POPEv 390      35.613  41.222  76.292  1.00  0.00           C
ATOM  11244  C24 POPEv 390      35.282  42.643  75.792  1.00  0.00           C
ATOM  11247  C25 POPEv 390      36.503  43.482  75.352  1.00  0.00           C
ATOM  11250  C26 POPEv 390      36.853  43.412  73.852  1.00  0.00           C
ATOM  11253  C27 POPEv 390      38.332  43.752  73.591  1.00  0.00           C
ATOM  11256  C28 POPEv 390      38.833  43.643  72.131  1.00  0.00           C
ATOM  11259  C29 POPEv 390      38.073  42.773  71.161  1.00  0.00           C
ATOM  11261 0C21 POPEv 390      37.232  43.212  70.202  1.00  0.00           C
ATOM  11263 1C21 POPEv 390      36.803  44.633  69.961  1.00  0.00           C
ATOM  11266 2C21 POPEv 390      37.292  45.242  68.632  1.00  0.00           C
ATOM  11269 3C21 POPEv 390      38.782  45.622  68.622  1.00  0.00           C
ATOM  11272 4C21 POPEv 390      39.073  46.652  67.522  1.00  0.00           C
ATOM  11275 5C21 POPEv 390      40.522  47.143  67.462  1.00  0.00           C
ATOM  11278 6C21 POPEv 390      40.673  48.323  66.492  1.00  0.00           C
ATOM  11281 7C21 POPEv 390      42.113  48.843  66.382  1.00  0.00           C
ATOM  11284 8C21 POPEv 390      42.232  50.093  65.502  1.00  0.00           C
ATOM  11288  C33 POPEv 390      36.562  37.492  73.882  1.00  0.00           C
ATOM  11291  C34 POPEv 390      37.852  37.233  73.101  1.00  0.00           C
ATOM  11294  C35 POPEv 390      37.803  37.963  71.762  1.00  0.00           C
ATOM  11297  C36 POPEv 390      38.893  37.562  70.761  1.00  0.00           C
ATOM  11300  C37 POPEv 390      38.602  38.053  69.342  1.00  0.00           C
ATOM  11303  C38 POPEv 390      37.532  37.222  68.622  1.00  0.00           C
ATOM  11306  C39 POPEv 390      37.183  37.752  67.232  1.00  0.00           C
ATOM  11309 0C31 POPEv 390      35.883  38.572  67.202  1.00  0.00           C
ATOM  11312 1C31 POPEv 390      34.843  37.963  66.262  1.00  0.00           C
ATOM  11315 2C31 POPEv 390      33.492  38.702  66.282  1.00  0.00           C
ATOM  11318 3C31 POPEv 390      32.532  38.142  65.222  1.00  0.00           C
ATOM  11321 4C31 POPEv 390      32.902  38.582  63.802  1.00  0.00           C
ATOM  11324 5C31 POPEv 390      32.233  37.722  62.722  1.00  0.00           C
ATOM  11327 6C31 POPEv 390      32.563  38.212  61.312  1.00  0.00           C
ATOM  11331  NH3 POPEw 391      99.683 115.422  84.173  1.00  0.00           N
ATOM  11335  C12 POPEw 391      98.703 114.672  85.042  1.00  0.00           C
ATOM  11338  C11 POPEw 391      99.433 113.652  85.912  1.00  0.00           C
ATOM  11341  P   POPEw 391      99.223 111.372  87.052  1.00  0.00           P
ATOM  11342  O13 POPEw 391      99.922 111.923  88.242  1.00  0.00           O
ATOM  11343  O14 POPEw 391      98.262 110.282  87.321  1.00  0.00           O
ATOM  11344  O11 POPEw 391     100.333 110.843  86.071  1.00  0.00           O
[truncated: 1,847,506 more chars]
