# Supplementary material for: Characterizing Membrane Association and Periplasmic Transfer of Bacterial Lipoproteins through Molecular Dynamics Simulations
Source: Structure. 2020 Apr 7;28(4):475–487.e3. doi: 10.1016/j.str.2020.01.012 (PMC7139219; doi:10.1016/j.str.2020.01.012)
Supplement: Data S3. Final Coordinates from Simulations (M–X), Related to Figure 3 [file mmc5.zip › M-X/MLTB-2-atomistic.pdb]

TITLE     Protein
REMARK    THIS IS A SIMULATION BOX
CRYST1  128.972  128.972  150.753  90.00  90.00  90.00 P 1           1
MODEL        1
ATOM      1  N   CYSTA   1      91.206  58.891  80.191  1.00  0.00           N
ATOM      3  CA  CYSTA   1      90.576  57.751  80.792  1.00  0.00           C
ATOM      5  C   CYSTA   1      89.676  58.251  81.891  1.00  0.00           C
ATOM      6  O   CYSTA   1      89.696  59.421  82.252  1.00  0.00           O
ATOM      7  CB  CYSTA   1      91.606  56.681  81.292  1.00  0.00           C
ATOM     10  SG  CYSTA   1      92.336  55.641  79.971  1.00  0.00           S
ATOM     11  C1  CYSTA   1      90.906  55.021  79.021  1.00  0.00           C
ATOM     14  CA1 CYSTA   1      91.996  58.751  79.132  1.00  0.00           C
ATOM     15  OA1 CYSTA   1      93.196  58.511  79.271  1.00  0.00           O
ATOM     16  CA2 CYSTA   1      91.396  58.851  77.792  1.00  0.00           C
ATOM     19  C11 CYSTA   1      91.276  54.411  77.643  1.00  0.00           C
ATOM     21  O11 CYSTA   1      92.376  53.511  77.822  1.00  0.00           O
ATOM     22  CX1 CYSTA   1      92.306  52.261  77.372  1.00  0.00           C
ATOM     23  OX1 CYSTA   1      92.766  51.301  77.973  1.00  0.00           O
ATOM     24  CX2 CYSTA   1      91.736  52.111  75.951  1.00  0.00           C
ATOM     27  C12 CYSTA   1      91.626  55.501  76.582  1.00  0.00           C
ATOM     30  O12 CYSTA   1      92.056  54.891  75.361  1.00  0.00           O
ATOM     31  CD1 CYSTA   1      92.476  55.701  74.402  1.00  0.00           C
ATOM     32  OD1 CYSTA   1      92.856  56.841  74.542  1.00  0.00           O
ATOM     33  CD2 CYSTA   1      92.246  55.001  73.072  1.00  0.00           C
ATOM     36  CA3 CYSTA   1      92.456  59.281  76.771  1.00  0.00           C
ATOM     39  CA4 CYSTA   1      91.836  60.131  75.691  1.00  0.00           C
ATOM     42  CA5 CYSTA   1      91.216  61.421  76.262  1.00  0.00           C
ATOM     45  CA6 CYSTA   1      89.716  61.541  75.962  1.00  0.00           C
ATOM     48  CA7 CYSTA   1      89.596  61.871  74.481  1.00  0.00           C
ATOM     51  CA8 CYSTA   1      88.286  61.631  73.731  1.00  0.00           C
ATOM     54  CA9 CYSTA   1      88.566  61.511  72.212  1.00  0.00           C
ATOM     57 0CA1 CYSTA   1      89.686  62.421  71.642  1.00  0.00           C
ATOM     60 1CA1 CYSTA   1      91.056  61.721  71.502  1.00  0.00           C
ATOM     63 2CA1 CYSTA   1      92.256  62.621  71.212  1.00  0.00           C
ATOM     66 3CA1 CYSTA   1      93.556  61.811  71.182  1.00  0.00           C
ATOM     69 4CA1 CYSTA   1      94.756  62.561  70.582  1.00  0.00           C
ATOM     72 5CA1 CYSTA   1      95.256  61.881  69.301  1.00  0.00           C
ATOM     75 6CA1 CYSTA   1      96.576  62.441  68.782  1.00  0.00           C
ATOM     79  CD3 CYSTA   1      91.146  55.701  72.261  1.00  0.00           C
ATOM     82  CD4 CYSTA   1      89.836  55.781  73.051  1.00  0.00           C
ATOM     85  CD5 CYSTA   1      88.676  56.411  72.282  1.00  0.00           C
ATOM     88  CD6 CYSTA   1      87.736  55.391  71.621  1.00  0.00           C
ATOM     91  CD7 CYSTA   1      88.396  54.611  70.481  1.00  0.00           C
ATOM     94  CD8 CYSTA   1      87.406  53.661  69.801  1.00  0.00           C
ATOM     97  CD9 CYSTA   1      87.806  53.241  68.401  1.00  0.00           C
ATOM    100 0CD1 CYSTA   1      88.906  52.171  68.382  1.00  0.00           C
ATOM    103 1CD1 CYSTA   1      89.756  52.351  67.121  1.00  0.00           C
ATOM    106 2CD1 CYSTA   1      90.816  51.271  66.911  1.00  0.00           C
ATOM    109 3CD1 CYSTA   1      91.586  51.511  65.612  1.00  0.00           C
ATOM    112 4CD1 CYSTA   1      92.546  52.711  65.652  1.00  0.00           C
ATOM    115 5CD1 CYSTA   1      93.996  52.291  65.892  1.00  0.00           C
ATOM    118 6CD1 CYSTA   1      94.976  53.471  65.852  1.00  0.00           C
ATOM    122  CX3 CYSTA   1      91.016  50.771  75.731  1.00  0.00           C
ATOM    125  CX4 CYSTA   1      90.466  50.671  74.301  1.00  0.00           C
ATOM    128  CX5 CYSTA   1      89.226  51.551  74.033  1.00  0.00           C
ATOM    131  CX6 CYSTA   1      88.136  50.781  73.272  1.00  0.00           C
ATOM    134  CX7 CYSTA   1      86.836  51.581  73.032  1.00  0.00           C
ATOM    137  CX8 CYSTA   1      85.736  50.841  72.212  1.00  0.00           C
ATOM    140  CX9 CYSTA   1      85.116  51.711  71.151  1.00  0.00           C
ATOM    142 0CX1 CYSTA   1      84.436  51.361  70.041  1.00  0.00           C
ATOM    144 1CX1 CYSTA   1      83.926  50.001  69.642  1.00  0.00           C
ATOM    147 2CX1 CYSTA   1      84.876  48.901  69.082  1.00  0.00           C
ATOM    150 3CX1 CYSTA   1      85.026  48.861  67.541  1.00  0.00           C
ATOM    153 4CX1 CYSTA   1      85.336  47.471  66.911  1.00  0.00           C
ATOM    156 5CX1 CYSTA   1      85.956  46.391  67.822  1.00  0.00           C
ATOM    159 6CX1 CYSTA   1      85.986  45.001  67.161  1.00  0.00           C
ATOM    162 7CX1 CYSTA   1      86.506  43.911  68.121  1.00  0.00           C
ATOM    165 8CX1 CYSTA   1      86.336  42.471  67.611  1.00  0.00           C
ATOM    169  N   SER A   2      88.876  57.341  82.462  1.00  0.00           N
ATOM    171  CA  SER A   2      88.776  57.281  83.911  1.00  0.00           C
ATOM    173  CB  SER A   2      87.366  57.031  84.462  1.00  0.00           C
ATOM    176  OG  SER A   2      86.686  58.251  84.722  1.00  0.00           O
ATOM    178  C   SER A   2      89.756  56.261  84.452  1.00  0.00           C
ATOM    179  O   SER A   2      90.846  56.621  84.872  1.00  0.00           O
ATOM    180  N   SER A   3      89.426  54.951  84.522  1.00  0.00           N
ATOM    182  CA  SER A   3      90.346  53.951  85.062  1.00  0.00           C
ATOM    184  CB  SER A   3      89.656  53.041  86.133  1.00  0.00           C
ATOM    187  OG  SER A   3      90.566  52.191  86.852  1.00  0.00           O
ATOM    189  C   SER A   3      90.836  53.141  83.883  1.00  0.00           C
ATOM    190  O   SER A   3      90.936  53.671  82.773  1.00  0.00           O
ATOM    191  N   LYS A   4      91.016  51.821  84.051  1.00  0.00           N
ATOM    193  CA  LYS A   4      90.716  50.861  83.001  1.00  0.00           C
ATOM    195  CB  LYS A   4      89.276  51.011  82.422  1.00  0.00           C
ATOM    198  CG  LYS A   4      88.166  50.541  83.382  1.00  0.00           C
ATOM    201  CD  LYS A   4      87.696  49.091  83.162  1.00  0.00           C
ATOM    204  CE  LYS A   4      88.576  48.011  83.792  1.00  0.00           C
ATOM    207  NZ  LYS A   4      87.876  46.701  83.722  1.00  0.00           N
ATOM    211  C   LYS A   4      91.766  50.631  81.912  1.00  0.00           C
ATOM    212  O   LYS A   4      92.206  51.521  81.191  1.00  0.00           O
ATOM    213  N   PRO A   5      92.096  49.331  81.801  1.00  0.00           N
ATOM    214  CD  PRO A   5      91.386  48.681  80.691  1.00  0.00           C
ATOM    217  CA  PRO A   5      93.486  48.911  81.632  1.00  0.00           C
ATOM    219  CB  PRO A   5      93.726  49.071  80.132  1.00  0.00           C
ATOM    222  CG  PRO A   5      92.406  48.531  79.542  1.00  0.00           C
ATOM    225  C   PRO A   5      94.486  49.511  82.602  1.00  0.00           C
ATOM    226  O   PRO A   5      94.096  49.891  83.691  1.00  0.00           O
ATOM    227  N   LYS A   6      95.786  49.561  82.252  1.00  0.00           N
ATOM    229  CA  LYS A   6      96.766  50.151  83.162  1.00  0.00           C
ATOM    231  CB  LYS A   6      98.016  49.241  83.331  1.00  0.00           C
ATOM    234  CG  LYS A   6      98.356  48.971  84.801  1.00  0.00           C
ATOM    237  CD  LYS A   6      99.576  48.041  85.012  1.00  0.00           C
ATOM    240  CE  LYS A   6      99.796  47.681  86.492  1.00  0.00           C
ATOM    243  NZ  LYS A   6     101.056  46.951  86.782  1.00  0.00           N
ATOM    247  C   LYS A   6      97.136  51.601  82.822  1.00  0.00           C
ATOM    248  O   LYS A   6      98.326  51.941  82.742  1.00  0.00           O
ATOM    249  N   PRO A   7      96.166  52.491  82.761  1.00  0.00           N
ATOM    250  CD  PRO A   7      95.266  52.591  81.611  1.00  0.00           C
ATOM    253  CA  PRO A   7      96.296  53.801  83.391  1.00  0.00           C
ATOM    255  CB  PRO A   7      95.566  54.761  82.422  1.00  0.00           C
ATOM    258  CG  PRO A   7      95.536  53.991  81.102  1.00  0.00           C
ATOM    261  C   PRO A   7      95.666  53.691  84.781  1.00  0.00           C
ATOM    262  O   PRO A   7      94.786  54.471  85.152  1.00  0.00           O
ATOM    263  N   THR A   8      96.136  52.721  85.592  1.00  0.00           N
ATOM    265  CA  THR A   8      95.826  52.611  87.001  1.00  0.00           C
ATOM    267  CB  THR A   8      95.756  51.171  87.502  1.00  0.00           C
ATOM    269  OG1 THR A   8      94.716  50.461  86.852  1.00  0.00           O
ATOM    271  CG2 THR A   8      95.446  51.111  89.011  1.00  0.00           C
ATOM    275  C   THR A   8      96.926  53.291  87.801  1.00  0.00           C
ATOM    276  O   THR A   8      98.026  52.741  87.923  1.00  0.00           O
ATOM    277  N   GLU A   9      96.746  54.511  88.342  1.00  0.00           N
ATOM    279  CA  GLU A   9      95.496  55.131  88.703  1.00  0.00           C
ATOM    281  CB  GLU A   9      95.406  55.001  90.273  1.00  0.00           C
ATOM    284  CG  GLU A   9      95.516  56.221  91.231  1.00  0.00           C
ATOM    287  CD  GLU A   9      96.896  56.821  91.462  1.00  0.00           C
ATOM    288  OE1 GLU A   9      96.946  57.911  92.102  1.00  0.00           O
ATOM    289  OE2 GLU A   9      97.916  56.271  90.982  1.00  0.00           O
ATOM    290  C   GLU A   9      95.396  56.541  88.121  1.00  0.00           C
ATOM    291  O   GLU A   9      95.926  57.511  88.652  1.00  0.00           O
ATOM    292  N   THR A  10      94.676  56.731  86.982  1.00  0.00           N
ATOM    294  CA  THR A  10      94.306  58.071  86.441  1.00  0.00           C
ATOM    296  CB  THR A  10      93.616  58.011  85.051  1.00  0.00           C
ATOM    298  OG1 THR A  10      94.526  58.231  83.992  1.00  0.00           O
ATOM    300  CG2 THR A  10      92.506  59.061  84.801  1.00  0.00           C
ATOM    304  C   THR A  10      93.396  58.791  87.383  1.00  0.00           C
ATOM    305  O   THR A  10      93.666  59.891  87.852  1.00  0.00           O
ATOM    306  N   ASP A  11      92.326  58.071  87.752  1.00  0.00           N
ATOM    308  CA  ASP A  11      91.396  58.481  88.762  1.00  0.00           C
ATOM    310  CB  ASP A  11      90.026  58.931  88.202  1.00  0.00           C
ATOM    313  CG  ASP A  11      89.686  60.321  88.703  1.00  0.00           C
ATOM    314  OD1 ASP A  11      88.806  60.971  88.082  1.00  0.00           O
ATOM    315  OD2 ASP A  11      90.136  60.701  89.813  1.00  0.00           O
ATOM    316  C   ASP A  11      91.336  57.281  89.651  1.00  0.00           C
ATOM    317  O   ASP A  11      90.426  56.451  89.651  1.00  0.00           O
ATOM    318  N   THR A  12      92.336  57.241  90.522  1.00  0.00           N
ATOM    320  CA  THR A  12      91.996  57.251  91.922  1.00  0.00           C
ATOM    322  CB  THR A  12      91.016  58.381  92.341  1.00  0.00           C
ATOM    324  OG1 THR A  12      91.146  58.711  93.722  1.00  0.00           O
ATOM    326  CG2 THR A  12      89.516  58.171  92.042  1.00  0.00           C
ATOM    330  C   THR A  12      91.726  55.861  92.472  1.00  0.00           C
ATOM    331  O   THR A  12      90.646  55.551  92.952  1.00  0.00           O
ATOM    332  N   THR A  13      92.706  54.941  92.422  1.00  0.00           N
ATOM    334  CA  THR A  13      92.536  53.591  92.962  1.00  0.00           C
ATOM    336  CB  THR A  13      93.216  52.521  92.073  1.00  0.00           C
ATOM    338  OG1 THR A  13      92.676  51.221  92.292  1.00  0.00           O
ATOM    340  CG2 THR A  13      94.726  52.401  92.281  1.00  0.00           C
ATOM    344  C   THR A  13      93.006  53.501  94.402  1.00  0.00           C
ATOM    345  O   THR A  13      92.306  52.971  95.261  1.00  0.00           O
ATOM    346  N   THR A  14      94.206  54.041  94.742  1.00  0.00           N
ATOM    348  CA  THR A  14      94.916  53.731  95.982  1.00  0.00           C
ATOM    350  CB  THR A  14      95.916  52.571  95.911  1.00  0.00           C
ATOM    352  OG1 THR A  14      96.716  52.541  94.732  1.00  0.00           O
ATOM    354  CG2 THR A  14      95.116  51.261  95.901  1.00  0.00           C
ATOM    358  C   THR A  14      95.566  54.951  96.591  1.00  0.00           C
ATOM    359  O   THR A  14      96.596  55.461  96.152  1.00  0.00           O
ATOM    360  N   GLY A  15      95.006  55.491  97.701  1.00  0.00           N
ATOM    362  CA  GLY A  15      93.576  55.501  98.042  1.00  0.00           C
ATOM    365  C   GLY A  15      93.026  56.861  97.701  1.00  0.00           C
ATOM    366  O   GLY A  15      93.676  57.651  97.031  1.00  0.00           O
ATOM    367  N   THR A  16      91.816  57.241  98.133  1.00  0.00           N
ATOM    369  CA  THR A  16      90.836  56.481  98.902  1.00  0.00           C
ATOM    371  CB  THR A  16      90.626  57.131 100.261  1.00  0.00           C
ATOM    373  OG1 THR A  16      90.606  58.541 100.152  1.00  0.00           O
ATOM    375  CG2 THR A  16      91.856  56.791 101.122  1.00  0.00           C
ATOM    379  C   THR A  16      89.496  56.011  98.242  1.00  0.00           C
ATOM    380  O   THR A  16      88.546  55.861  99.023  1.00  0.00           O
ATOM    381  N   PRO A  17      89.276  55.711  96.933  1.00  0.00           N
ATOM    382  CD  PRO A  17      89.876  56.531  95.891  1.00  0.00           C
ATOM    385  CA  PRO A  17      87.916  55.381  96.451  1.00  0.00           C
ATOM    387  CB  PRO A  17      87.456  56.801  96.122  1.00  0.00           C
ATOM    390  CG  PRO A  17      88.706  57.401  95.441  1.00  0.00           C
ATOM    393  C   PRO A  17      87.996  54.501  95.161  1.00  0.00           C
ATOM    394  O   PRO A  17      88.706  53.501  95.191  1.00  0.00           O
ATOM    395  N   SER A  18      87.326  54.831  94.033  1.00  0.00           N
ATOM    397  CA  SER A  18      87.696  54.311  92.701  1.00  0.00           C
ATOM    399  CB  SER A  18      87.586  52.741  92.502  1.00  0.00           C
ATOM    402  OG  SER A  18      88.746  52.181  91.891  1.00  0.00           O
ATOM    404  C   SER A  18      86.836  55.071  91.691  1.00  0.00           C
ATOM    405  O   SER A  18      85.986  55.861  92.102  1.00  0.00           O
ATOM    406  N   GLY A  19      86.936  54.801  90.371  1.00  0.00           N
ATOM    408  CA  GLY A  19      85.866  55.101  89.412  1.00  0.00           C
ATOM    411  C   GLY A  19      86.186  56.031  88.292  1.00  0.00           C
ATOM    412  O   GLY A  19      86.806  57.061  88.531  1.00  0.00           O
ATOM    413  N   GLY A  20      85.736  55.831  87.031  1.00  0.00           N
ATOM    415  CA  GLY A  20      84.946  54.781  86.352  1.00  0.00           C
ATOM    418  C   GLY A  20      85.746  53.621  85.761  1.00  0.00           C
ATOM    419  O   GLY A  20      86.716  53.191  86.352  1.00  0.00           O
ATOM    420  N   PHE A  21      85.406  53.011  84.602  1.00  0.00           N
ATOM    422  CA  PHE A  21      84.686  53.551  83.451  1.00  0.00           C
ATOM    424  CB  PHE A  21      85.686  54.301  82.493  1.00  0.00           C
ATOM    427  CG  PHE A  21      86.096  53.761  81.133  1.00  0.00           C
ATOM    428  CD1 PHE A  21      86.406  54.691  80.121  1.00  0.00           C
ATOM    430  CE1 PHE A  21      86.866  54.281  78.872  1.00  0.00           C
ATOM    432  CZ  PHE A  21      87.036  52.911  78.612  1.00  0.00           C
ATOM    434  CD2 PHE A  21      86.286  52.391  80.852  1.00  0.00           C
ATOM    436  CE2 PHE A  21      86.736  51.971  79.602  1.00  0.00           C
ATOM    438  C   PHE A  21      83.876  52.441  82.783  1.00  0.00           C
ATOM    439  O   PHE A  21      84.106  51.271  83.032  1.00  0.00           O
ATOM    440  N   LEU A  22      82.816  52.821  82.022  1.00  0.00           N
ATOM    442  CA  LEU A  22      81.496  52.251  82.213  1.00  0.00           C
ATOM    444  CB  LEU A  22      81.286  50.811  81.632  1.00  0.00           C
ATOM    447  CG  LEU A  22      79.916  50.071  81.782  1.00  0.00           C
ATOM    449  CD1 LEU A  22      78.926  50.671  82.773  1.00  0.00           C
ATOM    453  CD2 LEU A  22      79.166  49.911  80.452  1.00  0.00           C
ATOM    457  C   LEU A  22      81.056  52.621  83.622  1.00  0.00           C
ATOM    458  O   LEU A  22      80.426  53.661  83.712  1.00  0.00           O
ATOM    459  N   LEU A  23      81.506  51.911  84.701  1.00  0.00           N
ATOM    461  CA  LEU A  23      81.676  52.421  86.063  1.00  0.00           C
ATOM    463  CB  LEU A  23      80.346  52.511  86.882  1.00  0.00           C
ATOM    466  CG  LEU A  23      79.386  53.651  86.441  1.00  0.00           C
ATOM    468  CD1 LEU A  23      78.206  53.801  87.411  1.00  0.00           C
ATOM    472  CD2 LEU A  23      80.056  55.031  86.282  1.00  0.00           C
ATOM    476  C   LEU A  23      82.766  51.581  86.793  1.00  0.00           C
ATOM    477  O   LEU A  23      83.336  50.681  86.182  1.00  0.00           O
ATOM    478  N   GLU A  24      83.136  51.861  88.082  1.00  0.00           N
ATOM    480  CA  GLU A  24      84.066  50.971  88.812  1.00  0.00           C
ATOM    482  CB  GLU A  24      85.526  51.311  88.391  1.00  0.00           C
ATOM    485  CG  GLU A  24      86.746  51.071  89.342  1.00  0.00           C
ATOM    488  CD  GLU A  24      87.756  50.081  88.782  1.00  0.00           C
ATOM    489  OE1 GLU A  24      87.366  48.901  88.572  1.00  0.00           O
ATOM    490  OE2 GLU A  24      88.966  50.441  88.642  1.00  0.00           O
ATOM    491  C   GLU A  24      83.926  50.771  90.352  1.00  0.00           C
ATOM    492  O   GLU A  24      84.286  49.681  90.781  1.00  0.00           O
ATOM    493  N   PRO A  25      83.406  51.611  91.262  1.00  0.00           N
ATOM    494  CD  PRO A  25      83.486  53.051  91.091  1.00  0.00           C
ATOM    497  CA  PRO A  25      83.496  51.261  92.682  1.00  0.00           C
ATOM    499  CB  PRO A  25      83.536  52.571  93.463  1.00  0.00           C
ATOM    502  CG  PRO A  25      84.066  53.531  92.422  1.00  0.00           C
ATOM    505  C   PRO A  25      82.366  50.431  93.222  1.00  0.00           C
ATOM    506  O   PRO A  25      81.356  50.171  92.581  1.00  0.00           O
ATOM    507  N   GLN A  26      82.546  49.981  94.462  1.00  0.00           N
ATOM    509  CA  GLN A  26      82.226  48.631  94.822  1.00  0.00           C
ATOM    511  CB  GLN A  26      83.426  48.151  95.632  1.00  0.00           C
ATOM    514  CG  GLN A  26      84.726  48.191  94.771  1.00  0.00           C
ATOM    517  CD  GLN A  26      84.626  47.201  93.612  1.00  0.00           C
ATOM    518  OE1 GLN A  26      83.906  46.221  93.731  1.00  0.00           O
ATOM    519  NE2 GLN A  26      85.316  47.481  92.493  1.00  0.00           N
ATOM    522  C   GLN A  26      80.876  48.451  95.462  1.00  0.00           C
ATOM    523  O   GLN A  26      80.706  48.201  96.661  1.00  0.00           O
ATOM    524  N   HIS A  27      79.866  48.641  94.612  1.00  0.00           N
ATOM    526  CA  HIS A  27      78.526  48.961  95.012  1.00  0.00           C
ATOM    528  CB  HIS A  27      78.156  50.231  94.242  1.00  0.00           C
ATOM    531  ND1 HIS A  27      79.506  52.321  93.941  1.00  0.00           N
ATOM    532  CG  HIS A  27      78.956  51.371  94.781  1.00  0.00           C
ATOM    533  CE1 HIS A  27      80.226  53.091  94.742  1.00  0.00           C
ATOM    535  NE2 HIS A  27      80.156  52.691  96.021  1.00  0.00           N
ATOM    537  CD2 HIS A  27      79.336  51.591  96.063  1.00  0.00           C
ATOM    539  C   HIS A  27      77.486  47.891  94.801  1.00  0.00           C
ATOM    540  O   HIS A  27      76.476  47.901  95.492  1.00  0.00           O
ATOM    541  N   ASN A  28      77.736  46.861  93.981  1.00  0.00           N
ATOM    543  CA  ASN A  28      77.166  45.541  94.173  1.00  0.00           C
ATOM    545  CB  ASN A  28      75.726  45.231  93.691  1.00  0.00           C
ATOM    548  CG  ASN A  28      74.656  45.881  94.531  1.00  0.00           C
ATOM    549  OD1 ASN A  28      74.216  45.291  95.522  1.00  0.00           O
ATOM    550  ND2 ASN A  28      74.166  47.071  94.121  1.00  0.00           N
ATOM    553  C   ASN A  28      78.116  44.581  93.492  1.00  0.00           C
ATOM    554  O   ASN A  28      79.066  45.101  92.911  1.00  0.00           O
ATOM    555  N   VAL A  29      77.896  43.241  93.591  1.00  0.00           N
ATOM    557  CA  VAL A  29      78.766  42.101  93.281  1.00  0.00           C
ATOM    559  CB  VAL A  29      80.206  42.451  92.911  1.00  0.00           C
ATOM    561  CG1 VAL A  29      80.866  42.911  94.221  1.00  0.00           C
ATOM    565  CG2 VAL A  29      80.956  41.341  92.151  1.00  0.00           C
ATOM    569  C   VAL A  29      78.726  41.081  94.433  1.00  0.00           C
ATOM    570  O   VAL A  29      78.176  41.341  95.492  1.00  0.00           O
ATOM    571  N   MET A  30      79.266  39.871  94.242  1.00  0.00           N
ATOM    573  CA  MET A  30      78.746  38.571  94.602  1.00  0.00           C
ATOM    575  CB  MET A  30      79.576  37.601  93.762  1.00  0.00           C
ATOM    578  CG  MET A  30      79.656  37.931  92.232  1.00  0.00           C
ATOM    581  SD  MET A  30      79.136  36.621  91.082  1.00  0.00           S
ATOM    582  CE  MET A  30      80.196  37.081  89.692  1.00  0.00           C
ATOM    586  C   MET A  30      78.596  38.161  96.103  1.00  0.00           C
ATOM    587  O   MET A  30      77.756  38.661  96.852  1.00  0.00           O
ATOM    588  N   GLN A  31      79.346  37.161  96.591  1.00  0.00           N
ATOM    590  CA  GLN A  31      78.936  36.341  97.732  1.00  0.00           C
ATOM    592  CB  GLN A  31      79.446  34.911  97.431  1.00  0.00           C
ATOM    595  CG  GLN A  31      78.896  33.741  98.281  1.00  0.00           C
ATOM    598  CD  GLN A  31      79.566  32.451  97.812  1.00  0.00           C
ATOM    599  OE1 GLN A  31      80.406  32.501  96.902  1.00  0.00           O
ATOM    600  NE2 GLN A  31      79.266  31.301  98.442  1.00  0.00           N
ATOM    603  C   GLN A  31      79.546  36.731  99.091  1.00  0.00           C
ATOM    604  O   GLN A  31      80.766  36.621  99.282  1.00  0.00           O
ATOM    605  N   MET A  32      78.716  37.071 100.112  1.00  0.00           N
ATOM    607  CA  MET A  32      79.156  36.991 101.511  1.00  0.00           C
ATOM    609  CB  MET A  32      80.166  38.121 101.902  1.00  0.00           C
ATOM    612  CG  MET A  32      81.246  37.691 102.911  1.00  0.00           C
ATOM    615  SD  MET A  32      82.776  38.691 103.001  1.00  0.00           S
ATOM    616  CE  MET A  32      82.176  40.091 103.971  1.00  0.00           C
ATOM    620  C   MET A  32      77.996  36.851 102.501  1.00  0.00           C
ATOM    621  O   MET A  32      77.116  36.021 102.301  1.00  0.00           O
ATOM    622  N   GLY A  33      78.036  37.561 103.652  1.00  0.00           N
ATOM    624  CA  GLY A  33      77.236  37.251 104.832  1.00  0.00           C
ATOM    627  C   GLY A  33      76.436  38.421 105.341  1.00  0.00           C
ATOM    628  O   GLY A  33      76.116  39.361 104.622  1.00  0.00           O
ATOM    629  N   GLY A  34      76.056  38.371 106.632  1.00  0.00           N
ATOM    631  CA  GLY A  34      75.396  39.461 107.332  1.00  0.00           C
ATOM    634  C   GLY A  34      73.906  39.371 107.262  1.00  0.00           C
ATOM    635  O   GLY A  34      73.356  38.291 107.112  1.00  0.00           O
ATOM    636  N   ASP A  35      73.196  40.501 107.392  1.00  0.00           N
ATOM    638  CA  ASP A  35      71.746  40.511 107.402  1.00  0.00           C
ATOM    640  CB  ASP A  35      71.326  41.841 108.082  1.00  0.00           C
ATOM    643  CG  ASP A  35      70.046  41.721 108.871  1.00  0.00           C
ATOM    644  OD1 ASP A  35      69.416  40.631 108.902  1.00  0.00           O
ATOM    645  OD2 ASP A  35      69.696  42.721 109.551  1.00  0.00           O
ATOM    646  C   ASP A  35      71.176  40.311 105.992  1.00  0.00           C
ATOM    647  O   ASP A  35      70.036  39.891 105.792  1.00  0.00           O
ATOM    648  N   PHE A  36      72.026  40.501 104.972  1.00  0.00           N
ATOM    650  CA  PHE A  36      71.676  40.331 103.582  1.00  0.00           C
ATOM    652  CB  PHE A  36      71.976  41.641 102.822  1.00  0.00           C
ATOM    655  CG  PHE A  36      71.126  42.731 103.421  1.00  0.00           C
ATOM    656  CD1 PHE A  36      69.726  42.711 103.281  1.00  0.00           C
ATOM    658  CE1 PHE A  36      68.936  43.701 103.871  1.00  0.00           C
ATOM    660  CZ  PHE A  36      69.526  44.721 104.612  1.00  0.00           C
ATOM    662  CD2 PHE A  36      71.706  43.761 104.182  1.00  0.00           C
ATOM    664  CE2 PHE A  36      70.916  44.761 104.762  1.00  0.00           C
ATOM    666  C   PHE A  36      72.376  39.131 102.951  1.00  0.00           C
ATOM    667  O   PHE A  36      72.336  38.961 101.731  1.00  0.00           O
ATOM    668  N   ALA A  37      72.946  38.231 103.782  1.00  0.00           N
ATOM    670  CA  ALA A  37      73.686  37.041 103.382  1.00  0.00           C
ATOM    672  CB  ALA A  37      73.896  36.181 104.651  1.00  0.00           C
ATOM    676  C   ALA A  37      72.936  36.101 102.452  1.00  0.00           C
ATOM    677  O   ALA A  37      73.406  35.671 101.393  1.00  0.00           O
ATOM    678  N   ASN A  38      71.716  35.791 102.882  1.00  0.00           N
ATOM    680  CA  ASN A  38      70.936  34.671 102.431  1.00  0.00           C
ATOM    682  CB  ASN A  38      70.536  33.801 103.661  1.00  0.00           C
ATOM    685  CG  ASN A  38      71.716  33.031 104.251  1.00  0.00           C
ATOM    686  OD1 ASN A  38      72.706  32.711 103.603  1.00  0.00           O
ATOM    687  ND2 ASN A  38      71.646  32.761 105.572  1.00  0.00           N
ATOM    690  C   ASN A  38      69.696  35.221 101.771  1.00  0.00           C
ATOM    691  O   ASN A  38      68.676  34.551 101.652  1.00  0.00           O
ATOM    692  N   ASN A  39      69.746  36.501 101.352  1.00  0.00           N
ATOM    694  CA  ASN A  39      68.636  37.141 100.703  1.00  0.00           C
ATOM    696  CB  ASN A  39      68.466  38.591 101.222  1.00  0.00           C
ATOM    699  CG  ASN A  39      67.096  39.141 100.842  1.00  0.00           C
ATOM    700  OD1 ASN A  39      66.476  38.791  99.832  1.00  0.00           O
ATOM    701  ND2 ASN A  39      66.566  40.031 101.712  1.00  0.00           N
ATOM    704  C   ASN A  39      68.836  37.081  99.192  1.00  0.00           C
ATOM    705  O   ASN A  39      69.816  37.621  98.672  1.00  0.00           O
ATOM    706  N   PRO A  40      67.916  36.491  98.432  1.00  0.00           N
ATOM    707  CD  PRO A  40      66.866  35.591  98.922  1.00  0.00           C
ATOM    710  CA  PRO A  40      68.066  36.381  96.992  1.00  0.00           C
ATOM    712  CB  PRO A  40      66.926  35.441  96.581  1.00  0.00           C
ATOM    715  CG  PRO A  40      66.666  34.591  97.802  1.00  0.00           C
ATOM    718  C   PRO A  40      67.946  37.731  96.322  1.00  0.00           C
ATOM    719  O   PRO A  40      68.646  38.011  95.352  1.00  0.00           O
ATOM    720  N   ASN A  41      67.066  38.621  96.822  1.00  0.00           N
ATOM    722  CA  ASN A  41      66.886  39.961  96.262  1.00  0.00           C
ATOM    724  CB  ASN A  41      65.806  40.741  97.042  1.00  0.00           C
ATOM    727  CG  ASN A  41      64.476  39.991  97.001  1.00  0.00           C
ATOM    728  OD1 ASN A  41      64.076  39.331  96.042  1.00  0.00           O
ATOM    729  ND2 ASN A  41      63.766  40.091  98.141  1.00  0.00           N
ATOM    732  C   ASN A  41      68.166  40.781  96.312  1.00  0.00           C
ATOM    733  O   ASN A  41      68.496  41.521  95.382  1.00  0.00           O
ATOM    734  N   ALA A  42      68.916  40.631  97.422  1.00  0.00           N
ATOM    736  CA  ALA A  42      70.256  41.121  97.522  1.00  0.00           C
ATOM    738  CB  ALA A  42      70.766  41.061  98.971  1.00  0.00           C
ATOM    742  C   ALA A  42      71.206  40.471  96.533  1.00  0.00           C
ATOM    743  O   ALA A  42      71.926  41.191  95.862  1.00  0.00           O
ATOM    744  N   GLN A  43      71.136  39.131  96.362  1.00  0.00           N
ATOM    746  CA  GLN A  43      71.856  38.341  95.371  1.00  0.00           C
ATOM    748  CB  GLN A  43      71.546  36.831  95.562  1.00  0.00           C
ATOM    751  CG  GLN A  43      72.466  35.871  94.771  1.00  0.00           C
ATOM    754  CD  GLN A  43      73.936  35.931  95.182  1.00  0.00           C
ATOM    755  OE1 GLN A  43      74.806  35.601  94.382  1.00  0.00           O
ATOM    756  NE2 GLN A  43      74.256  36.311  96.441  1.00  0.00           N
ATOM    759  C   GLN A  43      71.586  38.751  93.922  1.00  0.00           C
ATOM    760  O   GLN A  43      72.496  38.811  93.111  1.00  0.00           O
ATOM    761  N   GLN A  44      70.356  39.091  93.512  1.00  0.00           N
ATOM    763  CA  GLN A  44      70.126  39.701  92.201  1.00  0.00           C
ATOM    765  CB  GLN A  44      68.626  39.961  91.992  1.00  0.00           C
ATOM    768  CG  GLN A  44      67.796  38.661  91.962  1.00  0.00           C
ATOM    771  CD  GLN A  44      66.296  38.901  91.812  1.00  0.00           C
ATOM    772  OE1 GLN A  44      65.486  37.971  91.772  1.00  0.00           O
ATOM    773  NE2 GLN A  44      65.916  40.191  91.661  1.00  0.00           N
ATOM    776  C   GLN A  44      70.796  41.051  91.962  1.00  0.00           C
ATOM    777  O   GLN A  44      71.256  41.381  90.872  1.00  0.00           O
ATOM    778  N   PHE A  45      70.736  41.921  92.981  1.00  0.00           N
ATOM    780  CA  PHE A  45      71.216  43.271  92.932  1.00  0.00           C
ATOM    782  CB  PHE A  45      70.616  43.961  94.161  1.00  0.00           C
ATOM    785  CG  PHE A  45      70.666  45.441  94.023  1.00  0.00           C
ATOM    786  CD1 PHE A  45      70.036  46.091  92.952  1.00  0.00           C
ATOM    788  CE1 PHE A  45      70.146  47.491  92.831  1.00  0.00           C
ATOM    790  CZ  PHE A  45      70.836  48.221  93.792  1.00  0.00           C
ATOM    792  CD2 PHE A  45      71.316  46.191  94.993  1.00  0.00           C
ATOM    794  CE2 PHE A  45      71.396  47.581  94.892  1.00  0.00           C
ATOM    796  C   PHE A  45      72.746  43.301  92.903  1.00  0.00           C
ATOM    797  O   PHE A  45      73.376  43.981  92.081  1.00  0.00           O
ATOM    798  N   ILE A  46      73.346  42.421  93.731  1.00  0.00           N
ATOM    800  CA  ILE A  46      74.616  41.741  93.551  1.00  0.00           C
ATOM    802  CB  ILE A  46      74.676  40.551  94.492  1.00  0.00           C
ATOM    804  CG2 ILE A  46      75.566  39.431  93.941  1.00  0.00           C
ATOM    808  CG1 ILE A  46      74.986  41.011  95.951  1.00  0.00           C
ATOM    811  CD  ILE A  46      74.926  39.901  97.011  1.00  0.00           C
ATOM    815  C   ILE A  46      75.036  41.551  92.092  1.00  0.00           C
ATOM    816  O   ILE A  46      75.876  42.321  91.602  1.00  0.00           O
ATOM    817  N   ASP A  47      74.426  40.631  91.331  1.00  0.00           N
ATOM    819  CA  ASP A  47      74.726  40.361  89.932  1.00  0.00           C
ATOM    821  CB  ASP A  47      73.926  39.131  89.462  1.00  0.00           C
ATOM    824  CG  ASP A  47      74.566  37.911  90.102  1.00  0.00           C
ATOM    825  OD1 ASP A  47      75.736  37.601  89.762  1.00  0.00           O
ATOM    826  OD2 ASP A  47      73.926  37.301  90.992  1.00  0.00           O
ATOM    827  C   ASP A  47      74.576  41.581  89.002  1.00  0.00           C
ATOM    828  O   ASP A  47      75.346  41.751  88.062  1.00  0.00           O
ATOM    829  N   LYS A  48      73.626  42.501  89.272  1.00  0.00           N
ATOM    831  CA  LYS A  48      73.476  43.711  88.463  1.00  0.00           C
ATOM    833  CB  LYS A  48      72.206  44.541  88.852  1.00  0.00           C
ATOM    836  CG  LYS A  48      72.196  45.981  88.292  1.00  0.00           C
ATOM    839  CD  LYS A  48      70.806  46.651  88.191  1.00  0.00           C
ATOM    842  CE  LYS A  48      70.116  46.961  89.522  1.00  0.00           C
ATOM    845  NZ  LYS A  48      68.946  47.851  89.322  1.00  0.00           N
ATOM    849  C   LYS A  48      74.716  44.591  88.362  1.00  0.00           C
ATOM    850  O   LYS A  48      75.136  44.971  87.271  1.00  0.00           O
ATOM    851  N   MET A  49      75.406  44.901  89.472  1.00  0.00           N
ATOM    853  CA  MET A  49      76.466  45.881  89.361  1.00  0.00           C
ATOM    855  CB  MET A  49      76.586  46.771  90.602  1.00  0.00           C
ATOM    858  CG  MET A  49      75.316  47.391  91.212  1.00  0.00           C
ATOM    861  SD  MET A  49      74.646  48.881  90.471  1.00  0.00           S
ATOM    862  CE  MET A  49      74.906  49.941  91.933  1.00  0.00           C
ATOM    866  C   MET A  49      77.826  45.241  89.081  1.00  0.00           C
ATOM    867  O   MET A  49      78.776  45.921  88.731  1.00  0.00           O
ATOM    868  N   VAL A  50      77.946  43.901  89.091  1.00  0.00           N
ATOM    870  CA  VAL A  50      79.056  43.201  88.442  1.00  0.00           C
ATOM    872  CB  VAL A  50      78.996  41.681  88.572  1.00  0.00           C
ATOM    874  CG1 VAL A  50      80.446  41.161  88.531  1.00  0.00           C
ATOM    878  CG2 VAL A  50      78.306  41.331  89.872  1.00  0.00           C
ATOM    882  C   VAL A  50      79.076  43.441  86.952  1.00  0.00           C
ATOM    883  O   VAL A  50      80.116  43.601  86.312  1.00  0.00           O
ATOM    884  N   ASN A  51      77.876  43.381  86.371  1.00  0.00           N
ATOM    886  CA  ASN A  51      77.716  43.031  84.993  1.00  0.00           C
ATOM    888  CB  ASN A  51      76.646  41.921  84.911  1.00  0.00           C
ATOM    891  CG  ASN A  51      76.606  41.331  83.512  1.00  0.00           C
ATOM    892  OD1 ASN A  51      76.226  42.021  82.572  1.00  0.00           O
ATOM    893  ND2 ASN A  51      76.976  40.051  83.331  1.00  0.00           N
ATOM    896  C   ASN A  51      77.396  44.291  84.212  1.00  0.00           C
ATOM    897  O   ASN A  51      78.136  44.651  83.292  1.00  0.00           O
ATOM    898  N   LYS A  52      76.386  45.071  84.651  1.00  0.00           N
ATOM    900  CA  LYS A  52      76.246  46.451  84.202  1.00  0.00           C
ATOM    902  CB  LYS A  52      74.966  47.161  84.762  1.00  0.00           C
ATOM    905  CG  LYS A  52      73.606  46.881  84.091  1.00  0.00           C
ATOM    908  CD  LYS A  52      72.456  47.501  84.922  1.00  0.00           C
ATOM    911  CE  LYS A  52      71.786  48.731  84.293  1.00  0.00           C
ATOM    914  NZ  LYS A  52      70.846  49.371  85.231  1.00  0.00           N
ATOM    918  C   LYS A  52      77.446  47.321  84.562  1.00  0.00           C
ATOM    919  O   LYS A  52      78.036  47.941  83.691  1.00  0.00           O
ATOM    920  N   HIS A  53      77.856  47.351  85.842  1.00  0.00           N
ATOM    922  CA  HIS A  53      78.616  48.481  86.341  1.00  0.00           C
ATOM    924  CB  HIS A  53      77.966  49.031  87.633  1.00  0.00           C
ATOM    927  ND1 HIS A  53      76.276  50.821  87.441  1.00  0.00           N
ATOM    928  CG  HIS A  53      76.536  49.471  87.481  1.00  0.00           C
ATOM    929  CE1 HIS A  53      74.976  50.931  87.292  1.00  0.00           C
ATOM    931  NE2 HIS A  53      74.376  49.731  87.301  1.00  0.00           N
ATOM    933  CD2 HIS A  53      75.356  48.781  87.441  1.00  0.00           C
ATOM    935  C   HIS A  53      80.096  48.201  86.562  1.00  0.00           C
ATOM    936  O   HIS A  53      80.886  49.121  86.702  1.00  0.00           O
ATOM    937  N   GLY A  54      80.526  46.921  86.511  1.00  0.00           N
ATOM    939  CA  GLY A  54      81.936  46.531  86.432  1.00  0.00           C
ATOM    942  C   GLY A  54      82.596  46.141  87.721  1.00  0.00           C
ATOM    943  O   GLY A  54      83.816  46.021  87.792  1.00  0.00           O
ATOM    944  N   PHE A  55      81.806  45.931  88.782  1.00  0.00           N
ATOM    946  CA  PHE A  55      82.326  45.921  90.143  1.00  0.00           C
ATOM    948  CB  PHE A  55      81.226  46.401  91.122  1.00  0.00           C
ATOM    951  CG  PHE A  55      80.706  47.781  90.772  1.00  0.00           C
ATOM    952  CD1 PHE A  55      81.396  48.681  89.932  1.00  0.00           C
ATOM    954  CE1 PHE A  55      80.836  49.911  89.592  1.00  0.00           C
ATOM    956  CZ  PHE A  55      79.606  50.301  90.112  1.00  0.00           C
ATOM    958  CD2 PHE A  55      79.456  48.171  91.252  1.00  0.00           C
ATOM    960  CE2 PHE A  55      78.896  49.411  90.911  1.00  0.00           C
ATOM    962  C   PHE A  55      82.916  44.581  90.532  1.00  0.00           C
ATOM    963  O   PHE A  55      82.506  43.521  90.051  1.00  0.00           O
ATOM    964  N   ASP A  56      83.956  44.601  91.383  1.00  0.00           N
ATOM    966  CA  ASP A  56      84.816  43.491  91.721  1.00  0.00           C
ATOM    968  CB  ASP A  56      86.236  44.031  92.092  1.00  0.00           C
ATOM    971  CG  ASP A  56      87.266  42.951  92.432  1.00  0.00           C
ATOM    972  OD1 ASP A  56      86.936  41.741  92.392  1.00  0.00           O
ATOM    973  OD2 ASP A  56      88.436  43.321  92.691  1.00  0.00           O
ATOM    974  C   ASP A  56      84.206  42.801  92.923  1.00  0.00           C
ATOM    975  O   ASP A  56      83.806  43.461  93.862  1.00  0.00           O
ATOM    976  N   ARG A  57      84.186  41.441  92.962  1.00  0.00           N
ATOM    978  CA  ARG A  57      83.686  40.641  94.072  1.00  0.00           C
ATOM    980  CB  ARG A  57      84.166  39.161  94.051  1.00  0.00           C
ATOM    983  CG  ARG A  57      83.306  38.171  93.222  1.00  0.00           C
ATOM    986  CD  ARG A  57      83.196  36.781  93.902  1.00  0.00           C
ATOM    989  NE  ARG A  57      82.266  35.881  93.121  1.00  0.00           N
ATOM    991  CZ  ARG A  57      81.396  35.011  93.661  1.00  0.00           C
ATOM    992  NH1 ARG A  57      81.346  34.811  94.962  1.00  0.00           N
ATOM    995  NH2 ARG A  57      80.566  34.331  92.903  1.00  0.00           N
ATOM    998  C   ARG A  57      83.986  41.221  95.432  1.00  0.00           C
ATOM    999  O   ARG A  57      83.106  41.581  96.212  1.00  0.00           O
ATOM   1000  N   GLN A  58      85.276  41.351  95.722  1.00  0.00           N
ATOM   1002  CA  GLN A  58      85.786  41.481  97.052  1.00  0.00           C
ATOM   1004  CB  GLN A  58      87.326  41.471  96.972  1.00  0.00           C
ATOM   1007  CG  GLN A  58      87.936  40.041  96.912  1.00  0.00           C
ATOM   1010  CD  GLN A  58      87.426  39.141  95.772  1.00  0.00           C
ATOM   1011  OE1 GLN A  58      87.866  39.231  94.632  1.00  0.00           O
ATOM   1012  NE2 GLN A  58      86.526  38.181  96.091  1.00  0.00           N
ATOM   1015  C   GLN A  58      85.266  42.671  97.841  1.00  0.00           C
ATOM   1016  O   GLN A  58      84.896  42.531  99.002  1.00  0.00           O
ATOM   1017  N   GLN A  59      85.196  43.851  97.232  1.00  0.00           N
ATOM   1019  CA  GLN A  59      84.836  45.041  97.951  1.00  0.00           C
ATOM   1021  CB  GLN A  59      85.506  46.241  97.291  1.00  0.00           C
ATOM   1024  CG  GLN A  59      86.976  46.361  97.732  1.00  0.00           C
ATOM   1027  CD  GLN A  59      87.876  46.951  96.653  1.00  0.00           C
ATOM   1028  OE1 GLN A  59      87.836  48.151  96.362  1.00  0.00           O
ATOM   1029  NE2 GLN A  59      88.736  46.091  96.063  1.00  0.00           N
ATOM   1032  C   GLN A  59      83.386  45.231  98.352  1.00  0.00           C
ATOM   1033  O   GLN A  59      83.126  45.611  99.481  1.00  0.00           O
ATOM   1034  N   LEU A  60      82.356  44.931  97.512  1.00  0.00           N
ATOM   1036  CA  LEU A  60      80.966  45.061  98.012  1.00  0.00           C
ATOM   1038  CB  LEU A  60      79.806  44.631  97.073  1.00  0.00           C
ATOM   1041  CG  LEU A  60      78.366  44.751  97.672  1.00  0.00           C
ATOM   1043  CD1 LEU A  60      77.936  46.231  97.752  1.00  0.00           C
ATOM   1047  CD2 LEU A  60      77.346  43.771  97.062  1.00  0.00           C
ATOM   1051  C   LEU A  60      80.696  44.191  99.212  1.00  0.00           C
ATOM   1052  O   LEU A  60      79.996  44.591 100.133  1.00  0.00           O
ATOM   1053  N   GLN A  61      81.196  42.941  99.212  1.00  0.00           N
ATOM   1055  CA  GLN A  61      80.666  41.951 100.121  1.00  0.00           C
ATOM   1057  CB  GLN A  61      81.236  40.521  99.922  1.00  0.00           C
ATOM   1060  CG  GLN A  61      82.176  40.191  98.731  1.00  0.00           C
ATOM   1063  CD  GLN A  61      81.416  39.781  97.472  1.00  0.00           C
ATOM   1064  OE1 GLN A  61      81.736  38.771  96.822  1.00  0.00           O
ATOM   1065  NE2 GLN A  61      80.406  40.591  97.122  1.00  0.00           N
ATOM   1068  C   GLN A  61      80.836  42.401 101.572  1.00  0.00           C
ATOM   1069  O   GLN A  61      79.946  42.241 102.402  1.00  0.00           O
ATOM   1070  N   GLU A  62      81.996  43.061 101.801  1.00  0.00           N
ATOM   1072  CA  GLU A  62      82.406  43.821 102.962  1.00  0.00           C
ATOM   1074  CB  GLU A  62      83.846  44.371 102.672  1.00  0.00           C
ATOM   1077  CG  GLU A  62      84.936  43.301 102.341  1.00  0.00           C
ATOM   1080  CD  GLU A  62      86.296  43.871 101.902  1.00  0.00           C
ATOM   1081  OE1 GLU A  62      86.316  44.901 101.181  1.00  0.00           O
ATOM   1082  OE2 GLU A  62      87.366  43.341 102.291  1.00  0.00           O
ATOM   1083  C   GLU A  62      81.466  44.991 103.312  1.00  0.00           C
ATOM   1084  O   GLU A  62      81.066  45.151 104.462  1.00  0.00           O
ATOM   1085  N   ILE A  63      81.036  45.821 102.332  1.00  0.00           N
ATOM   1087  CA  ILE A  63      79.986  46.831 102.462  1.00  0.00           C
ATOM   1089  CB  ILE A  63      79.906  47.701 101.181  1.00  0.00           C
ATOM   1091  CG2 ILE A  63      78.556  48.431 101.032  1.00  0.00           C
ATOM   1095  CG1 ILE A  63      81.056  48.751 101.122  1.00  0.00           C
ATOM   1098  CD  ILE A  63      82.316  48.281 100.382  1.00  0.00           C
ATOM   1102  C   ILE A  63      78.606  46.291 102.861  1.00  0.00           C
ATOM   1103  O   ILE A  63      78.056  46.681 103.893  1.00  0.00           O
ATOM   1104  N   LEU A  64      78.016  45.311 102.132  1.00  0.00           N
ATOM   1106  CA  LEU A  64      76.666  44.821 102.462  1.00  0.00           C
ATOM   1108  CB  LEU A  64      75.936  44.081 101.301  1.00  0.00           C
ATOM   1111  CG  LEU A  64      75.476  44.911 100.092  1.00  0.00           C
ATOM   1113  CD1 LEU A  64      74.476  44.091  99.262  1.00  0.00           C
ATOM   1117  CD2 LEU A  64      74.896  46.281 100.462  1.00  0.00           C
ATOM   1121  C   LEU A  64      76.616  43.901 103.661  1.00  0.00           C
ATOM   1122  O   LEU A  64      75.586  43.791 104.332  1.00  0.00           O
ATOM   1123  N   SER A  65      77.736  43.261 104.033  1.00  0.00           N
ATOM   1125  CA  SER A  65      77.776  42.431 105.232  1.00  0.00           C
ATOM   1127  CB  SER A  65      79.066  41.591 105.392  1.00  0.00           C
ATOM   1130  OG  SER A  65      79.156  40.591 104.383  1.00  0.00           O
ATOM   1132  C   SER A  65      77.696  43.251 106.492  1.00  0.00           C
ATOM   1133  O   SER A  65      77.376  42.741 107.571  1.00  0.00           O
ATOM   1134  N   GLN A  66      78.006  44.551 106.352  1.00  0.00           N
ATOM   1136  CA  GLN A  66      77.936  45.531 107.402  1.00  0.00           C
ATOM   1138  CB  GLN A  66      79.206  46.421 107.291  1.00  0.00           C
ATOM   1141  CG  GLN A  66      79.276  47.531 108.372  1.00  0.00           C
ATOM   1144  CD  GLN A  66      80.696  48.021 108.642  1.00  0.00           C
ATOM   1145  OE1 GLN A  66      81.636  47.951 107.852  1.00  0.00           O
ATOM   1146  NE2 GLN A  66      80.846  48.571 109.882  1.00  0.00           N
ATOM   1149  C   GLN A  66      76.666  46.381 107.312  1.00  0.00           C
ATOM   1150  O   GLN A  66      76.356  47.141 108.231  1.00  0.00           O
ATOM   1151  N   ALA A  67      75.886  46.241 106.222  1.00  0.00           N
ATOM   1153  CA  ALA A  67      74.546  46.761 106.103  1.00  0.00           C
ATOM   1155  CB  ALA A  67      74.076  46.781 104.632  1.00  0.00           C
ATOM   1159  C   ALA A  67      73.556  45.991 106.972  1.00  0.00           C
ATOM   1160  O   ALA A  67      73.626  44.771 107.132  1.00  0.00           O
ATOM   1161  N   LYS A  68      72.606  46.721 107.562  1.00  0.00           N
ATOM   1163  CA  LYS A  68      71.666  46.171 108.512  1.00  0.00           C
ATOM   1165  CB  LYS A  68      71.776  46.961 109.832  1.00  0.00           C
ATOM   1168  CG  LYS A  68      73.116  46.741 110.563  1.00  0.00           C
ATOM   1171  CD  LYS A  68      73.326  47.661 111.782  1.00  0.00           C
ATOM   1174  CE  LYS A  68      73.266  49.141 111.383  1.00  0.00           C
ATOM   1177  NZ  LYS A  68      73.616  50.051 112.481  1.00  0.00           N
ATOM   1181  C   LYS A  68      70.256  46.251 107.971  1.00  0.00           C
ATOM   1182  O   LYS A  68      69.856  47.261 107.392  1.00  0.00           O
ATOM   1183  N   ARG A  69      69.436  45.191 108.191  1.00  0.00           N
ATOM   1185  CA  ARG A  69      68.016  45.291 107.992  1.00  0.00           C
ATOM   1187  CB  ARG A  69      67.366  43.911 107.742  1.00  0.00           C
ATOM   1190  CG  ARG A  69      65.856  43.951 107.452  1.00  0.00           C
ATOM   1193  CD  ARG A  69      65.216  42.561 107.422  1.00  0.00           C
ATOM   1196  NE  ARG A  69      63.726  42.761 107.441  1.00  0.00           N
ATOM   1198  CZ  ARG A  69      63.066  42.991 108.562  1.00  0.00           C
ATOM   1199  NH1 ARG A  69      63.526  42.681 109.742  1.00  0.00           N
ATOM   1202  NH2 ARG A  69      61.896  43.601 108.512  1.00  0.00           N
ATOM   1205  C   ARG A  69      67.376  45.951 109.201  1.00  0.00           C
ATOM   1206  O   ARG A  69      67.476  45.491 110.341  1.00  0.00           O
ATOM   1207  N   LEU A  70      66.696  47.091 108.992  1.00  0.00           N
ATOM   1209  CA  LEU A  70      66.216  47.921 110.071  1.00  0.00           C
ATOM   1211  CB  LEU A  70      66.676  49.391 109.861  1.00  0.00           C
ATOM   1214  CG  LEU A  70      68.206  49.631 109.822  1.00  0.00           C
ATOM   1216  CD1 LEU A  70      68.496  51.121 109.592  1.00  0.00           C
ATOM   1220  CD2 LEU A  70      68.886  49.121 111.103  1.00  0.00           C
ATOM   1224  C   LEU A  70      64.706  47.921 110.092  1.00  0.00           C
ATOM   1225  O   LEU A  70      64.076  48.631 109.322  1.00  0.00           O
ATOM   1226  N   ASP A  71      64.056  47.191 111.032  1.00  0.00           N
ATOM   1228  CA  ASP A  71      62.596  47.161 111.132  1.00  0.00           C
ATOM   1230  CB  ASP A  71      62.176  46.331 112.361  1.00  0.00           C
ATOM   1233  CG  ASP A  71      62.496  44.871 112.192  1.00  0.00           C
ATOM   1234  OD1 ASP A  71      61.886  44.191 111.321  1.00  0.00           O
ATOM   1235  OD2 ASP A  71      63.336  44.371 112.971  1.00  0.00           O
ATOM   1236  C   ASP A  71      61.906  48.521 111.243  1.00  0.00           C
ATOM   1237  O   ASP A  71      60.776  48.731 110.801  1.00  0.00           O
ATOM   1238  N   SER A  72      62.576  49.521 111.852  1.00  0.00           N
ATOM   1240  CA  SER A  72      62.136  50.901 111.941  1.00  0.00           C
ATOM   1242  CB  SER A  72      63.126  51.761 112.773  1.00  0.00           C
ATOM   1245  OG  SER A  72      64.486  51.481 112.431  1.00  0.00           O
ATOM   1247  C   SER A  72      61.886  51.601 110.621  1.00  0.00           C
ATOM   1248  O   SER A  72      60.906  52.331 110.492  1.00  0.00           O
ATOM   1249  N   VAL A  73      62.756  51.371 109.622  1.00  0.00           N
ATOM   1251  CA  VAL A  73      62.546  51.811 108.242  1.00  0.00           C
ATOM   1253  CB  VAL A  73      63.746  51.491 107.353  1.00  0.00           C
ATOM   1255  CG1 VAL A  73      63.506  51.931 105.901  1.00  0.00           C
ATOM   1259  CG2 VAL A  73      64.996  52.201 107.892  1.00  0.00           C
ATOM   1263  C   VAL A  73      61.316  51.171 107.621  1.00  0.00           C
ATOM   1264  O   VAL A  73      60.516  51.831 106.972  1.00  0.00           O
ATOM   1265  N   LEU A  74      61.146  49.841 107.802  1.00  0.00           N
ATOM   1267  CA  LEU A  74      60.006  49.111 107.262  1.00  0.00           C
ATOM   1269  CB  LEU A  74      60.146  47.591 107.542  1.00  0.00           C
ATOM   1272  CG  LEU A  74      61.196  46.811 106.701  1.00  0.00           C
ATOM   1274  CD1 LEU A  74      60.796  46.711 105.242  1.00  0.00           C
ATOM   1278  CD2 LEU A  74      62.656  47.281 106.771  1.00  0.00           C
ATOM   1282  C   LEU A  74      58.656  49.581 107.792  1.00  0.00           C
ATOM   1283  O   LEU A  74      57.746  49.931 107.042  1.00  0.00           O
ATOM   1284  N   ARG A  75      58.546  49.751 109.132  1.00  0.00           N
ATOM   1286  CA  ARG A  75      57.356  50.271 109.782  1.00  0.00           C
ATOM   1288  CB  ARG A  75      57.536  50.371 111.331  1.00  0.00           C
ATOM   1291  CG  ARG A  75      57.696  49.031 112.092  1.00  0.00           C
ATOM   1294  CD  ARG A  75      57.496  49.211 113.611  1.00  0.00           C
ATOM   1297  NE  ARG A  75      58.266  48.161 114.362  1.00  0.00           N
ATOM   1299  CZ  ARG A  75      59.546  48.291 114.692  1.00  0.00           C
ATOM   1300  NH1 ARG A  75      60.306  49.251 114.212  1.00  0.00           N
ATOM   1303  NH2 ARG A  75      60.126  47.441 115.501  1.00  0.00           N
ATOM   1306  C   ARG A  75      56.946  51.661 109.292  1.00  0.00           C
ATOM   1307  O   ARG A  75      55.776  51.971 109.132  1.00  0.00           O
ATOM   1308  N   LEU A  76      57.946  52.521 109.042  1.00  0.00           N
ATOM   1310  CA  LEU A  76      57.756  53.841 108.482  1.00  0.00           C
ATOM   1312  CB  LEU A  76      59.076  54.631 108.502  1.00  0.00           C
ATOM   1315  CG  LEU A  76      58.846  56.141 108.312  1.00  0.00           C
ATOM   1317  CD1 LEU A  76      58.316  56.771 109.602  1.00  0.00           C
ATOM   1321  CD2 LEU A  76      60.136  56.851 107.923  1.00  0.00           C
ATOM   1325  C   LEU A  76      57.206  53.841 107.062  1.00  0.00           C
ATOM   1326  O   LEU A  76      56.256  54.551 106.751  1.00  0.00           O
ATOM   1327  N   MET A  77      57.736  52.981 106.172  1.00  0.00           N
ATOM   1329  CA  MET A  77      57.256  52.851 104.801  1.00  0.00           C
ATOM   1331  CB  MET A  77      58.206  51.951 103.982  1.00  0.00           C
ATOM   1334  CG  MET A  77      57.856  51.871 102.481  1.00  0.00           C
ATOM   1337  SD  MET A  77      57.926  53.451 101.572  1.00  0.00           S
ATOM   1338  CE  MET A  77      59.726  53.631 101.552  1.00  0.00           C
ATOM   1342  C   MET A  77      55.816  52.341 104.721  1.00  0.00           C
ATOM   1343  O   MET A  77      55.036  52.741 103.852  1.00  0.00           O
ATOM   1344  N   ASP A  78      55.426  51.491 105.691  1.00  0.00           N
ATOM   1346  CA  ASP A  78      54.086  51.021 105.951  1.00  0.00           C
ATOM   1348  CB  ASP A  78      54.186  49.901 107.011  1.00  0.00           C
ATOM   1351  CG  ASP A  78      54.326  48.521 106.402  1.00  0.00           C
ATOM   1352  OD1 ASP A  78      53.986  48.331 105.201  1.00  0.00           O
ATOM   1353  OD2 ASP A  78      54.606  47.611 107.232  1.00  0.00           O
ATOM   1354  C   ASP A  78      53.126  52.091 106.482  1.00  0.00           C
ATOM   1355  O   ASP A  78      51.906  51.941 106.412  1.00  0.00           O
ATOM   1356  N   ASN A  79      53.656  53.211 107.031  1.00  0.00           N
ATOM   1358  CA  ASN A  79      52.866  54.371 107.422  1.00  0.00           C
ATOM   1360  CB  ASN A  79      53.596  55.321 108.421  1.00  0.00           C
ATOM   1363  CG  ASN A  79      53.956  54.641 109.732  1.00  0.00           C
ATOM   1364  OD1 ASN A  79      55.036  54.811 110.292  1.00  0.00           O
ATOM   1365  ND2 ASN A  79      53.026  53.791 110.212  1.00  0.00           N
ATOM   1368  C   ASN A  79      52.476  55.231 106.243  1.00  0.00           C
ATOM   1369  O   ASN A  79      51.536  56.031 106.342  1.00  0.00           O
ATOM   1370  N   GLN A  80      53.166  55.101 105.102  1.00  0.00           N
ATOM   1372  CA  GLN A  80      52.796  55.811 103.912  1.00  0.00           C
ATOM   1374  CB  GLN A  80      54.056  55.981 103.032  1.00  0.00           C
ATOM   1377  CG  GLN A  80      53.846  56.731 101.692  1.00  0.00           C
ATOM   1380  CD  GLN A  80      54.356  58.171 101.652  1.00  0.00           C
ATOM   1381  OE1 GLN A  80      53.666  59.041 101.111  1.00  0.00           O
ATOM   1382  NE2 GLN A  80      55.616  58.411 102.062  1.00  0.00           N
ATOM   1385  C   GLN A  80      51.676  55.051 103.203  1.00  0.00           C
ATOM   1386  O   GLN A  80      51.726  53.831 103.042  1.00  0.00           O
ATOM   1387  N   ALA A  81      50.606  55.761 102.802  1.00  0.00           N
ATOM   1389  CA  ALA A  81      49.486  55.141 102.142  1.00  0.00           C
ATOM   1391  CB  ALA A  81      48.316  54.951 103.141  1.00  0.00           C
ATOM   1395  C   ALA A  81      49.026  56.021 100.992  1.00  0.00           C
ATOM   1396  O   ALA A  81      49.366  57.211 100.971  1.00  0.00           O
ATOM   1397  N   PRO A  82      48.296  55.481 100.022  1.00  0.00           N
ATOM   1398  CD  PRO A  82      48.136  54.041  99.791  1.00  0.00           C
ATOM   1401  CA  PRO A  82      47.686  56.251  98.941  1.00  0.00           C
ATOM   1403  CB  PRO A  82      46.886  55.211  98.133  1.00  0.00           C
ATOM   1406  CG  PRO A  82      47.666  53.921  98.342  1.00  0.00           C
ATOM   1409  C   PRO A  82      46.836  57.461  99.322  1.00  0.00           C
ATOM   1410  O   PRO A  82      46.286  57.541 100.423  1.00  0.00           O
ATOM   1411  N   THR A  83      46.706  58.411  98.382  1.00  0.00           N
ATOM   1413  CA  THR A  83      45.826  59.551  98.521  1.00  0.00           C
ATOM   1415  CB  THR A  83      46.466  60.931  98.372  1.00  0.00           C
ATOM   1417  OG1 THR A  83      47.566  61.111  99.251  1.00  0.00           O
ATOM   1419  CG2 THR A  83      45.396  61.981  98.722  1.00  0.00           C
ATOM   1423  C   THR A  83      44.746  59.451  97.472  1.00  0.00           C
ATOM   1424  O   THR A  83      45.026  59.351  96.282  1.00  0.00           O
ATOM   1425  N   THR A  84      43.466  59.521  97.882  1.00  0.00           N
ATOM   1427  CA  THR A  84      42.296  59.611  97.011  1.00  0.00           C
ATOM   1429  CB  THR A  84      41.066  59.101  97.752  1.00  0.00           C
ATOM   1431  OG1 THR A  84      41.356  57.791  98.172  1.00  0.00           O
ATOM   1433  CG2 THR A  84      39.796  58.991  96.902  1.00  0.00           C
ATOM   1437  C   THR A  84      42.046  61.001  96.471  1.00  0.00           C
ATOM   1438  O   THR A  84      42.426  62.011  97.073  1.00  0.00           O
ATOM   1439  N   SER A  85      41.386  61.161  95.292  1.00  0.00           N
ATOM   1441  CA  SER A  85      41.006  62.481  94.822  1.00  0.00           C
ATOM   1443  CB  SER A  85      40.476  62.501  93.362  1.00  0.00           C
ATOM   1446  OG  SER A  85      40.386  63.841  92.861  1.00  0.00           O
ATOM   1448  C   SER A  85      40.036  63.231  95.732  1.00  0.00           C
ATOM   1449  O   SER A  85      38.946  62.751  96.042  1.00  0.00           O
ATOM   1450  N   VAL A  86      40.376  64.481  96.112  1.00  0.00           N
ATOM   1452  CA  VAL A  86      39.556  65.371  96.902  1.00  0.00           C
ATOM   1454  CB  VAL A  86      40.136  65.721  98.273  1.00  0.00           C
ATOM   1456  CG1 VAL A  86      40.196  64.431  99.122  1.00  0.00           C
ATOM   1460  CG2 VAL A  86      41.526  66.371  98.141  1.00  0.00           C
ATOM   1464  C   VAL A  86      39.366  66.621  96.082  1.00  0.00           C
ATOM   1465  O   VAL A  86      40.066  66.841  95.091  1.00  0.00           O
ATOM   1466  N   LYS A  87      38.366  67.431  96.422  1.00  0.00           N
ATOM   1468  CA  LYS A  87      38.026  68.611  95.652  1.00  0.00           C
ATOM   1470  CB  LYS A  87      36.476  68.741  95.632  1.00  0.00           C
ATOM   1473  CG  LYS A  87      35.666  67.821  94.682  1.00  0.00           C
ATOM   1476  CD  LYS A  87      35.766  66.311  94.962  1.00  0.00           C
ATOM   1479  CE  LYS A  87      36.726  65.551  94.023  1.00  0.00           C
ATOM   1482  NZ  LYS A  87      37.116  64.231  94.573  1.00  0.00           N
ATOM   1486  C   LYS A  87      38.766  69.821  96.243  1.00  0.00           C
ATOM   1487  O   LYS A  87      39.716  69.631  97.011  1.00  0.00           O
ATOM   1488  N   PRO A  88      38.436  71.041  95.891  1.00  0.00           N
ATOM   1489  CD  PRO A  88      38.186  71.331  94.492  1.00  0.00           C
ATOM   1492  CA  PRO A  88      38.726  72.251  96.702  1.00  0.00           C
ATOM   1494  CB  PRO A  88      38.866  73.321  95.582  1.00  0.00           C
ATOM   1497  CG  PRO A  88      38.956  72.601  94.231  1.00  0.00           C
ATOM   1500  C   PRO A  88      37.606  72.631  97.742  1.00  0.00           C
ATOM   1501  O   PRO A  88      36.526  72.061  97.621  1.00  0.00           O
ATOM   1502  N   PRO A  89      37.736  73.701  98.582  1.00  0.00           N
ATOM   1503  CD  PRO A  89      37.026  74.811  97.861  1.00  0.00           C
ATOM   1506  CA  PRO A  89      37.306  73.911 100.022  1.00  0.00           C
ATOM   1508  CB  PRO A  89      35.986  74.621  99.952  1.00  0.00           C
ATOM   1511  CG  PRO A  89      36.276  75.651  98.883  1.00  0.00           C
ATOM   1514  C   PRO A  89      37.606  73.321 101.451  1.00  0.00           C
ATOM   1515  O   PRO A  89      38.586  73.821 102.023  1.00  0.00           O
ATOM   1516  N   SER A  90      36.816  72.481 102.201  1.00  0.00           N
ATOM   1518  CA  SER A  90      36.926  72.531 103.702  1.00  0.00           C
ATOM   1520  CB  SER A  90      36.176  73.761 104.282  1.00  0.00           C
ATOM   1523  OG  SER A  90      34.766  73.681 104.142  1.00  0.00           O
ATOM   1525  C   SER A  90      36.606  71.401 104.721  1.00  0.00           C
ATOM   1526  O   SER A  90      35.856  70.461 104.432  1.00  0.00           O
ATOM   1527  N   GLY A  91      37.196  71.511 105.971  1.00  0.00           N
ATOM   1529  CA  GLY A  91      36.966  70.601 107.132  1.00  0.00           C
ATOM   1532  C   GLY A  91      37.626  70.891 108.541  1.00  0.00           C
ATOM   1533  O   GLY A  91      38.846  70.761 108.632  1.00  0.00           O
ATOM   1534  N   PRO A  92      36.906  71.171 109.682  1.00  0.00           N
ATOM   1535  CD  PRO A  92      35.436  71.131 109.612  1.00  0.00           C
ATOM   1538  CA  PRO A  92      37.366  72.001 110.852  1.00  0.00           C
ATOM   1540  CB  PRO A  92      36.036  72.441 111.552  1.00  0.00           C
ATOM   1543  CG  PRO A  92      34.866  71.711 110.901  1.00  0.00           C
ATOM   1546  C   PRO A  92      38.366  71.581 111.972  1.00  0.00           C
ATOM   1547  O   PRO A  92      38.256  72.101 113.082  1.00  0.00           O
ATOM   1548  N   ASN A  93      39.366  70.701 111.813  1.00  0.00           N
ATOM   1550  CA  ASN A  93      40.326  70.411 112.911  1.00  0.00           C
ATOM   1552  CB  ASN A  93      40.776  68.911 112.861  1.00  0.00           C
ATOM   1555  CG  ASN A  93      41.646  68.451 114.042  1.00  0.00           C
ATOM   1556  OD1 ASN A  93      42.866  68.661 114.111  1.00  0.00           O
ATOM   1557  ND2 ASN A  93      41.016  67.711 114.993  1.00  0.00           N
ATOM   1560  C   ASN A  93      41.566  71.321 112.872  1.00  0.00           C
ATOM   1561  O   ASN A  93      42.276  71.291 111.871  1.00  0.00           O
ATOM   1562  N   GLY A  94      41.906  72.071 113.971  1.00  0.00           N
ATOM   1564  CA  GLY A  94      43.006  73.071 114.111  1.00  0.00           C
ATOM   1567  C   GLY A  94      44.446  72.601 113.962  1.00  0.00           C
ATOM   1568  O   GLY A  94      45.386  72.971 114.671  1.00  0.00           O
ATOM   1569  N   ALA A  95      44.616  71.731 112.981  1.00  0.00           N
ATOM   1571  CA  ALA A  95      45.786  71.141 112.441  1.00  0.00           C
ATOM   1573  CB  ALA A  95      45.286  70.251 111.301  1.00  0.00           C
ATOM   1577  C   ALA A  95      46.806  72.091 111.891  1.00  0.00           C
ATOM   1578  O   ALA A  95      47.996  71.891 112.132  1.00  0.00           O
ATOM   1579  N   TRP A  96      46.386  73.121 111.142  1.00  0.00           N
ATOM   1581  CA  TRP A  96      47.326  74.031 110.521  1.00  0.00           C
ATOM   1583  CB  TRP A  96      46.596  75.041 109.581  1.00  0.00           C
ATOM   1586  CG  TRP A  96      47.436  76.201 109.152  1.00  0.00           C
ATOM   1587  CD1 TRP A  96      47.316  77.501 109.562  1.00  0.00           C
ATOM   1589  NE1 TRP A  96      48.326  78.231 108.992  1.00  0.00           N
ATOM   1591  CE2 TRP A  96      49.126  77.421 108.261  1.00  0.00           C
ATOM   1592  CD2 TRP A  96      48.646  76.111 108.392  1.00  0.00           C
ATOM   1593  CE3 TRP A  96      49.346  75.051 107.822  1.00  0.00           C
ATOM   1595  CZ3 TRP A  96      50.526  75.331 107.132  1.00  0.00           C
ATOM   1597  CZ2 TRP A  96      50.246  77.721 107.512  1.00  0.00           C
ATOM   1599  CH2 TRP A  96      50.966  76.651 106.981  1.00  0.00           C
ATOM   1601  C   TRP A  96      48.206  74.771 111.511  1.00  0.00           C
ATOM   1602  O   TRP A  96      49.426  74.771 111.371  1.00  0.00           O
ATOM   1603  N   LEU A  97      47.606  75.331 112.592  1.00  0.00           N
ATOM   1605  CA  LEU A  97      48.356  76.001 113.652  1.00  0.00           C
ATOM   1607  CB  LEU A  97      47.326  76.491 114.713  1.00  0.00           C
ATOM   1610  CG  LEU A  97      47.806  77.601 115.682  1.00  0.00           C
ATOM   1612  CD1 LEU A  97      46.696  77.931 116.673  1.00  0.00           C
ATOM   1616  CD2 LEU A  97      49.046  77.291 116.533  1.00  0.00           C
ATOM   1620  C   LEU A  97      49.366  75.061 114.313  1.00  0.00           C
ATOM   1621  O   LEU A  97      50.546  75.341 114.453  1.00  0.00           O
ATOM   1622  N   ARG A  98      48.896  73.851 114.661  1.00  0.00           N
ATOM   1624  CA  ARG A  98      49.696  72.801 115.242  1.00  0.00           C
ATOM   1626  CB  ARG A  98      48.756  71.641 115.633  1.00  0.00           C
ATOM   1629  CG  ARG A  98      49.456  70.421 116.262  1.00  0.00           C
ATOM   1632  CD  ARG A  98      48.536  69.321 116.792  1.00  0.00           C
ATOM   1635  NE  ARG A  98      47.656  68.861 115.661  1.00  0.00           N
ATOM   1637  CZ  ARG A  98      46.396  69.231 115.481  1.00  0.00           C
ATOM   1638  NH1 ARG A  98      45.936  70.251 116.152  1.00  0.00           N
ATOM   1641  NH2 ARG A  98      45.616  68.621 114.622  1.00  0.00           N
ATOM   1644  C   ARG A  98      50.856  72.321 114.371  1.00  0.00           C
ATOM   1645  O   ARG A  98      51.966  72.051 114.841  1.00  0.00           O
ATOM   1646  N   TYR A  99      50.636  72.201 113.051  1.00  0.00           N
ATOM   1648  CA  TYR A  99      51.716  72.011 112.102  1.00  0.00           C
ATOM   1650  CB  TYR A  99      51.106  71.701 110.703  1.00  0.00           C
ATOM   1653  CG  TYR A  99      52.146  71.131 109.782  1.00  0.00           C
ATOM   1654  CD1 TYR A  99      52.326  69.731 109.682  1.00  0.00           C
ATOM   1656  CE1 TYR A  99      53.276  69.201 108.792  1.00  0.00           C
ATOM   1658  CZ  TYR A  99      54.046  70.061 107.992  1.00  0.00           C
ATOM   1659  OH  TYR A  99      55.016  69.561 107.112  1.00  0.00           O
ATOM   1661  CD2 TYR A  99      52.926  71.971 108.971  1.00  0.00           C
ATOM   1663  CE2 TYR A  99      53.866  71.441 108.091  1.00  0.00           C
ATOM   1665  C   TYR A  99      52.666  73.211 112.042  1.00  0.00           C
ATOM   1666  O   TYR A  99      53.886  73.051 112.161  1.00  0.00           O
ATOM   1667  N   ARG A 100      52.126  74.441 111.932  1.00  0.00           N
ATOM   1669  CA  ARG A 100      52.866  75.691 111.832  1.00  0.00           C
ATOM   1671  CB  ARG A 100      51.886  76.901 111.822  1.00  0.00           C
ATOM   1674  CG  ARG A 100      51.566  77.481 110.432  1.00  0.00           C
ATOM   1677  CD  ARG A 100      52.536  78.561 109.911  1.00  0.00           C
ATOM   1680  NE  ARG A 100      51.866  79.911 109.962  1.00  0.00           N
ATOM   1682  CZ  ARG A 100      51.766  80.701 111.021  1.00  0.00           C
ATOM   1683  NH1 ARG A 100      52.106  80.271 112.213  1.00  0.00           N
ATOM   1686  NH2 ARG A 100      51.286  81.921 110.892  1.00  0.00           N
ATOM   1689  C   ARG A 100      53.846  75.951 112.951  1.00  0.00           C
ATOM   1690  O   ARG A 100      54.996  76.341 112.732  1.00  0.00           O
ATOM   1691  N   LYS A 101      53.416  75.711 114.212  1.00  0.00           N
ATOM   1693  CA  LYS A 101      54.186  76.041 115.392  1.00  0.00           C
ATOM   1695  CB  LYS A 101      53.336  75.841 116.661  1.00  0.00           C
ATOM   1698  CG  LYS A 101      52.836  74.401 116.902  1.00  0.00           C
ATOM   1701  CD  LYS A 101      52.636  74.131 118.392  1.00  0.00           C
ATOM   1704  CE  LYS A 101      52.286  72.671 118.691  1.00  0.00           C
ATOM   1707  NZ  LYS A 101      52.166  72.461 120.143  1.00  0.00           N
ATOM   1711  C   LYS A 101      55.476  75.231 115.542  1.00  0.00           C
ATOM   1712  O   LYS A 101      56.406  75.651 116.222  1.00  0.00           O
ATOM   1713  N   LYS A 102      55.536  74.071 114.853  1.00  0.00           N
ATOM   1715  CA  LYS A 102      56.706  73.231 114.732  1.00  0.00           C
ATOM   1717  CB  LYS A 102      56.236  71.871 114.132  1.00  0.00           C
ATOM   1720  CG  LYS A 102      57.286  70.751 114.152  1.00  0.00           C
ATOM   1723  CD  LYS A 102      56.916  69.491 113.352  1.00  0.00           C
ATOM   1726  CE  LYS A 102      55.566  68.861 113.731  1.00  0.00           C
ATOM   1729  NZ  LYS A 102      55.356  67.591 113.001  1.00  0.00           N
ATOM   1733  C   LYS A 102      57.786  73.851 113.842  1.00  0.00           C
ATOM   1734  O   LYS A 102      58.966  73.541 113.962  1.00  0.00           O
ATOM   1735  N   PHE A 103      57.396  74.751 112.911  1.00  0.00           N
ATOM   1737  CA  PHE A 103      58.306  75.281 111.922  1.00  0.00           C
ATOM   1739  CB  PHE A 103      57.726  75.081 110.492  1.00  0.00           C
ATOM   1742  CG  PHE A 103      57.696  73.601 110.201  1.00  0.00           C
ATOM   1743  CD1 PHE A 103      58.886  72.931 109.861  1.00  0.00           C
ATOM   1745  CE1 PHE A 103      58.886  71.551 109.622  1.00  0.00           C
ATOM   1747  CZ  PHE A 103      57.696  70.821 109.732  1.00  0.00           C
ATOM   1749  CD2 PHE A 103      56.506  72.861 110.261  1.00  0.00           C
ATOM   1751  CE2 PHE A 103      56.506  71.481 110.062  1.00  0.00           C
ATOM   1753  C   PHE A 103      58.716  76.721 112.151  1.00  0.00           C
ATOM   1754  O   PHE A 103      59.896  77.031 112.023  1.00  0.00           O
ATOM   1755  N   ILE A 104      57.806  77.671 112.501  1.00  0.00           N
ATOM   1757  CA  ILE A 104      58.166  79.091 112.452  1.00  0.00           C
ATOM   1759  CB  ILE A 104      57.196  79.931 111.622  1.00  0.00           C
ATOM   1761  CG2 ILE A 104      57.166  79.361 110.182  1.00  0.00           C
ATOM   1765  CG1 ILE A 104      55.776  80.061 112.221  1.00  0.00           C
ATOM   1768  CD  ILE A 104      55.156  81.411 111.852  1.00  0.00           C
ATOM   1772  C   ILE A 104      58.416  79.731 113.821  1.00  0.00           C
ATOM   1773  O   ILE A 104      58.176  80.921 114.033  1.00  0.00           O
ATOM   1774  N   THR A 105      58.916  78.951 114.801  1.00  0.00           N
ATOM   1776  CA  THR A 105      59.396  79.411 116.103  1.00  0.00           C
ATOM   1778  CB  THR A 105      60.046  78.281 116.922  1.00  0.00           C
ATOM   1780  OG1 THR A 105      61.326  77.891 116.422  1.00  0.00           O
ATOM   1782  CG2 THR A 105      59.146  77.041 116.911  1.00  0.00           C
ATOM   1786  C   THR A 105      60.416  80.561 116.002  1.00  0.00           C
ATOM   1787  O   THR A 105      61.126  80.641 115.001  1.00  0.00           O
ATOM   1788  N   PRO A 106      60.556  81.461 116.972  1.00  0.00           N
ATOM   1789  CD  PRO A 106      59.576  81.701 118.032  1.00  0.00           C
ATOM   1792  CA  PRO A 106      61.696  82.381 117.092  1.00  0.00           C
ATOM   1794  CB  PRO A 106      61.586  82.901 118.521  1.00  0.00           C
ATOM   1797  CG  PRO A 106      60.076  82.971 118.712  1.00  0.00           C
ATOM   1800  C   PRO A 106      63.066  81.811 116.792  1.00  0.00           C
ATOM   1801  O   PRO A 106      63.796  82.371 115.982  1.00  0.00           O
ATOM   1802  N   ASP A 107      63.436  80.691 117.422  1.00  0.00           N
ATOM   1804  CA  ASP A 107      64.676  79.981 117.171  1.00  0.00           C
ATOM   1806  CB  ASP A 107      64.716  78.781 118.161  1.00  0.00           C
ATOM   1809  CG  ASP A 107      65.886  77.831 117.951  1.00  0.00           C
ATOM   1810  OD1 ASP A 107      67.006  78.291 117.643  1.00  0.00           O
ATOM   1811  OD2 ASP A 107      65.666  76.591 118.121  1.00  0.00           O
ATOM   1812  C   ASP A 107      64.806  79.561 115.712  1.00  0.00           C
ATOM   1813  O   ASP A 107      65.796  79.831 115.042  1.00  0.00           O
ATOM   1814  N   ASN A 108      63.766  78.961 115.092  1.00  0.00           N
ATOM   1816  CA  ASN A 108      63.786  78.711 113.661  1.00  0.00           C
ATOM   1818  CB  ASN A 108      62.606  77.831 113.203  1.00  0.00           C
ATOM   1821  CG  ASN A 108      62.816  76.391 113.652  1.00  0.00           C
ATOM   1822  OD1 ASN A 108      63.896  75.961 114.091  1.00  0.00           O
ATOM   1823  ND2 ASN A 108      61.726  75.591 113.551  1.00  0.00           N
ATOM   1826  C   ASN A 108      63.866  79.951 112.802  1.00  0.00           C
ATOM   1827  O   ASN A 108      64.626  79.971 111.841  1.00  0.00           O
ATOM   1828  N   VAL A 109      63.116  81.041 113.082  1.00  0.00           N
ATOM   1830  CA  VAL A 109      63.226  82.291 112.332  1.00  0.00           C
ATOM   1832  CB  VAL A 109      62.086  83.251 112.633  1.00  0.00           C
ATOM   1834  CG1 VAL A 109      62.236  84.531 111.792  1.00  0.00           C
ATOM   1838  CG2 VAL A 109      60.746  82.601 112.242  1.00  0.00           C
ATOM   1842  C   VAL A 109      64.606  82.941 112.431  1.00  0.00           C
ATOM   1843  O   VAL A 109      65.226  83.271 111.422  1.00  0.00           O
ATOM   1844  N   GLN A 110      65.176  83.031 113.642  1.00  0.00           N
ATOM   1846  CA  GLN A 110      66.556  83.431 113.842  1.00  0.00           C
ATOM   1848  CB  GLN A 110      66.866  83.411 115.352  1.00  0.00           C
ATOM   1851  CG  GLN A 110      66.136  84.501 116.191  1.00  0.00           C
ATOM   1854  CD  GLN A 110      66.336  84.291 117.691  1.00  0.00           C
ATOM   1855  OE1 GLN A 110      65.746  84.871 118.603  1.00  0.00           O
ATOM   1856  NE2 GLN A 110      67.276  83.371 118.012  1.00  0.00           N
ATOM   1859  C   GLN A 110      67.576  82.551 113.121  1.00  0.00           C
ATOM   1860  O   GLN A 110      68.506  83.011 112.462  1.00  0.00           O
ATOM   1861  N   ASN A 111      67.416  81.221 113.172  1.00  0.00           N
ATOM   1863  CA  ASN A 111      68.296  80.291 112.493  1.00  0.00           C
ATOM   1865  CB  ASN A 111      67.996  78.851 112.951  1.00  0.00           C
ATOM   1868  CG  ASN A 111      68.586  78.641 114.332  1.00  0.00           C
ATOM   1869  OD1 ASN A 111      69.636  79.171 114.701  1.00  0.00           O
ATOM   1870  ND2 ASN A 111      67.916  77.751 115.102  1.00  0.00           N
ATOM   1873  C   ASN A 111      68.196  80.331 110.971  1.00  0.00           C
ATOM   1874  O   ASN A 111      69.156  79.971 110.273  1.00  0.00           O
ATOM   1875  N   GLY A 112      67.066  80.801 110.432  1.00  0.00           N
ATOM   1877  CA  GLY A 112      66.956  81.041 109.011  1.00  0.00           C
ATOM   1880  C   GLY A 112      67.616  82.321 108.562  1.00  0.00           C
ATOM   1881  O   GLY A 112      68.186  82.381 107.481  1.00  0.00           O
ATOM   1882  N   VAL A 113      67.526  83.421 109.352  1.00  0.00           N
ATOM   1884  CA  VAL A 113      68.166  84.681 108.962  1.00  0.00           C
ATOM   1886  CB  VAL A 113      67.766  85.951 109.713  1.00  0.00           C
ATOM   1888  CG1 VAL A 113      66.276  86.221 109.472  1.00  0.00           C
ATOM   1892  CG2 VAL A 113      68.046  85.881 111.212  1.00  0.00           C
ATOM   1896  C   VAL A 113      69.676  84.551 108.902  1.00  0.00           C
ATOM   1897  O   VAL A 113      70.296  84.971 107.923  1.00  0.00           O
ATOM   1898  N   VAL A 114      70.286  83.871 109.892  1.00  0.00           N
ATOM   1900  CA  VAL A 114      71.706  83.571 109.902  1.00  0.00           C
ATOM   1902  CB  VAL A 114      72.196  82.931 111.202  1.00  0.00           C
ATOM   1904  CG1 VAL A 114      71.626  81.531 111.471  1.00  0.00           C
ATOM   1908  CG2 VAL A 114      73.726  82.861 111.172  1.00  0.00           C
ATOM   1912  C   VAL A 114      72.126  82.751 108.702  1.00  0.00           C
ATOM   1913  O   VAL A 114      73.146  83.021 108.063  1.00  0.00           O
ATOM   1914  N   PHE A 115      71.306  81.731 108.331  1.00  0.00           N
ATOM   1916  CA  PHE A 115      71.546  80.941 107.151  1.00  0.00           C
ATOM   1918  CB  PHE A 115      70.506  79.791 107.132  1.00  0.00           C
ATOM   1921  CG  PHE A 115      70.686  78.881 105.942  1.00  0.00           C
ATOM   1922  CD1 PHE A 115      69.956  79.091 104.762  1.00  0.00           C
ATOM   1924  CE1 PHE A 115      70.056  78.201 103.691  1.00  0.00           C
ATOM   1926  CZ  PHE A 115      70.896  77.081 103.801  1.00  0.00           C
ATOM   1928  CD2 PHE A 115      71.516  77.751 106.041  1.00  0.00           C
ATOM   1930  CE2 PHE A 115      71.626  76.851 104.972  1.00  0.00           C
ATOM   1932  C   PHE A 115      71.506  81.761 105.862  1.00  0.00           C
ATOM   1933  O   PHE A 115      72.396  81.671 105.022  1.00  0.00           O
ATOM   1934  N   TRP A 116      70.476  82.621 105.703  1.00  0.00           N
ATOM   1936  CA  TRP A 116      70.356  83.451 104.511  1.00  0.00           C
ATOM   1938  CB  TRP A 116      69.006  84.231 104.523  1.00  0.00           C
ATOM   1941  CG  TRP A 116      68.606  85.001 103.281  1.00  0.00           C
ATOM   1942  CD1 TRP A 116      69.396  85.591 102.322  1.00  0.00           C
ATOM   1944  NE1 TRP A 116      68.616  86.221 101.393  1.00  0.00           N
ATOM   1946  CE2 TRP A 116      67.306  86.071 101.721  1.00  0.00           C
ATOM   1947  CD2 TRP A 116      67.246  85.291 102.902  1.00  0.00           C
ATOM   1948  CE3 TRP A 116      66.006  84.981 103.442  1.00  0.00           C
ATOM   1950  CZ3 TRP A 116      64.856  85.431 102.792  1.00  0.00           C
ATOM   1952  CZ2 TRP A 116      66.166  86.561 101.111  1.00  0.00           C
ATOM   1954  CH2 TRP A 116      64.936  86.211 101.642  1.00  0.00           C
ATOM   1956  C   TRP A 116      71.536  84.391 104.371  1.00  0.00           C
ATOM   1957  O   TRP A 116      72.186  84.441 103.331  1.00  0.00           O
ATOM   1958  N   ASN A 117      71.876  85.111 105.442  1.00  0.00           N
ATOM   1960  CA  ASN A 117      72.936  86.111 105.423  1.00  0.00           C
ATOM   1962  CB  ASN A 117      72.916  86.931 106.701  1.00  0.00           C
ATOM   1965  CG  ASN A 117      71.576  87.651 106.792  1.00  0.00           C
ATOM   1966  OD1 ASN A 117      70.816  87.771 105.831  1.00  0.00           O
ATOM   1967  ND2 ASN A 117      71.246  88.111 108.021  1.00  0.00           N
ATOM   1970  C   ASN A 117      74.316  85.541 105.162  1.00  0.00           C
ATOM   1971  O   ASN A 117      75.116  86.131 104.432  1.00  0.00           O
ATOM   1972  N   GLN A 118      74.636  84.351 105.691  1.00  0.00           N
ATOM   1974  CA  GLN A 118      75.926  83.751 105.471  1.00  0.00           C
ATOM   1976  CB  GLN A 118      76.226  82.701 106.562  1.00  0.00           C
ATOM   1979  CG  GLN A 118      75.376  81.401 106.471  1.00  0.00           C
ATOM   1982  CD  GLN A 118      75.696  80.321 107.512  1.00  0.00           C
ATOM   1983  OE1 GLN A 118      74.836  79.751 108.182  1.00  0.00           O
ATOM   1984  NE2 GLN A 118      76.986  79.931 107.532  1.00  0.00           N
ATOM   1987  C   GLN A 118      76.106  83.061 104.122  1.00  0.00           C
ATOM   1988  O   GLN A 118      77.246  82.771 103.762  1.00  0.00           O
ATOM   1989  N   TYR A 119      74.986  82.781 103.421  1.00  0.00           N
ATOM   1991  CA  TYR A 119      74.936  82.161 102.102  1.00  0.00           C
ATOM   1993  CB  TYR A 119      74.066  80.861 102.092  1.00  0.00           C
ATOM   1996  CG  TYR A 119      74.686  79.801 102.932  1.00  0.00           C
ATOM   1997  CD1 TYR A 119      75.996  79.361 102.672  1.00  0.00           C
ATOM   1999  CE1 TYR A 119      76.626  78.501 103.572  1.00  0.00           C
ATOM   2001  CZ  TYR A 119      75.966  78.071 104.721  1.00  0.00           C
ATOM   2002  OH  TYR A 119      76.626  77.311 105.703  1.00  0.00           O
ATOM   2004  CD2 TYR A 119      73.976  79.251 104.011  1.00  0.00           C
ATOM   2006  CE2 TYR A 119      74.626  78.411 104.922  1.00  0.00           C
ATOM   2008  C   TYR A 119      74.326  83.091 101.072  1.00  0.00           C
ATOM   2009  O   TYR A 119      73.886  82.621 100.032  1.00  0.00           O
ATOM   2010  N   GLU A 120      74.246  84.421 101.321  1.00  0.00           N
ATOM   2012  CA  GLU A 120      73.416  85.321 100.521  1.00  0.00           C
ATOM   2014  CB  GLU A 120      73.286  86.781 101.051  1.00  0.00           C
ATOM   2017  CG  GLU A 120      72.456  87.701 100.112  1.00  0.00           C
ATOM   2020  CD  GLU A 120      71.846  88.931 100.773  1.00  0.00           C
ATOM   2021  OE1 GLU A 120      72.406  89.461 101.762  1.00  0.00           O
ATOM   2022  OE2 GLU A 120      70.716  89.311 100.352  1.00  0.00           O
ATOM   2023  C   GLU A 120      73.776  85.321  99.052  1.00  0.00           C
ATOM   2024  O   GLU A 120      72.906  85.241  98.191  1.00  0.00           O
ATOM   2025  N   ASP A 121      75.086  85.311  98.782  1.00  0.00           N
ATOM   2027  CA  ASP A 121      75.746  85.151  97.501  1.00  0.00           C
ATOM   2029  CB  ASP A 121      77.296  85.251  97.721  1.00  0.00           C
ATOM   2032  CG  ASP A 121      77.776  86.511  98.463  1.00  0.00           C
ATOM   2033  OD1 ASP A 121      76.956  87.371  98.871  1.00  0.00           O
ATOM   2034  OD2 ASP A 121      79.026  86.611  98.672  1.00  0.00           O
ATOM   2035  C   ASP A 121      75.356  83.851  96.762  1.00  0.00           C
ATOM   2036  O   ASP A 121      75.066  83.841  95.562  1.00  0.00           O
ATOM   2037  N   ALA A 122      75.276  82.691  97.452  1.00  0.00           N
ATOM   2039  CA  ALA A 122      74.586  81.541  96.902  1.00  0.00           C
ATOM   2041  CB  ALA A 122      74.846  80.291  97.773  1.00  0.00           C
ATOM   2045  C   ALA A 122      73.086  81.721  96.642  1.00  0.00           C
ATOM   2046  O   ALA A 122      72.586  81.371  95.572  1.00  0.00           O
ATOM   2047  N   LEU A 123      72.316  82.291  97.602  1.00  0.00           N
ATOM   2049  CA  LEU A 123      70.886  82.511  97.472  1.00  0.00           C
ATOM   2051  CB  LEU A 123      70.246  83.021  98.801  1.00  0.00           C
ATOM   2054  CG  LEU A 123      69.886  81.971  99.882  1.00  0.00           C
ATOM   2056  CD1 LEU A 123      68.776  81.011  99.441  1.00  0.00           C
ATOM   2060  CD2 LEU A 123      71.076  81.161 100.392  1.00  0.00           C
ATOM   2064  C   LEU A 123      70.496  83.451  96.331  1.00  0.00           C
ATOM   2065  O   LEU A 123      69.556  83.191  95.582  1.00  0.00           O
ATOM   2066  N   ASN A 124      71.216  84.581  96.152  1.00  0.00           N
ATOM   2068  CA  ASN A 124      70.976  85.481  95.032  1.00  0.00           C
ATOM   2070  CB  ASN A 124      71.656  86.871  95.182  1.00  0.00           C
ATOM   2073  CG  ASN A 124      73.166  86.881  95.392  1.00  0.00           C
ATOM   2074  OD1 ASN A 124      73.946  86.261  94.692  1.00  0.00           O
ATOM   2075  ND2 ASN A 124      73.616  87.681  96.393  1.00  0.00           N
ATOM   2078  C   ASN A 124      71.236  84.861  93.682  1.00  0.00           C
ATOM   2079  O   ASN A 124      70.366  84.931  92.812  1.00  0.00           O
ATOM   2080  N   ARG A 125      72.366  84.161  93.502  1.00  0.00           N
ATOM   2082  CA  ARG A 125      72.746  83.511  92.252  1.00  0.00           C
ATOM   2084  CB  ARG A 125      74.146  82.851  92.462  1.00  0.00           C
ATOM   2087  CG  ARG A 125      74.836  82.381  91.161  1.00  0.00           C
ATOM   2090  CD  ARG A 125      76.346  82.081  91.203  1.00  0.00           C
ATOM   2093  NE  ARG A 125      76.636  80.781  91.882  1.00  0.00           N
ATOM   2095  CZ  ARG A 125      76.956  80.711  93.172  1.00  0.00           C
ATOM   2096  NH1 ARG A 125      76.616  81.661  94.011  1.00  0.00           N
ATOM   2099  NH2 ARG A 125      77.666  79.711  93.642  1.00  0.00           N
ATOM   2102  C   ARG A 125      71.686  82.501  91.822  1.00  0.00           C
ATOM   2103  O   ARG A 125      71.276  82.421  90.672  1.00  0.00           O
ATOM   2104  N   ALA A 126      71.126  81.761  92.801  1.00  0.00           N
ATOM   2106  CA  ALA A 126      70.016  80.871  92.591  1.00  0.00           C
ATOM   2108  CB  ALA A 126      69.746  80.091  93.893  1.00  0.00           C
ATOM   2112  C   ALA A 126      68.736  81.531  92.062  1.00  0.00           C
ATOM   2113  O   ALA A 126      68.096  81.001  91.152  1.00  0.00           O
ATOM   2114  N   TRP A 127      68.356  82.741  92.551  1.00  0.00           N
ATOM   2116  CA  TRP A 127      67.326  83.541  91.882  1.00  0.00           C
ATOM   2118  CB  TRP A 127      67.026  84.851  92.691  1.00  0.00           C
ATOM   2121  CG  TRP A 127      66.176  85.901  92.022  1.00  0.00           C
ATOM   2122  CD1 TRP A 127      66.616  87.101  91.523  1.00  0.00           C
ATOM   2124  NE1 TRP A 127      65.606  87.721  90.852  1.00  0.00           N
ATOM   2126  CE2 TRP A 127      64.486  86.961  90.911  1.00  0.00           C
ATOM   2127  CD2 TRP A 127      64.806  85.791  91.632  1.00  0.00           C
ATOM   2128  CE3 TRP A 127      63.836  84.811  91.801  1.00  0.00           C
ATOM   2130  CZ3 TRP A 127      62.566  85.041  91.282  1.00  0.00           C
ATOM   2132  CZ2 TRP A 127      63.226  87.171  90.361  1.00  0.00           C
ATOM   2134  CH2 TRP A 127      62.256  86.201  90.582  1.00  0.00           C
ATOM   2136  C   TRP A 127      67.656  83.921  90.441  1.00  0.00           C
ATOM   2137  O   TRP A 127      66.796  83.821  89.552  1.00  0.00           O
ATOM   2138  N   GLN A 128      68.886  84.361  90.152  1.00  0.00           N
ATOM   2140  CA  GLN A 128      69.266  84.681  88.792  1.00  0.00           C
ATOM   2142  CB  GLN A 128      70.586  85.481  88.773  1.00  0.00           C
ATOM   2145  CG  GLN A 128      70.446  86.911  89.382  1.00  0.00           C
ATOM   2148  CD  GLN A 128      70.916  87.041  90.831  1.00  0.00           C
ATOM   2149  OE1 GLN A 128      72.006  86.661  91.252  1.00  0.00           O
ATOM   2150  NE2 GLN A 128      70.076  87.701  91.661  1.00  0.00           N
ATOM   2153  C   GLN A 128      69.266  83.491  87.812  1.00  0.00           C
ATOM   2154  O   GLN A 128      68.616  83.531  86.782  1.00  0.00           O
ATOM   2155  N   VAL A 129      69.936  82.371  88.172  1.00  0.00           N
ATOM   2157  CA  VAL A 129      69.986  81.171  87.353  1.00  0.00           C
ATOM   2159  CB  VAL A 129      71.056  80.191  87.831  1.00  0.00           C
ATOM   2161  CG1 VAL A 129      71.126  78.961  86.902  1.00  0.00           C
ATOM   2165  CG2 VAL A 129      72.426  80.901  87.861  1.00  0.00           C
ATOM   2169  C   VAL A 129      68.656  80.441  87.192  1.00  0.00           C
ATOM   2170  O   VAL A 129      68.326  79.971  86.112  1.00  0.00           O
ATOM   2171  N   TYR A 130      67.886  80.271  88.302  1.00  0.00           N
ATOM   2173  CA  TYR A 130      66.836  79.261  88.362  1.00  0.00           C
ATOM   2175  CB  TYR A 130      67.086  78.301  89.552  1.00  0.00           C
ATOM   2178  CG  TYR A 130      68.286  77.441  89.282  1.00  0.00           C
ATOM   2179  CD1 TYR A 130      68.146  76.391  88.382  1.00  0.00           C
ATOM   2181  CE1 TYR A 130      69.246  75.591  88.032  1.00  0.00           C
ATOM   2183  CZ  TYR A 130      70.476  75.801  88.652  1.00  0.00           C
ATOM   2184  OH  TYR A 130      71.566  74.981  88.323  1.00  0.00           O
ATOM   2186  CD2 TYR A 130      69.526  77.631  89.922  1.00  0.00           C
ATOM   2188  CE2 TYR A 130      70.606  76.801  89.622  1.00  0.00           C
ATOM   2190  C   TYR A 130      65.466  79.841  88.551  1.00  0.00           C
ATOM   2191  O   TYR A 130      64.446  79.171  88.401  1.00  0.00           O
ATOM   2192  N   GLY A 131      65.416  81.141  88.883  1.00  0.00           N
ATOM   2194  CA  GLY A 131      64.206  81.911  89.062  1.00  0.00           C
ATOM   2197  C   GLY A 131      63.436  81.641  90.312  1.00  0.00           C
ATOM   2198  O   GLY A 131      62.286  82.041  90.432  1.00  0.00           O
ATOM   2199  N   VAL A 132      64.066  80.991  91.292  1.00  0.00           N
ATOM   2201  CA  VAL A 132      63.426  80.651  92.542  1.00  0.00           C
ATOM   2203  CB  VAL A 132      63.816  79.271  93.022  1.00  0.00           C
ATOM   2205  CG1 VAL A 132      63.106  78.241  92.122  1.00  0.00           C
ATOM   2209  CG2 VAL A 132      65.326  79.061  92.941  1.00  0.00           C
ATOM   2213  C   VAL A 132      63.736  81.691  93.612  1.00  0.00           C
ATOM   2214  O   VAL A 132      64.906  82.011  93.822  1.00  0.00           O
ATOM   2215  N   PRO A 133      62.776  82.301  94.293  1.00  0.00           N
ATOM   2216  CD  PRO A 133      61.406  82.471  93.812  1.00  0.00           C
ATOM   2219  CA  PRO A 133      63.076  83.211  95.392  1.00  0.00           C
ATOM   2221  CB  PRO A 133      61.696  83.741  95.812  1.00  0.00           C
ATOM   2224  CG  PRO A 133      60.896  83.721  94.511  1.00  0.00           C
ATOM   2227  C   PRO A 133      63.866  82.591  96.551  1.00  0.00           C
ATOM   2228  O   PRO A 133      63.506  81.481  96.952  1.00  0.00           O
ATOM   2229  N   PRO A 134      64.886  83.231  97.132  1.00  0.00           N
ATOM   2230  CD  PRO A 134      65.516  84.421  96.572  1.00  0.00           C
ATOM   2233  CA  PRO A 134      65.556  82.841  98.372  1.00  0.00           C
ATOM   2235  CB  PRO A 134      66.346  84.081  98.762  1.00  0.00           C
ATOM   2238  CG  PRO A 134      66.756  84.671  97.422  1.00  0.00           C
ATOM   2241  C   PRO A 134      64.676  82.391  99.502  1.00  0.00           C
ATOM   2242  O   PRO A 134      65.036  81.441 100.191  1.00  0.00           O
ATOM   2243  N   GLU A 135      63.516  83.041  99.701  1.00  0.00           N
ATOM   2245  CA  GLU A 135      62.556  82.741 100.742  1.00  0.00           C
ATOM   2247  CB  GLU A 135      61.286  83.621 100.492  1.00  0.00           C
ATOM   2250  CG  GLU A 135      61.486  85.151 100.652  1.00  0.00           C
ATOM   2253  CD  GLU A 135      62.036  85.911  99.441  1.00  0.00           C
ATOM   2254  OE1 GLU A 135      62.526  85.271  98.482  1.00  0.00           O
ATOM   2255  OE2 GLU A 135      62.026  87.171  99.472  1.00  0.00           O
ATOM   2256  C   GLU A 135      62.146  81.281 100.722  1.00  0.00           C
ATOM   2257  O   GLU A 135      62.116  80.611 101.751  1.00  0.00           O
ATOM   2258  N   ILE A 136      61.866  80.741  99.523  1.00  0.00           N
ATOM   2260  CA  ILE A 136      61.576  79.341  99.282  1.00  0.00           C
ATOM   2262  CB  ILE A 136      61.086  79.161  97.841  1.00  0.00           C
ATOM   2264  CG2 ILE A 136      60.876  77.671  97.472  1.00  0.00           C
ATOM   2268  CG1 ILE A 136      59.806  79.991  97.682  1.00  0.00           C
ATOM   2271  CD  ILE A 136      59.376  80.051  96.231  1.00  0.00           C
ATOM   2275  C   ILE A 136      62.726  78.411  99.562  1.00  0.00           C
ATOM   2276  O   ILE A 136      62.576  77.421 100.273  1.00  0.00           O
ATOM   2277  N   ILE A 137      63.946  78.721  99.062  1.00  0.00           N
ATOM   2279  CA  ILE A 137      65.126  77.921  99.332  1.00  0.00           C
ATOM   2281  CB  ILE A 137      66.326  78.401  98.521  1.00  0.00           C
ATOM   2283  CG2 ILE A 137      67.506  77.441  98.782  1.00  0.00           C
ATOM   2287  CG1 ILE A 137      66.046  78.521  96.992  1.00  0.00           C
ATOM   2290  CD  ILE A 137      67.166  79.251  96.243  1.00  0.00           C
ATOM   2294  C   ILE A 137      65.496  77.851 100.822  1.00  0.00           C
ATOM   2295  O   ILE A 137      65.696  76.781 101.371  1.00  0.00           O
ATOM   2296  N   VAL A 138      65.506  79.011 101.523  1.00  0.00           N
ATOM   2298  CA  VAL A 138      65.736  79.111 102.951  1.00  0.00           C
ATOM   2300  CB  VAL A 138      65.796  80.571 103.432  1.00  0.00           C
ATOM   2302  CG1 VAL A 138      65.956  80.651 104.962  1.00  0.00           C
ATOM   2306  CG2 VAL A 138      66.996  81.271 102.761  1.00  0.00           C
ATOM   2310  C   VAL A 138      64.686  78.351 103.731  1.00  0.00           C
ATOM   2311  O   VAL A 138      64.976  77.651 104.701  1.00  0.00           O
ATOM   2312  N   GLY A 139      63.416  78.461 103.281  1.00  0.00           N
ATOM   2314  CA  GLY A 139      62.286  77.681 103.751  1.00  0.00           C
ATOM   2317  C   GLY A 139      62.486  76.201 103.652  1.00  0.00           C
ATOM   2318  O   GLY A 139      62.366  75.501 104.651  1.00  0.00           O
ATOM   2319  N   ILE A 140      62.806  75.691 102.441  1.00  0.00           N
ATOM   2321  CA  ILE A 140      62.906  74.261 102.142  1.00  0.00           C
ATOM   2323  CB  ILE A 140      63.166  74.061 100.633  1.00  0.00           C
ATOM   2325  CG2 ILE A 140      63.726  72.661 100.302  1.00  0.00           C
ATOM   2329  CG1 ILE A 140      61.896  74.341  99.782  1.00  0.00           C
ATOM   2332  CD  ILE A 140      60.896  73.171  99.713  1.00  0.00           C
ATOM   2336  C   ILE A 140      63.946  73.571 103.001  1.00  0.00           C
ATOM   2337  O   ILE A 140      63.646  72.631 103.743  1.00  0.00           O
ATOM   2338  N   ILE A 141      65.156  74.141 103.063  1.00  0.00           N
ATOM   2340  CA  ILE A 141      66.216  73.701 103.951  1.00  0.00           C
ATOM   2342  CB  ILE A 141      67.536  74.421 103.591  1.00  0.00           C
ATOM   2344  CG2 ILE A 141      68.556  74.251 104.721  1.00  0.00           C
ATOM   2348  CG1 ILE A 141      68.186  73.891 102.282  1.00  0.00           C
ATOM   2351  CD  ILE A 141      67.696  74.541 100.992  1.00  0.00           C
ATOM   2355  C   ILE A 141      65.846  73.821 105.451  1.00  0.00           C
ATOM   2356  O   ILE A 141      66.156  72.941 106.262  1.00  0.00           O
ATOM   2357  N   GLY A 142      65.166  74.911 105.852  1.00  0.00           N
ATOM   2359  CA  GLY A 142      64.646  75.151 107.192  1.00  0.00           C
ATOM   2362  C   GLY A 142      63.606  74.191 107.701  1.00  0.00           C
ATOM   2363  O   GLY A 142      63.656  73.731 108.842  1.00  0.00           O
ATOM   2364  N   VAL A 143      62.616  73.841 106.862  1.00  0.00           N
ATOM   2366  CA  VAL A 143      61.656  72.801 107.161  1.00  0.00           C
ATOM   2368  CB  VAL A 143      60.556  72.791 106.082  1.00  0.00           C
ATOM   2370  CG1 VAL A 143      59.646  71.551 106.152  1.00  0.00           C
ATOM   2374  CG2 VAL A 143      59.716  74.071 106.251  1.00  0.00           C
ATOM   2378  C   VAL A 143      62.326  71.441 107.312  1.00  0.00           C
ATOM   2379  O   VAL A 143      62.156  70.751 108.331  1.00  0.00           O
ATOM   2380  N   GLU A 144      63.176  71.071 106.342  1.00  0.00           N
ATOM   2382  CA  GLU A 144      63.596  69.701 106.142  1.00  0.00           C
ATOM   2384  CB  GLU A 144      63.886  69.511 104.632  1.00  0.00           C
ATOM   2387  CG  GLU A 144      63.896  68.041 104.132  1.00  0.00           C
ATOM   2390  CD  GLU A 144      62.556  67.441 103.681  1.00  0.00           C
ATOM   2391  OE1 GLU A 144      61.646  68.221 103.322  1.00  0.00           O
ATOM   2392  OE2 GLU A 144      62.416  66.181 103.661  1.00  0.00           O
ATOM   2393  C   GLU A 144      64.796  69.341 107.023  1.00  0.00           C
ATOM   2394  O   GLU A 144      64.786  68.321 107.701  1.00  0.00           O
ATOM   2395  N   THR A 145      65.856  70.191 107.112  1.00  0.00           N
ATOM   2397  CA  THR A 145      67.026  69.861 107.962  1.00  0.00           C
ATOM   2399  CB  THR A 145      68.346  69.771 107.213  1.00  0.00           C
ATOM   2401  OG1 THR A 145      68.706  70.971 106.533  1.00  0.00           O
ATOM   2403  CG2 THR A 145      68.266  68.651 106.172  1.00  0.00           C
ATOM   2407  C   THR A 145      67.226  70.831 109.111  1.00  0.00           C
ATOM   2408  O   THR A 145      68.166  70.711 109.911  1.00  0.00           O
ATOM   2409  N   ARG A 146      66.336  71.831 109.231  1.00  0.00           N
ATOM   2411  CA  ARG A 146      66.566  73.051 109.993  1.00  0.00           C
ATOM   2413  CB  ARG A 146      66.286  72.881 111.502  1.00  0.00           C
ATOM   2416  CG  ARG A 146      64.796  72.631 111.832  1.00  0.00           C
ATOM   2419  CD  ARG A 146      64.566  72.141 113.273  1.00  0.00           C
ATOM   2422  NE  ARG A 146      65.086  73.211 114.173  1.00  0.00           N
ATOM   2424  CZ  ARG A 146      65.626  73.001 115.372  1.00  0.00           C
ATOM   2425  NH1 ARG A 146      65.726  71.801 115.901  1.00  0.00           N
ATOM   2428  NH2 ARG A 146      66.076  74.051 116.032  1.00  0.00           N
ATOM   2431  C   ARG A 146      67.916  73.711 109.752  1.00  0.00           C
ATOM   2432  O   ARG A 146      68.576  74.171 110.691  1.00  0.00           O
ATOM   2433  N   TRP A 147      68.356  73.751 108.482  1.00  0.00           N
ATOM   2435  CA  TRP A 147      69.576  74.421 108.072  1.00  0.00           C
ATOM   2437  CB  TRP A 147      69.686  75.901 108.532  1.00  0.00           C
ATOM   2440  CG  TRP A 147      68.506  76.711 108.112  1.00  0.00           C
ATOM   2441  CD1 TRP A 147      68.246  77.091 106.822  1.00  0.00           C
ATOM   2443  NE1 TRP A 147      67.036  77.711 106.762  1.00  0.00           N
ATOM   2445  CE2 TRP A 147      66.476  77.731 107.981  1.00  0.00           C
ATOM   2446  CD2 TRP A 147      67.346  77.091 108.883  1.00  0.00           C
ATOM   2447  CE3 TRP A 147      66.956  76.911 110.201  1.00  0.00           C
ATOM   2449  CZ3 TRP A 147      65.676  77.311 110.582  1.00  0.00           C
ATOM   2451  CZ2 TRP A 147      65.246  78.201 108.372  1.00  0.00           C
ATOM   2453  CH2 TRP A 147      64.826  77.941 109.671  1.00  0.00           C
ATOM   2455  C   TRP A 147      70.826  73.591 108.301  1.00  0.00           C
ATOM   2456  O   TRP A 147      71.926  74.111 108.451  1.00  0.00           O
ATOM   2457  N   GLY A 148      70.666  72.261 108.331  1.00  0.00           N
ATOM   2459  CA  GLY A 148      71.756  71.311 108.463  1.00  0.00           C
ATOM   2462  C   GLY A 148      71.916  70.731 109.841  1.00  0.00           C
ATOM   2463  O   GLY A 148      72.766  69.871 110.062  1.00  0.00           O
ATOM   2464  N   ARG A 149      71.116  71.131 110.842  1.00  0.00           N
ATOM   2466  CA  ARG A 149      71.326  70.671 112.201  1.00  0.00           C
ATOM   2468  CB  ARG A 149      70.896  71.721 113.252  1.00  0.00           C
ATOM   2471  CG  ARG A 149      69.396  72.071 113.252  1.00  0.00           C
ATOM   2474  CD  ARG A 149      69.076  73.311 114.081  1.00  0.00           C
ATOM   2477  NE  ARG A 149      69.466  74.521 113.292  1.00  0.00           N
ATOM   2479  CZ  ARG A 149      70.396  75.421 113.591  1.00  0.00           C
ATOM   2480  NH1 ARG A 149      71.306  75.301 114.531  1.00  0.00           N
ATOM   2483  NH2 ARG A 149      70.436  76.531 112.892  1.00  0.00           N
ATOM   2486  C   ARG A 149      70.596  69.381 112.512  1.00  0.00           C
ATOM   2487  O   ARG A 149      70.866  68.731 113.521  1.00  0.00           O
ATOM   2488  N   VAL A 150      69.676  68.951 111.622  1.00  0.00           N
ATOM   2490  CA  VAL A 150      69.126  67.621 111.632  1.00  0.00           C
ATOM   2492  CB  VAL A 150      67.646  67.591 111.992  1.00  0.00           C
ATOM   2494  CG1 VAL A 150      67.206  66.121 112.112  1.00  0.00           C
ATOM   2498  CG2 VAL A 150      67.366  68.311 113.322  1.00  0.00           C
ATOM   2502  C   VAL A 150      69.296  67.081 110.212  1.00  0.00           C
ATOM   2503  O   VAL A 150      68.576  67.471 109.301  1.00  0.00           O
ATOM   2504  N   MET A 151      70.246  66.161 109.962  1.00  0.00           N
ATOM   2506  CA  MET A 151      70.536  65.671 108.622  1.00  0.00           C
ATOM   2508  CB  MET A 151      72.066  65.691 108.382  1.00  0.00           C
ATOM   2511  CG  MET A 151      72.626  67.111 108.352  1.00  0.00           C
ATOM   2514  SD  MET A 151      72.116  68.051 106.883  1.00  0.00           S
ATOM   2515  CE  MET A 151      73.506  67.461 105.892  1.00  0.00           C
ATOM   2519  C   MET A 151      70.036  64.251 108.401  1.00  0.00           C
ATOM   2520  O   MET A 151      70.256  63.661 107.341  1.00  0.00           O
ATOM   2521  N   GLY A 152      69.376  63.701 109.432  1.00  0.00           N
ATOM   2523  CA  GLY A 152      69.096  62.281 109.602  1.00  0.00           C
ATOM   2526  C   GLY A 152      70.186  61.511 110.322  1.00  0.00           C
ATOM   2527  O   GLY A 152      71.376  61.801 110.242  1.00  0.00           O
ATOM   2528  N   LYS A 153      69.786  60.481 111.091  1.00  0.00           N
ATOM   2530  CA  LYS A 153      70.726  59.681 111.862  1.00  0.00           C
ATOM   2532  CB  LYS A 153      70.106  59.231 113.212  1.00  0.00           C
ATOM   2535  CG  LYS A 153      71.076  58.431 114.102  1.00  0.00           C
ATOM   2538  CD  LYS A 153      70.496  58.071 115.481  1.00  0.00           C
ATOM   2541  CE  LYS A 153      71.566  57.741 116.533  1.00  0.00           C
ATOM   2544  NZ  LYS A 153      71.016  57.501 117.882  1.00  0.00           N
ATOM   2548  C   LYS A 153      71.146  58.431 111.122  1.00  0.00           C
ATOM   2549  O   LYS A 153      72.286  57.971 111.222  1.00  0.00           O
ATOM   2550  N   THR A 154      70.226  57.811 110.392  1.00  0.00           N
ATOM   2552  CA  THR A 154      70.366  56.461 109.882  1.00  0.00           C
ATOM   2554  CB  THR A 154      69.056  55.821 109.481  1.00  0.00           C
ATOM   2556  OG1 THR A 154      68.146  56.751 108.922  1.00  0.00           O
ATOM   2558  CG2 THR A 154      68.416  55.391 110.801  1.00  0.00           C
ATOM   2562  C   THR A 154      71.336  56.401 108.762  1.00  0.00           C
ATOM   2563  O   THR A 154      71.536  57.381 108.051  1.00  0.00           O
ATOM   2564  N   ARG A 155      71.996  55.261 108.562  1.00  0.00           N
ATOM   2566  CA  ARG A 155      72.716  55.071 107.341  1.00  0.00           C
ATOM   2568  CB  ARG A 155      73.546  53.791 107.431  1.00  0.00           C
ATOM   2571  CG  ARG A 155      74.636  53.791 108.502  1.00  0.00           C
ATOM   2574  CD  ARG A 155      75.566  52.621 108.222  1.00  0.00           C
ATOM   2577  NE  ARG A 155      76.236  52.141 109.472  1.00  0.00           N
ATOM   2579  CZ  ARG A 155      76.436  50.841 109.671  1.00  0.00           C
ATOM   2580  NH1 ARG A 155      75.896  49.891 108.932  1.00  0.00           N
ATOM   2583  NH2 ARG A 155      77.266  50.471 110.641  1.00  0.00           N
ATOM   2586  C   ARG A 155      71.826  54.971 106.132  1.00  0.00           C
ATOM   2587  O   ARG A 155      70.826  54.241 106.132  1.00  0.00           O
ATOM   2588  N   ILE A 156      72.226  55.641 105.042  1.00  0.00           N
ATOM   2590  CA  ILE A 156      71.656  55.441 103.731  1.00  0.00           C
ATOM   2592  CB  ILE A 156      72.306  56.351 102.701  1.00  0.00           C
ATOM   2594  CG2 ILE A 156      71.576  56.191 101.352  1.00  0.00           C
ATOM   2598  CG1 ILE A 156      72.266  57.811 103.172  1.00  0.00           C
ATOM   2601  CD  ILE A 156      70.836  58.331 103.372  1.00  0.00           C
ATOM   2605  C   ILE A 156      71.796  54.021 103.261  1.00  0.00           C
ATOM   2606  O   ILE A 156      70.846  53.441 102.761  1.00  0.00           O
ATOM   2607  N   LEU A 157      72.966  53.401 103.442  1.00  0.00           N
ATOM   2609  CA  LEU A 157      73.166  52.031 103.021  1.00  0.00           C
ATOM   2611  CB  LEU A 157      74.606  51.581 103.352  1.00  0.00           C
ATOM   2614  CG  LEU A 157      74.936  50.141 102.911  1.00  0.00           C
ATOM   2616  CD1 LEU A 157      74.956  50.031 101.383  1.00  0.00           C
ATOM   2620  CD2 LEU A 157      76.266  49.681 103.521  1.00  0.00           C
ATOM   2624  C   LEU A 157      72.196  51.061 103.661  1.00  0.00           C
ATOM   2625  O   LEU A 157      71.526  50.311 102.962  1.00  0.00           O
ATOM   2626  N   ASP A 158      72.036  51.101 105.001  1.00  0.00           N
ATOM   2628  CA  ASP A 158      71.066  50.321 105.731  1.00  0.00           C
ATOM   2630  CB  ASP A 158      71.186  50.591 107.271  1.00  0.00           C
ATOM   2633  CG  ASP A 158      72.576  50.451 107.882  1.00  0.00           C
ATOM   2634  OD1 ASP A 158      73.566  50.071 107.213  1.00  0.00           O
ATOM   2635  OD2 ASP A 158      72.686  50.811 109.091  1.00  0.00           O
ATOM   2636  C   ASP A 158      69.616  50.631 105.312  1.00  0.00           C
ATOM   2637  O   ASP A 158      68.826  49.741 105.032  1.00  0.00           O
ATOM   2638  N   ALA A 159      69.246  51.931 105.212  1.00  0.00           N
ATOM   2640  CA  ALA A 159      67.916  52.381 104.832  1.00  0.00           C
ATOM   2642  CB  ALA A 159      67.846  53.921 104.941  1.00  0.00           C
ATOM   2646  C   ALA A 159      67.486  51.971 103.432  1.00  0.00           C
ATOM   2647  O   ALA A 159      66.376  51.521 103.182  1.00  0.00           O
ATOM   2648  N   LEU A 160      68.396  52.141 102.462  1.00  0.00           N
ATOM   2650  CA  LEU A 160      68.216  51.671 101.111  1.00  0.00           C
ATOM   2652  CB  LEU A 160      69.306  52.271 100.191  1.00  0.00           C
ATOM   2655  CG  LEU A 160      69.116  53.721  99.713  1.00  0.00           C
ATOM   2657  CD1 LEU A 160      68.196  53.801  98.492  1.00  0.00           C
ATOM   2661  CD2 LEU A 160      68.546  54.681 100.742  1.00  0.00           C
ATOM   2665  C   LEU A 160      68.226  50.151 101.012  1.00  0.00           C
ATOM   2666  O   LEU A 160      67.326  49.561 100.411  1.00  0.00           O
ATOM   2667  N   ALA A 161      69.206  49.461 101.632  1.00  0.00           N
ATOM   2669  CA  ALA A 161      69.336  48.011 101.572  1.00  0.00           C
ATOM   2671  CB  ALA A 161      70.616  47.541 102.301  1.00  0.00           C
ATOM   2675  C   ALA A 161      68.146  47.291 102.161  1.00  0.00           C
ATOM   2676  O   ALA A 161      67.586  46.371 101.562  1.00  0.00           O
ATOM   2677  N   THR A 162      67.666  47.741 103.331  1.00  0.00           N
ATOM   2679  CA  THR A 162      66.516  47.181 104.011  1.00  0.00           C
ATOM   2681  CB  THR A 162      66.376  47.781 105.411  1.00  0.00           C
ATOM   2683  OG1 THR A 162      65.676  46.941 106.301  1.00  0.00           O
ATOM   2685  CG2 THR A 162      65.666  49.131 105.451  1.00  0.00           C
ATOM   2689  C   THR A 162      65.246  47.291 103.161  1.00  0.00           C
ATOM   2690  O   THR A 162      64.436  46.371 103.121  1.00  0.00           O
ATOM   2691  N   LEU A 163      65.066  48.401 102.422  1.00  0.00           N
ATOM   2693  CA  LEU A 163      63.926  48.611 101.552  1.00  0.00           C
ATOM   2695  CB  LEU A 163      63.766  50.141 101.342  1.00  0.00           C
ATOM   2698  CG  LEU A 163      62.326  50.671 101.292  1.00  0.00           C
ATOM   2700  CD1 LEU A 163      61.506  50.201 100.092  1.00  0.00           C
ATOM   2704  CD2 LEU A 163      61.576  50.401 102.612  1.00  0.00           C
ATOM   2708  C   LEU A 163      64.056  47.881 100.212  1.00  0.00           C
ATOM   2709  O   LEU A 163      63.106  47.251  99.742  1.00  0.00           O
ATOM   2710  N   SER A 164      65.246  47.881  99.581  1.00  0.00           N
ATOM   2712  CA  SER A 164      65.556  47.131  98.362  1.00  0.00           C
ATOM   2714  CB  SER A 164      67.016  47.301  97.911  1.00  0.00           C
ATOM   2717  OG  SER A 164      67.216  48.621  97.441  1.00  0.00           O
ATOM   2719  C   SER A 164      65.366  45.651  98.492  1.00  0.00           C
ATOM   2720  O   SER A 164      64.946  44.981  97.542  1.00  0.00           O
ATOM   2721  N   PHE A 165      65.746  45.091  99.651  1.00  0.00           N
ATOM   2723  CA  PHE A 165      65.896  43.661  99.801  1.00  0.00           C
ATOM   2725  CB  PHE A 165      67.276  43.331 100.442  1.00  0.00           C
ATOM   2728  CG  PHE A 165      68.416  43.921  99.661  1.00  0.00           C
ATOM   2729  CD1 PHE A 165      68.416  43.961  98.261  1.00  0.00           C
ATOM   2731  CE1 PHE A 165      69.466  44.571  97.562  1.00  0.00           C
ATOM   2733  CZ  PHE A 165      70.556  45.091  98.261  1.00  0.00           C
ATOM   2735  CD2 PHE A 165      69.516  44.471 100.341  1.00  0.00           C
ATOM   2737  CE2 PHE A 165      70.586  45.041  99.661  1.00  0.00           C
ATOM   2739  C   PHE A 165      64.836  43.041 100.661  1.00  0.00           C
ATOM   2740  O   PHE A 165      64.666  41.821 100.621  1.00  0.00           O
ATOM   2741  N   ASN A 166      64.086  43.811 101.482  1.00  0.00           N
ATOM   2743  CA  ASN A 166      63.096  43.191 102.341  1.00  0.00           C
ATOM   2745  CB  ASN A 166      63.596  43.151 103.812  1.00  0.00           C
ATOM   2748  CG  ASN A 166      64.656  42.061 103.932  1.00  0.00           C
ATOM   2749  OD1 ASN A 166      65.856  42.301 104.052  1.00  0.00           O
ATOM   2750  ND2 ASN A 166      64.226  40.791 103.932  1.00  0.00           N
ATOM   2753  C   ASN A 166      61.716  43.811 102.282  1.00  0.00           C
ATOM   2754  O   ASN A 166      60.836  43.361 103.012  1.00  0.00           O
ATOM   2755  N   TYR A 167      61.456  44.791 101.393  1.00  0.00           N
ATOM   2757  CA  TYR A 167      60.136  45.381 101.272  1.00  0.00           C
ATOM   2759  CB  TYR A 167      60.236  46.881 101.611  1.00  0.00           C
ATOM   2762  CG  TYR A 167      58.876  47.511 101.782  1.00  0.00           C
ATOM   2763  CD1 TYR A 167      58.156  47.331 102.971  1.00  0.00           C
ATOM   2765  CE1 TYR A 167      56.946  47.991 103.191  1.00  0.00           C
ATOM   2767  CZ  TYR A 167      56.426  48.821 102.213  1.00  0.00           C
ATOM   2768  OH  TYR A 167      55.226  49.481 102.512  1.00  0.00           O
ATOM   2770  CD2 TYR A 167      58.336  48.331 100.792  1.00  0.00           C
ATOM   2772  CE2 TYR A 167      57.116  48.991 101.002  1.00  0.00           C
ATOM   2774  C   TYR A 167      59.596  45.201  99.853  1.00  0.00           C
ATOM   2775  O   TYR A 167      60.016  45.901  98.922  1.00  0.00           O
ATOM   2776  N   PRO A 168      58.636  44.311  99.612  1.00  0.00           N
ATOM   2777  CD  PRO A 168      58.326  43.251 100.572  1.00  0.00           C
ATOM   2780  CA  PRO A 168      58.326  43.881  98.252  1.00  0.00           C
ATOM   2782  CB  PRO A 168      57.376  42.711  98.463  1.00  0.00           C
ATOM   2785  CG  PRO A 168      57.946  42.051  99.713  1.00  0.00           C
ATOM   2788  C   PRO A 168      57.656  44.931  97.402  1.00  0.00           C
ATOM   2789  O   PRO A 168      57.886  44.981  96.203  1.00  0.00           O
ATOM   2790  N   ARG A 169      56.796  45.771  97.992  1.00  0.00           N
ATOM   2792  CA  ARG A 169      56.086  46.801  97.262  1.00  0.00           C
ATOM   2794  CB  ARG A 169      55.196  47.621  98.212  1.00  0.00           C
ATOM   2797  CG  ARG A 169      53.806  47.041  98.463  1.00  0.00           C
ATOM   2800  CD  ARG A 169      52.996  47.851  99.472  1.00  0.00           C
ATOM   2803  NE  ARG A 169      52.646  49.171  98.842  1.00  0.00           N
ATOM   2805  CZ  ARG A 169      53.336  50.301  99.002  1.00  0.00           C
ATOM   2806  NH1 ARG A 169      54.286  50.431  99.902  1.00  0.00           N
ATOM   2809  NH2 ARG A 169      53.096  51.311  98.191  1.00  0.00           N
ATOM   2812  C   ARG A 169      56.946  47.801  96.533  1.00  0.00           C
ATOM   2813  O   ARG A 169      56.636  48.291  95.452  1.00  0.00           O
ATOM   2814  N   ARG A 170      58.046  48.201  97.171  1.00  0.00           N
ATOM   2816  CA  ARG A 170      58.776  49.361  96.712  1.00  0.00           C
ATOM   2818  CB  ARG A 170      58.656  50.421  97.831  1.00  0.00           C
ATOM   2821  CG  ARG A 170      59.076  51.861  97.481  1.00  0.00           C
ATOM   2824  CD  ARG A 170      57.986  52.721  96.852  1.00  0.00           C
ATOM   2827  NE  ARG A 170      58.616  54.061  96.611  1.00  0.00           N
ATOM   2829  CZ  ARG A 170      58.696  55.051  97.493  1.00  0.00           C
ATOM   2830  NH1 ARG A 170      58.106  55.091  98.661  1.00  0.00           N
ATOM   2833  NH2 ARG A 170      59.476  56.081  97.222  1.00  0.00           N
ATOM   2836  C   ARG A 170      60.206  48.911  96.402  1.00  0.00           C
ATOM   2837  O   ARG A 170      61.106  49.721  96.222  1.00  0.00           O
ATOM   2838  N   ALA A 171      60.416  47.581  96.273  1.00  0.00           N
ATOM   2840  CA  ALA A 171      61.686  46.951  95.982  1.00  0.00           C
ATOM   2842  CB  ALA A 171      61.496  45.431  95.862  1.00  0.00           C
ATOM   2846  C   ALA A 171      62.316  47.441  94.692  1.00  0.00           C
ATOM   2847  O   ALA A 171      63.506  47.711  94.622  1.00  0.00           O
ATOM   2848  N   GLU A 172      61.486  47.591  93.622  1.00  0.00           N
ATOM   2850  CA  GLU A 172      61.906  48.181  92.372  1.00  0.00           C
ATOM   2852  CB  GLU A 172      60.736  48.121  91.362  1.00  0.00           C
ATOM   2855  CG  GLU A 172      60.436  46.681  90.872  1.00  0.00           C
ATOM   2858  CD  GLU A 172      59.756  46.601  89.511  1.00  0.00           C
ATOM   2859  OE1 GLU A 172      59.366  47.651  88.951  1.00  0.00           O
ATOM   2860  OE2 GLU A 172      59.626  45.451  89.002  1.00  0.00           O
ATOM   2861  C   GLU A 172      62.436  49.601  92.481  1.00  0.00           C
ATOM   2862  O   GLU A 172      63.566  49.871  92.081  1.00  0.00           O
ATOM   2863  N   TYR A 173      61.656  50.521  93.092  1.00  0.00           N
ATOM   2865  CA  TYR A 173      62.076  51.901  93.251  1.00  0.00           C
ATOM   2867  CB  TYR A 173      60.866  52.731  93.792  1.00  0.00           C
ATOM   2870  CG  TYR A 173      61.166  54.201  93.883  1.00  0.00           C
ATOM   2871  CD1 TYR A 173      61.066  55.011  92.742  1.00  0.00           C
ATOM   2873  CE1 TYR A 173      61.406  56.371  92.801  1.00  0.00           C
ATOM   2875  CZ  TYR A 173      61.836  56.921  94.011  1.00  0.00           C
ATOM   2876  OH  TYR A 173      62.356  58.221  94.023  1.00  0.00           O
ATOM   2878  CD2 TYR A 173      61.586  54.771  95.091  1.00  0.00           C
ATOM   2880  CE2 TYR A 173      61.916  56.131  95.161  1.00  0.00           C
ATOM   2882  C   TYR A 173      63.336  52.071  94.121  1.00  0.00           C
ATOM   2883  O   TYR A 173      64.296  52.741  93.752  1.00  0.00           O
ATOM   2884  N   PHE A 174      63.396  51.391  95.292  1.00  0.00           N
ATOM   2886  CA  PHE A 174      64.576  51.481  96.142  1.00  0.00           C
ATOM   2888  CB  PHE A 174      64.286  51.121  97.633  1.00  0.00           C
ATOM   2891  CG  PHE A 174      63.776  52.331  98.382  1.00  0.00           C
ATOM   2892  CD1 PHE A 174      62.466  52.801  98.182  1.00  0.00           C
ATOM   2894  CE1 PHE A 174      61.976  53.881  98.922  1.00  0.00           C
ATOM   2896  CZ  PHE A 174      62.796  54.531  99.853  1.00  0.00           C
ATOM   2898  CD2 PHE A 174      64.576  52.971  99.332  1.00  0.00           C
ATOM   2900  CE2 PHE A 174      64.106  54.081 100.051  1.00  0.00           C
ATOM   2902  C   PHE A 174      65.806  50.751  95.621  1.00  0.00           C
ATOM   2903  O   PHE A 174      66.916  51.171  95.921  1.00  0.00           O
ATOM   2904  N   SER A 175      65.646  49.701  94.781  1.00  0.00           N
ATOM   2906  CA  SER A 175      66.746  49.111  94.002  1.00  0.00           C
ATOM   2908  CB  SER A 175      66.246  47.881  93.162  1.00  0.00           C
ATOM   2911  OG  SER A 175      67.146  47.371  92.161  1.00  0.00           O
ATOM   2913  C   SER A 175      67.426  50.121  93.102  1.00  0.00           C
ATOM   2914  O   SER A 175      68.646  50.261  93.132  1.00  0.00           O
ATOM   2915  N   GLY A 176      66.646  50.921  92.341  1.00  0.00           N
ATOM   2917  CA  GLY A 176      67.166  52.011  91.502  1.00  0.00           C
ATOM   2920  C   GLY A 176      67.796  53.131  92.281  1.00  0.00           C
ATOM   2921  O   GLY A 176      68.846  53.671  91.933  1.00  0.00           O
ATOM   2922  N   GLU A 177      67.176  53.511  93.411  1.00  0.00           N
ATOM   2924  CA  GLU A 177      67.716  54.471  94.361  1.00  0.00           C
ATOM   2926  CB  GLU A 177      66.656  54.881  95.403  1.00  0.00           C
ATOM   2929  CG  GLU A 177      65.406  55.571  94.781  1.00  0.00           C
ATOM   2932  CD  GLU A 177      65.626  57.031  94.391  1.00  0.00           C
ATOM   2933  OE1 GLU A 177      66.616  57.651  94.822  1.00  0.00           O
ATOM   2934  OE2 GLU A 177      64.786  57.571  93.633  1.00  0.00           O
ATOM   2935  C   GLU A 177      68.986  54.011  95.072  1.00  0.00           C
ATOM   2936  O   GLU A 177      69.906  54.791  95.312  1.00  0.00           O
ATOM   2937  N   LEU A 178      69.086  52.721  95.471  1.00  0.00           N
ATOM   2939  CA  LEU A 178      70.286  52.131  96.063  1.00  0.00           C
ATOM   2941  CB  LEU A 178      70.036  50.731  96.702  1.00  0.00           C
ATOM   2944  CG  LEU A 178      71.246  50.081  97.441  1.00  0.00           C
ATOM   2946  CD1 LEU A 178      71.916  50.931  98.541  1.00  0.00           C
ATOM   2950  CD2 LEU A 178      70.836  48.751  98.091  1.00  0.00           C
ATOM   2954  C   LEU A 178      71.386  52.051  95.042  1.00  0.00           C
ATOM   2955  O   LEU A 178      72.536  52.341  95.331  1.00  0.00           O
ATOM   2956  N   GLU A 179      71.016  51.711  93.782  1.00  0.00           N
ATOM   2958  CA  GLU A 179      71.896  51.791  92.643  1.00  0.00           C
ATOM   2960  CB  GLU A 179      71.216  51.171  91.393  1.00  0.00           C
ATOM   2963  CG  GLU A 179      71.896  51.321  90.002  1.00  0.00           C
ATOM   2966  CD  GLU A 179      71.206  50.431  88.971  1.00  0.00           C
ATOM   2967  OE1 GLU A 179      69.986  50.191  89.161  1.00  0.00           O
ATOM   2968  OE2 GLU A 179      71.826  49.911  88.001  1.00  0.00           O
ATOM   2969  C   GLU A 179      72.396  53.201  92.481  1.00  0.00           C
ATOM   2970  O   GLU A 179      73.566  53.461  92.691  1.00  0.00           O
ATOM   2971  N   THR A 180      71.506  54.191  92.332  1.00  0.00           N
ATOM   2973  CA  THR A 180      71.896  55.591  92.252  1.00  0.00           C
ATOM   2975  CB  THR A 180      70.736  56.491  91.842  1.00  0.00           C
ATOM   2977  OG1 THR A 180      70.246  56.111  90.562  1.00  0.00           O
ATOM   2979  CG2 THR A 180      71.226  57.941  91.682  1.00  0.00           C
ATOM   2983  C   THR A 180      72.656  56.131  93.463  1.00  0.00           C
ATOM   2984  O   THR A 180      73.626  56.851  93.302  1.00  0.00           O
ATOM   2985  N   PHE A 181      72.306  55.771  94.713  1.00  0.00           N
ATOM   2987  CA  PHE A 181      73.086  56.111  95.911  1.00  0.00           C
ATOM   2989  CB  PHE A 181      72.466  55.431  97.192  1.00  0.00           C
ATOM   2992  CG  PHE A 181      73.306  55.651  98.432  1.00  0.00           C
ATOM   2993  CD1 PHE A 181      73.666  56.961  98.772  1.00  0.00           C
ATOM   2995  CE1 PHE A 181      74.596  57.201  99.791  1.00  0.00           C
ATOM   2997  CZ  PHE A 181      75.186  56.131 100.471  1.00  0.00           C
ATOM   2999  CD2 PHE A 181      73.866  54.581  99.161  1.00  0.00           C
ATOM   3001  CE2 PHE A 181      74.816  54.821 100.172  1.00  0.00           C
ATOM   3003  C   PHE A 181      74.516  55.621  95.862  1.00  0.00           C
ATOM   3004  O   PHE A 181      75.486  56.351  96.063  1.00  0.00           O
ATOM   3005  N   LEU A 182      74.666  54.331  95.602  1.00  0.00           N
ATOM   3007  CA  LEU A 182      75.956  53.731  95.532  1.00  0.00           C
ATOM   3009  CB  LEU A 182      75.826  52.191  95.652  1.00  0.00           C
ATOM   3012  CG  LEU A 182      75.176  51.651  96.952  1.00  0.00           C
ATOM   3014  CD1 LEU A 182      75.136  50.121  96.941  1.00  0.00           C
ATOM   3018  CD2 LEU A 182      75.946  52.091  98.203  1.00  0.00           C
ATOM   3022  C   LEU A 182      76.726  54.271  94.322  1.00  0.00           C
ATOM   3023  O   LEU A 182      77.886  54.621  94.412  1.00  0.00           O
ATOM   3024  N   LEU A 183      76.046  54.511  93.191  1.00  0.00           N
ATOM   3026  CA  LEU A 183      76.656  55.201  92.073  1.00  0.00           C
ATOM   3028  CB  LEU A 183      75.936  54.941  90.742  1.00  0.00           C
ATOM   3031  CG  LEU A 183      75.686  53.451  90.441  1.00  0.00           C
ATOM   3033  CD1 LEU A 183      74.796  53.361  89.202  1.00  0.00           C
ATOM   3037  CD2 LEU A 183      76.916  52.541  90.423  1.00  0.00           C
ATOM   3041  C   LEU A 183      76.896  56.711  92.222  1.00  0.00           C
ATOM   3042  O   LEU A 183      77.726  57.261  91.492  1.00  0.00           O
ATOM   3043  N   MET A 184      76.236  57.431  93.141  1.00  0.00           N
ATOM   3045  CA  MET A 184      76.736  58.691  93.691  1.00  0.00           C
ATOM   3047  CB  MET A 184      75.666  59.331  94.602  1.00  0.00           C
ATOM   3050  CG  MET A 184      76.156  60.531  95.441  1.00  0.00           C
ATOM   3053  SD  MET A 184      74.886  61.201  96.542  1.00  0.00           S
ATOM   3054  CE  MET A 184      75.556  60.201  97.892  1.00  0.00           C
ATOM   3058  C   MET A 184      78.016  58.531  94.472  1.00  0.00           C
ATOM   3059  O   MET A 184      78.996  59.241  94.251  1.00  0.00           O
ATOM   3060  N   ALA A 185      78.066  57.521  95.371  1.00  0.00           N
ATOM   3062  CA  ALA A 185      79.136  57.281  96.322  1.00  0.00           C
ATOM   3064  CB  ALA A 185      78.806  56.001  97.132  1.00  0.00           C
ATOM   3068  C   ALA A 185      80.496  57.111  95.672  1.00  0.00           C
ATOM   3069  O   ALA A 185      81.536  57.521  96.161  1.00  0.00           O
ATOM   3070  N   ARG A 186      80.506  56.431  94.531  1.00  0.00           N
ATOM   3072  CA  ARG A 186      81.666  56.411  93.672  1.00  0.00           C
ATOM   3074  CB  ARG A 186      81.506  55.411  92.523  1.00  0.00           C
ATOM   3077  CG  ARG A 186      80.116  55.331  91.922  1.00  0.00           C
ATOM   3080  CD  ARG A 186      80.006  54.521  90.641  1.00  0.00           C
ATOM   3083  NE  ARG A 186      80.886  55.201  89.632  1.00  0.00           N
ATOM   3085  CZ  ARG A 186      80.586  56.381  89.102  1.00  0.00           C
ATOM   3086  NH1 ARG A 186      79.366  56.871  89.132  1.00  0.00           N
ATOM   3089  NH2 ARG A 186      81.536  57.101  88.521  1.00  0.00           N
ATOM   3092  C   ARG A 186      82.136  57.721  93.082  1.00  0.00           C
ATOM   3093  O   ARG A 186      83.326  57.951  93.092  1.00  0.00           O
ATOM   3094  N   ASP A 187      81.236  58.591  92.551  1.00  0.00           N
ATOM   3096  CA  ASP A 187      81.686  59.731  91.762  1.00  0.00           C
ATOM   3098  CB  ASP A 187      80.556  60.071  90.732  1.00  0.00           C
ATOM   3101  CG  ASP A 187      81.136  60.501  89.391  1.00  0.00           C
ATOM   3102  OD1 ASP A 187      81.816  61.531  89.282  1.00  0.00           O
ATOM   3103  OD2 ASP A 187      80.986  59.701  88.421  1.00  0.00           O
ATOM   3104  C   ASP A 187      82.076  60.891  92.691  1.00  0.00           C
ATOM   3105  O   ASP A 187      83.076  61.581  92.502  1.00  0.00           O
ATOM   3106  N   GLU A 188      81.346  61.001  93.831  1.00  0.00           N
ATOM   3108  CA  GLU A 188      81.526  62.041  94.832  1.00  0.00           C
ATOM   3110  CB  GLU A 188      80.156  62.431  95.432  1.00  0.00           C
ATOM   3113  CG  GLU A 188      79.286  63.201  94.412  1.00  0.00           C
ATOM   3116  CD  GLU A 188      79.976  64.421  93.822  1.00  0.00           C
ATOM   3117  OE1 GLU A 188      80.726  65.121  94.552  1.00  0.00           O
ATOM   3118  OE2 GLU A 188      79.766  64.701  92.612  1.00  0.00           O
ATOM   3119  C   GLU A 188      82.476  61.611  95.932  1.00  0.00           C
ATOM   3120  O   GLU A 188      82.926  62.401  96.772  1.00  0.00           O
ATOM   3121  N   GLN A 189      82.936  60.361  95.862  1.00  0.00           N
ATOM   3123  CA  GLN A 189      84.166  59.891  96.471  1.00  0.00           C
ATOM   3125  CB  GLN A 189      85.366  60.861  96.252  1.00  0.00           C
ATOM   3128  CG  GLN A 189      85.636  61.201  94.762  1.00  0.00           C
ATOM   3131  CD  GLN A 189      86.366  60.081  94.011  1.00  0.00           C
ATOM   3132  OE1 GLN A 189      87.486  59.771  94.422  1.00  0.00           O
ATOM   3133  NE2 GLN A 189      85.786  59.501  92.952  1.00  0.00           N
ATOM   3136  C   GLN A 189      83.996  59.511  97.942  1.00  0.00           C
ATOM   3137  O   GLN A 189      84.946  59.061  98.591  1.00  0.00           O
ATOM   3138  N   ASP A 190      82.776  59.571  98.512  1.00  0.00           N
ATOM   3140  CA  ASP A 190      82.536  59.161  99.872  1.00  0.00           C
ATOM   3142  CB  ASP A 190      81.266  59.781 100.532  1.00  0.00           C
ATOM   3145  CG  ASP A 190      81.156  61.291 100.471  1.00  0.00           C
ATOM   3146  OD1 ASP A 190      81.336  61.961 101.533  1.00  0.00           O
ATOM   3147  OD2 ASP A 190      80.806  61.781  99.371  1.00  0.00           O
ATOM   3148  C   ASP A 190      82.416  57.641 100.012  1.00  0.00           C
ATOM   3149  O   ASP A 190      82.046  56.901  99.102  1.00  0.00           O
ATOM   3150  N   ASP A 191      82.686  57.151 101.243  1.00  0.00           N
ATOM   3152  CA  ASP A 191      82.526  55.771 101.642  1.00  0.00           C
ATOM   3154  CB  ASP A 191      83.426  55.511 102.902  1.00  0.00           C
ATOM   3157  CG  ASP A 191      83.246  54.201 103.632  1.00  0.00           C
ATOM   3158  OD1 ASP A 191      82.386  53.381 103.222  1.00  0.00           O
ATOM   3159  OD2 ASP A 191      83.956  53.971 104.651  1.00  0.00           O
ATOM   3160  C   ASP A 191      81.026  55.531 101.871  1.00  0.00           C
ATOM   3161  O   ASP A 191      80.426  56.301 102.633  1.00  0.00           O
ATOM   3162  N   PRO A 192      80.316  54.561 101.272  1.00  0.00           N
ATOM   3163  CD  PRO A 192      80.856  53.651 100.261  1.00  0.00           C
ATOM   3166  CA  PRO A 192      78.866  54.451 101.402  1.00  0.00           C
ATOM   3168  CB  PRO A 192      78.466  53.341 100.411  1.00  0.00           C
ATOM   3171  CG  PRO A 192      79.766  52.601 100.081  1.00  0.00           C
ATOM   3174  C   PRO A 192      78.466  54.151 102.822  1.00  0.00           C
ATOM   3175  O   PRO A 192      77.326  54.391 103.182  1.00  0.00           O
ATOM   3176  N   LEU A 193      79.386  53.631 103.652  1.00  0.00           N
ATOM   3178  CA  LEU A 193      79.186  53.431 105.062  1.00  0.00           C
ATOM   3180  CB  LEU A 193      80.416  52.681 105.612  1.00  0.00           C
ATOM   3183  CG  LEU A 193      80.146  51.601 106.673  1.00  0.00           C
ATOM   3185  CD1 LEU A 193      81.456  51.161 107.301  1.00  0.00           C
ATOM   3189  CD2 LEU A 193      79.176  52.041 107.761  1.00  0.00           C
ATOM   3193  C   LEU A 193      78.956  54.751 105.822  1.00  0.00           C
ATOM   3194  O   LEU A 193      78.226  54.841 106.822  1.00  0.00           O
ATOM   3195  N   ASN A 194      79.596  55.861 105.392  1.00  0.00           N
ATOM   3197  CA  ASN A 194      79.776  57.041 106.222  1.00  0.00           C
ATOM   3199  CB  ASN A 194      81.126  57.771 105.901  1.00  0.00           C
ATOM   3202  CG  ASN A 194      82.356  57.081 106.511  1.00  0.00           C
ATOM   3203  OD1 ASN A 194      83.346  57.731 106.852  1.00  0.00           O
ATOM   3204  ND2 ASN A 194      82.286  55.751 106.731  1.00  0.00           N
ATOM   3207  C   ASN A 194      78.576  57.991 106.122  1.00  0.00           C
ATOM   3208  O   ASN A 194      78.426  58.921 106.911  1.00  0.00           O
ATOM   3209  N   LEU A 195      77.636  57.721 105.191  1.00  0.00           N
ATOM   3211  CA  LEU A 195      76.556  58.641 104.872  1.00  0.00           C
ATOM   3213  CB  LEU A 195      76.136  58.651 103.372  1.00  0.00           C
ATOM   3216  CG  LEU A 195      77.196  59.351 102.481  1.00  0.00           C
ATOM   3218  CD1 LEU A 195      78.496  58.571 102.431  1.00  0.00           C
ATOM   3222  CD2 LEU A 195      76.776  59.561 101.032  1.00  0.00           C
ATOM   3226  C   LEU A 195      75.356  58.401 105.761  1.00  0.00           C
ATOM   3227  O   LEU A 195      74.946  57.281 106.041  1.00  0.00           O
ATOM   3228  N   LYS A 196      74.796  59.511 106.262  1.00  0.00           N
ATOM   3230  CA  LYS A 196      73.686  59.581 107.171  1.00  0.00           C
ATOM   3232  CB  LYS A 196      73.826  60.631 108.301  1.00  0.00           C
ATOM   3235  CG  LYS A 196      75.136  60.651 109.091  1.00  0.00           C
ATOM   3238  CD  LYS A 196      76.346  61.261 108.352  1.00  0.00           C
ATOM   3241  CE  LYS A 196      77.666  60.991 109.072  1.00  0.00           C
ATOM   3244  NZ  LYS A 196      77.556  61.481 110.442  1.00  0.00           N
ATOM   3248  C   LYS A 196      72.516  60.051 106.352  1.00  0.00           C
ATOM   3249  O   LYS A 196      72.686  60.541 105.232  1.00  0.00           O
ATOM   3250  N   GLY A 197      71.306  59.981 106.891  1.00  0.00           N
ATOM   3252  CA  GLY A 197      70.146  60.491 106.212  1.00  0.00           C
ATOM   3255  C   GLY A 197      68.906  59.991 106.852  1.00  0.00           C
ATOM   3256  O   GLY A 197      68.926  59.381 107.923  1.00  0.00           O
ATOM   3257  N   SER A 198      67.786  60.261 106.172  1.00  0.00           N
ATOM   3259  CA  SER A 198      66.486  59.841 106.602  1.00  0.00           C
ATOM   3261  CB  SER A 198      65.316  60.601 105.892  1.00  0.00           C
ATOM   3264  OG  SER A 198      65.056  60.141 104.562  1.00  0.00           O
ATOM   3266  C   SER A 198      66.296  58.341 106.471  1.00  0.00           C
ATOM   3267  O   SER A 198      67.086  57.581 105.911  1.00  0.00           O
ATOM   3268  N   PHE A 199      65.156  57.871 107.011  1.00  0.00           N
ATOM   3270  CA  PHE A 199      64.666  56.511 106.902  1.00  0.00           C
ATOM   3272  CB  PHE A 199      63.336  56.371 107.662  1.00  0.00           C
ATOM   3275  CG  PHE A 199      63.536  56.601 109.132  1.00  0.00           C
ATOM   3276  CD1 PHE A 199      63.536  57.891 109.682  1.00  0.00           C
ATOM   3278  CE1 PHE A 199      63.746  58.081 111.041  1.00  0.00           C
ATOM   3280  CZ  PHE A 199      63.896  56.971 111.891  1.00  0.00           C
ATOM   3282  CD2 PHE A 199      63.636  55.491 109.993  1.00  0.00           C
ATOM   3284  CE2 PHE A 199      63.816  55.681 111.362  1.00  0.00           C
ATOM   3286  C   PHE A 199      64.386  56.121 105.471  1.00  0.00           C
ATOM   3287  O   PHE A 199      64.516  54.961 105.092  1.00  0.00           O
ATOM   3288  N   ALA A 200      63.996  57.091 104.642  1.00  0.00           N
ATOM   3290  CA  ALA A 200      63.766  56.901 103.242  1.00  0.00           C
ATOM   3292  CB  ALA A 200      62.666  57.861 102.773  1.00  0.00           C
ATOM   3296  C   ALA A 200      65.026  57.161 102.452  1.00  0.00           C
ATOM   3297  O   ALA A 200      64.986  57.231 101.231  1.00  0.00           O
ATOM   3298  N   GLY A 201      66.196  57.321 103.102  1.00  0.00           N
ATOM   3300  CA  GLY A 201      67.446  57.471 102.372  1.00  0.00           C
ATOM   3303  C   GLY A 201      67.646  58.801 101.731  1.00  0.00           C
ATOM   3304  O   GLY A 201      68.336  58.931 100.731  1.00  0.00           O
ATOM   3305  N   ALA A 202      67.046  59.851 102.301  1.00  0.00           N
ATOM   3307  CA  ALA A 202      67.246  61.191 101.841  1.00  0.00           C
ATOM   3309  CB  ALA A 202      65.946  61.961 102.102  1.00  0.00           C
ATOM   3313  C   ALA A 202      68.476  61.811 102.512  1.00  0.00           C
ATOM   3314  O   ALA A 202      68.856  61.411 103.611  1.00  0.00           O
ATOM   3315  N   MET A 203      69.166  62.751 101.832  1.00  0.00           N
ATOM   3317  CA  MET A 203      70.506  63.161 102.221  1.00  0.00           C
ATOM   3319  CB  MET A 203      71.566  62.501 101.312  1.00  0.00           C
ATOM   3322  CG  MET A 203      71.616  60.971 101.432  1.00  0.00           C
ATOM   3325  SD  MET A 203      72.786  60.151 100.322  1.00  0.00           S
ATOM   3326  CE  MET A 203      71.956  60.511  98.762  1.00  0.00           C
ATOM   3330  C   MET A 203      70.736  64.651 102.062  1.00  0.00           C
ATOM   3331  O   MET A 203      70.256  65.291 101.122  1.00  0.00           O
ATOM   3332  N   GLY A 204      71.576  65.231 102.942  1.00  0.00           N
ATOM   3334  CA  GLY A 204      71.996  66.611 102.792  1.00  0.00           C
ATOM   3337  C   GLY A 204      71.006  67.631 103.252  1.00  0.00           C
ATOM   3338  O   GLY A 204      69.906  67.311 103.702  1.00  0.00           O
ATOM   3339  N   TYR A 205      71.366  68.931 103.141  1.00  0.00           N
ATOM   3341  CA  TYR A 205      70.566  70.051 103.611  1.00  0.00           C
ATOM   3343  CB  TYR A 205      71.276  71.431 103.451  1.00  0.00           C
ATOM   3346  CG  TYR A 205      72.336  71.711 104.502  1.00  0.00           C
ATOM   3347  CD1 TYR A 205      73.366  70.791 104.752  1.00  0.00           C
ATOM   3349  CE1 TYR A 205      74.476  71.131 105.532  1.00  0.00           C
ATOM   3351  CZ  TYR A 205      74.566  72.401 106.103  1.00  0.00           C
ATOM   3352  OH  TYR A 205      75.726  72.731 106.832  1.00  0.00           O
ATOM   3354  CD2 TYR A 205      72.406  72.961 105.133  1.00  0.00           C
ATOM   3356  CE2 TYR A 205      73.516  73.311 105.921  1.00  0.00           C
ATOM   3358  C   TYR A 205      69.186  70.121 102.992  1.00  0.00           C
ATOM   3359  O   TYR A 205      68.246  70.581 103.622  1.00  0.00           O
ATOM   3360  N   GLY A 206      69.056  69.631 101.731  1.00  0.00           N
ATOM   3362  CA  GLY A 206      67.796  69.501 101.041  1.00  0.00           C
ATOM   3365  C   GLY A 206      67.106  68.161 101.212  1.00  0.00           C
ATOM   3366  O   GLY A 206      66.016  67.991 100.703  1.00  0.00           O
ATOM   3367  N   GLN A 207      67.706  67.151 101.883  1.00  0.00           N
ATOM   3369  CA  GLN A 207      67.186  65.781 101.883  1.00  0.00           C
ATOM   3371  CB  GLN A 207      66.056  65.551 102.911  1.00  0.00           C
ATOM   3374  CG  GLN A 207      66.486  65.711 104.391  1.00  0.00           C
ATOM   3377  CD  GLN A 207      67.496  64.651 104.861  1.00  0.00           C
ATOM   3378  OE1 GLN A 207      67.146  63.471 104.972  1.00  0.00           O
ATOM   3379  NE2 GLN A 207      68.736  65.071 105.191  1.00  0.00           N
ATOM   3382  C   GLN A 207      66.856  65.241 100.481  1.00  0.00           C
ATOM   3383  O   GLN A 207      65.806  64.701 100.152  1.00  0.00           O
ATOM   3384  N   PHE A 208      67.826  65.401  99.572  1.00  0.00           N
ATOM   3386  CA  PHE A 208      67.806  64.811  98.261  1.00  0.00           C
ATOM   3388  CB  PHE A 208      68.896  65.371  97.301  1.00  0.00           C
ATOM   3391  CG  PHE A 208      68.446  66.671  96.691  1.00  0.00           C
ATOM   3392  CD1 PHE A 208      68.266  67.811  97.481  1.00  0.00           C
ATOM   3394  CE1 PHE A 208      67.786  69.001  96.922  1.00  0.00           C
ATOM   3396  CZ  PHE A 208      67.436  69.041  95.562  1.00  0.00           C
ATOM   3398  CD2 PHE A 208      68.196  66.751  95.312  1.00  0.00           C
ATOM   3400  CE2 PHE A 208      67.676  67.931  94.752  1.00  0.00           C
ATOM   3402  C   PHE A 208      67.886  63.301  98.352  1.00  0.00           C
ATOM   3403  O   PHE A 208      68.796  62.741  98.951  1.00  0.00           O
ATOM   3404  N   MET A 209      66.916  62.601  97.742  1.00  0.00           N
ATOM   3406  CA  MET A 209      66.916  61.161  97.633  1.00  0.00           C
ATOM   3408  CB  MET A 209      65.466  60.671  97.472  1.00  0.00           C
ATOM   3411  CG  MET A 209      65.356  59.161  97.721  1.00  0.00           C
ATOM   3414  SD  MET A 209      63.696  58.461  97.783  1.00  0.00           S
ATOM   3415  CE  MET A 209      64.476  56.831  97.951  1.00  0.00           C
ATOM   3419  C   MET A 209      67.726  60.791  96.393  1.00  0.00           C
ATOM   3420  O   MET A 209      67.636  61.571  95.441  1.00  0.00           O
ATOM   3421  N   PRO A 210      68.536  59.741  96.331  1.00  0.00           N
ATOM   3422  CD  PRO A 210      68.726  58.801  97.441  1.00  0.00           C
ATOM   3425  CA  PRO A 210      69.486  59.461  95.252  1.00  0.00           C
ATOM   3427  CB  PRO A 210      69.866  58.011  95.492  1.00  0.00           C
ATOM   3430  CG  PRO A 210      69.866  57.881  97.011  1.00  0.00           C
ATOM   3433  C   PRO A 210      69.136  59.771  93.801  1.00  0.00           C
ATOM   3434  O   PRO A 210      69.926  60.461  93.152  1.00  0.00           O
ATOM   3435  N   SER A 211      67.996  59.341  93.242  1.00  0.00           N
ATOM   3437  CA  SER A 211      67.646  59.671  91.861  1.00  0.00           C
ATOM   3439  CB  SER A 211      66.496  58.821  91.243  1.00  0.00           C
ATOM   3442  OG  SER A 211      66.736  57.421  91.383  1.00  0.00           O
ATOM   3444  C   SER A 211      67.276  61.131  91.691  1.00  0.00           C
ATOM   3445  O   SER A 211      67.436  61.691  90.611  1.00  0.00           O
ATOM   3446  N   SER A 212      66.846  61.841  92.773  1.00  0.00           N
ATOM   3448  CA  SER A 212      66.826  63.301  92.801  1.00  0.00           C
ATOM   3450  CB  SER A 212      66.266  64.001  94.062  1.00  0.00           C
ATOM   3453  OG  SER A 212      64.896  63.701  94.301  1.00  0.00           O
ATOM   3455  C   SER A 212      68.186  63.911  92.682  1.00  0.00           C
ATOM   3456  O   SER A 212      68.356  64.931  92.031  1.00  0.00           O
ATOM   3457  N   TYR A 213      69.216  63.341  93.342  1.00  0.00           N
ATOM   3459  CA  TYR A 213      70.576  63.771  93.092  1.00  0.00           C
ATOM   3461  CB  TYR A 213      71.556  63.111  94.121  1.00  0.00           C
ATOM   3464  CG  TYR A 213      72.996  62.961  93.691  1.00  0.00           C
ATOM   3465  CD1 TYR A 213      74.006  63.771  94.231  1.00  0.00           C
ATOM   3467  CE1 TYR A 213      75.336  63.581  93.841  1.00  0.00           C
ATOM   3469  CZ  TYR A 213      75.646  62.621  92.861  1.00  0.00           C
ATOM   3470  OH  TYR A 213      76.956  62.361  92.432  1.00  0.00           O
ATOM   3472  CD2 TYR A 213      73.336  61.951  92.783  1.00  0.00           C
ATOM   3474  CE2 TYR A 213      74.646  61.821  92.322  1.00  0.00           C
ATOM   3476  C   TYR A 213      70.996  63.621  91.632  1.00  0.00           C
ATOM   3477  O   TYR A 213      71.436  64.581  91.021  1.00  0.00           O
ATOM   3478  N   LYS A 214      70.736  62.441  91.021  1.00  0.00           N
ATOM   3480  CA  LYS A 214      71.096  62.181  89.632  1.00  0.00           C
ATOM   3482  CB  LYS A 214      70.796  60.711  89.212  1.00  0.00           C
ATOM   3485  CG  LYS A 214      71.206  60.391  87.752  1.00  0.00           C
ATOM   3488  CD  LYS A 214      71.016  58.921  87.301  1.00  0.00           C
ATOM   3491  CE  LYS A 214      71.616  58.701  85.891  1.00  0.00           C
ATOM   3494  NZ  LYS A 214      71.676  57.281  85.481  1.00  0.00           N
ATOM   3498  C   LYS A 214      70.436  63.131  88.652  1.00  0.00           C
ATOM   3499  O   LYS A 214      71.016  63.541  87.652  1.00  0.00           O
ATOM   3500  N   GLN A 215      69.176  63.471  88.911  1.00  0.00           N
ATOM   3502  CA  GLN A 215      68.416  64.361  88.072  1.00  0.00           C
ATOM   3504  CB  GLN A 215      66.946  63.931  88.212  1.00  0.00           C
ATOM   3507  CG  GLN A 215      66.706  62.631  87.422  1.00  0.00           C
ATOM   3510  CD  GLN A 215      65.226  62.291  87.353  1.00  0.00           C
ATOM   3511  OE1 GLN A 215      64.526  62.751  86.441  1.00  0.00           O
ATOM   3512  NE2 GLN A 215      64.756  61.431  88.281  1.00  0.00           N
ATOM   3515  C   GLN A 215      68.566  65.851  88.302  1.00  0.00           C
ATOM   3516  O   GLN A 215      68.566  66.641  87.362  1.00  0.00           O
ATOM   3517  N   TYR A 216      68.686  66.281  89.573  1.00  0.00           N
ATOM   3519  CA  TYR A 216      68.406  67.661  89.911  1.00  0.00           C
ATOM   3521  CB  TYR A 216      67.176  67.731  90.852  1.00  0.00           C
ATOM   3524  CG  TYR A 216      65.946  67.161  90.201  1.00  0.00           C
ATOM   3525  CD1 TYR A 216      65.406  67.801  89.072  1.00  0.00           C
ATOM   3527  CE1 TYR A 216      64.266  67.291  88.442  1.00  0.00           C
ATOM   3529  CZ  TYR A 216      63.636  66.151  88.941  1.00  0.00           C
ATOM   3530  OH  TYR A 216      62.486  65.671  88.261  1.00  0.00           O
ATOM   3532  CD2 TYR A 216      65.286  66.031  90.712  1.00  0.00           C
ATOM   3534  CE2 TYR A 216      64.146  65.511  90.081  1.00  0.00           C
ATOM   3536  C   TYR A 216      69.546  68.331  90.662  1.00  0.00           C
ATOM   3537  O   TYR A 216      69.536  69.551  90.842  1.00  0.00           O
ATOM   3538  N   ALA A 217      70.556  67.571  91.133  1.00  0.00           N
ATOM   3540  CA  ALA A 217      71.646  68.161  91.861  1.00  0.00           C
ATOM   3542  CB  ALA A 217      72.386  67.091  92.682  1.00  0.00           C
ATOM   3546  C   ALA A 217      72.556  68.931  90.921  1.00  0.00           C
ATOM   3547  O   ALA A 217      72.606  68.651  89.732  1.00  0.00           O
ATOM   3548  N   VAL A 218      73.226  69.991  91.393  1.00  0.00           N
ATOM   3550  CA  VAL A 218      74.096  70.761  90.501  1.00  0.00           C
ATOM   3552  CB  VAL A 218      73.436  72.011  89.911  1.00  0.00           C
ATOM   3554  CG1 VAL A 218      74.366  72.701  88.893  1.00  0.00           C
ATOM   3558  CG2 VAL A 218      72.146  71.631  89.202  1.00  0.00           C
ATOM   3562  C   VAL A 218      75.236  71.211  91.352  1.00  0.00           C
ATOM   3563  O   VAL A 218      75.016  71.741  92.441  1.00  0.00           O
ATOM   3564  N   ASP A 219      76.486  71.101  90.872  1.00  0.00           N
ATOM   3566  CA  ASP A 219      77.596  71.861  91.411  1.00  0.00           C
ATOM   3568  CB  ASP A 219      78.876  71.481  90.652  1.00  0.00           C
ATOM   3571  CG  ASP A 219      80.076  72.351  90.972  1.00  0.00           C
ATOM   3572  OD1 ASP A 219      80.106  73.041  92.001  1.00  0.00           O
ATOM   3573  OD2 ASP A 219      81.056  72.261  90.182  1.00  0.00           O
ATOM   3574  C   ASP A 219      77.296  73.351  91.331  1.00  0.00           C
ATOM   3575  O   ASP A 219      77.246  73.971  90.273  1.00  0.00           O
ATOM   3576  N   PHE A 220      77.026  73.951  92.481  1.00  0.00           N
ATOM   3578  CA  PHE A 220      76.666  75.331  92.512  1.00  0.00           C
ATOM   3580  CB  PHE A 220      75.426  75.451  93.421  1.00  0.00           C
ATOM   3583  CG  PHE A 220      74.726  76.741  93.132  1.00  0.00           C
ATOM   3584  CD1 PHE A 220      74.116  76.941  91.882  1.00  0.00           C
ATOM   3586  CE1 PHE A 220      73.536  78.171  91.572  1.00  0.00           C
ATOM   3588  CZ  PHE A 220      73.536  79.201  92.523  1.00  0.00           C
ATOM   3590  CD2 PHE A 220      74.706  77.771  94.081  1.00  0.00           C
ATOM   3592  CE2 PHE A 220      74.106  79.001  93.782  1.00  0.00           C
ATOM   3594  C   PHE A 220      77.856  76.071  93.062  1.00  0.00           C
ATOM   3595  O   PHE A 220      78.076  77.231  92.721  1.00  0.00           O
ATOM   3596  N   SER A 221      78.686  75.371  93.862  1.00  0.00           N
ATOM   3598  CA  SER A 221      79.936  75.811  94.441  1.00  0.00           C
ATOM   3600  CB  SER A 221      80.506  74.631  95.283  1.00  0.00           C
ATOM   3603  OG  SER A 221      81.796  74.861  95.831  1.00  0.00           O
ATOM   3605  C   SER A 221      80.946  76.251  93.401  1.00  0.00           C
ATOM   3606  O   SER A 221      81.626  77.271  93.542  1.00  0.00           O
ATOM   3607  N   GLY A 222      81.026  75.471  92.313  1.00  0.00           N
ATOM   3609  CA  GLY A 222      81.976  75.571  91.243  1.00  0.00           C
ATOM   3612  C   GLY A 222      83.256  74.881  91.611  1.00  0.00           C
ATOM   3613  O   GLY A 222      84.336  75.311  91.191  1.00  0.00           O
ATOM   3614  N   ASP A 223      83.176  73.811  92.422  1.00  0.00           N
ATOM   3616  CA  ASP A 223      84.356  73.111  92.911  1.00  0.00           C
ATOM   3618  CB  ASP A 223      84.326  72.981  94.482  1.00  0.00           C
ATOM   3621  CG  ASP A 223      83.596  71.811  95.121  1.00  0.00           C
ATOM   3622  OD1 ASP A 223      83.066  70.931  94.412  1.00  0.00           O
ATOM   3623  OD2 ASP A 223      83.636  71.721  96.383  1.00  0.00           O
ATOM   3624  C   ASP A 223      84.576  71.811  92.151  1.00  0.00           C
ATOM   3625  O   ASP A 223      85.636  71.191  92.271  1.00  0.00           O
ATOM   3626  N   GLY A 224      83.616  71.411  91.282  1.00  0.00           N
ATOM   3628  CA  GLY A 224      83.696  70.261  90.411  1.00  0.00           C
ATOM   3631  C   GLY A 224      83.066  69.041  91.002  1.00  0.00           C
ATOM   3632  O   GLY A 224      83.046  67.981  90.382  1.00  0.00           O
ATOM   3633  N   HIS A 225      82.556  69.121  92.232  1.00  0.00           N
ATOM   3635  CA  HIS A 225      81.966  68.021  92.952  1.00  0.00           C
ATOM   3637  CB  HIS A 225      82.696  67.801  94.312  1.00  0.00           C
ATOM   3640  ND1 HIS A 225      84.826  67.031  95.371  1.00  0.00           N
ATOM   3641  CG  HIS A 225      84.186  67.531  94.242  1.00  0.00           C
ATOM   3642  CE1 HIS A 225      86.046  66.721  94.962  1.00  0.00           C
ATOM   3644  NE2 HIS A 225      86.236  67.031  93.672  1.00  0.00           N
ATOM   3646  CD2 HIS A 225      85.056  67.551  93.191  1.00  0.00           C
ATOM   3648  C   HIS A 225      80.526  68.441  93.183  1.00  0.00           C
ATOM   3649  O   HIS A 225      80.196  69.611  93.012  1.00  0.00           O
ATOM   3650  N   ILE A 226      79.606  67.541  93.542  1.00  0.00           N
ATOM   3652  CA  ILE A 226      78.316  67.981  94.023  1.00  0.00           C
ATOM   3654  CB  ILE A 226      77.206  67.931  92.981  1.00  0.00           C
ATOM   3656  CG2 ILE A 226      76.976  66.511  92.432  1.00  0.00           C
ATOM   3660  CG1 ILE A 226      75.896  68.661  93.401  1.00  0.00           C
ATOM   3663  CD  ILE A 226      75.166  68.191  94.671  1.00  0.00           C
ATOM   3667  C   ILE A 226      78.016  67.291  95.341  1.00  0.00           C
ATOM   3668  O   ILE A 226      77.666  66.121  95.471  1.00  0.00           O
ATOM   3669  N   ASN A 227      78.136  68.101  96.402  1.00  0.00           N
ATOM   3671  CA  ASN A 227      78.096  67.611  97.752  1.00  0.00           C
ATOM   3673  CB  ASN A 227      79.356  68.161  98.482  1.00  0.00           C
ATOM   3676  CG  ASN A 227      79.496  67.681  99.911  1.00  0.00           C
ATOM   3677  OD1 ASN A 227      78.636  66.991 100.462  1.00  0.00           O
ATOM   3678  ND2 ASN A 227      80.626  68.051 100.563  1.00  0.00           N
ATOM   3681  C   ASN A 227      76.776  68.031  98.382  1.00  0.00           C
ATOM   3682  O   ASN A 227      76.526  69.201  98.661  1.00  0.00           O
ATOM   3683  N   LEU A 228      75.886  67.071  98.691  1.00  0.00           N
ATOM   3685  CA  LEU A 228      74.606  67.381  99.301  1.00  0.00           C
ATOM   3687  CB  LEU A 228      73.666  66.151  99.292  1.00  0.00           C
ATOM   3690  CG  LEU A 228      73.366  65.581  97.902  1.00  0.00           C
ATOM   3692  CD1 LEU A 228      72.536  64.311  98.072  1.00  0.00           C
ATOM   3696  CD2 LEU A 228      72.656  66.591  96.972  1.00  0.00           C
ATOM   3700  C   LEU A 228      74.756  67.881 100.742  1.00  0.00           C
ATOM   3701  O   LEU A 228      73.826  68.431 101.331  1.00  0.00           O
ATOM   3702  N   TRP A 229      75.956  67.721 101.321  1.00  0.00           N
ATOM   3704  CA  TRP A 229      76.356  68.281 102.592  1.00  0.00           C
ATOM   3706  CB  TRP A 229      77.236  67.271 103.392  1.00  0.00           C
ATOM   3709  CG  TRP A 229      76.556  66.001 103.812  1.00  0.00           C
ATOM   3710  CD1 TRP A 229      76.156  65.721 105.092  1.00  0.00           C
ATOM   3712  NE1 TRP A 229      75.506  64.511 105.121  1.00  0.00           N
ATOM   3714  CE2 TRP A 229      75.516  63.961 103.883  1.00  0.00           C
ATOM   3715  CD2 TRP A 229      76.186  64.861 103.012  1.00  0.00           C
ATOM   3716  CE3 TRP A 229      76.336  64.521 101.673  1.00  0.00           C
ATOM   3718  CZ3 TRP A 229      75.806  63.311 101.222  1.00  0.00           C
ATOM   3720  CZ2 TRP A 229      74.996  62.761 103.442  1.00  0.00           C
ATOM   3722  CH2 TRP A 229      75.136  62.461 102.092  1.00  0.00           C
ATOM   3724  C   TRP A 229      77.136  69.591 102.441  1.00  0.00           C
ATOM   3725  O   TRP A 229      77.416  70.231 103.463  1.00  0.00           O
ATOM   3726  N   ASP A 230      77.426  70.091 101.212  1.00  0.00           N
ATOM   3728  CA  ASP A 230      77.916  71.461 101.021  1.00  0.00           C
ATOM   3730  CB  ASP A 230      78.956  71.651  99.872  1.00  0.00           C
ATOM   3733  CG  ASP A 230      79.586  73.041  99.981  1.00  0.00           C
ATOM   3734  OD1 ASP A 230      78.966  74.041  99.531  1.00  0.00           O
ATOM   3735  OD2 ASP A 230      80.606  73.141 100.722  1.00  0.00           O
ATOM   3736  C   ASP A 230      76.726  72.401 100.801  1.00  0.00           C
ATOM   3737  O   ASP A 230      75.876  72.151  99.941  1.00  0.00           O
ATOM   3738  N   PRO A 231      76.566  73.471 101.572  1.00  0.00           N
ATOM   3739  CD  PRO A 231      77.476  73.851 102.652  1.00  0.00           C
ATOM   3742  CA  PRO A 231      75.346  74.251 101.591  1.00  0.00           C
ATOM   3744  CB  PRO A 231      75.476  75.151 102.822  1.00  0.00           C
ATOM   3747  CG  PRO A 231      76.986  75.221 103.082  1.00  0.00           C
ATOM   3750  C   PRO A 231      75.186  75.011 100.292  1.00  0.00           C
ATOM   3751  O   PRO A 231      74.066  75.121  99.822  1.00  0.00           O
ATOM   3752  N   VAL A 232      76.276  75.501  99.682  1.00  0.00           N
ATOM   3754  CA  VAL A 232      76.206  76.161  98.392  1.00  0.00           C
ATOM   3756  CB  VAL A 232      77.556  76.741  97.992  1.00  0.00           C
ATOM   3758  CG1 VAL A 232      77.486  77.451  96.621  1.00  0.00           C
ATOM   3762  CG2 VAL A 232      78.026  77.751  99.062  1.00  0.00           C
ATOM   3766  C   VAL A 232      75.646  75.251  97.301  1.00  0.00           C
ATOM   3767  O   VAL A 232      74.716  75.631  96.581  1.00  0.00           O
ATOM   3768  N   ASP A 233      76.106  73.991  97.222  1.00  0.00           N
ATOM   3770  CA  ASP A 233      75.536  73.001  96.312  1.00  0.00           C
ATOM   3772  CB  ASP A 233      76.286  71.661  96.441  1.00  0.00           C
ATOM   3775  CG  ASP A 233      77.716  71.811  95.992  1.00  0.00           C
ATOM   3776  OD1 ASP A 233      78.006  72.711  95.172  1.00  0.00           O
ATOM   3777  OD2 ASP A 233      78.506  70.941  96.441  1.00  0.00           O
ATOM   3778  C   ASP A 233      74.076  72.711  96.581  1.00  0.00           C
ATOM   3779  O   ASP A 233      73.246  72.691  95.672  1.00  0.00           O
ATOM   3780  N   ALA A 234      73.696  72.551  97.852  1.00  0.00           N
ATOM   3782  CA  ALA A 234      72.326  72.371  98.261  1.00  0.00           C
ATOM   3784  CB  ALA A 234      72.276  72.081  99.771  1.00  0.00           C
ATOM   3788  C   ALA A 234      71.376  73.511  97.892  1.00  0.00           C
ATOM   3789  O   ALA A 234      70.266  73.271  97.431  1.00  0.00           O
ATOM   3790  N   ILE A 235      71.826  74.791  98.012  1.00  0.00           N
ATOM   3792  CA  ILE A 235      71.096  75.941  97.481  1.00  0.00           C
ATOM   3794  CB  ILE A 235      71.826  77.261  97.773  1.00  0.00           C
ATOM   3796  CG2 ILE A 235      71.176  78.481  97.062  1.00  0.00           C
ATOM   3800  CG1 ILE A 235      71.936  77.571  99.292  1.00  0.00           C
ATOM   3803  CD  ILE A 235      70.616  77.621 100.051  1.00  0.00           C
ATOM   3807  C   ILE A 235      70.826  75.841  95.982  1.00  0.00           C
ATOM   3808  O   ILE A 235      69.696  76.031  95.532  1.00  0.00           O
ATOM   3809  N   GLY A 236      71.846  75.481  95.161  1.00  0.00           N
ATOM   3811  CA  GLY A 236      71.666  75.281  93.722  1.00  0.00           C
ATOM   3814  C   GLY A 236      70.816  74.101  93.352  1.00  0.00           C
ATOM   3815  O   GLY A 236      69.946  74.171  92.493  1.00  0.00           O
ATOM   3816  N   SER A 237      71.056  72.961  94.033  1.00  0.00           N
ATOM   3818  CA  SER A 237      70.306  71.721  93.871  1.00  0.00           C
ATOM   3820  CB  SER A 237      70.846  70.571  94.771  1.00  0.00           C
ATOM   3823  OG  SER A 237      72.166  70.211  94.382  1.00  0.00           O
ATOM   3825  C   SER A 237      68.826  71.861  94.161  1.00  0.00           C
ATOM   3826  O   SER A 237      67.996  71.381  93.382  1.00  0.00           O
ATOM   3827  N   VAL A 238      68.426  72.551  95.252  1.00  0.00           N
ATOM   3829  CA  VAL A 238      67.026  72.911  95.481  1.00  0.00           C
ATOM   3831  CB  VAL A 238      66.806  73.551  96.852  1.00  0.00           C
ATOM   3833  CG1 VAL A 238      65.356  74.061  97.011  1.00  0.00           C
ATOM   3837  CG2 VAL A 238      67.056  72.501  97.951  1.00  0.00           C
ATOM   3841  C   VAL A 238      66.466  73.811  94.391  1.00  0.00           C
ATOM   3842  O   VAL A 238      65.396  73.561  93.852  1.00  0.00           O
ATOM   3843  N   ALA A 239      67.226  74.841  93.981  1.00  0.00           N
ATOM   3845  CA  ALA A 239      66.826  75.741  92.923  1.00  0.00           C
ATOM   3847  CB  ALA A 239      67.916  76.821  92.822  1.00  0.00           C
ATOM   3851  C   ALA A 239      66.586  75.061  91.572  1.00  0.00           C
ATOM   3852  O   ALA A 239      65.566  75.291  90.911  1.00  0.00           O
ATOM   3853  N   ASN A 240      67.496  74.151  91.161  1.00  0.00           N
ATOM   3855  CA  ASN A 240      67.366  73.321  89.981  1.00  0.00           C
ATOM   3857  CB  ASN A 240      68.696  72.571  89.732  1.00  0.00           C
ATOM   3860  CG  ASN A 240      68.736  71.981  88.323  1.00  0.00           C
ATOM   3861  OD1 ASN A 240      68.146  72.551  87.402  1.00  0.00           O
ATOM   3862  ND2 ASN A 240      69.346  70.791  88.152  1.00  0.00           N
ATOM   3865  C   ASN A 240      66.186  72.351  90.023  1.00  0.00           C
ATOM   3866  O   ASN A 240      65.486  72.171  89.033  1.00  0.00           O
ATOM   3867  N   TYR A 241      65.916  71.731  91.182  1.00  0.00           N
ATOM   3869  CA  TYR A 241      64.746  70.881  91.402  1.00  0.00           C
ATOM   3871  CB  TYR A 241      64.826  70.341  92.861  1.00  0.00           C
ATOM   3874  CG  TYR A 241      63.786  69.301  93.212  1.00  0.00           C
ATOM   3875  CD1 TYR A 241      62.496  69.671  93.642  1.00  0.00           C
ATOM   3877  CE1 TYR A 241      61.586  68.691  94.062  1.00  0.00           C
ATOM   3879  CZ  TYR A 241      61.956  67.341  94.062  1.00  0.00           C
ATOM   3880  OH  TYR A 241      61.096  66.361  94.573  1.00  0.00           O
ATOM   3882  CD2 TYR A 241      64.136  67.951  93.212  1.00  0.00           C
ATOM   3884  CE2 TYR A 241      63.226  66.971  93.612  1.00  0.00           C
ATOM   3886  C   TYR A 241      63.436  71.631  91.172  1.00  0.00           C
ATOM   3887  O   TYR A 241      62.566  71.181  90.432  1.00  0.00           O
ATOM   3888  N   PHE A 242      63.306  72.841  91.751  1.00  0.00           N
ATOM   3890  CA  PHE A 242      62.186  73.731  91.523  1.00  0.00           C
ATOM   3892  CB  PHE A 242      62.276  74.951  92.462  1.00  0.00           C
ATOM   3895  CG  PHE A 242      61.586  74.651  93.762  1.00  0.00           C
ATOM   3896  CD1 PHE A 242      62.246  74.051  94.841  1.00  0.00           C
ATOM   3898  CE1 PHE A 242      61.566  73.741  96.021  1.00  0.00           C
ATOM   3900  CZ  PHE A 242      60.206  74.051  96.133  1.00  0.00           C
ATOM   3902  CD2 PHE A 242      60.236  74.991  93.902  1.00  0.00           C
ATOM   3904  CE2 PHE A 242      59.536  74.681  95.072  1.00  0.00           C
ATOM   3906  C   PHE A 242      61.956  74.181  90.091  1.00  0.00           C
ATOM   3907  O   PHE A 242      60.826  74.121  89.602  1.00  0.00           O
ATOM   3908  N   LYS A 243      63.016  74.581  89.342  1.00  0.00           N
ATOM   3910  CA  LYS A 243      62.866  74.951  87.932  1.00  0.00           C
ATOM   3912  CB  LYS A 243      64.196  75.541  87.322  1.00  0.00           C
ATOM   3915  CG  LYS A 243      65.176  74.591  86.602  1.00  0.00           C
ATOM   3918  CD  LYS A 243      66.076  75.311  85.572  1.00  0.00           C
ATOM   3921  CE  LYS A 243      66.996  74.351  84.792  1.00  0.00           C
ATOM   3924  NZ  LYS A 243      68.186  75.041  84.251  1.00  0.00           N
ATOM   3928  C   LYS A 243      62.306  73.781  87.122  1.00  0.00           C
ATOM   3929  O   LYS A 243      61.396  73.911  86.301  1.00  0.00           O
ATOM   3930  N   ALA A 244      62.766  72.551  87.402  1.00  0.00           N
ATOM   3932  CA  ALA A 244      62.406  71.391  86.611  1.00  0.00           C
ATOM   3934  CB  ALA A 244      63.576  70.401  86.653  1.00  0.00           C
ATOM   3938  C   ALA A 244      61.166  70.661  87.122  1.00  0.00           C
ATOM   3939  O   ALA A 244      60.796  69.631  86.562  1.00  0.00           O
ATOM   3940  N   HIS A 245      60.486  71.211  88.141  1.00  0.00           N
ATOM   3942  CA  HIS A 245      59.136  70.811  88.502  1.00  0.00           C
ATOM   3944  CB  HIS A 245      59.046  70.391  89.993  1.00  0.00           C
ATOM   3947  ND1 HIS A 245      61.006  68.901  90.632  1.00  0.00           N
ATOM   3949  CG  HIS A 245      59.686  69.041  90.283  1.00  0.00           C
ATOM   3950  CE1 HIS A 245      61.206  67.611  90.982  1.00  0.00           C
ATOM   3952  NE2 HIS A 245      60.106  66.901  90.911  1.00  0.00           N
ATOM   3953  CD2 HIS A 245      59.146  67.791  90.441  1.00  0.00           C
ATOM   3955  C   HIS A 245      58.136  71.911  88.162  1.00  0.00           C
ATOM   3956  O   HIS A 245      56.946  71.811  88.463  1.00  0.00           O
ATOM   3957  N   GLY A 246      58.596  72.981  87.462  1.00  0.00           N
ATOM   3959  CA  GLY A 246      57.696  74.001  86.933  1.00  0.00           C
ATOM   3962  C   GLY A 246      57.556  75.191  87.841  1.00  0.00           C
ATOM   3963  O   GLY A 246      56.456  75.681  88.072  1.00  0.00           O
ATOM   3964  N   TRP A 247      58.676  75.681  88.391  1.00  0.00           N
ATOM   3966  CA  TRP A 247      58.676  76.981  89.023  1.00  0.00           C
ATOM   3968  CB  TRP A 247      59.846  77.131  90.032  1.00  0.00           C
ATOM   3971  CG  TRP A 247      59.746  78.401  90.823  1.00  0.00           C
ATOM   3972  CD1 TRP A 247      60.286  79.621  90.532  1.00  0.00           C
ATOM   3974  NE1 TRP A 247      59.776  80.561  91.411  1.00  0.00           N
ATOM   3976  CE2 TRP A 247      58.916  79.951  92.262  1.00  0.00           C
ATOM   3977  CD2 TRP A 247      58.866  78.581  91.933  1.00  0.00           C
ATOM   3978  CE3 TRP A 247      58.046  77.721  92.643  1.00  0.00           C
ATOM   3980  CZ3 TRP A 247      57.306  78.241  93.703  1.00  0.00           C
ATOM   3982  CZ2 TRP A 247      58.136  80.481  93.272  1.00  0.00           C
ATOM   3984  CH2 TRP A 247      57.326  79.601  93.992  1.00  0.00           C
ATOM   3986  C   TRP A 247      58.746  78.081  87.981  1.00  0.00           C
ATOM   3987  O   TRP A 247      59.726  78.261  87.262  1.00  0.00           O
ATOM   3988  N   VAL A 248      57.706  78.911  87.892  1.00  0.00           N
ATOM   3990  CA  VAL A 248      57.726  80.131  87.132  1.00  0.00           C
ATOM   3992  CB  VAL A 248      56.376  80.311  86.451  1.00  0.00           C
ATOM   3994  CG1 VAL A 248      55.246  80.361  87.481  1.00  0.00           C
ATOM   3998  CG2 VAL A 248      56.346  81.541  85.543  1.00  0.00           C
ATOM   4002  C   VAL A 248      58.146  81.271  88.051  1.00  0.00           C
ATOM   4003  O   VAL A 248      57.776  81.301  89.231  1.00  0.00           O
ATOM   4004  N   LYS A 249      58.976  82.241  87.581  1.00  0.00           N
ATOM   4006  CA  LYS A 249      59.536  83.251  88.463  1.00  0.00           C
ATOM   4008  CB  LYS A 249      60.986  83.711  88.132  1.00  0.00           C
ATOM   4011  CG  LYS A 249      61.176  84.611  86.891  1.00  0.00           C
ATOM   4014  CD  LYS A 249      62.466  85.471  86.891  1.00  0.00           C
ATOM   4017  CE  LYS A 249      63.716  84.731  87.372  1.00  0.00           C
ATOM   4020  NZ  LYS A 249      64.986  85.381  86.982  1.00  0.00           N
ATOM   4024  C   LYS A 249      58.616  84.461  88.512  1.00  0.00           C
ATOM   4025  O   LYS A 249      57.866  84.751  87.591  1.00  0.00           O
ATOM   4026  N   GLY A 250      58.586  85.181  89.641  1.00  0.00           N
ATOM   4028  CA  GLY A 250      57.676  86.311  89.762  1.00  0.00           C
ATOM   4031  C   GLY A 250      56.276  85.941  90.172  1.00  0.00           C
ATOM   4032  O   GLY A 250      55.686  86.641  90.992  1.00  0.00           O
ATOM   4033  N   ASP A 251      55.676  84.851  89.622  1.00  0.00           N
ATOM   4035  CA  ASP A 251      54.306  84.481  89.922  1.00  0.00           C
ATOM   4037  CB  ASP A 251      53.696  83.311  89.072  1.00  0.00           C
ATOM   4040  CG  ASP A 251      53.456  83.691  87.612  1.00  0.00           C
ATOM   4041  OD1 ASP A 251      53.606  84.901  87.332  1.00  0.00           O
ATOM   4042  OD2 ASP A 251      52.966  82.841  86.822  1.00  0.00           O
ATOM   4043  C   ASP A 251      54.016  84.191  91.383  1.00  0.00           C
ATOM   4044  O   ASP A 251      54.846  83.701  92.151  1.00  0.00           O
ATOM   4045  N   GLN A 252      52.766  84.491  91.772  1.00  0.00           N
ATOM   4047  CA  GLN A 252      52.236  84.221  93.082  1.00  0.00           C
ATOM   4049  CB  GLN A 252      50.766  84.651  93.172  1.00  0.00           C
ATOM   4052  CG  GLN A 252      50.546  86.141  92.852  1.00  0.00           C
ATOM   4055  CD  GLN A 252      49.066  86.481  92.981  1.00  0.00           C
ATOM   4056  OE1 GLN A 252      48.206  85.621  92.812  1.00  0.00           O
ATOM   4057  NE2 GLN A 252      48.756  87.761  93.261  1.00  0.00           N
ATOM   4060  C   GLN A 252      52.326  82.761  93.442  1.00  0.00           C
ATOM   4061  O   GLN A 252      52.146  81.871  92.612  1.00  0.00           O
ATOM   4062  N   VAL A 253      52.616  82.461  94.713  1.00  0.00           N
ATOM   4064  CA  VAL A 253      52.446  81.121  95.261  1.00  0.00           C
ATOM   4066  CB  VAL A 253      53.166  81.061  96.591  1.00  0.00           C
ATOM   4068  CG1 VAL A 253      52.826  79.761  97.353  1.00  0.00           C
ATOM   4072  CG2 VAL A 253      54.666  81.191  96.282  1.00  0.00           C
ATOM   4076  C   VAL A 253      50.996  80.781  95.452  1.00  0.00           C
ATOM   4077  O   VAL A 253      50.476  79.771  94.981  1.00  0.00           O
ATOM   4078  N   ALA A 254      50.306  81.681  96.142  1.00  0.00           N
ATOM   4080  CA  ALA A 254      48.936  81.551  96.481  1.00  0.00           C
ATOM   4082  CB  ALA A 254      48.746  80.571  97.643  1.00  0.00           C
ATOM   4086  C   ALA A 254      48.536  82.941  96.882  1.00  0.00           C
ATOM   4087  O   ALA A 254      49.396  83.771  97.192  1.00  0.00           O
ATOM   4088  N   VAL A 255      47.226  83.211  96.871  1.00  0.00           N
ATOM   4090  CA  VAL A 255      46.666  84.421  97.441  1.00  0.00           C
ATOM   4092  CB  VAL A 255      46.066  85.381  96.441  1.00  0.00           C
ATOM   4094  CG1 VAL A 255      47.216  85.951  95.602  1.00  0.00           C
ATOM   4098  CG2 VAL A 255      45.046  84.681  95.532  1.00  0.00           C
ATOM   4102  C   VAL A 255      45.616  84.041  98.421  1.00  0.00           C
ATOM   4103  O   VAL A 255      44.886  83.071  98.252  1.00  0.00           O
ATOM   4104  N   MET A 256      45.486  84.821  99.511  1.00  0.00           N
ATOM   4106  CA  MET A 256      44.376  84.691 100.423  1.00  0.00           C
ATOM   4108  CB  MET A 256      44.636  85.571 101.652  1.00  0.00           C
ATOM   4111  CG  MET A 256      43.696  85.311 102.841  1.00  0.00           C
ATOM   4114  SD  MET A 256      44.056  86.321 104.322  1.00  0.00           S
ATOM   4115  CE  MET A 256      45.716  85.651 104.651  1.00  0.00           C
ATOM   4119  C   MET A 256      43.066  85.021  99.713  1.00  0.00           C
ATOM   4120  O   MET A 256      42.986  85.921  98.871  1.00  0.00           O
ATOM   4121  N   ALA A 257      42.006  84.271 100.012  1.00  0.00           N
ATOM   4123  CA  ALA A 257      40.696  84.541  99.511  1.00  0.00           C
ATOM   4125  CB  ALA A 257      39.966  83.241  99.152  1.00  0.00           C
ATOM   4129  C   ALA A 257      39.966  85.251 100.621  1.00  0.00           C
ATOM   4130  O   ALA A 257      40.186  84.961 101.801  1.00  0.00           O
ATOM   4131  N   ASN A 258      39.086  86.201 100.302  1.00  0.00           N
ATOM   4133  CA  ASN A 258      38.106  86.591 101.292  1.00  0.00           C
ATOM   4135  CB  ASN A 258      37.716  88.071 101.212  1.00  0.00           C
ATOM   4138  CG  ASN A 258      38.996  88.891 101.082  1.00  0.00           C
ATOM   4139  OD1 ASN A 258      39.866  88.881 101.972  1.00  0.00           O
ATOM   4140  ND2 ASN A 258      39.086  89.681 100.001  1.00  0.00           N
ATOM   4143  C   ASN A 258      36.916  85.691 101.111  1.00  0.00           C
ATOM   4144  O   ASN A 258      36.846  84.951 100.143  1.00  0.00           O
ATOM   4145  N   GLY A 259      35.966  85.711 102.072  1.00  0.00           N
ATOM   4147  CA  GLY A 259      34.806  84.841 102.051  1.00  0.00           C
ATOM   4150  C   GLY A 259      35.076  83.451 102.562  1.00  0.00           C
ATOM   4151  O   GLY A 259      36.056  83.161 103.261  1.00  0.00           O
ATOM   4152  N   GLN A 260      34.156  82.531 102.291  1.00  0.00           N
ATOM   4154  CA  GLN A 260      34.146  81.241 102.923  1.00  0.00           C
ATOM   4156  CB  GLN A 260      33.256  81.301 104.201  1.00  0.00           C
ATOM   4159  CG  GLN A 260      33.646  80.331 105.352  1.00  0.00           C
ATOM   4162  CD  GLN A 260      34.776  80.861 106.243  1.00  0.00           C
ATOM   4163  OE1 GLN A 260      34.976  80.461 107.382  1.00  0.00           O
ATOM   4164  NE2 GLN A 260      35.606  81.771 105.691  1.00  0.00           N
ATOM   4167  C   GLN A 260      33.516  80.321 101.922  1.00  0.00           C
ATOM   4168  O   GLN A 260      32.546  80.711 101.282  1.00  0.00           O
ATOM   4169  N   ALA A 261      34.006  79.071 101.771  1.00  0.00           N
ATOM   4171  CA  ALA A 261      33.216  78.061 101.103  1.00  0.00           C
ATOM   4173  CB  ALA A 261      33.756  77.801  99.692  1.00  0.00           C
ATOM   4177  C   ALA A 261      33.096  76.771 101.911  1.00  0.00           C
ATOM   4178  O   ALA A 261      34.096  76.101 102.182  1.00  0.00           O
ATOM   4179  N   PRO A 262      31.906  76.361 102.322  1.00  0.00           N
ATOM   4180  CD  PRO A 262      30.976  77.371 102.812  1.00  0.00           C
ATOM   4183  CA  PRO A 262      31.726  75.101 103.042  1.00  0.00           C
ATOM   4185  CB  PRO A 262      30.606  75.371 104.052  1.00  0.00           C
ATOM   4188  CG  PRO A 262      29.866  76.581 103.492  1.00  0.00           C
ATOM   4191  C   PRO A 262      31.206  74.061 102.112  1.00  0.00           C
ATOM   4192  O   PRO A 262      31.226  72.891 102.472  1.00  0.00           O
ATOM   4193  N   GLY A 263      30.686  74.441 100.942  1.00  0.00           N
ATOM   4195  CA  GLY A 263      30.036  73.491 100.062  1.00  0.00           C
ATOM   4198  C   GLY A 263      30.986  72.591  99.322  1.00  0.00           C
ATOM   4199  O   GLY A 263      30.586  71.831  98.451  1.00  0.00           O
ATOM   4200  N   LEU A 264      32.296  72.671  99.551  1.00  0.00           N
ATOM   4202  CA  LEU A 264      33.256  72.061  98.672  1.00  0.00           C
ATOM   4204  CB  LEU A 264      33.666  73.081  97.551  1.00  0.00           C
ATOM   4207  CG  LEU A 264      32.506  73.771  96.742  1.00  0.00           C
ATOM   4209  CD1 LEU A 264      32.896  75.061  96.002  1.00  0.00           C
ATOM   4213  CD2 LEU A 264      31.766  72.821  95.792  1.00  0.00           C
ATOM   4217  C   LEU A 264      34.356  71.381  99.572  1.00  0.00           C
ATOM   4218  O   LEU A 264      34.666  71.911 100.633  1.00  0.00           O
ATOM   4219  N   PRO A 265      34.906  70.181  99.301  1.00  0.00           N
ATOM   4220  CD  PRO A 265      34.166  69.261  98.463  1.00  0.00           C
ATOM   4223  CA  PRO A 265      35.926  69.501 100.152  1.00  0.00           C
ATOM   4225  CB  PRO A 265      35.756  68.001  99.791  1.00  0.00           C
ATOM   4228  CG  PRO A 265      34.476  67.861  98.962  1.00  0.00           C
ATOM   4231  C   PRO A 265      37.356  69.831  99.742  1.00  0.00           C
ATOM   4232  O   PRO A 265      37.526  69.791  98.551  1.00  0.00           O
ATOM   4233  N   ASN A 266      38.406  70.071 100.572  1.00  0.00           N
ATOM   4235  CA  ASN A 266      39.746  70.541 100.102  1.00  0.00           C
ATOM   4237  CB  ASN A 266      40.406  71.701 100.921  1.00  0.00           C
ATOM   4240  CG  ASN A 266      40.596  71.531 102.441  1.00  0.00           C
ATOM   4241  OD1 ASN A 266      41.546  72.091 103.012  1.00  0.00           O
ATOM   4242  ND2 ASN A 266      39.776  70.751 103.172  1.00  0.00           N
ATOM   4245  C   ASN A 266      40.926  69.571  99.952  1.00  0.00           C
ATOM   4246  O   ASN A 266      41.096  68.611 100.691  1.00  0.00           O
ATOM   4247  N   GLY A 267      41.876  69.961  99.062  1.00  0.00           N
ATOM   4249  CA  GLY A 267      43.276  69.561  99.142  1.00  0.00           C
ATOM   4252  C   GLY A 267      44.146  70.471  98.331  1.00  0.00           C
ATOM   4253  O   GLY A 267      43.706  71.531  97.911  1.00  0.00           O
ATOM   4254  N   PHE A 268      45.416  70.081  98.082  1.00  0.00           N
ATOM   4256  CA  PHE A 268      46.306  70.801  97.171  1.00  0.00           C
ATOM   4258  CB  PHE A 268      47.816  70.751  97.602  1.00  0.00           C
ATOM   4261  CG  PHE A 268      48.396  69.361  97.571  1.00  0.00           C
ATOM   4262  CD1 PHE A 268      48.326  68.561  98.712  1.00  0.00           C
ATOM   4264  CE1 PHE A 268      48.796  67.251  98.681  1.00  0.00           C
ATOM   4266  CZ  PHE A 268      49.356  66.731  97.512  1.00  0.00           C
ATOM   4268  CD2 PHE A 268      48.996  68.841  96.402  1.00  0.00           C
ATOM   4270  CE2 PHE A 268      49.466  67.521  96.371  1.00  0.00           C
ATOM   4272  C   PHE A 268      46.226  70.211  95.781  1.00  0.00           C
ATOM   4273  O   PHE A 268      46.716  70.781  94.822  1.00  0.00           O
ATOM   4274  N   LYS A 269      45.586  69.031  95.652  1.00  0.00           N
ATOM   4276  CA  LYS A 269      45.686  68.191  94.472  1.00  0.00           C
ATOM   4278  CB  LYS A 269      45.586  66.701  94.862  1.00  0.00           C
ATOM   4281  CG  LYS A 269      44.216  66.251  95.411  1.00  0.00           C
ATOM   4284  CD  LYS A 269      44.036  64.731  95.411  1.00  0.00           C
ATOM   4287  CE  LYS A 269      44.226  64.011  94.062  1.00  0.00           C
ATOM   4290  NZ  LYS A 269      43.416  64.581  92.941  1.00  0.00           N
ATOM   4294  C   LYS A 269      44.546  68.521  93.542  1.00  0.00           C
ATOM   4295  O   LYS A 269      44.246  67.801  92.591  1.00  0.00           O
ATOM   4296  N   THR A 270      43.866  69.611  93.871  1.00  0.00           N
ATOM   4298  CA  THR A 270      42.496  69.851  93.551  1.00  0.00           C
ATOM   4300  CB  THR A 270      41.766  70.271  94.813  1.00  0.00           C
ATOM   4302  OG1 THR A 270      42.056  69.361  95.862  1.00  0.00           O
ATOM   4304  CG2 THR A 270      42.186  71.661  95.322  1.00  0.00           C
ATOM   4308  C   THR A 270      42.416  70.961  92.562  1.00  0.00           C
ATOM   4309  O   THR A 270      43.326  71.781  92.441  1.00  0.00           O
ATOM   4310  N   LYS A 271      41.326  71.031  91.793  1.00  0.00           N
ATOM   4312  CA  LYS A 271      41.166  72.051  90.792  1.00  0.00           C
ATOM   4314  CB  LYS A 271      41.656  71.531  89.422  1.00  0.00           C
ATOM   4317  CG  LYS A 271      43.176  71.391  89.322  1.00  0.00           C
ATOM   4320  CD  LYS A 271      43.886  72.741  89.452  1.00  0.00           C
ATOM   4323  CE  LYS A 271      45.386  72.661  89.153  1.00  0.00           C
ATOM   4326  NZ  LYS A 271      46.166  72.171  90.301  1.00  0.00           N
ATOM   4330  C   LYS A 271      39.726  72.511  90.691  1.00  0.00           C
ATOM   4331  O   LYS A 271      38.826  71.701  90.492  1.00  0.00           O
ATOM   4332  N   TYR A 272      39.506  73.831  90.802  1.00  0.00           N
ATOM   4334  CA  TYR A 272      38.286  74.461  90.341  1.00  0.00           C
ATOM   4336  CB  TYR A 272      37.446  75.101  91.481  1.00  0.00           C
ATOM   4339  CG  TYR A 272      36.546  74.141  92.192  1.00  0.00           C
ATOM   4340  CD1 TYR A 272      36.156  72.891  91.682  1.00  0.00           C
ATOM   4342  CE1 TYR A 272      35.376  72.021  92.453  1.00  0.00           C
ATOM   4344  CZ  TYR A 272      34.996  72.381  93.743  1.00  0.00           C
ATOM   4345  OH  TYR A 272      34.446  71.431  94.602  1.00  0.00           O
ATOM   4347  CD2 TYR A 272      36.116  74.501  93.472  1.00  0.00           C
ATOM   4349  CE2 TYR A 272      35.396  73.611  94.262  1.00  0.00           C
ATOM   4351  C   TYR A 272      38.666  75.601  89.462  1.00  0.00           C
ATOM   4352  O   TYR A 272      39.716  76.221  89.661  1.00  0.00           O
ATOM   4353  N   SER A 273      37.806  75.951  88.492  1.00  0.00           N
ATOM   4355  CA  SER A 273      37.896  77.231  87.822  1.00  0.00           C
ATOM   4357  CB  SER A 273      36.976  77.361  86.581  1.00  0.00           C
ATOM   4360  OG  SER A 273      35.606  77.321  86.941  1.00  0.00           O
ATOM   4362  C   SER A 273      37.636  78.381  88.792  1.00  0.00           C
ATOM   4363  O   SER A 273      36.996  78.231  89.832  1.00  0.00           O
ATOM   4364  N   ILE A 274      38.116  79.591  88.463  1.00  0.00           N
ATOM   4366  CA  ILE A 274      37.796  80.781  89.221  1.00  0.00           C
ATOM   4368  CB  ILE A 274      38.616  81.971  88.762  1.00  0.00           C
ATOM   4370  CG2 ILE A 274      38.156  83.281  89.441  1.00  0.00           C
ATOM   4374  CG1 ILE A 274      40.106  81.691  89.062  1.00  0.00           C
ATOM   4377  CD  ILE A 274      41.026  82.741  88.421  1.00  0.00           C
ATOM   4381  C   ILE A 274      36.296  81.061  89.282  1.00  0.00           C
ATOM   4382  O   ILE A 274      35.776  81.461  90.322  1.00  0.00           O
ATOM   4383  N   SER A 275      35.526  80.761  88.212  1.00  0.00           N
ATOM   4385  CA  SER A 275      34.086  80.921  88.191  1.00  0.00           C
ATOM   4387  CB  SER A 275      33.476  80.571  86.812  1.00  0.00           C
ATOM   4390  OG  SER A 275      33.506  79.171  86.492  1.00  0.00           O
ATOM   4392  C   SER A 275      33.336  80.141  89.272  1.00  0.00           C
ATOM   4393  O   SER A 275      32.376  80.641  89.872  1.00  0.00           O
ATOM   4394  N   GLN A 276      33.756  78.901  89.573  1.00  0.00           N
ATOM   4396  CA  GLN A 276      33.286  78.131  90.712  1.00  0.00           C
ATOM   4398  CB  GLN A 276      33.866  76.701  90.702  1.00  0.00           C
ATOM   4401  CG  GLN A 276      33.466  75.921  89.441  1.00  0.00           C
ATOM   4404  CD  GLN A 276      34.196  74.591  89.402  1.00  0.00           C
ATOM   4405  OE1 GLN A 276      35.276  74.491  88.822  1.00  0.00           O
ATOM   4406  NE2 GLN A 276      33.636  73.561  90.072  1.00  0.00           N
ATOM   4409  C   GLN A 276      33.616  78.741  92.062  1.00  0.00           C
ATOM   4410  O   GLN A 276      32.776  78.811  92.952  1.00  0.00           O
ATOM   4411  N   LEU A 277      34.856  79.221  92.232  1.00  0.00           N
ATOM   4413  CA  LEU A 277      35.276  79.871  93.463  1.00  0.00           C
ATOM   4415  CB  LEU A 277      36.806  80.051  93.463  1.00  0.00           C
ATOM   4418  CG  LEU A 277      37.566  78.701  93.432  1.00  0.00           C
ATOM   4420  CD1 LEU A 277      39.076  78.881  93.302  1.00  0.00           C
ATOM   4424  CD2 LEU A 277      37.236  77.871  94.682  1.00  0.00           C
ATOM   4428  C   LEU A 277      34.516  81.151  93.722  1.00  0.00           C
ATOM   4429  O   LEU A 277      34.016  81.381  94.822  1.00  0.00           O
ATOM   4430  N   ALA A 278      34.286  81.961  92.682  1.00  0.00           N
ATOM   4432  CA  ALA A 278      33.356  83.061  92.742  1.00  0.00           C
ATOM   4434  CB  ALA A 278      33.376  83.801  91.393  1.00  0.00           C
ATOM   4438  C   ALA A 278      31.926  82.651  93.141  1.00  0.00           C
ATOM   4439  O   ALA A 278      31.306  83.231  94.033  1.00  0.00           O
ATOM   4440  N   ALA A 279      31.396  81.551  92.562  1.00  0.00           N
ATOM   4442  CA  ALA A 279      30.086  81.021  92.871  1.00  0.00           C
ATOM   4444  CB  ALA A 279      29.686  79.921  91.871  1.00  0.00           C
ATOM   4448  C   ALA A 279      29.996  80.401  94.251  1.00  0.00           C
ATOM   4449  O   ALA A 279      28.896  80.301  94.801  1.00  0.00           O
ATOM   4450  N   ALA A 280      31.136  80.051  94.853  1.00  0.00           N
ATOM   4452  CA  ALA A 280      31.276  79.541  96.191  1.00  0.00           C
ATOM   4454  CB  ALA A 280      32.416  78.521  96.172  1.00  0.00           C
ATOM   4458  C   ALA A 280      31.596  80.631  97.213  1.00  0.00           C
ATOM   4459  O   ALA A 280      31.806  80.341  98.392  1.00  0.00           O
ATOM   4460  N   GLY A 281      31.596  81.911  96.801  1.00  0.00           N
ATOM   4462  CA  GLY A 281      31.676  83.021  97.752  1.00  0.00           C
ATOM   4465  C   GLY A 281      33.056  83.331  98.203  1.00  0.00           C
ATOM   4466  O   GLY A 281      33.256  83.741  99.341  1.00  0.00           O
ATOM   4467  N   LEU A 282      34.056  83.141  97.332  1.00  0.00           N
ATOM   4469  CA  LEU A 282      35.426  83.541  97.571  1.00  0.00           C
ATOM   4471  CB  LEU A 282      36.466  82.451  97.182  1.00  0.00           C
ATOM   4474  CG  LEU A 282      36.516  81.191  98.063  1.00  0.00           C
ATOM   4476  CD1 LEU A 282      36.626  81.501  99.562  1.00  0.00           C
ATOM   4480  CD2 LEU A 282      35.356  80.231  97.783  1.00  0.00           C
ATOM   4484  C   LEU A 282      35.686  84.751  96.712  1.00  0.00           C
ATOM   4485  O   LEU A 282      35.116  84.881  95.632  1.00  0.00           O
ATOM   4486  N   THR A 283      36.576  85.671  97.122  1.00  0.00           N
ATOM   4488  CA  THR A 283      37.046  86.711  96.212  1.00  0.00           C
ATOM   4490  CB  THR A 283      36.276  88.021  96.352  1.00  0.00           C
ATOM   4492  OG1 THR A 283      36.626  89.021  95.392  1.00  0.00           O
ATOM   4494  CG2 THR A 283      36.496  88.631  97.742  1.00  0.00           C
ATOM   4498  C   THR A 283      38.536  86.891  96.441  1.00  0.00           C
ATOM   4499  O   THR A 283      38.986  86.901  97.592  1.00  0.00           O
ATOM   4500  N   PRO A 284      39.386  86.941  95.423  1.00  0.00           N
ATOM   4501  CD  PRO A 284      38.996  86.981  94.002  1.00  0.00           C
ATOM   4504  CA  PRO A 284      40.816  87.031  95.602  1.00  0.00           C
ATOM   4506  CB  PRO A 284      41.356  86.771  94.191  1.00  0.00           C
ATOM   4509  CG  PRO A 284      40.276  87.301  93.242  1.00  0.00           C
ATOM   4512  C   PRO A 284      41.276  88.351  96.222  1.00  0.00           C
ATOM   4513  O   PRO A 284      40.896  89.431  95.772  1.00  0.00           O
ATOM   4514  N   GLN A 285      42.126  88.291  97.262  1.00  0.00           N
ATOM   4516  CA  GLN A 285      42.626  89.451  97.981  1.00  0.00           C
ATOM   4518  CB  GLN A 285      43.276  88.961  99.301  1.00  0.00           C
ATOM   4521  CG  GLN A 285      43.756  90.091 100.252  1.00  0.00           C
ATOM   4524  CD  GLN A 285      44.216  89.511 101.591  1.00  0.00           C
ATOM   4525  OE1 GLN A 285      45.366  89.131 101.792  1.00  0.00           O
ATOM   4526  NE2 GLN A 285      43.246  89.381 102.532  1.00  0.00           N
ATOM   4529  C   GLN A 285      43.656  90.251  97.192  1.00  0.00           C
ATOM   4530  O   GLN A 285      43.886  91.441  97.441  1.00  0.00           O
ATOM   4531  N   GLN A 286      44.276  89.611  96.191  1.00  0.00           N
ATOM   4533  CA  GLN A 286      45.116  90.231  95.191  1.00  0.00           C
ATOM   4535  CB  GLN A 286      46.586  89.771  95.331  1.00  0.00           C
ATOM   4538  CG  GLN A 286      47.286  90.241  96.621  1.00  0.00           C
ATOM   4541  CD  GLN A 286      47.376  91.771  96.762  1.00  0.00           C
ATOM   4542  OE1 GLN A 286      47.586  92.281  97.861  1.00  0.00           O
ATOM   4543  NE2 GLN A 286      47.246  92.511  95.652  1.00  0.00           N
ATOM   4546  C   GLN A 286      44.586  89.761  93.862  1.00  0.00           C
ATOM   4547  O   GLN A 286      44.086  88.641  93.862  1.00  0.00           O
ATOM   4548  N   PRO A 287      44.636  90.481  92.752  1.00  0.00           N
ATOM   4549  CD  PRO A 287      45.146  91.851  92.701  1.00  0.00           C
ATOM   4552  CA  PRO A 287      44.336  89.971  91.402  1.00  0.00           C
ATOM   4554  CB  PRO A 287      44.886  91.061  90.471  1.00  0.00           C
ATOM   4557  CG  PRO A 287      44.776  92.341  91.312  1.00  0.00           C
ATOM   4560  C   PRO A 287      44.836  88.571  91.063  1.00  0.00           C
ATOM   4561  O   PRO A 287      45.826  88.131  91.642  1.00  0.00           O
ATOM   4562  N   LEU A 288      44.176  87.851  90.133  1.00  0.00           N
ATOM   4564  CA  LEU A 288      44.526  86.471  89.771  1.00  0.00           C
ATOM   4566  CB  LEU A 288      43.346  85.471  89.911  1.00  0.00           C
ATOM   4569  CG  LEU A 288      42.806  85.301  91.352  1.00  0.00           C
ATOM   4571  CD1 LEU A 288      41.596  84.361  91.371  1.00  0.00           C
ATOM   4575  CD2 LEU A 288      43.866  84.751  92.313  1.00  0.00           C
ATOM   4579  C   LEU A 288      45.096  86.391  88.362  1.00  0.00           C
ATOM   4580  O   LEU A 288      45.016  85.361  87.701  1.00  0.00           O
ATOM   4581  N   GLY A 289      45.716  87.491  87.882  1.00  0.00           N
ATOM   4583  CA  GLY A 289      46.296  87.631  86.551  1.00  0.00           C
ATOM   4586  C   GLY A 289      45.446  87.111  85.441  1.00  0.00           C
ATOM   4587  O   GLY A 289      44.296  87.511  85.242  1.00  0.00           O
ATOM   4588  N   ASN A 290      46.026  86.161  84.701  1.00  0.00           N
ATOM   4590  CA  ASN A 290      45.286  85.331  83.792  1.00  0.00           C
ATOM   4592  CB  ASN A 290      45.696  85.601  82.322  1.00  0.00           C
ATOM   4595  CG  ASN A 290      45.096  86.961  81.972  1.00  0.00           C
ATOM   4596  OD1 ASN A 290      43.886  87.031  81.742  1.00  0.00           O
ATOM   4597  ND2 ASN A 290      45.916  88.041  81.912  1.00  0.00           N
ATOM   4600  C   ASN A 290      45.486  83.881  84.191  1.00  0.00           C
ATOM   4601  O   ASN A 290      45.746  83.031  83.352  1.00  0.00           O
ATOM   4602  N   HIS A 291      45.326  83.561  85.492  1.00  0.00           N
ATOM   4604  CA  HIS A 291      45.176  82.191  85.963  1.00  0.00           C
ATOM   4606  CB  HIS A 291      45.616  82.071  87.441  1.00  0.00           C
ATOM   4609  ND1 HIS A 291      48.026  81.361  87.422  1.00  0.00           N
ATOM   4610  CG  HIS A 291      47.086  82.361  87.612  1.00  0.00           C
ATOM   4611  CE1 HIS A 291      49.176  81.881  87.792  1.00  0.00           C
ATOM   4613  NE2 HIS A 291      49.036  83.171  88.191  1.00  0.00           N
ATOM   4615  CD2 HIS A 291      47.696  83.471  88.092  1.00  0.00           C
ATOM   4617  C   HIS A 291      43.726  81.791  85.812  1.00  0.00           C
ATOM   4618  O   HIS A 291      42.826  82.581  86.042  1.00  0.00           O
ATOM   4619  N   GLN A 292      43.406  80.561  85.361  1.00  0.00           N
ATOM   4621  CA  GLN A 292      42.036  80.251  84.962  1.00  0.00           C
ATOM   4623  CB  GLN A 292      42.016  79.321  83.722  1.00  0.00           C
ATOM   4626  CG  GLN A 292      42.496  79.991  82.422  1.00  0.00           C
ATOM   4629  CD  GLN A 292      43.986  80.301  82.441  1.00  0.00           C
ATOM   4630  OE1 GLN A 292      44.766  79.611  83.102  1.00  0.00           O
ATOM   4631  NE2 GLN A 292      44.356  81.351  81.702  1.00  0.00           N
ATOM   4634  C   GLN A 292      41.306  79.491  86.021  1.00  0.00           C
ATOM   4635  O   GLN A 292      40.076  79.431  86.082  1.00  0.00           O
ATOM   4636  N   GLN A 293      42.096  78.851  86.882  1.00  0.00           N
ATOM   4638  CA  GLN A 293      41.656  77.851  87.783  1.00  0.00           C
ATOM   4640  CB  GLN A 293      41.556  76.451  87.122  1.00  0.00           C
ATOM   4643  CG  GLN A 293      42.866  75.771  86.653  1.00  0.00           C
ATOM   4646  CD  GLN A 293      42.546  74.391  86.082  1.00  0.00           C
ATOM   4647  OE1 GLN A 293      41.376  74.011  85.932  1.00  0.00           O
ATOM   4648  NE2 GLN A 293      43.586  73.571  85.802  1.00  0.00           N
ATOM   4651  C   GLN A 293      42.726  77.891  88.812  1.00  0.00           C
ATOM   4652  O   GLN A 293      43.826  78.361  88.551  1.00  0.00           O
ATOM   4653  N   ALA A 294      42.426  77.421  90.012  1.00  0.00           N
ATOM   4655  CA  ALA A 294      43.356  77.381  91.103  1.00  0.00           C
ATOM   4657  CB  ALA A 294      43.196  78.631  91.982  1.00  0.00           C
ATOM   4661  C   ALA A 294      43.016  76.131  91.871  1.00  0.00           C
ATOM   4662  O   ALA A 294      41.876  75.651  91.852  1.00  0.00           O
ATOM   4663  N   SER A 295      43.986  75.541  92.591  1.00  0.00           N
ATOM   4665  CA  SER A 295      43.626  74.751  93.762  1.00  0.00           C
ATOM   4667  CB  SER A 295      44.806  73.921  94.322  1.00  0.00           C
ATOM   4670  OG  SER A 295      45.996  74.701  94.452  1.00  0.00           O
ATOM   4672  C   SER A 295      43.046  75.651  94.841  1.00  0.00           C
ATOM   4673  O   SER A 295      43.486  76.781  94.993  1.00  0.00           O
ATOM   4674  N   LEU A 296      42.066  75.201  95.641  1.00  0.00           N
ATOM   4676  CA  LEU A 296      41.676  75.961  96.822  1.00  0.00           C
ATOM   4678  CB  LEU A 296      40.156  76.171  96.952  1.00  0.00           C
ATOM   4681  CG  LEU A 296      39.676  77.371  97.792  1.00  0.00           C
ATOM   4683  CD1 LEU A 296      40.256  77.371  99.201  1.00  0.00           C
ATOM   4687  CD2 LEU A 296      39.946  78.721  97.122  1.00  0.00           C
ATOM   4691  C   LEU A 296      42.256  75.241  98.012  1.00  0.00           C
ATOM   4692  O   LEU A 296      41.876  74.131  98.382  1.00  0.00           O
ATOM   4693  N   LEU A 297      43.206  75.931  98.642  1.00  0.00           N
ATOM   4695  CA  LEU A 297      43.856  75.481  99.832  1.00  0.00           C
ATOM   4697  CB  LEU A 297      45.356  75.861  99.892  1.00  0.00           C
ATOM   4700  CG  LEU A 297      46.276  75.261  98.821  1.00  0.00           C
ATOM   4702  CD1 LEU A 297      46.296  73.741  98.883  1.00  0.00           C
ATOM   4706  CD2 LEU A 297      45.956  75.741  97.411  1.00  0.00           C
ATOM   4710  C   LEU A 297      43.176  76.161 100.992  1.00  0.00           C
ATOM   4711  O   LEU A 297      42.836  77.341 100.971  1.00  0.00           O
ATOM   4712  N   ARG A 298      42.946  75.431 102.072  1.00  0.00           N
ATOM   4714  CA  ARG A 298      42.416  76.041 103.252  1.00  0.00           C
ATOM   4716  CB  ARG A 298      41.046  75.431 103.541  1.00  0.00           C
ATOM   4719  CG  ARG A 298      40.326  75.921 104.801  1.00  0.00           C
ATOM   4722  CD  ARG A 298      39.096  75.061 105.071  1.00  0.00           C
ATOM   4725  NE  ARG A 298      39.596  73.681 105.392  1.00  0.00           N
ATOM   4727  CZ  ARG A 298      40.016  73.311 106.581  1.00  0.00           C
ATOM   4728  NH1 ARG A 298      40.056  74.121 107.602  1.00  0.00           N
ATOM   4731  NH2 ARG A 298      40.386  72.071 106.801  1.00  0.00           N
ATOM   4734  C   ARG A 298      43.386  75.791 104.371  1.00  0.00           C
ATOM   4735  O   ARG A 298      44.116  74.801 104.383  1.00  0.00           O
ATOM   4736  N   LEU A 299      43.386  76.701 105.341  1.00  0.00           N
ATOM   4738  CA  LEU A 299      44.126  76.571 106.572  1.00  0.00           C
ATOM   4740  CB  LEU A 299      45.016  77.801 106.801  1.00  0.00           C
ATOM   4743  CG  LEU A 299      46.026  78.071 105.682  1.00  0.00           C
ATOM   4745  CD1 LEU A 299      46.866  79.291 106.062  1.00  0.00           C
ATOM   4749  CD2 LEU A 299      46.886  76.841 105.392  1.00  0.00           C
ATOM   4753  C   LEU A 299      43.136  76.491 107.691  1.00  0.00           C
ATOM   4754  O   LEU A 299      42.176  77.271 107.773  1.00  0.00           O
ATOM   4755  N   ASP A 300      43.346  75.511 108.591  1.00  0.00           N
ATOM   4757  CA  ASP A 300      42.466  75.301 109.692  1.00  0.00           C
ATOM   4759  CB  ASP A 300      42.346  73.821 110.062  1.00  0.00           C
ATOM   4762  CG  ASP A 300      40.906  73.651 110.492  1.00  0.00           C
ATOM   4763  OD1 ASP A 300      40.426  74.501 111.282  1.00  0.00           O
ATOM   4764  OD2 ASP A 300      40.246  72.791 109.872  1.00  0.00           O
ATOM   4765  C   ASP A 300      42.896  76.111 110.882  1.00  0.00           C
ATOM   4766  O   ASP A 300      43.936  75.881 111.502  1.00  0.00           O
ATOM   4767  N   VAL A 301      42.066  77.101 111.222  1.00  0.00           N
ATOM   4769  CA  VAL A 301      42.326  77.961 112.332  1.00  0.00           C
ATOM   4771  CB  VAL A 301      41.696  79.331 112.081  1.00  0.00           C
ATOM   4773  CG1 VAL A 301      42.156  80.341 113.141  1.00  0.00           C
ATOM   4777  CG2 VAL A 301      42.126  79.791 110.661  1.00  0.00           C
ATOM   4781  C   VAL A 301      41.826  77.261 113.591  1.00  0.00           C
ATOM   4782  O   VAL A 301      42.216  77.631 114.692  1.00  0.00           O
ATOM   4783  N   GLY A 302      40.976  76.211 113.451  1.00  0.00           N
ATOM   4785  CA  GLY A 302      40.346  75.461 114.531  1.00  0.00           C
ATOM   4788  C   GLY A 302      39.006  76.021 114.902  1.00  0.00           C
ATOM   4789  O   GLY A 302      38.006  75.321 114.993  1.00  0.00           O
ATOM   4790  N   THR A 303      38.946  77.341 115.152  1.00  0.00           N
ATOM   4792  CA  THR A 303      37.726  78.121 115.221  1.00  0.00           C
ATOM   4794  CB  THR A 303      38.086  79.521 115.731  1.00  0.00           C
ATOM   4796  OG1 THR A 303      36.976  80.381 115.942  1.00  0.00           O
ATOM   4798  CG2 THR A 303      39.036  80.281 114.791  1.00  0.00           C
ATOM   4802  C   THR A 303      36.936  78.191 113.912  1.00  0.00           C
ATOM   4803  O   THR A 303      35.716  78.031 113.852  1.00  0.00           O
ATOM   4804  N   GLY A 304      37.676  78.481 112.822  1.00  0.00           N
ATOM   4806  CA  GLY A 304      37.166  78.901 111.511  1.00  0.00           C
ATOM   4809  C   GLY A 304      38.166  78.591 110.451  1.00  0.00           C
ATOM   4810  O   GLY A 304      39.066  77.771 110.652  1.00  0.00           O
ATOM   4811  N   TYR A 305      38.096  79.251 109.282  1.00  0.00           N
ATOM   4813  CA  TYR A 305      38.996  78.861 108.212  1.00  0.00           C
ATOM   4815  CB  TYR A 305      38.406  77.831 107.221  1.00  0.00           C
ATOM   4818  CG  TYR A 305      37.286  76.971 107.732  1.00  0.00           C
ATOM   4819  CD1 TYR A 305      37.566  75.791 108.421  1.00  0.00           C
ATOM   4821  CE1 TYR A 305      36.596  74.791 108.521  1.00  0.00           C
ATOM   4823  CZ  TYR A 305      35.306  75.011 108.051  1.00  0.00           C
ATOM   4824  OH  TYR A 305      34.366  73.991 108.141  1.00  0.00           O
ATOM   4826  CD2 TYR A 305      35.956  77.221 107.341  1.00  0.00           C
ATOM   4828  CE2 TYR A 305      34.966  76.241 107.501  1.00  0.00           C
ATOM   4830  C   TYR A 305      39.486  80.021 107.361  1.00  0.00           C
ATOM   4831  O   TYR A 305      38.766  80.951 106.992  1.00  0.00           O
ATOM   4832  N   GLN A 306      40.766  79.941 106.981  1.00  0.00           N
ATOM   4834  CA  GLN A 306      41.346  80.891 106.082  1.00  0.00           C
ATOM   4836  CB  GLN A 306      42.726  81.321 106.611  1.00  0.00           C
ATOM   4839  CG  GLN A 306      43.236  82.611 105.951  1.00  0.00           C
ATOM   4842  CD  GLN A 306      44.526  83.061 106.622  1.00  0.00           C
ATOM   4843  OE1 GLN A 306      45.556  82.401 106.482  1.00  0.00           O
ATOM   4844  NE2 GLN A 306      44.476  84.191 107.361  1.00  0.00           N
ATOM   4847  C   GLN A 306      41.466  80.201 104.732  1.00  0.00           C
ATOM   4848  O   GLN A 306      42.196  79.231 104.581  1.00  0.00           O
ATOM   4849  N   TYR A 307      40.676  80.651 103.743  1.00  0.00           N
ATOM   4851  CA  TYR A 307      40.696  80.131 102.392  1.00  0.00           C
ATOM   4853  CB  TYR A 307      39.286  80.191 101.731  1.00  0.00           C
ATOM   4856  CG  TYR A 307      38.316  79.241 102.402  1.00  0.00           C
ATOM   4857  CD1 TYR A 307      37.676  79.631 103.582  1.00  0.00           C
ATOM   4859  CE1 TYR A 307      36.736  78.821 104.212  1.00  0.00           C
ATOM   4861  CZ  TYR A 307      36.436  77.571 103.691  1.00  0.00           C
ATOM   4862  OH  TYR A 307      35.446  76.791 104.301  1.00  0.00           O
ATOM   4864  CD2 TYR A 307      37.966  77.991 101.862  1.00  0.00           C
ATOM   4866  CE2 TYR A 307      37.056  77.151 102.522  1.00  0.00           C
ATOM   4868  C   TYR A 307      41.746  80.851 101.552  1.00  0.00           C
ATOM   4869  O   TYR A 307      41.966  82.051 101.682  1.00  0.00           O
ATOM   4870  N   TRP A 308      42.456  80.121 100.672  1.00  0.00           N
ATOM   4872  CA  TRP A 308      43.496  80.641  99.812  1.00  0.00           C
ATOM   4874  CB  TRP A 308      44.916  80.171 100.252  1.00  0.00           C
ATOM   4877  CG  TRP A 308      45.416  80.731 101.542  1.00  0.00           C
ATOM   4878  CD1 TRP A 308      45.006  80.431 102.812  1.00  0.00           C
ATOM   4880  NE1 TRP A 308      45.726  81.181 103.712  1.00  0.00           N
ATOM   4882  CE2 TRP A 308      46.626  81.941 103.063  1.00  0.00           C
ATOM   4883  CD2 TRP A 308      46.476  81.691 101.682  1.00  0.00           C
ATOM   4884  CE3 TRP A 308      47.306  82.341 100.773  1.00  0.00           C
ATOM   4886  CZ3 TRP A 308      48.206  83.301 101.251  1.00  0.00           C
ATOM   4888  CZ2 TRP A 308      47.566  82.841 103.551  1.00  0.00           C
ATOM   4890  CH2 TRP A 308      48.346  83.531 102.621  1.00  0.00           C
ATOM   4892  C   TRP A 308      43.286  80.101  98.411  1.00  0.00           C
ATOM   4893  O   TRP A 308      43.076  78.911  98.242  1.00  0.00           O
ATOM   4894  N   TYR A 309      43.406  80.921  97.361  1.00  0.00           N
ATOM   4896  CA  TYR A 309      43.546  80.391  96.012  1.00  0.00           C
ATOM   4898  CB  TYR A 309      43.136  81.361  94.872  1.00  0.00           C
ATOM   4901  CG  TYR A 309      41.756  81.931  94.883  1.00  0.00           C
ATOM   4902  CD1 TYR A 309      41.356  82.891  95.831  1.00  0.00           C
ATOM   4904  CE1 TYR A 309      40.086  83.481  95.742  1.00  0.00           C
ATOM   4906  CZ  TYR A 309      39.236  83.171  94.682  1.00  0.00           C
ATOM   4907  OH  TYR A 309      37.966  83.751  94.612  1.00  0.00           O
ATOM   4909  CD2 TYR A 309      40.906  81.671  93.801  1.00  0.00           C
ATOM   4911  CE2 TYR A 309      39.656  82.281  93.691  1.00  0.00           C
ATOM   4913  C   TYR A 309      45.016  80.031  95.792  1.00  0.00           C
ATOM   4914  O   TYR A 309      45.896  80.861  96.002  1.00  0.00           O
ATOM   4915  N   GLY A 310      45.316  78.771  95.423  1.00  0.00           N
ATOM   4917  CA  GLY A 310      46.676  78.291  95.161  1.00  0.00           C
ATOM   4920  C   GLY A 310      47.056  78.311  93.722  1.00  0.00           C
ATOM   4921  O   GLY A 310      46.326  77.861  92.841  1.00  0.00           O
ATOM   4922  N   LEU A 311      48.276  78.791  93.411  1.00  0.00           N
ATOM   4924  CA  LEU A 311      48.786  78.931  92.062  1.00  0.00           C
ATOM   4926  CB  LEU A 311      49.456  80.331  91.871  1.00  0.00           C
ATOM   4929  CG  LEU A 311      48.476  81.531  91.772  1.00  0.00           C
ATOM   4931  CD1 LEU A 311      47.336  81.181  90.812  1.00  0.00           C
ATOM   4935  CD2 LEU A 311      48.026  82.031  93.141  1.00  0.00           C
ATOM   4939  C   LEU A 311      49.736  77.791  91.731  1.00  0.00           C
ATOM   4940  O   LEU A 311      50.106  77.051  92.643  1.00  0.00           O
ATOM   4941  N   PRO A 312      50.116  77.561  90.462  1.00  0.00           N
ATOM   4942  CD  PRO A 312      49.456  78.111  89.293  1.00  0.00           C
ATOM   4945  CA  PRO A 312      51.046  76.511  90.042  1.00  0.00           C
ATOM   4947  CB  PRO A 312      51.326  76.781  88.551  1.00  0.00           C
ATOM   4950  CG  PRO A 312      50.486  78.011  88.183  1.00  0.00           C
ATOM   4953  C   PRO A 312      52.286  76.401  90.882  1.00  0.00           C
ATOM   4954  O   PRO A 312      52.686  75.291  91.212  1.00  0.00           O
ATOM   4955  N   ASN A 313      52.856  77.541  91.273  1.00  0.00           N
ATOM   4957  CA  ASN A 313      53.956  77.641  92.201  1.00  0.00           C
ATOM   4959  CB  ASN A 313      54.276  79.141  92.372  1.00  0.00           C
ATOM   4962  CG  ASN A 313      55.146  79.601  91.203  1.00  0.00           C
ATOM   4963  OD1 ASN A 313      55.606  78.821  90.361  1.00  0.00           O
ATOM   4964  ND2 ASN A 313      55.376  80.921  91.133  1.00  0.00           N
ATOM   4967  C   ASN A 313      53.706  77.011  93.572  1.00  0.00           C
ATOM   4968  O   ASN A 313      54.616  76.411  94.153  1.00  0.00           O
ATOM   4969  N   PHE A 314      52.486  77.091  94.161  1.00  0.00           N
ATOM   4971  CA  PHE A 314      52.166  76.271  95.331  1.00  0.00           C
ATOM   4973  CB  PHE A 314      50.756  76.611  95.891  1.00  0.00           C
ATOM   4976  CG  PHE A 314      50.546  75.941  97.232  1.00  0.00           C
ATOM   4977  CD1 PHE A 314      51.036  76.581  98.382  1.00  0.00           C
ATOM   4979  CE1 PHE A 314      50.866  76.011  99.642  1.00  0.00           C
ATOM   4981  CZ  PHE A 314      50.226  74.771  99.762  1.00  0.00           C
ATOM   4983  CD2 PHE A 314      49.906  74.691  97.361  1.00  0.00           C
ATOM   4985  CE2 PHE A 314      49.766  74.101  98.622  1.00  0.00           C
ATOM   4987  C   PHE A 314      52.236  74.781  95.023  1.00  0.00           C
ATOM   4988  O   PHE A 314      52.796  73.981  95.772  1.00  0.00           O
ATOM   4989  N   TYR A 315      51.686  74.361  93.871  1.00  0.00           N
ATOM   4991  CA  TYR A 315      51.736  72.981  93.432  1.00  0.00           C
ATOM   4993  CB  TYR A 315      50.806  72.771  92.213  1.00  0.00           C
ATOM   4996  CG  TYR A 315      50.646  71.311  91.852  1.00  0.00           C
ATOM   4997  CD1 TYR A 315      49.766  70.481  92.562  1.00  0.00           C
ATOM   4999  CE1 TYR A 315      49.616  69.131  92.201  1.00  0.00           C
ATOM   5001  CZ  TYR A 315      50.336  68.611  91.103  1.00  0.00           C
ATOM   5002  OH  TYR A 315      50.206  67.261  90.722  1.00  0.00           O
ATOM   5004  CD2 TYR A 315      51.356  70.791  90.772  1.00  0.00           C
ATOM   5006  CE2 TYR A 315      51.206  69.451  90.403  1.00  0.00           C
ATOM   5008  C   TYR A 315      53.166  72.471  93.232  1.00  0.00           C
ATOM   5009  O   TYR A 315      53.506  71.351  93.591  1.00  0.00           O
ATOM   5010  N   THR A 316      54.086  73.321  92.712  1.00  0.00           N
ATOM   5012  CA  THR A 316      55.516  73.061  92.591  1.00  0.00           C
ATOM   5014  CB  THR A 316      56.256  74.211  91.902  1.00  0.00           C
ATOM   5016  OG1 THR A 316      55.556  74.521  90.712  1.00  0.00           O
ATOM   5018  CG2 THR A 316      57.676  73.801  91.511  1.00  0.00           C
ATOM   5022  C   THR A 316      56.206  72.731  93.911  1.00  0.00           C
ATOM   5023  O   THR A 316      57.046  71.841  94.002  1.00  0.00           O
ATOM   5024  N   ILE A 317      55.826  73.411  95.012  1.00  0.00           N
ATOM   5026  CA  ILE A 317      56.256  73.071  96.362  1.00  0.00           C
ATOM   5028  CB  ILE A 317      55.726  74.061  97.392  1.00  0.00           C
ATOM   5030  CG2 ILE A 317      56.306  73.741  98.772  1.00  0.00           C
ATOM   5034  CG1 ILE A 317      56.016  75.531  97.042  1.00  0.00           C
ATOM   5037  CD  ILE A 317      57.376  76.091  97.493  1.00  0.00           C
ATOM   5041  C   ILE A 317      55.816  71.671  96.793  1.00  0.00           C
ATOM   5042  O   ILE A 317      56.576  70.931  97.411  1.00  0.00           O
ATOM   5043  N   THR A 318      54.576  71.251  96.451  1.00  0.00           N
ATOM   5045  CA  THR A 318      54.046  69.941  96.801  1.00  0.00           C
ATOM   5047  CB  THR A 318      52.526  69.771  96.702  1.00  0.00           C
ATOM   5049  OG1 THR A 318      52.036  69.691  95.361  1.00  0.00           O
ATOM   5051  CG2 THR A 318      51.816  70.941  97.392  1.00  0.00           C
ATOM   5055  C   THR A 318      54.696  68.821  96.012  1.00  0.00           C
ATOM   5056  O   THR A 318      54.586  67.651  96.352  1.00  0.00           O
ATOM   5057  N   ARG A 319      55.446  69.141  94.941  1.00  0.00           N
ATOM   5059  CA  ARG A 319      56.356  68.191  94.342  1.00  0.00           C
ATOM   5061  CB  ARG A 319      56.896  68.651  92.952  1.00  0.00           C
ATOM   5064  CG  ARG A 319      55.986  68.371  91.721  1.00  0.00           C
ATOM   5067  CD  ARG A 319      54.636  69.111  91.591  1.00  0.00           C
ATOM   5070  NE  ARG A 319      53.656  68.621  92.602  1.00  0.00           N
ATOM   5072  CZ  ARG A 319      53.066  67.421  92.612  1.00  0.00           C
ATOM   5073  NH1 ARG A 319      53.186  66.521  91.661  1.00  0.00           N
ATOM   5076  NH2 ARG A 319      52.306  67.121  93.642  1.00  0.00           N
ATOM   5079  C   ARG A 319      57.476  67.761  95.292  1.00  0.00           C
ATOM   5080  O   ARG A 319      57.856  66.591  95.352  1.00  0.00           O
ATOM   5081  N   TYR A 320      58.006  68.701  96.103  1.00  0.00           N
ATOM   5083  CA  TYR A 320      59.016  68.411  97.112  1.00  0.00           C
ATOM   5085  CB  TYR A 320      59.486  69.761  97.742  1.00  0.00           C
ATOM   5088  CG  TYR A 320      60.966  69.691  97.981  1.00  0.00           C
ATOM   5089  CD1 TYR A 320      61.486  69.021  99.102  1.00  0.00           C
ATOM   5091  CE1 TYR A 320      62.866  68.861  99.242  1.00  0.00           C
ATOM   5093  CZ  TYR A 320      63.726  69.391  98.281  1.00  0.00           C
ATOM   5094  OH  TYR A 320      65.106  69.171  98.372  1.00  0.00           O
ATOM   5096  CD2 TYR A 320      61.846  70.261  97.052  1.00  0.00           C
ATOM   5098  CE2 TYR A 320      63.226  70.111  97.192  1.00  0.00           C
ATOM   5100  C   TYR A 320      58.476  67.481  98.191  1.00  0.00           C
ATOM   5101  O   TYR A 320      59.076  66.461  98.532  1.00  0.00           O
ATOM   5102  N   ASN A 321      57.266  67.781  98.702  1.00  0.00           N
ATOM   5104  CA  ASN A 321      56.556  66.911  99.622  1.00  0.00           C
ATOM   5106  CB  ASN A 321      57.086  67.101 101.082  1.00  0.00           C
ATOM   5109  CG  ASN A 321      56.286  66.451 102.213  1.00  0.00           C
ATOM   5110  OD1 ASN A 321      55.066  66.301 102.182  1.00  0.00           O
ATOM   5111  ND2 ASN A 321      56.996  66.001 103.281  1.00  0.00           N
ATOM   5114  C   ASN A 321      55.046  67.101  99.441  1.00  0.00           C
ATOM   5115  O   ASN A 321      54.536  68.221  99.523  1.00  0.00           O
ATOM   5116  N   HIS A 322      54.296  65.991  99.212  1.00  0.00           N
ATOM   5118  CA  HIS A 322      52.896  65.971  98.831  1.00  0.00           C
ATOM   5120  CB  HIS A 322      52.526  64.601  98.191  1.00  0.00           C
ATOM   5123  ND1 HIS A 322      53.126  65.011  95.812  1.00  0.00           N
ATOM   5124  CG  HIS A 322      53.316  64.261  96.962  1.00  0.00           C
ATOM   5125  CE1 HIS A 322      53.936  64.471  94.911  1.00  0.00           C
ATOM   5127  NE2 HIS A 322      54.586  63.391  95.411  1.00  0.00           N
ATOM   5129  CD2 HIS A 322      54.176  63.241  96.721  1.00  0.00           C
ATOM   5131  C   HIS A 322      51.916  66.291  99.972  1.00  0.00           C
ATOM   5132  O   HIS A 322      51.016  65.511 100.302  1.00  0.00           O
ATOM   5133  N   SER A 323      52.056  67.481 100.572  1.00  0.00           N
ATOM   5135  CA  SER A 323      51.196  67.981 101.622  1.00  0.00           C
ATOM   5137  CB  SER A 323      51.776  67.701 103.032  1.00  0.00           C
ATOM   5140  OG  SER A 323      50.986  68.311 104.062  1.00  0.00           O
ATOM   5142  C   SER A 323      50.966  69.471 101.471  1.00  0.00           C
ATOM   5143  O   SER A 323      51.896  70.261 101.301  1.00  0.00           O
ATOM   5144  N   THR A 324      49.706  69.931 101.632  1.00  0.00           N
ATOM   5146  CA  THR A 324      49.346  71.341 101.792  1.00  0.00           C
ATOM   5148  CB  THR A 324      47.856  71.551 102.102  1.00  0.00           C
ATOM   5150  OG1 THR A 324      47.026  71.041 101.072  1.00  0.00           O
ATOM   5152  CG2 THR A 324      47.536  73.051 102.262  1.00  0.00           C
ATOM   5156  C   THR A 324      50.066  71.981 102.951  1.00  0.00           C
ATOM   5157  O   THR A 324      50.596  73.081 102.872  1.00  0.00           O
ATOM   5158  N   HIS A 325      50.096  71.291 104.111  1.00  0.00           N
ATOM   5160  CA  HIS A 325      50.716  71.791 105.312  1.00  0.00           C
ATOM   5162  CB  HIS A 325      50.366  70.951 106.552  1.00  0.00           C
ATOM   5165  ND1 HIS A 325      48.446  70.251 107.951  1.00  0.00           N
ATOM   5166  CG  HIS A 325      48.956  71.131 107.011  1.00  0.00           C
ATOM   5167  CE1 HIS A 325      47.176  70.621 108.102  1.00  0.00           C
ATOM   5169  NE2 HIS A 325      46.866  71.671 107.301  1.00  0.00           N
ATOM   5171  CD2 HIS A 325      47.996  72.001 106.611  1.00  0.00           C
ATOM   5173  C   HIS A 325      52.216  71.971 105.182  1.00  0.00           C
ATOM   5174  O   HIS A 325      52.756  72.991 105.612  1.00  0.00           O
ATOM   5175  N   TYR A 326      52.926  71.011 104.542  1.00  0.00           N
ATOM   5177  CA  TYR A 326      54.336  71.201 104.201  1.00  0.00           C
ATOM   5179  CB  TYR A 326      54.916  69.921 103.521  1.00  0.00           C
ATOM   5182  CG  TYR A 326      56.386  70.051 103.161  1.00  0.00           C
ATOM   5183  CD1 TYR A 326      56.806  70.741 102.002  1.00  0.00           C
ATOM   5185  CE1 TYR A 326      58.166  70.851 101.682  1.00  0.00           C
ATOM   5187  CZ  TYR A 326      59.116  70.221 102.493  1.00  0.00           C
ATOM   5188  OH  TYR A 326      60.486  70.281 102.151  1.00  0.00           O
ATOM   5190  CD2 TYR A 326      57.366  69.431 103.962  1.00  0.00           C
ATOM   5192  CE2 TYR A 326      58.716  69.501 103.611  1.00  0.00           C
ATOM   5194  C   TYR A 326      54.536  72.411 103.301  1.00  0.00           C
ATOM   5195  O   TYR A 326      55.356  73.291 103.562  1.00  0.00           O
ATOM   5196  N   ALA A 327      53.726  72.481 102.221  1.00  0.00           N
ATOM   5198  CA  ALA A 327      53.936  73.451 101.181  1.00  0.00           C
ATOM   5200  CB  ALA A 327      53.156  73.001  99.941  1.00  0.00           C
ATOM   5204  C   ALA A 327      53.576  74.871 101.562  1.00  0.00           C
ATOM   5205  O   ALA A 327      54.156  75.821 101.041  1.00  0.00           O
ATOM   5206  N   MET A 328      52.666  75.091 102.512  1.00  0.00           N
ATOM   5208  CA  MET A 328      52.506  76.421 103.042  1.00  0.00           C
ATOM   5210  CB  MET A 328      51.046  76.731 103.432  1.00  0.00           C
ATOM   5213  CG  MET A 328      50.896  78.221 103.792  1.00  0.00           C
ATOM   5216  SD  MET A 328      49.286  79.001 103.622  1.00  0.00           S
ATOM   5217  CE  MET A 328      49.006  78.721 101.852  1.00  0.00           C
ATOM   5221  C   MET A 328      53.446  76.741 104.192  1.00  0.00           C
ATOM   5222  O   MET A 328      53.876  77.881 104.341  1.00  0.00           O
ATOM   5223  N   ALA A 329      53.846  75.771 105.042  1.00  0.00           N
ATOM   5225  CA  ALA A 329      54.776  76.011 106.132  1.00  0.00           C
ATOM   5227  CB  ALA A 329      54.966  74.741 106.972  1.00  0.00           C
ATOM   5231  C   ALA A 329      56.126  76.501 105.661  1.00  0.00           C
ATOM   5232  O   ALA A 329      56.696  77.441 106.202  1.00  0.00           O
ATOM   5233  N   VAL A 330      56.616  75.861 104.581  1.00  0.00           N
ATOM   5235  CA  VAL A 330      57.826  76.241 103.883  1.00  0.00           C
ATOM   5237  CB  VAL A 330      58.156  75.181 102.841  1.00  0.00           C
ATOM   5239  CG1 VAL A 330      57.456  75.351 101.492  1.00  0.00           C
ATOM   5243  CG2 VAL A 330      59.656  75.211 102.581  1.00  0.00           C
ATOM   5247  C   VAL A 330      57.736  77.651 103.322  1.00  0.00           C
ATOM   5248  O   VAL A 330      58.686  78.431 103.432  1.00  0.00           O
ATOM   5249  N   TRP A 331      56.566  78.041 102.761  1.00  0.00           N
ATOM   5251  CA  TRP A 331      56.326  79.401 102.332  1.00  0.00           C
ATOM   5253  CB  TRP A 331      54.896  79.511 101.731  1.00  0.00           C
ATOM   5256  CG  TRP A 331      54.636  80.761 100.963  1.00  0.00           C
ATOM   5257  CD1 TRP A 331      55.576  81.631 100.481  1.00  0.00           C
ATOM   5259  NE1 TRP A 331      54.966  82.681  99.861  1.00  0.00           N
ATOM   5261  CE2 TRP A 331      53.626  82.531  99.941  1.00  0.00           C
ATOM   5262  CD2 TRP A 331      53.366  81.321 100.633  1.00  0.00           C
ATOM   5263  CE3 TRP A 331      52.056  80.901 100.831  1.00  0.00           C
ATOM   5265  CZ3 TRP A 331      51.026  81.731 100.372  1.00  0.00           C
ATOM   5267  CZ2 TRP A 331      52.616  83.321  99.462  1.00  0.00           C
ATOM   5269  CH2 TRP A 331      51.306  82.911  99.692  1.00  0.00           C
ATOM   5271  C   TRP A 331      56.366  80.411 103.463  1.00  0.00           C
ATOM   5272  O   TRP A 331      57.076  81.421 103.411  1.00  0.00           O
ATOM   5273  N   GLN A 332      55.606  80.121 104.523  1.00  0.00           N
ATOM   5275  CA  GLN A 332      55.386  80.941 105.682  1.00  0.00           C
ATOM   5277  CB  GLN A 332      54.356  80.261 106.611  1.00  0.00           C
ATOM   5280  CG  GLN A 332      52.946  80.151 105.971  1.00  0.00           C
ATOM   5283  CD  GLN A 332      52.016  81.281 106.393  1.00  0.00           C
ATOM   5284  OE1 GLN A 332      51.856  81.511 107.602  1.00  0.00           O
ATOM   5285  NE2 GLN A 332      51.316  81.951 105.451  1.00  0.00           N
ATOM   5288  C   GLN A 332      56.646  81.211 106.451  1.00  0.00           C
ATOM   5289  O   GLN A 332      56.906  82.331 106.871  1.00  0.00           O
ATOM   5290  N   LEU A 333      57.496  80.171 106.591  1.00  0.00           N
ATOM   5292  CA  LEU A 333      58.846  80.271 107.102  1.00  0.00           C
ATOM   5294  CB  LEU A 333      59.426  78.831 107.161  1.00  0.00           C
ATOM   5297  CG  LEU A 333      60.636  78.681 108.091  1.00  0.00           C
ATOM   5299  CD1 LEU A 333      60.896  77.221 108.482  1.00  0.00           C
ATOM   5303  CD2 LEU A 333      61.926  79.281 107.542  1.00  0.00           C
ATOM   5307  C   LEU A 333      59.716  81.181 106.251  1.00  0.00           C
ATOM   5308  O   LEU A 333      60.366  82.091 106.771  1.00  0.00           O
ATOM   5309  N   GLY A 334      59.706  81.021 104.911  1.00  0.00           N
ATOM   5311  CA  GLY A 334      60.426  81.901 103.992  1.00  0.00           C
ATOM   5314  C   GLY A 334      59.996  83.341 104.052  1.00  0.00           C
ATOM   5315  O   GLY A 334      60.786  84.291 104.042  1.00  0.00           O
ATOM   5316  N   GLN A 335      58.686  83.561 104.152  1.00  0.00           N
ATOM   5318  CA  GLN A 335      58.116  84.861 104.453  1.00  0.00           C
ATOM   5320  CB  GLN A 335      56.576  84.781 104.332  1.00  0.00           C
ATOM   5323  CG  GLN A 335      56.076  84.561 102.892  1.00  0.00           C
ATOM   5326  CD  GLN A 335      54.566  84.321 102.831  1.00  0.00           C
ATOM   5327  OE1 GLN A 335      54.046  83.401 103.451  1.00  0.00           O
ATOM   5328  NE2 GLN A 335      53.816  85.181 102.092  1.00  0.00           N
ATOM   5331  C   GLN A 335      58.506  85.451 105.801  1.00  0.00           C
ATOM   5332  O   GLN A 335      58.916  86.611 105.882  1.00  0.00           O
ATOM   5333  N   ALA A 336      58.436  84.661 106.902  1.00  0.00           N
ATOM   5335  CA  ALA A 336      58.846  85.101 108.222  1.00  0.00           C
ATOM   5337  CB  ALA A 336      58.546  83.991 109.262  1.00  0.00           C
ATOM   5341  C   ALA A 336      60.316  85.481 108.301  1.00  0.00           C
ATOM   5342  O   ALA A 336      60.706  86.531 108.812  1.00  0.00           O
ATOM   5343  N   VAL A 337      61.176  84.611 107.732  1.00  0.00           N
ATOM   5345  CA  VAL A 337      62.616  84.781 107.682  1.00  0.00           C
ATOM   5347  CB  VAL A 337      63.316  83.511 107.221  1.00  0.00           C
ATOM   5349  CG1 VAL A 337      63.456  83.351 105.712  1.00  0.00           C
ATOM   5353  CG2 VAL A 337      64.716  83.491 107.822  1.00  0.00           C
ATOM   5357  C   VAL A 337      63.036  86.011 106.902  1.00  0.00           C
ATOM   5358  O   VAL A 337      63.896  86.771 107.341  1.00  0.00           O
ATOM   5359  N   ALA A 338      62.386  86.311 105.752  1.00  0.00           N
ATOM   5361  CA  ALA A 338      62.576  87.541 105.022  1.00  0.00           C
ATOM   5363  CB  ALA A 338      61.736  87.481 103.731  1.00  0.00           C
ATOM   5367  C   ALA A 338      62.236  88.801 105.812  1.00  0.00           C
ATOM   5368  O   ALA A 338      63.006  89.751 105.812  1.00  0.00           O
ATOM   5369  N   LEU A 339      61.086  88.831 106.542  1.00  0.00           N
ATOM   5371  CA  LEU A 339      60.726  89.961 107.392  1.00  0.00           C
ATOM   5373  CB  LEU A 339      59.246  89.861 107.872  1.00  0.00           C
ATOM   5376  CG  LEU A 339      58.646  91.111 108.582  1.00  0.00           C
ATOM   5378  CD1 LEU A 339      58.926  91.211 110.092  1.00  0.00           C
ATOM   5382  CD2 LEU A 339      59.016  92.441 107.902  1.00  0.00           C
ATOM   5386  C   LEU A 339      61.656  90.141 108.582  1.00  0.00           C
ATOM   5387  O   LEU A 339      62.056  91.241 108.941  1.00  0.00           O
ATOM   5388  N   ALA A 340      62.056  89.031 109.221  1.00  0.00           N
ATOM   5390  CA  ALA A 340      62.996  89.011 110.331  1.00  0.00           C
ATOM   5392  CB  ALA A 340      63.136  87.561 110.812  1.00  0.00           C
ATOM   5396  C   ALA A 340      64.356  89.561 109.952  1.00  0.00           C
ATOM   5397  O   ALA A 340      64.996  90.271 110.722  1.00  0.00           O
ATOM   5398  N   ARG A 341      64.776  89.241 108.712  1.00  0.00           N
ATOM   5400  CA  ARG A 341      65.966  89.751 108.072  1.00  0.00           C
ATOM   5402  CB  ARG A 341      66.166  89.021 106.731  1.00  0.00           C
ATOM   5405  CG  ARG A 341      67.596  89.071 106.152  1.00  0.00           C
ATOM   5408  CD  ARG A 341      67.736  88.141 104.941  1.00  0.00           C
ATOM   5411  NE  ARG A 341      67.586  88.951 103.681  1.00  0.00           N
ATOM   5413  CZ  ARG A 341      68.596  89.261 102.882  1.00  0.00           C
ATOM   5414  NH1 ARG A 341      69.856  88.971 103.161  1.00  0.00           N
ATOM   5417  NH2 ARG A 341      68.346  89.891 101.751  1.00  0.00           N
ATOM   5420  C   ARG A 341      65.956  91.271 107.902  1.00  0.00           C
ATOM   5421  O   ARG A 341      67.006  91.871 108.032  1.00  0.00           O
ATOM   5422  N   VAL A 342      64.796  91.911 107.621  1.00  0.00           N
ATOM   5424  CA  VAL A 342      64.646  93.371 107.512  1.00  0.00           C
ATOM   5426  CB  VAL A 342      63.176  93.731 107.192  1.00  0.00           C
ATOM   5428  CG1 VAL A 342      62.896  95.241 107.112  1.00  0.00           C
ATOM   5432  CG2 VAL A 342      62.746  93.121 105.842  1.00  0.00           C
ATOM   5436  C   VAL A 342      65.066  94.161 108.743  1.00  0.00           C
ATOM   5437  O   VAL A 342      65.676  95.231 108.622  1.00  0.00           O
ATOM   5438  N   GLN A 343      64.726  93.701 109.962  1.00  0.00           N
ATOM   5440  CA  GLN A 343      64.716  94.571 111.132  1.00  0.00           C
ATOM   5442  CB  GLN A 343      63.636  94.101 112.161  1.00  0.00           C
ATOM   5445  CG  GLN A 343      62.236  94.721 111.932  1.00  0.00           C
ATOM   5448  CD  GLN A 343      62.146  96.221 112.242  1.00  0.00           C
ATOM   5449  OE1 GLN A 343      61.046  96.791 112.301  1.00  0.00           O
ATOM   5450  NE2 GLN A 343      63.286  96.911 112.452  1.00  0.00           N
ATOM   5453  C   GLN A 343      66.066  94.911 111.822  1.00  0.00           C
ATOM   5454  OT1 GLN A 343      66.966  95.471 111.161  1.00  0.00           O
ATOM   5455  OT2 GLN A 343      66.166  94.781 113.072  1.00  0.00           O
ATOM   5456  NH3 POPEB 344     123.156 117.761  82.493  1.00  0.00           N
ATOM   5460  C12 POPEB 344     123.266 119.251  82.341  1.00  0.00           C
ATOM   5463  C11 POPEB 344     122.006 119.901  81.742  1.00  0.00           C
ATOM   5466  P   POPEB 344     122.046 122.391  82.581  1.00  0.00           P
ATOM   5467  O13 POPEB 344     123.046 122.271  83.661  1.00  0.00           O
ATOM   5468  O14 POPEB 344     120.636 122.361  83.001  1.00  0.00           O
ATOM   5469  O11 POPEB 344     122.306 123.731  81.782  1.00  0.00           O
ATOM   5470  O12 POPEB 344     122.266 121.281  81.481  1.00  0.00           O
ATOM   5471  C1  POPEB 344     123.046 123.791  80.562  1.00  0.00           C
ATOM   5474  C2  POPEB 344     122.216 123.451  79.293  1.00  0.00           C
ATOM   5476  O21 POPEB 344     122.976 123.881  78.152  1.00  0.00           O
ATOM   5477  C21 POPEB 344     123.516 122.951  77.382  1.00  0.00           C
ATOM   5478  O22 POPEB 344     123.426 121.751  77.532  1.00  0.00           O
ATOM   5479  C22 POPEB 344     124.126 123.661  76.161  1.00  0.00           C
ATOM   5482  C3  POPEB 344     120.826 124.161  79.251  1.00  0.00           C
ATOM   5485  O31 POPEB 344     120.916 125.571  78.971  1.00  0.00           O
ATOM   5486  C31 POPEB 344     121.006 126.061  77.731  1.00  0.00           C
ATOM   5487  O32 POPEB 344     121.556 127.131  77.502  1.00  0.00           O
ATOM   5488  C32 POPEB 344     120.346 125.201  76.642  1.00  0.00           C
ATOM   5491  C23 POPEB 344     123.606 123.041  74.852  1.00  0.00           C
ATOM   5494  C24 POPEB 344     123.906 123.851  73.581  1.00  0.00           C
ATOM   5497  C25 POPEB 344     123.256 123.181  72.362  1.00  0.00           C
ATOM   5500  C26 POPEB 344     122.876 124.131  71.212  1.00  0.00           C
ATOM   5503  C27 POPEB 344     123.746 123.981  69.952  1.00  0.00           C
ATOM   5506  C28 POPEB 344     123.106 124.621  68.701  1.00  0.00           C
ATOM   5509  C29 POPEB 344     122.106 123.711  68.032  1.00  0.00           C
ATOM   5511 0C21 POPEB 344     120.756 123.801  68.001  1.00  0.00           C
ATOM   5513 1C21 POPEB 344     119.886 124.861  68.632  1.00  0.00           C
ATOM   5516 2C21 POPEB 344     118.926 125.541  67.611  1.00  0.00           C
ATOM   5519 3C21 POPEB 344     117.546 124.871  67.451  1.00  0.00           C
ATOM   5522 4C21 POPEB 344     117.576 123.401  67.011  1.00  0.00           C
ATOM   5525 5C21 POPEB 344     116.176 122.841  66.731  1.00  0.00           C
ATOM   5528 6C21 POPEB 344     116.166 121.331  66.451  1.00  0.00           C
ATOM   5531 7C21 POPEB 344     114.806 120.851  65.941  1.00  0.00           C
ATOM   5534 8C21 POPEB 344     114.786 119.401  65.462  1.00  0.00           C
ATOM   5538  C33 POPEB 344     120.236 125.921  75.262  1.00  0.00           C
ATOM   5541  C34 POPEB 344     119.676 125.011  74.153  1.00  0.00           C
ATOM   5544  C35 POPEB 344     119.716 125.631  72.731  1.00  0.00           C
ATOM   5547  C36 POPEB 344     118.936 126.951  72.572  1.00  0.00           C
ATOM   5550  C37 POPEB 344     118.836 127.391  71.102  1.00  0.00           C
ATOM   5553  C38 POPEB 344     118.066 128.711  70.892  1.00  0.00           C
ATOM   5556  C39 POPEB 344     118.816 129.963  71.382  1.00  0.00           C
ATOM   5559 0C31 POPEB 344     119.466 130.803  70.262  1.00  0.00           C
ATOM   5562 1C31 POPEB 344     119.946 132.153  70.812  1.00  0.00           C
ATOM   5565 2C31 POPEB 344     120.656 133.063  69.792  1.00  0.00           C
ATOM   5568 3C31 POPEB 344     119.756 133.663  68.701  1.00  0.00           C
ATOM   5571 4C31 POPEB 344     120.426 134.843  68.001  1.00  0.00           C
ATOM   5574 5C31 POPEB 344     119.476 135.643  67.102  1.00  0.00           C
ATOM   5577 6C31 POPEB 344     120.176 136.823  66.432  1.00  0.00           C
ATOM   5581  NH3 POPEC 345      45.946 113.131  41.142  1.00  0.00           N
ATOM   5585  C12 POPEC 345      47.056 112.481  40.341  1.00  0.00           C
ATOM   5588  C11 POPEC 345      46.866 110.951  40.201  1.00  0.00           C
ATOM   5591  P   POPEC 345      49.196 109.881  40.862  1.00  0.00           P
ATOM   5592  O13 POPEC 345      49.106 108.421  41.091  1.00  0.00           O
ATOM   5593  O14 POPEC 345      50.506 110.371  40.352  1.00  0.00           O
ATOM   5594  O11 POPEC 345      48.746 110.671  42.151  1.00  0.00           O
ATOM   5595  O12 POPEC 345      48.086 110.311  39.822  1.00  0.00           O
ATOM   5596  C1  POPEC 345      48.886 110.091  43.451  1.00  0.00           C
ATOM   5599  C2  POPEC 345      47.846 110.641  44.482  1.00  0.00           C
ATOM   5601  O21 POPEC 345      48.306 110.401  45.822  1.00  0.00           O
ATOM   5602  C21 POPEC 345      48.246 109.151  46.262  1.00  0.00           C
ATOM   5603  O22 POPEC 345      48.076 108.151  45.582  1.00  0.00           O
ATOM   5604  C22 POPEC 345      48.406 109.191  47.771  1.00  0.00           C
ATOM   5607  C3  POPEC 345      46.366 110.151  44.301  1.00  0.00           C
ATOM   5610  O31 POPEC 345      45.646 110.111  45.551  1.00  0.00           O
ATOM   5611  C31 POPEC 345      45.176 111.261  46.032  1.00  0.00           C
ATOM   5612  O32 POPEC 345      45.236 112.331  45.442  1.00  0.00           O
ATOM   5613  C32 POPEC 345      44.456 111.011  47.361  1.00  0.00           C
ATOM   5616  C23 POPEC 345      47.656 108.041  48.482  1.00  0.00           C
ATOM   5619  C24 POPEC 345      48.086 107.991  49.951  1.00  0.00           C
ATOM   5622  C25 POPEC 345      47.316 107.001  50.842  1.00  0.00           C
ATOM   5625  C26 POPEC 345      47.476 105.501  50.621  1.00  0.00           C
ATOM   5628  C27 POPEC 345      46.686 104.791  51.731  1.00  0.00           C
ATOM   5631  C28 POPEC 345      46.646 103.271  51.602  1.00  0.00           C
ATOM   5634  C29 POPEC 345      46.006 102.631  52.802  1.00  0.00           C
ATOM   5636 0C21 POPEC 345      46.336 101.431  53.312  1.00  0.00           C
ATOM   5638 1C21 POPEC 345      47.406 100.531  52.761  1.00  0.00           C
ATOM   5641 2C21 POPEC 345      48.046  99.611  53.822  1.00  0.00           C
ATOM   5644 3C21 POPEC 345      48.556 100.341  55.072  1.00  0.00           C
ATOM   5647 4C21 POPEC 345      49.496  99.451  55.901  1.00  0.00           C
ATOM   5650 5C21 POPEC 345      49.966 100.101  57.201  1.00  0.00           C
ATOM   5653 6C21 POPEC 345      51.096  99.301  57.861  1.00  0.00           C
ATOM   5656 7C21 POPEC 345      51.596  99.901  59.181  1.00  0.00           C
ATOM   5659 8C21 POPEC 345      52.886  99.241  59.672  1.00  0.00           C
ATOM   5663  C33 POPEC 345      45.016 111.731  48.622  1.00  0.00           C
ATOM   5666  C34 POPEC 345      44.046 111.541  49.812  1.00  0.00           C
ATOM   5669  C35 POPEC 345      44.626 111.731  51.231  1.00  0.00           C
ATOM   5672  C36 POPEC 345      43.726 111.061  52.291  1.00  0.00           C
ATOM   5675  C37 POPEC 345      44.306 110.961  53.722  1.00  0.00           C
ATOM   5678  C38 POPEC 345      43.916 109.641  54.441  1.00  0.00           C
ATOM   5681  C39 POPEC 345      44.676 109.341  55.761  1.00  0.00           C
ATOM   5684 0C31 POPEC 345      46.176 109.011  55.611  1.00  0.00           C
ATOM   5687 1C31 POPEC 345      46.806 108.391  56.882  1.00  0.00           C
ATOM   5690 2C31 POPEC 345      46.806 109.311  58.111  1.00  0.00           C
ATOM   5693 3C31 POPEC 345      46.696 108.551  59.452  1.00  0.00           C
ATOM   5696 4C31 POPEC 345      46.216 109.461  60.592  1.00  0.00           C
ATOM   5699 5C31 POPEC 345      45.486 108.721  61.712  1.00  0.00           C
ATOM   5702 6C31 POPEC 345      44.656 109.661  62.572  1.00  0.00           C
ATOM   5706  NH3 POPED 346     119.886  91.001  41.661  1.00  0.00           N
ATOM   5710  C12 POPED 346     118.576  91.731  41.861  1.00  0.00           C
ATOM   5713  C11 POPED 346     117.326  90.871  41.552  1.00  0.00           C
ATOM   5716  P   POPED 346     114.766  91.301  40.992  1.00  0.00           P
ATOM   5717  O13 POPED 346     114.436  92.381  40.021  1.00  0.00           O
ATOM   5718  O14 POPED 346     114.726  89.891  40.562  1.00  0.00           O
ATOM   5719  O11 POPED 346     113.766  91.481  42.182  1.00  0.00           O
ATOM   5720  O12 POPED 346     116.156  91.691  41.652  1.00  0.00           O
ATOM   5721  C1  POPED 346     114.166  91.491  43.562  1.00  0.00           C
ATOM   5724  C2  POPED 346     112.896  91.621  44.461  1.00  0.00           C
ATOM   5726  O21 POPED 346     112.936  90.701  45.571  1.00  0.00           O
ATOM   5727  C21 POPED 346     113.666  91.111  46.591  1.00  0.00           C
ATOM   5728  O22 POPED 346     114.296  92.161  46.632  1.00  0.00           O
ATOM   5729  C22 POPED 346     113.726  90.031  47.682  1.00  0.00           C
ATOM   5732  C3  POPED 346     111.616  91.361  43.611  1.00  0.00           C
ATOM   5735  O31 POPED 346     110.436  91.351  44.431  1.00  0.00           O
ATOM   5736  C31 POPED 346     109.936  90.171  44.742  1.00  0.00           C
ATOM   5737  O32 POPED 346     110.256  89.091  44.271  1.00  0.00           O
ATOM   5738  C32 POPED 346     108.866  90.381  45.822  1.00  0.00           C
ATOM   5741  C23 POPED 346     113.746  90.651  49.102  1.00  0.00           C
ATOM   5744  C24 POPED 346     112.376  91.211  49.482  1.00  0.00           C
ATOM   5747  C25 POPED 346     112.456  92.301  50.551  1.00  0.00           C
ATOM   5750  C26 POPED 346     112.866  91.771  51.931  1.00  0.00           C
ATOM   5753  C27 POPED 346     112.616  92.781  53.071  1.00  0.00           C
ATOM   5756  C28 POPED 346     112.816  92.191  54.472  1.00  0.00           C
ATOM   5759  C29 POPED 346     111.726  91.201  54.832  1.00  0.00           C
ATOM   5761 0C21 POPED 346     110.986  91.151  55.942  1.00  0.00           C
ATOM   5763 1C21 POPED 346     111.076  92.061  57.142  1.00  0.00           C
ATOM   5766 2C21 POPED 346     109.886  93.031  57.192  1.00  0.00           C
ATOM   5769 3C21 POPED 346     109.966  93.941  58.412  1.00  0.00           C
ATOM   5772 4C21 POPED 346     108.786  94.911  58.512  1.00  0.00           C
ATOM   5775 5C21 POPED 346     108.986  95.931  59.632  1.00  0.00           C
ATOM   5778 6C21 POPED 346     107.686  96.621  60.062  1.00  0.00           C
ATOM   5781 7C21 POPED 346     107.896  97.561  61.252  1.00  0.00           C
ATOM   5784 8C21 POPED 346     106.616  98.281  61.691  1.00  0.00           C
ATOM   5788  C33 POPED 346     108.886  89.321  46.941  1.00  0.00           C
ATOM   5791  C34 POPED 346     107.916  89.721  48.062  1.00  0.00           C
ATOM   5794  C35 POPED 346     107.796  88.691  49.201  1.00  0.00           C
ATOM   5797  C36 POPED 346     108.996  88.671  50.172  1.00  0.00           C
ATOM   5800  C37 POPED 346     108.606  88.091  51.562  1.00  0.00           C
ATOM   5803  C38 POPED 346     109.686  88.141  52.652  1.00  0.00           C
ATOM   5806  C39 POPED 346     109.156  87.851  54.082  1.00  0.00           C
ATOM   5809 0C31 POPED 346     108.126  88.861  54.632  1.00  0.00           C
ATOM   5812 1C31 POPED 346     107.856  88.671  56.132  1.00  0.00           C
ATOM   5815 2C31 POPED 346     106.816  89.641  56.722  1.00  0.00           C
ATOM   5818 3C31 POPED 346     106.696  89.561  58.251  1.00  0.00           C
ATOM   5821 4C31 POPED 346     107.866  90.241  58.981  1.00  0.00           C
ATOM   5824 5C31 POPED 346     107.906  89.961  60.492  1.00  0.00           C
ATOM   5827 6C31 POPED 346     109.226  90.391  61.132  1.00  0.00           C
ATOM   5831  NH3 POPEE 347      43.586  13.971  34.742  1.00  0.00           N
ATOM   5835  C12 POPEE 347      42.506  14.831  35.332  1.00  0.00           C
ATOM   5838  C11 POPEE 347      41.426  15.061  34.272  1.00  0.00           C
ATOM   5841  P   POPEE 347      39.256  13.451  34.202  1.00  0.00           P
ATOM   5842  O13 POPEE 347      38.426  14.461  33.521  1.00  0.00           O
ATOM   5843  O14 POPEE 347      39.076  12.031  33.852  1.00  0.00           O
ATOM   5844  O11 POPEE 347      38.956  13.551  35.751  1.00  0.00           O
ATOM   5845  O12 POPEE 347      40.776  13.821  34.051  1.00  0.00           O
ATOM   5846  C1  POPEE 347      39.046  14.691  36.602  1.00  0.00           C
ATOM   5849  C2  POPEE 347      37.696  15.381  36.941  1.00  0.00           C
ATOM   5851  O21 POPEE 347      37.666  15.731  38.332  1.00  0.00           O
ATOM   5852  C21 POPEE 347      38.276  16.831  38.712  1.00  0.00           C
ATOM   5853  O22 POPEE 347      39.016  17.511  38.032  1.00  0.00           O
ATOM   5854  C22 POPEE 347      37.876  17.081  40.172  1.00  0.00           C
ATOM   5857  C3  POPEE 347      36.396  14.561  36.622  1.00  0.00           C
ATOM   5860  O31 POPEE 347      36.146  13.451  37.521  1.00  0.00           O
ATOM   5861  C31 POPEE 347      35.546  13.751  38.672  1.00  0.00           C
ATOM   5862  O32 POPEE 347      35.256  14.861  39.082  1.00  0.00           O
ATOM   5863  C32 POPEE 347      35.316  12.491  39.492  1.00  0.00           C
ATOM   5866  C23 POPEE 347      38.346  18.461  40.681  1.00  0.00           C
ATOM   5869  C24 POPEE 347      38.156  18.721  42.182  1.00  0.00           C
ATOM   5872  C25 POPEE 347      39.036  17.841  43.062  1.00  0.00           C
ATOM   5875  C26 POPEE 347      38.916  18.181  44.552  1.00  0.00           C
ATOM   5878  C27 POPEE 347      39.176  16.951  45.442  1.00  0.00           C
ATOM   5881  C28 POPEE 347      39.236  17.281  46.941  1.00  0.00           C
ATOM   5884  C29 POPEE 347      37.906  17.561  47.572  1.00  0.00           C
ATOM   5886 0C21 POPEE 347      37.706  17.641  48.902  1.00  0.00           C
ATOM   5888 1C21 POPEE 347      38.766  17.511  49.972  1.00  0.00           C
ATOM   5891 2C21 POPEE 347      38.836  18.771  50.862  1.00  0.00           C
ATOM   5894 3C21 POPEE 347      39.726  18.571  52.092  1.00  0.00           C
ATOM   5897 4C21 POPEE 347      41.226  18.751  51.821  1.00  0.00           C
ATOM   5900 5C21 POPEE 347      41.726  20.141  52.242  1.00  0.00           C
ATOM   5903 6C21 POPEE 347      43.156  20.441  51.782  1.00  0.00           C
ATOM   5906 7C21 POPEE 347      43.596  21.861  52.132  1.00  0.00           C
ATOM   5909 8C21 POPEE 347      45.006  22.201  51.642  1.00  0.00           C
ATOM   5913  C33 POPEE 347      35.676  12.731  40.971  1.00  0.00           C
ATOM   5916  C34 POPEE 347      35.206  11.591  41.871  1.00  0.00           C
ATOM   5919  C35 POPEE 347      36.086  11.371  43.111  1.00  0.00           C
ATOM   5922  C36 POPEE 347      35.576  10.201  43.951  1.00  0.00           C
ATOM   5925  C37 POPEE 347      36.326  10.021  45.282  1.00  0.00           C
ATOM   5928  C38 POPEE 347      35.756   8.851  46.082  1.00  0.00           C
ATOM   5931  C39 POPEE 347      36.486   8.581  47.402  1.00  0.00           C
ATOM   5934 0C31 POPEE 347      36.276   9.691  48.442  1.00  0.00           C
ATOM   5937 1C31 POPEE 347      37.016   9.401  49.762  1.00  0.00           C
ATOM   5940 2C31 POPEE 347      36.856  10.511  50.812  1.00  0.00           C
ATOM   5943 3C31 POPEE 347      35.396  10.811  51.212  1.00  0.00           C
ATOM   5946 4C31 POPEE 347      34.606   9.551  51.591  1.00  0.00           C
ATOM   5949 5C31 POPEE 347      33.206   9.851  52.132  1.00  0.00           C
ATOM   5952 6C31 POPEE 347      32.306   8.621  52.112  1.00  0.00           C
ATOM   5956  NH3 POPEF 348     114.006  52.411  39.832  1.00  0.00           N
ATOM   5960  C12 POPEF 348     113.486  53.331  40.901  1.00  0.00           C
ATOM   5963  C11 POPEF 348     112.606  52.621  41.952  1.00  0.00           C
ATOM   5966  P   POPEF 348     110.086  53.081  42.382  1.00  0.00           P
ATOM   5967  O13 POPEF 348     110.156  54.561  42.361  1.00  0.00           O
ATOM   5968  O14 POPEF 348     108.806  52.401  42.062  1.00  0.00           O
ATOM   5969  O11 POPEF 348     110.506  52.611  43.822  1.00  0.00           O
ATOM   5970  O12 POPEF 348     111.256  52.471  41.502  1.00  0.00           O
ATOM   5971  C1  POPEF 348     110.006  53.291  44.981  1.00  0.00           C
ATOM   5974  C2  POPEF 348     110.486  52.491  46.222  1.00  0.00           C
ATOM   5976  O21 POPEF 348     109.526  52.561  47.302  1.00  0.00           O
ATOM   5977  C21 POPEF 348     109.956  52.891  48.502  1.00  0.00           C
ATOM   5978  O22 POPEF 348     110.536  53.921  48.801  1.00  0.00           O
ATOM   5979  C22 POPEF 348     109.596  51.771  49.482  1.00  0.00           C
ATOM   5982  C3  POPEF 348     111.996  52.731  46.552  1.00  0.00           C
ATOM   5985  O31 POPEF 348     112.476  51.661  47.392  1.00  0.00           O
ATOM   5986  C31 POPEF 348     113.286  50.801  46.792  1.00  0.00           C
ATOM   5987  O32 POPEF 348     114.396  51.061  46.362  1.00  0.00           O
ATOM   5988  C32 POPEF 348     112.566  49.471  46.622  1.00  0.00           C
ATOM   5991  C23 POPEF 348     110.816  51.151  50.212  1.00  0.00           C
ATOM   5994  C24 POPEF 348     110.426  49.921  51.052  1.00  0.00           C
ATOM   5997  C25 POPEF 348     111.536  49.441  52.011  1.00  0.00           C
ATOM   6000  C26 POPEF 348     111.496  50.101  53.401  1.00  0.00           C
ATOM   6003  C27 POPEF 348     112.206  49.251  54.461  1.00  0.00           C
ATOM   6006  C28 POPEF 348     112.506  49.981  55.792  1.00  0.00           C
ATOM   6009  C29 POPEF 348     111.276  50.591  56.422  1.00  0.00           C
ATOM   6011 0C21 POPEF 348     110.776  50.351  57.642  1.00  0.00           C
ATOM   6013 1C21 POPEF 348     111.326  49.441  58.712  1.00  0.00           C
ATOM   6016 2C21 POPEF 348     110.536  48.121  58.812  1.00  0.00           C
ATOM   6019 3C21 POPEF 348     110.966  47.271  60.012  1.00  0.00           C
ATOM   6022 4C21 POPEF 348     110.506  45.801  59.942  1.00  0.00           C
ATOM   6025 5C21 POPEF 348     109.006  45.611  59.701  1.00  0.00           C
ATOM   6028 6C21 POPEF 348     108.116  46.131  60.852  1.00  0.00           C
ATOM   6031 7C21 POPEF 348     106.716  46.521  60.361  1.00  0.00           C
ATOM   6034 8C21 POPEF 348     105.826  47.081  61.462  1.00  0.00           C
ATOM   6038  C33 POPEF 348     112.866  48.461  47.732  1.00  0.00           C
ATOM   6041  C34 POPEF 348     111.776  47.381  47.771  1.00  0.00           C
ATOM   6044  C35 POPEF 348     112.266  46.041  48.331  1.00  0.00           C
ATOM   6047  C36 POPEF 348     112.936  46.151  49.701  1.00  0.00           C
ATOM   6050  C37 POPEF 348     113.126  44.791  50.382  1.00  0.00           C
ATOM   6053  C38 POPEF 348     113.856  44.871  51.731  1.00  0.00           C
ATOM   6056  C39 POPEF 348     115.306  45.361  51.591  1.00  0.00           C
ATOM   6059 0C31 POPEF 348     116.086  45.301  52.902  1.00  0.00           C
ATOM   6062 1C31 POPEF 348     117.556  45.671  52.701  1.00  0.00           C
ATOM   6065 2C31 POPEF 348     118.396  45.561  53.982  1.00  0.00           C
ATOM   6068 3C31 POPEF 348     118.576  44.131  54.501  1.00  0.00           C
ATOM   6071 4C31 POPEF 348     119.366  44.131  55.812  1.00  0.00           C
ATOM   6074 5C31 POPEF 348     119.466  42.741  56.441  1.00  0.00           C
ATOM   6077 6C31 POPEF 348     120.146  42.741  57.812  1.00  0.00           C
ATOM   6081  NH3 POPEG 349      89.226   6.321  42.822  1.00  0.00           N
ATOM   6085  C12 POPEG 349      90.376   5.881  41.972  1.00  0.00           C
ATOM   6088  C11 POPEG 349      91.396   7.021  41.792  1.00  0.00           C
ATOM   6091  P   POPEG 349      93.736   5.811  41.532  1.00  0.00           P
ATOM   6092  O13 POPEG 349      93.816   4.561  40.751  1.00  0.00           O
ATOM   6093  O14 POPEG 349      94.956   6.621  41.492  1.00  0.00           O
ATOM   6094  O11 POPEG 349      93.276   5.461  43.001  1.00  0.00           O
ATOM   6095  O12 POPEG 349      92.486   6.601  40.962  1.00  0.00           O
ATOM   6096  C1  POPEG 349      94.186   5.331  44.091  1.00  0.00           C
ATOM   6099  C2  POPEG 349      93.446   5.621  45.422  1.00  0.00           C
ATOM   6101  O21 POPEG 349      94.336   5.281  46.492  1.00  0.00           O
ATOM   6102  C21 POPEG 349      94.246   6.071  47.551  1.00  0.00           C
ATOM   6103  O22 POPEG 349      93.536   7.051  47.652  1.00  0.00           O
ATOM   6104  C22 POPEG 349      95.236   5.571  48.622  1.00  0.00           C
ATOM   6107  C3  POPEG 349      92.156   4.771  45.492  1.00  0.00           C
ATOM   6110  O31 POPEG 349      91.376   4.951  46.692  1.00  0.00           O
ATOM   6111  C31 POPEG 349      90.176   5.541  46.562  1.00  0.00           C
ATOM   6112  O32 POPEG 349      89.726   6.061  45.551  1.00  0.00           O
ATOM   6113  C32 POPEG 349      89.416   5.361  47.872  1.00  0.00           C
ATOM   6116  C23 POPEG 349      94.586   5.401  50.021  1.00  0.00           C
ATOM   6119  C24 POPEG 349      95.376   4.471  50.962  1.00  0.00           C
ATOM   6122  C25 POPEG 349      96.756   4.981  51.402  1.00  0.00           C
ATOM   6125  C26 POPEG 349      96.676   6.191  52.341  1.00  0.00           C
ATOM   6128  C27 POPEG 349      97.936   6.361  53.202  1.00  0.00           C
ATOM   6131  C28 POPEG 349      97.726   7.351  54.361  1.00  0.00           C
ATOM   6134  C29 POPEG 349      97.836   8.791  53.932  1.00  0.00           C
ATOM   6136 0C21 POPEG 349      98.496   9.771  54.581  1.00  0.00           C
ATOM   6138 1C21 POPEG 349      99.276   9.621  55.872  1.00  0.00           C
ATOM   6141 2C21 POPEG 349      98.636  10.341  57.072  1.00  0.00           C
ATOM   6144 3C21 POPEG 349      99.466  10.091  58.331  1.00  0.00           C
ATOM   6147 4C21 POPEG 349      99.076  10.971  59.532  1.00  0.00           C
ATOM   6150 5C21 POPEG 349     100.076  10.791  60.681  1.00  0.00           C
ATOM   6153 6C21 POPEG 349      99.876  11.791  61.832  1.00  0.00           C
ATOM   6156 7C21 POPEG 349     101.076  11.851  62.792  1.00  0.00           C
ATOM   6159 8C21 POPEG 349     101.196  10.651  63.731  1.00  0.00           C
ATOM   6163  C33 POPEG 349      88.806   6.681  48.401  1.00  0.00           C
ATOM   6166  C34 POPEG 349      89.856   7.791  48.541  1.00  0.00           C
ATOM   6169  C35 POPEG 349      89.366   8.911  49.452  1.00  0.00           C
ATOM   6172  C36 POPEG 349      90.346  10.091  49.522  1.00  0.00           C
ATOM   6175  C37 POPEG 349      89.906  11.081  50.602  1.00  0.00           C
ATOM   6178  C38 POPEG 349      90.806  12.321  50.691  1.00  0.00           C
ATOM   6181  C39 POPEG 349      90.326  13.291  51.782  1.00  0.00           C
ATOM   6184 0C31 POPEG 349      90.556  12.821  53.222  1.00  0.00           C
ATOM   6187 1C31 POPEG 349      90.096  13.891  54.231  1.00  0.00           C
ATOM   6190 2C31 POPEG 349      89.856  13.351  55.641  1.00  0.00           C
ATOM   6193 3C31 POPEG 349      91.076  13.401  56.562  1.00  0.00           C
ATOM   6196 4C31 POPEG 349      90.736  12.991  58.001  1.00  0.00           C
ATOM   6199 5C31 POPEG 349      91.856  13.311  59.012  1.00  0.00           C
ATOM   6202 6C31 POPEG 349      91.566  12.771  60.411  1.00  0.00           C
ATOM   6206  NH3 POPEH 350      39.036  10.271  35.862  1.00  0.00           N
ATOM   6210  C12 POPEH 350      39.606  10.381  37.232  1.00  0.00           C
ATOM   6213  C11 POPEH 350      41.056   9.891  37.301  1.00  0.00           C
ATOM   6216  P   POPEH 350      43.276  11.261  37.152  1.00  0.00           P
ATOM   6217  O13 POPEH 350      43.836  10.361  38.172  1.00  0.00           O
ATOM   6218  O14 POPEH 350      44.186  11.751  36.112  1.00  0.00           O
ATOM   6219  O11 POPEH 350      42.726  12.551  37.841  1.00  0.00           O
ATOM   6220  O12 POPEH 350      41.936  10.691  36.492  1.00  0.00           O
ATOM   6221  C1  POPEH 350      43.506  13.201  38.832  1.00  0.00           C
ATOM   6224  C2  POPEH 350      42.586  13.511  40.021  1.00  0.00           C
ATOM   6226  O21 POPEH 350      42.166  12.291  40.652  1.00  0.00           O
ATOM   6227  C21 POPEH 350      43.036  11.441  41.212  1.00  0.00           C
ATOM   6228  O22 POPEH 350      42.846  10.241  41.341  1.00  0.00           O
ATOM   6229  C22 POPEH 350      44.206  12.161  41.912  1.00  0.00           C
ATOM   6232  C3  POPEH 350      41.356  14.331  39.501  1.00  0.00           C
ATOM   6235  O31 POPEH 350      40.346  14.721  40.472  1.00  0.00           O
ATOM   6236  C31 POPEH 350      40.696  14.591  41.722  1.00  0.00           C
ATOM   6237  O32 POPEH 350      41.516  15.261  42.322  1.00  0.00           O
ATOM   6238  C32 POPEH 350      39.956  13.401  42.302  1.00  0.00           C
ATOM   6241  C23 POPEH 350      44.396  11.651  43.351  1.00  0.00           C
ATOM   6244  C24 POPEH 350      45.066  12.681  44.271  1.00  0.00           C
ATOM   6247  C25 POPEH 350      44.806  12.301  45.722  1.00  0.00           C
ATOM   6250  C26 POPEH 350      45.736  12.931  46.762  1.00  0.00           C
ATOM   6253  C27 POPEH 350      45.396  12.311  48.121  1.00  0.00           C
ATOM   6256  C28 POPEH 350      46.366  12.661  49.251  1.00  0.00           C
ATOM   6259  C29 POPEH 350      45.736  12.201  50.542  1.00  0.00           C
ATOM   6261 0C21 POPEH 350      46.226  11.311  51.432  1.00  0.00           C
ATOM   6263 1C21 POPEH 350      47.546  10.591  51.392  1.00  0.00           C
ATOM   6266 2C21 POPEH 350      47.396   9.081  51.681  1.00  0.00           C
ATOM   6269 3C21 POPEH 350      46.736   8.761  53.032  1.00  0.00           C
ATOM   6272 4C21 POPEH 350      47.006   7.331  53.521  1.00  0.00           C
ATOM   6275 5C21 POPEH 350      47.316   7.261  55.021  1.00  0.00           C
ATOM   6278 6C21 POPEH 350      48.686   7.851  55.382  1.00  0.00           C
ATOM   6281 7C21 POPEH 350      48.746   8.261  56.852  1.00  0.00           C
ATOM   6284 8C21 POPEH 350      50.126   8.771  57.271  1.00  0.00           C
ATOM   6288  C33 POPEH 350      40.346  13.131  43.762  1.00  0.00           C
ATOM   6291  C34 POPEH 350      39.476  12.021  44.332  1.00  0.00           C
ATOM   6294  C35 POPEH 350      39.836  11.631  45.761  1.00  0.00           C
ATOM   6297  C36 POPEH 350      39.726  12.831  46.701  1.00  0.00           C
ATOM   6300  C37 POPEH 350      39.326  12.451  48.121  1.00  0.00           C
ATOM   6303  C38 POPEH 350      39.226  13.691  49.002  1.00  0.00           C
ATOM   6306  C39 POPEH 350      40.596  14.181  49.492  1.00  0.00           C
ATOM   6309 0C31 POPEH 350      40.936  13.641  50.882  1.00  0.00           C
ATOM   6312 1C31 POPEH 350      42.086  14.411  51.542  1.00  0.00           C
ATOM   6315 2C31 POPEH 350      42.366  13.981  52.992  1.00  0.00           C
ATOM   6318 3C31 POPEH 350      41.156  14.041  53.941  1.00  0.00           C
ATOM   6321 4C31 POPEH 350      40.476  15.411  54.011  1.00  0.00           C
ATOM   6324 5C31 POPEH 350      39.336  15.481  55.032  1.00  0.00           C
ATOM   6327 6C31 POPEH 350      38.686  16.861  55.182  1.00  0.00           C
ATOM   6331  NH3 POPEI 351      22.276 126.661  38.532  1.00  0.00           N
ATOM   6335  C12 POPEI 351      21.536 125.441  39.032  1.00  0.00           C
ATOM   6338  C11 POPEI 351      20.246 125.221  38.222  1.00  0.00           C
ATOM   6341  P   POPEI 351      18.416 124.891  39.992  1.00  0.00           P
ATOM   6342  O13 POPEI 351      18.986 126.161  40.472  1.00  0.00           O
ATOM   6343  O14 POPEI 351      17.076 125.011  39.371  1.00  0.00           O
ATOM   6344  O11 POPEI 351      18.376 123.851  41.192  1.00  0.00           O
ATOM   6345  O12 POPEI 351      19.376 124.301  38.892  1.00  0.00           O
ATOM   6346  C1  POPEI 351      17.446 124.081  42.271  1.00  0.00           C
ATOM   6349  C2  POPEI 351      17.836 123.281  43.552  1.00  0.00           C
ATOM   6351  O21 POPEI 351      16.716 123.301  44.482  1.00  0.00           O
ATOM   6352  C21 POPEI 351      16.566 124.331  45.282  1.00  0.00           C
ATOM   6353  O22 POPEI 351      17.136 125.401  45.222  1.00  0.00           O
ATOM   6354  C22 POPEI 351      15.626 123.941  46.432  1.00  0.00           C
ATOM   6357  C3  POPEI 351      19.216 123.701  44.181  1.00  0.00           C
ATOM   6360  O31 POPEI 351      19.386 123.251  45.551  1.00  0.00           O
ATOM   6361  C31 POPEI 351      19.876 122.021  45.732  1.00  0.00           C
ATOM   6362  O32 POPEI 351      20.316 121.301  44.861  1.00  0.00           O
ATOM   6363  C32 POPEI 351      19.766 121.671  47.221  1.00  0.00           C
ATOM   6366  C23 POPEI 351      15.436 125.101  47.442  1.00  0.00           C
ATOM   6369  C24 POPEI 351      14.516 124.741  48.611  1.00  0.00           C
ATOM   6372  C25 POPEI 351      14.416 125.891  49.622  1.00  0.00           C
ATOM   6375  C26 POPEI 351      15.476 125.791  50.722  1.00  0.00           C
ATOM   6378  C27 POPEI 351      14.926 125.151  52.011  1.00  0.00           C
ATOM   6381  C28 POPEI 351      15.986 124.451  52.872  1.00  0.00           C
ATOM   6384  C29 POPEI 351      17.066 125.361  53.392  1.00  0.00           C
ATOM   6386 0C21 POPEI 351      17.816 125.121  54.482  1.00  0.00           C
ATOM   6388 1C21 POPEI 351      17.726 123.921  55.402  1.00  0.00           C
ATOM   6391 2C21 POPEI 351      17.406 124.341  56.842  1.00  0.00           C
ATOM   6394 3C21 POPEI 351      18.636 124.891  57.591  1.00  0.00           C
ATOM   6397 4C21 POPEI 351      18.296 125.491  58.962  1.00  0.00           C
ATOM   6400 5C21 POPEI 351      19.126 124.861  60.091  1.00  0.00           C
ATOM   6403 6C21 POPEI 351      18.646 125.281  61.481  1.00  0.00           C
ATOM   6406 7C21 POPEI 351      19.156 124.371  62.602  1.00  0.00           C
ATOM   6409 8C21 POPEI 351      18.736 124.811  64.002  1.00  0.00           C
ATOM   6413  C33 POPEI 351      20.886 122.231  48.121  1.00  0.00           C
ATOM   6416  C34 POPEI 351      20.426 122.481  49.572  1.00  0.00           C
ATOM   6419  C35 POPEI 351      21.596 122.641  50.542  1.00  0.00           C
ATOM   6422  C36 POPEI 351      21.186 123.071  51.961  1.00  0.00           C
ATOM   6425  C37 POPEI 351      22.376 123.081  52.922  1.00  0.00           C
ATOM   6428  C38 POPEI 351      22.086 123.791  54.242  1.00  0.00           C
ATOM   6431  C39 POPEI 351      23.126 123.481  55.322  1.00  0.00           C
ATOM   6434 0C31 POPEI 351      22.776 124.151  56.661  1.00  0.00           C
ATOM   6437 1C31 POPEI 351      23.596 123.621  57.832  1.00  0.00           C
ATOM   6440 2C31 POPEI 351      23.016 124.081  59.181  1.00  0.00           C
ATOM   6443 3C31 POPEI 351      23.856 123.601  60.371  1.00  0.00           C
ATOM   6446 4C31 POPEI 351      23.236 124.011  61.712  1.00  0.00           C
ATOM   6449 5C31 POPEI 351      24.046 123.531  62.922  1.00  0.00           C
ATOM   6452 6C31 POPEI 351      23.626 124.191  64.242  1.00  0.00           C
ATOM   6456  NH3 POPEJ 352      41.586 132.643  78.772  1.00  0.00           N
ATOM   6460  C12 POPEJ 352      42.386 131.383  79.012  1.00  0.00           C
ATOM   6463  C11 POPEJ 352      41.566 130.173  79.481  1.00  0.00           C
ATOM   6466  P   POPEJ 352      41.846 127.551  79.422  1.00  0.00           P
ATOM   6467  O13 POPEJ 352      42.366 126.931  80.662  1.00  0.00           O
ATOM   6468  O14 POPEJ 352      40.396 127.521  79.132  1.00  0.00           O
ATOM   6469  O11 POPEJ 352      42.536 126.751  78.261  1.00  0.00           O
ATOM   6470  O12 POPEJ 352      42.376 129.013  79.262  1.00  0.00           O
ATOM   6471  C1  POPEJ 352      43.476 127.371  77.392  1.00  0.00           C
ATOM   6474  C2  POPEJ 352      43.986 126.271  76.463  1.00  0.00           C
ATOM   6476  O21 POPEJ 352      44.866 126.831  75.481  1.00  0.00           O
ATOM   6477  C21 POPEJ 352      44.636 127.401  74.293  1.00  0.00           C
ATOM   6478  O22 POPEJ 352      45.556 127.891  73.651  1.00  0.00           O
ATOM   6479  C22 POPEJ 352      43.196 127.351  73.752  1.00  0.00           C
ATOM   6482  C3  POPEJ 352      42.816 125.341  75.992  1.00  0.00           C
ATOM   6485  O31 POPEJ 352      43.186 124.401  74.952  1.00  0.00           O
ATOM   6486  C31 POPEJ 352      43.906 123.371  75.382  1.00  0.00           C
ATOM   6487  O32 POPEJ 352      44.276 123.191  76.521  1.00  0.00           O
ATOM   6488  C32 POPEJ 352      44.246 122.451  74.223  1.00  0.00           C
ATOM   6491  C23 POPEJ 352      43.016 127.811  72.271  1.00  0.00           C
ATOM   6494  C24 POPEJ 352      42.266 126.751  71.432  1.00  0.00           C
ATOM   6497  C25 POPEJ 352      42.006 127.181  69.971  1.00  0.00           C
ATOM   6500  C26 POPEJ 352      43.296 127.271  69.132  1.00  0.00           C
ATOM   6503  C27 POPEJ 352      43.056 127.611  67.652  1.00  0.00           C
ATOM   6506  C28 POPEJ 352      44.346 128.091  66.962  1.00  0.00           C
ATOM   6509  C29 POPEJ 352      44.236 128.091  65.462  1.00  0.00           C
ATOM   6511 0C21 POPEJ 352      44.366 129.113  64.592  1.00  0.00           C
ATOM   6513 1C21 POPEJ 352      44.726 130.543  64.882  1.00  0.00           C
ATOM   6516 2C21 POPEJ 352      45.376 131.183  63.642  1.00  0.00           C
ATOM   6519 3C21 POPEJ 352      45.976 132.573  63.911  1.00  0.00           C
ATOM   6522 4C21 POPEJ 352      46.746 133.133  62.712  1.00  0.00           C
ATOM   6525 5C21 POPEJ 352      47.516 134.413  63.051  1.00  0.00           C
ATOM   6528 6C21 POPEJ 352      48.256 135.003  61.852  1.00  0.00           C
ATOM   6531 7C21 POPEJ 352      49.256 136.113  62.211  1.00  0.00           C
ATOM   6534 8C21 POPEJ 352      49.596 136.983  61.012  1.00  0.00           C
ATOM   6538  C33 POPEJ 352      45.546 122.881  73.521  1.00  0.00           C
ATOM   6541  C34 POPEJ 352      45.336 124.111  72.643  1.00  0.00           C
ATOM   6544  C35 POPEJ 352      46.626 124.661  72.032  1.00  0.00           C
ATOM   6547  C36 POPEJ 352      46.286 125.801  71.081  1.00  0.00           C
ATOM   6550  C37 POPEJ 352      47.496 126.611  70.632  1.00  0.00           C
ATOM   6553  C38 POPEJ 352      47.086 127.691  69.621  1.00  0.00           C
ATOM   6556  C39 POPEJ 352      48.156 128.041  68.581  1.00  0.00           C
ATOM   6559 0C31 POPEJ 352      48.476 126.851  67.661  1.00  0.00           C
ATOM   6562 1C31 POPEJ 352      49.346 127.221  66.451  1.00  0.00           C
ATOM   6565 2C31 POPEJ 352      49.386 126.121  65.382  1.00  0.00           C
ATOM   6568 3C31 POPEJ 352      47.986 125.841  64.792  1.00  0.00           C
ATOM   6571 4C31 POPEJ 352      47.986 125.101  63.451  1.00  0.00           C
ATOM   6574 5C31 POPEJ 352      46.586 125.051  62.841  1.00  0.00           C
ATOM   6577 6C31 POPEJ 352      46.516 124.341  61.481  1.00  0.00           C
ATOM   6581  NH3 POPEK 353      27.246  70.881  36.422  1.00  0.00           N
ATOM   6585  C12 POPEK 353      27.346  70.331  37.812  1.00  0.00           C
ATOM   6588  C11 POPEK 353      26.246  69.271  38.042  1.00  0.00           C
ATOM   6591  P   POPEK 353      23.806  70.141  37.472  1.00  0.00           P
ATOM   6592  O13 POPEK 353      23.266  70.811  36.271  1.00  0.00           O
ATOM   6593  O14 POPEK 353      22.966  69.191  38.232  1.00  0.00           O
ATOM   6594  O11 POPEK 353      24.306  71.281  38.442  1.00  0.00           O
ATOM   6595  O12 POPEK 353      25.156  69.411  37.122  1.00  0.00           O
ATOM   6596  C1  POPEK 353      23.846  71.221  39.782  1.00  0.00           C
ATOM   6599  C2  POPEK 353      24.316  72.451  40.562  1.00  0.00           C
ATOM   6601  O21 POPEK 353      24.196  72.091  41.941  1.00  0.00           O
ATOM   6602  C21 POPEK 353      25.276  72.181  42.691  1.00  0.00           C
ATOM   6603  O22 POPEK 353      26.366  72.591  42.332  1.00  0.00           O
ATOM   6604  C22 POPEK 353      24.956  71.621  44.072  1.00  0.00           C
ATOM   6607  C3  POPEK 353      23.426  73.681  40.261  1.00  0.00           C
ATOM   6610  O31 POPEK 353      23.676  74.651  41.301  1.00  0.00           O
ATOM   6611  C31 POPEK 353      22.616  74.951  42.031  1.00  0.00           C
ATOM   6612  O32 POPEK 353      21.466  74.991  41.622  1.00  0.00           O
ATOM   6613  C32 POPEK 353      23.056  75.141  43.471  1.00  0.00           C
ATOM   6616  C23 POPEK 353      25.506  72.511  45.212  1.00  0.00           C
ATOM   6619  C24 POPEK 353      25.246  71.901  46.602  1.00  0.00           C
ATOM   6622  C25 POPEK 353      24.046  72.511  47.332  1.00  0.00           C
ATOM   6625  C26 POPEK 353      23.886  71.941  48.752  1.00  0.00           C
ATOM   6628  C27 POPEK 353      22.776  72.621  49.572  1.00  0.00           C
ATOM   6631  C28 POPEK 353      22.576  72.021  50.982  1.00  0.00           C
ATOM   6634  C29 POPEK 353      23.666  72.401  51.961  1.00  0.00           C
ATOM   6636 0C21 POPEK 353      23.516  72.531  53.302  1.00  0.00           C
ATOM   6638 1C21 POPEK 353      22.246  72.261  54.082  1.00  0.00           C
ATOM   6641 2C21 POPEK 353      22.486  71.531  55.422  1.00  0.00           C
ATOM   6644 3C21 POPEK 353      23.226  72.381  56.472  1.00  0.00           C
ATOM   6647 4C21 POPEK 353      23.256  71.731  57.861  1.00  0.00           C
ATOM   6650 5C21 POPEK 353      24.416  72.261  58.722  1.00  0.00           C
ATOM   6653 6C21 POPEK 353      24.396  71.701  60.152  1.00  0.00           C
ATOM   6656 7C21 POPEK 353      25.586  72.161  61.002  1.00  0.00           C
ATOM   6659 8C21 POPEK 353      25.456  71.711  62.462  1.00  0.00           C
ATOM   6663  C33 POPEK 353      22.646  76.491  44.082  1.00  0.00           C
ATOM   6666  C34 POPEK 353      23.276  76.691  45.462  1.00  0.00           C
ATOM   6669  C35 POPEK 353      22.516  77.681  46.341  1.00  0.00           C
ATOM   6672  C36 POPEK 353      23.226  78.011  47.661  1.00  0.00           C
ATOM   6675  C37 POPEK 353      23.016  77.021  48.822  1.00  0.00           C
ATOM   6678  C38 POPEK 353      23.696  77.481  50.112  1.00  0.00           C
ATOM   6681  C39 POPEK 353      23.136  78.791  50.681  1.00  0.00           C
ATOM   6684 0C31 POPEK 353      23.796  79.161  52.011  1.00  0.00           C
ATOM   6687 1C31 POPEK 353      23.266  80.481  52.582  1.00  0.00           C
ATOM   6690 2C31 POPEK 353      23.786  80.771  53.992  1.00  0.00           C
ATOM   6693 3C31 POPEK 353      23.076  79.931  55.072  1.00  0.00           C
ATOM   6696 4C31 POPEK 353      21.956  80.701  55.772  1.00  0.00           C
ATOM   6699 5C31 POPEK 353      21.286  79.911  56.912  1.00  0.00           C
ATOM   6702 6C31 POPEK 353      20.396  80.781  57.801  1.00  0.00           C
ATOM   6706  NH3 POPEL 354      67.186  87.271  45.592  1.00  0.00           N
ATOM   6710  C12 POPEL 354      66.386  85.981  45.532  1.00  0.00           C
ATOM   6713  C11 POPEL 354      67.126  84.771  46.152  1.00  0.00           C
ATOM   6716  P   POPEL 354      66.206  82.421  45.361  1.00  0.00           P
ATOM   6717  O13 POPEL 354      65.426  82.771  44.152  1.00  0.00           O
ATOM   6718  O14 POPEL 354      67.546  81.881  45.112  1.00  0.00           O
ATOM   6719  O11 POPEL 354      65.376  81.271  46.091  1.00  0.00           O
ATOM   6720  O12 POPEL 354      66.246  83.651  46.352  1.00  0.00           O
ATOM   6721  C1  POPEL 354      66.036  80.231  46.842  1.00  0.00           C
ATOM   6724  C2  POPEL 354      66.676  80.771  48.152  1.00  0.00           C
ATOM   6726  O21 POPEL 354      67.426  79.761  48.852  1.00  0.00           O
ATOM   6727  C21 POPEL 354      68.546  79.321  48.312  1.00  0.00           C
ATOM   6728  O22 POPEL 354      69.026  79.671  47.252  1.00  0.00           O
ATOM   6729  C22 POPEL 354      69.136  78.261  49.251  1.00  0.00           C
ATOM   6732  C3  POPEL 354      65.606  81.371  49.102  1.00  0.00           C
ATOM   6735  O31 POPEL 354      65.146  80.351  50.042  1.00  0.00           O
ATOM   6736  C31 POPEL 354      65.576  80.521  51.282  1.00  0.00           C
ATOM   6737  O32 POPEL 354      66.026  81.551  51.751  1.00  0.00           O
ATOM   6738  C32 POPEL 354      65.526  79.211  52.052  1.00  0.00           C
ATOM   6741  C23 POPEL 354      69.466  78.901  50.621  1.00  0.00           C
ATOM   6744  C24 POPEL 354      69.606  77.931  51.801  1.00  0.00           C
ATOM   6747  C25 POPEL 354      70.096  78.731  53.012  1.00  0.00           C
ATOM   6750  C26 POPEL 354      70.106  78.041  54.382  1.00  0.00           C
ATOM   6753  C27 POPEL 354      70.426  79.071  55.481  1.00  0.00           C
ATOM   6756  C28 POPEL 354      70.286  78.521  56.922  1.00  0.00           C
ATOM   6759  C29 POPEL 354      71.556  77.911  57.472  1.00  0.00           C
ATOM   6761 0C21 POPEL 354      72.056  78.081  58.722  1.00  0.00           C
ATOM   6763 1C21 POPEL 354      71.446  78.901  59.832  1.00  0.00           C
ATOM   6766 2C21 POPEL 354      72.476  79.661  60.702  1.00  0.00           C
ATOM   6769 3C21 POPEL 354      73.296  78.741  61.621  1.00  0.00           C
ATOM   6772 4C21 POPEL 354      74.106  79.531  62.652  1.00  0.00           C
ATOM   6775 5C21 POPEL 354      74.976  78.641  63.542  1.00  0.00           C
ATOM   6778 6C21 POPEL 354      74.826  78.931  65.041  1.00  0.00           C
ATOM   6781 7C21 POPEL 354      75.896  78.231  65.882  1.00  0.00           C
ATOM   6784 8C21 POPEL 354      75.856  78.631  67.362  1.00  0.00           C
ATOM   6788  C33 POPEL 354      65.456  79.451  53.582  1.00  0.00           C
ATOM   6791  C34 POPEL 354      65.476  78.121  54.342  1.00  0.00           C
ATOM   6794  C35 POPEL 354      65.116  78.231  55.822  1.00  0.00           C
ATOM   6797  C36 POPEL 354      66.286  78.661  56.722  1.00  0.00           C
ATOM   6800  C37 POPEL 354      66.066  78.271  58.191  1.00  0.00           C
ATOM   6803  C38 POPEL 354      67.306  78.561  59.051  1.00  0.00           C
ATOM   6806  C39 POPEL 354      67.206  78.071  60.512  1.00  0.00           C
ATOM   6809 0C31 POPEL 354      68.056  78.931  61.442  1.00  0.00           C
ATOM   6812 1C31 POPEL 354      68.726  78.191  62.602  1.00  0.00           C
ATOM   6815 2C31 POPEL 354      69.596  79.151  63.422  1.00  0.00           C
ATOM   6818 3C31 POPEL 354      69.966  78.631  64.812  1.00  0.00           C
ATOM   6821 4C31 POPEL 354      70.926  79.571  65.532  1.00  0.00           C
ATOM   6824 5C31 POPEL 354      71.206  79.161  66.981  1.00  0.00           C
ATOM   6827 6C31 POPEL 354      72.196  80.091  67.682  1.00  0.00           C
ATOM   6831  NH3 POPEM 355      25.076  52.401  36.152  1.00  0.00           N
ATOM   6835  C12 POPEM 355      26.126  51.941  35.181  1.00  0.00           C
ATOM   6838  C11 POPEM 355      26.786  50.631  35.662  1.00  0.00           C
ATOM   6841  P   POPEM 355      28.906  51.231  37.011  1.00  0.00           P
ATOM   6842  O13 POPEM 355      29.756  50.191  36.392  1.00  0.00           O
ATOM   6843  O14 POPEM 355      28.996  52.651  36.611  1.00  0.00           O
ATOM   6844  O11 POPEM 355      29.186  51.161  38.562  1.00  0.00           O
ATOM   6845  O12 POPEM 355      27.386  50.781  36.951  1.00  0.00           O
ATOM   6846  C1  POPEM 355      28.176  51.601  39.472  1.00  0.00           C
ATOM   6849  C2  POPEM 355      28.866  52.151  40.732  1.00  0.00           C
ATOM   6851  O21 POPEM 355      27.896  52.171  41.792  1.00  0.00           O
ATOM   6852  C21 POPEM 355      28.376  51.811  42.972  1.00  0.00           C
ATOM   6853  O22 POPEM 355      29.496  51.391  43.191  1.00  0.00           O
ATOM   6854  C22 POPEM 355      27.286  51.981  44.011  1.00  0.00           C
ATOM   6857  C3  POPEM 355      29.416  53.581  40.501  1.00  0.00           C
ATOM   6860  O31 POPEM 355      30.616  53.811  41.252  1.00  0.00           O
ATOM   6861  C31 POPEM 355      30.446  54.311  42.472  1.00  0.00           C
ATOM   6862  O32 POPEM 355      29.406  54.701  42.951  1.00  0.00           O
ATOM   6863  C32 POPEM 355      31.806  54.231  43.191  1.00  0.00           C
ATOM   6866  C23 POPEM 355      27.746  51.521  45.402  1.00  0.00           C
ATOM   6869  C24 POPEM 355      26.596  51.631  46.411  1.00  0.00           C
ATOM   6872  C25 POPEM 355      25.986  50.291  46.842  1.00  0.00           C
ATOM   6875  C26 POPEM 355      26.936  49.511  47.752  1.00  0.00           C
ATOM   6878  C27 POPEM 355      26.256  48.371  48.532  1.00  0.00           C
ATOM   6881  C28 POPEM 355      26.556  48.461  50.042  1.00  0.00           C
ATOM   6884  C29 POPEM 355      25.796  49.571  50.711  1.00  0.00           C
ATOM   6886 0C21 POPEM 355      25.746  49.731  52.042  1.00  0.00           C
ATOM   6888 1C21 POPEM 355      26.476  48.861  53.032  1.00  0.00           C
ATOM   6891 2C21 POPEM 355      27.146  49.681  54.142  1.00  0.00           C
ATOM   6894 3C21 POPEM 355      28.126  48.821  54.942  1.00  0.00           C
ATOM   6897 4C21 POPEM 355      28.276  49.291  56.392  1.00  0.00           C
ATOM   6900 5C21 POPEM 355      29.456  48.621  57.101  1.00  0.00           C
ATOM   6903 6C21 POPEM 355      29.506  48.961  58.591  1.00  0.00           C
ATOM   6906 7C21 POPEM 355      30.686  48.291  59.312  1.00  0.00           C
ATOM   6909 8C21 POPEM 355      30.806  48.711  60.782  1.00  0.00           C
ATOM   6913  C33 POPEM 355      31.706  53.791  44.672  1.00  0.00           C
ATOM   6916  C34 POPEM 355      31.316  54.931  45.621  1.00  0.00           C
ATOM   6919  C35 POPEM 355      31.746  54.651  47.072  1.00  0.00           C
ATOM   6922  C36 POPEM 355      30.606  54.121  47.951  1.00  0.00           C
ATOM   6925  C37 POPEM 355      31.116  53.621  49.301  1.00  0.00           C
ATOM   6928  C38 POPEM 355      30.116  53.621  50.472  1.00  0.00           C
ATOM   6931  C39 POPEM 355      28.796  52.871  50.232  1.00  0.00           C
ATOM   6934 0C31 POPEM 355      27.756  53.701  49.452  1.00  0.00           C
ATOM   6937 1C31 POPEM 355      26.316  53.211  49.682  1.00  0.00           C
ATOM   6940 2C31 POPEM 355      25.286  53.971  48.832  1.00  0.00           C
ATOM   6943 3C31 POPEM 355      23.866  53.651  49.271  1.00  0.00           C
ATOM   6946 4C31 POPEM 355      22.776  54.281  48.392  1.00  0.00           C
ATOM   6949 5C31 POPEM 355      21.416  54.211  49.091  1.00  0.00           C
ATOM   6952 6C31 POPEM 355      20.226  54.601  48.232  1.00  0.00           C
ATOM   6956  NH3 POPEN 356      33.186 124.271  79.522  1.00  0.00           N
ATOM   6960  C12 POPEN 356      33.786 124.131  80.901  1.00  0.00           C
ATOM   6963  C11 POPEN 356      33.376 122.781  81.533  1.00  0.00           C
ATOM   6966  P   POPEN 356      31.216 121.371  82.102  1.00  0.00           P
ATOM   6967  O13 POPEN 356      31.606 121.121  83.502  1.00  0.00           O
ATOM   6968  O14 POPEN 356      29.756 121.501  81.822  1.00  0.00           O
ATOM   6969  O11 POPEN 356      31.866 120.241  81.191  1.00  0.00           O
ATOM   6970  O12 POPEN 356      31.956 122.631  81.533  1.00  0.00           O
ATOM   6971  C1  POPEN 356      31.336 120.121  79.872  1.00  0.00           C
ATOM   6974  C2  POPEN 356      31.896 118.861  79.182  1.00  0.00           C
ATOM   6976  O21 POPEN 356      31.266 118.691  77.892  1.00  0.00           O
ATOM   6977  C21 POPEN 356      29.996 118.351  77.841  1.00  0.00           C
ATOM   6978  O22 POPEN 356      29.306 117.971  78.772  1.00  0.00           O
ATOM   6979  C22 POPEN 356      29.496 118.621  76.411  1.00  0.00           C
ATOM   6982  C3  POPEN 356      31.796 117.631  80.132  1.00  0.00           C
ATOM   6985  O31 POPEN 356      31.636 116.411  79.392  1.00  0.00           O
ATOM   6986  C31 POPEN 356      32.766 115.891  78.893  1.00  0.00           C
ATOM   6987  O32 POPEN 356      33.886 116.151  79.293  1.00  0.00           O
ATOM   6988  C32 POPEN 356      32.406 115.131  77.622  1.00  0.00           C
ATOM   6991  C23 POPEN 356      29.596 117.411  75.451  1.00  0.00           C
ATOM   6994  C24 POPEN 356      29.226 117.781  74.002  1.00  0.00           C
ATOM   6997  C25 POPEN 356      30.386 118.391  73.202  1.00  0.00           C
ATOM   7000  C26 POPEN 356      30.166 118.431  71.682  1.00  0.00           C
ATOM   7003  C27 POPEN 356      31.496 118.441  70.901  1.00  0.00           C
ATOM   7006  C28 POPEN 356      31.316 118.441  69.371  1.00  0.00           C
ATOM   7009  C29 POPEN 356      32.606 118.131  68.642  1.00  0.00           C
ATOM   7011 0C21 POPEN 356      33.466 119.001  68.072  1.00  0.00           C
ATOM   7013 1C21 POPEN 356      33.326 120.501  67.992  1.00  0.00           C
ATOM   7016 2C21 POPEN 356      33.386 121.011  66.542  1.00  0.00           C
ATOM   7019 3C21 POPEN 356      34.806 121.131  65.962  1.00  0.00           C
ATOM   7022 4C21 POPEN 356      34.766 121.851  64.612  1.00  0.00           C
ATOM   7025 5C21 POPEN 356      36.146 122.071  63.992  1.00  0.00           C
ATOM   7028 6C21 POPEN 356      36.156 123.191  62.952  1.00  0.00           C
ATOM   7031 7C21 POPEN 356      37.506 123.351  62.252  1.00  0.00           C
ATOM   7034 8C21 POPEN 356      37.636 124.691  61.521  1.00  0.00           C
ATOM   7038  C33 POPEN 356      33.236 113.861  77.341  1.00  0.00           C
ATOM   7041  C34 POPEN 356      32.636 113.051  76.182  1.00  0.00           C
ATOM   7044  C35 POPEN 356      32.366 113.891  74.922  1.00  0.00           C
ATOM   7047  C36 POPEN 356      31.526 113.151  73.872  1.00  0.00           C
ATOM   7050  C37 POPEN 356      32.206 112.941  72.512  1.00  0.00           C
ATOM   7053  C38 POPEN 356      31.226 113.161  71.361  1.00  0.00           C
ATOM   7056  C39 POPEN 356      31.826 112.801  70.002  1.00  0.00           C
ATOM   7059 0C31 POPEN 356      30.866 113.031  68.841  1.00  0.00           C
ATOM   7062 1C31 POPEN 356      31.506 112.691  67.492  1.00  0.00           C
ATOM   7065 2C31 POPEN 356      30.686 113.181  66.291  1.00  0.00           C
ATOM   7068 3C31 POPEN 356      30.736 114.701  66.072  1.00  0.00           C
ATOM   7071 4C31 POPEN 356      32.156 115.211  65.812  1.00  0.00           C
ATOM   7074 5C31 POPEN 356      32.216 116.611  65.172  1.00  0.00           C
ATOM   7077 6C31 POPEN 356      33.636 117.061  64.852  1.00  0.00           C
ATOM   7081  NH3 POPEO 357      76.526  40.481  78.672  1.00  0.00           N
ATOM   7085  C12 POPEO 357      75.336  41.021  79.422  1.00  0.00           C
ATOM   7088  C11 POPEO 357      75.486  42.531  79.701  1.00  0.00           C
ATOM   7091  P   POPEO 357      73.496  44.261  80.182  1.00  0.00           P
ATOM   7092  O13 POPEO 357      72.466  44.351  81.242  1.00  0.00           O
ATOM   7093  O14 POPEO 357      74.366  45.431  79.952  1.00  0.00           O
ATOM   7094  O11 POPEO 357      72.786  43.811  78.841  1.00  0.00           O
ATOM   7095  O12 POPEO 357      74.376  42.981  80.473  1.00  0.00           O
ATOM   7096  C1  POPEO 357      73.356  43.991  77.541  1.00  0.00           C
ATOM   7099  C2  POPEO 357      72.596  45.061  76.701  1.00  0.00           C
ATOM   7101  O21 POPEO 357      73.506  45.781  75.862  1.00  0.00           O
ATOM   7102  C21 POPEO 357      74.026  45.101  74.852  1.00  0.00           C
ATOM   7103  O22 POPEO 357      73.776  43.951  74.562  1.00  0.00           O
ATOM   7104  C22 POPEO 357      75.026  46.001  74.121  1.00  0.00           C
ATOM   7107  C3  POPEO 357      71.836  46.031  77.652  1.00  0.00           C
ATOM   7110  O31 POPEO 357      71.116  47.091  76.962  1.00  0.00           O
ATOM   7111  C31 POPEO 357      70.306  47.731  77.812  1.00  0.00           C
ATOM   7112  O32 POPEO 357      69.986  47.331  78.922  1.00  0.00           O
ATOM   7113  C32 POPEO 357      69.926  49.101  77.271  1.00  0.00           C
ATOM   7116  C23 POPEO 357      75.456  45.451  72.742  1.00  0.00           C
ATOM   7119  C24 POPEO 357      76.196  46.521  71.922  1.00  0.00           C
ATOM   7122  C25 POPEO 357      76.966  45.951  70.722  1.00  0.00           C
ATOM   7125  C26 POPEO 357      76.116  45.231  69.651  1.00  0.00           C
ATOM   7128  C27 POPEO 357      74.986  46.101  69.062  1.00  0.00           C
ATOM   7131  C28 POPEO 357      74.216  45.381  67.932  1.00  0.00           C
ATOM   7134  C29 POPEO 357      73.166  46.271  67.312  1.00  0.00           C
ATOM   7136 0C21 POPEO 357      73.336  47.031  66.212  1.00  0.00           C
ATOM   7138 1C21 POPEO 357      74.606  47.131  65.402  1.00  0.00           C
ATOM   7141 2C21 POPEO 357      74.376  47.751  64.012  1.00  0.00           C
ATOM   7144 3C21 POPEO 357      73.756  46.771  63.001  1.00  0.00           C
ATOM   7147 4C21 POPEO 357      73.626  47.401  61.602  1.00  0.00           C
ATOM   7150 5C21 POPEO 357      73.226  46.381  60.522  1.00  0.00           C
ATOM   7153 6C21 POPEO 357      73.166  47.031  59.132  1.00  0.00           C
ATOM   7156 7C21 POPEO 357      72.746  46.061  58.022  1.00  0.00           C
ATOM   7159 8C21 POPEO 357      72.876  46.661  56.622  1.00  0.00           C
ATOM   7163  C33 POPEO 357      68.426  49.231  76.892  1.00  0.00           C
ATOM   7166  C34 POPEO 357      68.136  48.691  75.481  1.00  0.00           C
ATOM   7169  C35 POPEO 357      67.216  49.611  74.661  1.00  0.00           C
ATOM   7172  C36 POPEO 357      67.046  49.121  73.222  1.00  0.00           C
ATOM   7175  C37 POPEO 357      66.176  50.071  72.372  1.00  0.00           C
ATOM   7178  C38 POPEO 357      65.846  49.531  70.972  1.00  0.00           C
ATOM   7181  C39 POPEO 357      66.836  49.931  69.862  1.00  0.00           C
ATOM   7184 0C31 POPEO 357      68.266  49.421  70.062  1.00  0.00           C
ATOM   7187 1C31 POPEO 357      69.146  49.651  68.812  1.00  0.00           C
ATOM   7190 2C31 POPEO 357      69.156  48.451  67.852  1.00  0.00           C
ATOM   7193 3C31 POPEO 357      69.626  48.811  66.432  1.00  0.00           C
ATOM   7196 4C31 POPEO 357      68.666  49.791  65.742  1.00  0.00           C
ATOM   7199 5C31 POPEO 357      68.816  49.831  64.212  1.00  0.00           C
ATOM   7202 6C31 POPEO 357      67.806  50.761  63.552  1.00  0.00           C
ATOM   7206  NH3 POPEP 358      68.676  50.951  40.361  1.00  0.00           N
ATOM   7210  C12 POPEP 358      68.516  51.231  38.902  1.00  0.00           C
ATOM   7213  C11 POPEP 358      69.806  50.841  38.142  1.00  0.00           C
ATOM   7216  P   POPEP 358      71.246  48.651  38.032  1.00  0.00           P
ATOM   7217  O13 POPEP 358      70.286  47.971  37.141  1.00  0.00           O
ATOM   7218  O14 POPEP 358      72.476  49.151  37.392  1.00  0.00           O
ATOM   7219  O11 POPEP 358      71.636  47.601  39.122  1.00  0.00           O
ATOM   7220  O12 POPEP 358      70.526  49.801  38.822  1.00  0.00           O
ATOM   7221  C1  POPEP 358      72.486  47.881  40.242  1.00  0.00           C
ATOM   7224  C2  POPEP 358      72.076  46.981  41.451  1.00  0.00           C
ATOM   7226  O21 POPEP 358      70.746  47.241  41.952  1.00  0.00           O
ATOM   7227  C21 POPEP 358      70.536  48.451  42.451  1.00  0.00           C
ATOM   7228  O22 POPEP 358      71.296  49.401  42.442  1.00  0.00           O
ATOM   7229  C22 POPEP 358      69.116  48.531  43.032  1.00  0.00           C
ATOM   7232  C3  POPEP 358      73.116  46.901  42.612  1.00  0.00           C
ATOM   7235  O31 POPEP 358      72.806  45.751  43.432  1.00  0.00           O
ATOM   7236  C31 POPEP 358      72.056  45.981  44.501  1.00  0.00           C
ATOM   7237  O32 POPEP 358      71.796  47.081  44.972  1.00  0.00           O
ATOM   7238  C32 POPEP 358      71.386  44.651  44.882  1.00  0.00           C
ATOM   7241  C23 POPEP 358      68.636  47.271  43.792  1.00  0.00           C
ATOM   7244  C24 POPEP 358      67.766  47.611  45.012  1.00  0.00           C
ATOM   7247  C25 POPEP 358      68.636  48.201  46.132  1.00  0.00           C
ATOM   7250  C26 POPEP 358      67.836  48.691  47.332  1.00  0.00           C
ATOM   7253  C27 POPEP 358      68.746  49.451  48.312  1.00  0.00           C
ATOM   7256  C28 POPEP 358      67.946  50.081  49.461  1.00  0.00           C
ATOM   7259  C29 POPEP 358      68.836  50.981  50.271  1.00  0.00           C
ATOM   7261 0C21 POPEP 358      69.436  50.681  51.432  1.00  0.00           C
ATOM   7263 1C21 POPEP 358      69.346  49.381  52.192  1.00  0.00           C
ATOM   7266 2C21 POPEP 358      69.036  49.681  53.672  1.00  0.00           C
ATOM   7269 3C21 POPEP 358      68.756  48.421  54.501  1.00  0.00           C
ATOM   7272 4C21 POPEP 358      68.846  48.751  56.002  1.00  0.00           C
ATOM   7275 5C21 POPEP 358      68.526  47.571  56.922  1.00  0.00           C
ATOM   7278 6C21 POPEP 358      69.116  47.831  58.321  1.00  0.00           C
ATOM   7281 7C21 POPEP 358      68.666  46.831  59.382  1.00  0.00           C
ATOM   7284 8C21 POPEP 358      69.326  47.111  60.742  1.00  0.00           C
ATOM   7288  C33 POPEP 358      70.876  44.571  46.341  1.00  0.00           C
ATOM   7291  C34 POPEP 358      69.386  44.201  46.462  1.00  0.00           C
ATOM   7294  C35 POPEP 358      69.006  43.821  47.902  1.00  0.00           C
ATOM   7297  C36 POPEP 358      69.206  44.961  48.911  1.00  0.00           C
ATOM   7300  C37 POPEP 358      69.126  44.501  50.372  1.00  0.00           C
ATOM   7303  C38 POPEP 358      69.666  45.561  51.332  1.00  0.00           C
ATOM   7306  C39 POPEP 358      70.066  45.001  52.701  1.00  0.00           C
ATOM   7309 0C31 POPEP 358      68.856  44.481  53.492  1.00  0.00           C
ATOM   7312 1C31 POPEP 358      69.246  43.661  54.732  1.00  0.00           C
ATOM   7315 2C31 POPEP 358      68.006  43.011  55.341  1.00  0.00           C
ATOM   7318 3C31 POPEP 358      68.246  41.561  55.802  1.00  0.00           C
ATOM   7321 4C31 POPEP 358      66.906  40.851  56.021  1.00  0.00           C
ATOM   7324 5C31 POPEP 358      67.026  39.341  56.222  1.00  0.00           C
ATOM   7327 6C31 POPEP 358      65.656  38.671  56.242  1.00  0.00           C
ATOM   7331  NH3 POPEQ 359      69.716 112.741  83.951  1.00  0.00           N
ATOM   7335  C12 POPEQ 359      70.656 111.881  84.742  1.00  0.00           C
ATOM   7338  C11 POPEQ 359      71.726 112.731  85.423  1.00  0.00           C
ATOM   7341  P   POPEQ 359      74.186 112.061  84.872  1.00  0.00           P
ATOM   7342  O13 POPEQ 359      75.066 110.981  85.352  1.00  0.00           O
ATOM   7343  O14 POPEQ 359      73.836 112.041  83.442  1.00  0.00           O
ATOM   7344  O11 POPEQ 359      74.786 113.461  85.292  1.00  0.00           O
ATOM   7345  O12 POPEQ 359      72.876 111.941  85.732  1.00  0.00           O
ATOM   7346  C1  POPEQ 359      74.376 114.721  84.742  1.00  0.00           C
ATOM   7349  C2  POPEQ 359      75.486 115.411  83.902  1.00  0.00           C
ATOM   7351  O21 POPEQ 359      74.816 116.131  82.852  1.00  0.00           O
ATOM   7352  C21 POPEQ 359      75.516 117.101  82.292  1.00  0.00           C
ATOM   7353  O22 POPEQ 359      76.546 117.591  82.712  1.00  0.00           O
ATOM   7354  C22 POPEQ 359      74.776 117.491  81.002  1.00  0.00           C
ATOM   7357  C3  POPEQ 359      76.476 114.361  83.323  1.00  0.00           C
ATOM   7360  O31 POPEQ 359      77.496 114.901  82.441  1.00  0.00           O
ATOM   7361  C31 POPEQ 359      77.676 114.321  81.262  1.00  0.00           C
ATOM   7362  O32 POPEQ 359      78.776 113.981  80.831  1.00  0.00           O
ATOM   7363  C32 POPEQ 359      76.416 114.281  80.403  1.00  0.00           C
ATOM   7366  C23 POPEQ 359      75.666 118.041  79.882  1.00  0.00           C
ATOM   7369  C24 POPEQ 359      74.846 118.541  78.682  1.00  0.00           C
ATOM   7372  C25 POPEQ 359      75.726 119.221  77.622  1.00  0.00           C
ATOM   7375  C26 POPEQ 359      76.346 118.241  76.621  1.00  0.00           C
ATOM   7378  C27 POPEQ 359      77.016 118.971  75.451  1.00  0.00           C
ATOM   7381  C28 POPEQ 359      77.556 118.001  74.392  1.00  0.00           C
ATOM   7384  C29 POPEQ 359      78.546 118.691  73.482  1.00  0.00           C
ATOM   7386 0C21 POPEQ 359      78.356 119.121  72.232  1.00  0.00           C
ATOM   7388 1C21 POPEQ 359      77.096 118.991  71.402  1.00  0.00           C
ATOM   7391 2C21 POPEQ 359      77.416 118.661  69.932  1.00  0.00           C
ATOM   7394 3C21 POPEQ 359      78.166 119.761  69.172  1.00  0.00           C
ATOM   7397 4C21 POPEQ 359      78.296 119.441  67.682  1.00  0.00           C
ATOM   7400 5C21 POPEQ 359      78.596 120.671  66.812  1.00  0.00           C
ATOM   7403 6C21 POPEQ 359      78.616 120.291  65.332  1.00  0.00           C
ATOM   7406 7C21 POPEQ 359      78.756 121.491  64.392  1.00  0.00           C
ATOM   7409 8C21 POPEQ 359      78.826 121.071  62.922  1.00  0.00           C
ATOM   7413  C33 POPEQ 359      76.286 112.931  79.682  1.00  0.00           C
ATOM   7416  C34 POPEQ 359      75.386 112.921  78.451  1.00  0.00           C
ATOM   7419  C35 POPEQ 359      75.806 113.881  77.341  1.00  0.00           C
ATOM   7422  C36 POPEQ 359      75.006 113.641  76.051  1.00  0.00           C
ATOM   7425  C37 POPEQ 359      75.366 114.651  74.952  1.00  0.00           C
ATOM   7428  C38 POPEQ 359      75.056 114.131  73.542  1.00  0.00           C
ATOM   7431  C39 POPEQ 359      76.116 113.131  73.082  1.00  0.00           C
ATOM   7434 0C31 POPEQ 359      75.896 112.571  71.673  1.00  0.00           C
ATOM   7437 1C31 POPEQ 359      77.116 112.851  70.782  1.00  0.00           C
ATOM   7440 2C31 POPEQ 359      77.226 111.961  69.542  1.00  0.00           C
ATOM   7443 3C31 POPEQ 359      76.346 112.431  68.382  1.00  0.00           C
ATOM   7446 4C31 POPEQ 359      76.696 111.691  67.092  1.00  0.00           C
ATOM   7449 5C31 POPEQ 359      76.056 112.291  65.842  1.00  0.00           C
ATOM   7452 6C31 POPEQ 359      76.556 111.571  64.602  1.00  0.00           C
ATOM   7456  NH3 POPER 360      29.576  66.521  81.812  1.00  0.00           N
ATOM   7460  C12 POPER 360      30.136  67.851  81.422  1.00  0.00           C
ATOM   7463  C11 POPER 360      29.606  68.291  80.062  1.00  0.00           C
ATOM   7466  P   POPER 360      30.396  70.701  79.301  1.00  0.00           P
ATOM   7467  O13 POPER 360      29.216  70.921  78.432  1.00  0.00           O
ATOM   7468  O14 POPER 360      30.476  71.401  80.613  1.00  0.00           O
ATOM   7469  O11 POPER 360      31.716  71.001  78.492  1.00  0.00           O
ATOM   7470  O12 POPER 360      30.576  69.171  79.522  1.00  0.00           O
ATOM   7471  C1  POPER 360      31.866  70.771  77.092  1.00  0.00           C
ATOM   7474  C2  POPER 360      32.706  69.511  76.723  1.00  0.00           C
ATOM   7476  O21 POPER 360      32.666  69.401  75.283  1.00  0.00           O
ATOM   7477  C21 POPER 360      33.706  68.791  74.722  1.00  0.00           C
ATOM   7478  O22 POPER 360      34.686  68.391  75.332  1.00  0.00           O
ATOM   7479  C22 POPER 360      33.526  68.691  73.212  1.00  0.00           C
ATOM   7482  C3  POPER 360      32.136  68.221  77.401  1.00  0.00           C
ATOM   7485  O31 POPER 360      32.416  67.011  76.682  1.00  0.00           O
ATOM   7486  C31 POPER 360      33.466  66.311  77.062  1.00  0.00           C
ATOM   7487  O32 POPER 360      34.236  66.561  77.981  1.00  0.00           O
ATOM   7488  C32 POPER 360      33.586  65.131  76.112  1.00  0.00           C
ATOM   7491  C23 POPER 360      34.656  67.861  72.562  1.00  0.00           C
ATOM   7494  C24 POPER 360      34.716  68.001  71.042  1.00  0.00           C
ATOM   7497  C25 POPER 360      33.606  67.271  70.283  1.00  0.00           C
ATOM   7500  C26 POPER 360      33.736  65.741  70.341  1.00  0.00           C
ATOM   7503  C27 POPER 360      32.876  65.031  69.282  1.00  0.00           C
ATOM   7506  C28 POPER 360      33.216  63.531  69.111  1.00  0.00           C
ATOM   7509  C29 POPER 360      34.546  63.341  68.441  1.00  0.00           C
ATOM   7511 0C21 POPER 360      34.796  62.591  67.352  1.00  0.00           C
ATOM   7513 1C21 POPER 360      33.756  61.781  66.611  1.00  0.00           C
ATOM   7516 2C21 POPER 360      34.376  60.871  65.532  1.00  0.00           C
ATOM   7519 3C21 POPER 360      35.236  59.731  66.091  1.00  0.00           C
ATOM   7522 4C21 POPER 360      35.566  58.681  65.021  1.00  0.00           C
ATOM   7525 5C21 POPER 360      36.596  59.121  63.981  1.00  0.00           C
ATOM   7528 6C21 POPER 360      36.536  58.271  62.712  1.00  0.00           C
ATOM   7531 7C21 POPER 360      37.696  58.541  61.742  1.00  0.00           C
ATOM   7534 8C21 POPER 360      37.726  57.611  60.532  1.00  0.00           C
ATOM   7538  C33 POPER 360      35.026  64.971  75.572  1.00  0.00           C
ATOM   7541  C34 POPER 360      35.116  63.941  74.433  1.00  0.00           C
ATOM   7544  C35 POPER 360      36.366  64.221  73.591  1.00  0.00           C
ATOM   7547  C36 POPER 360      36.456  63.371  72.322  1.00  0.00           C
ATOM   7550  C37 POPER 360      37.596  63.891  71.432  1.00  0.00           C
ATOM   7553  C38 POPER 360      37.966  63.011  70.242  1.00  0.00           C
ATOM   7556  C39 POPER 360      38.496  61.631  70.642  1.00  0.00           C
ATOM   7559 0C31 POPER 360      38.856  60.791  69.422  1.00  0.00           C
ATOM   7562 1C31 POPER 360      39.026  59.311  69.771  1.00  0.00           C
ATOM   7565 2C31 POPER 360      39.166  58.451  68.521  1.00  0.00           C
ATOM   7568 3C31 POPER 360      39.346  56.971  68.861  1.00  0.00           C
ATOM   7571 4C31 POPER 360      39.406  56.091  67.611  1.00  0.00           C
ATOM   7574 5C31 POPER 360      39.826  54.661  67.951  1.00  0.00           C
ATOM   7577 6C31 POPER 360      39.716  53.691  66.782  1.00  0.00           C
ATOM   7581  NH3 POPES 361      27.836 104.401  39.282  1.00  0.00           N
ATOM   7585  C12 POPES 361      27.456 104.471  40.742  1.00  0.00           C
ATOM   7588  C11 POPES 361      27.746 103.121  41.422  1.00  0.00           C
ATOM   7591  P   POPES 361      26.426 102.671  43.701  1.00  0.00           P
ATOM   7592  O13 POPES 361      25.716 103.801  44.301  1.00  0.00           O
ATOM   7593  O14 POPES 361      25.626 101.721  42.892  1.00  0.00           O
ATOM   7594  O11 POPES 361      27.226 101.881  44.822  1.00  0.00           O
ATOM   7595  O12 POPES 361      27.636 103.231  42.841  1.00  0.00           O
ATOM   7596  C1  POPES 361      27.746 100.581  44.531  1.00  0.00           C
ATOM   7599  C2  POPES 361      28.746 100.121  45.632  1.00  0.00           C
ATOM   7601  O21 POPES 361      28.666  98.701  45.831  1.00  0.00           O
ATOM   7602  C21 POPES 361      29.366  97.971  44.972  1.00  0.00           C
ATOM   7603  O22 POPES 361      30.026  98.391  44.032  1.00  0.00           O
ATOM   7604  C22 POPES 361      29.286  96.501  45.431  1.00  0.00           C
ATOM   7607  C3  POPES 361      28.446 100.811  46.992  1.00  0.00           C
ATOM   7610  O31 POPES 361      29.256 100.241  48.042  1.00  0.00           O
ATOM   7611  C31 POPES 361      28.806 100.501  49.262  1.00  0.00           C
ATOM   7612  O32 POPES 361      27.936 101.311  49.531  1.00  0.00           O
ATOM   7613  C32 POPES 361      29.496  99.571  50.261  1.00  0.00           C
ATOM   7616  C23 POPES 361      29.546  96.301  46.941  1.00  0.00           C
ATOM   7619  C24 POPES 361      30.976  95.941  47.352  1.00  0.00           C
ATOM   7622  C25 POPES 361      31.106  95.991  48.882  1.00  0.00           C
ATOM   7625  C26 POPES 361      32.036  94.921  49.452  1.00  0.00           C
ATOM   7628  C27 POPES 361      32.326  95.181  50.942  1.00  0.00           C
ATOM   7631  C28 POPES 361      33.266  94.121  51.542  1.00  0.00           C
ATOM   7634  C29 POPES 361      33.796  94.251  52.951  1.00  0.00           C
ATOM   7636 0C21 POPES 361      33.696  95.221  53.902  1.00  0.00           C
ATOM   7638 1C21 POPES 361      32.996  96.561  53.882  1.00  0.00           C
ATOM   7641 2C21 POPES 361      33.716  97.641  54.742  1.00  0.00           C
ATOM   7644 3C21 POPES 361      34.876  98.321  54.002  1.00  0.00           C
ATOM   7647 4C21 POPES 361      35.436  99.591  54.682  1.00  0.00           C
ATOM   7650 5C21 POPES 361      36.256 100.441  53.692  1.00  0.00           C
ATOM   7653 6C21 POPES 361      36.736 101.791  54.242  1.00  0.00           C
ATOM   7656 7C21 POPES 361      37.306 102.691  53.132  1.00  0.00           C
ATOM   7659 8C21 POPES 361      37.776 104.061  53.611  1.00  0.00           C
ATOM   7663  C33 POPES 361      28.956  99.771  51.701  1.00  0.00           C
ATOM   7666  C34 POPES 361      29.346  98.631  52.652  1.00  0.00           C
ATOM   7669  C35 POPES 361      28.116  97.901  53.211  1.00  0.00           C
ATOM   7672  C36 POPES 361      28.436  96.901  54.342  1.00  0.00           C
ATOM   7675  C37 POPES 361      27.176  96.211  54.861  1.00  0.00           C
ATOM   7678  C38 POPES 361      27.386  95.321  56.102  1.00  0.00           C
ATOM   7681  C39 POPES 361      26.906  95.971  57.411  1.00  0.00           C
ATOM   7684 0C31 POPES 361      26.806  94.971  58.582  1.00  0.00           C
ATOM   7687 1C31 POPES 361      26.276  95.631  59.862  1.00  0.00           C
ATOM   7690 2C31 POPES 361      25.856  94.641  60.961  1.00  0.00           C
ATOM   7693 3C31 POPES 361      27.016  93.821  61.562  1.00  0.00           C
ATOM   7696 4C31 POPES 361      26.566  92.961  62.752  1.00  0.00           C
ATOM   7699 5C31 POPES 361      27.696  92.081  63.312  1.00  0.00           C
ATOM   7702 6C31 POPES 361      27.286  91.221  64.502  1.00  0.00           C
ATOM   7706  NH3 POPET 362      11.226 114.111  83.712  1.00  0.00           N
ATOM   7710  C12 POPET 362      10.576 113.861  82.372  1.00  0.00           C
ATOM   7713  C11 POPET 362       9.316 112.991  82.532  1.00  0.00           C
ATOM   7716  P   POPET 362      10.316 110.731  83.482  1.00  0.00           P
ATOM   7717  O13 POPET 362      11.716 111.191  83.312  1.00  0.00           O
ATOM   7718  O14 POPET 362      10.006 109.791  84.581  1.00  0.00           O
ATOM   7719  O11 POPET 362       9.736 110.161  82.132  1.00  0.00           O
ATOM   7720  O12 POPET 362       9.406 112.031  83.591  1.00  0.00           O
ATOM   7721  C1  POPET 362      10.486 109.221  81.362  1.00  0.00           C
ATOM   7724  C2  POPET 362      11.016 109.881  80.072  1.00  0.00           C
ATOM   7726  O21 POPET 362      11.226 108.821  79.121  1.00  0.00           O
ATOM   7727  C21 POPET 362      10.956 109.141  77.871  1.00  0.00           C
ATOM   7728  O22 POPET 362      10.566 110.231  77.492  1.00  0.00           O
ATOM   7729  C22 POPET 362      11.206 107.911  76.992  1.00  0.00           C
ATOM   7732  C3  POPET 362      12.336 110.641  80.341  1.00  0.00           C
ATOM   7735  O31 POPET 362      12.946 111.121  79.142  1.00  0.00           O
ATOM   7736  C31 POPET 362      12.696 112.361  78.752  1.00  0.00           C
ATOM   7737  O32 POPET 362      12.016 113.171  79.352  1.00  0.00           O
ATOM   7738  C32 POPET 362      13.506 112.641  77.471  1.00  0.00           C
ATOM   7741  C23 POPET 362      10.626 108.071  75.562  1.00  0.00           C
ATOM   7744  C24 POPET 362      11.206 107.071  74.562  1.00  0.00           C
ATOM   7747  C25 POPET 362      10.376 107.031  73.261  1.00  0.00           C
ATOM   7750  C26 POPET 362      11.166 106.631  72.022  1.00  0.00           C
ATOM   7753  C27 POPET 362      10.286 106.611  70.761  1.00  0.00           C
ATOM   7756  C28 POPET 362      11.076 106.461  69.441  1.00  0.00           C
ATOM   7759  C29 POPET 362      11.696 107.751  68.962  1.00  0.00           C
ATOM   7761 0C21 POPET 362      11.986 108.021  67.672  1.00  0.00           C
ATOM   7763 1C21 POPET 362      11.796 107.051  66.532  1.00  0.00           C
ATOM   7766 2C21 POPET 362      12.336 107.591  65.192  1.00  0.00           C
ATOM   7769 3C21 POPET 362      12.286 106.551  64.062  1.00  0.00           C
ATOM   7772 4C21 POPET 362      13.196 106.951  62.892  1.00  0.00           C
ATOM   7775 5C21 POPET 362      13.416 105.871  61.821  1.00  0.00           C
ATOM   7778 6C21 POPET 362      12.336 105.721  60.742  1.00  0.00           C
ATOM   7781 7C21 POPET 362      12.956 105.271  59.402  1.00  0.00           C
ATOM   7784 8C21 POPET 362      11.996 104.651  58.382  1.00  0.00           C
ATOM   7788  C33 POPET 362      14.206 111.381  76.902  1.00  0.00           C
ATOM   7791  C34 POPET 362      15.336 111.631  75.901  1.00  0.00           C
ATOM   7794  C35 POPET 362      14.966 112.371  74.612  1.00  0.00           C
ATOM   7797  C36 POPET 362      13.836 111.671  73.861  1.00  0.00           C
ATOM   7800  C37 POPET 362      13.596 112.211  72.441  1.00  0.00           C
ATOM   7803  C38 POPET 362      12.176 111.901  71.952  1.00  0.00           C
ATOM   7806  C39 POPET 362      11.826 112.691  70.691  1.00  0.00           C
ATOM   7809 0C31 POPET 362      12.306 111.941  69.441  1.00  0.00           C
ATOM   7812 1C31 POPET 362      12.216 112.791  68.172  1.00  0.00           C
ATOM   7815 2C31 POPET 362      12.706 112.001  66.952  1.00  0.00           C
ATOM   7818 3C31 POPET 362      12.716 112.811  65.652  1.00  0.00           C
ATOM   7821 4C31 POPET 362      13.756 113.931  65.652  1.00  0.00           C
ATOM   7824 5C31 POPET 362      13.946 114.531  64.251  1.00  0.00           C
ATOM   7827 6C31 POPET 362      15.116 115.511  64.161  1.00  0.00           C
ATOM   7831  NH3 POPEU 363      16.126  -1.741  40.882  1.00  0.00           N
ATOM   7835  C12 POPEU 363      15.686  -0.401  40.402  1.00  0.00           C
ATOM   7838  C11 POPEU 363      15.816   0.611  41.552  1.00  0.00           C
ATOM   7841  P   POPEU 363      18.016   2.001  41.402  1.00  0.00           P
ATOM   7842  O13 POPEU 363      18.066   1.881  39.942  1.00  0.00           O
ATOM   7843  O14 POPEU 363      17.416   3.261  41.922  1.00  0.00           O
ATOM   7844  O11 POPEU 363      19.466   1.811  42.022  1.00  0.00           O
ATOM   7845  O12 POPEU 363      17.176   0.781  41.952  1.00  0.00           O
ATOM   7846  C1  POPEU 363      19.706   1.101  43.251  1.00  0.00           C
ATOM   7849  C2  POPEU 363      20.056   2.031  44.461  1.00  0.00           C
ATOM   7851  O21 POPEU 363      19.306   1.621  45.621  1.00  0.00           O
ATOM   7852  C21 POPEU 363      19.706   0.461  46.132  1.00  0.00           C
ATOM   7853  O22 POPEU 363      20.706  -0.151  45.812  1.00  0.00           O
ATOM   7854  C22 POPEU 363      18.696  -0.029  47.172  1.00  0.00           C
ATOM   7857  C3  POPEU 363      19.736   3.511  44.192  1.00  0.00           C
ATOM   7860  O31 POPEU 363      20.556   4.381  45.012  1.00  0.00           O
ATOM   7861  C31 POPEU 363      20.546   5.631  44.552  1.00  0.00           C
ATOM   7862  O32 POPEU 363      19.906   6.001  43.582  1.00  0.00           O
ATOM   7863  C32 POPEU 363      21.376   6.531  45.462  1.00  0.00           C
ATOM   7866  C23 POPEU 363      19.106   0.341  48.622  1.00  0.00           C
ATOM   7869  C24 POPEU 363      17.906   0.341  49.572  1.00  0.00           C
ATOM   7872  C25 POPEU 363      18.256   0.781  51.002  1.00  0.00           C
ATOM   7875  C26 POPEU 363      17.016   1.221  51.801  1.00  0.00           C
ATOM   7878  C27 POPEU 363      17.336   1.601  53.261  1.00  0.00           C
ATOM   7881  C28 POPEU 363      16.086   1.931  54.091  1.00  0.00           C
ATOM   7884  C29 POPEU 363      15.426   3.221  53.652  1.00  0.00           C
ATOM   7886 0C21 POPEU 363      15.486   4.401  54.301  1.00  0.00           C
ATOM   7888 1C21 POPEU 363      16.226   4.701  55.571  1.00  0.00           C
ATOM   7891 2C21 POPEU 363      15.256   4.721  56.771  1.00  0.00           C
ATOM   7894 3C21 POPEU 363      15.926   5.081  58.102  1.00  0.00           C
ATOM   7897 4C21 POPEU 363      14.886   5.201  59.212  1.00  0.00           C
ATOM   7900 5C21 POPEU 363      15.456   5.181  60.642  1.00  0.00           C
ATOM   7903 6C21 POPEU 363      16.446   6.301  60.972  1.00  0.00           C
ATOM   7906 7C21 POPEU 363      16.836   6.291  62.451  1.00  0.00           C
ATOM   7909 8C21 POPEU 363      17.826   7.391  62.841  1.00  0.00           C
ATOM   7913  C33 POPEU 363      20.626   6.781  46.792  1.00  0.00           C
ATOM   7916  C34 POPEU 363      21.406   7.541  47.861  1.00  0.00           C
ATOM   7919  C35 POPEU 363      20.486   7.881  49.052  1.00  0.00           C
ATOM   7922  C36 POPEU 363      21.156   8.771  50.112  1.00  0.00           C
ATOM   7925  C37 POPEU 363      20.146   9.731  50.761  1.00  0.00           C
ATOM   7928  C38 POPEU 363      20.776  10.611  51.861  1.00  0.00           C
ATOM   7931  C39 POPEU 363      19.926  11.821  52.291  1.00  0.00           C
ATOM   7934 0C31 POPEU 363      18.456  11.491  52.572  1.00  0.00           C
ATOM   7937 1C31 POPEU 363      17.656  12.711  53.051  1.00  0.00           C
ATOM   7940 2C31 POPEU 363      16.146  12.591  52.752  1.00  0.00           C
ATOM   7943 3C31 POPEU 363      15.366  13.891  52.981  1.00  0.00           C
ATOM   7946 4C31 POPEU 363      15.306  14.311  54.452  1.00  0.00           C
ATOM   7949 5C31 POPEU 363      14.336  15.491  54.672  1.00  0.00           C
ATOM   7952 6C31 POPEU 363      14.186  15.871  56.152  1.00  0.00           C
ATOM   7956  NH3 POPEV 364     107.686  74.191  86.152  1.00  0.00           N
ATOM   7960  C12 POPEV 364     106.856  74.891  87.182  1.00  0.00           C
ATOM   7963  C11 POPEV 364     106.556  73.971  88.372  1.00  0.00           C
ATOM   7966  P   POPEV 364     104.136  73.081  88.421  1.00  0.00           P
ATOM   7967  O13 POPEV 364     103.986  72.321  89.692  1.00  0.00           O
ATOM   7968  O14 POPEV 364     103.746  74.501  88.432  1.00  0.00           O
ATOM   7969  O11 POPEV 364     103.306  72.291  87.322  1.00  0.00           O
ATOM   7970  O12 POPEV 364     105.646  72.951  87.981  1.00  0.00           O
ATOM   7971  C1  POPEV 364     103.856  71.761  86.103  1.00  0.00           C
ATOM   7974  C2  POPEV 364     103.456  72.581  84.822  1.00  0.00           C
ATOM   7976  O21 POPEV 364     103.876  71.911  83.633  1.00  0.00           O
ATOM   7977  C21 POPEV 364     105.166  71.691  83.411  1.00  0.00           C
ATOM   7978  O22 POPEV 364     106.106  72.131  84.062  1.00  0.00           O
ATOM   7979  C22 POPEV 364     105.276  70.781  82.192  1.00  0.00           C
ATOM   7982  C3  POPEV 364     103.906  74.081  84.841  1.00  0.00           C
ATOM   7985  O31 POPEV 364     104.516  74.551  83.622  1.00  0.00           O
ATOM   7986  C31 POPEV 364     103.796  74.821  82.523  1.00  0.00           C
ATOM   7987  O32 POPEV 364     104.316  75.011  81.432  1.00  0.00           O
ATOM   7988  C32 POPEV 364     102.286  74.891  82.712  1.00  0.00           C
ATOM   7991  C23 POPEV 364     106.686  70.211  81.922  1.00  0.00           C
ATOM   7994  C24 POPEV 364     106.636  68.881  81.172  1.00  0.00           C
ATOM   7997  C25 POPEV 364     106.226  69.011  79.701  1.00  0.00           C
ATOM   8000  C26 POPEV 364     106.126  67.651  79.002  1.00  0.00           C
ATOM   8003  C27 POPEV 364     104.726  67.031  79.072  1.00  0.00           C
ATOM   8006  C28 POPEV 364     104.576  65.801  78.161  1.00  0.00           C
ATOM   8009  C29 POPEV 364     103.136  65.551  77.792  1.00  0.00           C
ATOM   8011 0C21 POPEV 364     102.686  65.111  76.603  1.00  0.00           C
ATOM   8013 1C21 POPEV 364     103.536  64.711  75.423  1.00  0.00           C
ATOM   8016 2C21 POPEV 364     103.356  65.651  74.223  1.00  0.00           C
ATOM   8019 3C21 POPEV 364     104.106  65.091  73.001  1.00  0.00           C
ATOM   8022 4C21 POPEV 364     104.056  65.991  71.771  1.00  0.00           C
ATOM   8025 5C21 POPEV 364     104.496  65.251  70.493  1.00  0.00           C
ATOM   8028 6C21 POPEV 364     105.796  64.451  70.661  1.00  0.00           C
ATOM   8031 7C21 POPEV 364     106.256  63.751  69.382  1.00  0.00           C
ATOM   8034 8C21 POPEV 364     107.446  62.821  69.602  1.00  0.00           C
ATOM   8038  C33 POPEV 364     101.636  75.291  81.362  1.00  0.00           C
ATOM   8041  C34 POPEV 364     100.116  75.451  81.422  1.00  0.00           C
ATOM   8044  C35 POPEV 364      99.446  75.271  80.051  1.00  0.00           C
ATOM   8047  C36 POPEV 364      99.796  76.361  79.021  1.00  0.00           C
ATOM   8050  C37 POPEV 364      99.336  75.961  77.611  1.00  0.00           C
ATOM   8053  C38 POPEV 364      98.886  77.121  76.712  1.00  0.00           C
ATOM   8056  C39 POPEV 364      97.356  77.201  76.611  1.00  0.00           C
ATOM   8059 0C31 POPEV 364      96.856  77.941  75.353  1.00  0.00           C
ATOM   8062 1C31 POPEV 364      95.326  77.931  75.242  1.00  0.00           C
ATOM   8065 2C31 POPEV 364      94.816  77.851  73.791  1.00  0.00           C
ATOM   8068 3C31 POPEV 364      95.256  79.031  72.923  1.00  0.00           C
ATOM   8071 4C31 POPEV 364      94.706  78.931  71.481  1.00  0.00           C
ATOM   8074 5C31 POPEV 364      95.736  79.341  70.423  1.00  0.00           C
ATOM   8077 6C31 POPEV 364      95.136  79.391  69.012  1.00  0.00           C
ATOM   8081  NH3 POPEW 365     122.166  66.891  82.941  1.00  0.00           N
ATOM   8085  C12 POPEW 365     121.636  66.481  84.282  1.00  0.00           C
ATOM   8088  C11 POPEW 365     120.116  66.671  84.301  1.00  0.00           C
ATOM   8091  P   POPEW 365     118.466  66.481  82.301  1.00  0.00           P
ATOM   8092  O13 POPEW 365     117.496  67.291  83.062  1.00  0.00           O
ATOM   8093  O14 POPEW 365     117.896  65.381  81.492  1.00  0.00           O
ATOM   8094  O11 POPEW 365     119.356  67.411  81.402  1.00  0.00           O
ATOM   8095  O12 POPEW 365     119.506  65.861  83.292  1.00  0.00           O
ATOM   8096  C1  POPEW 365     119.586  67.111  80.032  1.00  0.00           C
ATOM   8099  C2  POPEW 365     118.356  67.341  79.111  1.00  0.00           C
ATOM   8101  O21 POPEW 365     118.846  67.301  77.762  1.00  0.00           O
ATOM   8102  C21 POPEW 365     118.436  66.291  77.002  1.00  0.00           C
ATOM   8103  O22 POPEW 365     117.736  65.361  77.352  1.00  0.00           O
ATOM   8104  C22 POPEW 365     119.036  66.461  75.582  1.00  0.00           C
ATOM   8107  C3  POPEW 365     117.686  68.721  79.363  1.00  0.00           C
ATOM   8110  O31 POPEW 365     116.416  68.831  78.691  1.00  0.00           O
ATOM   8111  C31 POPEW 365     116.436  69.301  77.441  1.00  0.00           C
ATOM   8112  O32 POPEW 365     117.436  69.581  76.801  1.00  0.00           O
ATOM   8113  C32 POPEW 365     115.016  69.401  76.922  1.00  0.00           C
ATOM   8116  C23 POPEW 365     119.666  65.151  75.052  1.00  0.00           C
ATOM   8119  C24 POPEW 365     120.586  65.311  73.822  1.00  0.00           C
ATOM   8122  C25 POPEW 365     119.846  65.631  72.522  1.00  0.00           C
ATOM   8125  C26 POPEW 365     120.496  64.991  71.272  1.00  0.00           C
ATOM   8128  C27 POPEW 365     119.756  65.351  69.971  1.00  0.00           C
ATOM   8131  C28 POPEW 365     119.886  64.301  68.841  1.00  0.00           C
ATOM   8134  C29 POPEW 365     121.296  63.961  68.432  1.00  0.00           C
ATOM   8136 0C21 POPEW 365     121.786  63.941  67.182  1.00  0.00           C
ATOM   8138 1C21 POPEW 365     121.036  64.301  65.911  1.00  0.00           C
ATOM   8141 2C21 POPEW 365     120.026  63.231  65.441  1.00  0.00           C
ATOM   8144 3C21 POPEW 365     120.656  61.901  65.012  1.00  0.00           C
ATOM   8147 4C21 POPEW 365     119.606  60.911  64.502  1.00  0.00           C
ATOM   8150 5C21 POPEW 365     120.136  59.491  64.262  1.00  0.00           C
ATOM   8153 6C21 POPEW 365     119.006  58.461  64.222  1.00  0.00           C
ATOM   8156 7C21 POPEW 365     119.536  57.021  64.142  1.00  0.00           C
ATOM   8159 8C21 POPEW 365     118.526  55.971  64.602  1.00  0.00           C
ATOM   8163  C33 POPEW 365     114.936  70.221  75.621  1.00  0.00           C
ATOM   8166  C34 POPEW 365     113.536  70.131  74.992  1.00  0.00           C
ATOM   8169  C35 POPEW 365     113.586  70.361  73.482  1.00  0.00           C
ATOM   8172  C36 POPEW 365     112.226  70.261  72.812  1.00  0.00           C
ATOM   8175  C37 POPEW 365     112.366  70.131  71.291  1.00  0.00           C
ATOM   8178  C38 POPEW 365     111.016  70.031  70.582  1.00  0.00           C
ATOM   8181  C39 POPEW 365     110.226  71.351  70.602  1.00  0.00           C
ATOM   8184 0C31 POPEW 365     108.906  71.201  69.841  1.00  0.00           C
ATOM   8187 1C31 POPEW 365     108.116  72.511  69.761  1.00  0.00           C
ATOM   8190 2C31 POPEW 365     106.656  72.281  69.352  1.00  0.00           C
ATOM   8193 3C31 POPEW 365     106.456  71.561  68.012  1.00  0.00           C
ATOM   8196 4C31 POPEW 365     106.966  72.391  66.822  1.00  0.00           C
ATOM   8199 5C31 POPEW 365     106.646  71.771  65.462  1.00  0.00           C
ATOM   8202 6C31 POPEW 365     106.916  72.711  64.282  1.00  0.00           C
ATOM   8206  NH3 POPEX 366     108.266 121.651  82.773  1.00  0.00           N
ATOM   8210  C12 POPEX 366     108.116 120.181  83.001  1.00  0.00           C
ATOM   8213  C11 POPEX 366     107.466 119.821  84.332  1.00  0.00           C
ATOM   8216  P   POPEX 366     107.416 117.761  85.911  1.00  0.00           P
ATOM   8217  O13 POPEX 366     108.306 118.361  86.933  1.00  0.00           O
ATOM   8218  O14 POPEX 366     105.946 117.861  86.072  1.00  0.00           O
ATOM   8219  O11 POPEX 366     107.826 116.241  85.702  1.00  0.00           O
ATOM   8220  O12 POPEX 366     107.746 118.431  84.522  1.00  0.00           O
ATOM   8221  C1  POPEX 366     108.456 115.761  84.511  1.00  0.00           C
ATOM   8224  C2  POPEX 366     107.496 114.871  83.682  1.00  0.00           C
ATOM   8226  O21 POPEX 366     107.686 115.061  82.271  1.00  0.00           O
ATOM   8227  C21 POPEX 366     108.836 114.781  81.742  1.00  0.00           C
ATOM   8228  O22 POPEX 366     109.876 114.471  82.301  1.00  0.00           O
ATOM   8229  C22 POPEX 366     108.686 114.861  80.221  1.00  0.00           C
ATOM   8232  C3  POPEX 366     105.986 115.151  83.951  1.00  0.00           C
ATOM   8235  O31 POPEX 366     105.166 114.121  83.382  1.00  0.00           O
ATOM   8236  C31 POPEX 366     104.626 114.111  82.161  1.00  0.00           C
ATOM   8237  O32 POPEX 366     103.916 113.201  81.762  1.00  0.00           O
ATOM   8238  C32 POPEX 366     104.816 115.381  81.352  1.00  0.00           C
ATOM   8241  C23 POPEX 366     109.156 113.541  79.581  1.00  0.00           C
ATOM   8244  C24 POPEX 366     109.006 113.571  78.062  1.00  0.00           C
ATOM   8247  C25 POPEX 366     107.726 112.901  77.562  1.00  0.00           C
ATOM   8250  C26 POPEX 366     108.036 111.571  76.871  1.00  0.00           C
ATOM   8253  C27 POPEX 366     106.806 110.781  76.393  1.00  0.00           C
ATOM   8256  C28 POPEX 366     105.736 111.591  75.621  1.00  0.00           C
ATOM   8259  C29 POPEX 366     106.186 112.151  74.301  1.00  0.00           C
ATOM   8261 0C21 POPEX 366     105.506 112.121  73.132  1.00  0.00           C
ATOM   8263 1C21 POPEX 366     104.156 111.471  72.892  1.00  0.00           C
ATOM   8266 2C21 POPEX 366     104.026 110.851  71.481  1.00  0.00           C
ATOM   8269 3C21 POPEX 366     105.126 109.841  71.161  1.00  0.00           C
ATOM   8272 4C21 POPEX 366     104.876 109.021  69.882  1.00  0.00           C
ATOM   8275 5C21 POPEX 366     104.716 109.851  68.591  1.00  0.00           C
ATOM   8278 6C21 POPEX 366     105.856 110.851  68.342  1.00  0.00           C
ATOM   8281 7C21 POPEX 366     106.186 111.001  66.852  1.00  0.00           C
ATOM   8284 8C21 POPEX 366     107.106 112.171  66.512  1.00  0.00           C
ATOM   8288  C33 POPEX 366     104.056 115.301  80.002  1.00  0.00           C
ATOM   8291  C34 POPEX 366     104.416 116.481  79.111  1.00  0.00           C
ATOM   8294  C35 POPEX 366     105.176 116.051  77.853  1.00  0.00           C
ATOM   8297  C36 POPEX 366     106.146 117.121  77.341  1.00  0.00           C
ATOM   8300  C37 POPEX 366     106.916 116.591  76.122  1.00  0.00           C
ATOM   8303  C38 POPEX 366     107.706 117.661  75.361  1.00  0.00           C
ATOM   8306  C39 POPEX 366     108.586 118.581  76.221  1.00  0.00           C
ATOM   8309 0C31 POPEX 366     109.736 117.901  76.981  1.00  0.00           C
ATOM   8312 1C31 POPEX 366     110.666 118.991  77.522  1.00  0.00           C
ATOM   8315 2C31 POPEX 366     111.866 118.531  78.362  1.00  0.00           C
ATOM   8318 3C31 POPEX 366     113.146 118.391  77.541  1.00  0.00           C
ATOM   8321 4C31 POPEX 366     113.746 119.751  77.161  1.00  0.00           C
ATOM   8324 5C31 POPEX 366     114.926 119.651  76.182  1.00  0.00           C
ATOM   8327 6C31 POPEX 366     115.616 121.001  75.972  1.00  0.00           C
ATOM   8331  NH3 POPEY 367      58.786 105.401  42.092  1.00  0.00           N
ATOM   8335  C12 POPEY 367      57.366 104.981  42.361  1.00  0.00           C
ATOM   8338  C11 POPEY 367      56.366 106.051  41.871  1.00  0.00           C
ATOM   8341  P   POPEY 367      53.876 106.581  41.411  1.00  0.00           P
ATOM   8342  O13 POPEY 367      54.136 107.871  42.081  1.00  0.00           O
ATOM   8343  O14 POPEY 367      53.676 106.641  39.942  1.00  0.00           O
ATOM   8344  O11 POPEY 367      52.626 105.931  42.092  1.00  0.00           O
ATOM   8345  O12 POPEY 367      55.026 105.521  41.792  1.00  0.00           O
ATOM   8346  C1  POPEY 367      51.486 106.641  42.562  1.00  0.00           C
ATOM   8349  C2  POPEY 367      51.566 106.991  44.082  1.00  0.00           C
ATOM   8351  O21 POPEY 367      51.956 108.361  44.161  1.00  0.00           O
ATOM   8352  C21 POPEY 367      52.166 108.851  45.372  1.00  0.00           C
ATOM   8353  O22 POPEY 367      51.456 108.681  46.341  1.00  0.00           O
ATOM   8354  C22 POPEY 367      53.516 109.561  45.292  1.00  0.00           C
ATOM   8357  C3  POPEY 367      52.576 106.051  44.822  1.00  0.00           C
ATOM   8360  O31 POPEY 367      52.206 105.861  46.201  1.00  0.00           O
ATOM   8361  C31 POPEY 367      51.916 104.641  46.611  1.00  0.00           C
ATOM   8362  O32 POPEY 367      52.096 103.621  45.962  1.00  0.00           O
ATOM   8363  C32 POPEY 367      51.306 104.681  48.021  1.00  0.00           C
ATOM   8366  C23 POPEY 367      53.766 110.641  46.352  1.00  0.00           C
ATOM   8369  C24 POPEY 367      54.556 110.131  47.551  1.00  0.00           C
ATOM   8372  C25 POPEY 367      55.196 111.281  48.342  1.00  0.00           C
ATOM   8375  C26 POPEY 367      54.186 112.241  48.972  1.00  0.00           C
ATOM   8378  C27 POPEY 367      54.816 113.121  50.062  1.00  0.00           C
ATOM   8381  C28 POPEY 367      53.766 113.881  50.892  1.00  0.00           C
ATOM   8384  C29 POPEY 367      54.416 114.631  52.042  1.00  0.00           C
ATOM   8386 0C21 POPEY 367      54.166 114.441  53.351  1.00  0.00           C
ATOM   8388 1C21 POPEY 367      53.146 113.471  53.902  1.00  0.00           C
ATOM   8391 2C21 POPEY 367      53.156 113.311  55.431  1.00  0.00           C
ATOM   8394 3C21 POPEY 367      54.286 112.411  55.971  1.00  0.00           C
ATOM   8397 4C21 POPEY 367      53.816 111.561  57.162  1.00  0.00           C
ATOM   8400 5C21 POPEY 367      54.786 110.441  57.582  1.00  0.00           C
ATOM   8403 6C21 POPEY 367      56.016 110.901  58.372  1.00  0.00           C
ATOM   8406 7C21 POPEY 367      56.906 109.701  58.742  1.00  0.00           C
ATOM   8409 8C21 POPEY 367      58.276 110.081  59.312  1.00  0.00           C
ATOM   8413  C33 POPEY 367      50.956 106.081  48.591  1.00  0.00           C
ATOM   8416  C34 POPEY 367      51.466 106.311  50.021  1.00  0.00           C
ATOM   8419  C35 POPEY 367      52.986 106.261  50.152  1.00  0.00           C
ATOM   8422  C36 POPEY 367      53.436 106.691  51.552  1.00  0.00           C
ATOM   8425  C37 POPEY 367      54.926 106.991  51.611  1.00  0.00           C
ATOM   8428  C38 POPEY 367      55.316 107.571  52.972  1.00  0.00           C
ATOM   8431  C39 POPEY 367      56.556 108.461  52.872  1.00  0.00           C
ATOM   8434 0C31 POPEY 367      56.836 109.161  54.201  1.00  0.00           C
ATOM   8437 1C31 POPEY 367      57.936 110.231  54.111  1.00  0.00           C
ATOM   8440 2C31 POPEY 367      58.506 110.501  55.501  1.00  0.00           C
ATOM   8443 3C31 POPEY 367      59.346 111.781  55.641  1.00  0.00           C
ATOM   8446 4C31 POPEY 367      60.696 111.731  54.922  1.00  0.00           C
ATOM   8449 5C31 POPEY 367      60.716 112.531  53.611  1.00  0.00           C
ATOM   8452 6C31 POPEY 367      62.116 112.951  53.162  1.00  0.00           C
ATOM   8456  NH3 POPEZ 368     107.196  50.991  43.771  1.00  0.00           N
ATOM   8460  C12 POPEZ 368     106.066  50.611  42.852  1.00  0.00           C
ATOM   8463  C11 POPEZ 368     105.856  49.091  42.722  1.00  0.00           C
ATOM   8466  P   POPEZ 368     103.266  48.761  42.962  1.00  0.00           P
ATOM   8467  O13 POPEZ 368     102.936  50.131  43.422  1.00  0.00           O
ATOM   8468  O14 POPEZ 368     102.216  48.041  42.221  1.00  0.00           O
ATOM   8469  O11 POPEZ 368     103.626  47.881  44.201  1.00  0.00           O
ATOM   8470  O12 POPEZ 368     104.606  48.831  42.101  1.00  0.00           O
ATOM   8471  C1  POPEZ 368     102.676  47.681  45.252  1.00  0.00           C
ATOM   8474  C2  POPEZ 368     103.416  47.911  46.591  1.00  0.00           C
ATOM   8476  O21 POPEZ 368     103.816  46.651  47.112  1.00  0.00           O
ATOM   8477  C21 POPEZ 368     104.776  46.631  48.001  1.00  0.00           C
ATOM   8478  O22 POPEZ 368     105.316  47.591  48.521  1.00  0.00           O
ATOM   8479  C22 POPEZ 368     105.096  45.171  48.272  1.00  0.00           C
ATOM   8482  C3  POPEZ 368     102.606  48.751  47.612  1.00  0.00           C
ATOM   8485  O31 POPEZ 368     103.506  49.631  48.312  1.00  0.00           O
ATOM   8486  C31 POPEZ 368     102.926  50.651  48.922  1.00  0.00           C
ATOM   8487  O32 POPEZ 368     101.726  50.871  48.951  1.00  0.00           O
ATOM   8488  C32 POPEZ 368     104.006  51.561  49.501  1.00  0.00           C
ATOM   8491  C23 POPEZ 368     106.286  45.011  49.231  1.00  0.00           C
ATOM   8494  C24 POPEZ 368     106.056  43.931  50.292  1.00  0.00           C
ATOM   8497  C25 POPEZ 368     104.906  44.251  51.242  1.00  0.00           C
ATOM   8500  C26 POPEZ 368     104.786  43.211  52.352  1.00  0.00           C
ATOM   8503  C27 POPEZ 368     103.606  43.481  53.281  1.00  0.00           C
ATOM   8506  C28 POPEZ 368     103.386  42.351  54.292  1.00  0.00           C
ATOM   8509  C29 POPEZ 368     102.216  42.641  55.201  1.00  0.00           C
ATOM   8511 0C21 POPEZ 368     102.146  42.381  56.511  1.00  0.00           C
ATOM   8513 1C21 POPEZ 368     103.216  41.711  57.352  1.00  0.00           C
ATOM   8516 2C21 POPEZ 368     103.846  42.651  58.391  1.00  0.00           C
ATOM   8519 3C21 POPEZ 368     104.856  41.911  59.282  1.00  0.00           C
ATOM   8522 4C21 POPEZ 368     105.586  42.831  60.271  1.00  0.00           C
ATOM   8525 5C21 POPEZ 368     106.326  42.071  61.392  1.00  0.00           C
ATOM   8528 6C21 POPEZ 368     107.206  40.921  60.882  1.00  0.00           C
ATOM   8531 7C21 POPEZ 368     107.946  40.211  62.022  1.00  0.00           C
ATOM   8534 8C21 POPEZ 368     108.846  39.081  61.532  1.00  0.00           C
ATOM   8538  C33 POPEZ 368     104.486  51.011  50.862  1.00  0.00           C
ATOM   8541  C34 POPEZ 368     105.976  51.201  51.161  1.00  0.00           C
ATOM   8544  C35 POPEZ 368     106.296  50.751  52.591  1.00  0.00           C
ATOM   8547  C36 POPEZ 368     105.816  51.741  53.652  1.00  0.00           C
ATOM   8550  C37 POPEZ 368     106.006  51.271  55.102  1.00  0.00           C
ATOM   8553  C38 POPEZ 368     105.596  52.381  56.082  1.00  0.00           C
ATOM   8556  C39 POPEZ 368     105.636  52.021  57.572  1.00  0.00           C
ATOM   8559 0C31 POPEZ 368     107.036  52.141  58.181  1.00  0.00           C
ATOM   8562 1C31 POPEZ 368     107.026  52.041  59.711  1.00  0.00           C
ATOM   8565 2C31 POPEZ 368     108.386  52.421  60.312  1.00  0.00           C
ATOM   8568 3C31 POPEZ 368     108.496  52.191  61.832  1.00  0.00           C
ATOM   8571 4C31 POPEZ 368     107.716  53.201  62.682  1.00  0.00           C
ATOM   8574 5C31 POPEZ 368     107.976  52.991  64.182  1.00  0.00           C
ATOM   8577 6C31 POPEZ 368     107.336  54.041  65.081  1.00  0.00           C
ATOM   8581  NH3 POPEa 369     104.426  38.441  84.573  1.00  0.00           N
ATOM   8585  C12 POPEa 369     103.266  37.491  84.781  1.00  0.00           C
ATOM   8588  C11 POPEa 369     101.936  38.231  84.671  1.00  0.00           C
ATOM   8591  P   POPEa 369      99.426  37.951  85.231  1.00  0.00           P
ATOM   8592  O13 POPEa 369      99.296  37.731  86.691  1.00  0.00           O
ATOM   8593  O14 POPEa 369      99.386  39.341  84.713  1.00  0.00           O
ATOM   8594  O11 POPEa 369      98.346  37.101  84.441  1.00  0.00           O
ATOM   8595  O12 POPEa 369     100.836  37.331  84.832  1.00  0.00           O
ATOM   8596  C1  POPEa 369      98.766  35.911  83.762  1.00  0.00           C
ATOM   8599  C2  POPEa 369      97.996  35.571  82.453  1.00  0.00           C
ATOM   8601  O21 POPEa 369      99.026  35.201  81.511  1.00  0.00           O
ATOM   8602  C21 POPEa 369      98.766  34.181  80.712  1.00  0.00           C
ATOM   8603  O22 POPEa 369      97.736  33.541  80.702  1.00  0.00           O
ATOM   8604  C22 POPEa 369     100.036  33.831  79.922  1.00  0.00           C
ATOM   8607  C3  POPEa 369      97.166  36.751  81.891  1.00  0.00           C
ATOM   8610  O31 POPEa 369      95.996  36.301  81.203  1.00  0.00           O
ATOM   8611  C31 POPEa 369      96.066  36.161  79.872  1.00  0.00           C
ATOM   8612  O32 POPEa 369      97.086  36.291  79.201  1.00  0.00           O
ATOM   8613  C32 POPEa 369      94.626  36.041  79.363  1.00  0.00           C
ATOM   8616  C23 POPEa 369      99.846  33.471  78.432  1.00  0.00           C
ATOM   8619  C24 POPEa 369     101.026  32.661  77.871  1.00  0.00           C
ATOM   8622  C25 POPEa 369     101.076  32.611  76.341  1.00  0.00           C
ATOM   8625  C26 POPEa 369      99.896  31.871  75.691  1.00  0.00           C
ATOM   8628  C27 POPEa 369     100.066  31.711  74.161  1.00  0.00           C
ATOM   8631  C28 POPEa 369      99.136  30.621  73.591  1.00  0.00           C
ATOM   8634  C29 POPEa 369      98.186  31.081  72.512  1.00  0.00           C
ATOM   8636 0C21 POPEa 369      98.106  30.661  71.231  1.00  0.00           C
ATOM   8638 1C21 POPEa 369      98.976  29.651  70.521  1.00  0.00           C
ATOM   8641 2C21 POPEa 369      99.736  30.371  69.382  1.00  0.00           C
ATOM   8644 3C21 POPEa 369     100.666  29.441  68.602  1.00  0.00           C
ATOM   8647 4C21 POPEa 369     101.696  30.211  67.752  1.00  0.00           C
ATOM   8650 5C21 POPEa 369     101.086  30.881  66.512  1.00  0.00           C
ATOM   8653 6C21 POPEa 369     102.126  31.611  65.652  1.00  0.00           C
ATOM   8656 7C21 POPEa 369     101.506  32.241  64.392  1.00  0.00           C
ATOM   8659 8C21 POPEa 369     102.486  33.031  63.531  1.00  0.00           C
ATOM   8663  C33 POPEa 369      94.346  34.881  78.392  1.00  0.00           C
ATOM   8666  C34 POPEa 369      93.516  35.321  77.172  1.00  0.00           C
ATOM   8669  C35 POPEa 369      94.406  35.861  76.042  1.00  0.00           C
ATOM   8672  C36 POPEa 369      93.676  36.001  74.701  1.00  0.00           C
ATOM   8675  C37 POPEa 369      94.666  36.081  73.521  1.00  0.00           C
ATOM   8678  C38 POPEa 369      94.006  36.071  72.132  1.00  0.00           C
ATOM   8681  C39 POPEa 369      93.206  37.351  71.852  1.00  0.00           C
ATOM   8684 0C31 POPEa 369      92.646  37.461  70.423  1.00  0.00           C
ATOM   8687 1C31 POPEa 369      92.266  38.911  70.111  1.00  0.00           C
ATOM   8690 2C31 POPEa 369      91.536  39.141  68.782  1.00  0.00           C
ATOM   8693 3C31 POPEa 369      90.856  40.521  68.771  1.00  0.00           C
ATOM   8696 4C31 POPEa 369      91.146  41.361  67.521  1.00  0.00           C
ATOM   8699 5C31 POPEa 369      90.776  42.841  67.742  1.00  0.00           C
ATOM   8702 6C31 POPEa 369      91.216  43.761  66.602  1.00  0.00           C
ATOM   8706  NH3 POPEb 370     122.136 113.341  82.831  1.00  0.00           N
ATOM   8710  C12 POPEb 370     122.116 111.911  82.383  1.00  0.00           C
ATOM   8713  C11 POPEb 370     120.846 111.621  81.581  1.00  0.00           C
ATOM   8716  P   POPEb 370     118.846 111.751  83.331  1.00  0.00           P
ATOM   8717  O13 POPEb 370     119.686 111.431  84.501  1.00  0.00           O
ATOM   8718  O14 POPEb 370     117.786 112.771  83.502  1.00  0.00           O
ATOM   8719  O11 POPEb 370     118.166 110.441  82.742  1.00  0.00           O
ATOM   8720  O12 POPEb 370     119.716 112.281  82.141  1.00  0.00           O
ATOM   8721  C1  POPEb 370     118.746 109.141  82.923  1.00  0.00           C
ATOM   8724  C2  POPEb 370     117.696 107.991  82.822  1.00  0.00           C
ATOM   8726  O21 POPEb 370     117.276 107.831  81.451  1.00  0.00           O
ATOM   8727  C21 POPEb 370     117.756 106.751  80.831  1.00  0.00           C
ATOM   8728  O22 POPEb 370     118.416 105.861  81.301  1.00  0.00           O
ATOM   8729  C22 POPEb 370     117.316 106.851  79.363  1.00  0.00           C
ATOM   8732  C3  POPEb 370     116.466 108.321  83.712  1.00  0.00           C
ATOM   8735  O31 POPEb 370     115.596 107.201  83.922  1.00  0.00           O
ATOM   8736  C31 POPEb 370     115.006 106.641  82.882  1.00  0.00           C
ATOM   8737  O32 POPEb 370     115.276 105.541  82.432  1.00  0.00           O
ATOM   8738  C32 POPEb 370     113.876 107.511  82.341  1.00  0.00           C
ATOM   8741  C23 POPEb 370     117.846 105.691  78.492  1.00  0.00           C
ATOM   8744  C24 POPEb 370     118.086 106.081  77.032  1.00  0.00           C
ATOM   8747  C25 POPEb 370     119.286 107.031  76.822  1.00  0.00           C
ATOM   8750  C26 POPEb 370     119.396 107.471  75.361  1.00  0.00           C
ATOM   8753  C27 POPEb 370     120.806 107.931  74.932  1.00  0.00           C
ATOM   8756  C28 POPEb 370     121.066 107.631  73.441  1.00  0.00           C
ATOM   8759  C29 POPEb 370     122.476 107.871  72.973  1.00  0.00           C
ATOM   8761 0C21 POPEb 370     122.846 108.561  71.871  1.00  0.00           C
ATOM   8763 1C21 POPEb 370     121.906 109.251  70.911  1.00  0.00           C
ATOM   8766 2C21 POPEb 370     122.596 110.221  69.932  1.00  0.00           C
ATOM   8769 3C21 POPEb 370     123.326 111.421  70.582  1.00  0.00           C
ATOM   8772 4C21 POPEb 370     124.076 112.261  69.532  1.00  0.00           C
ATOM   8775 5C21 POPEb 370     125.006 113.331  70.143  1.00  0.00           C
ATOM   8778 6C21 POPEb 370     125.656 114.211  69.062  1.00  0.00           C
ATOM   8781 7C21 POPEb 370     126.726 115.161  69.621  1.00  0.00           C
ATOM   8784 8C21 POPEb 370     127.186 116.241  68.632  1.00  0.00           C
ATOM   8788  C33 POPEb 370     113.016 106.701  81.341  1.00  0.00           C
ATOM   8791  C34 POPEb 370     112.186 107.551  80.382  1.00  0.00           C
ATOM   8794  C35 POPEb 370     113.096 108.281  79.382  1.00  0.00           C
ATOM   8797  C36 POPEb 370     112.366 109.011  78.261  1.00  0.00           C
ATOM   8800  C37 POPEb 370     112.976 110.401  78.012  1.00  0.00           C
ATOM   8803  C38 POPEb 370     112.406 111.101  76.782  1.00  0.00           C
ATOM   8806  C39 POPEb 370     112.906 110.521  75.451  1.00  0.00           C
ATOM   8809 0C31 POPEb 370     112.306 111.321  74.293  1.00  0.00           C
ATOM   8812 1C31 POPEb 370     112.766 110.841  72.903  1.00  0.00           C
ATOM   8815 2C31 POPEb 370     112.246 111.711  71.751  1.00  0.00           C
ATOM   8818 3C31 POPEb 370     110.716 111.681  71.642  1.00  0.00           C
ATOM   8821 4C31 POPEb 370     110.136 112.731  70.683  1.00  0.00           C
ATOM   8824 5C31 POPEb 370     108.606 112.701  70.691  1.00  0.00           C
ATOM   8827 6C31 POPEb 370     107.946 113.961  70.143  1.00  0.00           C
ATOM   8831  NH3 POPEc 371      68.236 102.781  45.232  1.00  0.00           N
ATOM   8835  C12 POPEc 371      69.616 103.391  45.292  1.00  0.00           C
ATOM   8838  C11 POPEc 371      69.606 104.721  44.522  1.00  0.00           C
ATOM   8841  P   POPEc 371      71.576 106.431  44.951  1.00  0.00           P
ATOM   8842  O13 POPEc 371      72.936 106.081  45.411  1.00  0.00           O
ATOM   8843  O14 POPEc 371      71.456 107.521  43.972  1.00  0.00           O
ATOM   8844  O11 POPEc 371      70.656 106.761  46.201  1.00  0.00           O
ATOM   8845  O12 POPEc 371      70.916 105.171  44.251  1.00  0.00           O
ATOM   8846  C1  POPEc 371      70.346 108.131  46.532  1.00  0.00           C
ATOM   8849  C2  POPEc 371      70.236 108.321  48.082  1.00  0.00           C
ATOM   8851  O21 POPEc 371      69.516 109.461  48.602  1.00  0.00           O
ATOM   8852  C21 POPEc 371      69.166 110.521  47.902  1.00  0.00           C
ATOM   8853  O22 POPEc 371      69.406 110.731  46.722  1.00  0.00           O
ATOM   8854  C22 POPEc 371      68.306 111.461  48.792  1.00  0.00           C
ATOM   8857  C3  POPEc 371      71.636 108.241  48.782  1.00  0.00           C
ATOM   8860  O31 POPEc 371      71.646 108.791  50.112  1.00  0.00           O
ATOM   8861  C31 POPEc 371      70.936 108.141  51.012  1.00  0.00           C
ATOM   8862  O32 POPEc 371      70.396 107.051  50.851  1.00  0.00           O
ATOM   8863  C32 POPEc 371      70.896 108.951  52.302  1.00  0.00           C
ATOM   8866  C23 POPEc 371      68.996 112.771  49.262  1.00  0.00           C
ATOM   8869  C24 POPEc 371      68.086 113.691  50.112  1.00  0.00           C
ATOM   8872  C25 POPEc 371      67.386 112.981  51.282  1.00  0.00           C
ATOM   8875  C26 POPEc 371      66.676 113.911  52.282  1.00  0.00           C
ATOM   8878  C27 POPEc 371      66.136 113.121  53.492  1.00  0.00           C
ATOM   8881  C28 POPEc 371      65.686 113.981  54.692  1.00  0.00           C
ATOM   8884  C29 POPEc 371      65.586 113.131  55.932  1.00  0.00           C
ATOM   8886 0C21 POPEc 371      64.606 113.111  56.852  1.00  0.00           C
ATOM   8888 1C21 POPEc 371      63.376 113.981  56.861  1.00  0.00           C
ATOM   8891 2C21 POPEc 371      62.496 113.731  58.102  1.00  0.00           C
ATOM   8894 3C21 POPEc 371      61.166 114.501  58.032  1.00  0.00           C
ATOM   8897 4C21 POPEc 371      60.346 114.451  59.332  1.00  0.00           C
ATOM   8900 5C21 POPEc 371      61.136 115.021  60.532  1.00  0.00           C
ATOM   8903 6C21 POPEc 371      60.256 115.451  61.702  1.00  0.00           C
ATOM   8906 7C21 POPEc 371      61.096 115.811  62.931  1.00  0.00           C
ATOM   8909 8C21 POPEc 371      60.286 116.341  64.111  1.00  0.00           C
ATOM   8913  C33 POPEc 371      69.496 109.511  52.642  1.00  0.00           C
ATOM   8916  C34 POPEc 371      69.546 110.501  53.801  1.00  0.00           C
ATOM   8919  C35 POPEc 371      68.776 110.071  55.062  1.00  0.00           C
ATOM   8922  C36 POPEc 371      69.156 110.941  56.262  1.00  0.00           C
ATOM   8925  C37 POPEc 371      68.536 110.471  57.582  1.00  0.00           C
ATOM   8928  C38 POPEc 371      69.106 111.211  58.802  1.00  0.00           C
ATOM   8931  C39 POPEc 371      68.556 112.631  58.992  1.00  0.00           C
ATOM   8934 0C31 POPEc 371      67.246 112.661  59.781  1.00  0.00           C
ATOM   8937 1C31 POPEc 371      66.736 114.081  60.072  1.00  0.00           C
ATOM   8940 2C31 POPEc 371      65.516 114.051  61.002  1.00  0.00           C
ATOM   8943 3C31 POPEc 371      64.956 115.431  61.361  1.00  0.00           C
ATOM   8946 4C31 POPEc 371      65.836 116.211  62.352  1.00  0.00           C
ATOM   8949 5C31 POPEc 371      65.206 117.541  62.792  1.00  0.00           C
ATOM   8952 6C31 POPEc 371      65.996 118.241  63.902  1.00  0.00           C
ATOM   8956  NH3 POPEd 372      63.886  96.921  45.702  1.00  0.00           N
ATOM   8960  C12 POPEd 372      63.946  98.161  44.861  1.00  0.00           C
ATOM   8963  C11 POPEd 372      62.766  98.221  43.892  1.00  0.00           C
ATOM   8966  P   POPEd 372      61.576  99.811  42.201  1.00  0.00           P
ATOM   8967  O13 POPEd 372      61.776 101.151  41.611  1.00  0.00           O
ATOM   8968  O14 POPEd 372      61.486  98.691  41.252  1.00  0.00           O
ATOM   8969  O11 POPEd 372      60.286  99.851  43.141  1.00  0.00           O
ATOM   8970  O12 POPEd 372      62.786  99.461  43.172  1.00  0.00           O
ATOM   8971  C1  POPEd 372      59.436  98.691  43.222  1.00  0.00           C
ATOM   8974  C2  POPEd 372      58.176  98.881  44.142  1.00  0.00           C
ATOM   8976  O21 POPEd 372      58.566  99.631  45.312  1.00  0.00           O
ATOM   8977  C21 POPEd 372      57.836 100.701  45.571  1.00  0.00           C
ATOM   8978  O22 POPEd 372      56.976 101.191  44.861  1.00  0.00           O
ATOM   8979  C22 POPEd 372      58.226 101.191  46.972  1.00  0.00           C
ATOM   8982  C3  POPEd 372      57.576  97.501  44.572  1.00  0.00           C
ATOM   8985  O31 POPEd 372      56.616  97.581  45.641  1.00  0.00           O
ATOM   8986  C31 POPEd 372      55.346  97.771  45.292  1.00  0.00           C
ATOM   8987  O32 POPEd 372      54.946  98.131  44.201  1.00  0.00           O
ATOM   8988  C32 POPEd 372      54.466  97.551  46.532  1.00  0.00           C
ATOM   8991  C23 POPEd 372      57.136 102.061  47.632  1.00  0.00           C
ATOM   8994  C24 POPEd 372      56.726 101.521  49.011  1.00  0.00           C
ATOM   8997  C25 POPEd 372      56.366 102.651  49.981  1.00  0.00           C
ATOM   9000  C26 POPEd 372      56.096 102.121  51.392  1.00  0.00           C
ATOM   9003  C27 POPEd 372      56.076 103.241  52.442  1.00  0.00           C
ATOM   9006  C28 POPEd 372      56.236 102.671  53.862  1.00  0.00           C
ATOM   9009  C29 POPEd 372      56.216 103.741  54.931  1.00  0.00           C
ATOM   9011 0C21 POPEd 372      55.266 103.891  55.872  1.00  0.00           C
ATOM   9013 1C21 POPEd 372      54.006 103.081  55.982  1.00  0.00           C
ATOM   9016 2C21 POPEd 372      52.876 103.881  56.661  1.00  0.00           C
ATOM   9019 3C21 POPEd 372      53.056 104.061  58.172  1.00  0.00           C
ATOM   9022 4C21 POPEd 372      51.946 104.951  58.752  1.00  0.00           C
ATOM   9025 5C21 POPEd 372      51.856 104.871  60.271  1.00  0.00           C
ATOM   9028 6C21 POPEd 372      50.776 105.791  60.852  1.00  0.00           C
ATOM   9031 7C21 POPEd 372      50.876 105.951  62.372  1.00  0.00           C
ATOM   9034 8C21 POPEd 372      49.856 106.941  62.941  1.00  0.00           C
ATOM   9038  C33 POPEd 372      54.706  96.181  47.212  1.00  0.00           C
ATOM   9041  C34 POPEd 372      53.776  95.951  48.412  1.00  0.00           C
ATOM   9044  C35 POPEd 372      54.496  96.001  49.771  1.00  0.00           C
ATOM   9047  C36 POPEd 372      53.526  95.821  50.942  1.00  0.00           C
ATOM   9050  C37 POPEd 372      54.156  95.131  52.172  1.00  0.00           C
ATOM   9053  C38 POPEd 372      53.106  94.811  53.251  1.00  0.00           C
ATOM   9056  C39 POPEd 372      53.576  93.791  54.301  1.00  0.00           C
ATOM   9059 0C31 POPEd 372      53.696  92.371  53.731  1.00  0.00           C
ATOM   9062 1C31 POPEd 372      53.906  91.291  54.802  1.00  0.00           C
ATOM   9065 2C31 POPEd 372      54.076  89.901  54.172  1.00  0.00           C
ATOM   9068 3C31 POPEd 372      54.136  88.761  55.191  1.00  0.00           C
ATOM   9071 4C31 POPEd 372      55.526  88.551  55.822  1.00  0.00           C
ATOM   9074 5C31 POPEd 372      55.526  87.361  56.792  1.00  0.00           C
ATOM   9077 6C31 POPEd 372      56.866  87.141  57.502  1.00  0.00           C
ATOM   9081  NH3 POPEe 373      33.886  12.051  34.942  1.00  0.00           N
ATOM   9085  C12 POPEe 373      35.316  11.621  34.762  1.00  0.00           C
ATOM   9088  C11 POPEe 373      35.376  10.141  34.371  1.00  0.00           C
ATOM   9091  P   POPEe 373      37.166   8.251  34.051  1.00  0.00           P
ATOM   9092  O13 POPEe 373      36.466   7.941  32.782  1.00  0.00           O
ATOM   9093  O14 POPEe 373      38.646   8.251  34.091  1.00  0.00           O
ATOM   9094  O11 POPEe 373      36.646   7.281  35.142  1.00  0.00           O
ATOM   9095  O12 POPEe 373      36.686   9.641  34.641  1.00  0.00           O
ATOM   9096  C1  POPEe 373      36.306   5.911  34.942  1.00  0.00           C
ATOM   9099  C2  POPEe 373      35.606   5.431  36.242  1.00  0.00           C
ATOM   9101  O21 POPEe 373      36.546   5.291  37.322  1.00  0.00           O
ATOM   9102  C21 POPEe 373      37.486   4.371  37.242  1.00  0.00           C
ATOM   9103  O22 POPEe 373      37.626   3.521  36.382  1.00  0.00           O
ATOM   9104  C22 POPEe 373      38.356   4.501  38.502  1.00  0.00           C
ATOM   9107  C3  POPEe 373      34.686   4.191  36.052  1.00  0.00           C
ATOM   9110  O31 POPEe 373      33.756   4.001  37.152  1.00  0.00           O
ATOM   9111  C31 POPEe 373      34.116   3.131  38.092  1.00  0.00           C
ATOM   9112  O32 POPEe 373      35.176   2.531  38.132  1.00  0.00           O
ATOM   9113  C32 POPEe 373      32.946   2.931  39.062  1.00  0.00           C
ATOM   9116  C23 POPEe 373      37.556   4.291  39.812  1.00  0.00           C
ATOM   9119  C24 POPEe 373      38.176   3.271  40.772  1.00  0.00           C
ATOM   9122  C25 POPEe 373      39.106   3.941  41.782  1.00  0.00           C
ATOM   9125  C26 POPEe 373      39.936   2.931  42.582  1.00  0.00           C
ATOM   9128  C27 POPEe 373      40.866   3.601  43.602  1.00  0.00           C
ATOM   9131  C28 POPEe 373      41.826   2.631  44.292  1.00  0.00           C
ATOM   9134  C29 POPEe 373      42.786   2.011  43.312  1.00  0.00           C
ATOM   9136 0C21 POPEe 373      43.696   1.051  43.562  1.00  0.00           C
ATOM   9138 1C21 POPEe 373      44.006   0.461  44.911  1.00  0.00           C
ATOM   9141 2C21 POPEe 373      44.386   1.521  45.951  1.00  0.00           C
ATOM   9144 3C21 POPEe 373      45.346   0.981  47.011  1.00  0.00           C
ATOM   9147 4C21 POPEe 373      45.826   2.051  47.992  1.00  0.00           C
ATOM   9150 5C21 POPEe 373      46.946   1.531  48.911  1.00  0.00           C
ATOM   9153 6C21 POPEe 373      46.476   0.401  49.832  1.00  0.00           C
ATOM   9156 7C21 POPEe 373      47.566  -0.111  50.772  1.00  0.00           C
ATOM   9159 8C21 POPEe 373      47.026  -1.131  51.782  1.00  0.00           C
ATOM   9163  C33 POPEe 373      33.296   1.981  40.242  1.00  0.00           C
ATOM   9166  C34 POPEe 373      32.046   1.611  41.062  1.00  0.00           C
ATOM   9169  C35 POPEe 373      32.186   1.771  42.582  1.00  0.00           C
ATOM   9172  C36 POPEe 373      33.126   0.761  43.251  1.00  0.00           C
ATOM   9175  C37 POPEe 373      32.986   0.781  44.782  1.00  0.00           C
ATOM   9178  C38 POPEe 373      33.806  -0.321  45.481  1.00  0.00           C
ATOM   9181  C39 POPEe 373      33.936  -0.121  46.992  1.00  0.00           C
ATOM   9184 0C31 POPEe 373      32.606   0.051  47.752  1.00  0.00           C
ATOM   9187 1C31 POPEe 373      32.846   0.191  49.262  1.00  0.00           C
ATOM   9190 2C31 POPEe 373      31.606   0.591  50.062  1.00  0.00           C
ATOM   9193 3C31 POPEe 373      31.996   1.041  51.482  1.00  0.00           C
ATOM   9196 4C31 POPEe 373      30.786   1.361  52.372  1.00  0.00           C
ATOM   9199 5C31 POPEe 373      31.196   2.151  53.622  1.00  0.00           C
ATOM   9202 6C31 POPEe 373      30.026   2.391  54.581  1.00  0.00           C
ATOM   9206  NH3 POPEf 374     124.556 100.001  40.481  1.00  0.00           N
ATOM   9210  C12 POPEf 374     123.616  99.901  39.301  1.00  0.00           C
ATOM   9213  C11 POPEf 374     122.126 100.131  39.682  1.00  0.00           C
ATOM   9216  P   POPEf 374     119.996  98.681  38.951  1.00  0.00           P
ATOM   9217  O13 POPEf 374     118.826  99.561  39.161  1.00  0.00           O
ATOM   9218  O14 POPEf 374     119.896  97.611  37.922  1.00  0.00           O
ATOM   9219  O11 POPEf 374     120.286  98.031  40.352  1.00  0.00           O
ATOM   9220  O12 POPEf 374     121.276  99.571  38.692  1.00  0.00           O
ATOM   9221  C1  POPEf 374     119.226  97.491  41.142  1.00  0.00           C
ATOM   9224  C2  POPEf 374     119.766  97.221  42.562  1.00  0.00           C
ATOM   9226  O21 POPEf 374     118.716  96.921  43.482  1.00  0.00           O
ATOM   9227  C21 POPEf 374     118.216  95.711  43.512  1.00  0.00           C
ATOM   9228  O22 POPEf 374     118.206  94.901  42.591  1.00  0.00           O
ATOM   9229  C22 POPEf 374     117.586  95.541  44.902  1.00  0.00           C
ATOM   9232  C3  POPEf 374     120.506  98.481  43.111  1.00  0.00           C
ATOM   9235  O31 POPEf 374     121.486  98.181  44.111  1.00  0.00           O
ATOM   9236  C31 POPEf 374     121.046  98.261  45.361  1.00  0.00           C
ATOM   9237  O32 POPEf 374     119.886  98.281  45.722  1.00  0.00           O
ATOM   9238  C32 POPEf 374     122.276  98.451  46.242  1.00  0.00           C
ATOM   9241  C23 POPEf 374     117.596  94.101  45.451  1.00  0.00           C
ATOM   9244  C24 POPEf 374     118.106  93.991  46.902  1.00  0.00           C
ATOM   9247  C25 POPEf 374     117.426  94.871  47.981  1.00  0.00           C
ATOM   9250  C26 POPEf 374     117.726  94.321  49.402  1.00  0.00           C
ATOM   9253  C27 POPEf 374     117.576  95.321  50.582  1.00  0.00           C
ATOM   9256  C28 POPEf 374     117.906  94.661  51.961  1.00  0.00           C
ATOM   9259  C29 POPEf 374     117.176  95.231  53.162  1.00  0.00           C
ATOM   9261 0C21 POPEf 374     116.606  94.571  54.201  1.00  0.00           C
ATOM   9263 1C21 POPEf 374     116.616  93.071  54.452  1.00  0.00           C
ATOM   9266 2C21 POPEf 374     116.676  92.661  55.951  1.00  0.00           C
ATOM   9269 3C21 POPEf 374     115.336  92.541  56.712  1.00  0.00           C
ATOM   9272 4C21 POPEf 374     115.526  92.261  58.212  1.00  0.00           C
ATOM   9275 5C21 POPEf 374     114.206  92.001  58.962  1.00  0.00           C
ATOM   9278 6C21 POPEf 374     114.406  91.711  60.462  1.00  0.00           C
ATOM   9281 7C21 POPEf 374     113.096  91.401  61.212  1.00  0.00           C
ATOM   9284 8C21 POPEf 374     113.306  91.131  62.701  1.00  0.00           C
ATOM   9288  C33 POPEf 374     121.886  98.761  47.691  1.00  0.00           C
ATOM   9291  C34 POPEf 374     123.126  98.921  48.582  1.00  0.00           C
ATOM   9294  C35 POPEf 374     122.766  99.291  50.021  1.00  0.00           C
ATOM   9297  C36 POPEf 374     121.916  98.261  50.772  1.00  0.00           C
ATOM   9300  C37 POPEf 374     120.896  98.891  51.731  1.00  0.00           C
ATOM   9303  C38 POPEf 374     120.676  98.021  52.981  1.00  0.00           C
ATOM   9306  C39 POPEf 374     121.826  98.171  53.982  1.00  0.00           C
ATOM   9309 0C31 POPEf 374     121.866  97.061  55.032  1.00  0.00           C
ATOM   9312 1C31 POPEf 374     123.086  97.161  55.962  1.00  0.00           C
ATOM   9315 2C31 POPEf 374     123.026  96.091  57.052  1.00  0.00           C
ATOM   9318 3C31 POPEf 374     124.096  96.231  58.142  1.00  0.00           C
ATOM   9321 4C31 POPEf 374     123.696  95.451  59.402  1.00  0.00           C
ATOM   9324 5C31 POPEf 374     124.686  95.591  60.551  1.00  0.00           C
ATOM   9327 6C31 POPEf 374     124.216  94.901  61.832  1.00  0.00           C
ATOM   9331  NH3 POPEg 375       6.856  31.781  81.072  1.00  0.00           N
ATOM   9335  C12 POPEg 375       7.326  32.871  80.182  1.00  0.00           C
ATOM   9338  C11 POPEg 375       6.526  34.141  80.492  1.00  0.00           C
ATOM   9341  P   POPEg 375       7.536  35.601  82.453  1.00  0.00           P
ATOM   9342  O13 POPEg 375       7.826  35.291  83.871  1.00  0.00           O
ATOM   9343  O14 POPEg 375       8.666  35.861  81.533  1.00  0.00           O
ATOM   9344  O11 POPEg 375       6.656  36.901  82.472  1.00  0.00           O
ATOM   9345  O12 POPEg 375       6.586  34.471  81.891  1.00  0.00           O
ATOM   9346  C1  POPEg 375       5.466  37.141  81.751  1.00  0.00           C
ATOM   9349  C2  POPEg 375       5.606  38.291  80.712  1.00  0.00           C
ATOM   9351  O21 POPEg 375       4.436  38.221  79.892  1.00  0.00           O
ATOM   9352  C21 POPEg 375       3.876  39.371  79.572  1.00  0.00           C
ATOM   9353  O22 POPEg 375       4.286  40.481  79.872  1.00  0.00           O
ATOM   9354  C22 POPEg 375       2.576  39.031  78.841  1.00  0.00           C
ATOM   9357  C3  POPEg 375       6.876  38.151  79.831  1.00  0.00           C
ATOM   9360  O31 POPEg 375       6.876  39.081  78.731  1.00  0.00           O
ATOM   9361  C31 POPEg 375       7.996  39.021  78.012  1.00  0.00           C
ATOM   9362  O32 POPEg 375       8.966  38.331  78.282  1.00  0.00           O
ATOM   9363  C32 POPEg 375       7.866  39.871  76.751  1.00  0.00           C
ATOM   9366  C23 POPEg 375       1.816  40.281  78.331  1.00  0.00           C
ATOM   9369  C24 POPEg 375       2.506  40.991  77.161  1.00  0.00           C
ATOM   9372  C25 POPEg 375       2.496  40.181  75.862  1.00  0.00           C
ATOM   9375  C26 POPEg 375       2.806  41.071  74.661  1.00  0.00           C
ATOM   9378  C27 POPEg 375       2.836  40.311  73.331  1.00  0.00           C
ATOM   9381  C28 POPEg 375       3.006  41.251  72.112  1.00  0.00           C
ATOM   9384  C29 POPEg 375       1.776  42.081  71.863  1.00  0.00           C
ATOM   9386 0C21 POPEg 375       1.076  42.191  70.722  1.00  0.00           C
ATOM   9388 1C21 POPEg 375       1.366  41.521  69.402  1.00  0.00           C
ATOM   9391 2C21 POPEg 375       1.626  42.511  68.231  1.00  0.00           C
ATOM   9394 3C21 POPEg 375       2.946  43.301  68.312  1.00  0.00           C
ATOM   9397 4C21 POPEg 375       2.946  44.471  69.312  1.00  0.00           C
ATOM   9400 5C21 POPEg 375       3.916  45.591  68.932  1.00  0.00           C
ATOM   9403 6C21 POPEg 375       4.026  46.691  69.992  1.00  0.00           C
ATOM   9406 7C21 POPEg 375       4.386  48.061  69.402  1.00  0.00           C
ATOM   9409 8C21 POPEg 375       4.676  49.111  70.473  1.00  0.00           C
ATOM   9413  C33 POPEg 375       7.296  39.021  75.591  1.00  0.00           C
ATOM   9416  C34 POPEg 375       7.236  39.771  74.251  1.00  0.00           C
ATOM   9419  C35 POPEg 375       7.026  38.791  73.082  1.00  0.00           C
ATOM   9422  C36 POPEg 375       6.816  39.461  71.723  1.00  0.00           C
ATOM   9425  C37 POPEg 375       6.336  38.451  70.672  1.00  0.00           C
ATOM   9428  C38 POPEg 375       5.606  39.101  69.481  1.00  0.00           C
ATOM   9431  C39 POPEg 375       6.526  39.561  68.352  1.00  0.00           C
ATOM   9434 0C31 POPEg 375       5.726  40.171  67.201  1.00  0.00           C
ATOM   9437 1C31 POPEg 375       6.596  40.511  65.982  1.00  0.00           C
ATOM   9440 2C31 POPEg 375       5.816  41.131  64.812  1.00  0.00           C
ATOM   9443 3C31 POPEg 375       5.246  42.531  65.091  1.00  0.00           C
ATOM   9446 4C31 POPEg 375       6.326  43.581  65.402  1.00  0.00           C
ATOM   9449 5C31 POPEg 375       5.746  44.971  65.702  1.00  0.00           C
ATOM   9452 6C31 POPEg 375       6.826  46.051  65.822  1.00  0.00           C
ATOM   9456  NH3 POPEh 376     126.776  47.751  82.472  1.00  0.00           N
ATOM   9460  C12 POPEh 376     127.296  49.131  82.801  1.00  0.00           C
ATOM   9463  C11 POPEh 376     126.586  49.731  84.023  1.00  0.00           C
ATOM   9466  P   POPEh 376     127.916  51.991  84.361  1.00  0.00           P
ATOM   9467  O13 POPEh 376     127.626  53.081  85.312  1.00  0.00           O
ATOM   9468  O14 POPEh 376     128.986  51.041  84.752  1.00  0.00           O
ATOM   9469  O11 POPEh 376     128.316  52.681  82.962  1.00  0.00           O
ATOM   9470  O12 POPEh 376     126.636  51.161  83.992  1.00  0.00           O
ATOM   9471  C1  POPEh 376     127.306  52.721  81.933  1.00  0.00           C
ATOM   9474  C2  POPEh 376     127.396  53.971  81.031  1.00  0.00           C
ATOM   9476  O21 POPEh 376     128.646  54.011  80.292  1.00  0.00           O
ATOM   9477  C21 POPEh 376     128.606  53.301  79.173  1.00  0.00           C
ATOM   9478  O22 POPEh 376     127.736  52.501  78.861  1.00  0.00           O
ATOM   9479  C22 POPEh 376     129.818  53.641  78.322  1.00  0.00           C
ATOM   9482  C3  POPEh 376     127.206  55.301  81.812  1.00  0.00           C
ATOM   9485  O31 POPEh 376     126.606  56.291  80.951  1.00  0.00           O
ATOM   9486  C31 POPEh 376     127.406  56.881  80.081  1.00  0.00           C
ATOM   9487  O32 POPEh 376     128.626  56.941  80.132  1.00  0.00           O
ATOM   9488  C32 POPEh 376     126.576  57.401  78.902  1.00  0.00           C
ATOM   9491  C23 POPEh 376     129.478  54.261  76.941  1.00  0.00           C
ATOM   9494  C24 POPEh 376     130.608  54.021  75.932  1.00  0.00           C
ATOM   9497  C25 POPEh 376     130.468  54.781  74.612  1.00  0.00           C
ATOM   9500  C26 POPEh 376     131.468  54.261  73.562  1.00  0.00           C
ATOM   9503  C27 POPEh 376     131.378  55.021  72.232  1.00  0.00           C
ATOM   9506  C28 POPEh 376     132.258  54.391  71.132  1.00  0.00           C
ATOM   9509  C29 POPEh 376     131.988  55.031  69.792  1.00  0.00           C
ATOM   9511 0C21 POPEh 376     132.888  55.491  68.902  1.00  0.00           C
ATOM   9513 1C21 POPEh 376     134.388  55.431  68.981  1.00  0.00           C
ATOM   9516 2C21 POPEh 376     134.998  55.451  67.562  1.00  0.00           C
ATOM   9519 3C21 POPEh 376     136.518  55.691  67.541  1.00  0.00           C
ATOM   9522 4C21 POPEh 376     137.028  56.181  66.172  1.00  0.00           C
ATOM   9525 5C21 POPEh 376     136.868  55.161  65.021  1.00  0.00           C
ATOM   9528 6C21 POPEh 376     137.868  54.011  65.081  1.00  0.00           C
ATOM   9531 7C21 POPEh 376     137.658  53.001  63.962  1.00  0.00           C
ATOM   9534 8C21 POPEh 376     138.718  51.891  63.932  1.00  0.00           C
ATOM   9538  C33 POPEh 376     126.006  56.251  78.032  1.00  0.00           C
ATOM   9541  C34 POPEh 376     125.806  56.621  76.562  1.00  0.00           C
ATOM   9544  C35 POPEh 376     124.806  57.761  76.312  1.00  0.00           C
ATOM   9547  C36 POPEh 376     124.656  58.111  74.831  1.00  0.00           C
ATOM   9550  C37 POPEh 376     123.936  59.451  74.621  1.00  0.00           C
ATOM   9553  C38 POPEh 376     123.846  59.891  73.152  1.00  0.00           C
ATOM   9556  C39 POPEh 376     122.746  59.141  72.382  1.00  0.00           C
ATOM   9559 0C31 POPEh 376     122.646  59.531  70.901  1.00  0.00           C
ATOM   9562 1C31 POPEh 376     121.286  59.141  70.322  1.00  0.00           C
ATOM   9565 2C31 POPEh 376     121.156  59.321  68.802  1.00  0.00           C
ATOM   9568 3C31 POPEh 376     119.846  58.731  68.252  1.00  0.00           C
ATOM   9571 4C31 POPEh 376     118.576  59.321  68.882  1.00  0.00           C
ATOM   9574 5C31 POPEh 376     117.296  58.661  68.371  1.00  0.00           C
ATOM   9577 6C31 POPEh 376     116.096  58.901  69.312  1.00  0.00           C
ATOM   9581  NH3 POPEi 377     104.316  14.711  40.781  1.00  0.00           N
ATOM   9585  C12 POPEi 377     105.006  13.631  39.992  1.00  0.00           C
ATOM   9588  C11 POPEi 377     106.386  13.241  40.542  1.00  0.00           C
ATOM   9591  P   POPEi 377     106.746  10.841  41.562  1.00  0.00           P
ATOM   9592  O13 POPEi 377     106.096  10.061  40.501  1.00  0.00           O
ATOM   9593  O14 POPEi 377     108.226  10.881  41.542  1.00  0.00           O
ATOM   9594  O11 POPEi 377     106.336  10.261  42.972  1.00  0.00           O
ATOM   9595  O12 POPEi 377     106.216  12.341  41.632  1.00  0.00           O
ATOM   9596  C1  POPEi 377     105.606  11.071  43.892  1.00  0.00           C
ATOM   9599  C2  POPEi 377     105.516  10.331  45.242  1.00  0.00           C
ATOM   9601  O21 POPEi 377     104.766  11.121  46.172  1.00  0.00           O
ATOM   9602  C21 POPEi 377     103.486  10.811  46.192  1.00  0.00           C
ATOM   9603  O22 POPEi 377     102.946  10.081  45.382  1.00  0.00           O
ATOM   9604  C22 POPEi 377     102.846  11.381  47.462  1.00  0.00           C
ATOM   9607  C3  POPEi 377     106.886   9.991  45.851  1.00  0.00           C
ATOM   9610  O31 POPEi 377     106.736   8.971  46.852  1.00  0.00           O
ATOM   9611  C31 POPEi 377     106.566   9.381  48.102  1.00  0.00           C
ATOM   9612  O32 POPEi 377     106.566  10.531  48.482  1.00  0.00           O
ATOM   9613  C32 POPEi 377     106.376   8.161  49.002  1.00  0.00           C
ATOM   9616  C23 POPEi 377     102.526  10.231  48.432  1.00  0.00           C
ATOM   9619  C24 POPEi 377     101.816  10.651  49.732  1.00  0.00           C
ATOM   9622  C25 POPEi 377     102.706  11.311  50.792  1.00  0.00           C
ATOM   9625  C26 POPEi 377     102.006  11.321  52.162  1.00  0.00           C
ATOM   9628  C27 POPEi 377     102.786  12.051  53.281  1.00  0.00           C
ATOM   9631  C28 POPEi 377     102.046  11.941  54.632  1.00  0.00           C
ATOM   9634  C29 POPEi 377     102.686  12.711  55.761  1.00  0.00           C
ATOM   9636 0C21 POPEi 377     102.096  13.631  56.552  1.00  0.00           C
ATOM   9638 1C21 POPEi 377     100.656  14.071  56.462  1.00  0.00           C
ATOM   9641 2C21 POPEi 377     100.216  15.001  57.622  1.00  0.00           C
ATOM   9644 3C21 POPEi 377      99.776  16.401  57.132  1.00  0.00           C
ATOM   9647 4C21 POPEi 377      98.976  17.271  58.121  1.00  0.00           C
ATOM   9650 5C21 POPEi 377      99.526  17.331  59.562  1.00  0.00           C
ATOM   9653 6C21 POPEi 377     101.006  17.751  59.662  1.00  0.00           C
ATOM   9656 7C21 POPEi 377     101.446  17.961  61.122  1.00  0.00           C
ATOM   9659 8C21 POPEi 377     102.946  18.031  61.341  1.00  0.00           C
ATOM   9663  C33 POPEi 377     107.146   8.271  50.332  1.00  0.00           C
ATOM   9666  C34 POPEi 377     106.426   9.101  51.392  1.00  0.00           C
ATOM   9669  C35 POPEi 377     107.296   9.381  52.621  1.00  0.00           C
ATOM   9672  C36 POPEi 377     106.466   9.861  53.812  1.00  0.00           C
ATOM   9675  C37 POPEi 377     107.306  10.481  54.942  1.00  0.00           C
ATOM   9678  C38 POPEi 377     106.406  11.031  56.062  1.00  0.00           C
ATOM   9681  C39 POPEi 377     107.136  11.921  57.072  1.00  0.00           C
ATOM   9684 0C31 POPEi 377     108.046  11.181  58.062  1.00  0.00           C
ATOM   9687 1C31 POPEi 377     109.066  12.091  58.762  1.00  0.00           C
ATOM   9690 2C31 POPEi 377     108.526  13.411  59.352  1.00  0.00           C
ATOM   9693 3C31 POPEi 377     108.796  14.631  58.461  1.00  0.00           C
ATOM   9696 4C31 POPEi 377     108.666  15.991  59.172  1.00  0.00           C
ATOM   9699 5C31 POPEi 377     109.126  17.141  58.272  1.00  0.00           C
ATOM   9702 6C31 POPEi 377     109.206  18.511  58.962  1.00  0.00           C
ATOM   9706  NH3 POPEj 378      24.386  45.171  35.922  1.00  0.00           N
ATOM   9710  C12 POPEj 378      24.016  46.501  35.312  1.00  0.00           C
ATOM   9713  C11 POPEj 378      22.526  46.891  35.462  1.00  0.00           C
ATOM   9716  P   POPEj 378      23.076  49.431  35.192  1.00  0.00           P
ATOM   9717  O13 POPEj 378      24.246  49.361  34.301  1.00  0.00           O
ATOM   9718  O14 POPEj 378      22.376  50.731  35.271  1.00  0.00           O
ATOM   9719  O11 POPEj 378      23.586  49.131  36.661  1.00  0.00           O
ATOM   9720  O12 POPEj 378      22.146  48.181  34.922  1.00  0.00           O
ATOM   9721  C1  POPEj 378      22.666  49.261  37.751  1.00  0.00           C
ATOM   9724  C2  POPEj 378      23.276  48.701  39.071  1.00  0.00           C
ATOM   9726  O21 POPEj 378      22.416  48.991  40.191  1.00  0.00           O
ATOM   9727  C21 POPEj 378      21.316  48.251  40.242  1.00  0.00           C
ATOM   9728  O22 POPEj 378      21.016  47.381  39.442  1.00  0.00           O
ATOM   9729  C22 POPEj 378      20.416  48.661  41.411  1.00  0.00           C
ATOM   9732  C3  POPEj 378      24.696  49.301  39.312  1.00  0.00           C
ATOM   9735  O31 POPEj 378      25.406  48.611  40.372  1.00  0.00           O
ATOM   9736  C31 POPEj 378      25.766  49.341  41.422  1.00  0.00           C
ATOM   9737  O32 POPEj 378      25.526  50.521  41.582  1.00  0.00           O
ATOM   9738  C32 POPEj 378      26.536  48.481  42.402  1.00  0.00           C
ATOM   9741  C23 POPEj 378      20.436  47.621  42.551  1.00  0.00           C
ATOM   9744  C24 POPEj 378      19.256  47.701  43.541  1.00  0.00           C
ATOM   9747  C25 POPEj 378      19.536  46.861  44.802  1.00  0.00           C
ATOM   9750  C26 POPEj 378      18.526  47.021  45.951  1.00  0.00           C
ATOM   9753  C27 POPEj 378      18.846  46.061  47.112  1.00  0.00           C
ATOM   9756  C28 POPEj 378      17.676  45.851  48.092  1.00  0.00           C
ATOM   9759  C29 POPEj 378      17.566  44.441  48.632  1.00  0.00           C
ATOM   9761 0C21 POPEj 378      18.486  43.761  49.342  1.00  0.00           C
ATOM   9763 1C21 POPEj 378      19.836  44.271  49.782  1.00  0.00           C
ATOM   9766 2C21 POPEj 378      20.316  43.671  51.132  1.00  0.00           C
ATOM   9769 3C21 POPEj 378      19.666  44.321  52.361  1.00  0.00           C
ATOM   9772 4C21 POPEj 378      20.276  43.831  53.692  1.00  0.00           C
ATOM   9775 5C21 POPEj 378      19.916  44.761  54.861  1.00  0.00           C
ATOM   9778 6C21 POPEj 378      20.596  44.391  56.192  1.00  0.00           C
ATOM   9781 7C21 POPEj 378      20.536  45.521  57.221  1.00  0.00           C
ATOM   9784 8C21 POPEj 378      21.276  45.211  58.531  1.00  0.00           C
ATOM   9788  C33 POPEj 378      25.586  47.741  43.372  1.00  0.00           C
ATOM   9791  C34 POPEj 378      26.296  46.561  44.052  1.00  0.00           C
ATOM   9794  C35 POPEj 378      27.466  47.021  44.922  1.00  0.00           C
ATOM   9797  C36 POPEj 378      28.246  45.871  45.551  1.00  0.00           C
ATOM   9800  C37 POPEj 378      29.226  46.411  46.602  1.00  0.00           C
ATOM   9803  C38 POPEj 378      30.146  45.331  47.162  1.00  0.00           C
ATOM   9806  C39 POPEj 378      29.576  44.551  48.342  1.00  0.00           C
ATOM   9809 0C31 POPEj 378      29.276  45.461  49.531  1.00  0.00           C
ATOM   9812 1C31 POPEj 378      29.426  44.781  50.892  1.00  0.00           C
ATOM   9815 2C31 POPEj 378      29.386  45.831  52.011  1.00  0.00           C
ATOM   9818 3C31 POPEj 378      29.976  45.341  53.342  1.00  0.00           C
ATOM   9821 4C31 POPEj 378      29.036  44.411  54.102  1.00  0.00           C
ATOM   9824 5C31 POPEj 378      29.476  44.211  55.551  1.00  0.00           C
ATOM   9827 6C31 POPEj 378      28.546  43.301  56.341  1.00  0.00           C
ATOM   9831  NH3 POPEk 379      71.406  98.611  85.191  1.00  0.00           N
ATOM   9835  C12 POPEk 379      71.566  99.721  86.191  1.00  0.00           C
ATOM   9838  C11 POPEk 379      72.356 100.901  85.611  1.00  0.00           C
ATOM   9841  P   POPEk 379      73.216 103.261  86.502  1.00  0.00           P
ATOM   9842  O13 POPEk 379      74.516 103.121  87.161  1.00  0.00           O
ATOM   9843  O14 POPEk 379      72.326 104.321  87.031  1.00  0.00           O
ATOM   9844  O11 POPEk 379      73.386 103.561  84.953  1.00  0.00           O
ATOM   9845  O12 POPEk 379      72.396 101.911  86.591  1.00  0.00           O
ATOM   9846  C1  POPEk 379      74.476 103.141  84.111  1.00  0.00           C
ATOM   9849  C2  POPEk 379      73.946 102.351  82.882  1.00  0.00           C
ATOM   9851  O21 POPEk 379      74.996 102.011  81.972  1.00  0.00           O
ATOM   9852  C21 POPEk 379      75.256 102.711  80.882  1.00  0.00           C
ATOM   9853  O22 POPEk 379      74.866 103.841  80.632  1.00  0.00           O
ATOM   9854  C22 POPEk 379      76.126 101.811  80.002  1.00  0.00           C
ATOM   9857  C3  POPEk 379      72.696 103.041  82.252  1.00  0.00           C
ATOM   9860  O31 POPEk 379      72.236 102.561  80.972  1.00  0.00           O
ATOM   9861  C31 POPEk 379      71.526 101.451  81.002  1.00  0.00           C
ATOM   9862  O32 POPEk 379      71.496 100.651  81.922  1.00  0.00           O
ATOM   9863  C32 POPEk 379      70.596 101.441  79.792  1.00  0.00           C
ATOM   9866  C23 POPEk 379      76.606 102.411  78.661  1.00  0.00           C
ATOM   9869  C24 POPEk 379      77.626 101.511  77.932  1.00  0.00           C
ATOM   9872  C25 POPEk 379      77.136 100.091  77.581  1.00  0.00           C
ATOM   9875  C26 POPEk 379      76.256 100.121  76.322  1.00  0.00           C
ATOM   9878  C27 POPEk 379      75.226  98.981  76.231  1.00  0.00           C
ATOM   9881  C28 POPEk 379      74.426  99.071  74.922  1.00  0.00           C
ATOM   9884  C29 POPEk 379      73.206  98.191  74.892  1.00  0.00           C
ATOM   9886 0C21 POPEk 379      72.386  98.041  73.841  1.00  0.00           C
ATOM   9888 1C21 POPEk 379      72.546  98.651  72.471  1.00  0.00           C
ATOM   9891 2C21 POPEk 379      72.376  97.581  71.382  1.00  0.00           C
ATOM   9894 3C21 POPEk 379      70.946  97.041  71.252  1.00  0.00           C
ATOM   9897 4C21 POPEk 379      70.866  95.701  70.521  1.00  0.00           C
ATOM   9900 5C21 POPEk 379      71.356  94.511  71.382  1.00  0.00           C
ATOM   9903 6C21 POPEk 379      71.326  93.201  70.591  1.00  0.00           C
ATOM   9906 7C21 POPEk 379      71.866  92.001  71.393  1.00  0.00           C
ATOM   9909 8C21 POPEk 379      71.776  90.681  70.621  1.00  0.00           C
ATOM   9913  C33 POPEk 379      71.146 100.671  78.572  1.00  0.00           C
ATOM   9916  C34 POPEk 379      70.316 101.031  77.331  1.00  0.00           C
ATOM   9919  C35 POPEk 379      70.156  99.911  76.291  1.00  0.00           C
ATOM   9922  C36 POPEk 379      69.496  98.661  76.902  1.00  0.00           C
ATOM   9925  C37 POPEk 379      68.766  97.791  75.871  1.00  0.00           C
ATOM   9928  C38 POPEk 379      68.096  96.571  76.521  1.00  0.00           C
ATOM   9931  C39 POPEk 379      69.066  95.591  77.222  1.00  0.00           C
ATOM   9934 0C31 POPEk 379      70.096  94.961  76.291  1.00  0.00           C
ATOM   9937 1C31 POPEk 379      71.146  94.131  77.051  1.00  0.00           C
ATOM   9940 2C31 POPEk 379      72.166  93.431  76.151  1.00  0.00           C
ATOM   9943 3C31 POPEk 379      73.036  94.391  75.322  1.00  0.00           C
ATOM   9946 4C31 POPEk 379      74.196  93.681  74.612  1.00  0.00           C
ATOM   9949 5C31 POPEk 379      75.206  94.671  74.012  1.00  0.00           C
ATOM   9952 6C31 POPEk 379      76.416  93.981  73.392  1.00  0.00           C
ATOM   9956  NH3 POPEl 380      41.026  57.841  39.482  1.00  0.00           N
ATOM   9960  C12 POPEl 380      40.126  57.301  38.392  1.00  0.00           C
ATOM   9963  C11 POPEl 380      39.076  58.341  37.942  1.00  0.00           C
ATOM   9966  P   POPEl 380      36.776  57.061  37.431  1.00  0.00           P
ATOM   9967  O13 POPEl 380      35.606  57.741  36.812  1.00  0.00           O
ATOM   9968  O14 POPEl 380      36.856  55.591  37.262  1.00  0.00           O
ATOM   9969  O11 POPEl 380      36.696  57.311  38.992  1.00  0.00           O
ATOM   9970  O12 POPEl 380      38.136  57.781  37.021  1.00  0.00           O
ATOM   9971  C1  POPEl 380      35.996  58.461  39.472  1.00  0.00           C
ATOM   9974  C2  POPEl 380      35.546  58.291  40.951  1.00  0.00           C
ATOM   9976  O21 POPEl 380      36.296  57.321  41.692  1.00  0.00           O
ATOM   9977  C21 POPEl 380      37.606  57.411  41.751  1.00  0.00           C
ATOM   9978  O22 POPEl 380      38.316  58.281  41.271  1.00  0.00           O
ATOM   9979  C22 POPEl 380      38.036  56.331  42.752  1.00  0.00           C
ATOM   9982  C3  POPEl 380      34.066  57.861  41.102  1.00  0.00           C
ATOM   9985  O31 POPEl 380      33.806  57.421  42.451  1.00  0.00           O
ATOM   9986  C31 POPEl 380      33.526  58.371  43.302  1.00  0.00           C
ATOM   9987  O32 POPEl 380      33.266  59.541  43.032  1.00  0.00           O
ATOM   9988  C32 POPEl 380      33.766  57.851  44.732  1.00  0.00           C
ATOM   9991  C23 POPEl 380      39.126  56.841  43.712  1.00  0.00           C
ATOM   9994  C24 POPEl 380      39.276  56.001  44.992  1.00  0.00           C
ATOM   9997  C25 POPEl 380      38.206  56.301  46.052  1.00  0.00           C
ATOM  10000  C26 POPEl 380      38.656  56.001  47.481  1.00  0.00           C
ATOM  10003  C27 POPEl 380      37.646  56.521  48.512  1.00  0.00           C
ATOM  10006  C28 POPEl 380      37.956  56.101  49.962  1.00  0.00           C
ATOM  10009  C29 POPEl 380      39.096  56.891  50.562  1.00  0.00           C
ATOM  10011 0C21 POPEl 380      39.166  57.381  51.812  1.00  0.00           C
ATOM  10013 1C21 POPEl 380      38.156  57.191  52.922  1.00  0.00           C
ATOM  10016 2C21 POPEl 380      38.766  56.511  54.152  1.00  0.00           C
ATOM  10019 3C21 POPEl 380      39.626  57.451  55.012  1.00  0.00           C
ATOM  10022 4C21 POPEl 380      40.376  56.721  56.132  1.00  0.00           C
ATOM  10025 5C21 POPEl 380      41.366  57.641  56.852  1.00  0.00           C
ATOM  10028 6C21 POPEl 380      42.026  57.001  58.071  1.00  0.00           C
ATOM  10031 7C21 POPEl 380      42.476  58.051  59.091  1.00  0.00           C
ATOM  10034 8C21 POPEl 380      43.086  57.441  60.361  1.00  0.00           C
ATOM  10038  C33 POPEl 380      32.986  58.611  45.822  1.00  0.00           C
ATOM  10041  C34 POPEl 380      33.796  58.761  47.122  1.00  0.00           C
ATOM  10044  C35 POPEl 380      33.086  59.681  48.121  1.00  0.00           C
ATOM  10047  C36 POPEl 380      33.966  60.161  49.282  1.00  0.00           C
ATOM  10050  C37 POPEl 380      33.156  60.961  50.312  1.00  0.00           C
ATOM  10053  C38 POPEl 380      33.986  61.451  51.511  1.00  0.00           C
ATOM  10056  C39 POPEl 380      33.176  62.311  52.492  1.00  0.00           C
ATOM  10059 0C31 POPEl 380      31.896  61.611  53.001  1.00  0.00           C
ATOM  10062 1C31 POPEl 380      31.136  62.431  54.052  1.00  0.00           C
ATOM  10065 2C31 POPEl 380      30.046  61.601  54.742  1.00  0.00           C
ATOM  10068 3C31 POPEl 380      29.066  62.461  55.562  1.00  0.00           C
ATOM  10071 4C31 POPEl 380      28.106  63.261  54.672  1.00  0.00           C
ATOM  10074 5C31 POPEl 380      28.006  64.731  55.062  1.00  0.00           C
ATOM  10077 6C31 POPEl 380      27.346  65.591  53.992  1.00  0.00           C
ATOM  10081  NH3 POPEm 381      33.096 116.401  83.432  1.00  0.00           N
ATOM  10085  C12 POPEm 381      34.256 115.551  82.971  1.00  0.00           C
ATOM  10088  C11 POPEm 381      33.956 114.051  83.132  1.00  0.00           C
ATOM  10091  P   POPEm 381      31.816 113.601  81.661  1.00  0.00           P
ATOM  10092  O13 POPEm 381      31.246 114.741  82.411  1.00  0.00           O
ATOM  10093  O14 POPEm 381      31.626 113.661  80.201  1.00  0.00           O
ATOM  10094  O11 POPEm 381      31.346 112.221  82.242  1.00  0.00           O
ATOM  10095  O12 POPEm 381      33.356 113.521  81.952  1.00  0.00           O
ATOM  10096  C1  POPEm 381      30.546 111.161  81.702  1.00  0.00           C
ATOM  10099  C2  POPEm 381      30.396 110.991  80.143  1.00  0.00           C
ATOM  10101  O21 POPEm 381      29.296 110.081  79.971  1.00  0.00           O
ATOM  10102  C21 POPEm 381      28.486 110.351  78.951  1.00  0.00           C
ATOM  10103  O22 POPEm 381      28.666 111.211  78.113  1.00  0.00           O
ATOM  10104  C22 POPEm 381      27.266 109.451  79.021  1.00  0.00           C
ATOM  10107  C3  POPEm 381      31.696 110.431  79.472  1.00  0.00           C
ATOM  10110  O31 POPEm 381      31.716 110.411  78.021  1.00  0.00           O
ATOM  10111  C31 POPEm 381      31.246 109.331  77.401  1.00  0.00           C
ATOM  10112  O32 POPEm 381      30.626 108.421  77.932  1.00  0.00           O
ATOM  10113  C32 POPEm 381      31.696 109.391  75.922  1.00  0.00           C
ATOM  10116  C23 POPEm 381      26.176 109.861  78.012  1.00  0.00           C
ATOM  10119  C24 POPEm 381      24.996 108.881  77.981  1.00  0.00           C
ATOM  10122  C25 POPEm 381      23.946 109.181  76.892  1.00  0.00           C
ATOM  10125  C26 POPEm 381      24.546 109.151  75.481  1.00  0.00           C
ATOM  10128  C27 POPEm 381      23.476 109.051  74.382  1.00  0.00           C
ATOM  10131  C28 POPEm 381      24.106 108.751  73.012  1.00  0.00           C
ATOM  10134  C29 POPEm 381      23.066 108.511  71.952  1.00  0.00           C
ATOM  10136 0C21 POPEm 381      22.606 109.411  71.051  1.00  0.00           C
ATOM  10138 1C21 POPEm 381      22.976 110.871  70.951  1.00  0.00           C
ATOM  10141 2C21 POPEm 381      21.716 111.741  71.122  1.00  0.00           C
ATOM  10144 3C21 POPEm 381      20.796 111.781  69.892  1.00  0.00           C
ATOM  10147 4C21 POPEm 381      19.336 112.001  70.292  1.00  0.00           C
ATOM  10150 5C21 POPEm 381      18.366 112.171  69.111  1.00  0.00           C
ATOM  10153 6C21 POPEm 381      18.066 110.871  68.352  1.00  0.00           C
ATOM  10156 7C21 POPEm 381      16.996 111.071  67.271  1.00  0.00           C
ATOM  10159 8C21 POPEm 381      16.556 109.761  66.591  1.00  0.00           C
ATOM  10163  C33 POPEm 381      31.496 108.081  75.091  1.00  0.00           C
ATOM  10166  C34 POPEm 381      32.006 108.211  73.632  1.00  0.00           C
ATOM  10169  C35 POPEm 381      31.586 107.051  72.692  1.00  0.00           C
ATOM  10172  C36 POPEm 381      31.846 107.341  71.191  1.00  0.00           C
ATOM  10175  C37 POPEm 381      31.336 106.231  70.242  1.00  0.00           C
ATOM  10178  C38 POPEm 381      31.346 106.611  68.742  1.00  0.00           C
ATOM  10181  C39 POPEm 381      32.636 106.261  67.981  1.00  0.00           C
ATOM  10184 0C31 POPEm 381      32.516 106.471  66.462  1.00  0.00           C
ATOM  10187 1C31 POPEm 381      33.726 105.961  65.661  1.00  0.00           C
ATOM  10190 2C31 POPEm 381      33.636 106.271  64.161  1.00  0.00           C
ATOM  10193 3C31 POPEm 381      34.836 105.741  63.352  1.00  0.00           C
ATOM  10196 4C31 POPEm 381      34.766 104.231  63.082  1.00  0.00           C
ATOM  10199 5C31 POPEm 381      36.036 103.681  62.422  1.00  0.00           C
ATOM  10202 6C31 POPEm 381      35.966 102.171  62.172  1.00  0.00           C
ATOM  10206  NH3 POPEn 382      35.246  79.761  40.142  1.00  0.00           N
ATOM  10210  C12 POPEn 382      34.286  78.611  39.962  1.00  0.00           C
ATOM  10213  C11 POPEn 382      34.816  77.531  39.021  1.00  0.00           C
ATOM  10216  P   POPEn 382      34.106  75.071  38.451  1.00  0.00           P
ATOM  10217  O13 POPEn 382      33.176  74.601  37.402  1.00  0.00           O
ATOM  10218  O14 POPEn 382      35.536  74.941  38.152  1.00  0.00           O
ATOM  10219  O11 POPEn 382      33.786  74.231  39.742  1.00  0.00           O
ATOM  10220  O12 POPEn 382      33.776  76.561  38.852  1.00  0.00           O
ATOM  10221  C1  POPEn 382      34.106  74.741  41.041  1.00  0.00           C
ATOM  10224  C2  POPEn 382      34.286  73.511  41.961  1.00  0.00           C
ATOM  10226  O21 POPEn 382      34.836  73.851  43.251  1.00  0.00           O
ATOM  10227  C21 POPEn 382      34.036  74.471  44.091  1.00  0.00           C
ATOM  10228  O22 POPEn 382      32.986  75.021  43.822  1.00  0.00           O
ATOM  10229  C22 POPEn 382      34.606  74.291  45.492  1.00  0.00           C
ATOM  10232  C3  POPEn 382      35.246  72.511  41.242  1.00  0.00           C
ATOM  10235  O31 POPEn 382      36.026  71.741  42.162  1.00  0.00           O
ATOM  10236  C31 POPEn 382      35.636  70.531  42.422  1.00  0.00           C
ATOM  10237  O32 POPEn 382      34.846  69.851  41.771  1.00  0.00           O
ATOM  10238  C32 POPEn 382      36.206  70.121  43.771  1.00  0.00           C
ATOM  10241  C23 POPEn 382      33.566  74.511  46.611  1.00  0.00           C
ATOM  10244  C24 POPEn 382      33.956  73.831  47.942  1.00  0.00           C
ATOM  10247  C25 POPEn 382      33.016  74.221  49.091  1.00  0.00           C
ATOM  10250  C26 POPEn 382      33.346  73.511  50.411  1.00  0.00           C
ATOM  10253  C27 POPEn 382      32.446  73.981  51.572  1.00  0.00           C
ATOM  10256  C28 POPEn 382      32.616  73.131  52.841  1.00  0.00           C
ATOM  10259  C29 POPEn 382      31.706  73.601  53.941  1.00  0.00           C
ATOM  10261 0C21 POPEn 382      32.076  73.951  55.191  1.00  0.00           C
ATOM  10263 1C21 POPEn 382      33.476  73.891  55.751  1.00  0.00           C
ATOM  10266 2C21 POPEn 382      33.546  74.191  57.262  1.00  0.00           C
ATOM  10269 3C21 POPEn 382      32.866  73.151  58.172  1.00  0.00           C
ATOM  10272 4C21 POPEn 382      31.476  73.551  58.692  1.00  0.00           C
ATOM  10275 5C21 POPEn 382      31.506  74.431  59.951  1.00  0.00           C
ATOM  10278 6C21 POPEn 382      30.106  74.691  60.522  1.00  0.00           C
ATOM  10281 7C21 POPEn 382      30.156  75.321  61.922  1.00  0.00           C
ATOM  10284 8C21 POPEn 382      28.786  75.701  62.481  1.00  0.00           C
ATOM  10288  C33 POPEn 382      37.706  70.461  43.941  1.00  0.00           C
ATOM  10291  C34 POPEn 382      38.236  70.111  45.341  1.00  0.00           C
ATOM  10294  C35 POPEn 382      37.746  71.021  46.482  1.00  0.00           C
ATOM  10297  C36 POPEn 382      38.516  72.331  46.582  1.00  0.00           C
ATOM  10300  C37 POPEn 382      38.126  73.131  47.832  1.00  0.00           C
ATOM  10303  C38 POPEn 382      38.836  74.491  47.852  1.00  0.00           C
ATOM  10306  C39 POPEn 382      38.686  75.271  49.161  1.00  0.00           C
ATOM  10309 0C31 POPEn 382      37.256  75.751  49.441  1.00  0.00           C
ATOM  10312 1C31 POPEn 382      37.226  76.681  50.672  1.00  0.00           C
ATOM  10315 2C31 POPEn 382      35.816  77.131  51.062  1.00  0.00           C
ATOM  10318 3C31 POPEn 382      35.856  78.141  52.221  1.00  0.00           C
ATOM  10321 4C31 POPEn 382      34.456  78.631  52.621  1.00  0.00           C
ATOM  10324 5C31 POPEn 382      34.516  79.681  53.731  1.00  0.00           C
ATOM  10327 6C31 POPEn 382      33.136  80.231  54.102  1.00  0.00           C
ATOM  10331  NH3 POPEo 383      62.976  49.471  42.341  1.00  0.00           N
ATOM  10335  C12 POPEo 383      63.486  48.411  41.392  1.00  0.00           C
ATOM  10338  C11 POPEo 383      64.926  48.661  40.932  1.00  0.00           C
ATOM  10341  P   POPEo 383      66.666  47.621  39.222  1.00  0.00           P
ATOM  10342  O13 POPEo 383      66.636  47.681  37.742  1.00  0.00           O
ATOM  10343  O14 POPEo 383      67.596  48.521  39.942  1.00  0.00           O
ATOM  10344  O11 POPEo 383      66.986  46.131  39.612  1.00  0.00           O
ATOM  10345  O12 POPEo 383      65.196  47.851  39.782  1.00  0.00           O
ATOM  10346  C1  POPEo 383      66.676  45.591  40.901  1.00  0.00           C
ATOM  10349  C2  POPEo 383      65.306  44.861  40.892  1.00  0.00           C
ATOM  10351  O21 POPEo 383      65.336  43.751  41.812  1.00  0.00           O
ATOM  10352  C21 POPEo 383      65.196  44.081  43.071  1.00  0.00           C
ATOM  10353  O22 POPEo 383      64.916  45.201  43.482  1.00  0.00           O
ATOM  10354  C22 POPEo 383      65.466  42.851  43.941  1.00  0.00           C
ATOM  10357  C3  POPEo 383      64.996  44.311  39.482  1.00  0.00           C
ATOM  10360  O31 POPEo 383      63.886  43.391  39.501  1.00  0.00           O
ATOM  10361  C31 POPEo 383      62.696  43.981  39.542  1.00  0.00           C
ATOM  10362  O32 POPEo 383      62.506  45.191  39.482  1.00  0.00           O
ATOM  10363  C32 POPEo 383      61.606  42.931  39.661  1.00  0.00           C
ATOM  10366  C23 POPEo 383      64.566  42.691  45.191  1.00  0.00           C
ATOM  10369  C24 POPEo 383      65.326  42.031  46.362  1.00  0.00           C
ATOM  10372  C25 POPEo 383      65.846  40.611  46.082  1.00  0.00           C
ATOM  10375  C26 POPEo 383      64.786  39.511  46.252  1.00  0.00           C
ATOM  10378  C27 POPEo 383      65.386  38.091  46.282  1.00  0.00           C
ATOM  10381  C28 POPEo 383      64.436  37.061  46.922  1.00  0.00           C
ATOM  10384  C29 POPEo 383      65.076  35.701  47.092  1.00  0.00           C
ATOM  10386 0C21 POPEo 383      65.916  35.341  48.082  1.00  0.00           C
ATOM  10388 1C21 POPEo 383      66.376  36.211  49.222  1.00  0.00           C
ATOM  10391 2C21 POPEo 383      66.646  35.451  50.532  1.00  0.00           C
ATOM  10394 3C21 POPEo 383      65.406  34.901  51.252  1.00  0.00           C
ATOM  10397 4C21 POPEo 383      64.576  35.951  52.011  1.00  0.00           C
ATOM  10400 5C21 POPEo 383      63.776  35.351  53.191  1.00  0.00           C
ATOM  10403 6C21 POPEo 383      62.726  34.301  52.792  1.00  0.00           C
ATOM  10406 7C21 POPEo 383      61.986  33.661  53.972  1.00  0.00           C
ATOM  10409 8C21 POPEo 383      60.916  32.651  53.541  1.00  0.00           C
ATOM  10413  C33 POPEo 383      60.686  43.191  40.882  1.00  0.00           C
ATOM  10416  C34 POPEo 383      59.776  42.001  41.222  1.00  0.00           C
ATOM  10419  C35 POPEo 383      60.496  40.911  42.031  1.00  0.00           C
ATOM  10422  C36 POPEo 383      60.506  41.231  43.541  1.00  0.00           C
ATOM  10425  C37 POPEo 383      61.416  40.311  44.382  1.00  0.00           C
ATOM  10428  C38 POPEo 383      60.866  38.891  44.612  1.00  0.00           C
ATOM  10431  C39 POPEo 383      61.686  37.811  43.902  1.00  0.00           C
ATOM  10434 0C31 POPEo 383      61.266  36.381  44.271  1.00  0.00           C
ATOM  10437 1C31 POPEo 383      62.196  35.331  43.652  1.00  0.00           C
ATOM  10440 2C31 POPEo 383      61.976  33.911  44.181  1.00  0.00           C
ATOM  10443 3C31 POPEo 383      62.646  32.871  43.281  1.00  0.00           C
ATOM  10446 4C31 POPEo 383      64.156  33.071  43.272  1.00  0.00           C
ATOM  10449 5C31 POPEo 383      64.936  31.941  42.621  1.00  0.00           C
ATOM  10452 6C31 POPEo 383      66.436  32.151  42.771  1.00  0.00           C
ATOM  10456  NH3 POPEp 384      14.506  46.831  36.521  1.00  0.00           N
ATOM  10460  C12 POPEp 384      15.586  46.281  35.621  1.00  0.00           C
ATOM  10463  C11 POPEp 384      15.896  44.801  35.942  1.00  0.00           C
ATOM  10466  P   POPEp 384      14.786  43.871  38.121  1.00  0.00           P
ATOM  10467  O13 POPEp 384      13.536  44.511  37.672  1.00  0.00           O
ATOM  10468  O14 POPEp 384      14.886  42.391  38.042  1.00  0.00           O
ATOM  10469  O11 POPEp 384      15.016  44.381  39.591  1.00  0.00           O
ATOM  10470  O12 POPEp 384      15.986  44.541  37.352  1.00  0.00           O
ATOM  10471  C1  POPEp 384      16.136  44.021  40.402  1.00  0.00           C
ATOM  10474  C2  POPEp 384      15.886  44.481  41.882  1.00  0.00           C
ATOM  10476  O21 POPEp 384      16.576  43.651  42.832  1.00  0.00           O
ATOM  10477  C21 POPEp 384      17.886  43.631  42.771  1.00  0.00           C
ATOM  10478  O22 POPEp 384      18.566  44.261  41.982  1.00  0.00           O
ATOM  10479  C22 POPEp 384      18.466  42.671  43.822  1.00  0.00           C
ATOM  10482  C3  POPEp 384      14.366  44.451  42.201  1.00  0.00           C
ATOM  10485  O31 POPEp 384      14.046  45.141  43.422  1.00  0.00           O
ATOM  10486  C31 POPEp 384      13.836  44.361  44.472  1.00  0.00           C
ATOM  10487  O32 POPEp 384      14.076  43.161  44.531  1.00  0.00           O
ATOM  10488  C32 POPEp 384      13.116  45.171  45.542  1.00  0.00           C
ATOM  10491  C23 POPEp 384      17.486  41.591  44.352  1.00  0.00           C
ATOM  10494  C24 POPEp 384      18.186  40.451  45.121  1.00  0.00           C
ATOM  10497  C25 POPEp 384      19.046  40.921  46.301  1.00  0.00           C
ATOM  10500  C26 POPEp 384      19.636  39.741  47.081  1.00  0.00           C
ATOM  10503  C27 POPEp 384      20.686  40.191  48.111  1.00  0.00           C
ATOM  10506  C28 POPEp 384      21.536  39.011  48.632  1.00  0.00           C
ATOM  10509  C29 POPEp 384      22.436  39.441  49.762  1.00  0.00           C
ATOM  10511 0C21 POPEp 384      22.726  38.731  50.872  1.00  0.00           C
ATOM  10513 1C21 POPEp 384      22.216  37.361  51.231  1.00  0.00           C
ATOM  10516 2C21 POPEp 384      21.636  37.321  52.661  1.00  0.00           C
ATOM  10519 3C21 POPEp 384      20.396  38.221  52.861  1.00  0.00           C
ATOM  10522 4C21 POPEp 384      20.246  38.761  54.301  1.00  0.00           C
ATOM  10525 5C21 POPEp 384      21.346  39.771  54.672  1.00  0.00           C
ATOM  10528 6C21 POPEp 384      21.226  40.301  56.111  1.00  0.00           C
ATOM  10531 7C21 POPEp 384      22.436  41.151  56.511  1.00  0.00           C
ATOM  10534 8C21 POPEp 384      22.406  41.601  57.972  1.00  0.00           C
ATOM  10538  C33 POPEp 384      13.976  45.351  46.801  1.00  0.00           C
ATOM  10541  C34 POPEp 384      13.216  46.141  47.872  1.00  0.00           C
ATOM  10544  C35 POPEp 384      13.956  46.261  49.201  1.00  0.00           C
ATOM  10547  C36 POPEp 384      14.106  44.911  49.931  1.00  0.00           C
ATOM  10550  C37 POPEp 384      14.706  45.101  51.332  1.00  0.00           C
ATOM  10553  C38 POPEp 384      14.916  43.771  52.062  1.00  0.00           C
ATOM  10556  C39 POPEp 384      15.196  43.981  53.562  1.00  0.00           C
ATOM  10559 0C31 POPEp 384      15.286  42.661  54.332  1.00  0.00           C
ATOM  10562 1C31 POPEp 384      15.596  42.871  55.822  1.00  0.00           C
ATOM  10565 2C31 POPEp 384      15.826  41.541  56.542  1.00  0.00           C
ATOM  10568 3C31 POPEp 384      16.386  41.721  57.952  1.00  0.00           C
ATOM  10571 4C31 POPEp 384      16.776  40.381  58.602  1.00  0.00           C
ATOM  10574 5C31 POPEp 384      17.576  40.571  59.892  1.00  0.00           C
ATOM  10577 6C31 POPEp 384      17.876  39.251  60.611  1.00  0.00           C
ATOM  10581  NH3 POPEq 385      75.836  19.551  42.911  1.00  0.00           N
ATOM  10585  C12 POPEq 385      76.006  20.001  41.482  1.00  0.00           C
ATOM  10588  C11 POPEq 385      77.226  19.321  40.842  1.00  0.00           C
ATOM  10591  P   POPEq 385      78.466  20.851  39.071  1.00  0.00           P
ATOM  10592  O13 POPEq 385      79.756  20.201  38.742  1.00  0.00           O
ATOM  10593  O14 POPEq 385      77.896  21.741  38.032  1.00  0.00           O
ATOM  10594  O11 POPEq 385      78.606  21.721  40.382  1.00  0.00           O
ATOM  10595  O12 POPEq 385      77.416  19.741  39.492  1.00  0.00           O
ATOM  10596  C1  POPEq 385      79.766  21.641  41.212  1.00  0.00           C
ATOM  10599  C2  POPEq 385      79.646  22.571  42.451  1.00  0.00           C
ATOM  10601  O21 POPEq 385      80.836  22.551  43.261  1.00  0.00           O
ATOM  10602  C21 POPEq 385      81.036  21.601  44.142  1.00  0.00           C
ATOM  10603  O22 POPEq 385      80.346  20.611  44.342  1.00  0.00           O
ATOM  10604  C22 POPEq 385      82.316  21.941  44.911  1.00  0.00           C
ATOM  10607  C3  POPEq 385      78.326  22.251  43.202  1.00  0.00           C
ATOM  10610  O31 POPEq 385      78.266  22.861  44.511  1.00  0.00           O
ATOM  10611  C31 POPEq 385      77.336  22.271  45.261  1.00  0.00           C
ATOM  10612  O32 POPEq 385      76.586  21.391  44.872  1.00  0.00           O
ATOM  10613  C32 POPEq 385      77.316  22.901  46.661  1.00  0.00           C
ATOM  10616  C23 POPEq 385      82.406  21.181  46.262  1.00  0.00           C
ATOM  10619  C24 POPEq 385      83.666  21.481  47.092  1.00  0.00           C
ATOM  10622  C25 POPEq 385      83.516  22.701  48.001  1.00  0.00           C
ATOM  10625  C26 POPEq 385      84.666  22.841  49.021  1.00  0.00           C
ATOM  10628  C27 POPEq 385      84.446  23.991  50.012  1.00  0.00           C
ATOM  10631  C28 POPEq 385      85.606  24.181  51.012  1.00  0.00           C
ATOM  10634  C29 POPEq 385      85.376  25.381  51.902  1.00  0.00           C
ATOM  10636 0C21 POPEq 385      85.346  25.421  53.251  1.00  0.00           C
ATOM  10638 1C21 POPEq 385      85.536  24.251  54.181  1.00  0.00           C
ATOM  10641 2C21 POPEq 385      84.836  24.411  55.542  1.00  0.00           C
ATOM  10644 3C21 POPEq 385      85.496  25.441  56.472  1.00  0.00           C
ATOM  10647 4C21 POPEq 385      85.066  25.251  57.941  1.00  0.00           C
ATOM  10650 5C21 POPEq 385      85.816  26.161  58.932  1.00  0.00           C
ATOM  10653 6C21 POPEq 385      85.796  25.601  60.361  1.00  0.00           C
ATOM  10656 7C21 POPEq 385      86.446  26.521  61.392  1.00  0.00           C
ATOM  10659 8C21 POPEq 385      85.516  27.601  61.941  1.00  0.00           C
ATOM  10663  C33 POPEq 385      76.236  22.271  47.572  1.00  0.00           C
ATOM  10666  C34 POPEq 385      76.556  22.361  49.072  1.00  0.00           C
ATOM  10669  C35 POPEq 385      76.266  23.731  49.701  1.00  0.00           C
ATOM  10672  C36 POPEq 385      76.306  23.641  51.231  1.00  0.00           C
ATOM  10675  C37 POPEq 385      75.896  24.921  51.961  1.00  0.00           C
ATOM  10678  C38 POPEq 385      75.686  24.651  53.462  1.00  0.00           C
ATOM  10681  C39 POPEq 385      75.346  25.901  54.271  1.00  0.00           C
ATOM  10684 0C31 POPEq 385      74.886  25.551  55.691  1.00  0.00           C
ATOM  10687 1C31 POPEq 385      74.466  26.761  56.532  1.00  0.00           C
ATOM  10690 2C31 POPEq 385      73.226  26.491  57.402  1.00  0.00           C
ATOM  10693 3C31 POPEq 385      73.396  25.341  58.401  1.00  0.00           C
ATOM  10696 4C31 POPEq 385      72.076  24.921  59.062  1.00  0.00           C
ATOM  10699 5C31 POPEq 385      72.236  23.681  59.962  1.00  0.00           C
ATOM  10702 6C31 POPEq 385      70.936  23.241  60.642  1.00  0.00           C
ATOM  10706  NH3 POPEr 386      15.576  13.961  40.072  1.00  0.00           N
ATOM  10710  C12 POPEr 386      14.116  13.891  39.772  1.00  0.00           C
ATOM  10713  C11 POPEr 386      13.276  14.331  40.971  1.00  0.00           C
ATOM  10716  P   POPEr 386      11.276  13.361  42.352  1.00  0.00           P
ATOM  10717  O13 POPEr 386       9.906  13.701  41.902  1.00  0.00           O
ATOM  10718  O14 POPEr 386      11.466  12.051  43.012  1.00  0.00           O
ATOM  10719  O11 POPEr 386      11.846  14.531  43.251  1.00  0.00           O
ATOM  10720  O12 POPEr 386      12.186  13.431  41.072  1.00  0.00           O
ATOM  10721  C1  POPEr 386      11.006  15.351  44.072  1.00  0.00           C
ATOM  10724  C2  POPEr 386      11.506  16.821  44.082  1.00  0.00           C
ATOM  10726  O21 POPEr 386      10.596  17.621  44.852  1.00  0.00           O
ATOM  10727  C21 POPEr 386      10.896  17.751  46.132  1.00  0.00           C
ATOM  10728  O22 POPEr 386      11.856  17.241  46.692  1.00  0.00           O
ATOM  10729  C22 POPEr 386       9.926  18.761  46.731  1.00  0.00           C
ATOM  10732  C3  POPEr 386      11.596  17.451  42.661  1.00  0.00           C
ATOM  10735  O31 POPEr 386      11.996  18.841  42.742  1.00  0.00           O
ATOM  10736  C31 POPEr 386      11.046  19.751  42.872  1.00  0.00           C
ATOM  10737  O32 POPEr 386       9.836  19.531  42.832  1.00  0.00           O
ATOM  10738  C32 POPEr 386      11.696  21.101  43.132  1.00  0.00           C
ATOM  10741  C23 POPEr 386      10.136  19.061  48.232  1.00  0.00           C
ATOM  10744  C24 POPEr 386       9.606  20.441  48.632  1.00  0.00           C
ATOM  10747  C25 POPEr 386       8.156  20.731  48.222  1.00  0.00           C
ATOM  10750  C26 POPEr 386       7.076  20.011  49.042  1.00  0.00           C
ATOM  10753  C27 POPEr 386       6.656  20.851  50.261  1.00  0.00           C
ATOM  10756  C28 POPEr 386       5.316  20.451  50.892  1.00  0.00           C
ATOM  10759  C29 POPEr 386       5.476  19.291  51.852  1.00  0.00           C
ATOM  10761 0C21 POPEr 386       5.186  19.291  53.172  1.00  0.00           C
ATOM  10763 1C21 POPEr 386       4.636  20.451  53.972  1.00  0.00           C
ATOM  10766 2C21 POPEr 386       5.676  20.981  54.992  1.00  0.00           C
ATOM  10769 3C21 POPEr 386       6.976  21.501  54.352  1.00  0.00           C
ATOM  10772 4C21 POPEr 386       8.016  21.971  55.382  1.00  0.00           C
ATOM  10775 5C21 POPEr 386       7.736  23.371  55.962  1.00  0.00           C
ATOM  10778 6C21 POPEr 386       8.976  23.951  56.642  1.00  0.00           C
ATOM  10781 7C21 POPEr 386       8.796  25.371  57.192  1.00  0.00           C
ATOM  10784 8C21 POPEr 386       7.876  25.451  58.412  1.00  0.00           C
ATOM  10788  C33 POPEr 386      11.706  21.441  44.642  1.00  0.00           C
ATOM  10791  C34 POPEr 386      12.336  22.811  44.931  1.00  0.00           C
ATOM  10794  C35 POPEr 386      13.016  22.911  46.312  1.00  0.00           C
ATOM  10797  C36 POPEr 386      14.326  22.111  46.392  1.00  0.00           C
ATOM  10800  C37 POPEr 386      15.146  22.411  47.652  1.00  0.00           C
ATOM  10803  C38 POPEr 386      16.296  21.411  47.882  1.00  0.00           C
ATOM  10806  C39 POPEr 386      17.266  21.801  49.011  1.00  0.00           C
ATOM  10809 0C31 POPEr 386      16.666  22.121  50.382  1.00  0.00           C
ATOM  10812 1C31 POPEr 386      17.726  22.841  51.231  1.00  0.00           C
ATOM  10815 2C31 POPEr 386      17.216  23.351  52.582  1.00  0.00           C
ATOM  10818 3C31 POPEr 386      17.466  22.391  53.762  1.00  0.00           C
ATOM  10821 4C31 POPEr 386      17.986  23.171  54.981  1.00  0.00           C
ATOM  10824 5C31 POPEr 386      18.446  22.301  56.152  1.00  0.00           C
ATOM  10827 6C31 POPEr 386      19.106  23.161  57.232  1.00  0.00           C
ATOM  10831  NH3 POPEs 387     124.626  27.431  80.613  1.00  0.00           N
ATOM  10835  C12 POPEs 387     124.856  28.911  80.722  1.00  0.00           C
ATOM  10838  C11 POPEs 387     125.676  29.431  79.532  1.00  0.00           C
ATOM  10841  P   POPEs 387     127.926  28.061  80.152  1.00  0.00           P
ATOM  10842  O13 POPEs 387     128.816  29.111  80.672  1.00  0.00           O
ATOM  10843  O14 POPEs 387     127.266  27.111  81.082  1.00  0.00           O
ATOM  10844  O11 POPEs 387     128.756  27.181  79.132  1.00  0.00           O
ATOM  10845  O12 POPEs 387     126.796  28.631  79.201  1.00  0.00           O
ATOM  10846  C1  POPEs 387     128.876  27.561  77.752  1.00  0.00           C
ATOM  10849  C2  POPEs 387     128.556  26.381  76.801  1.00  0.00           C
ATOM  10851  O21 POPEs 387     128.786  26.851  75.462  1.00  0.00           O
ATOM  10852  C21 POPEs 387     128.856  25.941  74.522  1.00  0.00           C
ATOM  10853  O22 POPEs 387     128.716  24.741  74.661  1.00  0.00           O
ATOM  10854  C22 POPEs 387     129.066  26.671  73.191  1.00  0.00           C
ATOM  10857  C3  POPEs 387     127.126  25.761  76.981  1.00  0.00           C
ATOM  10860  O31 POPEs 387     126.106  26.451  76.212  1.00  0.00           O
ATOM  10861  C31 POPEs 387     125.166  25.651  75.722  1.00  0.00           C
ATOM  10862  O32 POPEs 387     125.016  24.481  76.011  1.00  0.00           O
ATOM  10863  C32 POPEs 387     124.266  26.391  74.722  1.00  0.00           C
ATOM  10866  C23 POPEs 387     129.578  25.721  72.072  1.00  0.00           C
ATOM  10869  C24 POPEs 387     129.778  26.461  70.742  1.00  0.00           C
ATOM  10872  C25 POPEs 387     128.746  26.141  69.651  1.00  0.00           C
ATOM  10875  C26 POPEs 387     127.286  26.401  70.052  1.00  0.00           C
ATOM  10878  C27 POPEs 387     126.236  26.151  68.951  1.00  0.00           C
ATOM  10881  C28 POPEs 387     126.266  27.151  67.762  1.00  0.00           C
ATOM  10884  C29 POPEs 387     127.216  26.781  66.652  1.00  0.00           C
ATOM  10886 0C21 POPEs 387     126.906  26.181  65.492  1.00  0.00           C
ATOM  10888 1C21 POPEs 387     125.546  25.691  65.052  1.00  0.00           C
ATOM  10891 2C21 POPEs 387     124.926  26.501  63.892  1.00  0.00           C
ATOM  10894 3C21 POPEs 387     125.826  26.631  62.661  1.00  0.00           C
ATOM  10897 4C21 POPEs 387     125.026  26.991  61.402  1.00  0.00           C
ATOM  10900 5C21 POPEs 387     125.906  27.691  60.361  1.00  0.00           C
ATOM  10903 6C21 POPEs 387     125.166  27.941  59.042  1.00  0.00           C
ATOM  10906 7C21 POPEs 387     126.116  28.481  57.972  1.00  0.00           C
ATOM  10909 8C21 POPEs 387     125.486  28.561  56.582  1.00  0.00           C
ATOM  10913  C33 POPEs 387     124.796  27.751  74.212  1.00  0.00           C
ATOM  10916  C34 POPEs 387     124.366  28.141  72.792  1.00  0.00           C
ATOM  10919  C35 POPEs 387     122.856  28.261  72.622  1.00  0.00           C
ATOM  10922  C36 POPEs 387     122.456  29.231  71.492  1.00  0.00           C
ATOM  10925  C37 POPEs 387     120.936  29.401  71.382  1.00  0.00           C
ATOM  10928  C38 POPEs 387     120.526  30.431  70.322  1.00  0.00           C
ATOM  10931  C39 POPEs 387     119.016  30.721  70.353  1.00  0.00           C
ATOM  10934 0C31 POPEs 387     118.626  31.901  69.452  1.00  0.00           C
ATOM  10937 1C31 POPEs 387     117.126  32.201  69.511  1.00  0.00           C
ATOM  10940 2C31 POPEs 387     116.666  33.261  68.492  1.00  0.00           C
ATOM  10943 3C31 POPEs 387     117.256  34.651  68.742  1.00  0.00           C
ATOM  10946 4C31 POPEs 387     116.786  35.661  67.692  1.00  0.00           C
ATOM  10949 5C31 POPEs 387     117.196  37.101  68.012  1.00  0.00           C
ATOM  10952 6C31 POPEs 387     116.486  38.141  67.132  1.00  0.00           C
ATOM  10956  NH3 POPEt 388       1.796  93.421  40.431  1.00  0.00           N
ATOM  10960  C12 POPEt 388       2.326  92.101  39.972  1.00  0.00           C
ATOM  10963  C11 POPEt 388       3.226  91.501  41.041  1.00  0.00           C
ATOM  10966  P   POPEt 388       5.786  91.321  40.751  1.00  0.00           P
ATOM  10967  O13 POPEt 388       5.726  90.661  39.431  1.00  0.00           O
ATOM  10968  O14 POPEt 388       6.976  92.131  41.072  1.00  0.00           O
ATOM  10969  O11 POPEt 388       5.556  90.211  41.861  1.00  0.00           O
ATOM  10970  O12 POPEt 388       4.486  92.181  41.002  1.00  0.00           O
ATOM  10971  C1  POPEt 388       6.416  89.101  42.112  1.00  0.00           C
ATOM  10974  C2  POPEt 388       6.016  88.431  43.462  1.00  0.00           C
ATOM  10976  O21 POPEt 388       6.846  87.281  43.701  1.00  0.00           O
ATOM  10977  C21 POPEt 388       6.896  86.771  44.962  1.00  0.00           C
ATOM  10978  O22 POPEt 388       6.896  85.581  45.191  1.00  0.00           O
ATOM  10979  C22 POPEt 388       7.086  87.851  46.041  1.00  0.00           C
ATOM  10982  C3  POPEt 388       4.506  88.061  43.471  1.00  0.00           C
ATOM  10985  O31 POPEt 388       4.106  87.481  44.732  1.00  0.00           O
ATOM  10986  C31 POPEt 388       3.306  88.191  45.512  1.00  0.00           C
ATOM  10987  O32 POPEt 388       2.796  89.261  45.242  1.00  0.00           O
ATOM  10988  C32 POPEt 388       3.146  87.431  46.842  1.00  0.00           C
ATOM  10991  C23 POPEt 388       7.536  87.261  47.392  1.00  0.00           C
ATOM  10994  C24 POPEt 388       7.956  88.351  48.382  1.00  0.00           C
ATOM  10997  C25 POPEt 388       7.996  87.891  49.841  1.00  0.00           C
ATOM  11000  C26 POPEt 388       8.996  86.761  50.121  1.00  0.00           C
ATOM  11003  C27 POPEt 388       8.896  86.281  51.582  1.00  0.00           C
ATOM  11006  C28 POPEt 388      10.216  86.291  52.372  1.00  0.00           C
ATOM  11009  C29 POPEt 388      10.536  87.681  52.841  1.00  0.00           C
ATOM  11011 0C21 POPEt 388      10.626  88.111  54.111  1.00  0.00           C
ATOM  11013 1C21 POPEt 388      10.496  87.271  55.361  1.00  0.00           C
ATOM  11016 2C21 POPEt 388      11.446  87.721  56.492  1.00  0.00           C
ATOM  11019 3C21 POPEt 388      12.936  87.461  56.192  1.00  0.00           C
ATOM  11022 4C21 POPEt 388      13.886  87.931  57.312  1.00  0.00           C
ATOM  11025 5C21 POPEt 388      13.706  87.171  58.642  1.00  0.00           C
ATOM  11028 6C21 POPEt 388      14.746  87.581  59.701  1.00  0.00           C
ATOM  11031 7C21 POPEt 388      14.486  86.951  61.072  1.00  0.00           C
ATOM  11034 8C21 POPEt 388      15.566  87.261  62.112  1.00  0.00           C
ATOM  11038  C33 POPEt 388       2.746  88.311  48.051  1.00  0.00           C
ATOM  11041  C34 POPEt 388       3.876  88.581  49.052  1.00  0.00           C
ATOM  11044  C35 POPEt 388       3.346  89.401  50.242  1.00  0.00           C
ATOM  11047  C36 POPEt 388       4.396  89.721  51.312  1.00  0.00           C
ATOM  11050  C37 POPEt 388       3.926  89.371  52.732  1.00  0.00           C
ATOM  11053  C38 POPEt 388       4.976  89.631  53.822  1.00  0.00           C
ATOM  11056  C39 POPEt 388       6.096  88.591  53.871  1.00  0.00           C
ATOM  11059 0C31 POPEt 388       5.666  87.271  54.522  1.00  0.00           C
ATOM  11062 1C31 POPEt 388       6.576  86.101  54.142  1.00  0.00           C
ATOM  11065 2C31 POPEt 388       6.156  84.741  54.701  1.00  0.00           C
ATOM  11068 3C31 POPEt 388       6.166  84.651  56.231  1.00  0.00           C
ATOM  11071 4C31 POPEt 388       5.646  83.281  56.692  1.00  0.00           C
ATOM  11074 5C31 POPEt 388       6.126  82.871  58.092  1.00  0.00           C
ATOM  11077 6C31 POPEt 388       5.526  81.531  58.512  1.00  0.00           C
ATOM  11081  NH3 POPEu 389     108.506   7.791  41.252  1.00  0.00           N
ATOM  11085  C12 POPEu 389     109.146   6.871  40.232  1.00  0.00           C
ATOM  11088  C11 POPEu 389     109.276   7.601  38.892  1.00  0.00           C
ATOM  11091  P   POPEu 389     111.446   9.121  38.872  1.00  0.00           P
ATOM  11092  O13 POPEu 389     111.756  10.411  39.532  1.00  0.00           O
ATOM  11093  O14 POPEu 389     111.786   8.961  37.442  1.00  0.00           O
ATOM  11094  O11 POPEu 389     112.096   7.941  39.722  1.00  0.00           O
ATOM  11095  O12 POPEu 389     109.896   8.861  39.102  1.00  0.00           O
ATOM  11096  C1  POPEu 389     113.326   8.131  40.431  1.00  0.00           C
ATOM  11099  C2  POPEu 389     113.116   8.361  41.961  1.00  0.00           C
ATOM  11101  O21 POPEu 389     113.336   7.161  42.742  1.00  0.00           O
ATOM  11102  C21 POPEu 389     114.616   6.841  42.902  1.00  0.00           C
ATOM  11103  O22 POPEu 389     115.516   7.161  42.142  1.00  0.00           O
ATOM  11104  C22 POPEu 389     114.816   6.121  44.242  1.00  0.00           C
ATOM  11107  C3  POPEu 389     111.676   8.831  42.312  1.00  0.00           C
ATOM  11110  O31 POPEu 389     111.546   9.131  43.722  1.00  0.00           O
ATOM  11111  C31 POPEu 389     110.456   8.681  44.321  1.00  0.00           C
ATOM  11112  O32 POPEu 389     109.606   7.951  43.812  1.00  0.00           O
ATOM  11113  C32 POPEu 389     110.416   9.251  45.742  1.00  0.00           C
ATOM  11116  C23 POPEu 389     115.536   7.061  45.232  1.00  0.00           C
ATOM  11119  C24 POPEu 389     115.696   6.531  46.672  1.00  0.00           C
ATOM  11122  C25 POPEu 389     115.966   7.691  47.642  1.00  0.00           C
ATOM  11125  C26 POPEu 389     116.686   7.311  48.951  1.00  0.00           C
ATOM  11128  C27 POPEu 389     115.846   7.391  50.232  1.00  0.00           C
ATOM  11131  C28 POPEu 389     116.706   7.431  51.521  1.00  0.00           C
ATOM  11134  C29 POPEu 389     117.136   6.071  52.031  1.00  0.00           C
ATOM  11136 0C21 POPEu 389     118.376   5.551  52.022  1.00  0.00           C
ATOM  11138 1C21 POPEu 389     119.616   6.201  51.462  1.00  0.00           C
ATOM  11141 2C21 POPEu 389     120.936   5.501  51.832  1.00  0.00           C
ATOM  11144 3C21 POPEu 389     121.096   4.111  51.172  1.00  0.00           C
ATOM  11147 4C21 POPEu 389     122.506   3.501  51.271  1.00  0.00           C
ATOM  11150 5C21 POPEu 389     123.596   4.231  50.462  1.00  0.00           C
ATOM  11153 6C21 POPEu 389     123.376   4.161  48.951  1.00  0.00           C
ATOM  11156 7C21 POPEu 389     124.546   4.751  48.152  1.00  0.00           C
ATOM  11159 8C21 POPEu 389     124.326   4.701  46.642  1.00  0.00           C
ATOM  11163  C33 POPEu 389     110.466   8.121  46.792  1.00  0.00           C
ATOM  11166  C34 POPEu 389     110.196   8.591  48.211  1.00  0.00           C
ATOM  11169  C35 POPEu 389     111.256   9.521  48.801  1.00  0.00           C
ATOM  11172  C36 POPEu 389     110.876   9.891  50.242  1.00  0.00           C
ATOM  11175  C37 POPEu 389     112.006  10.551  51.052  1.00  0.00           C
ATOM  11178  C38 POPEu 389     111.496  11.011  52.422  1.00  0.00           C
ATOM  11181  C39 POPEu 389     112.466  10.741  53.582  1.00  0.00           C
ATOM  11184 0C31 POPEu 389     113.836  11.401  53.412  1.00  0.00           C
ATOM  11187 1C31 POPEu 389     114.796  11.091  54.572  1.00  0.00           C
ATOM  11190 2C31 POPEu 389     114.606  12.001  55.792  1.00  0.00           C
ATOM  11193 3C31 POPEu 389     115.636  11.741  56.891  1.00  0.00           C
ATOM  11196 4C31 POPEu 389     115.506  12.721  58.062  1.00  0.00           C
ATOM  11199 5C31 POPEu 389     116.616  12.561  59.102  1.00  0.00           C
ATOM  11202 6C31 POPEu 389     116.376  13.381  60.371  1.00  0.00           C
ATOM  11206  NH3 POPEv 390      29.106 115.911  80.942  1.00  0.00           N
ATOM  11210  C12 POPEv 390      27.766 115.321  81.282  1.00  0.00           C
ATOM  11213  C11 POPEv 390      27.186 115.921  82.591  1.00  0.00           C
ATOM  11216  P   POPEv 390      26.096 113.791  83.672  1.00  0.00           P
ATOM  11217  O13 POPEv 390      27.516 113.411  83.703  1.00  0.00           O
ATOM  11218  O14 POPEv 390      25.386 113.831  84.972  1.00  0.00           O
ATOM  11219  O11 POPEv 390      25.276 112.871  82.661  1.00  0.00           O
ATOM  11220  O12 POPEv 390      25.996 115.241  83.012  1.00  0.00           O
ATOM  11221  C1  POPEv 390      25.466 113.031  81.252  1.00  0.00           C
ATOM  11224  C2  POPEv 390      24.386 112.311  80.392  1.00  0.00           C
ATOM  11226  O21 POPEv 390      24.206 112.851  79.062  1.00  0.00           O
ATOM  11227  C21 POPEv 390      25.166 113.381  78.312  1.00  0.00           C
ATOM  11228  O22 POPEv 390      26.306 113.641  78.632  1.00  0.00           O
ATOM  11229  C22 POPEv 390      24.506 113.601  76.933  1.00  0.00           C
ATOM  11232  C3  POPEv 390      22.986 112.291  81.091  1.00  0.00           C
ATOM  11235  O31 POPEv 390      21.996 111.641  80.252  1.00  0.00           O
ATOM  11236  C31 POPEv 390      20.946 112.341  79.862  1.00  0.00           C
ATOM  11237  O32 POPEv 390      20.556 113.391  80.322  1.00  0.00           O
ATOM  11238  C32 POPEv 390      20.446 111.741  78.551  1.00  0.00           C
ATOM  11241  C23 POPEv 390      25.376 114.151  75.772  1.00  0.00           C
ATOM  11244  C24 POPEv 390      25.806 113.031  74.801  1.00  0.00           C
ATOM  11247  C25 POPEv 390      26.466 113.541  73.511  1.00  0.00           C
ATOM  11250  C26 POPEv 390      25.496 114.231  72.532  1.00  0.00           C
ATOM  11253  C27 POPEv 390      26.166 114.611  71.191  1.00  0.00           C
ATOM  11256  C28 POPEv 390      25.226 115.351  70.213  1.00  0.00           C
ATOM  11259  C29 POPEv 390      24.136 114.451  69.672  1.00  0.00           C
ATOM  11261 0C21 POPEv 390      23.966 114.041  68.392  1.00  0.00           C
ATOM  11263 1C21 POPEv 390      24.816 114.381  67.201  1.00  0.00           C
ATOM  11266 2C21 POPEv 390      25.626 113.171  66.701  1.00  0.00           C
ATOM  11269 3C21 POPEv 390      26.486 113.511  65.481  1.00  0.00           C
ATOM  11272 4C21 POPEv 390      27.066 112.281  64.761  1.00  0.00           C
ATOM  11275 5C21 POPEv 390      28.026 112.631  63.612  1.00  0.00           C
ATOM  11278 6C21 POPEv 390      27.406 113.491  62.492  1.00  0.00           C
ATOM  11281 7C21 POPEv 390      28.456 114.001  61.492  1.00  0.00           C
ATOM  11284 8C21 POPEv 390      27.866 114.871  60.382  1.00  0.00           C
ATOM  11288  C33 POPEv 390      21.296 112.341  77.411  1.00  0.00           C
ATOM  11291  C34 POPEv 390      20.776 111.971  76.032  1.00  0.00           C
ATOM  11294  C35 POPEv 390      21.396 112.751  74.862  1.00  0.00           C
ATOM  11297  C36 POPEv 390      20.966 114.221  74.852  1.00  0.00           C
ATOM  11300  C37 POPEv 390      21.196 114.911  73.492  1.00  0.00           C
ATOM  11303  C38 POPEv 390      20.586 116.321  73.451  1.00  0.00           C
ATOM  11306  C39 POPEv 390      20.496 116.881  72.032  1.00  0.00           C
ATOM  11309 0C31 POPEv 390      21.826 117.411  71.481  1.00  0.00           C
ATOM  11312 1C31 POPEv 390      21.716 117.631  69.971  1.00  0.00           C
ATOM  11315 2C31 POPEv 390      22.836 118.481  69.362  1.00  0.00           C
ATOM  11318 3C31 POPEv 390      22.606 118.791  67.871  1.00  0.00           C
ATOM  11321 4C31 POPEv 390      21.306 119.561  67.611  1.00  0.00           C
ATOM  11324 5C31 POPEv 390      21.106 119.951  66.142  1.00  0.00           C
ATOM  11327 6C31 POPEv 390      19.686 120.421  65.842  1.00  0.00           C
ATOM  11331  NH3 POPEw 391      33.246  11.651  79.642  1.00  0.00           N
ATOM  11335  C12 POPEw 391      33.306  10.611  78.562  1.00  0.00           C
ATOM  11338  C11 POPEw 391      33.786  11.251  77.252  1.00  0.00           C
ATOM  11341  P   POPEw 391      36.286  12.051  77.752  1.00  0.00           P
ATOM  11342  O13 POPEw 391      37.526  11.221  77.801  1.00  0.00           O
ATOM  11343  O14 POPEw 391      35.666  12.531  79.002  1.00  0.00           O
ATOM  11344  O11 POPEw 391      36.526  13.211  76.731  1.00  0.00           O
[truncated: 1,847,506 more chars]
