# Supplementary material for: Characterizing Membrane Association and Periplasmic Transfer of Bacterial Lipoproteins through Molecular Dynamics Simulations
Source: Structure. 2020 Apr 7;28(4):475–487.e3. doi: 10.1016/j.str.2020.01.012 (PMC7139219; doi:10.1016/j.str.2020.01.012)
Supplement: Data S3. Final Coordinates from Simulations (M–X), Related to Figure 3 [file mmc5.zip › M-X/MLTB-3-atomistic.pdb]

TITLE     Protein
REMARK    THIS IS A SIMULATION BOX
CRYST1  129.118  129.118  150.351  90.00  90.00  90.00 P 1           1
MODEL        1
ATOM      1  N   CYSTA   1      35.964  67.189  76.400  1.00  0.00           N
ATOM      3  CA  CYSTA   1      37.084  66.289  76.160  1.00  0.00           C
ATOM      5  C   CYSTA   1      36.954  65.109  77.092  1.00  0.00           C
ATOM      6  O   CYSTA   1      37.534  64.059  76.871  1.00  0.00           O
ATOM      7  CB  CYSTA   1      38.474  66.949  76.421  1.00  0.00           C
ATOM     10  SG  CYSTA   1      38.554  68.729  76.001  1.00  0.00           S
ATOM     11  C1  CYSTA   1      40.314  69.059  75.631  1.00  0.00           C
ATOM     14  CA1 CYSTA   1      35.144  67.659  75.462  1.00  0.00           C
ATOM     15  OA1 CYSTA   1      34.104  68.149  75.831  1.00  0.00           O
ATOM     16  CA2 CYSTA   1      35.464  67.649  74.010  1.00  0.00           C
ATOM     19  C11 CYSTA   1      40.894  68.539  74.282  1.00  0.00           C
ATOM     21  O11 CYSTA   1      39.834  68.419  73.311  1.00  0.00           O
ATOM     22  CX1 CYSTA   1      39.714  69.449  72.492  1.00  0.00           C
ATOM     23  OX1 CYSTA   1      40.274  70.529  72.620  1.00  0.00           O
ATOM     24  CX2 CYSTA   1      38.834  69.059  71.321  1.00  0.00           C
ATOM     27  C12 CYSTA   1      41.614  67.179  74.422  1.00  0.00           C
ATOM     30  O12 CYSTA   1      41.594  66.449  73.180  1.00  0.00           O
ATOM     31  CD1 CYSTA   1      42.374  65.389  73.141  1.00  0.00           C
ATOM     32  OD1 CYSTA   1      43.174  65.059  73.991  1.00  0.00           O
ATOM     33  CD2 CYSTA   1      42.104  64.589  71.891  1.00  0.00           C
ATOM     36  CA3 CYSTA   1      34.824  66.439  73.321  1.00  0.00           C
ATOM     39  CA4 CYSTA   1      35.064  66.489  71.811  1.00  0.00           C
ATOM     42  CA5 CYSTA   1      34.624  65.209  71.101  1.00  0.00           C
ATOM     45  CA6 CYSTA   1      35.754  64.179  70.901  1.00  0.00           C
ATOM     48  CA7 CYSTA   1      36.874  64.689  69.980  1.00  0.00           C
ATOM     51  CA8 CYSTA   1      37.774  63.579  69.391  1.00  0.00           C
ATOM     54  CA9 CYSTA   1      38.154  63.869  67.931  1.00  0.00           C
ATOM     57 0CA1 CYSTA   1      39.594  63.519  67.541  1.00  0.00           C
ATOM     60 1CA1 CYSTA   1      39.964  62.029  67.631  1.00  0.00           C
ATOM     63 2CA1 CYSTA   1      41.244  61.719  66.832  1.00  0.00           C
ATOM     66 3CA1 CYSTA   1      41.664  60.239  66.832  1.00  0.00           C
ATOM     69 4CA1 CYSTA   1      42.654  59.879  67.951  1.00  0.00           C
ATOM     72 5CA1 CYSTA   1      43.294  58.499  67.822  1.00  0.00           C
ATOM     75 6CA1 CYSTA   1      44.184  58.169  69.021  1.00  0.00           C
ATOM     79  CD3 CYSTA   1      42.804  65.199  70.660  1.00  0.00           C
ATOM     82  CD4 CYSTA   1      42.024  66.319  69.960  1.00  0.00           C
ATOM     85  CD5 CYSTA   1      42.704  66.729  68.641  1.00  0.00           C
ATOM     88  CD6 CYSTA   1      43.084  65.519  67.771  1.00  0.00           C
ATOM     91  CD7 CYSTA   1      43.404  65.849  66.321  1.00  0.00           C
ATOM     94  CD8 CYSTA   1      43.514  64.549  65.501  1.00  0.00           C
ATOM     97  CD9 CYSTA   1      44.164  64.769  64.131  1.00  0.00           C
ATOM    100 0CD1 CYSTA   1      43.374  65.699  63.211  1.00  0.00           C
ATOM    103 1CD1 CYSTA   1      44.274  66.259  62.111  1.00  0.00           C
ATOM    106 2CD1 CYSTA   1      43.534  67.249  61.210  1.00  0.00           C
ATOM    109 3CD1 CYSTA   1      44.424  67.769  60.061  1.00  0.00           C
ATOM    112 4CD1 CYSTA   1      45.584  68.679  60.501  1.00  0.00           C
ATOM    115 5CD1 CYSTA   1      45.114  69.969  61.181  1.00  0.00           C
ATOM    118 6CD1 CYSTA   1      46.184  71.059  61.201  1.00  0.00           C
ATOM    122  CX3 CYSTA   1      39.394  69.559  69.971  1.00  0.00           C
ATOM    125  CX4 CYSTA   1      38.584  68.959  68.831  1.00  0.00           C
ATOM    128  CX5 CYSTA   1      39.294  68.969  67.480  1.00  0.00           C
ATOM    131  CX6 CYSTA   1      38.454  68.219  66.440  1.00  0.00           C
ATOM    134  CX7 CYSTA   1      39.214  67.889  65.161  1.00  0.00           C
ATOM    137  CX8 CYSTA   1      38.274  67.309  64.090  1.00  0.00           C
ATOM    140  CX9 CYSTA   1      39.034  66.779  62.910  1.00  0.00           C
ATOM    142 0CX1 CYSTA   1      39.104  67.359  61.691  1.00  0.00           C
ATOM    144 1CX1 CYSTA   1      38.474  68.659  61.281  1.00  0.00           C
ATOM    147 2CX1 CYSTA   1      39.214  69.379  60.140  1.00  0.00           C
ATOM    150 3CX1 CYSTA   1      39.964  70.649  60.581  1.00  0.00           C
ATOM    153 4CX1 CYSTA   1      40.764  71.279  59.431  1.00  0.00           C
ATOM    156 5CX1 CYSTA   1      41.794  72.309  59.911  1.00  0.00           C
ATOM    159 6CX1 CYSTA   1      42.594  72.919  58.750  1.00  0.00           C
ATOM    162 7CX1 CYSTA   1      43.834  73.699  59.211  1.00  0.00           C
ATOM    165 8CX1 CYSTA   1      44.534  74.439  58.061  1.00  0.00           C
ATOM    169  N   SER A   2      36.234  65.319  78.221  1.00  0.00           N
ATOM    171  CA  SER A   2      36.784  64.949  79.500  1.00  0.00           C
ATOM    173  CB  SER A   2      36.814  66.219  80.411  1.00  0.00           C
ATOM    176  OG  SER A   2      37.944  66.249  81.281  1.00  0.00           O
ATOM    178  C   SER A   2      35.984  63.839  80.181  1.00  0.00           C
ATOM    179  O   SER A   2      36.364  63.339  81.221  1.00  0.00           O
ATOM    180  N   SER A   3      34.854  63.379  79.592  1.00  0.00           N
ATOM    182  CA  SER A   3      33.904  62.509  80.290  1.00  0.00           C
ATOM    184  CB  SER A   3      32.464  62.869  79.831  1.00  0.00           C
ATOM    187  OG  SER A   3      31.424  62.409  80.701  1.00  0.00           O
ATOM    189  C   SER A   3      34.194  61.019  80.041  1.00  0.00           C
ATOM    190  O   SER A   3      33.724  60.119  80.741  1.00  0.00           O
ATOM    191  N   LYS A   4      35.084  60.749  79.071  1.00  0.00           N
ATOM    193  CA  LYS A   4      35.954  59.599  79.010  1.00  0.00           C
ATOM    195  CB  LYS A   4      35.724  58.699  77.752  1.00  0.00           C
ATOM    198  CG  LYS A   4      34.494  57.779  77.870  1.00  0.00           C
ATOM    201  CD  LYS A   4      34.394  56.649  76.811  1.00  0.00           C
ATOM    204  CE  LYS A   4      33.274  55.669  77.211  1.00  0.00           C
ATOM    207  NZ  LYS A   4      32.914  54.649  76.201  1.00  0.00           N
ATOM    211  C   LYS A   4      37.374  60.169  79.091  1.00  0.00           C
ATOM    212  O   LYS A   4      37.504  61.369  78.870  1.00  0.00           O
ATOM    213  N   PRO A   5      38.444  59.409  79.371  1.00  0.00           N
ATOM    214  CD  PRO A   5      39.764  60.009  79.491  1.00  0.00           C
ATOM    217  CA  PRO A   5      38.474  58.039  79.872  1.00  0.00           C
ATOM    219  CB  PRO A   5      39.984  57.699  79.992  1.00  0.00           C
ATOM    222  CG  PRO A   5      40.674  58.829  79.220  1.00  0.00           C
ATOM    225  C   PRO A   5      37.754  57.839  81.180  1.00  0.00           C
ATOM    226  O   PRO A   5      37.644  58.789  81.951  1.00  0.00           O
ATOM    227  N   LYS A   6      37.234  56.629  81.431  1.00  0.00           N
ATOM    229  CA  LYS A   6      36.524  56.319  82.661  1.00  0.00           C
ATOM    231  CB  LYS A   6      35.204  57.139  82.740  1.00  0.00           C
ATOM    234  CG  LYS A   6      34.854  57.589  84.170  1.00  0.00           C
ATOM    237  CD  LYS A   6      34.204  58.989  84.231  1.00  0.00           C
ATOM    240  CE  LYS A   6      35.254  60.129  84.241  1.00  0.00           C
ATOM    243  NZ  LYS A   6      34.664  61.479  84.400  1.00  0.00           N
ATOM    247  C   LYS A   6      36.524  54.769  82.661  1.00  0.00           C
ATOM    248  O   LYS A   6      37.654  54.309  82.430  1.00  0.00           O
ATOM    249  N   PRO A   7      35.584  53.839  82.861  1.00  0.00           N
ATOM    250  CD  PRO A   7      35.754  52.569  82.120  1.00  0.00           C
ATOM    253  CA  PRO A   7      34.164  54.079  83.071  1.00  0.00           C
ATOM    255  CB  PRO A   7      33.554  53.529  81.770  1.00  0.00           C
ATOM    258  CG  PRO A   7      34.404  52.299  81.441  1.00  0.00           C
ATOM    261  C   PRO A   7      33.664  53.369  84.321  1.00  0.00           C
ATOM    262  O   PRO A   7      33.624  52.149  84.371  1.00  0.00           O
ATOM    263  N   THR A   8      33.234  54.119  85.350  1.00  0.00           N
ATOM    265  CA  THR A   8      32.544  53.619  86.540  1.00  0.00           C
ATOM    267  CB  THR A   8      31.244  52.859  86.271  1.00  0.00           C
ATOM    269  OG1 THR A   8      30.404  53.669  85.471  1.00  0.00           O
ATOM    271  CG2 THR A   8      30.454  52.549  87.551  1.00  0.00           C
ATOM    275  C   THR A   8      33.404  52.869  87.521  1.00  0.00           C
ATOM    276  O   THR A   8      33.384  51.649  87.590  1.00  0.00           O
ATOM    277  N   GLU A   9      34.134  53.619  88.370  1.00  0.00           N
ATOM    279  CA  GLU A   9      34.254  53.259  89.781  1.00  0.00           C
ATOM    281  CB  GLU A   9      32.854  53.389  90.411  1.00  0.00           C
ATOM    284  CG  GLU A   9      32.884  53.799  91.891  1.00  0.00           C
ATOM    287  CD  GLU A   9      33.164  55.289  92.120  1.00  0.00           C
ATOM    288  OE1 GLU A   9      33.354  55.629  93.311  1.00  0.00           O
ATOM    289  OE2 GLU A   9      33.124  56.079  91.131  1.00  0.00           O
ATOM    290  C   GLU A   9      34.824  51.879  90.090  1.00  0.00           C
ATOM    291  O   GLU A   9      34.104  50.959  90.451  1.00  0.00           O
ATOM    292  N   THR A  10      36.144  51.679  89.911  1.00  0.00           N
ATOM    294  CA  THR A  10      36.724  50.359  90.140  1.00  0.00           C
ATOM    296  CB  THR A  10      37.044  49.609  88.840  1.00  0.00           C
ATOM    298  OG1 THR A  10      37.244  48.219  89.030  1.00  0.00           O
ATOM    300  CG2 THR A  10      38.264  50.159  88.111  1.00  0.00           C
ATOM    304  C   THR A  10      37.864  50.419  91.151  1.00  0.00           C
ATOM    305  O   THR A  10      37.864  49.609  92.071  1.00  0.00           O
ATOM    306  N   ASP A  11      38.824  51.389  91.061  1.00  0.00           N
ATOM    308  CA  ASP A  11      39.874  51.469  92.071  1.00  0.00           C
ATOM    310  CB  ASP A  11      40.934  50.339  91.832  1.00  0.00           C
ATOM    313  CG  ASP A  11      40.994  49.389  93.020  1.00  0.00           C
ATOM    314  OD1 ASP A  11      41.464  48.239  92.831  1.00  0.00           O
ATOM    315  OD2 ASP A  11      40.694  49.839  94.151  1.00  0.00           O
ATOM    316  C   ASP A  11      40.514  52.859  92.260  1.00  0.00           C
ATOM    317  O   ASP A  11      40.034  53.629  93.082  1.00  0.00           O
ATOM    318  N   THR A  12      41.644  53.179  91.581  1.00  0.00           N
ATOM    320  CA  THR A  12      42.774  53.919  92.171  1.00  0.00           C
ATOM    322  CB  THR A  12      44.084  53.269  91.691  1.00  0.00           C
ATOM    324  OG1 THR A  12      45.124  53.279  92.650  1.00  0.00           O
ATOM    326  CG2 THR A  12      44.664  53.869  90.411  1.00  0.00           C
ATOM    330  C   THR A  12      42.794  55.389  91.770  1.00  0.00           C
ATOM    331  O   THR A  12      43.474  56.229  92.360  1.00  0.00           O
ATOM    332  N   THR A  13      41.994  55.719  90.751  1.00  0.00           N
ATOM    334  CA  THR A  13      41.464  57.029  90.401  1.00  0.00           C
ATOM    336  CB  THR A  13      42.144  57.639  89.161  1.00  0.00           C
ATOM    338  OG1 THR A  13      43.364  58.299  89.511  1.00  0.00           O
ATOM    340  CG2 THR A  13      41.314  58.689  88.421  1.00  0.00           C
ATOM    344  C   THR A  13      39.994  56.609  90.301  1.00  0.00           C
ATOM    345  O   THR A  13      39.594  55.659  90.961  1.00  0.00           O
ATOM    346  N   THR A  14      39.094  57.159  89.461  1.00  0.00           N
ATOM    348  CA  THR A  14      37.974  56.359  88.990  1.00  0.00           C
ATOM    350  CB  THR A  14      36.614  56.709  89.581  1.00  0.00           C
ATOM    352  OG1 THR A  14      36.134  57.989  89.221  1.00  0.00           O
ATOM    354  CG2 THR A  14      36.634  56.679  91.110  1.00  0.00           C
ATOM    358  C   THR A  14      38.014  56.479  87.471  1.00  0.00           C
ATOM    359  O   THR A  14      38.014  57.579  86.941  1.00  0.00           O
ATOM    360  N   GLY A  15      38.114  55.379  86.701  1.00  0.00           N
ATOM    362  CA  GLY A  15      38.224  53.969  87.061  1.00  0.00           C
ATOM    365  C   GLY A  15      39.624  53.499  87.430  1.00  0.00           C
ATOM    366  O   GLY A  15      40.224  53.949  88.400  1.00  0.00           O
ATOM    367  N   THR A  16      40.164  52.489  86.691  1.00  0.00           N
ATOM    369  CA  THR A  16      41.494  51.909  86.910  1.00  0.00           C
ATOM    371  CB  THR A  16      41.734  50.549  86.221  1.00  0.00           C
ATOM    373  OG1 THR A  16      41.274  49.529  87.092  1.00  0.00           O
ATOM    375  CG2 THR A  16      43.214  50.209  85.951  1.00  0.00           C
ATOM    379  C   THR A  16      42.644  52.879  86.751  1.00  0.00           C
ATOM    380  O   THR A  16      43.544  52.869  87.590  1.00  0.00           O
ATOM    381  N   PRO A  17      42.624  53.779  85.771  1.00  0.00           N
ATOM    382  CD  PRO A  17      42.404  53.379  84.371  1.00  0.00           C
ATOM    385  CA  PRO A  17      43.564  54.879  85.811  1.00  0.00           C
ATOM    387  CB  PRO A  17      44.564  54.409  84.751  1.00  0.00           C
ATOM    390  CG  PRO A  17      43.684  53.799  83.641  1.00  0.00           C
ATOM    393  C   PRO A  17      42.794  56.139  85.451  1.00  0.00           C
ATOM    394  O   PRO A  17      41.764  56.369  86.070  1.00  0.00           O
ATOM    395  N   SER A  18      43.254  56.939  84.451  1.00  0.00           N
ATOM    397  CA  SER A  18      42.404  57.879  83.710  1.00  0.00           C
ATOM    399  CB  SER A  18      41.454  58.789  84.540  1.00  0.00           C
ATOM    402  OG  SER A  18      40.134  58.259  84.581  1.00  0.00           O
ATOM    404  C   SER A  18      43.134  58.759  82.730  1.00  0.00           C
ATOM    405  O   SER A  18      42.974  58.549  81.540  1.00  0.00           O
ATOM    406  N   GLY A  19      43.914  59.779  83.191  1.00  0.00           N
ATOM    408  CA  GLY A  19      44.454  60.869  82.351  1.00  0.00           C
ATOM    411  C   GLY A  19      45.054  60.479  81.010  1.00  0.00           C
ATOM    412  O   GLY A  19      45.794  59.499  80.951  1.00  0.00           O
ATOM    413  N   GLY A  20      44.854  61.209  79.891  1.00  0.00           N
ATOM    415  CA  GLY A  20      44.234  62.519  79.651  1.00  0.00           C
ATOM    418  C   GLY A  20      42.714  62.609  79.781  1.00  0.00           C
ATOM    419  O   GLY A  20      42.124  61.899  80.571  1.00  0.00           O
ATOM    420  N   PHE A  21      42.004  63.519  79.061  1.00  0.00           N
ATOM    422  CA  PHE A  21      42.404  64.329  77.910  1.00  0.00           C
ATOM    424  CB  PHE A  21      41.334  64.349  76.771  1.00  0.00           C
ATOM    427  CG  PHE A  21      40.814  63.099  76.122  1.00  0.00           C
ATOM    428  CD1 PHE A  21      40.034  63.299  74.960  1.00  0.00           C
ATOM    430  CE1 PHE A  21      39.424  62.239  74.300  1.00  0.00           C
ATOM    432  CZ  PHE A  21      39.584  60.939  74.781  1.00  0.00           C
ATOM    434  CD2 PHE A  21      40.974  61.789  76.580  1.00  0.00           C
ATOM    436  CE2 PHE A  21      40.364  60.709  75.921  1.00  0.00           C
ATOM    438  C   PHE A  21      42.534  65.809  78.281  1.00  0.00           C
ATOM    439  O   PHE A  21      41.594  66.379  78.831  1.00  0.00           O
ATOM    440  N   LEU A  22      43.674  66.479  77.980  1.00  0.00           N
ATOM    442  CA  LEU A  22      44.174  67.669  78.701  1.00  0.00           C
ATOM    444  CB  LEU A  22      43.224  68.919  78.771  1.00  0.00           C
ATOM    447  CG  LEU A  22      43.674  70.249  79.471  1.00  0.00           C
ATOM    449  CD1 LEU A  22      44.674  70.159  80.631  1.00  0.00           C
ATOM    453  CD2 LEU A  22      44.164  71.339  78.491  1.00  0.00           C
ATOM    457  C   LEU A  22      44.684  67.149  80.021  1.00  0.00           C
ATOM    458  O   LEU A  22      45.834  66.719  80.070  1.00  0.00           O
ATOM    459  N   LEU A  23      43.844  67.079  81.061  1.00  0.00           N
ATOM    461  CA  LEU A  23      44.074  66.309  82.260  1.00  0.00           C
ATOM    463  CB  LEU A  23      44.884  67.059  83.361  1.00  0.00           C
ATOM    466  CG  LEU A  23      46.324  67.519  83.001  1.00  0.00           C
ATOM    468  CD1 LEU A  23      47.044  68.129  84.211  1.00  0.00           C
ATOM    472  CD2 LEU A  23      47.254  66.419  82.460  1.00  0.00           C
ATOM    476  C   LEU A  23      42.684  65.929  82.751  1.00  0.00           C
ATOM    477  O   LEU A  23      41.694  66.479  82.271  1.00  0.00           O
ATOM    478  N   GLU A  24      42.564  64.939  83.661  1.00  0.00           N
ATOM    480  CA  GLU A  24      41.274  64.389  84.081  1.00  0.00           C
ATOM    482  CB  GLU A  24      40.844  63.249  83.121  1.00  0.00           C
ATOM    485  CG  GLU A  24      39.694  62.309  83.570  1.00  0.00           C
ATOM    488  CD  GLU A  24      38.334  62.939  83.941  1.00  0.00           C
ATOM    489  OE1 GLU A  24      38.104  64.139  83.651  1.00  0.00           O
ATOM    490  OE2 GLU A  24      37.514  62.179  84.540  1.00  0.00           O
ATOM    491  C   GLU A  24      41.134  64.049  85.571  1.00  0.00           C
ATOM    492  O   GLU A  24      40.164  64.509  86.172  1.00  0.00           O
ATOM    493  N   PRO A  25      41.974  63.249  86.250  1.00  0.00           N
ATOM    494  CD  PRO A  25      43.114  62.539  85.681  1.00  0.00           C
ATOM    497  CA  PRO A  25      41.784  62.899  87.671  1.00  0.00           C
ATOM    499  CB  PRO A  25      42.934  61.949  88.020  1.00  0.00           C
ATOM    502  CG  PRO A  25      43.364  61.389  86.661  1.00  0.00           C
ATOM    505  C   PRO A  25      41.634  64.049  88.661  1.00  0.00           C
ATOM    506  O   PRO A  25      41.974  65.189  88.361  1.00  0.00           O
ATOM    507  N   GLN A  26      41.094  63.759  89.860  1.00  0.00           N
ATOM    509  CA  GLN A  26      40.214  64.679  90.541  1.00  0.00           C
ATOM    511  CB  GLN A  26      39.004  63.839  91.001  1.00  0.00           C
ATOM    514  CG  GLN A  26      38.234  63.239  89.801  1.00  0.00           C
ATOM    517  CD  GLN A  26      37.624  64.359  88.951  1.00  0.00           C
ATOM    518  OE1 GLN A  26      37.134  65.349  89.501  1.00  0.00           O
ATOM    519  NE2 GLN A  26      37.644  64.229  87.611  1.00  0.00           N
ATOM    522  C   GLN A  26      40.824  65.409  91.711  1.00  0.00           C
ATOM    523  O   GLN A  26      40.994  64.879  92.811  1.00  0.00           O
ATOM    524  N   HIS A  27      41.194  66.689  91.490  1.00  0.00           N
ATOM    526  CA  HIS A  27      42.294  67.239  92.260  1.00  0.00           C
ATOM    528  CB  HIS A  27      43.584  67.079  91.460  1.00  0.00           C
ATOM    531  ND1 HIS A  27      44.604  65.169  90.251  1.00  0.00           N
ATOM    532  CG  HIS A  27      44.024  65.649  91.411  1.00  0.00           C
ATOM    533  CE1 HIS A  27      44.804  63.889  90.481  1.00  0.00           C
ATOM    535  NE2 HIS A  27      44.414  63.519  91.721  1.00  0.00           N
ATOM    537  CD2 HIS A  27      43.914  64.649  92.331  1.00  0.00           C
ATOM    539  C   HIS A  27      42.144  68.689  92.640  1.00  0.00           C
ATOM    540  O   HIS A  27      42.714  69.109  93.641  1.00  0.00           O
ATOM    541  N   ASN A  28      41.304  69.479  91.961  1.00  0.00           N
ATOM    543  CA  ASN A  28      40.644  70.619  92.541  1.00  0.00           C
ATOM    545  CB  ASN A  28      41.374  71.969  92.471  1.00  0.00           C
ATOM    548  CG  ASN A  28      42.374  72.079  93.601  1.00  0.00           C
ATOM    549  OD1 ASN A  28      42.034  72.439  94.732  1.00  0.00           O
ATOM    550  ND2 ASN A  28      43.644  71.739  93.342  1.00  0.00           N
ATOM    553  C   ASN A  28      39.354  70.739  91.791  1.00  0.00           C
ATOM    554  O   ASN A  28      39.264  70.089  90.761  1.00  0.00           O
ATOM    555  N   VAL A  29      38.374  71.509  92.331  1.00  0.00           N
ATOM    557  CA  VAL A  29      36.984  71.679  91.921  1.00  0.00           C
ATOM    559  CB  VAL A  29      36.394  70.569  91.051  1.00  0.00           C
ATOM    561  CG1 VAL A  29      36.204  69.319  91.931  1.00  0.00           C
ATOM    565  CG2 VAL A  29      35.134  70.999  90.301  1.00  0.00           C
ATOM    569  C   VAL A  29      36.154  71.889  93.181  1.00  0.00           C
ATOM    570  O   VAL A  29      36.644  71.709  94.281  1.00  0.00           O
ATOM    571  N   MET A  30      34.904  72.349  93.061  1.00  0.00           N
ATOM    573  CA  MET A  30      34.204  73.359  93.831  1.00  0.00           C
ATOM    575  CB  MET A  30      32.924  73.639  93.010  1.00  0.00           C
ATOM    578  CG  MET A  30      33.164  74.019  91.530  1.00  0.00           C
ATOM    581  SD  MET A  30      32.684  75.709  91.040  1.00  0.00           S
ATOM    582  CE  MET A  30      32.564  75.229  89.291  1.00  0.00           C
ATOM    586  C   MET A  30      33.874  73.119  95.340  1.00  0.00           C
ATOM    587  O   MET A  30      34.724  73.039  96.221  1.00  0.00           O
ATOM    588  N   GLN A  31      32.584  73.089  95.710  1.00  0.00           N
ATOM    590  CA  GLN A  31      32.154  73.309  97.080  1.00  0.00           C
ATOM    592  CB  GLN A  31      30.774  73.979  97.021  1.00  0.00           C
ATOM    595  CG  GLN A  31      29.914  74.059  98.301  1.00  0.00           C
ATOM    598  CD  GLN A  31      28.664  74.849  97.921  1.00  0.00           C
ATOM    599  OE1 GLN A  31      28.444  75.159  96.751  1.00  0.00           O
ATOM    600  NE2 GLN A  31      27.874  75.279  98.921  1.00  0.00           N
ATOM    603  C   GLN A  31      32.054  72.069  97.941  1.00  0.00           C
ATOM    604  O   GLN A  31      31.464  71.079  97.521  1.00  0.00           O
ATOM    605  N   MET A  32      32.554  72.119  99.191  1.00  0.00           N
ATOM    607  CA  MET A  32      32.084  71.229 100.240  1.00  0.00           C
ATOM    609  CB  MET A  32      32.444  69.729 100.071  1.00  0.00           C
ATOM    612  CG  MET A  32      31.324  68.779 100.550  1.00  0.00           C
ATOM    615  SD  MET A  32      31.464  67.089  99.931  1.00  0.00           S
ATOM    616  CE  MET A  32      32.514  66.169 101.081  1.00  0.00           C
ATOM    620  C   MET A  32      32.654  71.699 101.551  1.00  0.00           C
ATOM    621  O   MET A  32      33.124  72.829 101.651  1.00  0.00           O
ATOM    622  N   GLY A  33      32.544  70.839 102.581  1.00  0.00           N
ATOM    624  CA  GLY A  33      32.834  71.139 103.961  1.00  0.00           C
ATOM    627  C   GLY A  33      34.204  70.739 104.411  1.00  0.00           C
ATOM    628  O   GLY A  33      35.174  70.829 103.671  1.00  0.00           O
ATOM    629  N   GLY A  34      34.304  70.319 105.681  1.00  0.00           N
ATOM    631  CA  GLY A  34      35.554  69.929 106.321  1.00  0.00           C
ATOM    634  C   GLY A  34      36.314  71.029 107.010  1.00  0.00           C
ATOM    635  O   GLY A  34      35.844  72.139 107.281  1.00  0.00           O
ATOM    636  N   ASP A  35      37.564  70.729 107.360  1.00  0.00           N
ATOM    638  CA  ASP A  35      38.524  71.639 107.930  1.00  0.00           C
ATOM    640  CB  ASP A  35      39.764  70.789 108.301  1.00  0.00           C
ATOM    643  CG  ASP A  35      40.564  71.349 109.451  1.00  0.00           C
ATOM    644  OD1 ASP A  35      40.124  72.379 110.021  1.00  0.00           O
ATOM    645  OD2 ASP A  35      41.594  70.719 109.801  1.00  0.00           O
ATOM    646  C   ASP A  35      38.834  72.809 106.971  1.00  0.00           C
ATOM    647  O   ASP A  35      38.954  73.969 107.372  1.00  0.00           O
ATOM    648  N   PHE A  36      38.864  72.519 105.661  1.00  0.00           N
ATOM    650  CA  PHE A  36      39.094  73.489 104.611  1.00  0.00           C
ATOM    652  CB  PHE A  36      39.954  72.859 103.482  1.00  0.00           C
ATOM    655  CG  PHE A  36      41.314  72.509 104.040  1.00  0.00           C
ATOM    656  CD1 PHE A  36      42.214  73.529 104.391  1.00  0.00           C
ATOM    658  CE1 PHE A  36      43.474  73.229 104.921  1.00  0.00           C
ATOM    660  CZ  PHE A  36      43.854  71.899 105.100  1.00  0.00           C
ATOM    662  CD2 PHE A  36      41.724  71.169 104.212  1.00  0.00           C
ATOM    664  CE2 PHE A  36      42.984  70.869 104.732  1.00  0.00           C
ATOM    666  C   PHE A  36      37.814  74.089 104.051  1.00  0.00           C
ATOM    667  O   PHE A  36      37.874  74.949 103.172  1.00  0.00           O
ATOM    668  N   ALA A  37      36.624  73.739 104.611  1.00  0.00           N
ATOM    670  CA  ALA A  37      35.284  74.069 104.122  1.00  0.00           C
ATOM    672  CB  ALA A  37      34.324  73.949 105.322  1.00  0.00           C
ATOM    676  C   ALA A  37      35.034  75.489 103.651  1.00  0.00           C
ATOM    677  O   ALA A  37      34.344  75.759 102.671  1.00  0.00           O
ATOM    678  N   ASN A  38      35.524  76.419 104.471  1.00  0.00           N
ATOM    680  CA  ASN A  38      35.134  77.809 104.471  1.00  0.00           C
ATOM    682  CB  ASN A  38      34.554  78.219 105.851  1.00  0.00           C
ATOM    685  CG  ASN A  38      33.294  77.399 106.101  1.00  0.00           C
ATOM    686  OD1 ASN A  38      32.484  77.219 105.201  1.00  0.00           O
ATOM    687  ND2 ASN A  38      33.104  76.849 107.320  1.00  0.00           N
ATOM    690  C   ASN A  38      36.354  78.649 104.151  1.00  0.00           C
ATOM    691  O   ASN A  38      36.364  79.849 104.400  1.00  0.00           O
ATOM    692  N   ASN A  39      37.424  78.029 103.631  1.00  0.00           N
ATOM    694  CA  ASN A  39      38.674  78.709 103.361  1.00  0.00           C
ATOM    696  CB  ASN A  39      39.824  77.699 103.601  1.00  0.00           C
ATOM    699  CG  ASN A  39      41.194  78.349 103.651  1.00  0.00           C
ATOM    700  OD1 ASN A  39      41.484  79.339 102.971  1.00  0.00           O
ATOM    701  ND2 ASN A  39      42.094  77.799 104.501  1.00  0.00           N
ATOM    704  C   ASN A  39      38.664  79.329 101.940  1.00  0.00           C
ATOM    705  O   ASN A  39      38.414  78.609 100.970  1.00  0.00           O
ATOM    706  N   PRO A  40      38.924  80.639 101.741  1.00  0.00           N
ATOM    707  CD  PRO A  40      38.874  81.669 102.771  1.00  0.00           C
ATOM    710  CA  PRO A  40      38.934  81.229 100.401  1.00  0.00           C
ATOM    712  CB  PRO A  40      38.954  82.749 100.620  1.00  0.00           C
ATOM    715  CG  PRO A  40      38.404  82.929 102.040  1.00  0.00           C
ATOM    718  C   PRO A  40      40.144  80.789  99.611  1.00  0.00           C
ATOM    719  O   PRO A  40      40.054  80.679  98.391  1.00  0.00           O
ATOM    720  N   ASN A  41      41.294  80.539 100.261  1.00  0.00           N
ATOM    722  CA  ASN A  41      42.474  79.989  99.611  1.00  0.00           C
ATOM    724  CB  ASN A  41      43.684  79.909 100.561  1.00  0.00           C
ATOM    727  CG  ASN A  41      44.104  81.309 100.991  1.00  0.00           C
ATOM    728  OD1 ASN A  41      44.114  82.269 100.211  1.00  0.00           O
ATOM    729  ND2 ASN A  41      44.464  81.449 102.281  1.00  0.00           N
ATOM    732  C   ASN A  41      42.224  78.599  99.051  1.00  0.00           C
ATOM    733  O   ASN A  41      42.674  78.289  97.941  1.00  0.00           O
ATOM    734  N   ALA A  42      41.474  77.729  99.781  1.00  0.00           N
ATOM    736  CA  ALA A  42      41.014  76.479  99.212  1.00  0.00           C
ATOM    738  CB  ALA A  42      40.274  75.619 100.261  1.00  0.00           C
ATOM    742  C   ALA A  42      40.144  76.689  97.991  1.00  0.00           C
ATOM    743  O   ALA A  42      40.454  76.149  96.940  1.00  0.00           O
ATOM    744  N   GLN A  43      39.104  77.559  98.091  1.00  0.00           N
ATOM    746  CA  GLN A  43      38.144  77.829  97.031  1.00  0.00           C
ATOM    748  CB  GLN A  43      36.984  78.679  97.592  1.00  0.00           C
ATOM    751  CG  GLN A  43      35.704  78.719  96.701  1.00  0.00           C
ATOM    754  CD  GLN A  43      34.964  77.389  96.471  1.00  0.00           C
ATOM    755  OE1 GLN A  43      34.324  77.209  95.430  1.00  0.00           O
ATOM    756  NE2 GLN A  43      35.014  76.459  97.441  1.00  0.00           N
ATOM    759  C   GLN A  43      38.764  78.439  95.760  1.00  0.00           C
ATOM    760  O   GLN A  43      38.384  78.139  94.632  1.00  0.00           O
ATOM    761  N   GLN A  44      39.784  79.299  95.891  1.00  0.00           N
ATOM    763  CA  GLN A  44      40.574  79.729  94.741  1.00  0.00           C
ATOM    765  CB  GLN A  44      41.564  80.849  95.121  1.00  0.00           C
ATOM    768  CG  GLN A  44      40.804  82.159  95.401  1.00  0.00           C
ATOM    771  CD  GLN A  44      41.634  83.389  95.771  1.00  0.00           C
ATOM    772  OE1 GLN A  44      41.044  84.369  96.210  1.00  0.00           O
ATOM    773  NE2 GLN A  44      42.974  83.349  95.581  1.00  0.00           N
ATOM    776  C   GLN A  44      41.344  78.659  93.990  1.00  0.00           C
ATOM    777  O   GLN A  44      41.434  78.649  92.761  1.00  0.00           O
ATOM    778  N   PHE A  45      41.984  77.759  94.741  1.00  0.00           N
ATOM    780  CA  PHE A  45      42.744  76.659  94.191  1.00  0.00           C
ATOM    782  CB  PHE A  45      43.604  76.129  95.351  1.00  0.00           C
ATOM    785  CG  PHE A  45      44.664  75.209  94.860  1.00  0.00           C
ATOM    786  CD1 PHE A  45      45.644  75.659  93.970  1.00  0.00           C
ATOM    788  CE1 PHE A  45      46.674  74.789  93.570  1.00  0.00           C
ATOM    790  CZ  PHE A  45      46.704  73.489  94.051  1.00  0.00           C
ATOM    792  CD2 PHE A  45      44.744  73.919  95.380  1.00  0.00           C
ATOM    794  CE2 PHE A  45      45.764  73.059  94.981  1.00  0.00           C
ATOM    796  C   PHE A  45      41.844  75.589  93.591  1.00  0.00           C
ATOM    797  O   PHE A  45      42.094  75.069  92.500  1.00  0.00           O
ATOM    798  N   ILE A  46      40.714  75.339  94.291  1.00  0.00           N
ATOM    800  CA  ILE A  46      39.484  74.709  93.850  1.00  0.00           C
ATOM    802  CB  ILE A  46      38.414  74.909  94.921  1.00  0.00           C
ATOM    804  CG2 ILE A  46      37.004  75.119  94.361  1.00  0.00           C
ATOM    808  CG1 ILE A  46      38.544  73.799  96.011  1.00  0.00           C
ATOM    811  CD  ILE A  46      37.714  74.039  97.290  1.00  0.00           C
ATOM    815  C   ILE A  46      39.094  75.089  92.422  1.00  0.00           C
ATOM    816  O   ILE A  46      39.124  74.239  91.530  1.00  0.00           O
ATOM    817  N   ASP A  47      38.824  76.379  92.150  1.00  0.00           N
ATOM    819  CA  ASP A  47      38.564  76.859  90.800  1.00  0.00           C
ATOM    821  CB  ASP A  47      38.084  78.319  90.831  1.00  0.00           C
ATOM    824  CG  ASP A  47      36.574  78.389  90.982  1.00  0.00           C
ATOM    825  OD1 ASP A  47      35.834  77.449  90.582  1.00  0.00           O
ATOM    826  OD2 ASP A  47      36.134  79.519  91.291  1.00  0.00           O
ATOM    827  C   ASP A  47      39.684  76.659  89.781  1.00  0.00           C
ATOM    828  O   ASP A  47      39.434  76.369  88.610  1.00  0.00           O
ATOM    829  N   LYS A  48      40.984  76.769  90.150  1.00  0.00           N
ATOM    831  CA  LYS A  48      42.074  76.649  89.191  1.00  0.00           C
ATOM    833  CB  LYS A  48      43.484  76.899  89.820  1.00  0.00           C
ATOM    836  CG  LYS A  48      44.664  76.429  88.941  1.00  0.00           C
ATOM    839  CD  LYS A  48      46.084  76.909  89.321  1.00  0.00           C
ATOM    842  CE  LYS A  48      46.544  76.499  90.730  1.00  0.00           C
ATOM    845  NZ  LYS A  48      47.984  76.779  90.961  1.00  0.00           N
ATOM    849  C   LYS A  48      42.064  75.359  88.361  1.00  0.00           C
ATOM    850  O   LYS A  48      42.184  75.389  87.131  1.00  0.00           O
ATOM    851  N   MET A  49      41.844  74.179  88.980  1.00  0.00           N
ATOM    853  CA  MET A  49      41.994  72.939  88.251  1.00  0.00           C
ATOM    855  CB  MET A  49      42.674  71.819  89.081  1.00  0.00           C
ATOM    858  CG  MET A  49      43.784  72.219  90.081  1.00  0.00           C
ATOM    861  SD  MET A  49      45.514  72.149  89.571  1.00  0.00           S
ATOM    862  CE  MET A  49      45.844  70.589  90.461  1.00  0.00           C
ATOM    866  C   MET A  49      40.654  72.419  87.710  1.00  0.00           C
ATOM    867  O   MET A  49      40.614  71.439  86.980  1.00  0.00           O
ATOM    868  N   VAL A  50      39.534  73.119  87.941  1.00  0.00           N
ATOM    870  CA  VAL A  50      38.344  72.929  87.101  1.00  0.00           C
ATOM    872  CB  VAL A  50      37.194  73.819  87.551  1.00  0.00           C
ATOM    874  CG1 VAL A  50      35.874  73.279  86.980  1.00  0.00           C
ATOM    878  CG2 VAL A  50      37.134  73.819  89.081  1.00  0.00           C
ATOM    882  C   VAL A  50      38.664  73.349  85.681  1.00  0.00           C
ATOM    883  O   VAL A  50      38.304  72.749  84.671  1.00  0.00           O
ATOM    884  N   ASN A  51      39.364  74.479  85.601  1.00  0.00           N
ATOM    886  CA  ASN A  51      39.324  75.349  84.461  1.00  0.00           C
ATOM    888  CB  ASN A  51      39.244  76.789  85.012  1.00  0.00           C
ATOM    891  CG  ASN A  51      39.064  77.819  83.911  1.00  0.00           C
ATOM    892  OD1 ASN A  51      40.034  78.239  83.271  1.00  0.00           O
ATOM    893  ND2 ASN A  51      37.814  78.309  83.731  1.00  0.00           N
ATOM    896  C   ASN A  51      40.554  75.129  83.591  1.00  0.00           C
ATOM    897  O   ASN A  51      40.424  74.829  82.411  1.00  0.00           O
ATOM    898  N   LYS A  52      41.764  75.229  84.191  1.00  0.00           N
ATOM    900  CA  LYS A  52      43.004  74.799  83.561  1.00  0.00           C
ATOM    902  CB  LYS A  52      44.234  74.989  84.491  1.00  0.00           C
ATOM    905  CG  LYS A  52      44.724  76.429  84.690  1.00  0.00           C
ATOM    908  CD  LYS A  52      45.954  76.519  85.631  1.00  0.00           C
ATOM    911  CE  LYS A  52      47.294  76.229  84.930  1.00  0.00           C
ATOM    914  NZ  LYS A  52      48.454  76.249  85.851  1.00  0.00           N
ATOM    918  C   LYS A  52      42.984  73.329  83.191  1.00  0.00           C
ATOM    919  O   LYS A  52      43.454  72.929  82.141  1.00  0.00           O
ATOM    920  N   HIS A  53      42.474  72.489  84.120  1.00  0.00           N
ATOM    922  CA  HIS A  53      42.834  71.099  84.091  1.00  0.00           C
ATOM    924  CB  HIS A  53      43.614  70.749  85.380  1.00  0.00           C
ATOM    927  ND1 HIS A  53      45.974  71.259  84.881  1.00  0.00           N
ATOM    928  CG  HIS A  53      44.844  71.609  85.582  1.00  0.00           C
ATOM    929  CE1 HIS A  53      46.944  71.999  85.370  1.00  0.00           C
ATOM    931  NE2 HIS A  53      46.514  72.819  86.340  1.00  0.00           N
ATOM    933  CD2 HIS A  53      45.164  72.579  86.480  1.00  0.00           C
ATOM    935  C   HIS A  53      41.634  70.189  83.900  1.00  0.00           C
ATOM    936  O   HIS A  53      41.804  68.999  83.691  1.00  0.00           O
ATOM    937  N   GLY A  54      40.394  70.719  83.882  1.00  0.00           N
ATOM    939  CA  GLY A  54      39.204  69.999  83.421  1.00  0.00           C
ATOM    942  C   GLY A  54      38.474  69.119  84.400  1.00  0.00           C
ATOM    943  O   GLY A  54      37.674  68.279  83.990  1.00  0.00           O
ATOM    944  N   PHE A  55      38.674  69.279  85.721  1.00  0.00           N
ATOM    946  CA  PHE A  55      38.164  68.329  86.711  1.00  0.00           C
ATOM    948  CB  PHE A  55      39.074  68.349  87.961  1.00  0.00           C
ATOM    951  CG  PHE A  55      40.534  68.129  87.632  1.00  0.00           C
ATOM    952  CD1 PHE A  55      40.974  67.469  86.470  1.00  0.00           C
ATOM    954  CE1 PHE A  55      42.334  67.359  86.180  1.00  0.00           C
ATOM    956  CZ  PHE A  55      43.294  67.869  87.050  1.00  0.00           C
ATOM    958  CD2 PHE A  55      41.514  68.649  88.501  1.00  0.00           C
ATOM    960  CE2 PHE A  55      42.884  68.519  88.211  1.00  0.00           C
ATOM    962  C   PHE A  55      36.684  68.509  87.101  1.00  0.00           C
ATOM    963  O   PHE A  55      36.164  69.629  87.141  1.00  0.00           O
ATOM    964  N   ASP A  56      35.984  67.389  87.401  1.00  0.00           N
ATOM    966  CA  ASP A  56      34.534  67.269  87.562  1.00  0.00           C
ATOM    968  CB  ASP A  56      34.114  65.829  87.141  1.00  0.00           C
ATOM    971  CG  ASP A  56      32.614  65.549  87.211  1.00  0.00           C
ATOM    972  OD1 ASP A  56      31.794  66.499  87.161  1.00  0.00           O
ATOM    973  OD2 ASP A  56      32.264  64.339  87.281  1.00  0.00           O
ATOM    974  C   ASP A  56      34.134  67.519  89.011  1.00  0.00           C
ATOM    975  O   ASP A  56      34.914  67.259  89.911  1.00  0.00           O
ATOM    976  N   ARG A  57      32.924  68.049  89.311  1.00  0.00           N
ATOM    978  CA  ARG A  57      32.614  68.509  90.671  1.00  0.00           C
ATOM    980  CB  ARG A  57      31.194  69.129  90.861  1.00  0.00           C
ATOM    983  CG  ARG A  57      31.084  70.669  90.811  1.00  0.00           C
ATOM    986  CD  ARG A  57      29.924  71.179  91.691  1.00  0.00           C
ATOM    989  NE  ARG A  57      29.874  72.669  91.581  1.00  0.00           N
ATOM    991  CZ  ARG A  57      29.754  73.529  92.581  1.00  0.00           C
ATOM    992  NH1 ARG A  57      29.764  73.159  93.831  1.00  0.00           N
ATOM    995  NH2 ARG A  57      29.684  74.819  92.290  1.00  0.00           N
ATOM    998  C   ARG A  57      32.794  67.499  91.781  1.00  0.00           C
ATOM    999  O   ARG A  57      33.444  67.799  92.771  1.00  0.00           O
ATOM   1000  N   GLN A  58      32.214  66.299  91.670  1.00  0.00           N
ATOM   1002  CA  GLN A  58      31.934  65.469  92.841  1.00  0.00           C
ATOM   1004  CB  GLN A  58      31.104  64.229  92.411  1.00  0.00           C
ATOM   1007  CG  GLN A  58      29.594  64.469  92.131  1.00  0.00           C
ATOM   1010  CD  GLN A  58      29.304  65.739  91.331  1.00  0.00           C
ATOM   1011  OE1 GLN A  58      29.284  65.729  90.100  1.00  0.00           O
ATOM   1012  NE2 GLN A  58      29.094  66.869  92.040  1.00  0.00           N
ATOM   1015  C   GLN A  58      33.144  65.029  93.651  1.00  0.00           C
ATOM   1016  O   GLN A  58      33.184  65.089  94.891  1.00  0.00           O
ATOM   1017  N   GLN A  59      34.154  64.569  92.901  1.00  0.00           N
ATOM   1019  CA  GLN A  59      35.254  63.769  93.370  1.00  0.00           C
ATOM   1021  CB  GLN A  59      35.764  62.899  92.201  1.00  0.00           C
ATOM   1024  CG  GLN A  59      34.764  61.769  91.801  1.00  0.00           C
ATOM   1027  CD  GLN A  59      34.864  61.359  90.321  1.00  0.00           C
ATOM   1028  OE1 GLN A  59      35.864  60.819  89.851  1.00  0.00           O
ATOM   1029  NE2 GLN A  59      33.794  61.619  89.531  1.00  0.00           N
ATOM   1032  C   GLN A  59      36.324  64.489  94.201  1.00  0.00           C
ATOM   1033  O   GLN A  59      36.724  63.949  95.232  1.00  0.00           O
ATOM   1034  N   LEU A  60      36.784  65.739  93.900  1.00  0.00           N
ATOM   1036  CA  LEU A  60      37.704  66.419  94.841  1.00  0.00           C
ATOM   1038  CB  LEU A  60      38.164  67.869  94.510  1.00  0.00           C
ATOM   1041  CG  LEU A  60      39.124  68.519  95.561  1.00  0.00           C
ATOM   1043  CD1 LEU A  60      40.514  67.849  95.520  1.00  0.00           C
ATOM   1047  CD2 LEU A  60      39.124  70.059  95.532  1.00  0.00           C
ATOM   1051  C   LEU A  60      37.094  66.599  96.202  1.00  0.00           C
ATOM   1052  O   LEU A  60      37.754  66.529  97.232  1.00  0.00           O
ATOM   1053  N   GLN A  61      35.784  66.919  96.221  1.00  0.00           N
ATOM   1055  CA  GLN A  61      35.094  67.469  97.372  1.00  0.00           C
ATOM   1057  CB  GLN A  61      33.574  67.599  97.080  1.00  0.00           C
ATOM   1060  CG  GLN A  61      33.024  68.269  95.771  1.00  0.00           C
ATOM   1063  CD  GLN A  61      33.524  69.619  95.221  1.00  0.00           C
ATOM   1064  OE1 GLN A  61      32.814  70.279  94.451  1.00  0.00           O
ATOM   1065  NE2 GLN A  61      34.764  70.019  95.550  1.00  0.00           N
ATOM   1068  C   GLN A  61      35.274  66.539  98.570  1.00  0.00           C
ATOM   1069  O   GLN A  61      35.554  66.959  99.691  1.00  0.00           O
ATOM   1070  N   GLU A  62      35.174  65.229  98.271  1.00  0.00           N
ATOM   1072  CA  GLU A  62      35.444  64.089  99.111  1.00  0.00           C
ATOM   1074  CB  GLU A  62      35.084  62.839  98.251  1.00  0.00           C
ATOM   1077  CG  GLU A  62      33.624  62.879  97.721  1.00  0.00           C
ATOM   1080  CD  GLU A  62      33.214  61.759  96.762  1.00  0.00           C
ATOM   1081  OE1 GLU A  62      33.794  61.629  95.650  1.00  0.00           O
ATOM   1082  OE2 GLU A  62      32.254  61.039  97.101  1.00  0.00           O
ATOM   1083  C   GLU A  62      36.894  64.059  99.621  1.00  0.00           C
ATOM   1084  O   GLU A  62      37.114  64.049 100.830  1.00  0.00           O
ATOM   1085  N   ILE A  63      37.904  64.179  98.721  1.00  0.00           N
ATOM   1087  CA  ILE A  63      39.324  64.279  99.031  1.00  0.00           C
ATOM   1089  CB  ILE A  63      40.194  64.339  97.752  1.00  0.00           C
ATOM   1091  CG2 ILE A  63      41.624  64.889  97.951  1.00  0.00           C
ATOM   1095  CG1 ILE A  63      40.324  62.949  97.092  1.00  0.00           C
ATOM   1098  CD  ILE A  63      39.334  62.719  95.961  1.00  0.00           C
ATOM   1102  C   ILE A  63      39.714  65.409  99.971  1.00  0.00           C
ATOM   1103  O   ILE A  63      40.254  65.159 101.051  1.00  0.00           O
ATOM   1104  N   LEU A  64      39.404  66.689  99.621  1.00  0.00           N
ATOM   1106  CA  LEU A  64      39.794  67.819 100.451  1.00  0.00           C
ATOM   1108  CB  LEU A  64      39.734  69.229  99.790  1.00  0.00           C
ATOM   1111  CG  LEU A  64      40.854  69.599  98.781  1.00  0.00           C
ATOM   1113  CD1 LEU A  64      40.834  71.109  98.501  1.00  0.00           C
ATOM   1117  CD2 LEU A  64      42.264  69.179  99.212  1.00  0.00           C
ATOM   1121  C   LEU A  64      39.004  67.889 101.730  1.00  0.00           C
ATOM   1122  O   LEU A  64      39.534  68.319 102.752  1.00  0.00           O
ATOM   1123  N   SER A  65      37.754  67.389 101.770  1.00  0.00           N
ATOM   1125  CA  SER A  65      37.034  67.259 103.032  1.00  0.00           C
ATOM   1127  CB  SER A  65      35.544  66.839 102.901  1.00  0.00           C
ATOM   1130  OG  SER A  65      34.774  67.919 102.411  1.00  0.00           O
ATOM   1132  C   SER A  65      37.684  66.289 103.990  1.00  0.00           C
ATOM   1133  O   SER A  65      37.464  66.399 105.201  1.00  0.00           O
ATOM   1134  N   GLN A  66      38.504  65.339 103.511  1.00  0.00           N
ATOM   1136  CA  GLN A  66      39.184  64.409 104.391  1.00  0.00           C
ATOM   1138  CB  GLN A  66      39.144  63.019 103.721  1.00  0.00           C
ATOM   1141  CG  GLN A  66      39.764  61.909 104.601  1.00  0.00           C
ATOM   1144  CD  GLN A  66      39.424  60.529 104.072  1.00  0.00           C
ATOM   1145  OE1 GLN A  66      38.904  60.359 102.971  1.00  0.00           O
ATOM   1146  NE2 GLN A  66      39.684  59.499 104.911  1.00  0.00           N
ATOM   1149  C   GLN A  66      40.624  64.819 104.671  1.00  0.00           C
ATOM   1150  O   GLN A  66      41.264  64.279 105.591  1.00  0.00           O
ATOM   1151  N   ALA A  67      41.144  65.799 103.911  1.00  0.00           N
ATOM   1153  CA  ALA A  67      42.394  66.499 104.130  1.00  0.00           C
ATOM   1155  CB  ALA A  67      42.734  67.439 102.951  1.00  0.00           C
ATOM   1159  C   ALA A  67      42.364  67.309 105.401  1.00  0.00           C
ATOM   1160  O   ALA A  67      41.344  67.919 105.742  1.00  0.00           O
ATOM   1161  N   LYS A  68      43.474  67.329 106.151  1.00  0.00           N
ATOM   1163  CA  LYS A  68      43.474  67.929 107.471  1.00  0.00           C
ATOM   1165  CB  LYS A  68      43.834  66.849 108.501  1.00  0.00           C
ATOM   1168  CG  LYS A  68      42.804  65.709 108.501  1.00  0.00           C
ATOM   1171  CD  LYS A  68      43.254  64.499 109.311  1.00  0.00           C
ATOM   1174  CE  LYS A  68      44.534  63.859 108.791  1.00  0.00           C
ATOM   1177  NZ  LYS A  68      44.824  62.689 109.601  1.00  0.00           N
ATOM   1181  C   LYS A  68      44.414  69.099 107.581  1.00  0.00           C
ATOM   1182  O   LYS A  68      45.524  69.079 107.051  1.00  0.00           O
ATOM   1183  N   ARG A  69      43.984  70.159 108.312  1.00  0.00           N
ATOM   1185  CA  ARG A  69      44.854  71.239 108.681  1.00  0.00           C
ATOM   1187  CB  ARG A  69      44.064  72.549 108.990  1.00  0.00           C
ATOM   1190  CG  ARG A  69      44.954  73.779 109.262  1.00  0.00           C
ATOM   1193  CD  ARG A  69      44.174  74.989 109.781  1.00  0.00           C
ATOM   1196  NE  ARG A  69      45.184  76.029 110.171  1.00  0.00           N
ATOM   1198  CZ  ARG A  69      45.824  76.059 111.331  1.00  0.00           C
ATOM   1199  NH1 ARG A  69      45.424  75.349 112.360  1.00  0.00           N
ATOM   1202  NH2 ARG A  69      46.874  76.839 111.431  1.00  0.00           N
ATOM   1205  C   ARG A  69      45.644  70.799 109.901  1.00  0.00           C
ATOM   1206  O   ARG A  69      45.104  70.559 110.970  1.00  0.00           O
ATOM   1207  N   LEU A  70      46.964  70.649 109.720  1.00  0.00           N
ATOM   1209  CA  LEU A  70      47.824  70.149 110.771  1.00  0.00           C
ATOM   1211  CB  LEU A  70      48.764  69.029 110.252  1.00  0.00           C
ATOM   1214  CG  LEU A  70      48.044  67.809 109.611  1.00  0.00           C
ATOM   1216  CD1 LEU A  70      49.064  66.839 109.002  1.00  0.00           C
ATOM   1220  CD2 LEU A  70      47.144  67.079 110.611  1.00  0.00           C
ATOM   1224  C   LEU A  70      48.654  71.299 111.301  1.00  0.00           C
ATOM   1225  O   LEU A  70      49.554  71.769 110.611  1.00  0.00           O
ATOM   1226  N   ASP A  71      48.414  71.729 112.571  1.00  0.00           N
ATOM   1228  CA  ASP A  71      49.244  72.729 113.251  1.00  0.00           C
ATOM   1230  CB  ASP A  71      48.844  72.969 114.751  1.00  0.00           C
ATOM   1233  CG  ASP A  71      47.504  73.629 114.971  1.00  0.00           C
ATOM   1234  OD1 ASP A  71      47.184  74.649 114.300  1.00  0.00           O
ATOM   1235  OD2 ASP A  71      46.814  73.219 115.941  1.00  0.00           O
ATOM   1236  C   ASP A  71      50.724  72.339 113.281  1.00  0.00           C
ATOM   1237  O   ASP A  71      51.614  73.169 113.111  1.00  0.00           O
ATOM   1238  N   SER A  72      51.054  71.049 113.470  1.00  0.00           N
ATOM   1240  CA  SER A  72      52.434  70.559 113.482  1.00  0.00           C
ATOM   1242  CB  SER A  72      52.514  69.019 113.741  1.00  0.00           C
ATOM   1245  OG  SER A  72      51.844  68.259 112.732  1.00  0.00           O
ATOM   1247  C   SER A  72      53.264  70.869 112.251  1.00  0.00           C
ATOM   1248  O   SER A  72      54.464  71.159 112.360  1.00  0.00           O
ATOM   1249  N   VAL A  73      52.644  70.819 111.051  1.00  0.00           N
ATOM   1251  CA  VAL A  73      53.204  71.249 109.781  1.00  0.00           C
ATOM   1253  CB  VAL A  73      52.274  70.859 108.631  1.00  0.00           C
ATOM   1255  CG1 VAL A  73      52.794  71.379 107.281  1.00  0.00           C
ATOM   1259  CG2 VAL A  73      52.144  69.329 108.540  1.00  0.00           C
ATOM   1263  C   VAL A  73      53.514  72.739 109.711  1.00  0.00           C
ATOM   1264  O   VAL A  73      54.624  73.109 109.311  1.00  0.00           O
ATOM   1265  N   LEU A  74      52.584  73.609 110.150  1.00  0.00           N
ATOM   1267  CA  LEU A  74      52.774  75.049 110.211  1.00  0.00           C
ATOM   1269  CB  LEU A  74      51.494  75.799 110.701  1.00  0.00           C
ATOM   1272  CG  LEU A  74      50.244  75.879 109.790  1.00  0.00           C
ATOM   1274  CD1 LEU A  74      50.474  76.719 108.540  1.00  0.00           C
ATOM   1278  CD2 LEU A  74      49.604  74.559 109.381  1.00  0.00           C
ATOM   1282  C   LEU A  74      53.944  75.429 111.131  1.00  0.00           C
ATOM   1283  O   LEU A  74      54.814  76.209 110.751  1.00  0.00           O
ATOM   1284  N   ARG A  75      54.034  74.829 112.331  1.00  0.00           N
ATOM   1286  CA  ARG A  75      55.104  75.119 113.281  1.00  0.00           C
ATOM   1288  CB  ARG A  75      54.924  74.309 114.580  1.00  0.00           C
ATOM   1291  CG  ARG A  75      53.694  74.699 115.410  1.00  0.00           C
ATOM   1294  CD  ARG A  75      53.794  74.069 116.800  1.00  0.00           C
ATOM   1297  NE  ARG A  75      52.414  73.889 117.360  1.00  0.00           N
ATOM   1299  CZ  ARG A  75      51.784  72.719 117.431  1.00  0.00           C
ATOM   1300  NH1 ARG A  75      52.224  71.649 116.800  1.00  0.00           N
ATOM   1303  NH2 ARG A  75      50.694  72.609 118.150  1.00  0.00           N
ATOM   1306  C   ARG A  75      56.504  74.819 112.771  1.00  0.00           C
ATOM   1307  O   ARG A  75      57.464  75.539 113.001  1.00  0.00           O
ATOM   1308  N   LEU A  76      56.624  73.699 112.040  1.00  0.00           N
ATOM   1310  CA  LEU A  76      57.864  73.309 111.411  1.00  0.00           C
ATOM   1312  CB  LEU A  76      57.704  71.899 110.781  1.00  0.00           C
ATOM   1315  CG  LEU A  76      59.044  71.199 110.520  1.00  0.00           C
ATOM   1317  CD1 LEU A  76      59.654  70.719 111.852  1.00  0.00           C
ATOM   1321  CD2 LEU A  76      58.914  70.029 109.540  1.00  0.00           C
ATOM   1325  C   LEU A  76      58.324  74.299 110.351  1.00  0.00           C
ATOM   1326  O   LEU A  76      59.504  74.649 110.240  1.00  0.00           O
ATOM   1327  N   MET A  77      57.364  74.809 109.551  1.00  0.00           N
ATOM   1329  CA  MET A  77      57.584  75.779 108.491  1.00  0.00           C
ATOM   1331  CB  MET A  77      56.314  75.879 107.592  1.00  0.00           C
ATOM   1334  CG  MET A  77      56.444  76.799 106.361  1.00  0.00           C
ATOM   1337  SD  MET A  77      57.644  76.249 105.111  1.00  0.00           S
ATOM   1338  CE  MET A  77      56.864  74.789 104.391  1.00  0.00           C
ATOM   1342  C   MET A  77      57.984  77.159 109.021  1.00  0.00           C
ATOM   1343  O   MET A  77      58.764  77.889 108.411  1.00  0.00           O
ATOM   1344  N   ASP A  78      57.494  77.499 110.232  1.00  0.00           N
ATOM   1346  CA  ASP A  78      57.914  78.629 111.011  1.00  0.00           C
ATOM   1348  CB  ASP A  78      56.864  78.929 112.101  1.00  0.00           C
ATOM   1351  CG  ASP A  78      55.634  79.529 111.451  1.00  0.00           C
ATOM   1352  OD1 ASP A  78      55.834  80.339 110.491  1.00  0.00           O
ATOM   1353  OD2 ASP A  78      54.504  79.309 111.951  1.00  0.00           O
ATOM   1354  C   ASP A  78      59.294  78.489 111.651  1.00  0.00           C
ATOM   1355  O   ASP A  78      59.884  79.489 112.040  1.00  0.00           O
ATOM   1356  N   ASN A  79      59.884  77.279 111.741  1.00  0.00           N
ATOM   1358  CA  ASN A  79      61.264  77.119 112.161  1.00  0.00           C
ATOM   1360  CB  ASN A  79      61.534  75.699 112.711  1.00  0.00           C
ATOM   1363  CG  ASN A  79      60.704  75.359 113.951  1.00  0.00           C
ATOM   1364  OD1 ASN A  79      60.444  74.189 114.201  1.00  0.00           O
ATOM   1365  ND2 ASN A  79      60.314  76.379 114.761  1.00  0.00           N
ATOM   1368  C   ASN A  79      62.264  77.379 111.040  1.00  0.00           C
ATOM   1369  O   ASN A  79      63.424  77.689 111.291  1.00  0.00           O
ATOM   1370  N   GLN A  80      61.844  77.279 109.781  1.00  0.00           N
ATOM   1372  CA  GLN A  80      62.664  77.619 108.641  1.00  0.00           C
ATOM   1374  CB  GLN A  80      62.014  77.079 107.351  1.00  0.00           C
ATOM   1377  CG  GLN A  80      62.854  77.269 106.061  1.00  0.00           C
ATOM   1380  CD  GLN A  80      63.744  76.059 105.801  1.00  0.00           C
ATOM   1381  OE1 GLN A  80      64.964  76.069 105.961  1.00  0.00           O
ATOM   1382  NE2 GLN A  80      63.104  74.949 105.351  1.00  0.00           N
ATOM   1385  C   GLN A  80      62.874  79.129 108.531  1.00  0.00           C
ATOM   1386  O   GLN A  80      61.914  79.899 108.591  1.00  0.00           O
ATOM   1387  N   ALA A  81      64.124  79.599 108.361  1.00  0.00           N
ATOM   1389  CA  ALA A  81      64.454  80.999 108.342  1.00  0.00           C
ATOM   1391  CB  ALA A  81      65.144  81.379 109.661  1.00  0.00           C
ATOM   1395  C   ALA A  81      65.414  81.269 107.180  1.00  0.00           C
ATOM   1396  O   ALA A  81      66.034  80.349 106.642  1.00  0.00           O
ATOM   1397  N   PRO A  82      65.564  82.509 106.730  1.00  0.00           N
ATOM   1398  CD  PRO A  82      64.634  83.599 106.960  1.00  0.00           C
ATOM   1401  CA  PRO A  82      66.684  82.909 105.882  1.00  0.00           C
ATOM   1403  CB  PRO A  82      66.494  84.429 105.710  1.00  0.00           C
ATOM   1406  CG  PRO A  82      64.984  84.609 105.871  1.00  0.00           C
ATOM   1409  C   PRO A  82      68.064  82.589 106.411  1.00  0.00           C
ATOM   1410  O   PRO A  82      68.254  82.439 107.621  1.00  0.00           O
ATOM   1411  N   THR A  83      69.054  82.539 105.512  1.00  0.00           N
ATOM   1413  CA  THR A  83      70.464  82.409 105.812  1.00  0.00           C
ATOM   1415  CB  THR A  83      71.094  81.199 105.121  1.00  0.00           C
ATOM   1417  OG1 THR A  83      70.634  79.979 105.650  1.00  0.00           O
ATOM   1419  CG2 THR A  83      72.624  81.139 105.281  1.00  0.00           C
ATOM   1423  C   THR A  83      71.184  83.659 105.311  1.00  0.00           C
ATOM   1424  O   THR A  83      71.154  83.969 104.122  1.00  0.00           O
ATOM   1425  N   THR A  84      71.834  84.419 106.202  1.00  0.00           N
ATOM   1427  CA  THR A  84      72.764  85.509 105.941  1.00  0.00           C
ATOM   1429  CB  THR A  84      73.134  86.259 107.220  1.00  0.00           C
ATOM   1431  OG1 THR A  84      71.974  86.469 108.001  1.00  0.00           O
ATOM   1433  CG2 THR A  84      73.694  87.659 106.940  1.00  0.00           C
ATOM   1437  C   THR A  84      74.024  85.069 105.191  1.00  0.00           C
ATOM   1438  O   THR A  84      74.474  83.929 105.240  1.00  0.00           O
ATOM   1439  N   SER A  85      74.664  85.989 104.431  1.00  0.00           N
ATOM   1441  CA  SER A  85      75.964  85.739 103.811  1.00  0.00           C
ATOM   1443  CB  SER A  85      76.324  86.839 102.771  1.00  0.00           C
ATOM   1446  OG  SER A  85      77.704  86.879 102.381  1.00  0.00           O
ATOM   1448  C   SER A  85      77.094  85.549 104.790  1.00  0.00           C
ATOM   1449  O   SER A  85      77.424  86.439 105.581  1.00  0.00           O
ATOM   1450  N   VAL A  86      77.774  84.409 104.691  1.00  0.00           N
ATOM   1452  CA  VAL A  86      78.914  84.089 105.512  1.00  0.00           C
ATOM   1454  CB  VAL A  86      78.684  82.889 106.421  1.00  0.00           C
ATOM   1456  CG1 VAL A  86      77.504  83.189 107.372  1.00  0.00           C
ATOM   1460  CG2 VAL A  86      78.394  81.639 105.591  1.00  0.00           C
ATOM   1464  C   VAL A  86      80.084  83.879 104.571  1.00  0.00           C
ATOM   1465  O   VAL A  86      79.934  83.949 103.351  1.00  0.00           O
ATOM   1466  N   LYS A  87      81.284  83.739 105.141  1.00  0.00           N
ATOM   1468  CA  LYS A  87      82.524  83.689 104.422  1.00  0.00           C
ATOM   1470  CB  LYS A  87      83.524  84.719 105.031  1.00  0.00           C
ATOM   1473  CG  LYS A  87      83.354  86.219 104.661  1.00  0.00           C
ATOM   1476  CD  LYS A  87      82.054  86.889 105.131  1.00  0.00           C
ATOM   1479  CE  LYS A  87      81.044  87.119 104.002  1.00  0.00           C
ATOM   1482  NZ  LYS A  87      79.734  87.589 104.492  1.00  0.00           N
ATOM   1486  C   LYS A  87      83.064  82.249 104.510  1.00  0.00           C
ATOM   1487  O   LYS A  87      82.354  81.319 104.881  1.00  0.00           O
ATOM   1488  N   PRO A  88      84.294  82.029 104.130  1.00  0.00           N
ATOM   1489  CD  PRO A  88      84.704  82.549 102.822  1.00  0.00           C
ATOM   1492  CA  PRO A  88      85.034  80.839 104.562  1.00  0.00           C
ATOM   1494  CB  PRO A  88      85.934  80.589 103.321  1.00  0.00           C
ATOM   1497  CG  PRO A  88      85.404  81.399 102.141  1.00  0.00           C
ATOM   1500  C   PRO A  88      85.784  81.039 105.921  1.00  0.00           C
ATOM   1501  O   PRO A  88      85.674  82.129 106.461  1.00  0.00           O
ATOM   1502  N   PRO A  89      86.644  80.089 106.371  1.00  0.00           N
ATOM   1503  CD  PRO A  89      87.974  80.349 105.760  1.00  0.00           C
ATOM   1506  CA  PRO A  89      86.954  79.599 107.752  1.00  0.00           C
ATOM   1508  CB  PRO A  89      88.384  79.989 108.081  1.00  0.00           C
ATOM   1511  CG  PRO A  89      89.064  79.879 106.721  1.00  0.00           C
ATOM   1514  C   PRO A  89      86.144  79.119 108.990  1.00  0.00           C
ATOM   1515  O   PRO A  89      85.854  77.929 109.002  1.00  0.00           O
ATOM   1516  N   SER A  90      85.854  79.849 110.100  1.00  0.00           N
ATOM   1518  CA  SER A  90      85.754  79.119 111.391  1.00  0.00           C
ATOM   1520  CB  SER A  90      87.174  78.819 111.922  1.00  0.00           C
ATOM   1523  OG  SER A  90      87.984  79.989 111.870  1.00  0.00           O
ATOM   1525  C   SER A  90      84.934  79.589 112.592  1.00  0.00           C
ATOM   1526  O   SER A  90      84.674  80.769 112.761  1.00  0.00           O
ATOM   1527  N   GLY A  91      84.504  78.599 113.461  1.00  0.00           N
ATOM   1529  CA  GLY A  91      83.704  78.819 114.680  1.00  0.00           C
ATOM   1532  C   GLY A  91      83.454  77.599 115.611  1.00  0.00           C
ATOM   1533  O   GLY A  91      82.704  76.729 115.181  1.00  0.00           O
ATOM   1534  N   PRO A  92      83.994  77.449 116.831  1.00  0.00           N
ATOM   1535  CD  PRO A  92      84.894  78.479 117.351  1.00  0.00           C
ATOM   1538  CA  PRO A  92      84.194  76.139 117.531  1.00  0.00           C
ATOM   1540  CB  PRO A  92      85.374  76.419 118.501  1.00  0.00           C
ATOM   1543  CG  PRO A  92      85.464  77.929 118.641  1.00  0.00           C
ATOM   1546  C   PRO A  92      83.104  75.339 118.290  1.00  0.00           C
ATOM   1547  O   PRO A  92      83.474  74.559 119.180  1.00  0.00           O
ATOM   1548  N   ASN A  93      81.774  75.379 118.032  1.00  0.00           N
ATOM   1550  CA  ASN A  93      80.924  74.379 118.710  1.00  0.00           C
ATOM   1552  CB  ASN A  93      79.434  74.809 118.900  1.00  0.00           C
ATOM   1555  CG  ASN A  93      78.684  73.889 119.881  1.00  0.00           C
ATOM   1556  OD1 ASN A  93      78.164  72.819 119.540  1.00  0.00           O
ATOM   1557  ND2 ASN A  93      78.604  74.319 121.161  1.00  0.00           N
ATOM   1560  C   ASN A  93      80.944  73.019 118.020  1.00  0.00           C
ATOM   1561  O   ASN A  93      80.584  72.939 116.841  1.00  0.00           O
ATOM   1562  N   GLY A  94      81.294  71.909 118.751  1.00  0.00           N
ATOM   1564  CA  GLY A  94      81.464  70.509 118.281  1.00  0.00           C
ATOM   1567  C   GLY A  94      80.284  69.809 117.621  1.00  0.00           C
ATOM   1568  O   GLY A  94      80.094  68.599 117.711  1.00  0.00           O
ATOM   1569  N   ALA A  95      79.464  70.579 116.911  1.00  0.00           N
ATOM   1571  CA  ALA A  95      78.244  70.239 116.221  1.00  0.00           C
ATOM   1573  CB  ALA A  95      77.704  71.539 115.591  1.00  0.00           C
ATOM   1577  C   ALA A  95      78.404  69.169 115.171  1.00  0.00           C
ATOM   1578  O   ALA A  95      77.514  68.329 115.012  1.00  0.00           O
ATOM   1579  N   TRP A  96      79.534  69.179 114.431  1.00  0.00           N
ATOM   1581  CA  TRP A  96      79.744  68.209 113.382  1.00  0.00           C
ATOM   1583  CB  TRP A  96      81.074  68.529 112.650  1.00  0.00           C
ATOM   1586  CG  TRP A  96      81.594  67.459 111.751  1.00  0.00           C
ATOM   1587  CD1 TRP A  96      82.664  66.639 111.981  1.00  0.00           C
ATOM   1589  NE1 TRP A  96      82.764  65.729 110.961  1.00  0.00           N
ATOM   1591  CE2 TRP A  96      81.734  65.909 110.081  1.00  0.00           C
ATOM   1592  CD2 TRP A  96      80.924  66.969 110.581  1.00  0.00           C
ATOM   1593  CE3 TRP A  96      79.734  67.299 109.921  1.00  0.00           C
ATOM   1595  CZ3 TRP A  96      79.374  66.569 108.791  1.00  0.00           C
ATOM   1597  CZ2 TRP A  96      81.394  65.229 108.931  1.00  0.00           C
ATOM   1599  CH2 TRP A  96      80.194  65.559 108.301  1.00  0.00           C
ATOM   1601  C   TRP A  96      79.724  66.759 113.861  1.00  0.00           C
ATOM   1602  O   TRP A  96      78.994  65.939 113.312  1.00  0.00           O
ATOM   1603  N   LEU A  97      80.464  66.429 114.941  1.00  0.00           N
ATOM   1605  CA  LEU A  97      80.514  65.089 115.501  1.00  0.00           C
ATOM   1607  CB  LEU A  97      81.494  65.139 116.701  1.00  0.00           C
ATOM   1610  CG  LEU A  97      82.084  63.789 117.171  1.00  0.00           C
ATOM   1612  CD1 LEU A  97      83.114  64.109 118.260  1.00  0.00           C
ATOM   1616  CD2 LEU A  97      81.054  62.769 117.681  1.00  0.00           C
ATOM   1620  C   LEU A  97      79.144  64.599 115.951  1.00  0.00           C
ATOM   1621  O   LEU A  97      78.694  63.499 115.620  1.00  0.00           O
ATOM   1622  N   ARG A  98      78.414  65.479 116.642  1.00  0.00           N
ATOM   1624  CA  ARG A  98      77.044  65.289 117.040  1.00  0.00           C
ATOM   1626  CB  ARG A  98      76.624  66.479 117.930  1.00  0.00           C
ATOM   1629  CG  ARG A  98      75.114  66.609 118.201  1.00  0.00           C
ATOM   1632  CD  ARG A  98      74.774  67.539 119.370  1.00  0.00           C
ATOM   1635  NE  ARG A  98      75.044  68.949 118.951  1.00  0.00           N
ATOM   1637  CZ  ARG A  98      76.114  69.669 119.251  1.00  0.00           C
ATOM   1638  NH1 ARG A  98      77.164  69.199 119.891  1.00  0.00           N
ATOM   1641  NH2 ARG A  98      76.124  70.949 118.941  1.00  0.00           N
ATOM   1644  C   ARG A  98      76.054  65.039 115.911  1.00  0.00           C
ATOM   1645  O   ARG A  98      75.224  64.139 116.001  1.00  0.00           O
ATOM   1646  N   TYR A  99      76.144  65.799 114.801  1.00  0.00           N
ATOM   1648  CA  TYR A  99      75.424  65.489 113.570  1.00  0.00           C
ATOM   1650  CB  TYR A  99      75.614  66.659 112.581  1.00  0.00           C
ATOM   1653  CG  TYR A  99      74.654  66.559 111.421  1.00  0.00           C
ATOM   1654  CD1 TYR A  99      73.394  67.179 111.490  1.00  0.00           C
ATOM   1656  CE1 TYR A  99      72.524  67.149 110.392  1.00  0.00           C
ATOM   1658  CZ  TYR A  99      72.914  66.509 109.221  1.00  0.00           C
ATOM   1659  OH  TYR A  99      72.054  66.439 108.120  1.00  0.00           O
ATOM   1661  CD2 TYR A  99      75.024  65.909 110.240  1.00  0.00           C
ATOM   1663  CE2 TYR A  99      74.154  65.879 109.151  1.00  0.00           C
ATOM   1665  C   TYR A  99      75.844  64.149 112.941  1.00  0.00           C
ATOM   1666  O   TYR A  99      75.024  63.339 112.531  1.00  0.00           O
ATOM   1667  N   ARG A 100      77.164  63.879 112.892  1.00  0.00           N
ATOM   1669  CA  ARG A 100      77.794  62.739 112.251  1.00  0.00           C
ATOM   1671  CB  ARG A 100      79.334  62.839 112.411  1.00  0.00           C
ATOM   1674  CG  ARG A 100      80.024  63.269 111.122  1.00  0.00           C
ATOM   1677  CD  ARG A 100      80.174  62.119 110.111  1.00  0.00           C
ATOM   1680  NE  ARG A 100      81.604  61.679 110.111  1.00  0.00           N
ATOM   1682  CZ  ARG A 100      82.274  60.979 111.011  1.00  0.00           C
ATOM   1683  NH1 ARG A 100      81.754  60.479 112.111  1.00  0.00           N
ATOM   1686  NH2 ARG A 100      83.544  60.769 110.751  1.00  0.00           N
ATOM   1689  C   ARG A 100      77.364  61.389 112.740  1.00  0.00           C
ATOM   1690  O   ARG A 100      77.124  60.469 111.960  1.00  0.00           O
ATOM   1691  N   LYS A 101      77.234  61.249 114.072  1.00  0.00           N
ATOM   1693  CA  LYS A 101      76.844  60.019 114.711  1.00  0.00           C
ATOM   1695  CB  LYS A 101      77.074  60.099 116.241  1.00  0.00           C
ATOM   1698  CG  LYS A 101      76.344  61.259 116.922  1.00  0.00           C
ATOM   1701  CD  LYS A 101      76.154  61.049 118.430  1.00  0.00           C
ATOM   1704  CE  LYS A 101      75.224  62.119 119.021  1.00  0.00           C
ATOM   1707  NZ  LYS A 101      74.834  61.759 120.392  1.00  0.00           N
ATOM   1711  C   LYS A 101      75.384  59.649 114.451  1.00  0.00           C
ATOM   1712  O   LYS A 101      75.004  58.499 114.611  1.00  0.00           O
ATOM   1713  N   LYS A 102      74.544  60.599 113.990  1.00  0.00           N
ATOM   1715  CA  LYS A 102      73.154  60.319 113.681  1.00  0.00           C
ATOM   1717  CB  LYS A 102      72.424  61.679 113.531  1.00  0.00           C
ATOM   1720  CG  LYS A 102      70.884  61.599 113.540  1.00  0.00           C
ATOM   1723  CD  LYS A 102      70.174  62.909 113.102  1.00  0.00           C
ATOM   1726  CE  LYS A 102      70.554  64.149 113.931  1.00  0.00           C
ATOM   1729  NZ  LYS A 102      69.924  65.409 113.421  1.00  0.00           N
ATOM   1733  C   LYS A 102      73.064  59.499 112.391  1.00  0.00           C
ATOM   1734  O   LYS A 102      72.144  58.709 112.150  1.00  0.00           O
ATOM   1735  N   PHE A 103      74.064  59.649 111.502  1.00  0.00           N
ATOM   1737  CA  PHE A 103      74.024  59.099 110.161  1.00  0.00           C
ATOM   1739  CB  PHE A 103      74.324  60.219 109.130  1.00  0.00           C
ATOM   1742  CG  PHE A 103      73.164  61.179 109.201  1.00  0.00           C
ATOM   1743  CD1 PHE A 103      71.904  60.759 108.751  1.00  0.00           C
ATOM   1745  CE1 PHE A 103      70.784  61.579 108.881  1.00  0.00           C
ATOM   1747  CZ  PHE A 103      70.914  62.849 109.440  1.00  0.00           C
ATOM   1749  CD2 PHE A 103      73.294  62.449 109.771  1.00  0.00           C
ATOM   1751  CE2 PHE A 103      72.164  63.279 109.901  1.00  0.00           C
ATOM   1753  C   PHE A 103      74.914  57.899 109.931  1.00  0.00           C
ATOM   1754  O   PHE A 103      74.494  56.969 109.241  1.00  0.00           O
ATOM   1755  N   ILE A 104      76.124  57.819 110.512  1.00  0.00           N
ATOM   1757  CA  ILE A 104      77.084  56.789 110.121  1.00  0.00           C
ATOM   1759  CB  ILE A 104      78.384  57.319 109.521  1.00  0.00           C
ATOM   1761  CG2 ILE A 104      78.034  58.199 108.301  1.00  0.00           C
ATOM   1765  CG1 ILE A 104      79.294  58.069 110.512  1.00  0.00           C
ATOM   1768  CD  ILE A 104      80.774  57.869 110.141  1.00  0.00           C
ATOM   1772  C   ILE A 104      77.334  55.749 111.202  1.00  0.00           C
ATOM   1773  O   ILE A 104      78.444  55.229 111.371  1.00  0.00           O
ATOM   1774  N   THR A 105      76.284  55.419 111.981  1.00  0.00           N
ATOM   1776  CA  THR A 105      76.234  54.269 112.872  1.00  0.00           C
ATOM   1778  CB  THR A 105      74.884  54.079 113.601  1.00  0.00           C
ATOM   1780  OG1 THR A 105      73.824  53.599 112.771  1.00  0.00           O
ATOM   1782  CG2 THR A 105      74.444  55.429 114.171  1.00  0.00           C
ATOM   1786  C   THR A 105      76.554  52.969 112.132  1.00  0.00           C
ATOM   1787  O   THR A 105      76.224  52.859 110.951  1.00  0.00           O
ATOM   1788  N   PRO A 106      77.204  51.979 112.740  1.00  0.00           N
ATOM   1789  CD  PRO A 106      77.964  52.129 113.982  1.00  0.00           C
ATOM   1792  CA  PRO A 106      77.304  50.619 112.211  1.00  0.00           C
ATOM   1794  CB  PRO A 106      77.894  49.799 113.361  1.00  0.00           C
ATOM   1797  CG  PRO A 106      78.734  50.809 114.142  1.00  0.00           C
ATOM   1800  C   PRO A 106      76.034  50.039 111.622  1.00  0.00           C
ATOM   1801  O   PRO A 106      76.094  49.549 110.501  1.00  0.00           O
ATOM   1802  N   ASP A 107      74.874  50.159 112.311  1.00  0.00           N
ATOM   1804  CA  ASP A 107      73.574  49.799 111.762  1.00  0.00           C
ATOM   1806  CB  ASP A 107      72.474  50.109 112.822  1.00  0.00           C
ATOM   1809  CG  ASP A 107      71.084  49.699 112.360  1.00  0.00           C
ATOM   1810  OD1 ASP A 107      71.004  48.729 111.572  1.00  0.00           O
ATOM   1811  OD2 ASP A 107      70.074  50.249 112.872  1.00  0.00           O
ATOM   1812  C   ASP A 107      73.264  50.509 110.430  1.00  0.00           C
ATOM   1813  O   ASP A 107      72.954  49.869 109.431  1.00  0.00           O
ATOM   1814  N   ASN A 108      73.434  51.839 110.351  1.00  0.00           N
ATOM   1816  CA  ASN A 108      73.294  52.559 109.111  1.00  0.00           C
ATOM   1818  CB  ASN A 108      73.354  54.079 109.352  1.00  0.00           C
ATOM   1821  CG  ASN A 108      72.154  54.579 110.150  1.00  0.00           C
ATOM   1822  OD1 ASN A 108      71.094  53.949 110.271  1.00  0.00           O
ATOM   1823  ND2 ASN A 108      72.314  55.779 110.751  1.00  0.00           N
ATOM   1826  C   ASN A 108      74.294  52.129 108.032  1.00  0.00           C
ATOM   1827  O   ASN A 108      73.924  51.889 106.881  1.00  0.00           O
ATOM   1828  N   VAL A 109      75.584  51.959 108.351  1.00  0.00           N
ATOM   1830  CA  VAL A 109      76.564  51.429 107.401  1.00  0.00           C
ATOM   1832  CB  VAL A 109      77.984  51.539 107.962  1.00  0.00           C
ATOM   1834  CG1 VAL A 109      79.014  50.939 106.971  1.00  0.00           C
ATOM   1838  CG2 VAL A 109      78.324  53.029 108.201  1.00  0.00           C
ATOM   1842  C   VAL A 109      76.244  50.019 106.900  1.00  0.00           C
ATOM   1843  O   VAL A 109      76.224  49.749 105.690  1.00  0.00           O
ATOM   1844  N   GLN A 110      75.854  49.089 107.790  1.00  0.00           N
ATOM   1846  CA  GLN A 110      75.324  47.769 107.460  1.00  0.00           C
ATOM   1848  CB  GLN A 110      74.954  47.019 108.771  1.00  0.00           C
ATOM   1851  CG  GLN A 110      76.174  46.569 109.621  1.00  0.00           C
ATOM   1854  CD  GLN A 110      75.834  46.199 111.070  1.00  0.00           C
ATOM   1855  OE1 GLN A 110      76.644  46.379 111.992  1.00  0.00           O
ATOM   1856  NE2 GLN A 110      74.634  45.629 111.321  1.00  0.00           N
ATOM   1859  C   GLN A 110      74.084  47.789 106.572  1.00  0.00           C
ATOM   1860  O   GLN A 110      73.944  47.049 105.591  1.00  0.00           O
ATOM   1861  N   ASN A 111      73.144  48.689 106.881  1.00  0.00           N
ATOM   1863  CA  ASN A 111      71.894  48.819 106.161  1.00  0.00           C
ATOM   1865  CB  ASN A 111      70.954  49.719 106.960  1.00  0.00           C
ATOM   1868  CG  ASN A 111      70.374  48.909 108.102  1.00  0.00           C
ATOM   1869  OD1 ASN A 111      70.404  47.679 108.131  1.00  0.00           O
ATOM   1870  ND2 ASN A 111      69.794  49.619 109.090  1.00  0.00           N
ATOM   1873  C   ASN A 111      72.064  49.439 104.790  1.00  0.00           C
ATOM   1874  O   ASN A 111      71.274  49.159 103.881  1.00  0.00           O
ATOM   1875  N   GLY A 112      73.114  50.249 104.641  1.00  0.00           N
ATOM   1877  CA  GLY A 112      73.564  50.769 103.371  1.00  0.00           C
ATOM   1880  C   GLY A 112      74.244  49.729 102.521  1.00  0.00           C
ATOM   1881  O   GLY A 112      74.014  49.689 101.311  1.00  0.00           O
ATOM   1882  N   VAL A 113      75.114  48.859 103.102  1.00  0.00           N
ATOM   1884  CA  VAL A 113      75.824  47.859 102.311  1.00  0.00           C
ATOM   1886  CB  VAL A 113      77.024  47.119 102.941  1.00  0.00           C
ATOM   1888  CG1 VAL A 113      78.174  48.099 103.172  1.00  0.00           C
ATOM   1892  CG2 VAL A 113      76.664  46.379 104.241  1.00  0.00           C
ATOM   1896  C   VAL A 113      74.934  46.849 101.622  1.00  0.00           C
ATOM   1897  O   VAL A 113      75.154  46.489 100.462  1.00  0.00           O
ATOM   1898  N   VAL A 114      73.894  46.379 102.331  1.00  0.00           N
ATOM   1900  CA  VAL A 114      72.894  45.489 101.782  1.00  0.00           C
ATOM   1902  CB  VAL A 114      72.014  44.879 102.872  1.00  0.00           C
ATOM   1904  CG1 VAL A 114      71.184  45.939 103.622  1.00  0.00           C
ATOM   1908  CG2 VAL A 114      71.104  43.779 102.281  1.00  0.00           C
ATOM   1912  C   VAL A 114      72.114  46.149 100.661  1.00  0.00           C
ATOM   1913  O   VAL A 114      71.914  45.569  99.601  1.00  0.00           O
ATOM   1914  N   PHE A 115      71.734  47.439 100.851  1.00  0.00           N
ATOM   1916  CA  PHE A 115      71.064  48.249  99.851  1.00  0.00           C
ATOM   1918  CB  PHE A 115      70.704  49.649 100.462  1.00  0.00           C
ATOM   1921  CG  PHE A 115      69.924  50.509  99.501  1.00  0.00           C
ATOM   1922  CD1 PHE A 115      70.574  51.199  98.470  1.00  0.00           C
ATOM   1924  CE1 PHE A 115      69.844  51.909  97.512  1.00  0.00           C
ATOM   1926  CZ  PHE A 115      68.474  52.099  97.671  1.00  0.00           C
ATOM   1928  CD2 PHE A 115      68.534  50.659  99.621  1.00  0.00           C
ATOM   1930  CE2 PHE A 115      67.814  51.489  98.751  1.00  0.00           C
ATOM   1932  C   PHE A 115      71.874  48.409  98.561  1.00  0.00           C
ATOM   1933  O   PHE A 115      71.354  48.229  97.452  1.00  0.00           O
ATOM   1934  N   TRP A 116      73.184  48.729  98.641  1.00  0.00           N
ATOM   1936  CA  TRP A 116      74.004  48.879  97.460  1.00  0.00           C
ATOM   1938  CB  TRP A 116      75.404  49.429  97.831  1.00  0.00           C
ATOM   1941  CG  TRP A 116      76.394  49.719  96.730  1.00  0.00           C
ATOM   1942  CD1 TRP A 116      76.354  49.469  95.372  1.00  0.00           C
ATOM   1944  NE1 TRP A 116      77.474  49.979  94.771  1.00  0.00           N
ATOM   1946  CE2 TRP A 116      78.234  50.609  95.701  1.00  0.00           C
ATOM   1947  CD2 TRP A 116      77.604  50.449  96.960  1.00  0.00           C
ATOM   1948  CE3 TRP A 116      78.194  51.019  98.102  1.00  0.00           C
ATOM   1950  CZ3 TRP A 116      79.314  51.829  97.921  1.00  0.00           C
ATOM   1952  CZ2 TRP A 116      79.394  51.339  95.541  1.00  0.00           C
ATOM   1954  CH2 TRP A 116      79.884  51.999  96.660  1.00  0.00           C
ATOM   1956  C   TRP A 116      74.104  47.579  96.691  1.00  0.00           C
ATOM   1957  O   TRP A 116      73.894  47.549  95.491  1.00  0.00           O
ATOM   1958  N   ASN A 117      74.364  46.449  97.372  1.00  0.00           N
ATOM   1960  CA  ASN A 117      74.474  45.159  96.730  1.00  0.00           C
ATOM   1962  CB  ASN A 117      74.954  44.109  97.761  1.00  0.00           C
ATOM   1965  CG  ASN A 117      76.394  44.419  98.150  1.00  0.00           C
ATOM   1966  OD1 ASN A 117      77.144  45.129  97.471  1.00  0.00           O
ATOM   1967  ND2 ASN A 117      76.794  43.909  99.331  1.00  0.00           N
ATOM   1970  C   ASN A 117      73.184  44.709  96.051  1.00  0.00           C
ATOM   1971  O   ASN A 117      73.184  44.239  94.921  1.00  0.00           O
ATOM   1972  N   GLN A 118      72.014  44.879  96.712  1.00  0.00           N
ATOM   1974  CA  GLN A 118      70.764  44.399  96.151  1.00  0.00           C
ATOM   1976  CB  GLN A 118      69.644  44.359  97.251  1.00  0.00           C
ATOM   1979  CG  GLN A 118      69.144  45.749  97.732  1.00  0.00           C
ATOM   1982  CD  GLN A 118      67.954  45.709  98.710  1.00  0.00           C
ATOM   1983  OE1 GLN A 118      67.964  46.209  99.841  1.00  0.00           O
ATOM   1984  NE2 GLN A 118      66.834  45.159  98.201  1.00  0.00           N
ATOM   1987  C   GLN A 118      70.314  45.209  94.931  1.00  0.00           C
ATOM   1988  O   GLN A 118      69.594  44.699  94.061  1.00  0.00           O
ATOM   1989  N   TYR A 119      70.754  46.469  94.860  1.00  0.00           N
ATOM   1991  CA  TYR A 119      70.394  47.409  93.820  1.00  0.00           C
ATOM   1993  CB  TYR A 119      69.784  48.709  94.460  1.00  0.00           C
ATOM   1996  CG  TYR A 119      68.494  48.459  95.211  1.00  0.00           C
ATOM   1997  CD1 TYR A 119      67.394  47.829  94.601  1.00  0.00           C
ATOM   1999  CE1 TYR A 119      66.214  47.559  95.322  1.00  0.00           C
ATOM   2001  CZ  TYR A 119      66.114  47.929  96.660  1.00  0.00           C
ATOM   2002  OH  TYR A 119      64.974  47.559  97.411  1.00  0.00           O
ATOM   2004  CD2 TYR A 119      68.344  48.879  96.551  1.00  0.00           C
ATOM   2006  CE2 TYR A 119      67.164  48.599  97.271  1.00  0.00           C
ATOM   2008  C   TYR A 119      71.574  47.759  92.911  1.00  0.00           C
ATOM   2009  O   TYR A 119      71.514  48.749  92.180  1.00  0.00           O
ATOM   2010  N   GLU A 120      72.694  46.969  92.911  1.00  0.00           N
ATOM   2012  CA  GLU A 120      73.964  47.319  92.281  1.00  0.00           C
ATOM   2014  CB  GLU A 120      75.164  46.389  92.621  1.00  0.00           C
ATOM   2017  CG  GLU A 120      76.454  46.699  91.801  1.00  0.00           C
ATOM   2020  CD  GLU A 120      77.764  46.109  92.331  1.00  0.00           C
ATOM   2021  OE1 GLU A 120      77.744  45.179  93.181  1.00  0.00           O
ATOM   2022  OE2 GLU A 120      78.844  46.669  91.980  1.00  0.00           O
ATOM   2023  C   GLU A 120      73.894  47.599  90.781  1.00  0.00           C
ATOM   2024  O   GLU A 120      74.524  48.549  90.311  1.00  0.00           O
ATOM   2025  N   ASP A 121      73.094  46.829  90.012  1.00  0.00           N
ATOM   2027  CA  ASP A 121      72.814  47.129  88.610  1.00  0.00           C
ATOM   2029  CB  ASP A 121      71.934  46.009  87.981  1.00  0.00           C
ATOM   2032  CG  ASP A 121      72.654  44.679  87.831  1.00  0.00           C
ATOM   2033  OD1 ASP A 121      73.804  44.659  87.341  1.00  0.00           O
ATOM   2034  OD2 ASP A 121      71.974  43.639  88.082  1.00  0.00           O
ATOM   2035  C   ASP A 121      72.184  48.519  88.391  1.00  0.00           C
ATOM   2036  O   ASP A 121      72.594  49.289  87.531  1.00  0.00           O
ATOM   2037  N   ALA A 122      71.184  48.949  89.191  1.00  0.00           N
ATOM   2039  CA  ALA A 122      70.724  50.329  89.100  1.00  0.00           C
ATOM   2041  CB  ALA A 122      69.454  50.589  89.930  1.00  0.00           C
ATOM   2045  C   ALA A 122      71.784  51.369  89.461  1.00  0.00           C
ATOM   2046  O   ALA A 122      71.954  52.359  88.762  1.00  0.00           O
ATOM   2047  N   LEU A 123      72.554  51.139  90.551  1.00  0.00           N
ATOM   2049  CA  LEU A 123      73.634  52.009  90.951  1.00  0.00           C
ATOM   2051  CB  LEU A 123      74.254  51.509  92.281  1.00  0.00           C
ATOM   2054  CG  LEU A 123      73.594  51.999  93.601  1.00  0.00           C
ATOM   2056  CD1 LEU A 123      73.554  53.519  93.661  1.00  0.00           C
ATOM   2060  CD2 LEU A 123      72.194  51.409  93.871  1.00  0.00           C
ATOM   2064  C   LEU A 123      74.734  52.179  89.901  1.00  0.00           C
ATOM   2065  O   LEU A 123      75.114  53.309  89.581  1.00  0.00           O
ATOM   2066  N   ASN A 124      75.224  51.079  89.291  1.00  0.00           N
ATOM   2068  CA  ASN A 124      76.184  51.139  88.201  1.00  0.00           C
ATOM   2070  CB  ASN A 124      76.924  49.769  87.981  1.00  0.00           C
ATOM   2073  CG  ASN A 124      76.074  48.629  87.422  1.00  0.00           C
ATOM   2074  OD1 ASN A 124      75.224  48.809  86.551  1.00  0.00           O
ATOM   2075  ND2 ASN A 124      76.314  47.379  87.911  1.00  0.00           N
ATOM   2078  C   ASN A 124      75.654  51.839  86.941  1.00  0.00           C
ATOM   2079  O   ASN A 124      76.314  52.689  86.361  1.00  0.00           O
ATOM   2080  N   ARG A 125      74.394  51.569  86.530  1.00  0.00           N
ATOM   2082  CA  ARG A 125      73.724  52.219  85.420  1.00  0.00           C
ATOM   2084  CB  ARG A 125      72.354  51.529  85.181  1.00  0.00           C
ATOM   2087  CG  ARG A 125      71.644  51.949  83.871  1.00  0.00           C
ATOM   2090  CD  ARG A 125      70.544  50.959  83.430  1.00  0.00           C
ATOM   2093  NE  ARG A 125      69.294  51.149  84.251  1.00  0.00           N
ATOM   2095  CZ  ARG A 125      68.844  50.279  85.150  1.00  0.00           C
ATOM   2096  NH1 ARG A 125      69.584  49.289  85.631  1.00  0.00           N
ATOM   2099  NH2 ARG A 125      67.614  50.379  85.631  1.00  0.00           N
ATOM   2102  C   ARG A 125      73.554  53.729  85.590  1.00  0.00           C
ATOM   2103  O   ARG A 125      73.684  54.519  84.650  1.00  0.00           O
ATOM   2104  N   ALA A 126      73.244  54.179  86.821  1.00  0.00           N
ATOM   2106  CA  ALA A 126      73.164  55.579  87.180  1.00  0.00           C
ATOM   2108  CB  ALA A 126      72.664  55.699  88.631  1.00  0.00           C
ATOM   2112  C   ALA A 126      74.454  56.359  86.971  1.00  0.00           C
ATOM   2113  O   ALA A 126      74.444  57.479  86.470  1.00  0.00           O
ATOM   2114  N   TRP A 127      75.624  55.759  87.301  1.00  0.00           N
ATOM   2116  CA  TRP A 127      76.924  56.299  86.931  1.00  0.00           C
ATOM   2118  CB  TRP A 127      78.074  55.489  87.590  1.00  0.00           C
ATOM   2121  CG  TRP A 127      79.484  55.729  87.101  1.00  0.00           C
ATOM   2122  CD1 TRP A 127      80.194  54.889  86.291  1.00  0.00           C
ATOM   2124  NE1 TRP A 127      81.424  55.429  86.001  1.00  0.00           N
ATOM   2126  CE2 TRP A 127      81.524  56.649  86.611  1.00  0.00           C
ATOM   2127  CD2 TRP A 127      80.314  56.889  87.290  1.00  0.00           C
ATOM   2128  CE3 TRP A 127      80.134  58.089  87.961  1.00  0.00           C
ATOM   2130  CZ3 TRP A 127      81.144  59.049  87.920  1.00  0.00           C
ATOM   2132  CZ2 TRP A 127      82.554  57.589  86.600  1.00  0.00           C
ATOM   2134  CH2 TRP A 127      82.334  58.809  87.241  1.00  0.00           C
ATOM   2136  C   TRP A 127      77.174  56.409  85.431  1.00  0.00           C
ATOM   2137  O   TRP A 127      77.674  57.429  84.941  1.00  0.00           O
ATOM   2138  N   GLN A 128      76.834  55.369  84.631  1.00  0.00           N
ATOM   2140  CA  GLN A 128      76.984  55.439  83.191  1.00  0.00           C
ATOM   2142  CB  GLN A 128      76.814  54.069  82.460  1.00  0.00           C
ATOM   2145  CG  GLN A 128      78.004  53.079  82.570  1.00  0.00           C
ATOM   2148  CD  GLN A 128      77.834  51.979  83.622  1.00  0.00           C
ATOM   2149  OE1 GLN A 128      76.934  51.139  83.581  1.00  0.00           O
ATOM   2150  NE2 GLN A 128      78.824  51.929  84.540  1.00  0.00           N
ATOM   2153  C   GLN A 128      76.144  56.539  82.531  1.00  0.00           C
ATOM   2154  O   GLN A 128      76.624  57.269  81.661  1.00  0.00           O
ATOM   2155  N   VAL A 129      74.884  56.719  82.981  1.00  0.00           N
ATOM   2157  CA  VAL A 129      73.984  57.729  82.411  1.00  0.00           C
ATOM   2159  CB  VAL A 129      72.524  57.349  82.650  1.00  0.00           C
ATOM   2161  CG1 VAL A 129      71.574  58.409  82.061  1.00  0.00           C
ATOM   2165  CG2 VAL A 129      72.224  55.999  81.991  1.00  0.00           C
ATOM   2169  C   VAL A 129      74.224  59.139  82.951  1.00  0.00           C
ATOM   2170  O   VAL A 129      74.354  60.109  82.211  1.00  0.00           O
ATOM   2171  N   TYR A 130      74.234  59.309  84.291  1.00  0.00           N
ATOM   2173  CA  TYR A 130      74.104  60.619  84.891  1.00  0.00           C
ATOM   2175  CB  TYR A 130      73.114  60.519  86.081  1.00  0.00           C
ATOM   2178  CG  TYR A 130      71.734  60.239  85.561  1.00  0.00           C
ATOM   2179  CD1 TYR A 130      71.004  61.309  85.041  1.00  0.00           C
ATOM   2181  CE1 TYR A 130      69.744  61.119  84.480  1.00  0.00           C
ATOM   2183  CZ  TYR A 130      69.174  59.849  84.480  1.00  0.00           C
ATOM   2184  OH  TYR A 130      67.924  59.709  83.861  1.00  0.00           O
ATOM   2186  CD2 TYR A 130      71.134  58.969  85.601  1.00  0.00           C
ATOM   2188  CE2 TYR A 130      69.844  58.769  85.062  1.00  0.00           C
ATOM   2190  C   TYR A 130      75.434  61.169  85.380  1.00  0.00           C
ATOM   2191  O   TYR A 130      75.624  62.369  85.571  1.00  0.00           O
ATOM   2192  N   GLY A 131      76.404  60.259  85.541  1.00  0.00           N
ATOM   2194  CA  GLY A 131      77.764  60.549  85.970  1.00  0.00           C
ATOM   2197  C   GLY A 131      77.924  60.779  87.430  1.00  0.00           C
ATOM   2198  O   GLY A 131      78.894  61.399  87.861  1.00  0.00           O
ATOM   2199  N   VAL A 132      77.004  60.259  88.241  1.00  0.00           N
ATOM   2201  CA  VAL A 132      77.014  60.389  89.680  1.00  0.00           C
ATOM   2203  CB  VAL A 132      75.624  60.669  90.220  1.00  0.00           C
ATOM   2205  CG1 VAL A 132      75.234  62.109  89.831  1.00  0.00           C
ATOM   2209  CG2 VAL A 132      74.574  59.699  89.641  1.00  0.00           C
ATOM   2213  C   VAL A 132      77.604  59.119  90.271  1.00  0.00           C
ATOM   2214  O   VAL A 132      77.164  58.029  89.891  1.00  0.00           O
ATOM   2215  N   PRO A 133      78.614  59.129  91.131  1.00  0.00           N
ATOM   2216  CD  PRO A 133      79.574  60.219  91.262  1.00  0.00           C
ATOM   2219  CA  PRO A 133      79.044  57.939  91.840  1.00  0.00           C
ATOM   2221  CB  PRO A 133      80.184  58.439  92.730  1.00  0.00           C
ATOM   2224  CG  PRO A 133      80.794  59.569  91.900  1.00  0.00           C
ATOM   2227  C   PRO A 133      77.954  57.249  92.650  1.00  0.00           C
ATOM   2228  O   PRO A 133      77.164  57.969  93.271  1.00  0.00           O
ATOM   2229  N   PRO A 134      77.854  55.919  92.710  1.00  0.00           N
ATOM   2230  CD  PRO A 134      78.574  54.969  91.851  1.00  0.00           C
ATOM   2233  CA  PRO A 134      77.024  55.209  93.672  1.00  0.00           C
ATOM   2235  CB  PRO A 134      77.474  53.749  93.561  1.00  0.00           C
ATOM   2238  CG  PRO A 134      77.844  53.649  92.081  1.00  0.00           C
ATOM   2241  C   PRO A 134      77.054  55.709  95.081  1.00  0.00           C
ATOM   2242  O   PRO A 134      76.004  55.779  95.710  1.00  0.00           O
ATOM   2243  N   GLU A 135      78.244  56.059  95.611  1.00  0.00           N
ATOM   2245  CA  GLU A 135      78.464  56.439  96.992  1.00  0.00           C
ATOM   2247  CB  GLU A 135      79.934  56.889  97.150  1.00  0.00           C
ATOM   2250  CG  GLU A 135      80.954  55.719  97.101  1.00  0.00           C
ATOM   2253  CD  GLU A 135      81.324  55.179  95.710  1.00  0.00           C
ATOM   2254  OE1 GLU A 135      80.774  55.649  94.691  1.00  0.00           O
ATOM   2255  OE2 GLU A 135      82.174  54.259  95.672  1.00  0.00           O
ATOM   2256  C   GLU A 135      77.544  57.549  97.452  1.00  0.00           C
ATOM   2257  O   GLU A 135      76.904  57.469  98.501  1.00  0.00           O
ATOM   2258  N   ILE A 136      77.404  58.579  96.611  1.00  0.00           N
ATOM   2260  CA  ILE A 136      76.514  59.689  96.831  1.00  0.00           C
ATOM   2262  CB  ILE A 136      76.824  60.799  95.851  1.00  0.00           C
ATOM   2264  CG2 ILE A 136      75.854  61.989  96.070  1.00  0.00           C
ATOM   2268  CG1 ILE A 136      78.304  61.229  96.031  1.00  0.00           C
ATOM   2271  CD  ILE A 136      78.804  62.049  94.860  1.00  0.00           C
ATOM   2275  C   ILE A 136      75.044  59.309  96.791  1.00  0.00           C
ATOM   2276  O   ILE A 136      74.284  59.689  97.681  1.00  0.00           O
ATOM   2277  N   ILE A 137      74.604  58.509  95.801  1.00  0.00           N
ATOM   2279  CA  ILE A 137      73.224  58.019  95.751  1.00  0.00           C
ATOM   2281  CB  ILE A 137      72.894  57.219  94.481  1.00  0.00           C
ATOM   2283  CG2 ILE A 137      71.354  57.079  94.391  1.00  0.00           C
ATOM   2287  CG1 ILE A 137      73.404  57.859  93.160  1.00  0.00           C
ATOM   2290  CD  ILE A 137      73.414  56.889  91.971  1.00  0.00           C
ATOM   2294  C   ILE A 137      72.904  57.189  96.981  1.00  0.00           C
ATOM   2295  O   ILE A 137      71.864  57.379  97.621  1.00  0.00           O
ATOM   2296  N   VAL A 138      73.804  56.269  97.391  1.00  0.00           N
ATOM   2298  CA  VAL A 138      73.644  55.469  98.610  1.00  0.00           C
ATOM   2300  CB  VAL A 138      74.594  54.289  98.731  1.00  0.00           C
ATOM   2302  CG1 VAL A 138      74.404  53.529 100.061  1.00  0.00           C
ATOM   2306  CG2 VAL A 138      74.254  53.299  97.600  1.00  0.00           C
ATOM   2310  C   VAL A 138      73.574  56.299  99.872  1.00  0.00           C
ATOM   2311  O   VAL A 138      72.754  56.069 100.760  1.00  0.00           O
ATOM   2312  N   GLY A 139      74.414  57.339  99.971  1.00  0.00           N
ATOM   2314  CA  GLY A 139      74.314  58.329 101.021  1.00  0.00           C
ATOM   2317  C   GLY A 139      72.994  59.049 101.081  1.00  0.00           C
ATOM   2318  O   GLY A 139      72.404  59.149 102.150  1.00  0.00           O
ATOM   2319  N   ILE A 140      72.494  59.579  99.941  1.00  0.00           N
ATOM   2321  CA  ILE A 140      71.324  60.469  99.901  1.00  0.00           C
ATOM   2323  CB  ILE A 140      71.064  60.939  98.461  1.00  0.00           C
ATOM   2325  CG2 ILE A 140      69.644  61.519  98.242  1.00  0.00           C
ATOM   2329  CG1 ILE A 140      72.134  61.969  98.050  1.00  0.00           C
ATOM   2332  CD  ILE A 140      71.894  63.359  98.641  1.00  0.00           C
ATOM   2336  C   ILE A 140      70.064  59.849 100.471  1.00  0.00           C
ATOM   2337  O   ILE A 140      69.434  60.359 101.391  1.00  0.00           O
ATOM   2338  N   ILE A 141      69.744  58.639 100.001  1.00  0.00           N
ATOM   2340  CA  ILE A 141      68.644  57.839 100.512  1.00  0.00           C
ATOM   2342  CB  ILE A 141      68.464  56.669  99.562  1.00  0.00           C
ATOM   2344  CG2 ILE A 141      67.694  55.499 100.191  1.00  0.00           C
ATOM   2348  CG1 ILE A 141      67.824  57.059  98.201  1.00  0.00           C
ATOM   2351  CD  ILE A 141      68.844  57.409  97.111  1.00  0.00           C
ATOM   2355  C   ILE A 141      68.894  57.399 101.960  1.00  0.00           C
ATOM   2356  O   ILE A 141      67.984  57.299 102.790  1.00  0.00           O
ATOM   2357  N   GLY A 142      70.164  57.089 102.290  1.00  0.00           N
ATOM   2359  CA  GLY A 142      70.624  56.679 103.610  1.00  0.00           C
ATOM   2362  C   GLY A 142      70.444  57.689 104.701  1.00  0.00           C
ATOM   2363  O   GLY A 142      69.894  57.379 105.760  1.00  0.00           O
ATOM   2364  N   VAL A 143      70.864  58.939 104.471  1.00  0.00           N
ATOM   2366  CA  VAL A 143      70.544  60.069 105.340  1.00  0.00           C
ATOM   2368  CB  VAL A 143      71.294  61.299 104.820  1.00  0.00           C
ATOM   2370  CG1 VAL A 143      70.824  62.629 105.462  1.00  0.00           C
ATOM   2374  CG2 VAL A 143      72.804  61.099 105.031  1.00  0.00           C
ATOM   2378  C   VAL A 143      69.044  60.349 105.410  1.00  0.00           C
ATOM   2379  O   VAL A 143      68.454  60.549 106.471  1.00  0.00           O
ATOM   2380  N   GLU A 144      68.394  60.369 104.230  1.00  0.00           N
ATOM   2382  CA  GLU A 144      67.104  60.999 104.081  1.00  0.00           C
ATOM   2384  CB  GLU A 144      66.984  61.489 102.621  1.00  0.00           C
ATOM   2387  CG  GLU A 144      65.804  62.449 102.331  1.00  0.00           C
ATOM   2390  CD  GLU A 144      65.994  63.849 102.892  1.00  0.00           C
ATOM   2391  OE1 GLU A 144      66.964  64.539 102.471  1.00  0.00           O
ATOM   2392  OE2 GLU A 144      65.164  64.279 103.731  1.00  0.00           O
ATOM   2393  C   GLU A 144      65.964  60.059 104.481  1.00  0.00           C
ATOM   2394  O   GLU A 144      65.044  60.479 105.181  1.00  0.00           O
ATOM   2395  N   THR A 145      66.014  58.749 104.142  1.00  0.00           N
ATOM   2397  CA  THR A 145      64.974  57.799 104.571  1.00  0.00           C
ATOM   2399  CB  THR A 145      64.144  57.219 103.421  1.00  0.00           C
ATOM   2401  OG1 THR A 145      64.914  56.579 102.411  1.00  0.00           O
ATOM   2403  CG2 THR A 145      63.354  58.359 102.761  1.00  0.00           C
ATOM   2407  C   THR A 145      65.524  56.619 105.372  1.00  0.00           C
ATOM   2408  O   THR A 145      64.764  55.789 105.882  1.00  0.00           O
ATOM   2409  N   ARG A 146      66.854  56.509 105.520  1.00  0.00           N
ATOM   2411  CA  ARG A 146      67.514  55.299 106.011  1.00  0.00           C
ATOM   2413  CB  ARG A 146      67.304  55.009 107.531  1.00  0.00           C
ATOM   2416  CG  ARG A 146      67.904  56.069 108.491  1.00  0.00           C
ATOM   2419  CD  ARG A 146      67.624  55.809 109.981  1.00  0.00           C
ATOM   2422  NE  ARG A 146      68.294  54.529 110.401  1.00  0.00           N
ATOM   2424  CZ  ARG A 146      67.814  53.669 111.311  1.00  0.00           C
ATOM   2425  NH1 ARG A 146      66.694  53.879 111.971  1.00  0.00           N
ATOM   2428  NH2 ARG A 146      68.474  52.579 111.622  1.00  0.00           N
ATOM   2431  C   ARG A 146      67.284  54.059 105.150  1.00  0.00           C
ATOM   2432  O   ARG A 146      67.234  52.929 105.641  1.00  0.00           O
ATOM   2433  N   TRP A 147      67.104  54.259 103.821  1.00  0.00           N
ATOM   2435  CA  TRP A 147      66.954  53.189 102.851  1.00  0.00           C
ATOM   2437  CB  TRP A 147      68.024  52.059 102.901  1.00  0.00           C
ATOM   2440  CG  TRP A 147      69.414  52.589 102.752  1.00  0.00           C
ATOM   2441  CD1 TRP A 147      69.964  53.049 101.590  1.00  0.00           C
ATOM   2443  NE1 TRP A 147      71.174  53.619 101.841  1.00  0.00           N
ATOM   2445  CE2 TRP A 147      71.454  53.529 103.150  1.00  0.00           C
ATOM   2446  CD2 TRP A 147      70.354  52.899 103.781  1.00  0.00           C
ATOM   2447  CE3 TRP A 147      70.364  52.739 105.171  1.00  0.00           C
ATOM   2449  CZ3 TRP A 147      71.424  53.269 105.891  1.00  0.00           C
ATOM   2451  CZ2 TRP A 147      72.534  53.989 103.861  1.00  0.00           C
ATOM   2453  CH2 TRP A 147      72.494  53.879 105.252  1.00  0.00           C
ATOM   2455  C   TRP A 147      65.534  52.679 102.721  1.00  0.00           C
ATOM   2456  O   TRP A 147      65.294  51.539 102.351  1.00  0.00           O
ATOM   2457  N   GLY A 148      64.564  53.569 103.012  1.00  0.00           N
ATOM   2459  CA  GLY A 148      63.144  53.299 102.790  1.00  0.00           C
ATOM   2462  C   GLY A 148      62.424  52.859 104.031  1.00  0.00           C
ATOM   2463  O   GLY A 148      61.244  52.539 103.990  1.00  0.00           O
ATOM   2464  N   ARG A 149      63.094  52.889 105.191  1.00  0.00           N
ATOM   2466  CA  ARG A 149      62.504  52.399 106.421  1.00  0.00           C
ATOM   2468  CB  ARG A 149      63.564  51.619 107.261  1.00  0.00           C
ATOM   2471  CG  ARG A 149      64.664  52.479 107.910  1.00  0.00           C
ATOM   2474  CD  ARG A 149      65.754  51.699 108.671  1.00  0.00           C
ATOM   2477  NE  ARG A 149      66.704  51.149 107.650  1.00  0.00           N
ATOM   2479  CZ  ARG A 149      66.874  49.879 107.290  1.00  0.00           C
ATOM   2480  NH1 ARG A 149      66.314  48.829 107.840  1.00  0.00           N
ATOM   2483  NH2 ARG A 149      67.614  49.649 106.210  1.00  0.00           N
ATOM   2486  C   ARG A 149      61.894  53.529 107.220  1.00  0.00           C
ATOM   2487  O   ARG A 149      61.074  53.289 108.111  1.00  0.00           O
ATOM   2488  N   VAL A 150      62.224  54.799 106.891  1.00  0.00           N
ATOM   2490  CA  VAL A 150      61.534  55.979 107.381  1.00  0.00           C
ATOM   2492  CB  VAL A 150      62.414  56.879 108.260  1.00  0.00           C
ATOM   2494  CG1 VAL A 150      61.604  58.079 108.791  1.00  0.00           C
ATOM   2498  CG2 VAL A 150      62.954  56.049 109.431  1.00  0.00           C
ATOM   2502  C   VAL A 150      61.134  56.769 106.171  1.00  0.00           C
ATOM   2503  O   VAL A 150      61.934  57.499 105.581  1.00  0.00           O
ATOM   2504  N   MET A 151      59.864  56.679 105.742  1.00  0.00           N
ATOM   2506  CA  MET A 151      59.414  57.349 104.540  1.00  0.00           C
ATOM   2508  CB  MET A 151      58.514  56.409 103.710  1.00  0.00           C
ATOM   2511  CG  MET A 151      59.254  55.169 103.172  1.00  0.00           C
ATOM   2514  SD  MET A 151      60.404  55.529 101.811  1.00  0.00           S
ATOM   2515  CE  MET A 151      59.254  55.149 100.462  1.00  0.00           C
ATOM   2519  C   MET A 151      58.674  58.629 104.860  1.00  0.00           C
ATOM   2520  O   MET A 151      58.244  59.329 103.951  1.00  0.00           O
ATOM   2521  N   GLY A 152      58.524  58.949 106.171  1.00  0.00           N
ATOM   2523  CA  GLY A 152      57.604  59.949 106.712  1.00  0.00           C
ATOM   2526  C   GLY A 152      56.264  59.359 107.071  1.00  0.00           C
ATOM   2527  O   GLY A 152      55.844  58.339 106.521  1.00  0.00           O
ATOM   2528  N   LYS A 153      55.564  59.949 108.061  1.00  0.00           N
ATOM   2530  CA  LYS A 153      54.304  59.439 108.540  1.00  0.00           C
ATOM   2532  CB  LYS A 153      54.264  59.399 110.092  1.00  0.00           C
ATOM   2535  CG  LYS A 153      52.974  58.789 110.672  1.00  0.00           C
ATOM   2538  CD  LYS A 153      52.944  58.659 112.211  1.00  0.00           C
ATOM   2541  CE  LYS A 153      51.674  57.939 112.681  1.00  0.00           C
ATOM   2544  NZ  LYS A 153      51.604  57.719 114.151  1.00  0.00           N
ATOM   2548  C   LYS A 153      53.134  60.259 108.041  1.00  0.00           C
ATOM   2549  O   LYS A 153      52.084  59.699 107.752  1.00  0.00           O
ATOM   2550  N   THR A 154      53.274  61.599 107.930  1.00  0.00           N
ATOM   2552  CA  THR A 154      52.184  62.489 107.531  1.00  0.00           C
ATOM   2554  CB  THR A 154      52.434  63.989 107.671  1.00  0.00           C
ATOM   2556  OG1 THR A 154      53.694  64.419 107.171  1.00  0.00           O
ATOM   2558  CG2 THR A 154      52.494  64.299 109.160  1.00  0.00           C
ATOM   2562  C   THR A 154      51.674  62.239 106.151  1.00  0.00           C
ATOM   2563  O   THR A 154      52.444  61.949 105.240  1.00  0.00           O
ATOM   2564  N   ARG A 155      50.344  62.319 105.930  1.00  0.00           N
ATOM   2566  CA  ARG A 155      49.834  62.329 104.571  1.00  0.00           C
ATOM   2568  CB  ARG A 155      48.294  62.409 104.451  1.00  0.00           C
ATOM   2571  CG  ARG A 155      47.474  61.349 105.191  1.00  0.00           C
ATOM   2574  CD  ARG A 155      45.994  61.579 104.851  1.00  0.00           C
ATOM   2577  NE  ARG A 155      45.134  60.779 105.781  1.00  0.00           N
ATOM   2579  CZ  ARG A 155      43.874  61.109 106.061  1.00  0.00           C
ATOM   2580  NH1 ARG A 155      43.354  62.249 105.661  1.00  0.00           N
ATOM   2583  NH2 ARG A 155      43.134  60.309 106.791  1.00  0.00           N
ATOM   2586  C   ARG A 155      50.344  63.529 103.811  1.00  0.00           C
ATOM   2587  O   ARG A 155      50.384  64.649 104.311  1.00  0.00           O
ATOM   2588  N   ILE A 156      50.674  63.299 102.531  1.00  0.00           N
ATOM   2590  CA  ILE A 156      51.034  64.359 101.622  1.00  0.00           C
ATOM   2592  CB  ILE A 156      51.434  63.759 100.301  1.00  0.00           C
ATOM   2594  CG2 ILE A 156      51.724  64.909  99.341  1.00  0.00           C
ATOM   2598  CG1 ILE A 156      52.674  62.839 100.441  1.00  0.00           C
ATOM   2601  CD  ILE A 156      53.904  63.519 101.051  1.00  0.00           C
ATOM   2605  C   ILE A 156      49.914  65.359 101.421  1.00  0.00           C
ATOM   2606  O   ILE A 156      50.134  66.569 101.461  1.00  0.00           O
ATOM   2607  N   LEU A 157      48.674  64.879 101.251  1.00  0.00           N
ATOM   2609  CA  LEU A 157      47.524  65.739 101.070  1.00  0.00           C
ATOM   2611  CB  LEU A 157      46.274  64.849 100.900  1.00  0.00           C
ATOM   2614  CG  LEU A 157      44.964  65.609 100.631  1.00  0.00           C
ATOM   2616  CD1 LEU A 157      44.984  66.259  99.241  1.00  0.00           C
ATOM   2620  CD2 LEU A 157      43.774  64.659 100.781  1.00  0.00           C
ATOM   2624  C   LEU A 157      47.294  66.729 102.211  1.00  0.00           C
ATOM   2625  O   LEU A 157      47.144  67.919 101.960  1.00  0.00           O
ATOM   2626  N   ASP A 158      47.334  66.249 103.482  1.00  0.00           N
ATOM   2628  CA  ASP A 158      47.244  67.099 104.661  1.00  0.00           C
ATOM   2630  CB  ASP A 158      47.294  66.219 105.951  1.00  0.00           C
ATOM   2633  CG  ASP A 158      46.304  65.059 105.991  1.00  0.00           C
ATOM   2634  OD1 ASP A 158      45.234  65.109 105.331  1.00  0.00           O
ATOM   2635  OD2 ASP A 158      46.584  64.089 106.741  1.00  0.00           O
ATOM   2636  C   ASP A 158      48.384  68.119 104.751  1.00  0.00           C
ATOM   2637  O   ASP A 158      48.174  69.309 104.991  1.00  0.00           O
ATOM   2638  N   ALA A 159      49.634  67.659 104.540  1.00  0.00           N
ATOM   2640  CA  ALA A 159      50.824  68.479 104.580  1.00  0.00           C
ATOM   2642  CB  ALA A 159      52.044  67.559 104.370  1.00  0.00           C
ATOM   2646  C   ALA A 159      50.864  69.599 103.540  1.00  0.00           C
ATOM   2647  O   ALA A 159      51.144  70.759 103.831  1.00  0.00           O
ATOM   2648  N   LEU A 160      50.544  69.279 102.281  1.00  0.00           N
ATOM   2650  CA  LEU A 160      50.414  70.259 101.221  1.00  0.00           C
ATOM   2652  CB  LEU A 160      50.294  69.559  99.851  1.00  0.00           C
ATOM   2655  CG  LEU A 160      51.604  69.099  99.160  1.00  0.00           C
ATOM   2657  CD1 LEU A 160      52.324  70.249  98.470  1.00  0.00           C
ATOM   2661  CD2 LEU A 160      52.604  68.429 100.092  1.00  0.00           C
ATOM   2665  C   LEU A 160      49.244  71.219 101.421  1.00  0.00           C
ATOM   2666  O   LEU A 160      49.394  72.429 101.311  1.00  0.00           O
ATOM   2667  N   ALA A 161      48.034  70.699 101.770  1.00  0.00           N
ATOM   2669  CA  ALA A 161      46.824  71.489 101.911  1.00  0.00           C
ATOM   2671  CB  ALA A 161      45.624  70.569 102.161  1.00  0.00           C
ATOM   2675  C   ALA A 161      46.914  72.529 103.012  1.00  0.00           C
ATOM   2676  O   ALA A 161      46.544  73.699 102.851  1.00  0.00           O
ATOM   2677  N   THR A 162      47.474  72.139 104.171  1.00  0.00           N
ATOM   2679  CA  THR A 162      47.584  73.009 105.331  1.00  0.00           C
ATOM   2681  CB  THR A 162      47.984  72.179 106.551  1.00  0.00           C
ATOM   2683  OG1 THR A 162      47.674  72.819 107.771  1.00  0.00           O
ATOM   2685  CG2 THR A 162      49.474  71.849 106.590  1.00  0.00           C
ATOM   2689  C   THR A 162      48.534  74.179 105.081  1.00  0.00           C
ATOM   2690  O   THR A 162      48.384  75.269 105.631  1.00  0.00           O
ATOM   2691  N   LEU A 163      49.504  73.979 104.151  1.00  0.00           N
ATOM   2693  CA  LEU A 163      50.514  74.959 103.821  1.00  0.00           C
ATOM   2695  CB  LEU A 163      51.794  74.189 103.430  1.00  0.00           C
ATOM   2698  CG  LEU A 163      53.134  74.859 103.821  1.00  0.00           C
ATOM   2700  CD1 LEU A 163      53.384  76.209 103.141  1.00  0.00           C
ATOM   2704  CD2 LEU A 163      53.254  74.989 105.340  1.00  0.00           C
ATOM   2708  C   LEU A 163      50.064  75.859 102.671  1.00  0.00           C
ATOM   2709  O   LEU A 163      50.294  77.069 102.691  1.00  0.00           O
ATOM   2710  N   SER A 164      49.344  75.319 101.660  1.00  0.00           N
ATOM   2712  CA  SER A 164      48.694  76.099 100.620  1.00  0.00           C
ATOM   2714  CB  SER A 164      47.894  75.159  99.691  1.00  0.00           C
ATOM   2717  OG  SER A 164      48.774  74.349  98.931  1.00  0.00           O
ATOM   2719  C   SER A 164      47.674  77.109 101.131  1.00  0.00           C
ATOM   2720  O   SER A 164      47.614  78.259 100.701  1.00  0.00           O
ATOM   2721  N   PHE A 165      46.824  76.649 102.062  1.00  0.00           N
ATOM   2723  CA  PHE A 165      45.584  77.329 102.341  1.00  0.00           C
ATOM   2725  CB  PHE A 165      44.424  76.289 102.431  1.00  0.00           C
ATOM   2728  CG  PHE A 165      44.294  75.409 101.202  1.00  0.00           C
ATOM   2729  CD1 PHE A 165      44.524  75.889  99.901  1.00  0.00           C
ATOM   2731  CE1 PHE A 165      44.384  75.039  98.801  1.00  0.00           C
ATOM   2733  CZ  PHE A 165      43.994  73.709  98.971  1.00  0.00           C
ATOM   2735  CD2 PHE A 165      43.904  74.069 101.361  1.00  0.00           C
ATOM   2737  CE2 PHE A 165      43.744  73.219 100.261  1.00  0.00           C
ATOM   2739  C   PHE A 165      45.634  78.119 103.641  1.00  0.00           C
ATOM   2740  O   PHE A 165      44.874  79.059 103.842  1.00  0.00           O
ATOM   2741  N   ASN A 166      46.534  77.759 104.580  1.00  0.00           N
ATOM   2743  CA  ASN A 166      46.554  78.389 105.891  1.00  0.00           C
ATOM   2745  CB  ASN A 166      46.114  77.379 106.981  1.00  0.00           C
ATOM   2748  CG  ASN A 166      44.614  77.129 106.852  1.00  0.00           C
ATOM   2749  OD1 ASN A 166      44.144  76.069 106.461  1.00  0.00           O
ATOM   2750  ND2 ASN A 166      43.814  78.159 107.211  1.00  0.00           N
ATOM   2753  C   ASN A 166      47.894  78.999 106.241  1.00  0.00           C
ATOM   2754  O   ASN A 166      48.014  79.609 107.301  1.00  0.00           O
ATOM   2755  N   TYR A 167      48.904  78.949 105.340  1.00  0.00           N
ATOM   2757  CA  TYR A 167      50.184  79.599 105.570  1.00  0.00           C
ATOM   2759  CB  TYR A 167      51.294  78.519 105.541  1.00  0.00           C
ATOM   2762  CG  TYR A 167      52.624  79.029 106.021  1.00  0.00           C
ATOM   2763  CD1 TYR A 167      52.924  79.089 107.391  1.00  0.00           C
ATOM   2765  CE1 TYR A 167      54.164  79.539 107.851  1.00  0.00           C
ATOM   2767  CZ  TYR A 167      55.124  79.949 106.940  1.00  0.00           C
ATOM   2768  OH  TYR A 167      56.374  80.439 107.401  1.00  0.00           O
ATOM   2770  CD2 TYR A 167      53.624  79.399 105.111  1.00  0.00           C
ATOM   2772  CE2 TYR A 167      54.874  79.849 105.561  1.00  0.00           C
ATOM   2774  C   TYR A 167      50.464  80.639 104.460  1.00  0.00           C
ATOM   2775  O   TYR A 167      50.844  80.269 103.361  1.00  0.00           O
ATOM   2776  N   PRO A 168      50.364  81.949 104.701  1.00  0.00           N
ATOM   2777  CD  PRO A 168      49.554  82.459 105.801  1.00  0.00           C
ATOM   2780  CA  PRO A 168      50.424  82.919 103.610  1.00  0.00           C
ATOM   2782  CB  PRO A 168      50.004  84.239 104.282  1.00  0.00           C
ATOM   2785  CG  PRO A 168      48.994  83.799 105.331  1.00  0.00           C
ATOM   2788  C   PRO A 168      51.774  83.079 102.930  1.00  0.00           C
ATOM   2789  O   PRO A 168      51.784  83.149 101.712  1.00  0.00           O
ATOM   2790  N   ARG A 169      52.924  83.109 103.631  1.00  0.00           N
ATOM   2792  CA  ARG A 169      54.214  83.359 103.001  1.00  0.00           C
ATOM   2794  CB  ARG A 169      55.344  83.179 104.021  1.00  0.00           C
ATOM   2797  CG  ARG A 169      55.424  84.239 105.131  1.00  0.00           C
ATOM   2800  CD  ARG A 169      56.604  84.009 106.081  1.00  0.00           C
ATOM   2803  NE  ARG A 169      57.854  83.939 105.240  1.00  0.00           N
ATOM   2805  CZ  ARG A 169      58.474  82.809 104.931  1.00  0.00           C
ATOM   2806  NH1 ARG A 169      58.054  81.649 105.340  1.00  0.00           N
ATOM   2809  NH2 ARG A 169      59.524  82.799 104.142  1.00  0.00           N
ATOM   2812  C   ARG A 169      54.604  82.429 101.852  1.00  0.00           C
ATOM   2813  O   ARG A 169      55.164  82.839 100.830  1.00  0.00           O
ATOM   2814  N   ARG A 170      54.344  81.129 102.021  1.00  0.00           N
ATOM   2816  CA  ARG A 170      54.844  80.079 101.161  1.00  0.00           C
ATOM   2818  CB  ARG A 170      55.604  79.069 102.062  1.00  0.00           C
ATOM   2821  CG  ARG A 170      56.494  78.019 101.371  1.00  0.00           C
ATOM   2824  CD  ARG A 170      57.904  78.489 101.001  1.00  0.00           C
ATOM   2827  NE  ARG A 170      58.634  77.339 100.351  1.00  0.00           N
ATOM   2829  CZ  ARG A 170      59.294  76.369 100.961  1.00  0.00           C
ATOM   2830  NH1 ARG A 170      59.394  76.329 102.271  1.00  0.00           N
ATOM   2833  NH2 ARG A 170      59.874  75.409 100.271  1.00  0.00           N
ATOM   2836  C   ARG A 170      53.644  79.469 100.430  1.00  0.00           C
ATOM   2837  O   ARG A 170      53.764  78.469  99.732  1.00  0.00           O
ATOM   2838  N   ALA A 171      52.454  80.109 100.512  1.00  0.00           N
ATOM   2840  CA  ALA A 171      51.224  79.719  99.851  1.00  0.00           C
ATOM   2842  CB  ALA A 171      50.104  80.729 100.171  1.00  0.00           C
ATOM   2846  C   ALA A 171      51.314  79.609  98.330  1.00  0.00           C
ATOM   2847  O   ALA A 171      50.804  78.659  97.740  1.00  0.00           O
ATOM   2848  N   GLU A 172      51.974  80.549  97.631  1.00  0.00           N
ATOM   2850  CA  GLU A 172      52.184  80.429  96.191  1.00  0.00           C
ATOM   2852  CB  GLU A 172      52.854  81.709  95.602  1.00  0.00           C
ATOM   2855  CG  GLU A 172      51.894  82.929  95.570  1.00  0.00           C
ATOM   2858  CD  GLU A 172      52.524  84.309  95.331  1.00  0.00           C
ATOM   2859  OE1 GLU A 172      53.774  84.419  95.232  1.00  0.00           O
ATOM   2860  OE2 GLU A 172      51.734  85.289  95.301  1.00  0.00           O
ATOM   2861  C   GLU A 172      52.964  79.179  95.812  1.00  0.00           C
ATOM   2862  O   GLU A 172      52.544  78.369  94.971  1.00  0.00           O
ATOM   2863  N   TYR A 173      54.084  78.929  96.521  1.00  0.00           N
ATOM   2865  CA  TYR A 173      54.914  77.769  96.301  1.00  0.00           C
ATOM   2867  CB  TYR A 173      56.174  77.909  97.180  1.00  0.00           C
ATOM   2870  CG  TYR A 173      57.204  76.879  96.841  1.00  0.00           C
ATOM   2871  CD1 TYR A 173      58.024  77.039  95.710  1.00  0.00           C
ATOM   2873  CE1 TYR A 173      58.974  76.069  95.372  1.00  0.00           C
ATOM   2875  CZ  TYR A 173      59.084  74.919  96.161  1.00  0.00           C
ATOM   2876  OH  TYR A 173      59.824  73.829  95.681  1.00  0.00           O
ATOM   2878  CD2 TYR A 173      57.374  75.739  97.650  1.00  0.00           C
ATOM   2880  CE2 TYR A 173      58.304  74.759  97.301  1.00  0.00           C
ATOM   2882  C   TYR A 173      54.234  76.429  96.561  1.00  0.00           C
ATOM   2883  O   TYR A 173      54.274  75.539  95.721  1.00  0.00           O
ATOM   2884  N   PHE A 174      53.564  76.259  97.732  1.00  0.00           N
ATOM   2886  CA  PHE A 174      52.894  75.009  98.081  1.00  0.00           C
ATOM   2888  CB  PHE A 174      52.614  74.869  99.601  1.00  0.00           C
ATOM   2891  CG  PHE A 174      53.794  74.209 100.271  1.00  0.00           C
ATOM   2892  CD1 PHE A 174      55.004  74.899 100.430  1.00  0.00           C
ATOM   2894  CE1 PHE A 174      56.104  74.289 101.061  1.00  0.00           C
ATOM   2896  CZ  PHE A 174      55.994  72.979 101.540  1.00  0.00           C
ATOM   2898  CD2 PHE A 174      53.704  72.899 100.760  1.00  0.00           C
ATOM   2900  CE2 PHE A 174      54.794  72.279 101.381  1.00  0.00           C
ATOM   2902  C   PHE A 174      51.614  74.749  97.301  1.00  0.00           C
ATOM   2903  O   PHE A 174      51.254  73.609  97.040  1.00  0.00           O
ATOM   2904  N   SER A 175      50.954  75.819  96.820  1.00  0.00           N
ATOM   2906  CA  SER A 175      49.894  75.729  95.830  1.00  0.00           C
ATOM   2908  CB  SER A 175      49.414  77.169  95.532  1.00  0.00           C
ATOM   2911  OG  SER A 175      48.384  77.299  94.562  1.00  0.00           O
ATOM   2913  C   SER A 175      50.354  75.079  94.540  1.00  0.00           C
ATOM   2914  O   SER A 175      49.724  74.169  94.011  1.00  0.00           O
ATOM   2915  N   GLY A 176      51.544  75.479  94.061  1.00  0.00           N
ATOM   2917  CA  GLY A 176      52.194  74.839  92.911  1.00  0.00           C
ATOM   2920  C   GLY A 176      52.634  73.409  93.150  1.00  0.00           C
ATOM   2921  O   GLY A 176      52.704  72.599  92.232  1.00  0.00           O
ATOM   2922  N   GLU A 177      52.984  73.069  94.400  1.00  0.00           N
ATOM   2924  CA  GLU A 177      53.404  71.739  94.781  1.00  0.00           C
ATOM   2926  CB  GLU A 177      54.324  71.779  96.031  1.00  0.00           C
ATOM   2929  CG  GLU A 177      55.604  72.629  95.830  1.00  0.00           C
ATOM   2932  CD  GLU A 177      56.654  72.019  94.921  1.00  0.00           C
ATOM   2933  OE1 GLU A 177      56.424  70.939  94.340  1.00  0.00           O
ATOM   2934  OE2 GLU A 177      57.714  72.679  94.720  1.00  0.00           O
ATOM   2935  C   GLU A 177      52.234  70.809  95.081  1.00  0.00           C
ATOM   2936  O   GLU A 177      52.334  69.599  94.911  1.00  0.00           O
ATOM   2937  N   LEU A 178      51.084  71.349  95.520  1.00  0.00           N
ATOM   2939  CA  LEU A 178      49.844  70.619  95.661  1.00  0.00           C
ATOM   2941  CB  LEU A 178      48.854  71.349  96.622  1.00  0.00           C
ATOM   2944  CG  LEU A 178      47.524  70.609  96.951  1.00  0.00           C
ATOM   2946  CD1 LEU A 178      47.684  69.209  97.571  1.00  0.00           C
ATOM   2950  CD2 LEU A 178      46.664  71.449  97.910  1.00  0.00           C
ATOM   2954  C   LEU A 178      49.244  70.399  94.291  1.00  0.00           C
ATOM   2955  O   LEU A 178      48.694  69.339  94.001  1.00  0.00           O
ATOM   2956  N   GLU A 179      49.414  71.379  93.370  1.00  0.00           N
ATOM   2958  CA  GLU A 179      49.134  71.249  91.961  1.00  0.00           C
ATOM   2960  CB  GLU A 179      49.234  72.609  91.191  1.00  0.00           C
ATOM   2963  CG  GLU A 179      49.184  72.579  89.620  1.00  0.00           C
ATOM   2966  CD  GLU A 179      48.984  73.959  88.951  1.00  0.00           C
ATOM   2967  OE1 GLU A 179      49.314  74.989  89.592  1.00  0.00           O
ATOM   2968  OE2 GLU A 179      48.514  74.039  87.780  1.00  0.00           O
ATOM   2969  C   GLU A 179      49.984  70.149  91.361  1.00  0.00           C
ATOM   2970  O   GLU A 179      49.464  69.129  90.921  1.00  0.00           O
ATOM   2971  N   THR A 180      51.324  70.209  91.460  1.00  0.00           N
ATOM   2973  CA  THR A 180      52.154  69.099  91.001  1.00  0.00           C
ATOM   2975  CB  THR A 180      53.634  69.449  90.891  1.00  0.00           C
ATOM   2977  OG1 THR A 180      53.824  70.659  90.171  1.00  0.00           O
ATOM   2979  CG2 THR A 180      54.364  68.379  90.081  1.00  0.00           C
ATOM   2983  C   THR A 180      51.934  67.759  91.721  1.00  0.00           C
ATOM   2984  O   THR A 180      51.974  66.699  91.101  1.00  0.00           O
ATOM   2985  N   PHE A 181      51.684  67.729  93.051  1.00  0.00           N
ATOM   2987  CA  PHE A 181      51.364  66.509  93.791  1.00  0.00           C
ATOM   2989  CB  PHE A 181      51.084  66.799  95.322  1.00  0.00           C
ATOM   2992  CG  PHE A 181      50.634  65.569  96.070  1.00  0.00           C
ATOM   2993  CD1 PHE A 181      51.424  64.419  96.001  1.00  0.00           C
ATOM   2995  CE1 PHE A 181      50.964  63.209  96.540  1.00  0.00           C
ATOM   2997  CZ  PHE A 181      49.714  63.139  97.161  1.00  0.00           C
ATOM   2999  CD2 PHE A 181      49.394  65.509  96.730  1.00  0.00           C
ATOM   3001  CE2 PHE A 181      48.934  64.299  97.271  1.00  0.00           C
ATOM   3003  C   PHE A 181      50.134  65.789  93.281  1.00  0.00           C
ATOM   3004  O   PHE A 181      50.134  64.599  92.951  1.00  0.00           O
ATOM   3005  N   LEU A 182      49.024  66.519  93.211  1.00  0.00           N
ATOM   3007  CA  LEU A 182      47.774  65.959  92.780  1.00  0.00           C
ATOM   3009  CB  LEU A 182      46.624  66.899  93.191  1.00  0.00           C
ATOM   3012  CG  LEU A 182      46.454  67.109  94.711  1.00  0.00           C
ATOM   3014  CD1 LEU A 182      45.274  68.059  94.991  1.00  0.00           C
ATOM   3018  CD2 LEU A 182      46.204  65.789  95.462  1.00  0.00           C
ATOM   3022  C   LEU A 182      47.834  65.619  91.312  1.00  0.00           C
ATOM   3023  O   LEU A 182      47.444  64.529  90.881  1.00  0.00           O
ATOM   3024  N   LEU A 183      48.474  66.469  90.481  1.00  0.00           N
ATOM   3026  CA  LEU A 183      48.774  66.109  89.111  1.00  0.00           C
ATOM   3028  CB  LEU A 183      49.214  67.309  88.230  1.00  0.00           C
ATOM   3031  CG  LEU A 183      48.214  68.489  88.181  1.00  0.00           C
ATOM   3033  CD1 LEU A 183      48.754  69.619  87.290  1.00  0.00           C
ATOM   3037  CD2 LEU A 183      46.764  68.159  87.831  1.00  0.00           C
ATOM   3041  C   LEU A 183      49.694  64.879  88.941  1.00  0.00           C
ATOM   3042  O   LEU A 183      49.504  64.119  88.001  1.00  0.00           O
ATOM   3043  N   MET A 184      50.674  64.629  89.831  1.00  0.00           N
ATOM   3045  CA  MET A 184      51.364  63.339  89.930  1.00  0.00           C
ATOM   3047  CB  MET A 184      52.504  63.399  90.991  1.00  0.00           C
ATOM   3050  CG  MET A 184      53.264  62.079  91.221  1.00  0.00           C
ATOM   3053  SD  MET A 184      54.314  62.099  92.701  1.00  0.00           S
ATOM   3054  CE  MET A 184      52.924  61.699  93.791  1.00  0.00           C
ATOM   3058  C   MET A 184      50.454  62.159  90.251  1.00  0.00           C
ATOM   3059  O   MET A 184      50.484  61.139  89.571  1.00  0.00           O
ATOM   3060  N   ALA A 185      49.544  62.319  91.242  1.00  0.00           N
ATOM   3062  CA  ALA A 185      48.574  61.309  91.651  1.00  0.00           C
ATOM   3064  CB  ALA A 185      47.784  61.799  92.880  1.00  0.00           C
ATOM   3068  C   ALA A 185      47.634  60.899  90.520  1.00  0.00           C
ATOM   3069  O   ALA A 185      47.234  59.739  90.401  1.00  0.00           O
ATOM   3070  N   ARG A 186      47.334  61.839  89.592  1.00  0.00           N
ATOM   3072  CA  ARG A 186      46.654  61.509  88.342  1.00  0.00           C
ATOM   3074  CB  ARG A 186      46.674  62.649  87.290  1.00  0.00           C
ATOM   3077  CG  ARG A 186      46.014  64.009  87.551  1.00  0.00           C
ATOM   3080  CD  ARG A 186      46.304  65.059  86.460  1.00  0.00           C
ATOM   3083  NE  ARG A 186      46.544  64.399  85.132  1.00  0.00           N
ATOM   3085  CZ  ARG A 186      47.744  64.069  84.641  1.00  0.00           C
ATOM   3086  NH1 ARG A 186      48.864  64.459  85.201  1.00  0.00           N
ATOM   3089  NH2 ARG A 186      47.844  63.299  83.581  1.00  0.00           N
ATOM   3092  C   ARG A 186      47.324  60.419  87.521  1.00  0.00           C
ATOM   3093  O   ARG A 186      46.654  59.599  86.910  1.00  0.00           O
ATOM   3094  N   ASP A 187      48.664  60.489  87.372  1.00  0.00           N
ATOM   3096  CA  ASP A 187      49.364  59.989  86.201  1.00  0.00           C
ATOM   3098  CB  ASP A 187      50.384  61.059  85.701  1.00  0.00           C
ATOM   3101  CG  ASP A 187      50.654  61.019  84.191  1.00  0.00           C
ATOM   3102  OD1 ASP A 187      51.304  60.069  83.701  1.00  0.00           O
ATOM   3103  OD2 ASP A 187      50.154  61.939  83.491  1.00  0.00           O
ATOM   3104  C   ASP A 187      50.004  58.689  86.641  1.00  0.00           C
ATOM   3105  O   ASP A 187      49.884  57.659  85.982  1.00  0.00           O
ATOM   3106  N   GLU A 188      50.564  58.689  87.870  1.00  0.00           N
ATOM   3108  CA  GLU A 188      51.204  57.559  88.482  1.00  0.00           C
ATOM   3110  CB  GLU A 188      52.244  58.109  89.491  1.00  0.00           C
ATOM   3113  CG  GLU A 188      53.464  58.749  88.791  1.00  0.00           C
ATOM   3116  CD  GLU A 188      54.084  57.779  87.780  1.00  0.00           C
ATOM   3117  OE1 GLU A 188      54.384  56.629  88.201  1.00  0.00           O
ATOM   3118  OE2 GLU A 188      54.254  58.149  86.591  1.00  0.00           O
ATOM   3119  C   GLU A 188      50.234  56.609  89.170  1.00  0.00           C
ATOM   3120  O   GLU A 188      50.574  55.489  89.571  1.00  0.00           O
ATOM   3121  N   GLN A 189      48.964  57.029  89.311  1.00  0.00           N
ATOM   3123  CA  GLN A 189      47.844  56.149  89.540  1.00  0.00           C
ATOM   3125  CB  GLN A 189      47.704  55.009  88.501  1.00  0.00           C
ATOM   3128  CG  GLN A 189      47.524  55.489  87.040  1.00  0.00           C
ATOM   3131  CD  GLN A 189      46.414  56.529  86.832  1.00  0.00           C
ATOM   3132  OE1 GLN A 189      45.504  56.749  87.632  1.00  0.00           O
ATOM   3133  NE2 GLN A 189      46.464  57.169  85.641  1.00  0.00           N
ATOM   3136  C   GLN A 189      47.704  55.659  90.970  1.00  0.00           C
ATOM   3137  O   GLN A 189      47.554  54.469  91.250  1.00  0.00           O
ATOM   3138  N   ASP A 190      47.744  56.619  91.900  1.00  0.00           N
ATOM   3140  CA  ASP A 190      47.694  56.399  93.321  1.00  0.00           C
ATOM   3142  CB  ASP A 190      49.064  56.749  93.951  1.00  0.00           C
ATOM   3145  CG  ASP A 190      50.194  55.999  93.281  1.00  0.00           C
ATOM   3146  OD1 ASP A 190      50.174  54.749  93.181  1.00  0.00           O
ATOM   3147  OD2 ASP A 190      51.184  56.679  92.880  1.00  0.00           O
ATOM   3148  C   ASP A 190      46.644  57.369  93.850  1.00  0.00           C
ATOM   3149  O   ASP A 190      46.704  58.559  93.521  1.00  0.00           O
ATOM   3150  N   ASP A 191      45.694  56.899  94.691  1.00  0.00           N
ATOM   3152  CA  ASP A 191      44.784  57.729  95.471  1.00  0.00           C
ATOM   3154  CB  ASP A 191      43.944  56.829  96.441  1.00  0.00           C
ATOM   3157  CG  ASP A 191      43.184  57.549  97.571  1.00  0.00           C
ATOM   3158  OD1 ASP A 191      42.914  58.769  97.471  1.00  0.00           O
ATOM   3159  OD2 ASP A 191      42.824  56.859  98.570  1.00  0.00           O
ATOM   3160  C   ASP A 191      45.564  58.779  96.271  1.00  0.00           C
ATOM   3161  O   ASP A 191      46.424  58.389  97.062  1.00  0.00           O
ATOM   3162  N   PRO A 192      45.324  60.089  96.151  1.00  0.00           N
ATOM   3163  CD  PRO A 192      44.324  60.669  95.261  1.00  0.00           C
ATOM   3166  CA  PRO A 192      46.134  61.099  96.811  1.00  0.00           C
ATOM   3168  CB  PRO A 192      45.614  62.429  96.221  1.00  0.00           C
ATOM   3171  CG  PRO A 192      44.194  62.109  95.751  1.00  0.00           C
ATOM   3174  C   PRO A 192      46.034  61.009  98.330  1.00  0.00           C
ATOM   3175  O   PRO A 192      46.924  61.509  99.021  1.00  0.00           O
ATOM   3176  N   LEU A 193      44.984  60.379  98.881  1.00  0.00           N
ATOM   3178  CA  LEU A 193      44.834  60.059 100.290  1.00  0.00           C
ATOM   3180  CB  LEU A 193      43.454  59.399 100.501  1.00  0.00           C
ATOM   3183  CG  LEU A 193      42.694  59.679 101.811  1.00  0.00           C
ATOM   3185  CD1 LEU A 193      41.414  58.849 101.751  1.00  0.00           C
ATOM   3189  CD2 LEU A 193      43.434  59.359 103.120  1.00  0.00           C
ATOM   3193  C   LEU A 193      45.914  59.089 100.781  1.00  0.00           C
ATOM   3194  O   LEU A 193      46.284  59.089 101.960  1.00  0.00           O
ATOM   3195  N   ASN A 194      46.414  58.179  99.921  1.00  0.00           N
ATOM   3197  CA  ASN A 194      47.164  57.019 100.380  1.00  0.00           C
ATOM   3199  CB  ASN A 194      46.914  55.779  99.492  1.00  0.00           C
ATOM   3202  CG  ASN A 194      45.474  55.269  99.510  1.00  0.00           C
ATOM   3203  OD1 ASN A 194      45.114  54.399  98.721  1.00  0.00           O
ATOM   3204  ND2 ASN A 194      44.604  55.779 100.401  1.00  0.00           N
ATOM   3207  C   ASN A 194      48.654  57.299 100.480  1.00  0.00           C
ATOM   3208  O   ASN A 194      49.404  56.519 101.070  1.00  0.00           O
ATOM   3209  N   LEU A 195      49.104  58.459  99.991  1.00  0.00           N
ATOM   3211  CA  LEU A 195      50.514  58.809  99.981  1.00  0.00           C
ATOM   3213  CB  LEU A 195      50.924  59.649  98.741  1.00  0.00           C
ATOM   3216  CG  LEU A 195      50.744  58.919  97.381  1.00  0.00           C
ATOM   3218  CD1 LEU A 195      49.284  58.739  96.992  1.00  0.00           C
ATOM   3222  CD2 LEU A 195      51.394  59.679  96.221  1.00  0.00           C
ATOM   3226  C   LEU A 195      50.894  59.549 101.251  1.00  0.00           C
ATOM   3227  O   LEU A 195      50.254  60.509 101.680  1.00  0.00           O
ATOM   3228  N   LYS A 196      51.994  59.089 101.870  1.00  0.00           N
ATOM   3230  CA  LYS A 196      52.564  59.619 103.102  1.00  0.00           C
ATOM   3232  CB  LYS A 196      52.614  58.589 104.270  1.00  0.00           C
ATOM   3235  CG  LYS A 196      53.494  57.329 104.081  1.00  0.00           C
ATOM   3238  CD  LYS A 196      52.954  56.269 103.111  1.00  0.00           C
ATOM   3241  CE  LYS A 196      51.554  55.709 103.430  1.00  0.00           C
ATOM   3244  NZ  LYS A 196      51.584  54.789 104.601  1.00  0.00           N
ATOM   3248  C   LYS A 196      53.954  60.129 102.801  1.00  0.00           C
ATOM   3249  O   LYS A 196      54.544  59.809 101.770  1.00  0.00           O
ATOM   3250  N   GLY A 197      54.494  60.989 103.671  1.00  0.00           N
ATOM   3252  CA  GLY A 197      55.784  61.599 103.482  1.00  0.00           C
ATOM   3255  C   GLY A 197      56.074  62.599 104.551  1.00  0.00           C
ATOM   3256  O   GLY A 197      55.594  62.479 105.672  1.00  0.00           O
ATOM   3257  N   SER A 198      56.904  63.609 104.241  1.00  0.00           N
ATOM   3259  CA  SER A 198      57.314  64.569 105.252  1.00  0.00           C
ATOM   3261  CB  SER A 198      58.684  65.229 104.931  1.00  0.00           C
ATOM   3264  OG  SER A 198      58.644  66.169 103.850  1.00  0.00           O
ATOM   3266  C   SER A 198      56.284  65.639 105.501  1.00  0.00           C
ATOM   3267  O   SER A 198      55.314  65.809 104.771  1.00  0.00           O
ATOM   3268  N   PHE A 199      56.504  66.459 106.551  1.00  0.00           N
ATOM   3270  CA  PHE A 199      55.734  67.659 106.852  1.00  0.00           C
ATOM   3272  CB  PHE A 199      56.294  68.359 108.120  1.00  0.00           C
ATOM   3275  CG  PHE A 199      56.144  67.509 109.352  1.00  0.00           C
ATOM   3276  CD1 PHE A 199      57.084  66.509 109.671  1.00  0.00           C
ATOM   3278  CE1 PHE A 199      56.884  65.669 110.771  1.00  0.00           C
ATOM   3280  CZ  PHE A 199      55.774  65.859 111.601  1.00  0.00           C
ATOM   3282  CD2 PHE A 199      55.064  67.719 110.232  1.00  0.00           C
ATOM   3284  CE2 PHE A 199      54.894  66.909 111.350  1.00  0.00           C
ATOM   3286  C   PHE A 199      55.744  68.689 105.731  1.00  0.00           C
ATOM   3287  O   PHE A 199      54.784  69.399 105.501  1.00  0.00           O
ATOM   3288  N   ALA A 200      56.874  68.759 104.981  1.00  0.00           N
ATOM   3290  CA  ALA A 200      57.014  69.629 103.831  1.00  0.00           C
ATOM   3292  CB  ALA A 200      58.464  70.149 103.681  1.00  0.00           C
ATOM   3296  C   ALA A 200      56.634  68.889 102.561  1.00  0.00           C
ATOM   3297  O   ALA A 200      56.894  69.349 101.451  1.00  0.00           O
ATOM   3298  N   GLY A 201      55.974  67.719 102.681  1.00  0.00           N
ATOM   3300  CA  GLY A 201      55.394  67.009 101.561  1.00  0.00           C
ATOM   3303  C   GLY A 201      56.364  66.379 100.620  1.00  0.00           C
ATOM   3304  O   GLY A 201      56.204  66.439  99.400  1.00  0.00           O
ATOM   3305  N   ALA A 202      57.414  65.749 101.161  1.00  0.00           N
ATOM   3307  CA  ALA A 202      58.404  65.059 100.361  1.00  0.00           C
ATOM   3309  CB  ALA A 202      59.784  65.429 100.900  1.00  0.00           C
ATOM   3313  C   ALA A 202      58.144  63.559 100.392  1.00  0.00           C
ATOM   3314  O   ALA A 202      57.534  63.059 101.331  1.00  0.00           O
ATOM   3315  N   MET A 203      58.514  62.809  99.341  1.00  0.00           N
ATOM   3317  CA  MET A 203      57.964  61.499  99.081  1.00  0.00           C
ATOM   3319  CB  MET A 203      56.924  61.589  97.941  1.00  0.00           C
ATOM   3322  CG  MET A 203      55.674  62.409  98.301  1.00  0.00           C
ATOM   3325  SD  MET A 203      54.484  62.619  96.951  1.00  0.00           S
ATOM   3326  CE  MET A 203      55.504  63.629  95.851  1.00  0.00           C
ATOM   3330  C   MET A 203      59.004  60.499  98.631  1.00  0.00           C
ATOM   3331  O   MET A 203      59.994  60.829  97.971  1.00  0.00           O
ATOM   3332  N   GLY A 204      58.784  59.209  98.931  1.00  0.00           N
ATOM   3334  CA  GLY A 204      59.654  58.129  98.501  1.00  0.00           C
ATOM   3337  C   GLY A 204      61.024  58.079  99.130  1.00  0.00           C
ATOM   3338  O   GLY A 204      61.354  58.809 100.061  1.00  0.00           O
ATOM   3339  N   TYR A 205      61.884  57.179  98.610  1.00  0.00           N
ATOM   3341  CA  TYR A 205      63.234  56.939  99.111  1.00  0.00           C
ATOM   3343  CB  TYR A 205      63.984  55.899  98.231  1.00  0.00           C
ATOM   3346  CG  TYR A 205      63.454  54.519  98.451  1.00  0.00           C
ATOM   3347  CD1 TYR A 205      62.244  54.099  97.880  1.00  0.00           C
ATOM   3349  CE1 TYR A 205      61.774  52.799  98.091  1.00  0.00           C
ATOM   3351  CZ  TYR A 205      62.524  51.909  98.842  1.00  0.00           C
ATOM   3352  OH  TYR A 205      62.054  50.609  99.072  1.00  0.00           O
ATOM   3354  CD2 TYR A 205      64.224  53.589  99.191  1.00  0.00           C
ATOM   3356  CE2 TYR A 205      63.754  52.289  99.381  1.00  0.00           C
ATOM   3358  C   TYR A 205      64.134  58.169  99.180  1.00  0.00           C
ATOM   3359  O   TYR A 205      64.944  58.319 100.100  1.00  0.00           O
ATOM   3360  N   GLY A 206      64.004  59.079  98.190  1.00  0.00           N
ATOM   3362  CA  GLY A 206      64.814  60.289  98.111  1.00  0.00           C
ATOM   3365  C   GLY A 206      64.164  61.469  98.741  1.00  0.00           C
ATOM   3366  O   GLY A 206      64.754  62.529  98.811  1.00  0.00           O
ATOM   3367  N   GLN A 207      62.894  61.339  99.171  1.00  0.00           N
ATOM   3369  CA  GLN A 207      62.104  62.469  99.621  1.00  0.00           C
ATOM   3371  CB  GLN A 207      62.574  63.029 100.991  1.00  0.00           C
ATOM   3374  CG  GLN A 207      62.354  62.049 102.161  1.00  0.00           C
ATOM   3377  CD  GLN A 207      60.874  61.859 102.471  1.00  0.00           C
ATOM   3378  OE1 GLN A 207      60.244  62.769 103.041  1.00  0.00           O
ATOM   3379  NE2 GLN A 207      60.304  60.679 102.141  1.00  0.00           N
ATOM   3382  C   GLN A 207      61.984  63.549  98.561  1.00  0.00           C
ATOM   3383  O   GLN A 207      62.364  64.699  98.762  1.00  0.00           O
ATOM   3384  N   PHE A 208      61.434  63.199  97.391  1.00  0.00           N
ATOM   3386  CA  PHE A 208      61.194  64.159  96.321  1.00  0.00           C
ATOM   3388  CB  PHE A 208      61.144  63.509  94.911  1.00  0.00           C
ATOM   3391  CG  PHE A 208      62.544  63.369  94.361  1.00  0.00           C
ATOM   3392  CD1 PHE A 208      63.424  62.409  94.881  1.00  0.00           C
ATOM   3394  CE1 PHE A 208      64.694  62.239  94.311  1.00  0.00           C
ATOM   3396  CZ  PHE A 208      65.084  63.019  93.221  1.00  0.00           C
ATOM   3398  CD2 PHE A 208      62.944  64.139  93.261  1.00  0.00           C
ATOM   3400  CE2 PHE A 208      64.204  63.949  92.671  1.00  0.00           C
ATOM   3402  C   PHE A 208      59.924  64.939  96.561  1.00  0.00           C
ATOM   3403  O   PHE A 208      58.834  64.379  96.660  1.00  0.00           O
ATOM   3404  N   MET A 209      60.044  66.269  96.691  1.00  0.00           N
ATOM   3406  CA  MET A 209      58.934  67.199  96.622  1.00  0.00           C
ATOM   3408  CB  MET A 209      59.384  68.609  97.051  1.00  0.00           C
ATOM   3411  CG  MET A 209      58.204  69.529  97.381  1.00  0.00           C
ATOM   3414  SD  MET A 209      58.624  71.139  98.041  1.00  0.00           S
ATOM   3415  CE  MET A 209      56.944  71.329  98.681  1.00  0.00           C
ATOM   3419  C   MET A 209      58.314  67.249  95.201  1.00  0.00           C
ATOM   3420  O   MET A 209      59.084  67.149  94.251  1.00  0.00           O
ATOM   3421  N   PRO A 210      57.014  67.379  94.981  1.00  0.00           N
ATOM   3422  CD  PRO A 210      56.014  67.399  96.051  1.00  0.00           C
ATOM   3425  CA  PRO A 210      56.364  67.289  93.680  1.00  0.00           C
ATOM   3427  CB  PRO A 210      54.944  67.749  93.941  1.00  0.00           C
ATOM   3430  CG  PRO A 210      54.664  67.269  95.351  1.00  0.00           C
ATOM   3433  C   PRO A 210      56.954  67.979  92.471  1.00  0.00           C
ATOM   3434  O   PRO A 210      57.014  67.369  91.411  1.00  0.00           O
ATOM   3435  N   SER A 211      57.364  69.249  92.551  1.00  0.00           N
ATOM   3437  CA  SER A 211      57.934  69.939  91.411  1.00  0.00           C
ATOM   3439  CB  SER A 211      57.944  71.479  91.571  1.00  0.00           C
ATOM   3442  OG  SER A 211      56.604  71.979  91.721  1.00  0.00           O
ATOM   3444  C   SER A 211      59.324  69.419  91.070  1.00  0.00           C
ATOM   3445  O   SER A 211      59.704  69.399  89.901  1.00  0.00           O
ATOM   3446  N   SER A 212      60.044  68.869  92.071  1.00  0.00           N
ATOM   3448  CA  SER A 212      61.214  68.019  91.881  1.00  0.00           C
ATOM   3450  CB  SER A 212      62.124  67.859  93.141  1.00  0.00           C
ATOM   3453  OG  SER A 212      62.844  69.059  93.400  1.00  0.00           O
ATOM   3455  C   SER A 212      60.904  66.649  91.291  1.00  0.00           C
ATOM   3456  O   SER A 212      61.674  66.149  90.481  1.00  0.00           O
ATOM   3457  N   TYR A 213      59.744  66.039  91.620  1.00  0.00           N
ATOM   3459  CA  TYR A 213      59.224  64.909  90.842  1.00  0.00           C
ATOM   3461  CB  TYR A 213      57.934  64.259  91.501  1.00  0.00           C
ATOM   3464  CG  TYR A 213      57.064  63.469  90.541  1.00  0.00           C
ATOM   3465  CD1 TYR A 213      57.164  62.079  90.481  1.00  0.00           C
ATOM   3467  CE1 TYR A 213      56.514  61.359  89.461  1.00  0.00           C
ATOM   3469  CZ  TYR A 213      55.784  62.039  88.482  1.00  0.00           C
ATOM   3470  OH  TYR A 213      55.294  61.319  87.372  1.00  0.00           O
ATOM   3472  CD2 TYR A 213      56.174  64.119  89.661  1.00  0.00           C
ATOM   3474  CE2 TYR A 213      55.574  63.419  88.601  1.00  0.00           C
ATOM   3476  C   TYR A 213      59.034  65.259  89.371  1.00  0.00           C
ATOM   3477  O   TYR A 213      59.524  64.579  88.482  1.00  0.00           O
ATOM   3478  N   LYS A 214      58.364  66.389  89.081  1.00  0.00           N
ATOM   3480  CA  LYS A 214      58.104  66.829  87.720  1.00  0.00           C
ATOM   3482  CB  LYS A 214      57.144  68.039  87.701  1.00  0.00           C
ATOM   3485  CG  LYS A 214      56.804  68.509  86.281  1.00  0.00           C
ATOM   3488  CD  LYS A 214      55.684  69.549  86.250  1.00  0.00           C
ATOM   3491  CE  LYS A 214      55.214  69.789  84.820  1.00  0.00           C
ATOM   3494  NZ  LYS A 214      54.284  70.919  84.781  1.00  0.00           N
ATOM   3498  C   LYS A 214      59.324  67.139  86.881  1.00  0.00           C
ATOM   3499  O   LYS A 214      59.364  66.839  85.691  1.00  0.00           O
ATOM   3500  N   GLN A 215      60.334  67.799  87.471  1.00  0.00           N
ATOM   3502  CA  GLN A 215      61.554  68.109  86.751  1.00  0.00           C
ATOM   3504  CB  GLN A 215      62.194  69.389  87.341  1.00  0.00           C
ATOM   3507  CG  GLN A 215      61.284  70.629  87.171  1.00  0.00           C
ATOM   3510  CD  GLN A 215      61.834  71.849  87.901  1.00  0.00           C
ATOM   3511  OE1 GLN A 215      62.944  72.349  87.701  1.00  0.00           O
ATOM   3512  NE2 GLN A 215      61.014  72.389  88.840  1.00  0.00           N
ATOM   3515  C   GLN A 215      62.554  66.959  86.701  1.00  0.00           C
ATOM   3516  O   GLN A 215      63.204  66.769  85.681  1.00  0.00           O
ATOM   3517  N   TYR A 216      62.724  66.159  87.771  1.00  0.00           N
ATOM   3519  CA  TYR A 216      63.924  65.349  87.920  1.00  0.00           C
ATOM   3521  CB  TYR A 216      64.754  65.819  89.141  1.00  0.00           C
ATOM   3524  CG  TYR A 216      65.034  67.289  89.111  1.00  0.00           C
ATOM   3525  CD1 TYR A 216      65.914  67.849  88.160  1.00  0.00           C
ATOM   3527  CE1 TYR A 216      66.214  69.219  88.211  1.00  0.00           C
ATOM   3529  CZ  TYR A 216      65.654  70.019  89.201  1.00  0.00           C
ATOM   3530  OH  TYR A 216      65.984  71.379  89.260  1.00  0.00           O
ATOM   3532  CD2 TYR A 216      64.464  68.119  90.081  1.00  0.00           C
ATOM   3534  CE2 TYR A 216      64.754  69.489  90.132  1.00  0.00           C
ATOM   3536  C   TYR A 216      63.634  63.869  88.111  1.00  0.00           C
ATOM   3537  O   TYR A 216      64.564  63.069  88.230  1.00  0.00           O
ATOM   3538  N   ALA A 217      62.364  63.439  88.131  1.00  0.00           N
ATOM   3540  CA  ALA A 217      62.044  62.049  88.370  1.00  0.00           C
ATOM   3542  CB  ALA A 217      60.724  61.909  89.130  1.00  0.00           C
ATOM   3546  C   ALA A 217      61.964  61.249  87.081  1.00  0.00           C
ATOM   3547  O   ALA A 217      61.194  61.559  86.180  1.00  0.00           O
ATOM   3548  N   VAL A 218      62.774  60.189  86.980  1.00  0.00           N
ATOM   3550  CA  VAL A 218      62.954  59.449  85.741  1.00  0.00           C
ATOM   3552  CB  VAL A 218      64.394  59.459  85.240  1.00  0.00           C
ATOM   3554  CG1 VAL A 218      64.494  58.819  83.850  1.00  0.00           C
ATOM   3558  CG2 VAL A 218      64.844  60.919  85.181  1.00  0.00           C
ATOM   3562  C   VAL A 218      62.564  58.009  85.970  1.00  0.00           C
ATOM   3563  O   VAL A 218      63.054  57.379  86.900  1.00  0.00           O
ATOM   3564  N   ASP A 219      61.704  57.449  85.081  1.00  0.00           N
ATOM   3566  CA  ASP A 219      61.484  56.019  84.951  1.00  0.00           C
ATOM   3568  CB  ASP A 219      60.474  55.779  83.781  1.00  0.00           C
ATOM   3571  CG  ASP A 219      60.284  54.339  83.321  1.00  0.00           C
ATOM   3572  OD1 ASP A 219      60.634  53.359  84.021  1.00  0.00           O
ATOM   3573  OD2 ASP A 219      59.724  54.219  82.201  1.00  0.00           O
ATOM   3574  C   ASP A 219      62.804  55.309  84.711  1.00  0.00           C
ATOM   3575  O   ASP A 219      63.454  55.469  83.672  1.00  0.00           O
ATOM   3576  N   PHE A 220      63.274  54.559  85.701  1.00  0.00           N
ATOM   3578  CA  PHE A 220      64.614  54.019  85.631  1.00  0.00           C
ATOM   3580  CB  PHE A 220      65.434  54.559  86.832  1.00  0.00           C
ATOM   3583  CG  PHE A 220      66.914  54.399  86.591  1.00  0.00           C
ATOM   3584  CD1 PHE A 220      67.554  55.179  85.621  1.00  0.00           C
ATOM   3586  CE1 PHE A 220      68.924  55.039  85.380  1.00  0.00           C
ATOM   3588  CZ  PHE A 220      69.664  54.129  86.141  1.00  0.00           C
ATOM   3590  CD2 PHE A 220      67.664  53.499  87.351  1.00  0.00           C
ATOM   3592  CE2 PHE A 220      69.044  53.359  87.120  1.00  0.00           C
ATOM   3594  C   PHE A 220      64.484  52.509  85.660  1.00  0.00           C
ATOM   3595  O   PHE A 220      65.384  51.789  85.220  1.00  0.00           O
ATOM   3596  N   SER A 221      63.334  52.029  86.180  1.00  0.00           N
ATOM   3598  CA  SER A 221      62.854  50.659  86.172  1.00  0.00           C
ATOM   3600  CB  SER A 221      61.564  50.569  87.021  1.00  0.00           C
ATOM   3603  OG  SER A 221      61.144  49.219  87.232  1.00  0.00           O
ATOM   3605  C   SER A 221      62.604  50.159  84.760  1.00  0.00           C
ATOM   3606  O   SER A 221      62.934  49.009  84.441  1.00  0.00           O
ATOM   3607  N   GLY A 222      62.044  51.029  83.890  1.00  0.00           N
ATOM   3609  CA  GLY A 222      61.694  50.709  82.521  1.00  0.00           C
ATOM   3612  C   GLY A 222      60.354  50.059  82.451  1.00  0.00           C
ATOM   3613  O   GLY A 222      60.074  49.269  81.551  1.00  0.00           O
ATOM   3614  N   ASP A 223      59.464  50.339  83.421  1.00  0.00           N
ATOM   3616  CA  ASP A 223      58.144  49.749  83.440  1.00  0.00           C
ATOM   3618  CB  ASP A 223      57.834  49.199  84.872  1.00  0.00           C
ATOM   3621  CG  ASP A 223      57.484  50.219  85.961  1.00  0.00           C
ATOM   3622  OD1 ASP A 223      57.254  51.399  85.621  1.00  0.00           O
ATOM   3623  OD2 ASP A 223      57.364  49.769  87.141  1.00  0.00           O
ATOM   3624  C   ASP A 223      57.124  50.729  82.861  1.00  0.00           C
ATOM   3625  O   ASP A 223      55.994  50.329  82.570  1.00  0.00           O
ATOM   3626  N   GLY A 224      57.544  51.989  82.590  1.00  0.00           N
ATOM   3628  CA  GLY A 224      56.754  53.039  81.941  1.00  0.00           C
ATOM   3631  C   GLY A 224      56.144  54.019  82.901  1.00  0.00           C
ATOM   3632  O   GLY A 224      55.524  54.999  82.460  1.00  0.00           O
ATOM   3633  N   HIS A 225      56.274  53.759  84.221  1.00  0.00           N
ATOM   3635  CA  HIS A 225      55.744  54.509  85.350  1.00  0.00           C
ATOM   3637  CB  HIS A 225      55.104  53.589  86.441  1.00  0.00           C
ATOM   3640  ND1 HIS A 225      53.014  52.209  86.811  1.00  0.00           N
ATOM   3641  CG  HIS A 225      53.964  52.749  85.940  1.00  0.00           C
ATOM   3642  CE1 HIS A 225      52.044  51.789  86.021  1.00  0.00           C
ATOM   3644  NE2 HIS A 225      52.334  51.999  84.720  1.00  0.00           N
ATOM   3646  CD2 HIS A 225      53.554  52.589  84.661  1.00  0.00           C
ATOM   3648  C   HIS A 225      56.944  55.219  85.961  1.00  0.00           C
ATOM   3649  O   HIS A 225      58.074  54.929  85.601  1.00  0.00           O
ATOM   3650  N   ILE A 226      56.764  56.189  86.871  1.00  0.00           N
ATOM   3652  CA  ILE A 226      57.904  56.569  87.701  1.00  0.00           C
ATOM   3654  CB  ILE A 226      58.684  57.779  87.190  1.00  0.00           C
ATOM   3656  CG2 ILE A 226      57.774  58.999  86.961  1.00  0.00           C
ATOM   3660  CG1 ILE A 226      59.964  58.109  88.010  1.00  0.00           C
ATOM   3663  CD  ILE A 226      59.844  58.489  89.491  1.00  0.00           C
ATOM   3667  C   ILE A 226      57.464  56.659  89.141  1.00  0.00           C
ATOM   3668  O   ILE A 226      56.724  57.539  89.581  1.00  0.00           O
ATOM   3669  N   ASN A 227      57.974  55.729  89.951  1.00  0.00           N
ATOM   3671  CA  ASN A 227      57.504  55.529  91.291  1.00  0.00           C
ATOM   3673  CB  ASN A 227      57.044  54.049  91.382  1.00  0.00           C
ATOM   3676  CG  ASN A 227      56.424  53.669  92.710  1.00  0.00           C
ATOM   3677  OD1 ASN A 227      56.314  54.459  93.661  1.00  0.00           O
ATOM   3678  ND2 ASN A 227      55.984  52.399  92.811  1.00  0.00           N
ATOM   3681  C   ASN A 227      58.554  55.919  92.311  1.00  0.00           C
ATOM   3682  O   ASN A 227      59.634  55.349  92.430  1.00  0.00           O
ATOM   3683  N   LEU A 228      58.244  56.919  93.160  1.00  0.00           N
ATOM   3685  CA  LEU A 228      59.144  57.359  94.211  1.00  0.00           C
ATOM   3687  CB  LEU A 228      58.664  58.699  94.831  1.00  0.00           C
ATOM   3690  CG  LEU A 228      58.434  59.819  93.812  1.00  0.00           C
ATOM   3692  CD1 LEU A 228      57.944  61.099  94.501  1.00  0.00           C
ATOM   3696  CD2 LEU A 228      59.714  60.109  93.031  1.00  0.00           C
ATOM   3700  C   LEU A 228      59.304  56.329  95.331  1.00  0.00           C
ATOM   3701  O   LEU A 228      60.284  56.359  96.091  1.00  0.00           O
ATOM   3702  N   TRP A 229      58.344  55.399  95.421  1.00  0.00           N
ATOM   3704  CA  TRP A 229      58.324  54.249  96.301  1.00  0.00           C
ATOM   3706  CB  TRP A 229      56.904  53.969  96.881  1.00  0.00           C
ATOM   3709  CG  TRP A 229      56.304  55.009  97.771  1.00  0.00           C
ATOM   3710  CD1 TRP A 229      56.124  54.859  99.130  1.00  0.00           C
ATOM   3712  NE1 TRP A 229      55.544  55.979  99.650  1.00  0.00           N
ATOM   3714  CE2 TRP A 229      55.284  56.859  98.651  1.00  0.00           C
ATOM   3715  CD2 TRP A 229      55.774  56.299  97.441  1.00  0.00           C
ATOM   3716  CE3 TRP A 229      55.654  57.029  96.262  1.00  0.00           C
ATOM   3718  CZ3 TRP A 229      55.104  58.319  96.311  1.00  0.00           C
ATOM   3720  CZ2 TRP A 229      54.694  58.109  98.691  1.00  0.00           C
ATOM   3722  CH2 TRP A 229      54.634  58.839  97.512  1.00  0.00           C
ATOM   3724  C   TRP A 229      58.774  52.989  95.570  1.00  0.00           C
ATOM   3725  O   TRP A 229      58.764  51.919  96.171  1.00  0.00           O
ATOM   3726  N   ASP A 230      59.234  53.089  94.301  1.00  0.00           N
ATOM   3728  CA  ASP A 230      60.064  52.059  93.721  1.00  0.00           C
ATOM   3730  CB  ASP A 230      59.804  51.799  92.201  1.00  0.00           C
ATOM   3733  CG  ASP A 230      60.474  50.519  91.711  1.00  0.00           C
ATOM   3734  OD1 ASP A 230      61.714  50.489  91.511  1.00  0.00           O
ATOM   3735  OD2 ASP A 230      59.754  49.489  91.681  1.00  0.00           O
ATOM   3736  C   ASP A 230      61.514  52.459  93.990  1.00  0.00           C
ATOM   3737  O   ASP A 230      61.884  53.629  93.820  1.00  0.00           O
ATOM   3738  N   PRO A 231      62.394  51.579  94.431  1.00  0.00           N
ATOM   3739  CD  PRO A 231      62.074  50.239  94.891  1.00  0.00           C
ATOM   3742  CA  PRO A 231      63.764  51.969  94.741  1.00  0.00           C
ATOM   3744  CB  PRO A 231      64.304  50.769  95.541  1.00  0.00           C
ATOM   3747  CG  PRO A 231      63.434  49.589  95.092  1.00  0.00           C
ATOM   3750  C   PRO A 231      64.544  52.239  93.482  1.00  0.00           C
ATOM   3751  O   PRO A 231      65.364  53.149  93.470  1.00  0.00           O
ATOM   3752  N   VAL A 232      64.334  51.489  92.381  1.00  0.00           N
ATOM   3754  CA  VAL A 232      65.084  51.629  91.151  1.00  0.00           C
ATOM   3756  CB  VAL A 232      64.784  50.479  90.181  1.00  0.00           C
ATOM   3758  CG1 VAL A 232      65.574  50.639  88.871  1.00  0.00           C
ATOM   3762  CG2 VAL A 232      65.164  49.149  90.861  1.00  0.00           C
ATOM   3766  C   VAL A 232      64.864  52.969  90.481  1.00  0.00           C
ATOM   3767  O   VAL A 232      65.814  53.669  90.111  1.00  0.00           O
ATOM   3768  N   ASP A 233      63.604  53.409  90.391  1.00  0.00           N
ATOM   3770  CA  ASP A 233      63.234  54.729  89.922  1.00  0.00           C
ATOM   3772  CB  ASP A 233      61.714  54.859  89.951  1.00  0.00           C
ATOM   3775  CG  ASP A 233      61.114  54.029  88.850  1.00  0.00           C
ATOM   3776  OD1 ASP A 233      61.834  53.659  87.891  1.00  0.00           O
ATOM   3777  OD2 ASP A 233      59.884  53.819  88.941  1.00  0.00           O
ATOM   3778  C   ASP A 233      63.814  55.849  90.771  1.00  0.00           C
ATOM   3779  O   ASP A 233      64.314  56.869  90.290  1.00  0.00           O
ATOM   3780  N   ALA A 234      63.794  55.659  92.092  1.00  0.00           N
ATOM   3782  CA  ALA A 234      64.414  56.519  93.051  1.00  0.00           C
ATOM   3784  CB  ALA A 234      64.004  56.049  94.451  1.00  0.00           C
ATOM   3788  C   ALA A 234      65.944  56.689  92.870  1.00  0.00           C
ATOM   3789  O   ALA A 234      66.444  57.809  92.951  1.00  0.00           O
ATOM   3790  N   ILE A 235      66.704  55.619  92.562  1.00  0.00           N
ATOM   3792  CA  ILE A 235      68.114  55.709  92.150  1.00  0.00           C
ATOM   3794  CB  ILE A 235      68.694  54.309  91.840  1.00  0.00           C
ATOM   3796  CG2 ILE A 235      70.124  54.389  91.250  1.00  0.00           C
ATOM   3800  CG1 ILE A 235      68.684  53.379  93.061  1.00  0.00           C
ATOM   3803  CD  ILE A 235      69.444  53.939  94.260  1.00  0.00           C
ATOM   3807  C   ILE A 235      68.344  56.599  90.940  1.00  0.00           C
ATOM   3808  O   ILE A 235      69.204  57.489  90.970  1.00  0.00           O
ATOM   3809  N   GLY A 236      67.554  56.419  89.860  1.00  0.00           N
ATOM   3811  CA  GLY A 236      67.644  57.249  88.661  1.00  0.00           C
ATOM   3814  C   GLY A 236      67.214  58.669  88.871  1.00  0.00           C
ATOM   3815  O   GLY A 236      67.814  59.609  88.351  1.00  0.00           O
ATOM   3816  N   SER A 237      66.154  58.869  89.661  1.00  0.00           N
ATOM   3818  CA  SER A 237      65.644  60.179  90.021  1.00  0.00           C
ATOM   3820  CB  SER A 237      64.404  60.089  90.930  1.00  0.00           C
ATOM   3823  OG  SER A 237      63.294  59.469  90.261  1.00  0.00           O
ATOM   3825  C   SER A 237      66.634  61.039  90.771  1.00  0.00           C
ATOM   3826  O   SER A 237      66.854  62.199  90.441  1.00  0.00           O
ATOM   3827  N   VAL A 238      67.314  60.479  91.801  1.00  0.00           N
ATOM   3829  CA  VAL A 238      68.414  61.159  92.481  1.00  0.00           C
ATOM   3831  CB  VAL A 238      68.894  60.359  93.691  1.00  0.00           C
ATOM   3833  CG1 VAL A 238      70.134  60.989  94.340  1.00  0.00           C
ATOM   3837  CG2 VAL A 238      67.794  60.329  94.741  1.00  0.00           C
ATOM   3841  C   VAL A 238      69.554  61.479  91.530  1.00  0.00           C
ATOM   3842  O   VAL A 238      70.054  62.599  91.470  1.00  0.00           O
ATOM   3843  N   ALA A 239      69.924  60.509  90.681  1.00  0.00           N
ATOM   3845  CA  ALA A 239      70.964  60.679  89.701  1.00  0.00           C
ATOM   3847  CB  ALA A 239      71.144  59.319  89.001  1.00  0.00           C
ATOM   3851  C   ALA A 239      70.694  61.789  88.680  1.00  0.00           C
ATOM   3852  O   ALA A 239      71.564  62.629  88.421  1.00  0.00           O
ATOM   3853  N   ASN A 240      69.444  61.879  88.150  1.00  0.00           N
ATOM   3855  CA  ASN A 240      68.994  62.979  87.311  1.00  0.00           C
ATOM   3857  CB  ASN A 240      67.584  62.689  86.741  1.00  0.00           C
ATOM   3860  CG  ASN A 240      67.174  63.709  85.671  1.00  0.00           C
ATOM   3861  OD1 ASN A 240      68.024  64.359  85.051  1.00  0.00           O
ATOM   3862  ND2 ASN A 240      65.864  63.909  85.451  1.00  0.00           N
ATOM   3865  C   ASN A 240      69.034  64.339  88.010  1.00  0.00           C
ATOM   3866  O   ASN A 240      69.524  65.329  87.471  1.00  0.00           O
ATOM   3867  N   TYR A 241      68.564  64.389  89.281  1.00  0.00           N
ATOM   3869  CA  TYR A 241      68.534  65.609  90.081  1.00  0.00           C
ATOM   3871  CB  TYR A 241      67.934  65.259  91.470  1.00  0.00           C
ATOM   3874  CG  TYR A 241      67.774  66.469  92.360  1.00  0.00           C
ATOM   3875  CD1 TYR A 241      68.834  66.969  93.141  1.00  0.00           C
ATOM   3877  CE1 TYR A 241      68.634  68.079  93.980  1.00  0.00           C
ATOM   3879  CZ  TYR A 241      67.374  68.669  94.061  1.00  0.00           C
ATOM   3880  OH  TYR A 241      67.124  69.679  95.001  1.00  0.00           O
ATOM   3882  CD2 TYR A 241      66.514  67.069  92.471  1.00  0.00           C
ATOM   3884  CE2 TYR A 241      66.314  68.169  93.300  1.00  0.00           C
ATOM   3886  C   TYR A 241      69.924  66.219  90.230  1.00  0.00           C
ATOM   3887  O   TYR A 241      70.144  67.419  90.031  1.00  0.00           O
ATOM   3888  N   PHE A 242      70.914  65.379  90.561  1.00  0.00           N
ATOM   3890  CA  PHE A 242      72.304  65.769  90.621  1.00  0.00           C
ATOM   3892  CB  PHE A 242      73.154  64.599  91.172  1.00  0.00           C
ATOM   3895  CG  PHE A 242      73.244  64.739  92.650  1.00  0.00           C
ATOM   3896  CD1 PHE A 242      72.324  64.129  93.521  1.00  0.00           C
ATOM   3898  CE1 PHE A 242      72.504  64.189  94.901  1.00  0.00           C
ATOM   3900  CZ  PHE A 242      73.624  64.849  95.421  1.00  0.00           C
ATOM   3902  CD2 PHE A 242      74.334  65.439  93.191  1.00  0.00           C
ATOM   3904  CE2 PHE A 242      74.524  65.489  94.580  1.00  0.00           C
ATOM   3906  C   PHE A 242      72.914  66.269  89.332  1.00  0.00           C
ATOM   3907  O   PHE A 242      73.554  67.319  89.332  1.00  0.00           O
ATOM   3908  N   LYS A 243      72.704  65.579  88.181  1.00  0.00           N
ATOM   3910  CA  LYS A 243      73.284  66.039  86.921  1.00  0.00           C
ATOM   3912  CB  LYS A 243      73.134  65.019  85.741  1.00  0.00           C
ATOM   3915  CG  LYS A 243      71.814  65.009  84.951  1.00  0.00           C
ATOM   3918  CD  LYS A 243      71.894  64.429  83.521  1.00  0.00           C
ATOM   3921  CE  LYS A 243      70.524  64.579  82.850  1.00  0.00           C
ATOM   3924  NZ  LYS A 243      70.374  63.849  81.581  1.00  0.00           N
ATOM   3928  C   LYS A 243      72.744  67.419  86.540  1.00  0.00           C
ATOM   3929  O   LYS A 243      73.484  68.279  86.051  1.00  0.00           O
ATOM   3930  N   ALA A 244      71.434  67.669  86.770  1.00  0.00           N
ATOM   3932  CA  ALA A 244      70.764  68.899  86.382  1.00  0.00           C
ATOM   3934  CB  ALA A 244      69.244  68.639  86.411  1.00  0.00           C
ATOM   3938  C   ALA A 244      71.124  70.089  87.260  1.00  0.00           C
ATOM   3939  O   ALA A 244      71.054  71.249  86.861  1.00  0.00           O
ATOM   3940  N   HIS A 245      71.614  69.839  88.491  1.00  0.00           N
ATOM   3942  CA  HIS A 245      72.124  70.869  89.371  1.00  0.00           C
ATOM   3944  CB  HIS A 245      71.804  70.539  90.851  1.00  0.00           C
ATOM   3947  ND1 HIS A 245      69.364  69.869  91.122  1.00  0.00           N
ATOM   3949  CG  HIS A 245      70.354  70.819  91.151  1.00  0.00           C
ATOM   3950  CE1 HIS A 245      68.214  70.479  91.501  1.00  0.00           C
ATOM   3952  NE2 HIS A 245      68.404  71.749  91.791  1.00  0.00           N
ATOM   3953  CD2 HIS A 245      69.754  71.969  91.561  1.00  0.00           C
ATOM   3955  C   HIS A 245      73.614  71.119  89.191  1.00  0.00           C
ATOM   3956  O   HIS A 245      74.214  71.929  89.891  1.00  0.00           O
ATOM   3957  N   GLY A 246      74.244  70.459  88.201  1.00  0.00           N
ATOM   3959  CA  GLY A 246      75.644  70.659  87.861  1.00  0.00           C
ATOM   3962  C   GLY A 246      76.554  69.679  88.531  1.00  0.00           C
ATOM   3963  O   GLY A 246      77.624  70.039  89.021  1.00  0.00           O
ATOM   3964  N   TRP A 247      76.174  68.389  88.622  1.00  0.00           N
ATOM   3966  CA  TRP A 247      77.144  67.369  89.001  1.00  0.00           C
ATOM   3968  CB  TRP A 247      76.464  66.069  89.521  1.00  0.00           C
ATOM   3971  CG  TRP A 247      77.454  65.069  90.021  1.00  0.00           C
ATOM   3972  CD1 TRP A 247      78.114  64.119  89.281  1.00  0.00           C
ATOM   3974  NE1 TRP A 247      79.124  63.569  90.031  1.00  0.00           N
ATOM   3976  CE2 TRP A 247      79.134  64.149  91.250  1.00  0.00           C
ATOM   3977  CD2 TRP A 247      78.084  65.089  91.301  1.00  0.00           C
ATOM   3978  CE3 TRP A 247      77.894  65.849  92.451  1.00  0.00           C
ATOM   3980  CZ3 TRP A 247      78.704  65.609  93.561  1.00  0.00           C
ATOM   3982  CZ2 TRP A 247      79.974  63.949  92.320  1.00  0.00           C
ATOM   3984  CH2 TRP A 247      79.734  64.689  93.482  1.00  0.00           C
ATOM   3986  C   TRP A 247      78.064  67.019  87.850  1.00  0.00           C
ATOM   3987  O   TRP A 247      77.674  66.329  86.910  1.00  0.00           O
ATOM   3988  N   VAL A 248      79.354  67.399  87.951  1.00  0.00           N
ATOM   3990  CA  VAL A 248      80.384  66.959  87.040  1.00  0.00           C
ATOM   3992  CB  VAL A 248      81.464  68.019  86.821  1.00  0.00           C
ATOM   3994  CG1 VAL A 248      82.044  68.459  88.171  1.00  0.00           C
ATOM   3998  CG2 VAL A 248      82.574  67.529  85.861  1.00  0.00           C
ATOM   4002  C   VAL A 248      80.934  65.609  87.481  1.00  0.00           C
ATOM   4003  O   VAL A 248      81.324  65.389  88.631  1.00  0.00           O
ATOM   4004  N   LYS A 249      80.944  64.619  86.571  1.00  0.00           N
ATOM   4006  CA  LYS A 249      81.514  63.329  86.900  1.00  0.00           C
ATOM   4008  CB  LYS A 249      81.154  62.199  85.900  1.00  0.00           C
ATOM   4011  CG  LYS A 249      81.744  62.329  84.491  1.00  0.00           C
ATOM   4014  CD  LYS A 249      81.624  61.019  83.672  1.00  0.00           C
ATOM   4017  CE  LYS A 249      80.284  60.299  83.850  1.00  0.00           C
ATOM   4020  NZ  LYS A 249      80.124  59.199  82.891  1.00  0.00           N
ATOM   4024  C   LYS A 249      83.014  63.369  87.120  1.00  0.00           C
ATOM   4025  O   LYS A 249      83.754  64.119  86.480  1.00  0.00           O
ATOM   4026  N   GLY A 250      83.504  62.539  88.051  1.00  0.00           N
ATOM   4028  CA  GLY A 250      84.914  62.339  88.311  1.00  0.00           C
ATOM   4031  C   GLY A 250      85.604  63.369  89.161  1.00  0.00           C
ATOM   4032  O   GLY A 250      86.674  63.089  89.690  1.00  0.00           O
ATOM   4033  N   ASP A 251      85.044  64.589  89.311  1.00  0.00           N
ATOM   4035  CA  ASP A 251      85.694  65.629  90.062  1.00  0.00           C
ATOM   4037  CB  ASP A 251      85.204  67.049  89.680  1.00  0.00           C
ATOM   4040  CG  ASP A 251      85.824  67.539  88.391  1.00  0.00           C
ATOM   4041  OD1 ASP A 251      86.714  66.819  87.861  1.00  0.00           O
ATOM   4042  OD2 ASP A 251      85.514  68.679  87.981  1.00  0.00           O
ATOM   4043  C   ASP A 251      85.584  65.459  91.551  1.00  0.00           C
ATOM   4044  O   ASP A 251      84.664  64.869  92.111  1.00  0.00           O
ATOM   4045  N   GLN A 252      86.574  66.039  92.251  1.00  0.00           N
ATOM   4047  CA  GLN A 252      86.634  66.049  93.691  1.00  0.00           C
ATOM   4049  CB  GLN A 252      87.884  66.799  94.201  1.00  0.00           C
ATOM   4052  CG  GLN A 252      89.224  66.279  93.622  1.00  0.00           C
ATOM   4055  CD  GLN A 252      90.364  67.159  94.130  1.00  0.00           C
ATOM   4056  OE1 GLN A 252      90.214  68.379  94.241  1.00  0.00           O
ATOM   4057  NE2 GLN A 252      91.534  66.549  94.410  1.00  0.00           N
ATOM   4060  C   GLN A 252      85.404  66.679  94.321  1.00  0.00           C
ATOM   4061  O   GLN A 252      84.834  67.639  93.820  1.00  0.00           O
ATOM   4062  N   VAL A 253      84.954  66.129  95.462  1.00  0.00           N
ATOM   4064  CA  VAL A 253      83.844  66.679  96.202  1.00  0.00           C
ATOM   4066  CB  VAL A 253      83.144  65.619  97.031  1.00  0.00           C
ATOM   4068  CG1 VAL A 253      82.004  66.239  97.840  1.00  0.00           C
ATOM   4072  CG2 VAL A 253      82.574  64.539  96.110  1.00  0.00           C
ATOM   4076  C   VAL A 253      84.344  67.769  97.121  1.00  0.00           C
ATOM   4077  O   VAL A 253      83.954  68.929  97.021  1.00  0.00           O
ATOM   4078  N   ALA A 254      85.264  67.399  98.001  1.00  0.00           N
ATOM   4080  CA  ALA A 254      86.014  68.319  98.801  1.00  0.00           C
ATOM   4082  CB  ALA A 254      85.294  68.609 100.141  1.00  0.00           C
ATOM   4086  C   ALA A 254      87.334  67.629  99.011  1.00  0.00           C
ATOM   4087  O   ALA A 254      87.444  66.409  98.911  1.00  0.00           O
ATOM   4088  N   VAL A 255      88.394  68.399  99.270  1.00  0.00           N
ATOM   4090  CA  VAL A 255      89.664  67.859  99.732  1.00  0.00           C
ATOM   4092  CB  VAL A 255      90.854  68.079  98.811  1.00  0.00           C
ATOM   4094  CG1 VAL A 255      90.584  67.389  97.460  1.00  0.00           C
ATOM   4098  CG2 VAL A 255      91.154  69.559  98.570  1.00  0.00           C
ATOM   4102  C   VAL A 255      89.954  68.459 101.070  1.00  0.00           C
ATOM   4103  O   VAL A 255      89.714  69.639 101.311  1.00  0.00           O
ATOM   4104  N   MET A 256      90.464  67.659 102.010  1.00  0.00           N
ATOM   4106  CA  MET A 256      90.994  68.119 103.281  1.00  0.00           C
ATOM   4108  CB  MET A 256      91.364  66.909 104.171  1.00  0.00           C
ATOM   4111  CG  MET A 256      91.614  67.239 105.650  1.00  0.00           C
ATOM   4114  SD  MET A 256      92.134  65.829 106.671  1.00  0.00           S
ATOM   4115  CE  MET A 256      90.644  64.809 106.482  1.00  0.00           C
ATOM   4119  C   MET A 256      92.204  69.029 103.061  1.00  0.00           C
ATOM   4120  O   MET A 256      92.904  68.929 102.051  1.00  0.00           O
ATOM   4121  N   ALA A 257      92.454  69.969 103.971  1.00  0.00           N
ATOM   4123  CA  ALA A 257      93.664  70.759 103.961  1.00  0.00           C
ATOM   4125  CB  ALA A 257      93.304  72.229 103.842  1.00  0.00           C
ATOM   4129  C   ALA A 257      94.384  70.619 105.261  1.00  0.00           C
ATOM   4130  O   ALA A 257      93.754  70.579 106.321  1.00  0.00           O
ATOM   4131  N   ASN A 258      95.734  70.629 105.221  1.00  0.00           N
ATOM   4133  CA  ASN A 258      96.534  70.869 106.411  1.00  0.00           C
ATOM   4135  CB  ASN A 258      98.064  70.629 106.281  1.00  0.00           C
ATOM   4138  CG  ASN A 258      98.464  69.289 105.681  1.00  0.00           C
ATOM   4139  OD1 ASN A 258      98.224  68.199 106.191  1.00  0.00           O
ATOM   4140  ND2 ASN A 258      99.204  69.369 104.551  1.00  0.00           N
ATOM   4143  C   ASN A 258      96.404  72.319 106.831  1.00  0.00           C
ATOM   4144  O   ASN A 258      96.084  73.199 106.031  1.00  0.00           O
ATOM   4145  N   GLY A 259      96.714  72.599 108.102  1.00  0.00           N
ATOM   4147  CA  GLY A 259      96.834  73.979 108.561  1.00  0.00           C
ATOM   4150  C   GLY A 259      95.604  74.419 109.282  1.00  0.00           C
ATOM   4151  O   GLY A 259      94.754  73.619 109.661  1.00  0.00           O
ATOM   4152  N   GLN A 260      95.514  75.709 109.540  1.00  0.00           N
ATOM   4154  CA  GLN A 260      94.444  76.279 110.331  1.00  0.00           C
ATOM   4156  CB  GLN A 260      94.844  76.319 111.841  1.00  0.00           C
ATOM   4159  CG  GLN A 260      93.704  76.089 112.872  1.00  0.00           C
ATOM   4162  CD  GLN A 260      93.354  74.619 113.172  1.00  0.00           C
ATOM   4163  OE1 GLN A 260      92.844  74.289 114.241  1.00  0.00           O
ATOM   4164  NE2 GLN A 260      93.594  73.719 112.211  1.00  0.00           N
ATOM   4167  C   GLN A 260      94.324  77.679 109.801  1.00  0.00           C
ATOM   4168  O   GLN A 260      95.314  78.409 109.720  1.00  0.00           O
ATOM   4169  N   ALA A 261      93.094  78.129 109.492  1.00  0.00           N
ATOM   4171  CA  ALA A 261      92.824  79.529 109.311  1.00  0.00           C
ATOM   4173  CB  ALA A 261      92.334  79.829 107.901  1.00  0.00           C
ATOM   4177  C   ALA A 261      91.774  79.929 110.322  1.00  0.00           C
ATOM   4178  O   ALA A 261      90.634  79.459 110.261  1.00  0.00           O
ATOM   4179  N   PRO A 262      92.124  80.779 111.271  1.00  0.00           N
ATOM   4180  CD  PRO A 262      93.474  80.679 111.861  1.00  0.00           C
ATOM   4183  CA  PRO A 262      91.144  81.209 112.271  1.00  0.00           C
ATOM   4185  CB  PRO A 262      91.944  81.179 113.570  1.00  0.00           C
ATOM   4188  CG  PRO A 262      93.394  81.399 113.190  1.00  0.00           C
ATOM   4191  C   PRO A 262      90.664  82.609 111.981  1.00  0.00           C
ATOM   4192  O   PRO A 262      89.824  83.139 112.711  1.00  0.00           O
ATOM   4193  N   GLY A 263      91.194  83.299 110.951  1.00  0.00           N
ATOM   4195  CA  GLY A 263      90.854  84.699 110.731  1.00  0.00           C
ATOM   4198  C   GLY A 263      89.494  84.959 110.121  1.00  0.00           C
ATOM   4199  O   GLY A 263      89.014  86.079 110.121  1.00  0.00           O
ATOM   4200  N   LEU A 264      88.874  83.939 109.510  1.00  0.00           N
ATOM   4202  CA  LEU A 264      87.824  84.129 108.521  1.00  0.00           C
ATOM   4204  CB  LEU A 264      88.434  83.729 107.121  1.00  0.00           C
ATOM   4207  CG  LEU A 264      89.764  84.459 106.730  1.00  0.00           C
ATOM   4209  CD1 LEU A 264      90.634  83.719 105.690  1.00  0.00           C
ATOM   4213  CD2 LEU A 264      89.544  85.909 106.251  1.00  0.00           C
ATOM   4217  C   LEU A 264      86.534  83.349 108.961  1.00  0.00           C
ATOM   4218  O   LEU A 264      86.724  82.299 109.551  1.00  0.00           O
ATOM   4219  N   PRO A 265      85.254  83.759 108.821  1.00  0.00           N
ATOM   4220  CD  PRO A 265      84.954  85.179 108.671  1.00  0.00           C
ATOM   4223  CA  PRO A 265      84.064  82.989 109.300  1.00  0.00           C
ATOM   4225  CB  PRO A 265      83.064  84.109 109.701  1.00  0.00           C
ATOM   4228  CG  PRO A 265      83.814  85.449 109.641  1.00  0.00           C
ATOM   4231  C   PRO A 265      83.314  82.009 108.330  1.00  0.00           C
ATOM   4232  O   PRO A 265      82.574  82.489 107.481  1.00  0.00           O
ATOM   4233  N   ASN A 266      83.404  80.649 108.441  1.00  0.00           N
ATOM   4235  CA  ASN A 266      82.754  79.609 107.581  1.00  0.00           C
ATOM   4237  CB  ASN A 266      83.014  78.089 107.962  1.00  0.00           C
ATOM   4240  CG  ASN A 266      82.634  77.609 109.361  1.00  0.00           C
ATOM   4241  OD1 ASN A 266      82.234  76.449 109.540  1.00  0.00           O
ATOM   4242  ND2 ASN A 266      82.644  78.469 110.401  1.00  0.00           N
ATOM   4245  C   ASN A 266      81.284  79.649 107.121  1.00  0.00           C
ATOM   4246  O   ASN A 266      80.414  80.309 107.681  1.00  0.00           O
ATOM   4247  N   GLY A 267      81.004  78.809 106.081  1.00  0.00           N
ATOM   4249  CA  GLY A 267      79.714  78.329 105.631  1.00  0.00           C
ATOM   4252  C   GLY A 267      79.954  77.399 104.471  1.00  0.00           C
ATOM   4253  O   GLY A 267      81.104  77.039 104.212  1.00  0.00           O
ATOM   4254  N   PHE A 268      78.894  77.019 103.710  1.00  0.00           N
ATOM   4256  CA  PHE A 268      79.014  76.339 102.421  1.00  0.00           C
ATOM   4258  CB  PHE A 268      78.024  75.129 102.281  1.00  0.00           C
ATOM   4261  CG  PHE A 268      76.564  75.539 102.320  1.00  0.00           C
ATOM   4262  CD1 PHE A 268      75.914  75.679 103.551  1.00  0.00           C
ATOM   4264  CE1 PHE A 268      74.594  76.139 103.601  1.00  0.00           C
ATOM   4266  CZ  PHE A 268      73.914  76.449 102.421  1.00  0.00           C
ATOM   4268  CD2 PHE A 268      75.864  75.829 101.131  1.00  0.00           C
ATOM   4270  CE2 PHE A 268      74.544  76.289 101.181  1.00  0.00           C
ATOM   4272  C   PHE A 268      78.724  77.269 101.251  1.00  0.00           C
ATOM   4273  O   PHE A 268      79.164  77.039 100.131  1.00  0.00           O
ATOM   4274  N   LYS A 269      77.954  78.359 101.482  1.00  0.00           N
ATOM   4276  CA  LYS A 269      77.584  79.299 100.441  1.00  0.00           C
ATOM   4278  CB  LYS A 269      76.454  80.219 100.991  1.00  0.00           C
ATOM   4281  CG  LYS A 269      76.764  81.019 102.271  1.00  0.00           C
ATOM   4284  CD  LYS A 269      75.554  81.849 102.752  1.00  0.00           C
ATOM   4287  CE  LYS A 269      74.844  82.689 101.671  1.00  0.00           C
ATOM   4290  NZ  LYS A 269      75.784  83.329 100.751  1.00  0.00           N
ATOM   4294  C   LYS A 269      78.764  80.079  99.860  1.00  0.00           C
ATOM   4295  O   LYS A 269      78.994  80.169  98.651  1.00  0.00           O
ATOM   4296  N   THR A 270      79.594  80.509 100.812  1.00  0.00           N
ATOM   4298  CA  THR A 270      81.034  80.589 100.861  1.00  0.00           C
ATOM   4300  CB  THR A 270      81.324  79.499 101.870  1.00  0.00           C
ATOM   4302  OG1 THR A 270      80.664  79.879 103.061  1.00  0.00           O
ATOM   4304  CG2 THR A 270      82.774  79.269 102.220  1.00  0.00           C
ATOM   4308  C   THR A 270      81.904  80.479  99.611  1.00  0.00           C
ATOM   4309  O   THR A 270      81.844  79.519  98.842  1.00  0.00           O
ATOM   4310  N   LYS A 271      82.764  81.509  99.391  1.00  0.00           N
ATOM   4312  CA  LYS A 271      83.764  81.529  98.342  1.00  0.00           C
ATOM   4314  CB  LYS A 271      83.204  82.149  97.031  1.00  0.00           C
ATOM   4317  CG  LYS A 271      82.074  81.369  96.331  1.00  0.00           C
ATOM   4320  CD  LYS A 271      82.534  80.009  95.771  1.00  0.00           C
ATOM   4323  CE  LYS A 271      81.424  79.119  95.211  1.00  0.00           C
ATOM   4326  NZ  LYS A 271      80.604  78.619  96.321  1.00  0.00           N
ATOM   4330  C   LYS A 271      85.024  82.309  98.741  1.00  0.00           C
ATOM   4331  O   LYS A 271      84.924  83.429  99.241  1.00  0.00           O
ATOM   4332  N   TYR A 272      86.234  81.749  98.491  1.00  0.00           N
ATOM   4334  CA  TYR A 272      87.484  82.479  98.312  1.00  0.00           C
ATOM   4336  CB  TYR A 272      88.434  82.399  99.551  1.00  0.00           C
ATOM   4339  CG  TYR A 272      88.114  83.309 100.701  1.00  0.00           C
ATOM   4340  CD1 TYR A 272      87.444  84.539 100.561  1.00  0.00           C
ATOM   4342  CE1 TYR A 272      87.084  85.299 101.680  1.00  0.00           C
ATOM   4344  CZ  TYR A 272      87.404  84.839 102.971  1.00  0.00           C
ATOM   4345  OH  TYR A 272      86.894  85.489 104.101  1.00  0.00           O
ATOM   4347  CD2 TYR A 272      88.504  82.909 101.992  1.00  0.00           C
ATOM   4349  CE2 TYR A 272      88.124  83.649 103.120  1.00  0.00           C
ATOM   4351  C   TYR A 272      88.274  81.859  97.161  1.00  0.00           C
ATOM   4352  O   TYR A 272      88.114  80.679  96.852  1.00  0.00           O
ATOM   4353  N   SER A 273      89.174  82.619  96.521  1.00  0.00           N
ATOM   4355  CA  SER A 273      90.224  82.109  95.641  1.00  0.00           C
ATOM   4357  CB  SER A 273      90.924  83.229  94.831  1.00  0.00           C
ATOM   4360  OG  SER A 273      91.534  84.189  95.690  1.00  0.00           O
ATOM   4362  C   SER A 273      91.244  81.279  96.391  1.00  0.00           C
ATOM   4363  O   SER A 273      91.404  81.409  97.611  1.00  0.00           O
ATOM   4364  N   ILE A 274      91.984  80.379  95.690  1.00  0.00           N
ATOM   4366  CA  ILE A 274      93.014  79.579  96.342  1.00  0.00           C
ATOM   4368  CB  ILE A 274      93.674  78.579  95.380  1.00  0.00           C
ATOM   4370  CG2 ILE A 274      94.884  77.919  96.061  1.00  0.00           C
ATOM   4374  CG1 ILE A 274      92.654  77.519  94.941  1.00  0.00           C
ATOM   4377  CD  ILE A 274      93.114  76.649  93.762  1.00  0.00           C
ATOM   4381  C   ILE A 274      94.084  80.429  97.010  1.00  0.00           C
ATOM   4382  O   ILE A 274      94.494  80.189  98.141  1.00  0.00           O
ATOM   4383  N   SER A 275      94.494  81.509  96.342  1.00  0.00           N
ATOM   4385  CA  SER A 275      95.434  82.509  96.811  1.00  0.00           C
ATOM   4387  CB  SER A 275      95.734  83.549  95.690  1.00  0.00           C
ATOM   4390  OG  SER A 275      94.524  84.049  95.092  1.00  0.00           O
ATOM   4392  C   SER A 275      95.004  83.159  98.120  1.00  0.00           C
ATOM   4393  O   SER A 275      95.824  83.339  99.021  1.00  0.00           O
ATOM   4394  N   GLN A 276      93.704  83.469  98.312  1.00  0.00           N
ATOM   4396  CA  GLN A 276      93.204  83.929  99.611  1.00  0.00           C
ATOM   4398  CB  GLN A 276      91.714  84.399  99.551  1.00  0.00           C
ATOM   4401  CG  GLN A 276      91.444  85.749  98.831  1.00  0.00           C
ATOM   4404  CD  GLN A 276      89.974  86.219  98.900  1.00  0.00           C
ATOM   4405  OE1 GLN A 276      89.234  86.169  97.921  1.00  0.00           O
ATOM   4406  NE2 GLN A 276      89.554  86.789 100.061  1.00  0.00           N
ATOM   4409  C   GLN A 276      93.364  82.909 100.751  1.00  0.00           C
ATOM   4410  O   GLN A 276      93.814  83.259 101.841  1.00  0.00           O
ATOM   4411  N   LEU A 277      93.024  81.629 100.480  1.00  0.00           N
ATOM   4413  CA  LEU A 277      93.204  80.489 101.361  1.00  0.00           C
ATOM   4415  CB  LEU A 277      92.434  79.249 100.842  1.00  0.00           C
ATOM   4418  CG  LEU A 277      90.904  79.449 100.790  1.00  0.00           C
ATOM   4420  CD1 LEU A 277      90.204  78.269 100.121  1.00  0.00           C
ATOM   4424  CD2 LEU A 277      90.314  79.629 102.191  1.00  0.00           C
ATOM   4428  C   LEU A 277      94.654  80.129 101.642  1.00  0.00           C
ATOM   4429  O   LEU A 277      95.014  79.829 102.771  1.00  0.00           O
ATOM   4430  N   ALA A 278      95.544  80.199 100.641  1.00  0.00           N
ATOM   4432  CA  ALA A 278      96.974  80.059 100.830  1.00  0.00           C
ATOM   4434  CB  ALA A 278      97.674  80.109  99.460  1.00  0.00           C
ATOM   4438  C   ALA A 278      97.574  81.079 101.791  1.00  0.00           C
ATOM   4439  O   ALA A 278      98.334  80.739 102.691  1.00  0.00           O
ATOM   4440  N   ALA A 279      97.194  82.369 101.691  1.00  0.00           N
ATOM   4442  CA  ALA A 279      97.574  83.399 102.650  1.00  0.00           C
ATOM   4444  CB  ALA A 279      97.124  84.759 102.101  1.00  0.00           C
ATOM   4448  C   ALA A 279      96.964  83.209 104.051  1.00  0.00           C
ATOM   4449  O   ALA A 279      97.464  83.699 105.061  1.00  0.00           O
ATOM   4450  N   ALA A 280      95.854  82.459 104.142  1.00  0.00           N
ATOM   4452  CA  ALA A 280      95.184  82.179 105.392  1.00  0.00           C
ATOM   4454  CB  ALA A 280      93.694  81.909 105.131  1.00  0.00           C
ATOM   4458  C   ALA A 280      95.804  81.039 106.191  1.00  0.00           C
ATOM   4459  O   ALA A 280      95.564  80.919 107.391  1.00  0.00           O
ATOM   4460  N   GLY A 281      96.654  80.209 105.541  1.00  0.00           N
ATOM   4462  CA  GLY A 281      97.404  79.129 106.181  1.00  0.00           C
ATOM   4465  C   GLY A 281      96.914  77.749 105.821  1.00  0.00           C
ATOM   4466  O   GLY A 281      97.084  76.819 106.611  1.00  0.00           O
ATOM   4467  N   LEU A 282      96.314  77.579 104.632  1.00  0.00           N
ATOM   4469  CA  LEU A 282      95.804  76.279 104.212  1.00  0.00           C
ATOM   4471  CB  LEU A 282      94.334  76.339 103.681  1.00  0.00           C
ATOM   4474  CG  LEU A 282      93.214  76.629 104.711  1.00  0.00           C
ATOM   4476  CD1 LEU A 282      93.344  75.789 105.991  1.00  0.00           C
ATOM   4480  CD2 LEU A 282      93.084  78.119 105.041  1.00  0.00           C
ATOM   4484  C   LEU A 282      96.654  75.699 103.091  1.00  0.00           C
ATOM   4485  O   LEU A 282      97.154  76.419 102.232  1.00  0.00           O
ATOM   4486  N   THR A 283      96.834  74.359 103.061  1.00  0.00           N
ATOM   4488  CA  THR A 283      97.434  73.699 101.891  1.00  0.00           C
ATOM   4490  CB  THR A 283      98.934  73.419 102.010  1.00  0.00           C
ATOM   4492  OG1 THR A 283      99.514  72.849 100.842  1.00  0.00           O
ATOM   4494  CG2 THR A 283      99.234  72.459 103.161  1.00  0.00           C
ATOM   4498  C   THR A 283      96.664  72.419 101.551  1.00  0.00           C
ATOM   4499  O   THR A 283      96.324  71.619 102.431  1.00  0.00           O
ATOM   4500  N   PRO A 284      96.294  72.189 100.290  1.00  0.00           N
ATOM   4501  CD  PRO A 284      96.714  72.999  99.130  1.00  0.00           C
ATOM   4504  CA  PRO A 284      95.384  71.129  99.911  1.00  0.00           C
ATOM   4506  CB  PRO A 284      94.954  71.519  98.482  1.00  0.00           C
ATOM   4509  CG  PRO A 284      96.124  72.299  97.910  1.00  0.00           C
ATOM   4512  C   PRO A 284      96.014  69.749  99.971  1.00  0.00           C
ATOM   4513  O   PRO A 284      97.124  69.529  99.481  1.00  0.00           O
ATOM   4514  N   GLN A 285      95.294  68.769 100.550  1.00  0.00           N
ATOM   4516  CA  GLN A 285      95.754  67.399 100.721  1.00  0.00           C
ATOM   4518  CB  GLN A 285      94.884  66.669 101.800  1.00  0.00           C
ATOM   4521  CG  GLN A 285      95.484  65.359 102.372  1.00  0.00           C
ATOM   4524  CD  GLN A 285      94.684  64.899 103.601  1.00  0.00           C
ATOM   4525  OE1 GLN A 285      93.624  64.279 103.482  1.00  0.00           O
ATOM   4526  NE2 GLN A 285      95.164  65.299 104.801  1.00  0.00           N
ATOM   4529  C   GLN A 285      95.744  66.579  99.471  1.00  0.00           C
ATOM   4530  O   GLN A 285      96.294  65.489  99.460  1.00  0.00           O
ATOM   4531  N   GLN A 286      95.134  67.079  98.391  1.00  0.00           N
ATOM   4533  CA  GLN A 286      95.304  66.489  97.092  1.00  0.00           C
ATOM   4535  CB  GLN A 286      94.154  65.499  96.751  1.00  0.00           C
ATOM   4538  CG  GLN A 286      94.104  64.239  97.661  1.00  0.00           C
ATOM   4541  CD  GLN A 286      95.274  63.239  97.571  1.00  0.00           C
ATOM   4542  OE1 GLN A 286      95.304  62.299  98.371  1.00  0.00           O
ATOM   4543  NE2 GLN A 286      96.174  63.379  96.572  1.00  0.00           N
ATOM   4546  C   GLN A 286      95.264  67.669  96.161  1.00  0.00           C
ATOM   4547  O   GLN A 286      94.644  68.659  96.551  1.00  0.00           O
ATOM   4548  N   PRO A 287      95.924  67.679  95.001  1.00  0.00           N
ATOM   4549  CD  PRO A 287      96.864  66.639  94.580  1.00  0.00           C
ATOM   4552  CA  PRO A 287      95.814  68.709  93.970  1.00  0.00           C
ATOM   4554  CB  PRO A 287      96.414  68.069  92.730  1.00  0.00           C
ATOM   4557  CG  PRO A 287      97.504  67.199  93.311  1.00  0.00           C
ATOM   4560  C   PRO A 287      94.444  69.249  93.691  1.00  0.00           C
ATOM   4561  O   PRO A 287      93.484  68.499  93.731  1.00  0.00           O
ATOM   4562  N   LEU A 288      94.364  70.549  93.370  1.00  0.00           N
ATOM   4564  CA  LEU A 288      93.124  71.249  93.090  1.00  0.00           C
ATOM   4566  CB  LEU A 288      93.014  72.589  93.871  1.00  0.00           C
ATOM   4569  CG  LEU A 288      92.914  72.439  95.401  1.00  0.00           C
ATOM   4571  CD1 LEU A 288      92.854  73.829  96.051  1.00  0.00           C
ATOM   4575  CD2 LEU A 288      91.684  71.639  95.842  1.00  0.00           C
ATOM   4579  C   LEU A 288      92.984  71.489  91.600  1.00  0.00           C
ATOM   4580  O   LEU A 288      92.394  72.479  91.180  1.00  0.00           O
ATOM   4581  N   GLY A 289      93.484  70.549  90.751  1.00  0.00           N
ATOM   4583  CA  GLY A 289      93.484  70.579  89.270  1.00  0.00           C
ATOM   4586  C   GLY A 289      93.604  71.949  88.651  1.00  0.00           C
ATOM   4587  O   GLY A 289      94.644  72.589  88.781  1.00  0.00           O
ATOM   4588  N   ASN A 290      92.544  72.439  87.981  1.00  0.00           N
ATOM   4590  CA  ASN A 290      92.464  73.809  87.531  1.00  0.00           C
ATOM   4592  CB  ASN A 290      92.394  73.919  85.991  1.00  0.00           C
ATOM   4595  CG  ASN A 290      93.724  73.489  85.370  1.00  0.00           C
ATOM   4596  OD1 ASN A 290      94.764  74.109  85.590  1.00  0.00           O
ATOM   4597  ND2 ASN A 290      93.704  72.429  84.540  1.00  0.00           N
ATOM   4600  C   ASN A 290      91.284  74.569  88.160  1.00  0.00           C
ATOM   4601  O   ASN A 290      90.834  75.579  87.632  1.00  0.00           O
ATOM   4602  N   HIS A 291      90.794  74.139  89.340  1.00  0.00           N
ATOM   4604  CA  HIS A 291      89.924  74.959  90.191  1.00  0.00           C
ATOM   4606  CB  HIS A 291      89.434  74.229  91.490  1.00  0.00           C
ATOM   4609  ND1 HIS A 291      87.414  73.099  90.501  1.00  0.00           N
ATOM   4610  CG  HIS A 291      88.564  73.019  91.262  1.00  0.00           C
ATOM   4611  CE1 HIS A 291      86.954  71.859  90.451  1.00  0.00           C
ATOM   4613  NE2 HIS A 291      87.734  70.999  91.141  1.00  0.00           N
ATOM   4615  CD2 HIS A 291      88.764  71.739  91.681  1.00  0.00           C
ATOM   4617  C   HIS A 291      90.624  76.239  90.631  1.00  0.00           C
ATOM   4618  O   HIS A 291      91.814  76.219  90.961  1.00  0.00           O
ATOM   4619  N   GLN A 292      89.944  77.399  90.641  1.00  0.00           N
ATOM   4621  CA  GLN A 292      90.554  78.689  90.951  1.00  0.00           C
ATOM   4623  CB  GLN A 292      90.094  79.779  89.941  1.00  0.00           C
ATOM   4626  CG  GLN A 292      90.394  79.489  88.451  1.00  0.00           C
ATOM   4629  CD  GLN A 292      89.394  78.499  87.841  1.00  0.00           C
ATOM   4630  OE1 GLN A 292      88.364  78.179  88.451  1.00  0.00           O
ATOM   4631  NE2 GLN A 292      89.674  78.039  86.611  1.00  0.00           N
ATOM   4634  C   GLN A 292      90.124  79.169  92.320  1.00  0.00           C
ATOM   4635  O   GLN A 292      90.834  79.899  93.010  1.00  0.00           O
ATOM   4636  N   GLN A 293      88.924  78.769  92.761  1.00  0.00           N
ATOM   4638  CA  GLN A 293      88.314  79.299  93.941  1.00  0.00           C
ATOM   4640  CB  GLN A 293      87.384  80.499  93.591  1.00  0.00           C
ATOM   4643  CG  GLN A 293      86.024  80.129  92.941  1.00  0.00           C
ATOM   4646  CD  GLN A 293      85.044  81.309  92.870  1.00  0.00           C
ATOM   4647  OE1 GLN A 293      85.294  82.439  93.281  1.00  0.00           O
ATOM   4648  NE2 GLN A 293      83.854  80.999  92.301  1.00  0.00           N
ATOM   4651  C   GLN A 293      87.564  78.119  94.481  1.00  0.00           C
ATOM   4652  O   GLN A 293      87.134  77.259  93.721  1.00  0.00           O
ATOM   4653  N   ALA A 294      87.454  78.019  95.812  1.00  0.00           N
ATOM   4655  CA  ALA A 294      86.724  76.969  96.471  1.00  0.00           C
ATOM   4657  CB  ALA A 294      87.664  75.889  97.062  1.00  0.00           C
ATOM   4661  C   ALA A 294      85.914  77.609  97.561  1.00  0.00           C
ATOM   4662  O   ALA A 294      86.294  78.649  98.111  1.00  0.00           O
ATOM   4663  N   SER A 295      84.774  77.019  97.930  1.00  0.00           N
ATOM   4665  CA  SER A 295      84.254  77.209  99.270  1.00  0.00           C
ATOM   4667  CB  SER A 295      82.834  76.629  99.460  1.00  0.00           C
ATOM   4670  OG  SER A 295      82.834  75.249  99.130  1.00  0.00           O
ATOM   4672  C   SER A 295      85.234  76.589 100.240  1.00  0.00           C
ATOM   4673  O   SER A 295      85.964  75.659  99.921  1.00  0.00           O
ATOM   4674  N   LEU A 296      85.344  77.099 101.461  1.00  0.00           N
ATOM   4676  CA  LEU A 296      86.124  76.429 102.460  1.00  0.00           C
ATOM   4678  CB  LEU A 296      87.444  77.189 102.732  1.00  0.00           C
ATOM   4681  CG  LEU A 296      88.184  77.139 104.090  1.00  0.00           C
ATOM   4683  CD1 LEU A 296      87.384  76.899 105.372  1.00  0.00           C
ATOM   4687  CD2 LEU A 296      89.334  76.149 104.051  1.00  0.00           C
ATOM   4691  C   LEU A 296      85.144  76.109 103.561  1.00  0.00           C
ATOM   4692  O   LEU A 296      84.394  76.959 104.051  1.00  0.00           O
ATOM   4693  N   LEU A 297      85.094  74.809 103.891  1.00  0.00           N
ATOM   4695  CA  LEU A 297      84.114  74.189 104.732  1.00  0.00           C
ATOM   4697  CB  LEU A 297      83.514  72.879 104.151  1.00  0.00           C
ATOM   4700  CG  LEU A 297      82.554  72.999 102.951  1.00  0.00           C
ATOM   4702  CD1 LEU A 297      81.264  73.739 103.312  1.00  0.00           C
ATOM   4706  CD2 LEU A 297      83.194  73.659 101.741  1.00  0.00           C
ATOM   4710  C   LEU A 297      84.914  73.809 105.951  1.00  0.00           C
ATOM   4711  O   LEU A 297      86.104  73.499 105.871  1.00  0.00           O
ATOM   4712  N   ARG A 298      84.284  73.829 107.121  1.00  0.00           N
ATOM   4714  CA  ARG A 298      85.004  73.439 108.301  1.00  0.00           C
ATOM   4716  CB  ARG A 298      85.424  74.689 109.072  1.00  0.00           C
ATOM   4719  CG  ARG A 298      86.164  74.409 110.392  1.00  0.00           C
ATOM   4722  CD  ARG A 298      86.094  75.609 111.321  1.00  0.00           C
ATOM   4725  NE  ARG A 298      84.644  75.829 111.660  1.00  0.00           N
ATOM   4727  CZ  ARG A 298      84.014  75.129 112.581  1.00  0.00           C
ATOM   4728  NH1 ARG A 298      84.634  74.249 113.312  1.00  0.00           N
ATOM   4731  NH2 ARG A 298      82.744  75.349 112.811  1.00  0.00           N
ATOM   4734  C   ARG A 298      84.164  72.539 109.160  1.00  0.00           C
ATOM   4735  O   ARG A 298      83.004  72.829 109.481  1.00  0.00           O
ATOM   4736  N   LEU A 299      84.774  71.429 109.571  1.00  0.00           N
ATOM   4738  CA  LEU A 299      84.204  70.479 110.471  1.00  0.00           C
ATOM   4740  CB  LEU A 299      84.654  69.059 110.121  1.00  0.00           C
ATOM   4743  CG  LEU A 299      84.404  68.679 108.651  1.00  0.00           C
ATOM   4745  CD1 LEU A 299      84.794  67.219 108.430  1.00  0.00           C
ATOM   4749  CD2 LEU A 299      82.944  68.949 108.210  1.00  0.00           C
ATOM   4753  C   LEU A 299      84.644  70.809 111.861  1.00  0.00           C
ATOM   4754  O   LEU A 299      85.744  71.309 112.111  1.00  0.00           O
ATOM   4755  N   ASP A 300      83.754  70.519 112.811  1.00  0.00           N
ATOM   4757  CA  ASP A 300      83.954  70.839 114.180  1.00  0.00           C
ATOM   4759  CB  ASP A 300      82.734  71.639 114.671  1.00  0.00           C
ATOM   4762  CG  ASP A 300      83.264  72.639 115.661  1.00  0.00           C
ATOM   4763  OD1 ASP A 300      83.954  72.209 116.611  1.00  0.00           O
ATOM   4764  OD2 ASP A 300      83.074  73.859 115.410  1.00  0.00           O
ATOM   4765  C   ASP A 300      84.224  69.589 115.001  1.00  0.00           C
ATOM   4766  O   ASP A 300      83.384  68.699 115.150  1.00  0.00           O
ATOM   4767  N   VAL A 301      85.444  69.509 115.541  1.00  0.00           N
ATOM   4769  CA  VAL A 301      85.894  68.359 116.281  1.00  0.00           C
ATOM   4771  CB  VAL A 301      87.364  68.109 115.941  1.00  0.00           C
ATOM   4773  CG1 VAL A 301      87.784  66.699 116.391  1.00  0.00           C
ATOM   4777  CG2 VAL A 301      87.594  68.229 114.422  1.00  0.00           C
ATOM   4781  C   VAL A 301      85.644  68.679 117.761  1.00  0.00           C
ATOM   4782  O   VAL A 301      85.734  67.819 118.661  1.00  0.00           O
ATOM   4783  N   GLY A 302      85.274  69.949 118.050  1.00  0.00           N
ATOM   4785  CA  GLY A 302      85.054  70.549 119.361  1.00  0.00           C
ATOM   4788  C   GLY A 302      86.334  71.009 120.001  1.00  0.00           C
ATOM   4789  O   GLY A 302      86.464  72.129 120.491  1.00  0.00           O
ATOM   4790  N   THR A 303      87.324  70.099 120.031  1.00  0.00           N
ATOM   4792  CA  THR A 303      88.704  70.339 120.462  1.00  0.00           C
ATOM   4794  CB  THR A 303      89.554  69.039 120.520  1.00  0.00           C
ATOM   4796  OG1 THR A 303      90.944  69.269 120.760  1.00  0.00           O
ATOM   4798  CG2 THR A 303      89.484  68.239 119.221  1.00  0.00           C
ATOM   4802  C   THR A 303      89.404  71.389 119.632  1.00  0.00           C
ATOM   4803  O   THR A 303      90.034  72.289 120.181  1.00  0.00           O
ATOM   4804  N   GLY A 304      89.254  71.299 118.281  1.00  0.00           N
ATOM   4806  CA  GLY A 304      89.884  72.149 117.281  1.00  0.00           C
ATOM   4809  C   GLY A 304      89.134  71.939 116.001  1.00  0.00           C
ATOM   4810  O   GLY A 304      87.954  71.589 116.051  1.00  0.00           O
ATOM   4811  N   TYR A 305      89.774  72.119 114.820  1.00  0.00           N
ATOM   4813  CA  TYR A 305      89.024  72.089 113.581  1.00  0.00           C
ATOM   4815  CB  TYR A 305      88.704  73.489 112.991  1.00  0.00           C
ATOM   4818  CG  TYR A 305      88.684  74.609 113.982  1.00  0.00           C
ATOM   4819  CD1 TYR A 305      87.514  74.919 114.701  1.00  0.00           C
ATOM   4821  CE1 TYR A 305      87.414  76.139 115.392  1.00  0.00           C
ATOM   4823  CZ  TYR A 305      88.504  76.999 115.451  1.00  0.00           C
ATOM   4824  OH  TYR A 305      88.394  78.239 116.101  1.00  0.00           O
ATOM   4826  CD2 TYR A 305      89.784  75.479 114.090  1.00  0.00           C
ATOM   4828  CE2 TYR A 305      89.704  76.659 114.831  1.00  0.00           C
ATOM   4830  C   TYR A 305      89.724  71.339 112.460  1.00  0.00           C
ATOM   4831  O   TYR A 305      90.944  71.329 112.290  1.00  0.00           O
ATOM   4832  N   GLN A 306      88.874  70.829 111.540  1.00  0.00           N
ATOM   4834  CA  GLN A 306      89.364  70.229 110.331  1.00  0.00           C
ATOM   4836  CB  GLN A 306      88.974  68.749 110.290  1.00  0.00           C
ATOM   4839  CG  GLN A 306      89.634  67.969 109.142  1.00  0.00           C
ATOM   4842  CD  GLN A 306      89.294  66.489 109.320  1.00  0.00           C
ATOM   4843  OE1 GLN A 306      88.134  66.099 109.241  1.00  0.00           O
ATOM   4844  NE2 GLN A 306      90.304  65.679 109.680  1.00  0.00           N
ATOM   4847  C   GLN A 306      88.824  70.989 109.130  1.00  0.00           C
ATOM   4848  O   GLN A 306      87.624  71.039 108.871  1.00  0.00           O
ATOM   4849  N   TYR A 307      89.744  71.609 108.371  1.00  0.00           N
ATOM   4851  CA  TYR A 307      89.444  72.409 107.211  1.00  0.00           C
ATOM   4853  CB  TYR A 307      90.404  73.609 107.092  1.00  0.00           C
ATOM   4856  CG  TYR A 307      90.214  74.509 108.271  1.00  0.00           C
ATOM   4857  CD1 TYR A 307      91.054  74.439 109.381  1.00  0.00           C
ATOM   4859  CE1 TYR A 307      90.874  75.309 110.462  1.00  0.00           C
ATOM   4861  CZ  TYR A 307      89.894  76.299 110.401  1.00  0.00           C
ATOM   4862  OH  TYR A 307      89.804  77.189 111.482  1.00  0.00           O
ATOM   4864  CD2 TYR A 307      89.184  75.459 108.251  1.00  0.00           C
ATOM   4866  CE2 TYR A 307      89.044  76.379 109.300  1.00  0.00           C
ATOM   4868  C   TYR A 307      89.494  71.639 105.911  1.00  0.00           C
ATOM   4869  O   TYR A 307      90.314  70.739 105.701  1.00  0.00           O
ATOM   4870  N   TRP A 308      88.614  72.009 104.971  1.00  0.00           N
ATOM   4872  CA  TRP A 308      88.454  71.339 103.702  1.00  0.00           C
ATOM   4874  CB  TRP A 308      87.204  70.409 103.710  1.00  0.00           C
ATOM   4877  CG  TRP A 308      87.284  69.199 104.592  1.00  0.00           C
ATOM   4878  CD1 TRP A 308      87.254  69.139 105.970  1.00  0.00           C
ATOM   4880  NE1 TRP A 308      87.294  67.829 106.361  1.00  0.00           N
ATOM   4882  CE2 TRP A 308      87.334  67.019 105.281  1.00  0.00           C
ATOM   4883  CD2 TRP A 308      87.334  67.839 104.142  1.00  0.00           C
ATOM   4884  CE3 TRP A 308      87.364  67.259 102.880  1.00  0.00           C
ATOM   4886  CZ3 TRP A 308      87.444  65.869 102.781  1.00  0.00           C
ATOM   4888  CZ2 TRP A 308      87.364  65.639 105.191  1.00  0.00           C
ATOM   4890  CH2 TRP A 308      87.424  65.069 103.921  1.00  0.00           C
ATOM   4892  C   TRP A 308      88.234  72.389 102.631  1.00  0.00           C
ATOM   4893  O   TRP A 308      87.514  73.359 102.851  1.00  0.00           O
ATOM   4894  N   TYR A 309      88.814  72.219 101.421  1.00  0.00           N
ATOM   4896  CA  TYR A 309      88.414  72.979 100.252  1.00  0.00           C
ATOM   4898  CB  TYR A 309      89.504  73.029  99.142  1.00  0.00           C
ATOM   4901  CG  TYR A 309      90.754  73.749  99.571  1.00  0.00           C
ATOM   4902  CD1 TYR A 309      91.724  73.109 100.372  1.00  0.00           C
ATOM   4904  CE1 TYR A 309      92.924  73.759 100.681  1.00  0.00           C
ATOM   4906  CZ  TYR A 309      93.174  75.039 100.201  1.00  0.00           C
ATOM   4907  OH  TYR A 309      94.414  75.659 100.491  1.00  0.00           O
ATOM   4909  CD2 TYR A 309      91.044  75.029  99.061  1.00  0.00           C
ATOM   4911  CE2 TYR A 309      92.244  75.679  99.381  1.00  0.00           C
ATOM   4913  C   TYR A 309      87.214  72.279  99.641  1.00  0.00           C
ATOM   4914  O   TYR A 309      87.304  71.109  99.282  1.00  0.00           O
ATOM   4915  N   GLY A 310      86.074  72.969  99.531  1.00  0.00           N
ATOM   4917  CA  GLY A 310      84.864  72.439  98.931  1.00  0.00           C
ATOM   4920  C   GLY A 310      84.824  72.739  97.471  1.00  0.00           C
ATOM   4921  O   GLY A 310      84.894  73.889  97.031  1.00  0.00           O
ATOM   4922  N   LEU A 311      84.714  71.699  96.651  1.00  0.00           N
ATOM   4924  CA  LEU A 311      84.674  71.849  95.221  1.00  0.00           C
ATOM   4926  CB  LEU A 311      85.434  70.689  94.540  1.00  0.00           C
ATOM   4929  CG  LEU A 311      86.984  70.729  94.680  1.00  0.00           C
ATOM   4931  CD1 LEU A 311      87.574  72.139  94.481  1.00  0.00           C
ATOM   4935  CD2 LEU A 311      87.494  70.149  96.001  1.00  0.00           C
ATOM   4939  C   LEU A 311      83.224  72.039  94.811  1.00  0.00           C
ATOM   4940  O   LEU A 311      82.324  71.939  95.650  1.00  0.00           O
ATOM   4941  N   PRO A 312      82.904  72.379  93.561  1.00  0.00           N
ATOM   4942  CD  PRO A 312      83.854  72.979  92.632  1.00  0.00           C
ATOM   4945  CA  PRO A 312      81.534  72.669  93.131  1.00  0.00           C
ATOM   4947  CB  PRO A 312      81.704  73.159  91.681  1.00  0.00           C
ATOM   4950  CG  PRO A 312      83.144  72.769  91.320  1.00  0.00           C
ATOM   4953  C   PRO A 312      80.644  71.459  93.221  1.00  0.00           C
ATOM   4954  O   PRO A 312      79.434  71.629  93.361  1.00  0.00           O
ATOM   4955  N   ASN A 313      81.214  70.249  93.191  1.00  0.00           N
ATOM   4957  CA  ASN A 313      80.504  69.029  93.540  1.00  0.00           C
ATOM   4959  CB  ASN A 313      81.414  67.789  93.331  1.00  0.00           C
ATOM   4962  CG  ASN A 313      81.294  67.309  91.891  1.00  0.00           C
ATOM   4963  OD1 ASN A 313      80.434  67.759  91.122  1.00  0.00           O
ATOM   4964  ND2 ASN A 313      82.154  66.349  91.490  1.00  0.00           N
ATOM   4967  C   ASN A 313      79.934  69.059  94.952  1.00  0.00           C
ATOM   4968  O   ASN A 313      78.784  68.669  95.131  1.00  0.00           O
ATOM   4969  N   PHE A 314      80.654  69.579  95.970  1.00  0.00           N
ATOM   4971  CA  PHE A 314      80.104  69.789  97.301  1.00  0.00           C
ATOM   4973  CB  PHE A 314      81.164  70.389  98.281  1.00  0.00           C
ATOM   4976  CG  PHE A 314      80.694  70.369  99.711  1.00  0.00           C
ATOM   4977  CD1 PHE A 314      81.024  69.279 100.532  1.00  0.00           C
ATOM   4979  CE1 PHE A 314      80.534  69.179 101.831  1.00  0.00           C
ATOM   4981  CZ  PHE A 314      79.744  70.209 102.360  1.00  0.00           C
ATOM   4983  CD2 PHE A 314      79.924  71.409 100.261  1.00  0.00           C
ATOM   4985  CE2 PHE A 314      79.434  71.319 101.581  1.00  0.00           C
ATOM   4987  C   PHE A 314      78.884  70.709  97.271  1.00  0.00           C
ATOM   4988  O   PHE A 314      77.844  70.459  97.892  1.00  0.00           O
ATOM   4989  N   TYR A 315      78.954  71.809  96.490  1.00  0.00           N
ATOM   4991  CA  TYR A 315      77.834  72.719  96.311  1.00  0.00           C
ATOM   4993  CB  TYR A 315      78.284  73.989  95.532  1.00  0.00           C
ATOM   4996  CG  TYR A 315      77.274  75.099  95.641  1.00  0.00           C
ATOM   4997  CD1 TYR A 315      77.214  75.889  96.811  1.00  0.00           C
ATOM   4999  CE1 TYR A 315      76.304  76.949  96.900  1.00  0.00           C
ATOM   5001  CZ  TYR A 315      75.454  77.249  95.830  1.00  0.00           C
ATOM   5002  OH  TYR A 315      74.544  78.309  95.921  1.00  0.00           O
ATOM   5004  CD2 TYR A 315      76.414  75.409  94.580  1.00  0.00           C
ATOM   5006  CE2 TYR A 315      75.514  76.469  94.671  1.00  0.00           C
ATOM   5008  C   TYR A 315      76.624  72.049  95.672  1.00  0.00           C
ATOM   5009  O   TYR A 315      75.484  72.299  96.070  1.00  0.00           O
ATOM   5010  N   THR A 316      76.804  71.139  94.691  1.00  0.00           N
ATOM   5012  CA  THR A 316      75.734  70.309  94.130  1.00  0.00           C
ATOM   5014  CB  THR A 316      76.214  69.449  92.971  1.00  0.00           C
ATOM   5016  OG1 THR A 316      76.954  70.229  92.050  1.00  0.00           O
ATOM   5018  CG2 THR A 316      75.034  68.889  92.180  1.00  0.00           C
ATOM   5022  C   THR A 316      75.014  69.469  95.171  1.00  0.00           C
ATOM   5023  O   THR A 316      73.784  69.369  95.181  1.00  0.00           O
ATOM   5024  N   ILE A 317      75.754  68.899  96.141  1.00  0.00           N
ATOM   5026  CA  ILE A 317      75.204  68.229  97.311  1.00  0.00           C
ATOM   5028  CB  ILE A 317      76.294  67.579  98.161  1.00  0.00           C
ATOM   5030  CG2 ILE A 317      75.674  66.789  99.311  1.00  0.00           C
ATOM   5034  CG1 ILE A 317      77.284  66.699  97.351  1.00  0.00           C
ATOM   5037  CD  ILE A 317      76.944  65.199  97.261  1.00  0.00           C
ATOM   5041  C   ILE A 317      74.314  69.169  98.172  1.00  0.00           C
ATOM   5042  O   ILE A 317      73.214  68.799  98.581  1.00  0.00           O
ATOM   5043  N   THR A 318      74.714  70.439  98.391  1.00  0.00           N
ATOM   5045  CA  THR A 318      73.924  71.409  99.160  1.00  0.00           C
ATOM   5047  CB  THR A 318      74.684  72.659  99.661  1.00  0.00           C
ATOM   5049  OG1 THR A 318      75.034  73.579  98.631  1.00  0.00           O
ATOM   5051  CG2 THR A 318      75.964  72.229 100.372  1.00  0.00           C
ATOM   5055  C   THR A 318      72.684  71.919  98.441  1.00  0.00           C
ATOM   5056  O   THR A 318      71.804  72.519  99.040  1.00  0.00           O
ATOM   5057  N   ARG A 319      72.544  71.699  97.111  1.00  0.00           N
ATOM   5059  CA  ARG A 319      71.284  71.939  96.421  1.00  0.00           C
ATOM   5061  CB  ARG A 319      71.414  71.889  94.872  1.00  0.00           C
ATOM   5064  CG  ARG A 319      71.754  73.239  94.201  1.00  0.00           C
ATOM   5067  CD  ARG A 319      73.144  73.849  94.481  1.00  0.00           C
ATOM   5070  NE  ARG A 319      73.294  74.389  95.861  1.00  0.00           N
ATOM   5072  CZ  ARG A 319      72.574  75.339  96.441  1.00  0.00           C
ATOM   5073  NH1 ARG A 319      71.644  76.049  95.851  1.00  0.00           N
ATOM   5076  NH2 ARG A 319      72.784  75.539  97.732  1.00  0.00           N
ATOM   5079  C   ARG A 319      70.144  71.059  96.881  1.00  0.00           C
ATOM   5080  O   ARG A 319      68.994  71.479  96.960  1.00  0.00           O
ATOM   5081  N   TYR A 320      70.434  69.779  97.171  1.00  0.00           N
ATOM   5083  CA  TYR A 320      69.434  68.839  97.681  1.00  0.00           C
ATOM   5085  CB  TYR A 320      70.124  67.459  97.781  1.00  0.00           C
ATOM   5088  CG  TYR A 320      69.184  66.319  97.512  1.00  0.00           C
ATOM   5089  CD1 TYR A 320      68.334  65.819  98.501  1.00  0.00           C
ATOM   5091  CE1 TYR A 320      67.524  64.699  98.251  1.00  0.00           C
ATOM   5093  CZ  TYR A 320      67.544  64.109  96.992  1.00  0.00           C
ATOM   5094  OH  TYR A 320      66.704  63.029  96.701  1.00  0.00           O
ATOM   5096  CD2 TYR A 320      69.224  65.669  96.262  1.00  0.00           C
ATOM   5098  CE2 TYR A 320      68.394  64.589  95.991  1.00  0.00           C
ATOM   5100  C   TYR A 320      68.884  69.269  99.031  1.00  0.00           C
ATOM   5101  O   TYR A 320      67.684  69.289  99.262  1.00  0.00           O
ATOM   5102  N   ASN A 321      69.784  69.689  99.952  1.00  0.00           N
ATOM   5104  CA  ASN A 321      69.424  70.249 101.231  1.00  0.00           C
ATOM   5106  CB  ASN A 321      69.164  69.079 102.241  1.00  0.00           C
ATOM   5109  CG  ASN A 321      68.944  69.479 103.691  1.00  0.00           C
ATOM   5110  OD1 ASN A 321      69.614  70.329 104.282  1.00  0.00           O
ATOM   5111  ND2 ASN A 321      67.944  68.839 104.341  1.00  0.00           N
ATOM   5114  C   ASN A 321      70.524  71.229 101.630  1.00  0.00           C
ATOM   5115  O   ASN A 321      71.714  70.889 101.630  1.00  0.00           O
ATOM   5116  N   HIS A 322      70.164  72.489 101.960  1.00  0.00           N
ATOM   5118  CA  HIS A 322      71.084  73.609 102.121  1.00  0.00           C
ATOM   5120  CB  HIS A 322      70.354  74.969 101.951  1.00  0.00           C
ATOM   5123  ND1 HIS A 322      70.424  75.289  99.451  1.00  0.00           N
ATOM   5124  CG  HIS A 322      69.684  75.149 100.620  1.00  0.00           C
ATOM   5125  CE1 HIS A 322      69.534  75.399  98.491  1.00  0.00           C
ATOM   5127  NE2 HIS A 322      68.274  75.399  98.971  1.00  0.00           N
ATOM   5129  CD2 HIS A 322      68.354  75.239 100.340  1.00  0.00           C
ATOM   5131  C   HIS A 322      71.854  73.619 103.451  1.00  0.00           C
ATOM   5132  O   HIS A 322      71.704  74.519 104.270  1.00  0.00           O
ATOM   5133  N   SER A 323      72.724  72.619 103.691  1.00  0.00           N
ATOM   5135  CA  SER A 323      73.534  72.609 104.891  1.00  0.00           C
ATOM   5137  CB  SER A 323      72.784  71.889 106.040  1.00  0.00           C
ATOM   5140  OG  SER A 323      73.524  71.739 107.261  1.00  0.00           O
ATOM   5142  C   SER A 323      74.864  71.919 104.671  1.00  0.00           C
ATOM   5143  O   SER A 323      74.924  70.839 104.090  1.00  0.00           O
ATOM   5144  N   THR A 324      75.964  72.489 105.201  1.00  0.00           N
ATOM   5146  CA  THR A 324      77.274  71.829 105.301  1.00  0.00           C
ATOM   5148  CB  THR A 324      78.274  72.639 106.131  1.00  0.00           C
ATOM   5150  OG1 THR A 324      78.434  73.919 105.581  1.00  0.00           O
ATOM   5152  CG2 THR A 324      79.654  71.959 106.202  1.00  0.00           C
ATOM   5156  C   THR A 324      77.234  70.489 105.991  1.00  0.00           C
ATOM   5157  O   THR A 324      77.814  69.499 105.541  1.00  0.00           O
ATOM   5158  N   HIS A 325      76.524  70.409 107.132  1.00  0.00           N
ATOM   5160  CA  HIS A 325      76.424  69.169 107.880  1.00  0.00           C
ATOM   5162  CB  HIS A 325      75.834  69.419 109.282  1.00  0.00           C
ATOM   5165  ND1 HIS A 325      76.464  70.399 111.482  1.00  0.00           N
ATOM   5166  CG  HIS A 325      76.814  70.129 110.171  1.00  0.00           C
ATOM   5167  CE1 HIS A 325      77.544  70.939 112.021  1.00  0.00           C
ATOM   5169  NE2 HIS A 325      78.554  71.059 111.131  1.00  0.00           N
ATOM   5171  CD2 HIS A 325      78.094  70.539 109.941  1.00  0.00           C
ATOM   5173  C   HIS A 325      75.714  68.059 107.132  1.00  0.00           C
ATOM   5174  O   HIS A 325      76.204  66.929 107.101  1.00  0.00           O
ATOM   5175  N   TYR A 326      74.594  68.359 106.431  1.00  0.00           N
ATOM   5177  CA  TYR A 326      73.954  67.399 105.532  1.00  0.00           C
ATOM   5179  CB  TYR A 326      72.684  68.039 104.901  1.00  0.00           C
ATOM   5182  CG  TYR A 326      71.914  67.139 103.951  1.00  0.00           C
ATOM   5183  CD1 TYR A 326      72.234  67.039 102.581  1.00  0.00           C
ATOM   5185  CE1 TYR A 326      71.424  66.299 101.701  1.00  0.00           C
ATOM   5187  CZ  TYR A 326      70.254  65.689 102.171  1.00  0.00           C
ATOM   5188  OH  TYR A 326      69.424  64.919 101.342  1.00  0.00           O
ATOM   5190  CD2 TYR A 326      70.774  66.469 104.411  1.00  0.00           C
ATOM   5192  CE2 TYR A 326      69.944  65.769 103.531  1.00  0.00           C
ATOM   5194  C   TYR A 326      74.884  66.949 104.422  1.00  0.00           C
ATOM   5195  O   TYR A 326      75.094  65.759 104.180  1.00  0.00           O
ATOM   5196  N   ALA A 327      75.514  67.929 103.751  1.00  0.00           N
ATOM   5198  CA  ALA A 327      76.264  67.699 102.561  1.00  0.00           C
ATOM   5200  CB  ALA A 327      76.464  69.039 101.861  1.00  0.00           C
ATOM   5204  C   ALA A 327      77.584  66.989 102.790  1.00  0.00           C
ATOM   5205  O   ALA A 327      78.044  66.229 101.940  1.00  0.00           O
ATOM   5206  N   MET A 328      78.254  67.129 103.941  1.00  0.00           N
ATOM   5208  CA  MET A 328      79.374  66.249 104.212  1.00  0.00           C
ATOM   5210  CB  MET A 328      80.504  66.929 105.012  1.00  0.00           C
ATOM   5213  CG  MET A 328      81.794  66.079 104.991  1.00  0.00           C
ATOM   5216  SD  MET A 328      83.384  66.959 105.111  1.00  0.00           S
ATOM   5217  CE  MET A 328      83.334  68.039 103.661  1.00  0.00           C
ATOM   5221  C   MET A 328      78.964  64.919 104.831  1.00  0.00           C
ATOM   5222  O   MET A 328      79.584  63.899 104.531  1.00  0.00           O
ATOM   5223  N   ALA A 329      77.894  64.849 105.650  1.00  0.00           N
ATOM   5225  CA  ALA A 329      77.424  63.599 106.241  1.00  0.00           C
ATOM   5227  CB  ALA A 329      76.254  63.859 107.201  1.00  0.00           C
ATOM   5231  C   ALA A 329      76.984  62.559 105.232  1.00  0.00           C
ATOM   5232  O   ALA A 329      77.294  61.379 105.380  1.00  0.00           O
ATOM   5233  N   VAL A 330      76.274  62.999 104.180  1.00  0.00           N
ATOM   5235  CA  VAL A 330      75.894  62.169 103.050  1.00  0.00           C
ATOM   5237  CB  VAL A 330      74.974  62.959 102.132  1.00  0.00           C
ATOM   5239  CG1 VAL A 330      75.654  63.999 101.241  1.00  0.00           C
ATOM   5243  CG2 VAL A 330      74.234  61.979 101.241  1.00  0.00           C
ATOM   5247  C   VAL A 330      77.084  61.569 102.301  1.00  0.00           C
ATOM   5248  O   VAL A 330      77.114  60.389 101.960  1.00  0.00           O
ATOM   5249  N   TRP A 331      78.124  62.379 102.051  1.00  0.00           N
ATOM   5251  CA  TRP A 331      79.374  61.959 101.471  1.00  0.00           C
ATOM   5253  CB  TRP A 331      80.164  63.219 101.051  1.00  0.00           C
ATOM   5256  CG  TRP A 331      81.394  62.969 100.232  1.00  0.00           C
ATOM   5257  CD1 TRP A 331      81.494  62.079  99.201  1.00  0.00           C
ATOM   5259  NE1 TRP A 331      82.774  62.069  98.721  1.00  0.00           N
ATOM   5261  CE2 TRP A 331      83.524  62.969  99.422  1.00  0.00           C
ATOM   5262  CD2 TRP A 331      82.684  63.579 100.380  1.00  0.00           C
ATOM   5263  CE3 TRP A 331      83.194  64.549 101.241  1.00  0.00           C
ATOM   5265  CZ3 TRP A 331      84.544  64.879 101.131  1.00  0.00           C
ATOM   5267  CZ2 TRP A 331      84.874  63.309  99.311  1.00  0.00           C
ATOM   5269  CH2 TRP A 331      85.364  64.269 100.191  1.00  0.00           C
ATOM   5271  C   TRP A 331      80.154  61.009 102.381  1.00  0.00           C
ATOM   5272  O   TRP A 331      80.694  59.999 101.951  1.00  0.00           O
ATOM   5273  N   GLN A 332      80.204  61.319 103.702  1.00  0.00           N
ATOM   5275  CA  GLN A 332      80.804  60.479 104.732  1.00  0.00           C
ATOM   5277  CB  GLN A 332      80.834  61.159 106.141  1.00  0.00           C
ATOM   5280  CG  GLN A 332      81.684  62.459 106.221  1.00  0.00           C
ATOM   5283  CD  GLN A 332      83.084  62.319 106.852  1.00  0.00           C
ATOM   5284  OE1 GLN A 332      83.224  62.099 108.061  1.00  0.00           O
ATOM   5285  NE2 GLN A 332      84.154  62.549 106.081  1.00  0.00           N
ATOM   5288  C   GLN A 332      80.144  59.119 104.841  1.00  0.00           C
ATOM   5289  O   GLN A 332      80.814  58.089 104.881  1.00  0.00           O
ATOM   5290  N   LEU A 333      78.794  59.059 104.811  1.00  0.00           N
ATOM   5292  CA  LEU A 333      78.064  57.809 104.720  1.00  0.00           C
ATOM   5294  CB  LEU A 333      76.544  58.089 104.831  1.00  0.00           C
ATOM   5297  CG  LEU A 333      75.684  56.899 105.311  1.00  0.00           C
ATOM   5299  CD1 LEU A 333      74.294  57.389 105.742  1.00  0.00           C
ATOM   5303  CD2 LEU A 333      75.524  55.789 104.270  1.00  0.00           C
ATOM   5307  C   LEU A 333      78.404  57.039 103.451  1.00  0.00           C
ATOM   5308  O   LEU A 333      78.734  55.859 103.511  1.00  0.00           O
ATOM   5309  N   GLY A 334      78.444  57.709 102.271  1.00  0.00           N
ATOM   5311  CA  GLY A 334      78.884  57.109 101.011  1.00  0.00           C
ATOM   5314  C   GLY A 334      80.274  56.509 101.021  1.00  0.00           C
ATOM   5315  O   GLY A 334      80.514  55.399 100.561  1.00  0.00           O
ATOM   5316  N   GLN A 335      81.254  57.239 101.572  1.00  0.00           N
ATOM   5318  CA  GLN A 335      82.604  56.749 101.782  1.00  0.00           C
ATOM   5320  CB  GLN A 335      83.564  57.919 102.051  1.00  0.00           C
ATOM   5323  CG  GLN A 335      83.754  58.819 100.801  1.00  0.00           C
ATOM   5326  CD  GLN A 335      84.754  59.929 101.070  1.00  0.00           C
ATOM   5327  OE1 GLN A 335      84.404  61.069 101.361  1.00  0.00           O
ATOM   5328  NE2 GLN A 335      86.074  59.629 101.011  1.00  0.00           N
ATOM   5331  C   GLN A 335      82.734  55.609 102.811  1.00  0.00           C
ATOM   5332  O   GLN A 335      83.434  54.619 102.600  1.00  0.00           O
ATOM   5333  N   ALA A 336      82.014  55.709 103.941  1.00  0.00           N
ATOM   5335  CA  ALA A 336      81.904  54.629 104.921  1.00  0.00           C
ATOM   5337  CB  ALA A 336      81.084  55.139 106.110  1.00  0.00           C
ATOM   5341  C   ALA A 336      81.274  53.339 104.391  1.00  0.00           C
ATOM   5342  O   ALA A 336      81.774  52.239 104.641  1.00  0.00           O
ATOM   5343  N   VAL A 337      80.154  53.449 103.651  1.00  0.00           N
ATOM   5345  CA  VAL A 337      79.454  52.329 103.041  1.00  0.00           C
ATOM   5347  CB  VAL A 337      78.034  52.709 102.631  1.00  0.00           C
ATOM   5349  CG1 VAL A 337      77.954  53.459 101.281  1.00  0.00           C
ATOM   5353  CG2 VAL A 337      77.134  51.469 102.581  1.00  0.00           C
ATOM   5357  C   VAL A 337      80.274  51.699 101.922  1.00  0.00           C
ATOM   5358  O   VAL A 337      80.314  50.489 101.741  1.00  0.00           O
ATOM   5359  N   ALA A 338      81.034  52.509 101.141  1.00  0.00           N
ATOM   5361  CA  ALA A 338      81.984  51.979 100.181  1.00  0.00           C
ATOM   5363  CB  ALA A 338      82.584  53.109  99.331  1.00  0.00           C
ATOM   5367  C   ALA A 338      83.104  51.159 100.781  1.00  0.00           C
ATOM   5368  O   ALA A 338      83.314  50.039 100.340  1.00  0.00           O
ATOM   5369  N   LEU A 339      83.794  51.639 101.831  1.00  0.00           N
ATOM   5371  CA  LEU A 339      84.794  50.859 102.561  1.00  0.00           C
ATOM   5373  CB  LEU A 339      85.444  51.739 103.651  1.00  0.00           C
ATOM   5376  CG  LEU A 339      86.624  51.129 104.460  1.00  0.00           C
ATOM   5378  CD1 LEU A 339      86.214  50.229 105.641  1.00  0.00           C
ATOM   5382  CD2 LEU A 339      87.654  50.409 103.570  1.00  0.00           C
ATOM   5386  C   LEU A 339      84.264  49.569 103.181  1.00  0.00           C
ATOM   5387  O   LEU A 339      84.854  48.509 103.050  1.00  0.00           O
ATOM   5388  N   ALA A 340      83.064  49.619 103.801  1.00  0.00           N
ATOM   5390  CA  ALA A 340      82.434  48.449 104.391  1.00  0.00           C
ATOM   5392  CB  ALA A 340      81.114  48.879 105.061  1.00  0.00           C
ATOM   5396  C   ALA A 340      82.154  47.299 103.430  1.00  0.00           C
ATOM   5397  O   ALA A 340      82.314  46.139 103.791  1.00  0.00           O
ATOM   5398  N   ARG A 341      81.734  47.609 102.180  1.00  0.00           N
ATOM   5400  CA  ARG A 341      81.484  46.659 101.101  1.00  0.00           C
ATOM   5402  CB  ARG A 341      80.944  47.469  99.891  1.00  0.00           C
ATOM   5405  CG  ARG A 341      80.214  46.649  98.811  1.00  0.00           C
ATOM   5408  CD  ARG A 341      79.454  47.539  97.811  1.00  0.00           C
ATOM   5411  NE  ARG A 341      80.254  47.739  96.561  1.00  0.00           N
ATOM   5413  CZ  ARG A 341      79.824  47.349  95.372  1.00  0.00           C
ATOM   5414  NH1 ARG A 341      78.784  46.549  95.252  1.00  0.00           N
ATOM   5417  NH2 ARG A 341      80.404  47.749  94.251  1.00  0.00           N
ATOM   5420  C   ARG A 341      82.714  45.869 100.672  1.00  0.00           C
ATOM   5421  O   ARG A 341      82.624  44.739 100.191  1.00  0.00           O
ATOM   5422  N   VAL A 342      83.914  46.489 100.790  1.00  0.00           N
ATOM   5424  CA  VAL A 342      85.204  45.939 100.410  1.00  0.00           C
ATOM   5426  CB  VAL A 342      86.324  46.979 100.561  1.00  0.00           C
ATOM   5428  CG1 VAL A 342      87.694  46.409 100.141  1.00  0.00           C
ATOM   5432  CG2 VAL A 342      86.004  48.179  99.661  1.00  0.00           C
ATOM   5436  C   VAL A 342      85.564  44.669 101.181  1.00  0.00           C
ATOM   5437  O   VAL A 342      86.194  43.759 100.650  1.00  0.00           O
ATOM   5438  N   GLN A 343      85.164  44.619 102.471  1.00  0.00           N
ATOM   5440  CA  GLN A 343      85.484  43.529 103.371  1.00  0.00           C
ATOM   5442  CB  GLN A 343      85.814  44.129 104.761  1.00  0.00           C
ATOM   5445  CG  GLN A 343      87.124  44.979 104.831  1.00  0.00           C
ATOM   5448  CD  GLN A 343      88.394  44.229 104.400  1.00  0.00           C
ATOM   5449  OE1 GLN A 343      89.284  44.759 103.721  1.00  0.00           O
ATOM   5450  NE2 GLN A 343      88.484  42.929 104.771  1.00  0.00           N
ATOM   5453  C   GLN A 343      84.354  42.459 103.461  1.00  0.00           C
ATOM   5454  OT1 GLN A 343      84.184  41.669 102.491  1.00  0.00           O
ATOM   5455  OT2 GLN A 343      83.674  42.379 104.531  1.00  0.00           O
ATOM   5456  NH3 POPEB 344      95.044  70.599  80.391  1.00  0.00           N
ATOM   5460  C12 POPEB 344      93.784  71.359  80.621  1.00  0.00           C
ATOM   5463  C11 POPEB 344      94.094  72.829  80.891  1.00  0.00           C
ATOM   5466  P   POPEB 344      91.724  73.969  80.451  1.00  0.00           P
ATOM   5467  O13 POPEB 344      90.464  73.439  81.040  1.00  0.00           O
ATOM   5468  O14 POPEB 344      91.824  75.419  80.191  1.00  0.00           O
ATOM   5469  O11 POPEB 344      91.934  73.119  79.141  1.00  0.00           O
ATOM   5470  O12 POPEB 344      92.924  73.489  81.340  1.00  0.00           O
ATOM   5471  C1  POPEB 344      92.564  73.629  77.970  1.00  0.00           C
ATOM   5474  C2  POPEB 344      91.924  72.989  76.712  1.00  0.00           C
ATOM   5476  O21 POPEB 344      91.444  74.029  75.851  1.00  0.00           O
ATOM   5477  C21 POPEB 344      90.274  74.609  75.921  1.00  0.00           C
ATOM   5478  O22 POPEB 344      89.324  74.299  76.611  1.00  0.00           O
ATOM   5479  C22 POPEB 344      90.244  75.669  74.801  1.00  0.00           C
ATOM   5482  C3  POPEB 344      90.954  71.799  77.111  1.00  0.00           C
ATOM   5485  O31 POPEB 344      90.294  70.959  76.131  1.00  0.00           O
ATOM   5486  C31 POPEB 344      90.814  70.069  75.241  1.00  0.00           C
ATOM   5487  O32 POPEB 344      90.134  69.189  74.751  1.00  0.00           O
ATOM   5488  C32 POPEB 344      92.214  70.419  74.760  1.00  0.00           C
ATOM   5491  C23 POPEB 344      91.084  75.239  73.561  1.00  0.00           C
ATOM   5494  C24 POPEB 344      91.164  76.299  72.451  1.00  0.00           C
ATOM   5497  C25 POPEB 344      90.814  75.729  71.061  1.00  0.00           C
ATOM   5500  C26 POPEB 344      91.764  74.649  70.510  1.00  0.00           C
ATOM   5503  C27 POPEB 344      91.154  73.959  69.290  1.00  0.00           C
ATOM   5506  C28 POPEB 344      92.144  73.069  68.501  1.00  0.00           C
ATOM   5509  C29 POPEB 344      91.384  72.309  67.441  1.00  0.00           C
ATOM   5511 0C21 POPEB 344      91.374  72.579  66.120  1.00  0.00           C
ATOM   5513 1C21 POPEB 344      92.144  73.659  65.421  1.00  0.00           C
ATOM   5516 2C21 POPEB 344      92.154  73.449  63.890  1.00  0.00           C
ATOM   5519 3C21 POPEB 344      90.774  73.659  63.241  1.00  0.00           C
ATOM   5522 4C21 POPEB 344      90.784  73.329  61.741  1.00  0.00           C
ATOM   5525 5C21 POPEB 344      89.424  73.509  61.070  1.00  0.00           C
ATOM   5528 6C21 POPEB 344      88.974  74.979  61.012  1.00  0.00           C
ATOM   5531 7C21 POPEB 344      87.704  75.179  60.171  1.00  0.00           C
ATOM   5534 8C21 POPEB 344      87.284  76.639  60.101  1.00  0.00           C
ATOM   5538  C33 POPEB 344      92.904  69.319  73.900  1.00  0.00           C
ATOM   5541  C34 POPEB 344      93.754  69.909  72.771  1.00  0.00           C
ATOM   5544  C35 POPEB 344      94.284  68.859  71.782  1.00  0.00           C
ATOM   5547  C36 POPEB 344      94.814  69.519  70.491  1.00  0.00           C
ATOM   5550  C37 POPEB 344      95.424  68.489  69.531  1.00  0.00           C
ATOM   5553  C38 POPEB 344      95.874  69.099  68.191  1.00  0.00           C
ATOM   5556  C39 POPEB 344      94.714  69.609  67.320  1.00  0.00           C
ATOM   5559 0C31 POPEB 344      95.114  69.689  65.851  1.00  0.00           C
ATOM   5562 1C31 POPEB 344      93.954  70.069  64.921  1.00  0.00           C
ATOM   5565 2C31 POPEB 344      94.364  70.219  63.451  1.00  0.00           C
ATOM   5568 3C31 POPEB 344      94.894  68.919  62.821  1.00  0.00           C
ATOM   5571 4C31 POPEB 344      95.534  69.159  61.451  1.00  0.00           C
ATOM   5574 5C31 POPEB 344      96.194  67.879  60.910  1.00  0.00           C
ATOM   5577 6C31 POPEB 344      96.944  68.079  59.601  1.00  0.00           C
ATOM   5581  NH3 POPEC 345      17.704 109.999  33.601  1.00  0.00           N
ATOM   5585  C12 POPEC 345      16.244 110.339  33.461  1.00  0.00           C
ATOM   5588  C11 POPEC 345      15.964 110.759  32.021  1.00  0.00           C
ATOM   5591  P   POPEC 345      13.594 110.489  30.851  1.00  0.00           P
ATOM   5592  O13 POPEC 345      13.394 111.419  29.721  1.00  0.00           O
ATOM   5593  O14 POPEC 345      14.124 109.149  30.541  1.00  0.00           O
ATOM   5594  O11 POPEC 345      12.254 110.309  31.681  1.00  0.00           O
ATOM   5595  O12 POPEC 345      14.604 111.169  31.871  1.00  0.00           O
ATOM   5596  C1  POPEC 345      11.834 111.209  32.701  1.00  0.00           C
ATOM   5599  C2  POPEC 345      11.514 110.469  34.030  1.00  0.00           C
ATOM   5601  O21 POPEC 345      11.884 111.289  35.160  1.00  0.00           O
ATOM   5602  C21 POPEC 345      11.144 112.359  35.381  1.00  0.00           C
ATOM   5603  O22 POPEC 345      10.124 112.659  34.791  1.00  0.00           O
ATOM   5604  C22 POPEC 345      11.824 113.209  36.471  1.00  0.00           C
ATOM   5607  C3  POPEC 345      12.244 109.099  34.181  1.00  0.00           C
ATOM   5610  O31 POPEC 345      12.034 108.519  35.481  1.00  0.00           O
ATOM   5611  C31 POPEC 345      10.834 107.969  35.651  1.00  0.00           C
ATOM   5612  O32 POPEC 345      10.034 107.729  34.771  1.00  0.00           O
ATOM   5613  C32 POPEC 345      10.514 107.759  37.131  1.00  0.00           C
ATOM   5616  C23 POPEC 345      11.624 112.669  37.901  1.00  0.00           C
ATOM   5619  C24 POPEC 345      12.434 113.459  38.951  1.00  0.00           C
ATOM   5622  C25 POPEC 345      11.794 114.799  39.331  1.00  0.00           C
ATOM   5625  C26 POPEC 345      12.584 115.529  40.430  1.00  0.00           C
ATOM   5628  C27 POPEC 345      13.864 116.209  39.921  1.00  0.00           C
ATOM   5631  C28 POPEC 345      14.754 116.709  41.070  1.00  0.00           C
ATOM   5634  C29 POPEC 345      15.904 117.539  40.550  1.00  0.00           C
ATOM   5636 0C21 POPEC 345      16.484 118.579  41.171  1.00  0.00           C
ATOM   5638 1C21 POPEC 345      16.134 119.129  42.541  1.00  0.00           C
ATOM   5641 2C21 POPEC 345      17.214 118.789  43.570  1.00  0.00           C
ATOM   5644 3C21 POPEC 345      16.784 119.139  45.000  1.00  0.00           C
ATOM   5647 4C21 POPEC 345      17.794 118.669  46.050  1.00  0.00           C
ATOM   5650 5C21 POPEC 345      17.384 119.039  47.481  1.00  0.00           C
ATOM   5653 6C21 POPEC 345      18.454 118.709  48.521  1.00  0.00           C
ATOM   5656 7C21 POPEC 345      17.904 118.769  49.951  1.00  0.00           C
ATOM   5659 8C21 POPEC 345      18.964 118.529  51.021  1.00  0.00           C
ATOM   5663  C33 POPEC 345      11.304 108.699  38.081  1.00  0.00           C
ATOM   5666  C34 POPEC 345      11.034 108.439  39.570  1.00  0.00           C
ATOM   5669  C35 POPEC 345       9.674 108.979  40.041  1.00  0.00           C
ATOM   5672  C36 POPEC 345       9.374 108.629  41.511  1.00  0.00           C
ATOM   5675  C37 POPEC 345       8.024 109.199  41.971  1.00  0.00           C
ATOM   5678  C38 POPEC 345       7.714 108.949  43.451  1.00  0.00           C
ATOM   5681  C39 POPEC 345       7.534 107.469  43.830  1.00  0.00           C
ATOM   5684 0C31 POPEC 345       7.154 107.319  45.311  1.00  0.00           C
ATOM   5687 1C31 POPEC 345       7.284 105.889  45.861  1.00  0.00           C
ATOM   5690 2C31 POPEC 345       7.734 105.849  47.332  1.00  0.00           C
ATOM   5693 3C31 POPEC 345       7.964 104.429  47.871  1.00  0.00           C
ATOM   5696 4C31 POPEC 345       6.744 103.809  48.561  1.00  0.00           C
ATOM   5699 5C31 POPEC 345       6.994 102.349  48.970  1.00  0.00           C
ATOM   5702 6C31 POPEC 345       5.864 101.739  49.800  1.00  0.00           C
ATOM   5706  NH3 POPED 346      85.724 114.559  37.561  1.00  0.00           N
ATOM   5710  C12 POPED 346      84.654 115.329  36.840  1.00  0.00           C
ATOM   5713  C11 POPED 346      84.394 116.709  37.500  1.00  0.00           C
ATOM   5716  P   POPED 346      85.784 118.959  37.971  1.00  0.00           P
ATOM   5717  O13 POPED 346      87.204 119.269  38.151  1.00  0.00           O
ATOM   5718  O14 POPED 346      85.014 119.709  36.951  1.00  0.00           O
ATOM   5719  O11 POPED 346      85.024 119.209  39.331  1.00  0.00           O
ATOM   5720  O12 POPED 346      85.624 117.379  37.791  1.00  0.00           O
ATOM   5721  C1  POPED 346      85.574 118.759  40.561  1.00  0.00           C
ATOM   5724  C2  POPED 346      84.504 118.899  41.671  1.00  0.00           C
ATOM   5726  O21 POPED 346      85.064 119.029  42.980  1.00  0.00           O
ATOM   5727  C21 POPED 346      85.824 118.049  43.451  1.00  0.00           C
ATOM   5728  O22 POPED 346      86.224 117.079  42.831  1.00  0.00           O
ATOM   5729  C22 POPED 346      86.194 118.359  44.910  1.00  0.00           C
ATOM   5732  C3  POPED 346      83.434 117.769  41.590  1.00  0.00           C
ATOM   5735  O31 POPED 346      82.584 117.689  42.761  1.00  0.00           O
ATOM   5736  C31 POPED 346      81.664 118.639  42.851  1.00  0.00           C
ATOM   5737  O32 POPED 346      81.474 119.509  42.010  1.00  0.00           O
ATOM   5738  C32 POPED 346      80.884 118.479  44.151  1.00  0.00           C
ATOM   5741  C23 POPED 346      85.584 119.669  45.471  1.00  0.00           C
ATOM   5744  C24 POPED 346      86.264 120.179  46.750  1.00  0.00           C
ATOM   5747  C25 POPED 346      86.064 119.289  47.980  1.00  0.00           C
ATOM   5750  C26 POPED 346      86.754 119.849  49.241  1.00  0.00           C
ATOM   5753  C27 POPED 346      85.764 120.409  50.281  1.00  0.00           C
ATOM   5756  C28 POPED 346      86.484 120.879  51.561  1.00  0.00           C
ATOM   5759  C29 POPED 346      85.534 121.029  52.731  1.00  0.00           C
ATOM   5761 0C21 POPED 346      85.304 120.119  53.701  1.00  0.00           C
ATOM   5763 1C21 POPED 346      85.944 118.759  53.850  1.00  0.00           C
ATOM   5766 2C21 POPED 346      86.354 118.459  55.311  1.00  0.00           C
ATOM   5769 3C21 POPED 346      85.184 117.989  56.190  1.00  0.00           C
ATOM   5772 4C21 POPED 346      85.574 117.719  57.650  1.00  0.00           C
ATOM   5775 5C21 POPED 346      85.864 118.999  58.451  1.00  0.00           C
ATOM   5778 6C21 POPED 346      85.874 118.779  59.971  1.00  0.00           C
ATOM   5781 7C21 POPED 346      86.104 120.079  60.750  1.00  0.00           C
ATOM   5784 8C21 POPED 346      86.014 119.909  62.262  1.00  0.00           C
ATOM   5788  C33 POPED 346      80.804 119.769  45.000  1.00  0.00           C
ATOM   5791  C34 POPED 346      79.434 119.969  45.660  1.00  0.00           C
ATOM   5794  C35 POPED 346      79.104 118.969  46.781  1.00  0.00           C
ATOM   5797  C36 POPED 346      77.624 119.109  47.160  1.00  0.00           C
ATOM   5800  C37 POPED 346      77.154 118.279  48.361  1.00  0.00           C
ATOM   5803  C38 POPED 346      75.624 118.289  48.391  1.00  0.00           C
ATOM   5806  C39 POPED 346      74.954 117.869  49.701  1.00  0.00           C
ATOM   5809 0C31 POPED 346      75.334 116.489  50.211  1.00  0.00           C
ATOM   5812 1C31 POPED 346      74.304 115.969  51.221  1.00  0.00           C
ATOM   5815 2C31 POPED 346      74.584 114.529  51.660  1.00  0.00           C
ATOM   5818 3C31 POPED 346      73.504 113.979  52.600  1.00  0.00           C
ATOM   5821 4C31 POPED 346      73.804 112.539  53.031  1.00  0.00           C
ATOM   5824 5C31 POPED 346      72.744 111.969  53.970  1.00  0.00           C
ATOM   5827 6C31 POPED 346      73.044 110.539  54.421  1.00  0.00           C
ATOM   5831  NH3 POPEE 347      22.494  97.729  37.440  1.00  0.00           N
ATOM   5835  C12 POPEE 347      21.744  96.609  36.781  1.00  0.00           C
ATOM   5838  C11 POPEE 347      22.714  95.529  36.281  1.00  0.00           C
ATOM   5841  P   POPEE 347      21.794  93.109  36.591  1.00  0.00           P
ATOM   5842  O13 POPEE 347      20.464  92.499  36.381  1.00  0.00           O
ATOM   5843  O14 POPEE 347      22.984  92.269  36.301  1.00  0.00           O
ATOM   5844  O11 POPEE 347      21.854  93.699  38.051  1.00  0.00           O
ATOM   5845  O12 POPEE 347      21.984  94.429  35.730  1.00  0.00           O
ATOM   5846  C1  POPEE 347      22.354  92.979  39.191  1.00  0.00           C
ATOM   5849  C2  POPEE 347      21.334  92.989  40.371  1.00  0.00           C
ATOM   5851  O21 POPEE 347      21.754  91.999  41.341  1.00  0.00           O
ATOM   5852  C21 POPEE 347      22.704  92.419  42.171  1.00  0.00           C
ATOM   5853  O22 POPEE 347      23.214  93.529  42.151  1.00  0.00           O
ATOM   5854  C22 POPEE 347      23.064  91.319  43.171  1.00  0.00           C
ATOM   5857  C3  POPEE 347      19.894  92.669  39.881  1.00  0.00           C
ATOM   5860  O31 POPEE 347      19.144  91.799  40.771  1.00  0.00           O
ATOM   5861  C31 POPEE 347      18.574  92.359  41.831  1.00  0.00           C
ATOM   5862  O32 POPEE 347      18.624  93.539  42.131  1.00  0.00           O
ATOM   5863  C32 POPEE 347      17.794  91.289  42.580  1.00  0.00           C
ATOM   5866  C23 POPEE 347      23.314  91.859  44.611  1.00  0.00           C
ATOM   5869  C24 POPEE 347      22.134  91.599  45.571  1.00  0.00           C
ATOM   5872  C25 POPEE 347      21.864  90.119  45.881  1.00  0.00           C
ATOM   5875  C26 POPEE 347      23.034  89.389  46.571  1.00  0.00           C
ATOM   5878  C27 POPEE 347      22.804  87.869  46.691  1.00  0.00           C
ATOM   5881  C28 POPEE 347      22.814  87.369  48.151  1.00  0.00           C
ATOM   5884  C29 POPEE 347      22.554  85.879  48.201  1.00  0.00           C
ATOM   5886 0C21 POPEE 347      22.914  85.039  49.180  1.00  0.00           C
ATOM   5888 1C21 POPEE 347      23.584  85.409  50.471  1.00  0.00           C
ATOM   5891 2C21 POPEE 347      22.834  84.829  51.691  1.00  0.00           C
ATOM   5894 3C21 POPEE 347      23.164  83.349  51.961  1.00  0.00           C
ATOM   5897 4C21 POPEE 347      22.274  82.699  53.031  1.00  0.00           C
ATOM   5900 5C21 POPEE 347      22.184  83.469  54.351  1.00  0.00           C
ATOM   5903 6C21 POPEE 347      23.534  83.669  55.051  1.00  0.00           C
ATOM   5906 7C21 POPEE 347      23.364  84.389  56.390  1.00  0.00           C
ATOM   5909 8C21 POPEE 347      24.684  84.659  57.131  1.00  0.00           C
ATOM   5913  C33 POPEE 347      17.474  91.669  44.051  1.00  0.00           C
ATOM   5916  C34 POPEE 347      17.204  90.429  44.910  1.00  0.00           C
ATOM   5919  C35 POPEE 347      17.284  90.619  46.420  1.00  0.00           C
ATOM   5922  C36 POPEE 347      16.074  91.349  47.001  1.00  0.00           C
ATOM   5925  C37 POPEE 347      16.004  91.219  48.531  1.00  0.00           C
ATOM   5928  C38 POPEE 347      14.774  91.929  49.110  1.00  0.00           C
ATOM   5931  C39 POPEE 347      14.984  93.449  49.241  1.00  0.00           C
ATOM   5934 0C31 POPEE 347      15.764  93.879  50.480  1.00  0.00           C
ATOM   5937 1C31 POPEE 347      15.024  93.589  51.791  1.00  0.00           C
ATOM   5940 2C31 POPEE 347      15.644  94.239  53.031  1.00  0.00           C
ATOM   5943 3C31 POPEE 347      17.064  93.729  53.330  1.00  0.00           C
ATOM   5946 4C31 POPEE 347      17.604  94.299  54.651  1.00  0.00           C
ATOM   5949 5C31 POPEE 347      19.064  93.909  54.921  1.00  0.00           C
ATOM   5952 6C31 POPEE 347      19.574  94.499  56.231  1.00  0.00           C
ATOM   5956  NH3 POPEF 348      15.094  47.569  40.181  1.00  0.00           N
ATOM   5960  C12 POPEF 348      14.804  46.509  41.201  1.00  0.00           C
ATOM   5963  C11 POPEF 348      15.374  45.149  40.760  1.00  0.00           C
ATOM   5966  P   POPEF 348      17.694  44.779  41.901  1.00  0.00           P
ATOM   5967  O13 POPEF 348      19.074  44.389  41.531  1.00  0.00           O
ATOM   5968  O14 POPEF 348      17.474  45.829  42.921  1.00  0.00           O
ATOM   5969  O11 POPEF 348      16.964  43.449  42.340  1.00  0.00           O
ATOM   5970  O12 POPEF 348      16.804  45.169  40.641  1.00  0.00           O
ATOM   5971  C1  POPEF 348      16.444  43.219  43.651  1.00  0.00           C
ATOM   5974  C2  POPEF 348      17.354  42.259  44.461  1.00  0.00           C
ATOM   5976  O21 POPEF 348      16.674  41.999  45.701  1.00  0.00           O
ATOM   5977  C21 POPEF 348      16.964  40.849  46.280  1.00  0.00           C
ATOM   5978  O22 POPEF 348      17.774  40.019  45.901  1.00  0.00           O
ATOM   5979  C22 POPEF 348      16.104  40.669  47.530  1.00  0.00           C
ATOM   5982  C3  POPEF 348      18.764  42.899  44.651  1.00  0.00           C
ATOM   5985  O31 POPEF 348      19.514  42.269  45.711  1.00  0.00           O
ATOM   5986  C31 POPEF 348      19.974  43.069  46.651  1.00  0.00           C
ATOM   5987  O32 POPEF 348      19.984  44.289  46.610  1.00  0.00           O
ATOM   5988  C32 POPEF 348      20.524  42.209  47.790  1.00  0.00           C
ATOM   5991  C23 POPEF 348      16.904  40.709  48.861  1.00  0.00           C
ATOM   5994  C24 POPEF 348      16.804  42.069  49.561  1.00  0.00           C
ATOM   5997  C25 POPEF 348      15.474  42.219  50.301  1.00  0.00           C
ATOM   6000  C26 POPEF 348      15.204  43.639  50.811  1.00  0.00           C
ATOM   6003  C27 POPEF 348      13.804  43.699  51.451  1.00  0.00           C
ATOM   6006  C28 POPEF 348      13.344  45.119  51.840  1.00  0.00           C
ATOM   6009  C29 POPEF 348      14.144  45.829  52.901  1.00  0.00           C
ATOM   6011 0C21 POPEF 348      14.044  45.639  54.230  1.00  0.00           C
ATOM   6013 1C21 POPEF 348      13.214  44.589  54.921  1.00  0.00           C
ATOM   6016 2C21 POPEF 348      11.714  44.889  55.131  1.00  0.00           C
ATOM   6019 3C21 POPEF 348      11.404  45.919  56.221  1.00  0.00           C
ATOM   6022 4C21 POPEF 348       9.894  45.909  56.540  1.00  0.00           C
ATOM   6025 5C21 POPEF 348       9.474  46.979  57.551  1.00  0.00           C
ATOM   6028 6C21 POPEF 348       7.964  46.939  57.831  1.00  0.00           C
ATOM   6031 7C21 POPEF 348       7.484  48.099  58.701  1.00  0.00           C
ATOM   6034 8C21 POPEF 348       5.974  48.099  58.921  1.00  0.00           C
ATOM   6038  C33 POPEF 348      20.444  42.959  49.141  1.00  0.00           C
ATOM   6041  C34 POPEF 348      21.034  42.159  50.311  1.00  0.00           C
ATOM   6044  C35 POPEF 348      20.734  42.829  51.660  1.00  0.00           C
ATOM   6047  C36 POPEF 348      21.754  42.489  52.761  1.00  0.00           C
ATOM   6050  C37 POPEF 348      21.274  42.939  54.141  1.00  0.00           C
ATOM   6053  C38 POPEF 348      22.354  42.879  55.220  1.00  0.00           C
ATOM   6056  C39 POPEF 348      23.394  43.999  55.101  1.00  0.00           C
ATOM   6059 0C31 POPEF 348      24.444  43.939  56.221  1.00  0.00           C
ATOM   6062 1C31 POPEF 348      25.184  45.269  56.381  1.00  0.00           C
ATOM   6065 2C31 POPEF 348      26.344  45.239  57.381  1.00  0.00           C
ATOM   6068 3C31 POPEF 348      25.954  44.619  58.721  1.00  0.00           C
ATOM   6071 4C31 POPEF 348      26.964  44.899  59.841  1.00  0.00           C
ATOM   6074 5C31 POPEF 348      26.634  44.119  61.111  1.00  0.00           C
ATOM   6077 6C31 POPEF 348      27.554  44.469  62.271  1.00  0.00           C
ATOM   6081  NH3 POPEG 349      39.294  53.479  33.340  1.00  0.00           N
ATOM   6085  C12 POPEG 349      39.624  52.179  34.021  1.00  0.00           C
ATOM   6088  C11 POPEG 349      41.134  51.929  34.001  1.00  0.00           C
ATOM   6091  P   POPEG 349      41.474  49.329  34.061  1.00  0.00           P
ATOM   6092  O13 POPEG 349      40.664  49.379  32.821  1.00  0.00           O
ATOM   6093  O14 POPEG 349      42.884  48.859  33.921  1.00  0.00           O
ATOM   6094  O11 POPEG 349      40.694  48.499  35.171  1.00  0.00           O
ATOM   6095  O12 POPEG 349      41.484  50.759  34.730  1.00  0.00           O
ATOM   6096  C1  POPEG 349      39.354  48.919  35.531  1.00  0.00           C
ATOM   6099  C2  POPEG 349      38.964  48.599  37.011  1.00  0.00           C
ATOM   6101  O21 POPEG 349      39.794  49.359  37.901  1.00  0.00           O
ATOM   6102  C21 POPEG 349      39.354  49.539  39.141  1.00  0.00           C
ATOM   6103  O22 POPEG 349      38.244  49.239  39.541  1.00  0.00           O
ATOM   6104  C22 POPEG 349      40.514  50.129  39.961  1.00  0.00           C
ATOM   6107  C3  POPEG 349      39.054  47.079  37.291  1.00  0.00           C
ATOM   6110  O31 POPEG 349      38.214  46.669  38.401  1.00  0.00           O
ATOM   6111  C31 POPEG 349      38.504  45.459  38.881  1.00  0.00           C
ATOM   6112  O32 POPEG 349      39.424  44.759  38.491  1.00  0.00           O
ATOM   6113  C32 POPEG 349      37.604  45.029  40.030  1.00  0.00           C
ATOM   6116  C23 POPEG 349      40.264  50.259  41.490  1.00  0.00           C
ATOM   6119  C24 POPEG 349      41.534  50.669  42.250  1.00  0.00           C
ATOM   6122  C25 POPEG 349      41.284  50.999  43.731  1.00  0.00           C
ATOM   6125  C26 POPEG 349      42.514  51.569  44.461  1.00  0.00           C
ATOM   6128  C27 POPEG 349      42.204  51.879  45.931  1.00  0.00           C
ATOM   6131  C28 POPEG 349      43.374  52.519  46.711  1.00  0.00           C
ATOM   6134  C29 POPEG 349      44.294  51.529  47.370  1.00  0.00           C
ATOM   6136 0C21 POPEG 349      45.004  51.729  48.500  1.00  0.00           C
ATOM   6138 1C21 POPEG 349      45.014  52.989  49.340  1.00  0.00           C
ATOM   6141 2C21 POPEG 349      44.894  52.709  50.851  1.00  0.00           C
ATOM   6144 3C21 POPEG 349      43.554  52.099  51.260  1.00  0.00           C
ATOM   6147 4C21 POPEG 349      43.524  51.709  52.751  1.00  0.00           C
ATOM   6150 5C21 POPEG 349      42.144  51.239  53.241  1.00  0.00           C
ATOM   6153 6C21 POPEG 349      42.254  50.119  54.281  1.00  0.00           C
ATOM   6156 7C21 POPEG 349      40.884  49.549  54.681  1.00  0.00           C
ATOM   6159 8C21 POPEG 349      40.984  48.299  55.550  1.00  0.00           C
ATOM   6163  C33 POPEG 349      37.284  46.119  41.070  1.00  0.00           C
ATOM   6166  C34 POPEG 349      36.424  45.549  42.201  1.00  0.00           C
ATOM   6169  C35 POPEG 349      35.964  46.619  43.201  1.00  0.00           C
ATOM   6172  C36 POPEG 349      36.744  46.669  44.531  1.00  0.00           C
ATOM   6175  C37 POPEG 349      36.044  47.639  45.500  1.00  0.00           C
ATOM   6178  C38 POPEG 349      36.564  47.639  46.940  1.00  0.00           C
ATOM   6181  C39 POPEG 349      38.074  47.859  47.061  1.00  0.00           C
ATOM   6184 0C31 POPEG 349      38.504  48.159  48.500  1.00  0.00           C
ATOM   6187 1C31 POPEG 349      40.034  48.219  48.671  1.00  0.00           C
ATOM   6190 2C31 POPEG 349      40.444  48.719  50.061  1.00  0.00           C
ATOM   6193 3C31 POPEG 349      41.954  48.599  50.321  1.00  0.00           C
ATOM   6196 4C31 POPEG 349      42.384  47.209  50.821  1.00  0.00           C
ATOM   6199 5C31 POPEG 349      43.884  47.139  51.111  1.00  0.00           C
ATOM   6202 6C31 POPEG 349      44.324  45.799  51.680  1.00  0.00           C
ATOM   6206  NH3 POPEH 350     120.264  91.839  37.070  1.00  0.00           N
ATOM   6210  C12 POPEH 350     121.544  91.049  36.901  1.00  0.00           C
ATOM   6213  C11 POPEH 350     122.534  91.689  35.921  1.00  0.00           C
ATOM   6216  P   POPEH 350     125.144  91.339  36.241  1.00  0.00           P
ATOM   6217  O13 POPEH 350     125.934  91.609  35.010  1.00  0.00           O
ATOM   6218  O14 POPEH 350     125.054  92.419  37.241  1.00  0.00           O
ATOM   6219  O11 POPEH 350     125.704  90.029  36.931  1.00  0.00           O
ATOM   6220  O12 POPEH 350     123.694  90.869  35.811  1.00  0.00           O
ATOM   6221  C1  POPEH 350     125.094  89.589  38.151  1.00  0.00           C
ATOM   6224  C2  POPEH 350     125.934  88.429  38.721  1.00  0.00           C
ATOM   6226  O21 POPEH 350     125.304  87.829  39.870  1.00  0.00           O
ATOM   6227  C21 POPEH 350     125.314  88.469  41.021  1.00  0.00           C
ATOM   6228  O22 POPEH 350     125.654  89.619  41.241  1.00  0.00           O
ATOM   6229  C22 POPEH 350     124.894  87.479  42.090  1.00  0.00           C
ATOM   6232  C3  POPEH 350     127.404  88.889  38.961  1.00  0.00           C
ATOM   6235  O31 POPEH 350     128.154  87.949  39.761  1.00  0.00           O
ATOM   6236  C31 POPEH 350     129.252  88.509  40.281  1.00  0.00           C
ATOM   6237  O32 POPEH 350     129.712  89.579  39.910  1.00  0.00           O
ATOM   6238  C32 POPEH 350     129.832  87.599  41.341  1.00  0.00           C
ATOM   6241  C23 POPEH 350     126.094  87.089  42.971  1.00  0.00           C
ATOM   6244  C24 POPEH 350     125.874  85.679  43.511  1.00  0.00           C
ATOM   6247  C25 POPEH 350     126.904  85.219  44.550  1.00  0.00           C
ATOM   6250  C26 POPEH 350     126.724  85.849  45.941  1.00  0.00           C
ATOM   6253  C27 POPEH 350     127.894  85.559  46.891  1.00  0.00           C
ATOM   6256  C28 POPEH 350     127.464  85.549  48.361  1.00  0.00           C
ATOM   6259  C29 POPEH 350     128.594  85.169  49.281  1.00  0.00           C
ATOM   6261 0C21 POPEH 350     128.584  85.279  50.611  1.00  0.00           C
ATOM   6263 1C21 POPEH 350     127.434  85.789  51.461  1.00  0.00           C
ATOM   6266 2C21 POPEH 350     126.574  84.619  51.951  1.00  0.00           C
ATOM   6269 3C21 POPEH 350     125.614  84.999  53.090  1.00  0.00           C
ATOM   6272 4C21 POPEH 350     124.864  83.769  53.611  1.00  0.00           C
ATOM   6275 5C21 POPEH 350     124.104  84.009  54.931  1.00  0.00           C
ATOM   6278 6C21 POPEH 350     123.564  82.709  55.541  1.00  0.00           C
ATOM   6281 7C21 POPEH 350     122.874  82.939  56.891  1.00  0.00           C
ATOM   6284 8C21 POPEH 350     122.384  81.669  57.580  1.00  0.00           C
ATOM   6288  C33 POPEH 350     130.002  88.329  42.691  1.00  0.00           C
ATOM   6291  C34 POPEH 350     130.322  87.339  43.820  1.00  0.00           C
ATOM   6294  C35 POPEH 350     130.432  87.959  45.220  1.00  0.00           C
ATOM   6297  C36 POPEH 350     129.162  88.709  45.690  1.00  0.00           C
ATOM   6300  C37 POPEH 350     129.162  88.979  47.201  1.00  0.00           C
ATOM   6303  C38 POPEH 350     128.084  89.959  47.670  1.00  0.00           C
ATOM   6306  C39 POPEH 350     126.624  89.529  47.440  1.00  0.00           C
ATOM   6309 0C31 POPEH 350     125.574  90.619  47.761  1.00  0.00           C
ATOM   6312 1C31 POPEH 350     125.484  90.989  49.250  1.00  0.00           C
ATOM   6315 2C31 POPEH 350     124.324  91.939  49.590  1.00  0.00           C
ATOM   6318 3C31 POPEH 350     122.944  91.379  49.211  1.00  0.00           C
ATOM   6321 4C31 POPEH 350     121.804  91.849  50.121  1.00  0.00           C
ATOM   6324 5C31 POPEH 350     120.444  91.199  49.800  1.00  0.00           C
ATOM   6327 6C31 POPEH 350     119.334  91.579  50.791  1.00  0.00           C
ATOM   6331  NH3 POPEI 351      87.844  87.599  37.140  1.00  0.00           N
ATOM   6335  C12 POPEI 351      87.714  87.879  35.660  1.00  0.00           C
ATOM   6338  C11 POPEI 351      86.854  86.819  34.951  1.00  0.00           C
ATOM   6341  P   POPEI 351      88.044  84.519  35.441  1.00  0.00           P
ATOM   6342  O13 POPEI 351      88.714  83.479  34.640  1.00  0.00           O
ATOM   6343  O14 POPEI 351      88.844  85.109  36.550  1.00  0.00           O
ATOM   6344  O11 POPEI 351      86.654  83.979  35.971  1.00  0.00           O
ATOM   6345  O12 POPEI 351      87.664  85.729  34.491  1.00  0.00           O
ATOM   6346  C1  POPEI 351      86.634  83.379  37.271  1.00  0.00           C
ATOM   6349  C2  POPEI 351      85.524  82.309  37.340  1.00  0.00           C
ATOM   6351  O21 POPEI 351      85.544  81.669  38.620  1.00  0.00           O
ATOM   6352  C21 POPEI 351      85.114  82.289  39.681  1.00  0.00           C
ATOM   6353  O22 POPEI 351      84.694  83.429  39.771  1.00  0.00           O
ATOM   6354  C22 POPEI 351      85.174  81.279  40.840  1.00  0.00           C
ATOM   6357  C3  POPEI 351      85.724  81.209  36.260  1.00  0.00           C
ATOM   6360  O31 POPEI 351      84.574  80.359  36.120  1.00  0.00           O
ATOM   6361  C31 POPEI 351      84.364  79.229  36.831  1.00  0.00           C
ATOM   6362  O32 POPEI 351      83.274  78.669  36.840  1.00  0.00           O
ATOM   6363  C32 POPEI 351      85.594  78.679  37.570  1.00  0.00           C
ATOM   6366  C23 POPEI 351      84.734  81.839  42.211  1.00  0.00           C
ATOM   6369  C24 POPEI 351      85.074  80.899  43.371  1.00  0.00           C
ATOM   6372  C25 POPEI 351      84.774  81.559  44.721  1.00  0.00           C
ATOM   6375  C26 POPEI 351      85.314  80.789  45.931  1.00  0.00           C
ATOM   6378  C27 POPEI 351      85.114  81.579  47.241  1.00  0.00           C
ATOM   6381  C28 POPEI 351      85.194  80.709  48.512  1.00  0.00           C
ATOM   6384  C29 POPEI 351      86.584  80.179  48.780  1.00  0.00           C
ATOM   6386 0C21 POPEI 351      87.254  80.239  49.940  1.00  0.00           C
ATOM   6388 1C21 POPEI 351      86.774  80.809  51.260  1.00  0.00           C
ATOM   6391 2C21 POPEI 351      86.764  79.759  52.390  1.00  0.00           C
ATOM   6394 3C21 POPEI 351      88.144  79.429  52.961  1.00  0.00           C
ATOM   6397 4C21 POPEI 351      88.104  78.139  53.801  1.00  0.00           C
ATOM   6400 5C21 POPEI 351      89.364  77.899  54.641  1.00  0.00           C
ATOM   6403 6C21 POPEI 351      89.424  76.459  55.171  1.00  0.00           C
ATOM   6406 7C21 POPEI 351      90.614  76.189  56.101  1.00  0.00           C
ATOM   6409 8C21 POPEI 351      90.704  74.729  56.530  1.00  0.00           C
ATOM   6413  C33 POPEI 351      85.344  77.489  38.541  1.00  0.00           C
ATOM   6416  C34 POPEI 351      86.094  77.679  39.881  1.00  0.00           C
ATOM   6419  C35 POPEI 351      86.164  76.429  40.781  1.00  0.00           C
ATOM   6422  C36 POPEI 351      87.274  75.439  40.391  1.00  0.00           C
ATOM   6425  C37 POPEI 351      87.694  74.489  41.531  1.00  0.00           C
ATOM   6428  C38 POPEI 351      88.874  73.569  41.171  1.00  0.00           C
ATOM   6431  C39 POPEI 351      90.074  73.689  42.121  1.00  0.00           C
ATOM   6434 0C31 POPEI 351      89.814  73.119  43.531  1.00  0.00           C
ATOM   6437 1C31 POPEI 351      90.974  73.429  44.491  1.00  0.00           C
ATOM   6440 2C31 POPEI 351      90.844  72.739  45.861  1.00  0.00           C
ATOM   6443 3C31 POPEI 351      91.984  73.149  46.800  1.00  0.00           C
ATOM   6446 4C31 POPEI 351      92.034  72.329  48.101  1.00  0.00           C
ATOM   6449 5C31 POPEI 351      93.234  72.699  48.970  1.00  0.00           C
ATOM   6452 6C31 POPEI 351      93.344  71.869  50.251  1.00  0.00           C
ATOM   6456  NH3 POPEJ 352      74.764  15.119  78.201  1.00  0.00           N
ATOM   6460  C12 POPEJ 352      75.444  15.479  79.491  1.00  0.00           C
ATOM   6463  C11 POPEJ 352      75.674  16.999  79.631  1.00  0.00           C
ATOM   6466  P   POPEJ 352      77.124  17.559  77.471  1.00  0.00           P
ATOM   6467  O13 POPEJ 352      77.104  16.169  76.971  1.00  0.00           O
ATOM   6468  O14 POPEJ 352      76.154  18.489  76.860  1.00  0.00           O
ATOM   6469  O11 POPEJ 352      78.564  18.199  77.361  1.00  0.00           O
ATOM   6470  O12 POPEJ 352      76.884  17.449  79.021  1.00  0.00           O
ATOM   6471  C1  POPEJ 352      79.624  17.559  76.660  1.00  0.00           C
ATOM   6474  C2  POPEJ 352      79.584  17.839  75.141  1.00  0.00           C
ATOM   6476  O21 POPEJ 352      80.374  16.799  74.531  1.00  0.00           O
ATOM   6477  C21 POPEJ 352      80.334  16.739  73.221  1.00  0.00           C
ATOM   6478  O22 POPEJ 352      79.704  17.479  72.480  1.00  0.00           O
ATOM   6479  C22 POPEJ 352      81.194  15.539  72.781  1.00  0.00           C
ATOM   6482  C3  POPEJ 352      80.044  19.289  74.781  1.00  0.00           C
ATOM   6485  O31 POPEJ 352      81.464  19.359  74.531  1.00  0.00           O
ATOM   6486  C31 POPEJ 352      81.884  20.549  74.090  1.00  0.00           C
ATOM   6487  O32 POPEJ 352      81.284  21.609  74.220  1.00  0.00           O
ATOM   6488  C32 POPEJ 352      83.204  20.439  73.361  1.00  0.00           C
ATOM   6491  C23 POPEJ 352      81.614  15.539  71.291  1.00  0.00           C
ATOM   6494  C24 POPEJ 352      83.134  15.629  71.122  1.00  0.00           C
ATOM   6497  C25 POPEJ 352      83.614  15.549  69.661  1.00  0.00           C
ATOM   6500  C26 POPEJ 352      83.404  14.189  68.991  1.00  0.00           C
ATOM   6503  C27 POPEJ 352      84.144  14.079  67.641  1.00  0.00           C
ATOM   6506  C28 POPEJ 352      83.604  12.929  66.771  1.00  0.00           C
ATOM   6509  C29 POPEJ 352      84.254  12.839  65.421  1.00  0.00           C
ATOM   6511 0C21 POPEJ 352      84.624  11.709  64.771  1.00  0.00           C
ATOM   6513 1C21 POPEJ 352      84.474  10.279  65.251  1.00  0.00           C
ATOM   6516 2C21 POPEJ 352      83.974   9.349  64.120  1.00  0.00           C
ATOM   6519 3C21 POPEJ 352      84.174   7.859  64.430  1.00  0.00           C
ATOM   6522 4C21 POPEJ 352      83.794   6.959  63.230  1.00  0.00           C
ATOM   6525 5C21 POPEJ 352      84.204   5.489  63.410  1.00  0.00           C
ATOM   6528 6C21 POPEJ 352      83.404   4.749  64.480  1.00  0.00           C
ATOM   6531 7C21 POPEJ 352      83.774   3.259  64.571  1.00  0.00           C
ATOM   6534 8C21 POPEJ 352      83.284   2.619  65.870  1.00  0.00           C
ATOM   6538  C33 POPEJ 352      82.954  20.129  71.881  1.00  0.00           C
ATOM   6541  C34 POPEJ 352      84.244  20.149  71.070  1.00  0.00           C
ATOM   6544  C35 POPEJ 352      84.024  19.539  69.680  1.00  0.00           C
ATOM   6547  C36 POPEJ 352      85.274  19.549  68.781  1.00  0.00           C
ATOM   6550  C37 POPEJ 352      85.004  18.729  67.521  1.00  0.00           C
ATOM   6553  C38 POPEJ 352      86.124  18.779  66.470  1.00  0.00           C
ATOM   6556  C39 POPEJ 352      85.894  17.709  65.391  1.00  0.00           C
ATOM   6559 0C31 POPEJ 352      86.654  17.999  64.090  1.00  0.00           C
ATOM   6562 1C31 POPEJ 352      86.414  16.899  63.050  1.00  0.00           C
ATOM   6565 2C31 POPEJ 352      87.134  17.129  61.711  1.00  0.00           C
ATOM   6568 3C31 POPEJ 352      88.654  17.289  61.881  1.00  0.00           C
ATOM   6571 4C31 POPEJ 352      89.414  17.219  60.550  1.00  0.00           C
ATOM   6574 5C31 POPEJ 352      90.924  17.459  60.750  1.00  0.00           C
ATOM   6577 6C31 POPEJ 352      91.724  17.419  59.451  1.00  0.00           C
ATOM   6581  NH3 POPEK 353      71.064  83.599  38.881  1.00  0.00           N
ATOM   6585  C12 POPEK 353      71.714  84.669  38.051  1.00  0.00           C
ATOM   6588  C11 POPEK 353      73.074  85.099  38.631  1.00  0.00           C
ATOM   6591  P   POPEK 353      74.414  87.369  38.371  1.00  0.00           P
ATOM   6592  O13 POPEK 353      75.474  86.659  37.631  1.00  0.00           O
ATOM   6593  O14 POPEK 353      73.984  88.659  37.791  1.00  0.00           O
ATOM   6594  O11 POPEK 353      74.904  87.709  39.821  1.00  0.00           O
ATOM   6595  O12 POPEK 353      73.124  86.499  38.571  1.00  0.00           O
ATOM   6596  C1  POPEK 353      73.974  88.079  40.840  1.00  0.00           C
ATOM   6599  C2  POPEK 353      74.764  88.399  42.141  1.00  0.00           C
ATOM   6601  O21 POPEK 353      73.884  88.759  43.201  1.00  0.00           O
ATOM   6602  C21 POPEK 353      73.194  87.779  43.731  1.00  0.00           C
ATOM   6603  O22 POPEK 353      73.324  86.589  43.500  1.00  0.00           O
ATOM   6604  C22 POPEK 353      72.104  88.399  44.621  1.00  0.00           C
ATOM   6607  C3  POPEK 353      75.744  89.579  41.910  1.00  0.00           C
ATOM   6610  O31 POPEK 353      76.664  89.769  43.011  1.00  0.00           O
ATOM   6611  C31 POPEK 353      77.674  88.889  43.031  1.00  0.00           C
ATOM   6612  O32 POPEK 353      77.804  87.959  42.261  1.00  0.00           O
ATOM   6613  C32 POPEK 353      78.634  89.179  44.191  1.00  0.00           C
ATOM   6616  C23 POPEK 353      72.284  88.099  46.120  1.00  0.00           C
ATOM   6619  C24 POPEK 353      73.504  88.789  46.730  1.00  0.00           C
ATOM   6622  C25 POPEK 353      73.214  89.459  48.081  1.00  0.00           C
ATOM   6625  C26 POPEK 353      72.534  88.549  49.121  1.00  0.00           C
ATOM   6628  C27 POPEK 353      72.434  89.229  50.500  1.00  0.00           C
ATOM   6631  C28 POPEK 353      71.464  88.519  51.461  1.00  0.00           C
ATOM   6634  C29 POPEK 353      71.944  87.129  51.831  1.00  0.00           C
ATOM   6636 0C21 POPEK 353      72.184  86.659  53.071  1.00  0.00           C
ATOM   6638 1C21 POPEK 353      72.064  87.409  54.370  1.00  0.00           C
ATOM   6641 2C21 POPEK 353      70.764  87.079  55.140  1.00  0.00           C
ATOM   6644 3C21 POPEK 353      70.574  85.589  55.471  1.00  0.00           C
ATOM   6647 4C21 POPEK 353      69.374  85.299  56.390  1.00  0.00           C
ATOM   6650 5C21 POPEK 353      68.034  85.239  55.660  1.00  0.00           C
ATOM   6653 6C21 POPEK 353      66.844  84.939  56.581  1.00  0.00           C
ATOM   6656 7C21 POPEK 353      65.534  84.709  55.811  1.00  0.00           C
ATOM   6659 8C21 POPEK 353      64.314  84.459  56.701  1.00  0.00           C
ATOM   6663  C33 POPEK 353      78.144  90.179  45.271  1.00  0.00           C
ATOM   6666  C34 POPEK 353      78.934  90.059  46.601  1.00  0.00           C
ATOM   6669  C35 POPEK 353      78.584  88.789  47.390  1.00  0.00           C
ATOM   6672  C36 POPEK 353      79.304  88.669  48.741  1.00  0.00           C
ATOM   6675  C37 POPEK 353      79.124  87.269  49.370  1.00  0.00           C
ATOM   6678  C38 POPEK 353      79.424  87.209  50.871  1.00  0.00           C
ATOM   6681  C39 POPEK 353      80.894  87.479  51.221  1.00  0.00           C
ATOM   6684 0C31 POPEK 353      81.194  87.269  52.711  1.00  0.00           C
ATOM   6687 1C31 POPEK 353      82.684  87.449  53.031  1.00  0.00           C
ATOM   6690 2C31 POPEK 353      83.024  87.189  54.511  1.00  0.00           C
ATOM   6693 3C31 POPEK 353      84.534  87.169  54.781  1.00  0.00           C
ATOM   6696 4C31 POPEK 353      85.184  88.559  54.692  1.00  0.00           C
ATOM   6699 5C31 POPEK 353      86.704  88.519  54.841  1.00  0.00           C
ATOM   6702 6C31 POPEK 353      87.354  89.889  54.671  1.00  0.00           C
ATOM   6706  NH3 POPEL 354     110.564   0.471  34.901  1.00  0.00           N
ATOM   6710  C12 POPEL 354     109.404   1.369  34.581  1.00  0.00           C
ATOM   6713  C11 POPEL 354     108.534   1.719  35.811  1.00  0.00           C
ATOM   6716  P   POPEL 354     108.044  -0.439  37.230  1.00  0.00           P
ATOM   6717  O13 POPEL 354     106.954  -1.439  37.300  1.00  0.00           O
ATOM   6718  O14 POPEL 354     109.394  -0.939  36.861  1.00  0.00           O
ATOM   6719  O11 POPEL 354     108.084   0.441  38.541  1.00  0.00           O
ATOM   6720  O12 POPEL 354     107.624   0.671  36.181  1.00  0.00           O
ATOM   6721  C1  POPEL 354     109.224   0.271  39.401  1.00  0.00           C
ATOM   6724  C2  POPEL 354     109.104   0.961  40.781  1.00  0.00           C
ATOM   6726  O21 POPEL 354     108.174   0.211  41.601  1.00  0.00           O
ATOM   6727  C21 POPEL 354     108.474   0.271  42.891  1.00  0.00           C
ATOM   6728  O22 POPEL 354     109.554   0.591  43.351  1.00  0.00           O
ATOM   6729  C22 POPEL 354     107.194   0.001  43.701  1.00  0.00           C
ATOM   6732  C3  POPEL 354     108.664   2.459  40.690  1.00  0.00           C
ATOM   6735  O31 POPEL 354     107.754   2.829  41.771  1.00  0.00           O
ATOM   6736  C31 POPEL 354     106.614   3.419  41.411  1.00  0.00           C
ATOM   6737  O32 POPEL 354     106.364   3.799  40.281  1.00  0.00           O
ATOM   6738  C32 POPEL 354     105.674   3.489  42.600  1.00  0.00           C
ATOM   6741  C23 POPEL 354     107.424  -0.239  45.201  1.00  0.00           C
ATOM   6744  C24 POPEL 354     106.574   0.691  46.070  1.00  0.00           C
ATOM   6747  C25 POPEL 354     106.774   0.371  47.561  1.00  0.00           C
ATOM   6750  C26 POPEL 354     106.124   1.409  48.480  1.00  0.00           C
ATOM   6753  C27 POPEL 354     105.684   0.771  49.800  1.00  0.00           C
ATOM   6756  C28 POPEL 354     105.154   1.789  50.821  1.00  0.00           C
ATOM   6759  C29 POPEL 354     104.214   1.109  51.791  1.00  0.00           C
ATOM   6761 0C21 POPEL 354     104.524   0.571  52.980  1.00  0.00           C
ATOM   6763 1C21 POPEL 354     105.884   0.531  53.651  1.00  0.00           C
ATOM   6766 2C21 POPEL 354     105.834   1.139  55.070  1.00  0.00           C
ATOM   6769 3C21 POPEL 354     104.904   0.371  56.021  1.00  0.00           C
ATOM   6772 4C21 POPEL 354     105.024   0.821  57.491  1.00  0.00           C
ATOM   6775 5C21 POPEL 354     103.914   0.251  58.391  1.00  0.00           C
ATOM   6778 6C21 POPEL 354     102.544   0.901  58.121  1.00  0.00           C
ATOM   6781 7C21 POPEL 354     101.384   0.181  58.811  1.00  0.00           C
ATOM   6784 8C21 POPEL 354     100.024   0.601  58.250  1.00  0.00           C
ATOM   6788  C33 POPEL 354     104.624   4.619  42.471  1.00  0.00           C
ATOM   6791  C34 POPEL 354     103.674   4.599  43.681  1.00  0.00           C
ATOM   6794  C35 POPEL 354     104.244   5.409  44.840  1.00  0.00           C
ATOM   6797  C36 POPEL 354     103.394   5.299  46.111  1.00  0.00           C
ATOM   6800  C37 POPEL 354     103.394   6.609  46.901  1.00  0.00           C
ATOM   6803  C38 POPEL 354     102.644   6.529  48.230  1.00  0.00           C
ATOM   6806  C39 POPEL 354     103.314   5.569  49.221  1.00  0.00           C
ATOM   6809 0C31 POPEL 354     102.824   5.759  50.660  1.00  0.00           C
ATOM   6812 1C31 POPEL 354     103.584   4.849  51.631  1.00  0.00           C
ATOM   6815 2C31 POPEL 354     103.484   5.289  53.090  1.00  0.00           C
ATOM   6818 3C31 POPEL 354     104.814   5.089  53.830  1.00  0.00           C
ATOM   6821 4C31 POPEL 354     104.784   5.609  55.271  1.00  0.00           C
ATOM   6824 5C31 POPEL 354     106.184   5.739  55.881  1.00  0.00           C
ATOM   6827 6C31 POPEL 354     106.184   6.369  57.271  1.00  0.00           C
ATOM   6831  NH3 POPEM 355      26.674  15.729  39.071  1.00  0.00           N
ATOM   6835  C12 POPEM 355      25.744  16.139  37.951  1.00  0.00           C
ATOM   6838  C11 POPEM 355      24.504  15.219  37.841  1.00  0.00           C
ATOM   6841  P   POPEM 355      23.894  12.689  37.541  1.00  0.00           P
ATOM   6842  O13 POPEM 355      22.474  13.109  37.621  1.00  0.00           O
ATOM   6843  O14 POPEM 355      24.234  11.609  36.591  1.00  0.00           O
ATOM   6844  O11 POPEM 355      24.474  12.349  38.951  1.00  0.00           O
ATOM   6845  O12 POPEM 355      24.794  13.969  37.191  1.00  0.00           O
ATOM   6846  C1  POPEM 355      24.764  11.089  39.531  1.00  0.00           C
ATOM   6849  C2  POPEM 355      25.594  11.349  40.811  1.00  0.00           C
ATOM   6851  O21 POPEM 355      25.904  10.119  41.511  1.00  0.00           O
ATOM   6852  C21 POPEM 355      26.794  10.329  42.481  1.00  0.00           C
ATOM   6853  O22 POPEM 355      27.294  11.409  42.771  1.00  0.00           O
ATOM   6854  C22 POPEM 355      27.144   9.049  43.211  1.00  0.00           C
ATOM   6857  C3  POPEM 355      24.864  12.369  41.741  1.00  0.00           C
ATOM   6860  O31 POPEM 355      25.304  13.699  41.411  1.00  0.00           O
ATOM   6861  C31 POPEM 355      25.844  14.559  42.281  1.00  0.00           C
ATOM   6862  O32 POPEM 355      26.484  15.539  41.931  1.00  0.00           O
ATOM   6863  C32 POPEM 355      25.614  14.219  43.760  1.00  0.00           C
ATOM   6866  C23 POPEM 355      27.054   9.259  44.730  1.00  0.00           C
ATOM   6869  C24 POPEM 355      27.774   8.189  45.571  1.00  0.00           C
ATOM   6872  C25 POPEM 355      27.814   8.559  47.061  1.00  0.00           C
ATOM   6875  C26 POPEM 355      26.434   8.909  47.640  1.00  0.00           C
ATOM   6878  C27 POPEM 355      26.314   8.979  49.171  1.00  0.00           C
ATOM   6881  C28 POPEM 355      25.044   9.729  49.641  1.00  0.00           C
ATOM   6884  C29 POPEM 355      23.784   9.019  49.211  1.00  0.00           C
ATOM   6886 0C21 POPEM 355      22.614   8.949  49.870  1.00  0.00           C
ATOM   6888 1C21 POPEM 355      22.244   9.569  51.190  1.00  0.00           C
ATOM   6891 2C21 POPEM 355      21.914   8.499  52.262  1.00  0.00           C
ATOM   6894 3C21 POPEM 355      20.704   7.629  51.910  1.00  0.00           C
ATOM   6897 4C21 POPEM 355      20.374   6.559  52.971  1.00  0.00           C
ATOM   6900 5C21 POPEM 355      19.284   5.569  52.510  1.00  0.00           C
ATOM   6903 6C21 POPEM 355      17.884   6.199  52.361  1.00  0.00           C
ATOM   6906 7C21 POPEM 355      16.914   5.299  51.581  1.00  0.00           C
ATOM   6909 8C21 POPEM 355      15.474   5.819  51.531  1.00  0.00           C
ATOM   6913  C33 POPEM 355      26.194  15.239  44.791  1.00  0.00           C
ATOM   6916  C34 POPEM 355      26.284  14.599  46.181  1.00  0.00           C
ATOM   6919  C35 POPEM 355      27.184  15.289  47.211  1.00  0.00           C
ATOM   6922  C36 POPEM 355      27.434  14.409  48.451  1.00  0.00           C
ATOM   6925  C37 POPEM 355      26.224  14.279  49.401  1.00  0.00           C
ATOM   6928  C38 POPEM 355      26.494  13.289  50.550  1.00  0.00           C
ATOM   6931  C39 POPEM 355      25.234  12.899  51.330  1.00  0.00           C
ATOM   6934 0C31 POPEM 355      24.694  13.979  52.281  1.00  0.00           C
ATOM   6937 1C31 POPEM 355      23.214  13.739  52.621  1.00  0.00           C
ATOM   6940 2C31 POPEM 355      22.754  14.449  53.890  1.00  0.00           C
ATOM   6943 3C31 POPEM 355      23.064  13.649  55.161  1.00  0.00           C
ATOM   6946 4C31 POPEM 355      22.594  14.379  56.431  1.00  0.00           C
ATOM   6949 5C31 POPEM 355      23.084  13.719  57.710  1.00  0.00           C
ATOM   6952 6C31 POPEM 355      22.664  14.469  58.981  1.00  0.00           C
ATOM   6956  NH3 POPEN 356      13.084  16.999  79.601  1.00  0.00           N
ATOM   6960  C12 POPEN 356      12.954  15.779  80.461  1.00  0.00           C
ATOM   6963  C11 POPEN 356      14.244  14.939  80.401  1.00  0.00           C
ATOM   6966  P   POPEN 356      15.994  16.589  81.641  1.00  0.00           P
ATOM   6967  O13 POPEN 356      15.364  17.349  82.751  1.00  0.00           O
ATOM   6968  O14 POPEN 356      17.414  16.169  81.760  1.00  0.00           O
ATOM   6969  O11 POPEN 356      15.774  17.339  80.240  1.00  0.00           O
ATOM   6970  O12 POPEN 356      15.154  15.289  81.421  1.00  0.00           O
ATOM   6971  C1  POPEN 356      16.984  17.899  79.671  1.00  0.00           C
ATOM   6974  C2  POPEN 356      16.784  18.389  78.221  1.00  0.00           C
ATOM   6976  O21 POPEN 356      16.194  17.309  77.501  1.00  0.00           O
ATOM   6977  C21 POPEN 356      15.214  17.609  76.671  1.00  0.00           C
ATOM   6978  O22 POPEN 356      14.514  18.589  76.691  1.00  0.00           O
ATOM   6979  C22 POPEN 356      15.104  16.399  75.721  1.00  0.00           C
ATOM   6982  C3  POPEN 356      18.154  18.759  77.541  1.00  0.00           C
ATOM   6985  O31 POPEN 356      18.134  18.509  76.122  1.00  0.00           O
ATOM   6986  C31 POPEN 356      18.594  19.469  75.311  1.00  0.00           C
ATOM   6987  O32 POPEN 356      19.324  20.389  75.641  1.00  0.00           O
ATOM   6988  C32 POPEN 356      18.094  19.169  73.891  1.00  0.00           C
ATOM   6991  C23 POPEN 356      14.644  16.729  74.290  1.00  0.00           C
ATOM   6994  C24 POPEN 356      14.304  15.459  73.491  1.00  0.00           C
ATOM   6997  C25 POPEN 356      13.904  15.769  72.050  1.00  0.00           C
ATOM   7000  C26 POPEN 356      13.394  14.539  71.300  1.00  0.00           C
ATOM   7003  C27 POPEN 356      13.134  14.739  69.801  1.00  0.00           C
ATOM   7006  C28 POPEN 356      12.544  13.489  69.120  1.00  0.00           C
ATOM   7009  C29 POPEN 356      11.054  13.329  69.381  1.00  0.00           C
ATOM   7011 0C21 POPEN 356      10.064  13.559  68.501  1.00  0.00           C
ATOM   7013 1C21 POPEN 356      10.194  14.019  67.071  1.00  0.00           C
ATOM   7016 2C21 POPEN 356       9.134  13.389  66.141  1.00  0.00           C
ATOM   7019 3C21 POPEN 356       9.364  11.899  65.870  1.00  0.00           C
ATOM   7022 4C21 POPEN 356       8.324  11.269  64.931  1.00  0.00           C
ATOM   7025 5C21 POPEN 356       6.954  11.089  65.581  1.00  0.00           C
ATOM   7028 6C21 POPEN 356       6.164   9.899  65.010  1.00  0.00           C
ATOM   7031 7C21 POPEN 356       5.134   9.359  66.011  1.00  0.00           C
ATOM   7034 8C21 POPEN 356       5.604   8.049  66.671  1.00  0.00           C
ATOM   7038  C33 POPEN 356      19.004  19.699  72.760  1.00  0.00           C
ATOM   7041  C34 POPEN 356      18.664  19.049  71.411  1.00  0.00           C
ATOM   7044  C35 POPEN 356      17.534  19.719  70.610  1.00  0.00           C
ATOM   7047  C36 POPEN 356      17.034  18.799  69.480  1.00  0.00           C
ATOM   7050  C37 POPEN 356      16.424  19.529  68.281  1.00  0.00           C
ATOM   7053  C38 POPEN 356      15.974  18.559  67.180  1.00  0.00           C
ATOM   7056  C39 POPEN 356      15.544  19.279  65.891  1.00  0.00           C
ATOM   7059 0C31 POPEN 356      15.104  18.319  64.781  1.00  0.00           C
ATOM   7062 1C31 POPEN 356      14.624  19.049  63.521  1.00  0.00           C
ATOM   7065 2C31 POPEN 356      14.084  18.109  62.431  1.00  0.00           C
ATOM   7068 3C31 POPEN 356      13.384  18.849  61.281  1.00  0.00           C
ATOM   7071 4C31 POPEN 356      14.334  19.719  60.441  1.00  0.00           C
ATOM   7074 5C31 POPEN 356      13.604  20.449  59.311  1.00  0.00           C
ATOM   7077 6C31 POPEN 356      14.524  21.319  58.451  1.00  0.00           C
ATOM   7081  NH3 POPEO 357      31.814  87.499  79.851  1.00  0.00           N
ATOM   7085  C12 POPEO 357      30.664  86.539  79.910  1.00  0.00           C
ATOM   7088  C11 POPEO 357      30.034  86.519  81.312  1.00  0.00           C
ATOM   7091  P   POPEO 357      28.624  84.289  81.421  1.00  0.00           P
ATOM   7092  O13 POPEO 357      29.934  83.629  81.350  1.00  0.00           O
ATOM   7093  O14 POPEO 357      27.804  84.039  82.621  1.00  0.00           O
ATOM   7094  O11 POPEO 357      27.814  83.849  80.132  1.00  0.00           O
ATOM   7095  O12 POPEO 357      28.784  85.839  81.271  1.00  0.00           O
ATOM   7096  C1  POPEO 357      27.014  84.789  79.410  1.00  0.00           C
ATOM   7099  C2  POPEO 357      27.044  84.509  77.892  1.00  0.00           C
ATOM   7101  O21 POPEO 357      26.574  85.689  77.211  1.00  0.00           O
ATOM   7102  C21 POPEO 357      27.454  86.309  76.451  1.00  0.00           C
ATOM   7103  O22 POPEO 357      28.664  86.159  76.510  1.00  0.00           O
ATOM   7104  C22 POPEO 357      26.744  87.259  75.491  1.00  0.00           C
ATOM   7107  C3  POPEO 357      26.114  83.329  77.512  1.00  0.00           C
ATOM   7110  O31 POPEO 357      26.294  82.969  76.131  1.00  0.00           O
ATOM   7111  C31 POPEO 357      25.484  83.549  75.241  1.00  0.00           C
ATOM   7112  O32 POPEO 357      24.644  84.389  75.480  1.00  0.00           O
ATOM   7113  C32 POPEO 357      25.864  83.049  73.861  1.00  0.00           C
ATOM   7116  C23 POPEO 357      27.194  87.039  74.040  1.00  0.00           C
ATOM   7119  C24 POPEO 357      26.464  87.969  73.071  1.00  0.00           C
ATOM   7122  C25 POPEO 357      27.044  87.889  71.650  1.00  0.00           C
ATOM   7125  C26 POPEO 357      26.334  88.829  70.660  1.00  0.00           C
ATOM   7128  C27 POPEO 357      27.124  88.989  69.352  1.00  0.00           C
ATOM   7131  C28 POPEO 357      26.244  88.869  68.102  1.00  0.00           C
ATOM   7134  C29 POPEO 357      25.904  87.439  67.801  1.00  0.00           C
ATOM   7136 0C21 POPEO 357      26.294  86.729  66.730  1.00  0.00           C
ATOM   7138 1C21 POPEO 357      27.164  87.229  65.610  1.00  0.00           C
ATOM   7141 2C21 POPEO 357      26.304  87.799  64.471  1.00  0.00           C
ATOM   7144 3C21 POPEO 357      27.164  88.379  63.340  1.00  0.00           C
ATOM   7147 4C21 POPEO 357      26.314  88.799  62.141  1.00  0.00           C
ATOM   7150 5C21 POPEO 357      27.144  89.479  61.050  1.00  0.00           C
ATOM   7153 6C21 POPEO 357      26.314  89.769  59.800  1.00  0.00           C
ATOM   7156 7C21 POPEO 357      27.074  90.599  58.771  1.00  0.00           C
ATOM   7159 8C21 POPEO 357      26.284  90.789  57.471  1.00  0.00           C
ATOM   7163  C33 POPEO 357      24.984  83.579  72.711  1.00  0.00           C
ATOM   7166  C34 POPEO 357      25.594  83.229  71.361  1.00  0.00           C
ATOM   7169  C35 POPEO 357      24.704  83.629  70.181  1.00  0.00           C
ATOM   7172  C36 POPEO 357      25.404  83.459  68.831  1.00  0.00           C
ATOM   7175  C37 POPEO 357      25.244  82.069  68.201  1.00  0.00           C
ATOM   7178  C38 POPEO 357      26.334  81.809  67.151  1.00  0.00           C
ATOM   7181  C39 POPEO 357      26.144  80.539  66.321  1.00  0.00           C
ATOM   7184 0C31 POPEO 357      25.044  80.659  65.260  1.00  0.00           C
ATOM   7187 1C31 POPEO 357      25.044  79.509  64.251  1.00  0.00           C
ATOM   7190 2C31 POPEO 357      23.994  79.689  63.151  1.00  0.00           C
ATOM   7193 3C31 POPEO 357      24.024  78.609  62.050  1.00  0.00           C
ATOM   7196 4C31 POPEO 357      23.904  77.169  62.570  1.00  0.00           C
ATOM   7199 5C31 POPEO 357      23.554  76.179  61.441  1.00  0.00           C
ATOM   7202 6C31 POPEO 357      23.524  74.729  61.891  1.00  0.00           C
ATOM   7206  NH3 POPEP 358      73.654   6.549  38.831  1.00  0.00           N
ATOM   7210  C12 POPEP 358      74.344   5.269  38.410  1.00  0.00           C
ATOM   7213  C11 POPEP 358      73.524   3.989  38.671  1.00  0.00           C
ATOM   7216  P   POPEP 358      74.144   1.369  38.561  1.00  0.00           P
ATOM   7217  O13 POPEP 358      72.764   0.941  38.871  1.00  0.00           O
ATOM   7218  O14 POPEP 358      74.874   0.581  37.551  1.00  0.00           O
ATOM   7219  O11 POPEP 358      75.034   1.249  39.861  1.00  0.00           O
ATOM   7220  O12 POPEP 358      74.204   2.869  38.141  1.00  0.00           O
ATOM   7221  C1  POPEP 358      75.574   2.379  40.561  1.00  0.00           C
ATOM   7224  C2  POPEP 358      76.834   2.059  41.420  1.00  0.00           C
ATOM   7226  O21 POPEP 358      76.534   1.061  42.421  1.00  0.00           O
ATOM   7227  C21 POPEP 358      76.604  -0.189  41.991  1.00  0.00           C
ATOM   7228  O22 POPEP 358      77.074  -0.529  40.910  1.00  0.00           O
ATOM   7229  C22 POPEP 358      76.064  -1.139  43.071  1.00  0.00           C
ATOM   7232  C3  POPEP 358      77.394   3.339  42.111  1.00  0.00           C
ATOM   7235  O31 POPEP 358      76.464   3.929  43.041  1.00  0.00           O
ATOM   7236  C31 POPEP 358      76.644   3.549  44.300  1.00  0.00           C
ATOM   7237  O32 POPEP 358      77.464   2.719  44.671  1.00  0.00           O
ATOM   7238  C32 POPEP 358      75.724   4.329  45.240  1.00  0.00           C
ATOM   7241  C23 POPEP 358      75.034  -0.509  44.061  1.00  0.00           C
ATOM   7244  C24 POPEP 358      75.134  -1.049  45.500  1.00  0.00           C
ATOM   7247  C25 POPEP 358      76.484  -0.759  46.190  1.00  0.00           C
ATOM   7250  C26 POPEP 358      76.394   0.121  47.451  1.00  0.00           C
ATOM   7253  C27 POPEP 358      77.224  -0.409  48.631  1.00  0.00           C
ATOM   7256  C28 POPEP 358      77.234   0.581  49.811  1.00  0.00           C
ATOM   7259  C29 POPEP 358      78.024   0.061  51.000  1.00  0.00           C
ATOM   7261 0C21 POPEP 358      77.564  -0.179  52.241  1.00  0.00           C
ATOM   7263 1C21 POPEP 358      76.154  -0.029  52.751  1.00  0.00           C
ATOM   7266 2C21 POPEP 358      75.884   1.249  53.570  1.00  0.00           C
ATOM   7269 3C21 POPEP 358      74.514   1.229  54.271  1.00  0.00           C
ATOM   7272 4C21 POPEP 358      74.174   2.599  54.870  1.00  0.00           C
ATOM   7275 5C21 POPEP 358      72.854   2.669  55.651  1.00  0.00           C
ATOM   7278 6C21 POPEP 358      73.004   2.359  57.151  1.00  0.00           C
ATOM   7281 7C21 POPEP 358      71.884   2.969  58.001  1.00  0.00           C
ATOM   7284 8C21 POPEP 358      71.974   2.609  59.491  1.00  0.00           C
ATOM   7288  C33 POPEP 358      76.244   4.249  46.701  1.00  0.00           C
ATOM   7291  C34 POPEP 358      75.464   5.109  47.711  1.00  0.00           C
ATOM   7294  C35 POPEP 358      76.134   5.049  49.090  1.00  0.00           C
ATOM   7297  C36 POPEP 358      75.394   5.759  50.231  1.00  0.00           C
ATOM   7300  C37 POPEP 358      76.234   5.699  51.521  1.00  0.00           C
ATOM   7303  C38 POPEP 358      75.544   6.239  52.781  1.00  0.00           C
ATOM   7306  C39 POPEP 358      76.484   6.279  54.001  1.00  0.00           C
ATOM   7309 0C31 POPEP 358      77.104   4.909  54.311  1.00  0.00           C
ATOM   7312 1C31 POPEP 358      77.944   4.829  55.590  1.00  0.00           C
ATOM   7315 2C31 POPEP 358      78.214   3.359  55.942  1.00  0.00           C
ATOM   7318 3C31 POPEP 358      79.314   3.119  56.991  1.00  0.00           C
ATOM   7321 4C31 POPEP 358      79.444   1.629  57.320  1.00  0.00           C
ATOM   7324 5C31 POPEP 358      80.704   1.299  58.141  1.00  0.00           C
ATOM   7327 6C31 POPEP 358      80.804  -0.189  58.512  1.00  0.00           C
ATOM   7331  NH3 POPEQ 359      23.634  39.109  77.561  1.00  0.00           N
ATOM   7335  C12 POPEQ 359      22.984  38.389  76.421  1.00  0.00           C
ATOM   7338  C11 POPEQ 359      23.834  37.219  75.911  1.00  0.00           C
ATOM   7341  P   POPEQ 359      22.074  35.659  74.791  1.00  0.00           P
ATOM   7342  O13 POPEQ 359      22.384  34.519  75.680  1.00  0.00           O
ATOM   7343  O14 POPEQ 359      20.784  36.359  75.021  1.00  0.00           O
ATOM   7344  O11 POPEQ 359      22.054  35.079  73.342  1.00  0.00           O
ATOM   7345  O12 POPEQ 359      23.264  36.709  74.711  1.00  0.00           O
ATOM   7346  C1  POPEQ 359      21.904  35.949  72.221  1.00  0.00           C
ATOM   7349  C2  POPEQ 359      21.994  35.099  70.930  1.00  0.00           C
ATOM   7351  O21 POPEQ 359      20.734  34.759  70.340  1.00  0.00           O
ATOM   7352  C21 POPEQ 359      19.704  34.309  71.041  1.00  0.00           C
ATOM   7353  O22 POPEQ 359      19.614  34.179  72.251  1.00  0.00           O
ATOM   7354  C22 POPEQ 359      18.614  33.989  70.012  1.00  0.00           C
ATOM   7357  C3  POPEQ 359      22.864  33.819  71.172  1.00  0.00           C
ATOM   7360  O31 POPEQ 359      23.264  33.199  69.931  1.00  0.00           O
ATOM   7361  C31 POPEQ 359      22.414  32.289  69.451  1.00  0.00           C
ATOM   7362  O32 POPEQ 359      21.444  31.839  70.031  1.00  0.00           O
ATOM   7363  C32 POPEQ 359      22.824  31.949  68.021  1.00  0.00           C
ATOM   7366  C23 POPEQ 359      17.284  33.559  70.641  1.00  0.00           C
ATOM   7369  C24 POPEQ 359      16.304  32.939  69.631  1.00  0.00           C
ATOM   7372  C25 POPEQ 359      16.284  33.539  68.221  1.00  0.00           C
ATOM   7375  C26 POPEQ 359      15.214  32.839  67.361  1.00  0.00           C
ATOM   7378  C27 POPEQ 359      15.414  32.989  65.851  1.00  0.00           C
ATOM   7381  C28 POPEQ 359      14.324  32.239  65.061  1.00  0.00           C
ATOM   7384  C29 POPEQ 359      14.394  32.489  63.582  1.00  0.00           C
ATOM   7386 0C21 POPEQ 359      13.894  31.689  62.621  1.00  0.00           C
ATOM   7388 1C21 POPEQ 359      13.134  30.409  62.850  1.00  0.00           C
ATOM   7391 2C21 POPEQ 359      12.274  29.979  61.651  1.00  0.00           C
ATOM   7394 3C21 POPEQ 359      11.154  30.959  61.241  1.00  0.00           C
ATOM   7397 4C21 POPEQ 359       9.994  31.039  62.241  1.00  0.00           C
ATOM   7400 5C21 POPEQ 359       8.954  32.119  61.891  1.00  0.00           C
ATOM   7403 6C21 POPEQ 359       8.204  31.889  60.571  1.00  0.00           C
ATOM   7406 7C21 POPEQ 359       7.124  32.959  60.340  1.00  0.00           C
ATOM   7409 8C21 POPEQ 359       6.384  32.809  59.011  1.00  0.00           C
ATOM   7413  C33 POPEQ 359      22.014  30.789  67.391  1.00  0.00           C
ATOM   7416  C34 POPEQ 359      22.584  30.259  66.061  1.00  0.00           C
ATOM   7419  C35 POPEQ 359      22.984  31.349  65.041  1.00  0.00           C
ATOM   7422  C36 POPEQ 359      23.674  30.769  63.801  1.00  0.00           C
ATOM   7425  C37 POPEQ 359      24.214  31.859  62.850  1.00  0.00           C
ATOM   7428  C38 POPEQ 359      25.104  31.299  61.721  1.00  0.00           C
ATOM   7431  C39 POPEQ 359      24.324  30.559  60.621  1.00  0.00           C
ATOM   7434 0C31 POPEQ 359      24.014  31.439  59.401  1.00  0.00           C
ATOM   7437 1C31 POPEQ 359      23.074  30.769  58.401  1.00  0.00           C
ATOM   7440 2C31 POPEQ 359      22.784  31.639  57.171  1.00  0.00           C
ATOM   7443 3C31 POPEQ 359      21.724  31.029  56.241  1.00  0.00           C
ATOM   7446 4C31 POPEQ 359      21.344  31.979  55.101  1.00  0.00           C
ATOM   7449 5C31 POPEQ 359      20.214  31.429  54.221  1.00  0.00           C
ATOM   7452 6C31 POPEQ 359      19.684  32.459  53.221  1.00  0.00           C
ATOM   7456  NH3 POPER 360      19.694 118.909  77.752  1.00  0.00           N
ATOM   7460  C12 POPER 360      20.984 118.999  78.531  1.00  0.00           C
ATOM   7463  C11 POPER 360      21.864 117.739  78.381  1.00  0.00           C
ATOM   7466  P   POPER 360      24.494 117.339  78.622  1.00  0.00           P
ATOM   7467  O13 POPER 360      25.464 117.499  79.732  1.00  0.00           O
ATOM   7468  O14 POPER 360      24.324 115.959  78.121  1.00  0.00           O
ATOM   7469  O11 POPER 360      25.034 118.259  77.451  1.00  0.00           O
ATOM   7470  O12 POPER 360      23.094 117.979  79.040  1.00  0.00           O
ATOM   7471  C1  POPER 360      24.284 118.489  76.262  1.00  0.00           C
ATOM   7474  C2  POPER 360      25.194 118.989  75.120  1.00  0.00           C
ATOM   7476  O21 POPER 360      24.674 118.489  73.881  1.00  0.00           O
ATOM   7477  C21 POPER 360      24.544 119.339  72.892  1.00  0.00           C
ATOM   7478  O22 POPER 360      24.784 120.529  72.931  1.00  0.00           O
ATOM   7479  C22 POPER 360      24.114 118.549  71.642  1.00  0.00           C
ATOM   7482  C3  POPER 360      26.624 118.419  75.330  1.00  0.00           C
ATOM   7485  O31 POPER 360      27.474 118.589  74.181  1.00  0.00           O
ATOM   7486  C31 POPER 360      28.634 117.929  74.352  1.00  0.00           C
ATOM   7487  O32 POPER 360      29.074 117.599  75.441  1.00  0.00           O
ATOM   7488  C32 POPER 360      29.244 117.589  72.991  1.00  0.00           C
ATOM   7491  C23 POPER 360      23.104 117.399  71.900  1.00  0.00           C
ATOM   7494  C24 POPER 360      23.034 116.399  70.730  1.00  0.00           C
ATOM   7497  C25 POPER 360      22.634 117.019  69.391  1.00  0.00           C
ATOM   7500  C26 POPER 360      22.494 115.979  68.271  1.00  0.00           C
ATOM   7503  C27 POPER 360      21.984 116.609  66.971  1.00  0.00           C
ATOM   7506  C28 POPER 360      21.694 115.599  65.840  1.00  0.00           C
ATOM   7509  C29 POPER 360      22.954 114.979  65.281  1.00  0.00           C
ATOM   7511 0C21 POPER 360      23.494 115.229  64.080  1.00  0.00           C
ATOM   7513 1C21 POPER 360      22.984 116.219  63.061  1.00  0.00           C
ATOM   7516 2C21 POPER 360      21.824 115.679  62.201  1.00  0.00           C
ATOM   7519 3C21 POPER 360      21.364 116.709  61.161  1.00  0.00           C
ATOM   7522 4C21 POPER 360      20.064 116.329  60.441  1.00  0.00           C
ATOM   7525 5C21 POPER 360      20.154 114.959  59.750  1.00  0.00           C
ATOM   7528 6C21 POPER 360      18.904 114.629  58.921  1.00  0.00           C
ATOM   7531 7C21 POPER 360      19.024 113.249  58.271  1.00  0.00           C
ATOM   7534 8C21 POPER 360      17.854 112.929  57.351  1.00  0.00           C
ATOM   7538  C33 POPER 360      28.304 116.639  72.221  1.00  0.00           C
ATOM   7541  C34 POPER 360      28.594 116.479  70.721  1.00  0.00           C
ATOM   7544  C35 POPER 360      27.484 115.619  70.090  1.00  0.00           C
ATOM   7547  C36 POPER 360      27.694 115.299  68.601  1.00  0.00           C
ATOM   7550  C37 POPER 360      26.534 114.439  68.071  1.00  0.00           C
ATOM   7553  C38 POPER 360      26.864 113.639  66.800  1.00  0.00           C
ATOM   7556  C39 POPER 360      27.134 114.539  65.590  1.00  0.00           C
ATOM   7559 0C31 POPER 360      27.314 113.739  64.300  1.00  0.00           C
ATOM   7562 1C31 POPER 360      27.434 114.659  63.081  1.00  0.00           C
ATOM   7565 2C31 POPER 360      27.574 113.899  61.761  1.00  0.00           C
ATOM   7568 3C31 POPER 360      27.324 114.789  60.521  1.00  0.00           C
ATOM   7571 4C31 POPER 360      28.314 115.949  60.401  1.00  0.00           C
ATOM   7574 5C31 POPER 360      28.004 116.889  59.221  1.00  0.00           C
ATOM   7577 6C31 POPER 360      28.974 118.069  59.121  1.00  0.00           C
ATOM   7581  NH3 POPES 361      99.494  18.459  33.081  1.00  0.00           N
ATOM   7585  C12 POPES 361      99.934  17.639  31.920  1.00  0.00           C
ATOM   7588  C11 POPES 361     101.104  16.709  32.300  1.00  0.00           C
ATOM   7591  P   POPES 361     100.104  14.419  33.131  1.00  0.00           P
ATOM   7592  O13 POPES 361      98.644  14.599  33.201  1.00  0.00           O
ATOM   7593  O14 POPES 361     100.734  13.809  31.941  1.00  0.00           O
ATOM   7594  O11 POPES 361     100.584  13.569  34.371  1.00  0.00           O
ATOM   7595  O12 POPES 361     100.774  15.829  33.381  1.00  0.00           O
ATOM   7596  C1  POPES 361     100.444  14.189  35.660  1.00  0.00           C
ATOM   7599  C2  POPES 361     100.524  13.119  36.771  1.00  0.00           C
ATOM   7601  O21 POPES 361     100.274  13.659  38.081  1.00  0.00           O
ATOM   7602  C21 POPES 361     101.144  14.529  38.571  1.00  0.00           C
ATOM   7603  O22 POPES 361     102.064  15.049  37.981  1.00  0.00           O
ATOM   7604  C22 POPES 361     100.894  14.719  40.070  1.00  0.00           C
ATOM   7607  C3  POPES 361     101.834  12.269  36.691  1.00  0.00           C
ATOM   7610  O31 POPES 361     101.594  10.949  37.230  1.00  0.00           O
ATOM   7611  C31 POPES 361     101.044  10.099  36.381  1.00  0.00           C
ATOM   7612  O32 POPES 361     100.954  10.239  35.171  1.00  0.00           O
ATOM   7613  C32 POPES 361     100.374   8.999  37.201  1.00  0.00           C
ATOM   7616  C23 POPES 361     101.454  13.529  40.861  1.00  0.00           C
ATOM   7619  C24 POPES 361     101.154  13.569  42.361  1.00  0.00           C
ATOM   7622  C25 POPES 361     101.864  14.689  43.131  1.00  0.00           C
ATOM   7625  C26 POPES 361     101.724  14.489  44.651  1.00  0.00           C
ATOM   7628  C27 POPES 361     102.394  15.589  45.471  1.00  0.00           C
ATOM   7631  C28 POPES 361     102.454  15.279  46.980  1.00  0.00           C
ATOM   7634  C29 POPES 361     101.084  15.049  47.591  1.00  0.00           C
ATOM   7636 0C21 POPES 361     100.414  15.849  48.431  1.00  0.00           C
ATOM   7638 1C21 POPES 361     100.854  17.189  48.981  1.00  0.00           C
ATOM   7641 2C21 POPES 361     100.194  18.349  48.221  1.00  0.00           C
ATOM   7644 3C21 POPES 361     100.414  19.699  48.900  1.00  0.00           C
ATOM   7647 4C21 POPES 361      99.934  20.859  48.021  1.00  0.00           C
ATOM   7650 5C21 POPES 361     100.064  22.249  48.681  1.00  0.00           C
ATOM   7653 6C21 POPES 361      99.004  22.519  49.762  1.00  0.00           C
ATOM   7656 7C21 POPES 361      99.054  23.959  50.271  1.00  0.00           C
ATOM   7659 8C21 POPES 361      98.084  24.239  51.411  1.00  0.00           C
ATOM   7663  C33 POPES 361      99.194   9.539  38.061  1.00  0.00           C
ATOM   7666  C34 POPES 361      99.554  10.089  39.441  1.00  0.00           C
ATOM   7669  C35 POPES 361      99.704   8.999  40.500  1.00  0.00           C
ATOM   7672  C36 POPES 361      99.824   9.559  41.931  1.00  0.00           C
ATOM   7675  C37 POPES 361      98.514  10.169  42.471  1.00  0.00           C
ATOM   7678  C38 POPES 361      98.714  11.029  43.721  1.00  0.00           C
ATOM   7681  C39 POPES 361      99.024  10.229  45.000  1.00  0.00           C
ATOM   7684 0C31 POPES 361      97.754   9.829  45.760  1.00  0.00           C
ATOM   7687 1C31 POPES 361      98.114   9.249  47.131  1.00  0.00           C
ATOM   7690 2C31 POPES 361      96.924   9.009  48.071  1.00  0.00           C
ATOM   7693 3C31 POPES 361      96.454  10.299  48.750  1.00  0.00           C
ATOM   7696 4C31 POPES 361      95.514  10.049  49.940  1.00  0.00           C
ATOM   7699 5C31 POPES 361      95.264  11.329  50.760  1.00  0.00           C
ATOM   7702 6C31 POPES 361      94.374  11.109  51.980  1.00  0.00           C
ATOM   7706  NH3 POPET 362      80.894  40.489  77.061  1.00  0.00           N
ATOM   7710  C12 POPET 362      79.844  41.559  77.101  1.00  0.00           C
ATOM   7713  C11 POPET 362      78.444  40.959  77.311  1.00  0.00           C
ATOM   7716  P   POPET 362      76.194  41.859  76.271  1.00  0.00           P
ATOM   7717  O13 POPET 362      75.134  41.129  76.980  1.00  0.00           O
ATOM   7718  O14 POPET 362      75.804  43.209  75.781  1.00  0.00           O
ATOM   7719  O11 POPET 362      76.664  40.949  75.081  1.00  0.00           O
ATOM   7720  O12 POPET 362      77.464  41.999  77.190  1.00  0.00           O
ATOM   7721  C1  POPET 362      77.434  41.389  73.961  1.00  0.00           C
ATOM   7724  C2  POPET 362      76.534  41.649  72.711  1.00  0.00           C
ATOM   7726  O21 POPET 362      76.874  40.719  71.660  1.00  0.00           O
ATOM   7727  C21 POPET 362      75.904  40.569  70.771  1.00  0.00           C
ATOM   7728  O22 POPET 362      74.744  40.929  70.940  1.00  0.00           O
ATOM   7729  C22 POPET 362      76.424  39.879  69.500  1.00  0.00           C
ATOM   7732  C3  POPET 362      76.634  43.119  72.211  1.00  0.00           C
ATOM   7735  O31 POPET 362      78.004  43.529  72.021  1.00  0.00           O
ATOM   7736  C31 POPET 362      78.574  43.149  70.881  1.00  0.00           C
ATOM   7737  O32 POPET 362      78.004  42.699  69.901  1.00  0.00           O
ATOM   7738  C32 POPET 362      80.094  43.239  71.061  1.00  0.00           C
ATOM   7741  C23 POPET 362      75.584  40.219  68.242  1.00  0.00           C
ATOM   7744  C24 POPET 362      76.094  39.509  66.980  1.00  0.00           C
ATOM   7747  C25 POPET 362      75.054  39.409  65.840  1.00  0.00           C
ATOM   7750  C26 POPET 362      74.714  40.749  65.181  1.00  0.00           C
ATOM   7753  C27 POPET 362      73.574  40.619  64.160  1.00  0.00           C
ATOM   7756  C28 POPET 362      73.274  41.909  63.381  1.00  0.00           C
ATOM   7759  C29 POPET 362      74.284  42.159  62.291  1.00  0.00           C
ATOM   7761 0C21 POPET 362      74.114  41.959  60.971  1.00  0.00           C
ATOM   7763 1C21 POPET 362      72.874  41.409  60.290  1.00  0.00           C
ATOM   7766 2C21 POPET 362      72.494  39.959  60.671  1.00  0.00           C
ATOM   7769 3C21 POPET 362      73.614  38.949  60.381  1.00  0.00           C
ATOM   7772 4C21 POPET 362      73.324  37.549  60.951  1.00  0.00           C
ATOM   7775 5C21 POPET 362      74.434  36.549  60.631  1.00  0.00           C
ATOM   7778 6C21 POPET 362      74.364  36.089  59.170  1.00  0.00           C
ATOM   7781 7C21 POPET 362      75.614  35.329  58.710  1.00  0.00           C
ATOM   7784 8C21 POPET 362      75.424  34.809  57.300  1.00  0.00           C
ATOM   7788  C33 POPET 362      80.644  44.629  70.691  1.00  0.00           C
ATOM   7791  C34 POPET 362      82.164  44.759  70.851  1.00  0.00           C
ATOM   7794  C35 POPET 362      82.654  46.099  70.301  1.00  0.00           C
ATOM   7797  C36 POPET 362      82.934  46.059  68.791  1.00  0.00           C
ATOM   7800  C37 POPET 362      82.874  47.449  68.141  1.00  0.00           C
ATOM   7803  C38 POPET 362      82.894  47.469  66.601  1.00  0.00           C
ATOM   7806  C39 POPET 362      84.184  46.889  65.991  1.00  0.00           C
ATOM   7809 0C31 POPET 362      83.954  45.549  65.290  1.00  0.00           C
ATOM   7812 1C31 POPET 362      85.234  44.989  64.671  1.00  0.00           C
ATOM   7815 2C31 POPET 362      84.974  43.999  63.531  1.00  0.00           C
ATOM   7818 3C31 POPET 362      86.224  43.209  63.101  1.00  0.00           C
ATOM   7821 4C31 POPET 362      87.484  44.059  62.840  1.00  0.00           C
ATOM   7824 5C31 POPET 362      88.734  43.189  62.661  1.00  0.00           C
ATOM   7827 6C31 POPET 362      90.024  44.009  62.541  1.00  0.00           C
ATOM   7831  NH3 POPEU 363      70.294   0.941  38.081  1.00  0.00           N
ATOM   7835  C12 POPEU 363      70.304   2.409  38.390  1.00  0.00           C
ATOM   7838  C11 POPEU 363      68.984   3.089  38.071  1.00  0.00           C
ATOM   7841  P   POPEU 363      69.934   5.509  38.881  1.00  0.00           P
ATOM   7842  O13 POPEU 363      70.854   5.639  37.721  1.00  0.00           O
ATOM   7843  O14 POPEU 363      69.114   6.669  39.250  1.00  0.00           O
ATOM   7844  O11 POPEU 363      70.754   5.059  40.140  1.00  0.00           O
ATOM   7845  O12 POPEU 363      68.884   4.359  38.660  1.00  0.00           O
ATOM   7846  C1  POPEU 363      70.214   5.209  41.461  1.00  0.00           C
ATOM   7849  C2  POPEU 363      71.184   6.039  42.361  1.00  0.00           C
ATOM   7851  O21 POPEU 363      70.744   5.899  43.721  1.00  0.00           O
ATOM   7852  C21 POPEU 363      71.664   6.059  44.671  1.00  0.00           C
ATOM   7853  O22 POPEU 363      72.864   6.089  44.510  1.00  0.00           O
ATOM   7854  C22 POPEU 363      70.944   6.189  46.021  1.00  0.00           C
ATOM   7857  C3  POPEU 363      71.174   7.529  41.910  1.00  0.00           C
ATOM   7860  O31 POPEU 363      72.434   8.199  42.071  1.00  0.00           O
ATOM   7861  C31 POPEU 363      72.504   9.039  43.111  1.00  0.00           C
ATOM   7862  O32 POPEU 363      71.674   9.139  43.990  1.00  0.00           O
ATOM   7863  C32 POPEU 363      73.754   9.909  42.941  1.00  0.00           C
ATOM   7866  C23 POPEU 363      71.334   5.099  47.050  1.00  0.00           C
ATOM   7869  C24 POPEU 363      70.894   3.679  46.691  1.00  0.00           C
ATOM   7872  C25 POPEU 363      69.424   3.529  46.280  1.00  0.00           C
ATOM   7875  C26 POPEU 363      69.024   2.069  46.050  1.00  0.00           C
ATOM   7878  C27 POPEU 363      67.594   1.989  45.491  1.00  0.00           C
ATOM   7881  C28 POPEU 363      67.004   0.581  45.500  1.00  0.00           C
ATOM   7884  C29 POPEU 363      65.664   0.601  44.820  1.00  0.00           C
ATOM   7886 0C21 POPEU 363      64.544   1.081  45.371  1.00  0.00           C
ATOM   7888 1C21 POPEU 363      64.404   1.569  46.791  1.00  0.00           C
ATOM   7891 2C21 POPEU 363      62.954   1.399  47.262  1.00  0.00           C
ATOM   7894 3C21 POPEU 363      62.774   1.469  48.780  1.00  0.00           C
ATOM   7897 4C21 POPEU 363      62.994   2.859  49.370  1.00  0.00           C
ATOM   7900 5C21 POPEU 363      62.844   2.869  50.901  1.00  0.00           C
ATOM   7903 6C21 POPEU 363      63.024   4.269  51.501  1.00  0.00           C
ATOM   7906 7C21 POPEU 363      62.994   4.259  53.031  1.00  0.00           C
ATOM   7909 8C21 POPEU 363      63.124   5.649  53.651  1.00  0.00           C
ATOM   7913  C33 POPEU 363      74.194  10.599  44.250  1.00  0.00           C
ATOM   7916  C34 POPEU 363      74.864   9.629  45.220  1.00  0.00           C
ATOM   7919  C35 POPEU 363      75.844  10.329  46.171  1.00  0.00           C
ATOM   7922  C36 POPEU 363      76.544   9.339  47.111  1.00  0.00           C
ATOM   7925  C37 POPEU 363      77.544  10.039  48.041  1.00  0.00           C
ATOM   7928  C38 POPEU 363      78.204   9.069  49.031  1.00  0.00           C
ATOM   7931  C39 POPEU 363      78.314   9.639  50.461  1.00  0.00           C
ATOM   7934 0C31 POPEU 363      76.954   9.729  51.181  1.00  0.00           C
ATOM   7937 1C31 POPEU 363      77.024  10.589  52.440  1.00  0.00           C
ATOM   7940 2C31 POPEU 363      75.724  10.569  53.260  1.00  0.00           C
ATOM   7943 3C31 POPEU 363      75.604  11.729  54.271  1.00  0.00           C
ATOM   7946 4C31 POPEU 363      76.904  12.039  55.031  1.00  0.00           C
ATOM   7949 5C31 POPEU 363      76.694  13.029  56.181  1.00  0.00           C
ATOM   7952 6C31 POPEU 363      78.004  13.519  56.811  1.00  0.00           C
ATOM   7956  NH3 POPEV 364     102.284  64.919  80.811  1.00  0.00           N
ATOM   7960  C12 POPEV 364     102.044  64.209  82.120  1.00  0.00           C
ATOM   7963  C11 POPEV 364     101.374  62.839  81.900  1.00  0.00           C
ATOM   7966  P   POPEV 364     102.764  61.089  83.290  1.00  0.00           P
ATOM   7967  O13 POPEV 364     103.974  61.919  83.531  1.00  0.00           O
ATOM   7968  O14 POPEV 364     102.424  60.039  84.281  1.00  0.00           O
ATOM   7969  O11 POPEV 364     102.914  60.429  81.861  1.00  0.00           O
ATOM   7970  O12 POPEV 364     101.494  62.019  83.061  1.00  0.00           O
ATOM   7971  C1  POPEV 364     101.944  59.469  81.411  1.00  0.00           C
ATOM   7974  C2  POPEV 364     102.654  58.269  80.730  1.00  0.00           C
ATOM   7976  O21 POPEV 364     103.154  58.599  79.421  1.00  0.00           O
ATOM   7977  C21 POPEV 364     102.294  58.759  78.421  1.00  0.00           C
ATOM   7978  O22 POPEV 364     101.094  58.559  78.461  1.00  0.00           O
ATOM   7979  C22 POPEV 364     103.054  59.319  77.201  1.00  0.00           C
ATOM   7982  C3  POPEV 364     101.764  56.999  80.790  1.00  0.00           C
ATOM   7985  O31 POPEV 364     102.374  55.879  80.111  1.00  0.00           O
ATOM   7986  C31 POPEV 364     101.874  54.709  80.531  1.00  0.00           C
ATOM   7987  O32 POPEV 364     101.174  54.579  81.511  1.00  0.00           O
ATOM   7988  C32 POPEV 364     102.404  53.579  79.631  1.00  0.00           C
ATOM   7991  C23 POPEV 364     104.214  58.429  76.701  1.00  0.00           C
ATOM   7994  C24 POPEV 364     104.994  58.989  75.501  1.00  0.00           C
ATOM   7997  C25 POPEV 364     104.294  58.849  74.131  1.00  0.00           C
ATOM   8000  C26 POPEV 364     105.274  58.649  72.962  1.00  0.00           C
ATOM   8003  C27 POPEV 364     104.634  58.799  71.572  1.00  0.00           C
ATOM   8006  C28 POPEV 364     105.154  57.789  70.521  1.00  0.00           C
ATOM   8009  C29 POPEV 364     106.664  57.819  70.370  1.00  0.00           C
ATOM   8011 0C21 POPEV 364     107.514  56.779  70.470  1.00  0.00           C
ATOM   8013 1C21 POPEV 364     107.144  55.329  70.691  1.00  0.00           C
ATOM   8016 2C21 POPEV 364     107.594  54.429  69.531  1.00  0.00           C
ATOM   8019 3C21 POPEV 364     106.874  53.069  69.561  1.00  0.00           C
ATOM   8022 4C21 POPEV 364     107.354  52.079  68.491  1.00  0.00           C
ATOM   8025 5C21 POPEV 364     106.594  50.749  68.581  1.00  0.00           C
ATOM   8028 6C21 POPEV 364     107.194  49.629  67.741  1.00  0.00           C
ATOM   8031 7C21 POPEV 364     106.634  48.259  68.131  1.00  0.00           C
ATOM   8034 8C21 POPEV 364     107.304  47.079  67.422  1.00  0.00           C
ATOM   8038  C33 POPEV 364     101.344  52.519  79.281  1.00  0.00           C
ATOM   8041  C34 POPEV 364     100.224  53.059  78.381  1.00  0.00           C
ATOM   8044  C35 POPEV 364     100.644  53.359  76.930  1.00  0.00           C
ATOM   8047  C36 POPEV 364      99.454  53.899  76.131  1.00  0.00           C
ATOM   8050  C37 POPEV 364      99.664  53.959  74.620  1.00  0.00           C
ATOM   8053  C38 POPEV 364      98.444  54.559  73.921  1.00  0.00           C
ATOM   8056  C39 POPEV 364      98.364  54.239  72.431  1.00  0.00           C
ATOM   8059 0C31 POPEV 364      97.114  54.849  71.782  1.00  0.00           C
ATOM   8062 1C31 POPEV 364      96.834  54.299  70.381  1.00  0.00           C
ATOM   8065 2C31 POPEV 364      95.614  54.969  69.721  1.00  0.00           C
ATOM   8068 3C31 POPEV 364      94.994  54.149  68.581  1.00  0.00           C
ATOM   8071 4C31 POPEV 364      95.964  53.689  67.480  1.00  0.00           C
ATOM   8074 5C31 POPEV 364      95.214  53.029  66.311  1.00  0.00           C
ATOM   8077 6C31 POPEV 364      96.134  52.289  65.330  1.00  0.00           C
ATOM   8081  NH3 POPEW 365      89.224  23.869  75.680  1.00  0.00           N
ATOM   8085  C12 POPEW 365      89.784  25.209  76.101  1.00  0.00           C
ATOM   8088  C11 POPEW 365      91.114  25.059  76.860  1.00  0.00           C
ATOM   8091  P   POPEW 365      93.034  26.839  76.470  1.00  0.00           P
ATOM   8092  O13 POPEW 365      94.164  26.749  77.422  1.00  0.00           O
ATOM   8093  O14 POPEW 365      93.254  26.169  75.171  1.00  0.00           O
ATOM   8094  O11 POPEW 365      92.774  28.359  76.151  1.00  0.00           O
ATOM   8095  O12 POPEW 365      91.674  26.349  77.120  1.00  0.00           O
ATOM   8096  C1  POPEW 365      91.884  28.749  75.101  1.00  0.00           C
ATOM   8099  C2  POPEW 365      92.594  29.529  73.951  1.00  0.00           C
ATOM   8101  O21 POPEW 365      91.754  29.649  72.790  1.00  0.00           O
ATOM   8102  C21 POPEW 365      90.854  30.619  72.851  1.00  0.00           C
ATOM   8103  O22 POPEW 365      90.544  31.259  73.840  1.00  0.00           O
ATOM   8104  C22 POPEW 365      90.204  30.689  71.470  1.00  0.00           C
ATOM   8107  C3  POPEW 365      93.934  28.849  73.531  1.00  0.00           C
ATOM   8110  O31 POPEW 365      94.804  29.739  72.811  1.00  0.00           O
ATOM   8111  C31 POPEW 365      94.894  29.829  71.480  1.00  0.00           C
ATOM   8112  O32 POPEW 365      95.574  30.649  70.891  1.00  0.00           O
ATOM   8113  C32 POPEW 365      94.094  28.759  70.730  1.00  0.00           C
ATOM   8116  C23 POPEW 365      89.114  31.769  71.331  1.00  0.00           C
ATOM   8119  C24 POPEW 365      89.704  33.079  70.781  1.00  0.00           C
ATOM   8122  C25 POPEW 365      89.824  33.079  69.251  1.00  0.00           C
ATOM   8125  C26 POPEW 365      88.474  33.339  68.570  1.00  0.00           C
ATOM   8128  C27 POPEW 365      88.614  33.629  67.071  1.00  0.00           C
ATOM   8131  C28 POPEW 365      87.334  34.219  66.440  1.00  0.00           C
ATOM   8134  C29 POPEW 365      87.024  35.609  66.951  1.00  0.00           C
ATOM   8136 0C21 POPEW 365      86.634  36.679  66.241  1.00  0.00           C
ATOM   8138 1C21 POPEW 365      86.394  36.739  64.751  1.00  0.00           C
ATOM   8141 2C21 POPEW 365      86.994  37.999  64.101  1.00  0.00           C
ATOM   8144 3C21 POPEW 365      88.514  37.959  63.921  1.00  0.00           C
ATOM   8147 4C21 POPEW 365      89.034  39.099  63.031  1.00  0.00           C
ATOM   8150 5C21 POPEW 365      90.554  39.089  62.821  1.00  0.00           C
ATOM   8153 6C21 POPEW 365      91.034  37.999  61.851  1.00  0.00           C
ATOM   8156 7C21 POPEW 365      92.554  37.979  61.691  1.00  0.00           C
ATOM   8159 8C21 POPEW 365      93.044  37.009  60.601  1.00  0.00           C
ATOM   8163  C33 POPEW 365      94.364  28.729  69.212  1.00  0.00           C
ATOM   8166  C34 POPEW 365      93.224  28.039  68.461  1.00  0.00           C
ATOM   8169  C35 POPEW 365      92.124  28.999  67.980  1.00  0.00           C
ATOM   8172  C36 POPEW 365      92.384  29.519  66.561  1.00  0.00           C
ATOM   8175  C37 POPEW 365      91.204  30.309  65.980  1.00  0.00           C
ATOM   8178  C38 POPEW 365      91.494  30.819  64.561  1.00  0.00           C
ATOM   8181  C39 POPEW 365      90.264  31.479  63.911  1.00  0.00           C
ATOM   8184 0C31 POPEW 365      90.584  32.039  62.521  1.00  0.00           C
ATOM   8187 1C31 POPEW 365      89.384  32.729  61.881  1.00  0.00           C
ATOM   8190 2C31 POPEW 365      89.754  33.469  60.581  1.00  0.00           C
ATOM   8193 3C31 POPEW 365      88.674  34.459  60.131  1.00  0.00           C
ATOM   8196 4C31 POPEW 365      87.364  33.799  59.660  1.00  0.00           C
ATOM   8199 5C31 POPEW 365      86.174  34.759  59.711  1.00  0.00           C
ATOM   8202 6C31 POPEW 365      84.904  34.189  59.090  1.00  0.00           C
ATOM   8206  NH3 POPEX 366      17.294 101.429  78.861  1.00  0.00           N
ATOM   8210  C12 POPEX 366      17.814 102.619  79.620  1.00  0.00           C
ATOM   8213  C11 POPEX 366      16.674 103.489  80.121  1.00  0.00           C
ATOM   8216  P   POPEX 366      16.244 106.039  80.380  1.00  0.00           P
ATOM   8217  O13 POPEX 366      14.864 105.589  80.681  1.00  0.00           O
ATOM   8218  O14 POPEX 366      16.844 107.059  81.262  1.00  0.00           O
ATOM   8219  O11 POPEX 366      16.214 106.529  78.870  1.00  0.00           O
ATOM   8220  O12 POPEX 366      17.204 104.799  80.290  1.00  0.00           O
ATOM   8221  C1  POPEX 366      16.734 105.809  77.752  1.00  0.00           C
ATOM   8224  C2  POPEX 366      17.954 106.589  77.232  1.00  0.00           C
ATOM   8226  O21 POPEX 366      18.394 106.249  75.901  1.00  0.00           O
ATOM   8227  C21 POPEX 366      18.884 105.039  75.742  1.00  0.00           C
ATOM   8228  O22 POPEX 366      18.784 104.109  76.521  1.00  0.00           O
ATOM   8229  C22 POPEX 366      19.694 104.989  74.441  1.00  0.00           C
ATOM   8232  C3  POPEX 366      19.154 106.749  78.211  1.00  0.00           C
ATOM   8235  O31 POPEX 366      20.094 107.699  77.641  1.00  0.00           O
ATOM   8236  C31 POPEX 366      21.174 107.189  77.050  1.00  0.00           C
ATOM   8237  O32 POPEX 366      21.624 106.079  77.232  1.00  0.00           O
ATOM   8238  C32 POPEX 366      21.724 108.229  76.051  1.00  0.00           C
ATOM   8241  C23 POPEX 366      19.884 103.539  73.951  1.00  0.00           C
ATOM   8244  C24 POPEX 366      21.014 103.349  72.931  1.00  0.00           C
ATOM   8247  C25 POPEX 366      20.814 104.039  71.572  1.00  0.00           C
ATOM   8250  C26 POPEX 366      21.444 105.429  71.451  1.00  0.00           C
ATOM   8253  C27 POPEX 366      22.164 105.599  70.101  1.00  0.00           C
ATOM   8256  C28 POPEX 366      22.174 107.039  69.550  1.00  0.00           C
ATOM   8259  C29 POPEX 366      20.814 107.499  69.090  1.00  0.00           C
ATOM   8261 0C21 POPEX 366      20.134 107.049  68.021  1.00  0.00           C
ATOM   8263 1C21 POPEX 366      20.594 105.989  67.050  1.00  0.00           C
ATOM   8266 2C21 POPEX 366      19.964 106.159  65.650  1.00  0.00           C
ATOM   8269 3C21 POPEX 366      20.624 107.229  64.781  1.00  0.00           C
ATOM   8272 4C21 POPEX 366      19.794 107.499  63.512  1.00  0.00           C
ATOM   8275 5C21 POPEX 366      20.564 108.239  62.401  1.00  0.00           C
ATOM   8278 6C21 POPEX 366      19.634 108.609  61.241  1.00  0.00           C
ATOM   8281 7C21 POPEX 366      20.394 108.959  59.951  1.00  0.00           C
ATOM   8284 8C21 POPEX 366      19.464 109.369  58.811  1.00  0.00           C
ATOM   8288  C33 POPEX 366      22.724 107.689  74.992  1.00  0.00           C
ATOM   8291  C34 POPEX 366      24.104 108.359  75.111  1.00  0.00           C
ATOM   8294  C35 POPEX 366      25.164 107.829  74.131  1.00  0.00           C
ATOM   8297  C36 POPEX 366      24.764 107.939  72.650  1.00  0.00           C
ATOM   8300  C37 POPEX 366      25.964 107.759  71.701  1.00  0.00           C
ATOM   8303  C38 POPEX 366      25.544 107.819  70.220  1.00  0.00           C
ATOM   8306  C39 POPEX 366      26.744 107.819  69.251  1.00  0.00           C
ATOM   8309 0C31 POPEX 366      26.334 108.009  67.781  1.00  0.00           C
ATOM   8312 1C31 POPEX 366      27.544 108.209  66.871  1.00  0.00           C
ATOM   8315 2C31 POPEX 366      27.184 108.629  65.431  1.00  0.00           C
ATOM   8318 3C31 POPEX 366      28.434 108.799  64.561  1.00  0.00           C
ATOM   8321 4C31 POPEX 366      28.134 109.399  63.181  1.00  0.00           C
ATOM   8324 5C31 POPEX 366      29.364 109.469  62.271  1.00  0.00           C
ATOM   8327 6C31 POPEX 366      29.094 110.109  60.910  1.00  0.00           C
ATOM   8331  NH3 POPEY 367     115.824  86.099  37.991  1.00  0.00           N
ATOM   8335  C12 POPEY 367     116.364  87.259  37.221  1.00  0.00           C
ATOM   8338  C11 POPEY 367     115.274  88.289  36.931  1.00  0.00           C
ATOM   8341  P   POPEY 367     116.554  90.609  36.931  1.00  0.00           P
ATOM   8342  O13 POPEY 367     118.024  90.389  36.861  1.00  0.00           O
ATOM   8343  O14 POPEY 367     116.034  91.879  36.381  1.00  0.00           O
ATOM   8344  O11 POPEY 367     116.094  90.429  38.421  1.00  0.00           O
ATOM   8345  O12 POPEY 367     115.824  89.399  36.221  1.00  0.00           O
ATOM   8346  C1  POPEY 367     116.844  90.929  39.511  1.00  0.00           C
ATOM   8349  C2  POPEY 367     116.734  89.929  40.701  1.00  0.00           C
ATOM   8351  O21 POPEY 367     116.674  90.579  41.991  1.00  0.00           O
ATOM   8352  C21 POPEY 367     117.744  91.309  42.291  1.00  0.00           C
ATOM   8353  O22 POPEY 367     118.644  91.599  41.531  1.00  0.00           O
ATOM   8354  C22 POPEY 367     117.694  91.719  43.750  1.00  0.00           C
ATOM   8357  C3  POPEY 367     117.824  88.819  40.671  1.00  0.00           C
ATOM   8360  O31 POPEY 367     117.744  87.979  41.831  1.00  0.00           O
ATOM   8361  C31 POPEY 367     116.794  87.059  41.800  1.00  0.00           C
ATOM   8362  O32 POPEY 367     116.084  86.779  40.840  1.00  0.00           O
ATOM   8363  C32 POPEY 367     116.654  86.409  43.190  1.00  0.00           C
ATOM   8366  C23 POPEY 367     118.844  92.699  44.101  1.00  0.00           C
ATOM   8369  C24 POPEY 367     118.914  93.039  45.590  1.00  0.00           C
ATOM   8372  C25 POPEY 367     120.154  93.879  45.941  1.00  0.00           C
ATOM   8375  C26 POPEY 367     120.124  94.419  47.381  1.00  0.00           C
ATOM   8378  C27 POPEY 367     121.484  94.979  47.840  1.00  0.00           C
ATOM   8381  C28 POPEY 367     121.524  95.629  49.250  1.00  0.00           C
ATOM   8384  C29 POPEY 367     120.284  95.469  50.091  1.00  0.00           C
ATOM   8386 0C21 POPEY 367     120.184  95.119  51.390  1.00  0.00           C
ATOM   8388 1C21 POPEY 367     121.284  94.749  52.361  1.00  0.00           C
ATOM   8391 2C21 POPEY 367     120.794  93.719  53.410  1.00  0.00           C
ATOM   8394 3C21 POPEY 367     119.714  94.249  54.381  1.00  0.00           C
ATOM   8397 4C21 POPEY 367     119.094  93.159  55.271  1.00  0.00           C
ATOM   8400 5C21 POPEY 367     120.134  92.469  56.161  1.00  0.00           C
ATOM   8403 6C21 POPEY 367     119.564  91.619  57.300  1.00  0.00           C
ATOM   8406 7C21 POPEY 367     120.664  91.199  58.291  1.00  0.00           C
ATOM   8409 8C21 POPEY 367     120.144  90.389  59.471  1.00  0.00           C
ATOM   8413  C33 POPEY 367     116.414  87.459  44.311  1.00  0.00           C
ATOM   8416  C34 POPEY 367     116.454  86.849  45.730  1.00  0.00           C
ATOM   8419  C35 POPEY 367     116.344  87.899  46.851  1.00  0.00           C
ATOM   8422  C36 POPEY 367     114.944  88.499  47.041  1.00  0.00           C
ATOM   8425  C37 POPEY 367     114.914  89.699  48.011  1.00  0.00           C
ATOM   8428  C38 POPEY 367     113.484  90.179  48.291  1.00  0.00           C
ATOM   8431  C39 POPEY 367     113.374  91.569  48.961  1.00  0.00           C
ATOM   8434 0C31 POPEY 367     113.904  91.649  50.410  1.00  0.00           C
ATOM   8437 1C31 POPEY 367     115.354  92.159  50.521  1.00  0.00           C
ATOM   8440 2C31 POPEY 367     115.824  92.459  51.951  1.00  0.00           C
ATOM   8443 3C31 POPEY 367     115.004  93.559  52.661  1.00  0.00           C
ATOM   8446 4C31 POPEY 367     115.734  94.159  53.871  1.00  0.00           C
ATOM   8449 5C31 POPEY 367     114.964  95.319  54.521  1.00  0.00           C
ATOM   8452 6C31 POPEY 367     115.684  95.949  55.721  1.00  0.00           C
ATOM   8456  NH3 POPEZ 368      51.434  -2.809  39.351  1.00  0.00           N
ATOM   8460  C12 POPEZ 368      51.884  -3.869  40.321  1.00  0.00           C
ATOM   8463  C11 POPEZ 368      50.704  -4.739  40.821  1.00  0.00           C
ATOM   8466  P   POPEZ 368      48.524  -3.349  41.120  1.00  0.00           P
ATOM   8467  O13 POPEZ 368      48.914  -2.339  40.121  1.00  0.00           O
ATOM   8468  O14 POPEZ 368      47.614  -4.409  40.671  1.00  0.00           O
ATOM   8469  O11 POPEZ 368      47.894  -2.639  42.390  1.00  0.00           O
ATOM   8470  O12 POPEZ 368      49.844  -3.999  41.701  1.00  0.00           O
ATOM   8471  C1  POPEZ 368      47.664  -3.359  43.611  1.00  0.00           C
ATOM   8474  C2  POPEZ 368      48.384  -2.699  44.820  1.00  0.00           C
ATOM   8476  O21 POPEZ 368      48.074  -1.289  44.861  1.00  0.00           O
ATOM   8477  C21 POPEZ 368      46.954  -0.989  45.521  1.00  0.00           C
ATOM   8478  O22 POPEZ 368      46.294  -1.779  46.181  1.00  0.00           O
ATOM   8479  C22 POPEZ 368      46.604   0.481  45.281  1.00  0.00           C
ATOM   8482  C3  POPEZ 368      49.924  -2.879  44.721  1.00  0.00           C
ATOM   8485  O31 POPEZ 368      50.614  -2.239  45.811  1.00  0.00           O
ATOM   8486  C31 POPEZ 368      50.464  -2.849  46.980  1.00  0.00           C
ATOM   8487  O32 POPEZ 368      50.004  -3.969  47.141  1.00  0.00           O
ATOM   8488  C32 POPEZ 368      50.904  -1.869  48.071  1.00  0.00           C
ATOM   8491  C23 POPEZ 368      47.364   1.499  46.181  1.00  0.00           C
ATOM   8494  C24 POPEZ 368      46.514   2.019  47.361  1.00  0.00           C
ATOM   8497  C25 POPEZ 368      47.174   3.199  48.081  1.00  0.00           C
ATOM   8500  C26 POPEZ 368      46.224   3.959  49.021  1.00  0.00           C
ATOM   8503  C27 POPEZ 368      46.934   5.079  49.811  1.00  0.00           C
ATOM   8506  C28 POPEZ 368      46.004   5.949  50.681  1.00  0.00           C
ATOM   8509  C29 POPEZ 368      45.104   5.129  51.571  1.00  0.00           C
ATOM   8511 0C21 POPEZ 368      45.244   4.899  52.891  1.00  0.00           C
ATOM   8513 1C21 POPEZ 368      46.324   5.419  53.811  1.00  0.00           C
ATOM   8516 2C21 POPEZ 368      45.684   6.409  54.791  1.00  0.00           C
ATOM   8519 3C21 POPEZ 368      46.594   6.829  55.951  1.00  0.00           C
ATOM   8522 4C21 POPEZ 368      45.994   7.999  56.721  1.00  0.00           C
ATOM   8525 5C21 POPEZ 368      46.624   8.239  58.090  1.00  0.00           C
ATOM   8528 6C21 POPEZ 368      46.134   9.539  58.731  1.00  0.00           C
ATOM   8531 7C21 POPEZ 368      46.604   9.719  60.181  1.00  0.00           C
ATOM   8534 8C21 POPEZ 368      45.934  10.889  60.881  1.00  0.00           C
ATOM   8538  C33 POPEZ 368      50.954  -2.459  49.491  1.00  0.00           C
ATOM   8541  C34 POPEZ 368      49.614  -2.519  50.240  1.00  0.00           C
ATOM   8544  C35 POPEZ 368      49.014  -1.159  50.631  1.00  0.00           C
ATOM   8547  C36 POPEZ 368      48.074  -1.279  51.840  1.00  0.00           C
ATOM   8550  C37 POPEZ 368      47.384   0.031  52.281  1.00  0.00           C
ATOM   8553  C38 POPEZ 368      46.184   0.441  51.411  1.00  0.00           C
ATOM   8556  C39 POPEZ 368      45.134   1.219  52.211  1.00  0.00           C
ATOM   8559 0C31 POPEZ 368      43.834   1.519  51.431  1.00  0.00           C
ATOM   8562 1C31 POPEZ 368      42.684   1.959  52.351  1.00  0.00           C
ATOM   8565 2C31 POPEZ 368      41.394   2.269  51.581  1.00  0.00           C
ATOM   8568 3C31 POPEZ 368      40.244   2.749  52.500  1.00  0.00           C
ATOM   8571 4C31 POPEZ 368      39.034   3.249  51.711  1.00  0.00           C
ATOM   8574 5C31 POPEZ 368      37.884   3.739  52.611  1.00  0.00           C
ATOM   8577 6C31 POPEZ 368      36.684   4.269  51.821  1.00  0.00           C
ATOM   8581  NH3 POPEa 369     118.374 131.207  75.891  1.00  0.00           N
ATOM   8585  C12 POPEa 369     118.164 130.787  77.331  1.00  0.00           C
ATOM   8588  C11 POPEa 369     117.434 129.439  77.550  1.00  0.00           C
ATOM   8591  P   POPEa 369     117.514 126.859  77.232  1.00  0.00           P
ATOM   8592  O13 POPEa 369     118.434 125.789  76.771  1.00  0.00           O
ATOM   8593  O14 POPEa 369     117.064 126.619  78.622  1.00  0.00           O
ATOM   8594  O11 POPEa 369     116.284 126.989  76.251  1.00  0.00           O
ATOM   8595  O12 POPEa 369     118.184 128.299  77.081  1.00  0.00           O
ATOM   8596  C1  POPEa 369     116.194 126.359  74.971  1.00  0.00           C
ATOM   8599  C2  POPEa 369     116.304 127.359  73.781  1.00  0.00           C
ATOM   8601  O21 POPEa 369     116.184 126.659  72.521  1.00  0.00           O
ATOM   8602  C21 POPEa 369     114.954 126.519  72.071  1.00  0.00           C
ATOM   8603  O22 POPEa 369     113.954 126.459  72.760  1.00  0.00           O
ATOM   8604  C22 POPEa 369     114.974 126.719  70.550  1.00  0.00           C
ATOM   8607  C3  POPEa 369     117.654 128.139  73.721  1.00  0.00           C
ATOM   8610  O31 POPEa 369     117.874 128.679  72.401  1.00  0.00           O
ATOM   8611  C31 POPEa 369     117.604 129.969  72.180  1.00  0.00           C
ATOM   8612  O32 POPEa 369     117.474 130.807  73.061  1.00  0.00           O
ATOM   8613  C32 POPEa 369     117.314 130.139  70.680  1.00  0.00           C
ATOM   8616  C23 POPEa 369     114.174 125.649  69.781  1.00  0.00           C
ATOM   8619  C24 POPEa 369     113.874 126.089  68.342  1.00  0.00           C
ATOM   8622  C25 POPEa 369     113.514 124.899  67.441  1.00  0.00           C
ATOM   8625  C26 POPEa 369     112.734 125.299  66.181  1.00  0.00           C
ATOM   8628  C27 POPEa 369     112.494 124.089  65.260  1.00  0.00           C
ATOM   8631  C28 POPEa 369     111.714 124.469  63.981  1.00  0.00           C
ATOM   8634  C29 POPEa 369     111.714 123.339  62.980  1.00  0.00           C
ATOM   8636 0C21 POPEa 369     112.624 123.189  62.000  1.00  0.00           C
ATOM   8638 1C21 POPEa 369     113.784 124.119  61.771  1.00  0.00           C
ATOM   8641 2C21 POPEa 369     114.644 123.769  60.550  1.00  0.00           C
ATOM   8644 3C21 POPEa 369     113.934 123.989  59.201  1.00  0.00           C
ATOM   8647 4C21 POPEa 369     114.934 123.999  58.041  1.00  0.00           C
ATOM   8650 5C21 POPEa 369     114.314 124.309  56.681  1.00  0.00           C
ATOM   8653 6C21 POPEa 369     115.394 124.539  55.621  1.00  0.00           C
ATOM   8656 7C21 POPEa 369     114.834 124.909  54.241  1.00  0.00           C
ATOM   8659 8C21 POPEa 369     115.924 125.319  53.251  1.00  0.00           C
ATOM   8663  C33 POPEa 369     118.164 131.227  69.971  1.00  0.00           C
ATOM   8666  C34 POPEa 369     118.134 131.097  68.430  1.00  0.00           C
ATOM   8669  C35 POPEa 369     116.724 130.967  67.811  1.00  0.00           C
ATOM   8672  C36 POPEa 369     116.724 130.947  66.271  1.00  0.00           C
ATOM   8675  C37 POPEa 369     115.314 130.697  65.701  1.00  0.00           C
ATOM   8678  C38 POPEa 369     115.214 130.757  64.171  1.00  0.00           C
ATOM   8681  C39 POPEa 369     115.394 132.167  63.591  1.00  0.00           C
ATOM   8684 0C31 POPEa 369     115.114 132.247  62.081  1.00  0.00           C
ATOM   8687 1C31 POPEa 369     115.184 133.677  61.521  1.00  0.00           C
ATOM   8690 2C31 POPEa 369     114.904 133.737  60.010  1.00  0.00           C
ATOM   8693 3C31 POPEa 369     114.974 135.157  59.421  1.00  0.00           C
ATOM   8696 4C31 POPEa 369     116.354 135.527  58.840  1.00  0.00           C
ATOM   8699 5C31 POPEa 369     116.324 136.817  58.021  1.00  0.00           C
ATOM   8702 6C31 POPEa 369     117.604 137.077  57.211  1.00  0.00           C
ATOM   8706  NH3 POPEb 370      90.154  77.359  81.040  1.00  0.00           N
ATOM   8710  C12 POPEb 370      89.184  76.709  81.991  1.00  0.00           C
ATOM   8713  C11 POPEb 370      88.024  76.029  81.250  1.00  0.00           C
ATOM   8716  P   POPEb 370      85.564  75.349  81.731  1.00  0.00           P
ATOM   8717  O13 POPEb 370      84.864  74.609  82.801  1.00  0.00           O
ATOM   8718  O14 POPEb 370      84.924  76.609  81.291  1.00  0.00           O
ATOM   8719  O11 POPEb 370      85.814  74.369  80.491  1.00  0.00           O
ATOM   8720  O12 POPEb 370      87.054  75.619  82.211  1.00  0.00           O
ATOM   8721  C1  POPEb 370      85.314  74.749  79.201  1.00  0.00           C
ATOM   8724  C2  POPEb 370      85.844  73.799  78.090  1.00  0.00           C
ATOM   8726  O21 POPEb 370      85.184  74.049  76.840  1.00  0.00           O
ATOM   8727  C21 POPEb 370      85.464  75.169  76.230  1.00  0.00           C
ATOM   8728  O22 POPEb 370      86.244  76.029  76.601  1.00  0.00           O
ATOM   8729  C22 POPEb 370      84.634  75.239  74.951  1.00  0.00           C
ATOM   8732  C3  POPEb 370      85.614  72.299  78.461  1.00  0.00           C
ATOM   8735  O31 POPEb 370      84.684  71.649  77.571  1.00  0.00           O
ATOM   8736  C31 POPEb 370      83.424  71.589  77.951  1.00  0.00           C
ATOM   8737  O32 POPEb 370      82.994  71.819  79.061  1.00  0.00           O
ATOM   8738  C32 POPEb 370      82.584  71.209  76.720  1.00  0.00           C
ATOM   8741  C23 POPEb 370      85.514  74.989  73.710  1.00  0.00           C
ATOM   8744  C24 POPEb 370      85.924  73.529  73.491  1.00  0.00           C
ATOM   8747  C25 POPEb 370      86.864  73.379  72.281  1.00  0.00           C
ATOM   8750  C26 POPEb 370      87.264  71.939  71.980  1.00  0.00           C
ATOM   8753  C27 POPEb 370      88.544  71.829  71.151  1.00  0.00           C
ATOM   8756  C28 POPEb 370      89.074  70.389  71.081  1.00  0.00           C
ATOM   8759  C29 POPEb 370      90.374  70.309  70.322  1.00  0.00           C
ATOM   8761 0C21 POPEb 370      90.734  69.369  69.430  1.00  0.00           C
ATOM   8763 1C21 POPEb 370      89.944  68.139  69.040  1.00  0.00           C
ATOM   8766 2C21 POPEb 370      89.514  68.159  67.571  1.00  0.00           C
ATOM   8769 3C21 POPEb 370      90.684  68.109  66.590  1.00  0.00           C
ATOM   8772 4C21 POPEb 370      90.204  68.099  65.131  1.00  0.00           C
ATOM   8775 5C21 POPEb 370      89.594  66.769  64.701  1.00  0.00           C
ATOM   8778 6C21 POPEb 370      89.274  66.769  63.201  1.00  0.00           C
ATOM   8781 7C21 POPEb 370      88.884  65.389  62.661  1.00  0.00           C
ATOM   8784 8C21 POPEb 370      88.854  65.329  61.140  1.00  0.00           C
ATOM   8788  C33 POPEb 370      81.134  70.799  77.061  1.00  0.00           C
ATOM   8791  C34 POPEb 370      80.284  70.399  75.851  1.00  0.00           C
ATOM   8794  C35 POPEb 370      80.084  71.539  74.851  1.00  0.00           C
ATOM   8797  C36 POPEb 370      81.114  71.559  73.721  1.00  0.00           C
ATOM   8800  C37 POPEb 370      81.264  72.959  73.110  1.00  0.00           C
ATOM   8803  C38 POPEb 370      82.164  72.969  71.871  1.00  0.00           C
ATOM   8806  C39 POPEb 370      82.234  74.359  71.230  1.00  0.00           C
ATOM   8809 0C31 POPEb 370      83.264  74.449  70.090  1.00  0.00           C
ATOM   8812 1C31 POPEb 370      83.134  73.349  69.021  1.00  0.00           C
ATOM   8815 2C31 POPEb 370      84.164  73.529  67.900  1.00  0.00           C
ATOM   8818 3C31 POPEb 370      83.544  73.939  66.561  1.00  0.00           C
ATOM   8821 4C31 POPEb 370      84.634  74.329  65.550  1.00  0.00           C
ATOM   8824 5C31 POPEb 370      84.144  74.379  64.090  1.00  0.00           C
ATOM   8827 6C31 POPEb 370      85.264  74.699  63.111  1.00  0.00           C
ATOM   8831  NH3 POPEc 371      85.964  64.409  38.530  1.00  0.00           N
ATOM   8835  C12 POPEc 371      86.074  65.799  37.971  1.00  0.00           C
ATOM   8838  C11 POPEc 371      87.514  66.299  38.160  1.00  0.00           C
ATOM   8841  P   POPEc 371      89.834  66.069  37.011  1.00  0.00           P
ATOM   8842  O13 POPEc 371      90.574  65.019  36.250  1.00  0.00           O
ATOM   8843  O14 POPEc 371      89.784  67.429  36.441  1.00  0.00           O
ATOM   8844  O11 POPEc 371      90.394  66.119  38.471  1.00  0.00           O
ATOM   8845  O12 POPEc 371      88.364  65.579  37.280  1.00  0.00           O
ATOM   8846  C1  POPEc 371      91.784  66.319  38.711  1.00  0.00           C
ATOM   8849  C2  POPEc 371      92.124  65.819  40.131  1.00  0.00           C
ATOM   8851  O21 POPEc 371      93.544  65.659  40.301  1.00  0.00           O
ATOM   8852  C21 POPEc 371      94.164  64.609  39.800  1.00  0.00           C
ATOM   8853  O22 POPEc 371      93.674  63.739  39.091  1.00  0.00           O
ATOM   8854  C22 POPEc 371      95.644  64.679  40.231  1.00  0.00           C
ATOM   8857  C3  POPEc 371      91.284  64.549  40.500  1.00  0.00           C
ATOM   8860  O31 POPEc 371      91.764  63.909  41.701  1.00  0.00           O
ATOM   8861  C31 POPEc 371      91.344  64.489  42.831  1.00  0.00           C
ATOM   8862  O32 POPEc 371      90.474  65.339  42.921  1.00  0.00           O
ATOM   8863  C32 POPEc 371      92.224  63.999  43.981  1.00  0.00           C
ATOM   8866  C23 POPEc 371      95.964  63.759  41.451  1.00  0.00           C
ATOM   8869  C24 POPEc 371      97.294  64.099  42.151  1.00  0.00           C
ATOM   8872  C25 POPEc 371      98.534  63.319  41.691  1.00  0.00           C
ATOM   8875  C26 POPEc 371      99.754  63.659  42.551  1.00  0.00           C
ATOM   8878  C27 POPEc 371     101.104  63.409  41.851  1.00  0.00           C
ATOM   8881  C28 POPEc 371     102.294  63.719  42.781  1.00  0.00           C
ATOM   8884  C29 POPEc 371     103.584  63.929  42.041  1.00  0.00           C
ATOM   8886 0C21 POPEc 371     104.714  63.199  42.151  1.00  0.00           C
ATOM   8888 1C21 POPEc 371     104.894  61.969  43.000  1.00  0.00           C
ATOM   8891 2C21 POPEc 371     105.234  62.279  44.471  1.00  0.00           C
ATOM   8894 3C21 POPEc 371     106.314  61.349  45.030  1.00  0.00           C
ATOM   8897 4C21 POPEc 371     106.544  61.559  46.531  1.00  0.00           C
ATOM   8900 5C21 POPEc 371     107.804  60.859  47.050  1.00  0.00           C
ATOM   8903 6C21 POPEc 371     108.014  61.069  48.561  1.00  0.00           C
ATOM   8906 7C21 POPEc 371     109.464  60.779  49.001  1.00  0.00           C
ATOM   8909 8C21 POPEc 371     109.714  60.989  50.500  1.00  0.00           C
ATOM   8913  C33 POPEc 371      91.894  62.549  44.401  1.00  0.00           C
ATOM   8916  C34 POPEc 371      93.114  61.809  44.960  1.00  0.00           C
ATOM   8919  C35 POPEc 371      93.614  62.289  46.320  1.00  0.00           C
ATOM   8922  C36 POPEc 371      92.544  62.539  47.390  1.00  0.00           C
ATOM   8925  C37 POPEc 371      93.174  62.679  48.771  1.00  0.00           C
ATOM   8928  C38 POPEc 371      92.144  62.709  49.901  1.00  0.00           C
ATOM   8931  C39 POPEc 371      92.864  62.729  51.241  1.00  0.00           C
ATOM   8934 0C31 POPEc 371      91.954  62.579  52.460  1.00  0.00           C
ATOM   8937 1C31 POPEc 371      92.784  62.659  53.741  1.00  0.00           C
ATOM   8940 2C31 POPEc 371      92.614  61.449  54.660  1.00  0.00           C
ATOM   8943 3C31 POPEc 371      93.664  61.469  55.781  1.00  0.00           C
ATOM   8946 4C31 POPEc 371      93.384  60.439  56.881  1.00  0.00           C
ATOM   8949 5C31 POPEc 371      94.464  60.439  57.961  1.00  0.00           C
ATOM   8952 6C31 POPEc 371      94.004  59.799  59.271  1.00  0.00           C
ATOM   8956  NH3 POPEd 372       7.494  51.679  37.681  1.00  0.00           N
ATOM   8960  C12 POPEd 372       8.554  51.559  38.750  1.00  0.00           C
ATOM   8963  C11 POPEd 372       9.974  51.279  38.171  1.00  0.00           C
ATOM   8966  P   POPEd 372      11.814  49.399  38.311  1.00  0.00           P
ATOM   8967  O13 POPEd 372      12.104  48.339  37.311  1.00  0.00           O
ATOM   8968  O14 POPEd 372      12.694  50.579  38.271  1.00  0.00           O
ATOM   8969  O11 POPEd 372      11.744  48.819  39.780  1.00  0.00           O
ATOM   8970  O12 POPEd 372      10.294  49.879  38.131  1.00  0.00           O
ATOM   8971  C1  POPEd 372      11.414  49.659  40.891  1.00  0.00           C
ATOM   8974  C2  POPEd 372      10.004  49.409  41.461  1.00  0.00           C
ATOM   8976  O21 POPEd 372       9.914  49.949  42.790  1.00  0.00           O
ATOM   8977  C21 POPEd 372       9.504  51.199  42.901  1.00  0.00           C
ATOM   8978  O22 POPEd 372       9.414  51.999  41.980  1.00  0.00           O
ATOM   8979  C22 POPEd 372       8.954  51.379  44.331  1.00  0.00           C
ATOM   8982  C3  POPEd 372       9.674  47.889  41.521  1.00  0.00           C
ATOM   8985  O31 POPEd 372       8.544  47.639  42.401  1.00  0.00           O
ATOM   8986  C31 POPEd 372       8.934  47.449  43.671  1.00  0.00           C
ATOM   8987  O32 POPEd 372      10.084  47.329  44.040  1.00  0.00           O
ATOM   8988  C32 POPEd 372       7.714  47.479  44.611  1.00  0.00           C
ATOM   8991  C23 POPEd 372       8.874  52.839  44.851  1.00  0.00           C
ATOM   8994  C24 POPEd 372       7.894  52.999  46.031  1.00  0.00           C
ATOM   8997  C25 POPEd 372       8.214  52.229  47.332  1.00  0.00           C
ATOM   9000  C26 POPEd 372       9.444  52.769  48.081  1.00  0.00           C
ATOM   9003  C27 POPEd 372       9.544  52.239  49.521  1.00  0.00           C
ATOM   9006  C28 POPEd 372      10.804  52.709  50.290  1.00  0.00           C
ATOM   9009  C29 POPEd 372      10.794  54.189  50.541  1.00  0.00           C
ATOM   9011 0C21 POPEd 372      11.494  54.849  51.481  1.00  0.00           C
ATOM   9013 1C21 POPEd 372      12.464  54.289  52.481  1.00  0.00           C
ATOM   9016 2C21 POPEd 372      13.914  54.519  52.010  1.00  0.00           C
ATOM   9019 3C21 POPEd 372      14.944  54.519  53.151  1.00  0.00           C
ATOM   9022 4C21 POPEd 372      15.244  55.919  53.701  1.00  0.00           C
ATOM   9025 5C21 POPEd 372      16.354  55.879  54.762  1.00  0.00           C
ATOM   9028 6C21 POPEd 372      16.944  57.249  55.150  1.00  0.00           C
ATOM   9031 7C21 POPEd 372      18.124  57.079  56.120  1.00  0.00           C
ATOM   9034 8C21 POPEd 372      18.874  58.369  56.460  1.00  0.00           C
ATOM   9038  C33 POPEd 372       8.014  46.709  45.910  1.00  0.00           C
ATOM   9041  C34 POPEd 372       6.934  46.729  47.010  1.00  0.00           C
ATOM   9044  C35 POPEd 372       7.274  47.679  48.181  1.00  0.00           C
ATOM   9047  C36 POPEd 372       8.464  47.209  49.031  1.00  0.00           C
ATOM   9050  C37 POPEd 372       9.524  48.289  49.321  1.00  0.00           C
ATOM   9053  C38 POPEd 372      10.964  47.729  49.361  1.00  0.00           C
ATOM   9056  C39 POPEd 372      12.044  48.629  50.000  1.00  0.00           C
ATOM   9059 0C31 POPEd 372      11.714  49.079  51.431  1.00  0.00           C
ATOM   9062 1C31 POPEd 372      12.924  49.609  52.221  1.00  0.00           C
ATOM   9065 2C31 POPEd 372      12.524  50.009  53.651  1.00  0.00           C
ATOM   9068 3C31 POPEd 372      13.684  50.579  54.480  1.00  0.00           C
ATOM   9071 4C31 POPEd 372      13.214  51.049  55.861  1.00  0.00           C
ATOM   9074 5C31 POPEd 372      14.284  51.829  56.631  1.00  0.00           C
ATOM   9077 6C31 POPEd 372      13.824  52.229  58.031  1.00  0.00           C
ATOM   9081  NH3 POPEe 373      17.884  83.489  36.791  1.00  0.00           N
ATOM   9085  C12 POPEe 373      18.544  82.929  38.021  1.00  0.00           C
ATOM   9088  C11 POPEe 373      17.674  81.849  38.690  1.00  0.00           C
ATOM   9091  P   POPEe 373      16.304  80.119  37.321  1.00  0.00           P
ATOM   9092  O13 POPEe 373      15.804  81.239  36.480  1.00  0.00           O
ATOM   9093  O14 POPEe 373      16.474  78.789  36.701  1.00  0.00           O
ATOM   9094  O11 POPEe 373      15.404  80.009  38.641  1.00  0.00           O
ATOM   9095  O12 POPEe 373      17.674  80.639  37.921  1.00  0.00           O
ATOM   9096  C1  POPEe 373      15.304  78.719  39.261  1.00  0.00           C
ATOM   9099  C2  POPEe 373      15.304  78.779  40.811  1.00  0.00           C
ATOM   9101  O21 POPEe 373      15.014  77.429  41.241  1.00  0.00           O
ATOM   9102  C21 POPEe 373      15.584  77.059  42.381  1.00  0.00           C
ATOM   9103  O22 POPEe 373      16.344  77.739  43.041  1.00  0.00           O
ATOM   9104  C22 POPEe 373      15.274  75.589  42.681  1.00  0.00           C
ATOM   9107  C3  POPEe 373      14.234  79.789  41.350  1.00  0.00           C
ATOM   9110  O31 POPEe 373      14.264  79.949  42.790  1.00  0.00           O
ATOM   9111  C31 POPEe 373      14.624  81.139  43.281  1.00  0.00           C
ATOM   9112  O32 POPEe 373      13.894  81.859  43.941  1.00  0.00           O
ATOM   9113  C32 POPEe 373      16.084  81.449  43.021  1.00  0.00           C
ATOM   9116  C23 POPEe 373      14.684  75.419  44.090  1.00  0.00           C
ATOM   9119  C24 POPEe 373      14.614  73.959  44.550  1.00  0.00           C
ATOM   9122  C25 POPEe 373      13.894  73.789  45.901  1.00  0.00           C
ATOM   9125  C26 POPEe 373      12.484  73.199  45.771  1.00  0.00           C
ATOM   9128  C27 POPEe 373      11.644  73.269  47.061  1.00  0.00           C
ATOM   9131  C28 POPEe 373      11.364  74.729  47.500  1.00  0.00           C
ATOM   9134  C29 POPEe 373      10.144  74.919  48.371  1.00  0.00           C
ATOM   9136 0C21 POPEe 373       9.944  74.449  49.611  1.00  0.00           C
ATOM   9138 1C21 POPEe 373      10.914  73.659  50.451  1.00  0.00           C
ATOM   9141 2C21 POPEe 373      11.124  74.319  51.831  1.00  0.00           C
ATOM   9144 3C21 POPEe 373       9.914  74.229  52.781  1.00  0.00           C
ATOM   9147 4C21 POPEe 373       9.864  75.409  53.771  1.00  0.00           C
ATOM   9150 5C21 POPEe 373       8.694  75.279  54.750  1.00  0.00           C
ATOM   9153 6C21 POPEe 373       8.464  76.539  55.590  1.00  0.00           C
ATOM   9156 7C21 POPEe 373       7.524  76.299  56.791  1.00  0.00           C
ATOM   9159 8C21 POPEe 373       7.314  77.539  57.650  1.00  0.00           C
ATOM   9163  C33 POPEe 373      16.554  82.659  43.861  1.00  0.00           C
ATOM   9166  C34 POPEe 373      18.074  82.819  43.850  1.00  0.00           C
ATOM   9169  C35 POPEe 373      18.634  84.029  44.631  1.00  0.00           C
ATOM   9172  C36 POPEe 373      18.134  84.149  46.070  1.00  0.00           C
ATOM   9175  C37 POPEe 373      18.564  85.459  46.750  1.00  0.00           C
ATOM   9178  C38 POPEe 373      17.884  85.629  48.111  1.00  0.00           C
ATOM   9181  C39 POPEe 373      17.734  87.079  48.582  1.00  0.00           C
ATOM   9184 0C31 POPEe 373      19.014  87.719  49.121  1.00  0.00           C
ATOM   9187 1C31 POPEe 373      18.714  89.079  49.750  1.00  0.00           C
ATOM   9190 2C31 POPEe 373      19.874  89.699  50.541  1.00  0.00           C
ATOM   9193 3C31 POPEe 373      20.784  90.609  49.711  1.00  0.00           C
ATOM   9196 4C31 POPEe 373      21.804  91.359  50.581  1.00  0.00           C
ATOM   9199 5C31 POPEe 373      22.554  92.439  49.800  1.00  0.00           C
ATOM   9202 6C31 POPEe 373      23.504  93.269  50.681  1.00  0.00           C
ATOM   9206  NH3 POPEf 374      10.324  41.419  38.451  1.00  0.00           N
ATOM   9210  C12 POPEf 374      10.884  40.029  38.641  1.00  0.00           C
ATOM   9213  C11 POPEf 374      12.154  39.829  37.800  1.00  0.00           C
ATOM   9216  P   POPEf 374      12.884  37.509  36.910  1.00  0.00           P
ATOM   9217  O13 POPEf 374      11.764  37.729  35.991  1.00  0.00           O
ATOM   9218  O14 POPEf 374      14.274  37.699  36.421  1.00  0.00           O
ATOM   9219  O11 POPEf 374      12.734  36.129  37.681  1.00  0.00           O
ATOM   9220  O12 POPEf 374      12.744  38.549  38.090  1.00  0.00           O
ATOM   9221  C1  POPEf 374      11.534  35.899  38.441  1.00  0.00           C
ATOM   9224  C2  POPEf 374      11.814  35.189  39.800  1.00  0.00           C
ATOM   9226  O21 POPEf 374      10.774  35.429  40.771  1.00  0.00           O
ATOM   9227  C21 POPEf 374      10.604  36.629  41.291  1.00  0.00           C
ATOM   9228  O22 POPEf 374      11.054  37.679  40.871  1.00  0.00           O
ATOM   9229  C22 POPEf 374       9.774  36.529  42.570  1.00  0.00           C
ATOM   9232  C3  POPEf 374      13.224  35.499  40.391  1.00  0.00           C
ATOM   9235  O31 POPEf 374      14.214  34.589  39.851  1.00  0.00           O
ATOM   9236  C31 POPEf 374      14.934  33.769  40.641  1.00  0.00           C
ATOM   9237  O32 POPEf 374      15.324  32.679  40.251  1.00  0.00           O
ATOM   9238  C32 POPEf 374      15.264  34.339  42.021  1.00  0.00           C
ATOM   9241  C23 POPEf 374      10.714  36.529  43.801  1.00  0.00           C
ATOM   9244  C24 POPEf 374      10.054  36.959  45.121  1.00  0.00           C
ATOM   9247  C25 POPEf 374      11.054  36.899  46.291  1.00  0.00           C
ATOM   9250  C26 POPEf 374      11.714  38.249  46.631  1.00  0.00           C
ATOM   9253  C27 POPEf 374      13.164  38.119  47.151  1.00  0.00           C
ATOM   9256  C28 POPEf 374      13.404  38.609  48.590  1.00  0.00           C
ATOM   9259  C29 POPEf 374      12.594  37.919  49.651  1.00  0.00           C
ATOM   9261 0C21 POPEf 374      12.404  38.399  50.891  1.00  0.00           C
ATOM   9263 1C21 POPEf 374      13.004  39.689  51.411  1.00  0.00           C
ATOM   9266 2C21 POPEf 374      13.014  39.819  52.951  1.00  0.00           C
ATOM   9269 3C21 POPEf 374      13.994  38.849  53.651  1.00  0.00           C
ATOM   9272 4C21 POPEf 374      14.224  39.169  55.140  1.00  0.00           C
ATOM   9275 5C21 POPEf 374      14.684  40.619  55.441  1.00  0.00           C
ATOM   9278 6C21 POPEf 374      15.964  41.039  54.721  1.00  0.00           C
ATOM   9281 7C21 POPEf 374      16.154  42.559  54.701  1.00  0.00           C
ATOM   9284 8C21 POPEf 374      17.454  43.009  54.051  1.00  0.00           C
ATOM   9288  C33 POPEf 374      14.404  33.699  43.141  1.00  0.00           C
ATOM   9291  C34 POPEf 374      14.604  34.369  44.510  1.00  0.00           C
ATOM   9294  C35 POPEf 374      13.894  33.599  45.631  1.00  0.00           C
ATOM   9297  C36 POPEf 374      14.404  33.979  47.031  1.00  0.00           C
ATOM   9300  C37 POPEf 374      13.994  32.959  48.101  1.00  0.00           C
ATOM   9303  C38 POPEf 374      14.604  33.259  49.480  1.00  0.00           C
ATOM   9306  C39 POPEf 374      13.804  34.319  50.251  1.00  0.00           C
ATOM   9309 0C31 POPEf 374      12.694  33.689  51.090  1.00  0.00           C
ATOM   9312 1C31 POPEf 374      11.584  34.669  51.501  1.00  0.00           C
ATOM   9315 2C31 POPEf 374      10.454  34.709  50.461  1.00  0.00           C
ATOM   9318 3C31 POPEf 374       9.464  35.859  50.671  1.00  0.00           C
ATOM   9321 4C31 POPEf 374       8.324  35.839  49.651  1.00  0.00           C
ATOM   9324 5C31 POPEf 374       8.094  37.189  48.961  1.00  0.00           C
ATOM   9327 6C31 POPEf 374       7.124  37.079  47.781  1.00  0.00           C
ATOM   9331  NH3 POPEg 375      53.074  73.349  82.611  1.00  0.00           N
ATOM   9335  C12 POPEg 375      53.644  74.659  83.082  1.00  0.00           C
ATOM   9338  C11 POPEg 375      54.134  75.549  81.910  1.00  0.00           C
ATOM   9341  P   POPEg 375      51.944  75.609  80.481  1.00  0.00           P
ATOM   9342  O13 POPEg 375      51.274  74.379  80.951  1.00  0.00           O
ATOM   9343  O14 POPEg 375      51.584  76.859  81.161  1.00  0.00           O
ATOM   9344  O11 POPEg 375      51.874  75.749  78.931  1.00  0.00           O
ATOM   9345  O12 POPEg 375      53.484  75.309  80.671  1.00  0.00           O
ATOM   9346  C1  POPEg 375      50.674  75.959  78.201  1.00  0.00           C
ATOM   9349  C2  POPEg 375      51.094  76.239  76.730  1.00  0.00           C
ATOM   9351  O21 POPEg 375      49.984  76.559  75.881  1.00  0.00           O
ATOM   9352  C21 POPEg 375      49.044  75.669  75.641  1.00  0.00           C
ATOM   9353  O22 POPEg 375      48.984  74.539  76.101  1.00  0.00           O
ATOM   9354  C22 POPEg 375      48.034  76.259  74.641  1.00  0.00           C
ATOM   9357  C3  POPEg 375      52.024  75.109  76.160  1.00  0.00           C
ATOM   9360  O31 POPEg 375      52.664  75.529  74.941  1.00  0.00           O
ATOM   9361  C31 POPEg 375      53.984  75.509  74.881  1.00  0.00           C
ATOM   9362  O32 POPEg 375      54.744  75.079  75.730  1.00  0.00           O
ATOM   9363  C32 POPEg 375      54.414  76.049  73.521  1.00  0.00           C
ATOM   9366  C23 POPEg 375      46.574  76.199  75.111  1.00  0.00           C
ATOM   9369  C24 POPEg 375      45.594  75.729  74.021  1.00  0.00           C
ATOM   9372  C25 POPEg 375      45.224  76.789  72.970  1.00  0.00           C
ATOM   9375  C26 POPEg 375      44.254  76.209  71.922  1.00  0.00           C
ATOM   9378  C27 POPEg 375      43.834  77.209  70.831  1.00  0.00           C
ATOM   9381  C28 POPEg 375      42.954  76.539  69.751  1.00  0.00           C
ATOM   9384  C29 POPEg 375      42.424  77.539  68.751  1.00  0.00           C
ATOM   9386 0C21 POPEg 375      42.674  77.579  67.422  1.00  0.00           C
ATOM   9388 1C21 POPEg 375      43.554  76.649  66.631  1.00  0.00           C
ATOM   9391 2C21 POPEg 375      44.814  77.369  66.101  1.00  0.00           C
ATOM   9394 3C21 POPEg 375      44.524  78.399  65.010  1.00  0.00           C
ATOM   9397 4C21 POPEg 375      45.834  78.889  64.381  1.00  0.00           C
ATOM   9400 5C21 POPEg 375      45.604  79.899  63.261  1.00  0.00           C
ATOM   9403 6C21 POPEg 375      46.934  80.389  62.701  1.00  0.00           C
ATOM   9406 7C21 POPEg 375      46.734  81.429  61.611  1.00  0.00           C
ATOM   9409 8C21 POPEg 375      48.054  81.959  61.061  1.00  0.00           C
ATOM   9413  C33 POPEg 375      55.934  75.899  73.311  1.00  0.00           C
ATOM   9416  C34 POPEg 375      56.494  76.669  72.111  1.00  0.00           C
ATOM   9419  C35 POPEg 375      56.064  76.149  70.730  1.00  0.00           C
ATOM   9422  C36 POPEg 375      55.014  77.069  70.090  1.00  0.00           C
ATOM   9425  C37 POPEg 375      54.594  76.649  68.672  1.00  0.00           C
ATOM   9428  C38 POPEg 375      53.374  77.449  68.191  1.00  0.00           C
ATOM   9431  C39 POPEg 375      53.144  77.439  66.671  1.00  0.00           C
ATOM   9434 0C31 POPEg 375      52.004  78.399  66.311  1.00  0.00           C
ATOM   9437 1C31 POPEg 375      51.814  78.579  64.800  1.00  0.00           C
ATOM   9440 2C31 POPEg 375      50.864  79.729  64.480  1.00  0.00           C
ATOM   9443 3C31 POPEg 375      50.634  79.949  62.980  1.00  0.00           C
ATOM   9446 4C31 POPEg 375      51.944  80.139  62.192  1.00  0.00           C
ATOM   9449 5C31 POPEg 375      51.704  80.559  60.730  1.00  0.00           C
ATOM   9452 6C31 POPEg 375      53.004  80.759  59.960  1.00  0.00           C
ATOM   9456  NH3 POPEh 376      27.754 118.539  78.951  1.00  0.00           N
ATOM   9460  C12 POPEh 376      28.904 119.199  79.680  1.00  0.00           C
ATOM   9463  C11 POPEh 376      28.524 120.609  80.181  1.00  0.00           C
ATOM   9466  P   POPEh 376      30.734 121.989  79.581  1.00  0.00           P
ATOM   9467  O13 POPEh 376      30.604 123.449  79.451  1.00  0.00           O
ATOM   9468  O14 POPEh 376      32.034 121.479  80.062  1.00  0.00           O
ATOM   9469  O11 POPEh 376      30.304 121.329  78.221  1.00  0.00           O
ATOM   9470  O12 POPEh 376      29.634 121.409  80.601  1.00  0.00           O
ATOM   9471  C1  POPEh 376      29.354 122.009  77.381  1.00  0.00           C
ATOM   9474  C2  POPEh 376      29.954 122.229  75.982  1.00  0.00           C
ATOM   9476  O21 POPEh 376      28.884 122.659  75.111  1.00  0.00           O
ATOM   9477  C21 POPEh 376      28.704 123.989  75.161  1.00  0.00           C
ATOM   9478  O22 POPEh 376      29.444 124.769  75.742  1.00  0.00           O
ATOM   9479  C22 POPEh 376      27.454 124.349  74.371  1.00  0.00           C
ATOM   9482  C3  POPEh 376      30.574 120.919  75.451  1.00  0.00           C
ATOM   9485  O31 POPEh 376      31.084 121.019  74.101  1.00  0.00           O
ATOM   9486  C31 POPEh 376      32.304 121.539  74.031  1.00  0.00           C
ATOM   9487  O32 POPEh 376      32.854 122.139  74.941  1.00  0.00           O
ATOM   9488  C32 POPEh 376      32.934 121.229  72.690  1.00  0.00           C
ATOM   9491  C23 POPEh 376      27.424 125.829  73.911  1.00  0.00           C
ATOM   9494  C24 POPEh 376      26.704 125.989  72.561  1.00  0.00           C
ATOM   9497  C25 POPEh 376      27.574 125.469  71.400  1.00  0.00           C
ATOM   9500  C26 POPEh 376      27.004 125.709  70.001  1.00  0.00           C
ATOM   9503  C27 POPEh 376      28.044 125.339  68.921  1.00  0.00           C
ATOM   9506  C28 POPEh 376      27.564 125.569  67.480  1.00  0.00           C
ATOM   9509  C29 POPEh 376      28.614 125.079  66.521  1.00  0.00           C
ATOM   9511 0C21 POPEh 376      28.454 124.189  65.521  1.00  0.00           C
ATOM   9513 1C21 POPEh 376      27.194 123.489  65.101  1.00  0.00           C
ATOM   9516 2C21 POPEh 376      26.674 124.049  63.771  1.00  0.00           C
ATOM   9519 3C21 POPEh 376      25.524 123.229  63.191  1.00  0.00           C
ATOM   9522 4C21 POPEh 376      25.994 121.999  62.381  1.00  0.00           C
ATOM   9525 5C21 POPEh 376      24.924 121.389  61.460  1.00  0.00           C
ATOM   9528 6C21 POPEh 376      23.584 121.119  62.160  1.00  0.00           C
ATOM   9531 7C21 POPEh 376      22.514 120.589  61.210  1.00  0.00           C
ATOM   9534 8C21 POPEh 376      21.124 120.479  61.861  1.00  0.00           C
ATOM   9538  C33 POPEh 376      32.024 121.559  71.502  1.00  0.00           C
ATOM   9541  C34 POPEh 376      32.794 121.619  70.181  1.00  0.00           C
ATOM   9544  C35 POPEh 376      31.844 121.769  68.991  1.00  0.00           C
ATOM   9547  C36 POPEh 376      32.564 121.749  67.641  1.00  0.00           C
ATOM   9550  C37 POPEh 376      31.644 122.159  66.491  1.00  0.00           C
ATOM   9553  C38 POPEh 376      32.324 122.019  65.120  1.00  0.00           C
ATOM   9556  C39 POPEh 376      31.394 122.339  63.951  1.00  0.00           C
ATOM   9559 0C31 POPEh 376      32.054 122.009  62.611  1.00  0.00           C
ATOM   9562 1C31 POPEh 376      31.094 122.069  61.421  1.00  0.00           C
ATOM   9565 2C31 POPEh 376      31.614 121.229  60.241  1.00  0.00           C
ATOM   9568 3C31 POPEh 376      31.004 121.629  58.890  1.00  0.00           C
ATOM   9571 4C31 POPEh 376      31.644 122.899  58.311  1.00  0.00           C
ATOM   9574 5C31 POPEh 376      30.934 123.399  57.050  1.00  0.00           C
ATOM   9577 6C31 POPEh 376      31.464 124.739  56.551  1.00  0.00           C
ATOM   9581  NH3 POPEi 377     110.344  15.379  34.221  1.00  0.00           N
ATOM   9585  C12 POPEi 377     110.484  16.139  35.511  1.00  0.00           C
ATOM   9588  C11 POPEi 377     109.334  17.149  35.651  1.00  0.00           C
ATOM   9591  P   POPEi 377     110.124  19.549  34.891  1.00  0.00           P
ATOM   9592  O13 POPEi 377     111.294  19.629  33.991  1.00  0.00           O
ATOM   9593  O14 POPEi 377     109.104  20.619  34.780  1.00  0.00           O
ATOM   9594  O11 POPEi 377     110.634  19.439  36.390  1.00  0.00           O
ATOM   9595  O12 POPEi 377     109.424  18.149  34.640  1.00  0.00           O
ATOM   9596  C1  POPEi 377     110.984  20.619  37.111  1.00  0.00           C
ATOM   9599  C2  POPEi 377     111.084  20.379  38.651  1.00  0.00           C
ATOM   9601  O21 POPEi 377     112.314  19.689  38.971  1.00  0.00           O
ATOM   9602  C21 POPEi 377     112.824  19.969  40.161  1.00  0.00           C
ATOM   9603  O22 POPEi 377     112.444  20.879  40.901  1.00  0.00           O
ATOM   9604  C22 POPEi 377     114.004  19.059  40.491  1.00  0.00           C
ATOM   9607  C3  POPEi 377     109.844  19.609  39.211  1.00  0.00           C
ATOM   9610  O31 POPEi 377     109.854  19.479  40.651  1.00  0.00           O
ATOM   9611  C31 POPEi 377     109.494  20.559  41.330  1.00  0.00           C
ATOM   9612  O32 POPEi 377     109.164  21.629  40.830  1.00  0.00           O
ATOM   9613  C32 POPEi 377     109.604  20.259  42.831  1.00  0.00           C
ATOM   9616  C23 POPEi 377     114.294  19.019  42.010  1.00  0.00           C
ATOM   9619  C24 POPEi 377     115.484  18.119  42.361  1.00  0.00           C
ATOM   9622  C25 POPEi 377     116.304  18.579  43.581  1.00  0.00           C
ATOM   9625  C26 POPEi 377     115.744  18.169  44.951  1.00  0.00           C
ATOM   9628  C27 POPEi 377     116.654  18.629  46.101  1.00  0.00           C
ATOM   9631  C28 POPEi 377     116.284  17.989  47.460  1.00  0.00           C
ATOM   9634  C29 POPEi 377     116.744  16.559  47.580  1.00  0.00           C
ATOM   9636 0C21 POPEi 377     117.724  16.109  48.401  1.00  0.00           C
ATOM   9638 1C21 POPEi 377     118.554  16.969  49.311  1.00  0.00           C
ATOM   9641 2C21 POPEi 377     119.644  16.209  50.091  1.00  0.00           C
ATOM   9644 3C21 POPEi 377     119.104  15.359  51.250  1.00  0.00           C
ATOM   9647 4C21 POPEi 377     120.194  14.549  51.951  1.00  0.00           C
ATOM   9650 5C21 POPEi 377     119.694  13.829  53.211  1.00  0.00           C
ATOM   9653 6C21 POPEi 377     118.724  12.669  52.921  1.00  0.00           C
ATOM   9656 7C21 POPEi 377     118.114  12.069  54.191  1.00  0.00           C
ATOM   9659 8C21 POPEi 377     117.164  10.909  53.911  1.00  0.00           C
ATOM   9663  C33 POPEi 377     108.484  20.929  43.660  1.00  0.00           C
ATOM   9666  C34 POPEi 377     108.464  20.549  45.150  1.00  0.00           C
ATOM   9669  C35 POPEi 377     109.744  20.889  45.910  1.00  0.00           C
ATOM   9672  C36 POPEi 377     109.574  20.939  47.440  1.00  0.00           C
ATOM   9675  C37 POPEi 377     110.914  21.079  48.171  1.00  0.00           C
ATOM   9678  C38 POPEi 377     110.844  21.829  49.510  1.00  0.00           C
ATOM   9681  C39 POPEi 377     110.954  23.349  49.340  1.00  0.00           C
ATOM   9684 0C31 POPEi 377     111.294  24.079  50.651  1.00  0.00           C
ATOM   9687 1C31 POPEi 377     111.784  25.519  50.410  1.00  0.00           C
ATOM   9690 2C31 POPEi 377     112.384  26.179  51.660  1.00  0.00           C
ATOM   9693 3C31 POPEi 377     113.224  27.419  51.320  1.00  0.00           C
ATOM   9696 4C31 POPEi 377     113.834  28.099  52.541  1.00  0.00           C
ATOM   9699 5C31 POPEi 377     115.024  28.999  52.171  1.00  0.00           C
ATOM   9702 6C31 POPEi 377     115.594  29.769  53.371  1.00  0.00           C
ATOM   9706  NH3 POPEj 378       5.544  62.609  36.231  1.00  0.00           N
ATOM   9710  C12 POPEj 378       6.474  63.299  37.191  1.00  0.00           C
ATOM   9713  C11 POPEj 378       6.644  64.809  36.901  1.00  0.00           C
ATOM   9716  P   POPEj 378       8.974  65.999  37.081  1.00  0.00           P
ATOM   9717  O13 POPEj 378       9.274  65.399  38.401  1.00  0.00           O
ATOM   9718  O14 POPEj 378      10.104  66.299  36.171  1.00  0.00           O
ATOM   9719  O11 POPEj 378       8.134  67.309  37.311  1.00  0.00           O
ATOM   9720  O12 POPEj 378       7.934  65.049  36.340  1.00  0.00           O
ATOM   9721  C1  POPEj 378       8.154  68.029  38.550  1.00  0.00           C
ATOM   9724  C2  POPEj 378       6.854  68.849  38.731  1.00  0.00           C
ATOM   9726  O21 POPEj 378       7.144  70.149  39.291  1.00  0.00           O
ATOM   9727  C21 POPEj 378       7.504  70.219  40.550  1.00  0.00           C
ATOM   9728  O22 POPEj 378       7.624  69.289  41.341  1.00  0.00           O
ATOM   9729  C22 POPEj 378       7.894  71.669  40.861  1.00  0.00           C
ATOM   9732  C3  POPEj 378       5.704  68.069  39.451  1.00  0.00           C
ATOM   9735  O31 POPEj 378       4.414  68.479  38.991  1.00  0.00           O
ATOM   9736  C31 POPEj 378       3.804  69.429  39.701  1.00  0.00           C
ATOM   9737  O32 POPEj 378       4.284  70.039  40.641  1.00  0.00           O
ATOM   9738  C32 POPEj 378       2.424  69.649  39.071  1.00  0.00           C
ATOM   9741  C23 POPEj 378       8.164  71.879  42.361  1.00  0.00           C
ATOM   9744  C24 POPEj 378       8.524  73.319  42.751  1.00  0.00           C
ATOM   9747  C25 POPEj 378       8.734  73.469  44.271  1.00  0.00           C
ATOM   9750  C26 POPEj 378       7.404  73.609  45.021  1.00  0.00           C
ATOM   9753  C27 POPEj 378       7.434  73.069  46.461  1.00  0.00           C
ATOM   9756  C28 POPEj 378       6.114  73.359  47.201  1.00  0.00           C
ATOM   9759  C29 POPEj 378       5.764  72.309  48.221  1.00  0.00           C
ATOM   9761 0C21 POPEj 378       5.724  72.449  49.561  1.00  0.00           C
ATOM   9763 1C21 POPEj 378       6.004  73.679  50.381  1.00  0.00           C
ATOM   9766 2C21 POPEj 378       4.874  74.019  51.371  1.00  0.00           C
ATOM   9769 3C21 POPEj 378       4.524  72.879  52.332  1.00  0.00           C
ATOM   9772 4C21 POPEj 378       3.634  73.349  53.480  1.00  0.00           C
ATOM   9775 5C21 POPEj 378       3.194  72.219  54.421  1.00  0.00           C
ATOM   9778 6C21 POPEj 378       2.284  72.719  55.550  1.00  0.00           C
ATOM   9781 7C21 POPEj 378       1.814  71.599  56.481  1.00  0.00           C
ATOM   9784 8C21 POPEj 378       0.734  72.049  57.460  1.00  0.00           C
ATOM   9788  C33 POPEj 378       1.424  70.429  39.971  1.00  0.00           C
ATOM   9791  C34 POPEj 378       0.044  69.759  40.070  1.00  0.00           C
ATOM   9794  C35 POPEj 378       0.044  68.369  40.741  1.00  0.00           C
ATOM   9797  C36 POPEj 378       0.764  68.329  42.101  1.00  0.00           C
ATOM   9800  C37 POPEj 378       0.594  67.009  42.860  1.00  0.00           C
ATOM   9803  C38 POPEj 378       1.524  66.949  44.071  1.00  0.00           C
ATOM   9806  C39 POPEj 378       1.424  65.659  44.890  1.00  0.00           C
ATOM   9809 0C31 POPEj 378       2.604  65.529  45.861  1.00  0.00           C
ATOM   9812 1C31 POPEj 378       2.374  64.489  46.971  1.00  0.00           C
ATOM   9815 2C31 POPEj 378       3.554  64.389  47.941  1.00  0.00           C
ATOM   9818 3C31 POPEj 378       3.154  63.819  49.300  1.00  0.00           C
ATOM   9821 4C31 POPEj 378       2.714  62.349  49.241  1.00  0.00           C
ATOM   9824 5C31 POPEj 378       1.944  61.919  50.500  1.00  0.00           C
ATOM   9827 6C31 POPEj 378       0.434  62.209  50.421  1.00  0.00           C
ATOM   9831  NH3 POPEk 379      31.304  94.669  79.480  1.00  0.00           N
ATOM   9835  C12 POPEk 379      30.014  94.999  80.201  1.00  0.00           C
ATOM   9838  C11 POPEk 379      28.774  94.859  79.281  1.00  0.00           C
ATOM   9841  P   POPEk 379      26.164  95.049  79.332  1.00  0.00           P
ATOM   9842  O13 POPEk 379      25.074  95.069  80.331  1.00  0.00           O
ATOM   9843  O14 POPEk 379      26.244  96.239  78.461  1.00  0.00           O
ATOM   9844  O11 POPEk 379      26.074  93.729  78.461  1.00  0.00           O
ATOM   9845  O12 POPEk 379      27.564  94.919  80.062  1.00  0.00           O
ATOM   9846  C1  POPEk 379      26.664  93.649  77.161  1.00  0.00           C
ATOM   9849  C2  POPEk 379      25.604  93.419  76.041  1.00  0.00           C
ATOM   9851  O21 POPEk 379      26.044  94.229  74.931  1.00  0.00           O
ATOM   9852  C21 POPEk 379      25.264  94.719  73.991  1.00  0.00           C
ATOM   9853  O22 POPEk 379      24.064  94.639  73.900  1.00  0.00           O
ATOM   9854  C22 POPEk 379      26.164  95.419  72.980  1.00  0.00           C
ATOM   9857  C3  POPEk 379      24.124  93.579  76.551  1.00  0.00           C
ATOM   9860  O31 POPEk 379      23.124  93.009  75.680  1.00  0.00           O
ATOM   9861  C31 POPEk 379      23.164  91.689  75.521  1.00  0.00           C
ATOM   9862  O32 POPEk 379      23.914  90.929  76.101  1.00  0.00           O
ATOM   9863  C32 POPEk 379      22.154  91.279  74.441  1.00  0.00           C
ATOM   9866  C23 POPEk 379      25.914  94.879  71.561  1.00  0.00           C
ATOM   9869  C24 POPEk 379      26.234  93.389  71.440  1.00  0.00           C
ATOM   9872  C25 POPEk 379      26.814  93.009  70.071  1.00  0.00           C
ATOM   9875  C26 POPEk 379      25.834  93.159  68.900  1.00  0.00           C
ATOM   9878  C27 POPEk 379      26.464  92.639  67.611  1.00  0.00           C
ATOM   9881  C28 POPEk 379      25.484  92.579  66.431  1.00  0.00           C
ATOM   9884  C29 POPEk 379      26.084  91.769  65.311  1.00  0.00           C
ATOM   9886 0C21 POPEk 379      26.214  92.129  64.021  1.00  0.00           C
ATOM   9888 1C21 POPEk 379      25.734  93.389  63.351  1.00  0.00           C
ATOM   9891 2C21 POPEk 379      25.044  93.019  62.021  1.00  0.00           C
ATOM   9894 3C21 POPEk 379      24.864  94.199  61.061  1.00  0.00           C
ATOM   9897 4C21 POPEk 379      24.374  93.709  59.692  1.00  0.00           C
ATOM   9900 5C21 POPEk 379      24.344  94.769  58.591  1.00  0.00           C
ATOM   9903 6C21 POPEk 379      23.924  94.169  57.241  1.00  0.00           C
ATOM   9906 7C21 POPEk 379      23.724  95.199  56.131  1.00  0.00           C
ATOM   9909 8C21 POPEk 379      23.314  94.559  54.800  1.00  0.00           C
ATOM   9913  C33 POPEk 379      22.704  91.389  73.001  1.00  0.00           C
ATOM   9916  C34 POPEk 379      21.774  90.749  71.961  1.00  0.00           C
ATOM   9919  C35 POPEk 379      22.444  90.709  70.582  1.00  0.00           C
ATOM   9922  C36 POPEk 379      21.504  90.309  69.430  1.00  0.00           C
ATOM   9925  C37 POPEk 379      22.234  90.389  68.082  1.00  0.00           C
ATOM   9928  C38 POPEk 379      21.334  90.139  66.860  1.00  0.00           C
ATOM   9931  C39 POPEk 379      22.094  89.429  65.741  1.00  0.00           C
ATOM   9934 0C31 POPEk 379      21.404  89.559  64.371  1.00  0.00           C
ATOM   9937 1C31 POPEk 379      22.084  88.699  63.300  1.00  0.00           C
ATOM   9940 2C31 POPEk 379      22.314  89.439  61.971  1.00  0.00           C
ATOM   9943 3C31 POPEk 379      21.024  89.799  61.241  1.00  0.00           C
ATOM   9946 4C31 POPEk 379      21.294  90.519  59.911  1.00  0.00           C
ATOM   9949 5C31 POPEk 379      20.034  90.679  59.061  1.00  0.00           C
ATOM   9952 6C31 POPEk 379      20.314  91.239  57.671  1.00  0.00           C
ATOM   9956  NH3 POPEl 380      72.194  78.369  33.781  1.00  0.00           N
ATOM   9960  C12 POPEl 380      73.424  77.519  33.811  1.00  0.00           C
ATOM   9963  C11 POPEl 380      74.594  78.429  34.160  1.00  0.00           C
ATOM   9966  P   POPEl 380      77.104  78.519  34.581  1.00  0.00           P
ATOM   9967  O13 POPEl 380      78.314  77.699  34.391  1.00  0.00           O
ATOM   9968  O14 POPEl 380      77.084  79.759  33.760  1.00  0.00           O
ATOM   9969  O11 POPEl 380      77.064  78.939  36.090  1.00  0.00           O
ATOM   9970  O12 POPEl 380      75.794  77.679  34.321  1.00  0.00           O
ATOM   9971  C1  POPEl 380      76.374  78.199  37.101  1.00  0.00           C
ATOM   9974  C2  POPEl 380      77.194  78.069  38.410  1.00  0.00           C
ATOM   9976  O21 POPEl 380      76.254  78.059  39.491  1.00  0.00           O
ATOM   9977  C21 POPEl 380      76.714  77.669  40.671  1.00  0.00           C
ATOM   9978  O22 POPEl 380      77.744  77.049  40.861  1.00  0.00           O
ATOM   9979  C22 POPEl 380      75.784  78.249  41.750  1.00  0.00           C
ATOM   9982  C3  POPEl 380      78.244  79.209  38.601  1.00  0.00           C
ATOM   9985  O31 POPEl 380      79.544  78.669  38.931  1.00  0.00           O
ATOM   9986  C31 POPEl 380      80.144  78.769  40.131  1.00  0.00           C
ATOM   9987  O32 POPEl 380      81.174  78.189  40.421  1.00  0.00           O
ATOM   9988  C32 POPEl 380      79.474  79.799  41.061  1.00  0.00           C
ATOM   9991  C23 POPEl 380      76.324  78.319  43.211  1.00  0.00           C
ATOM   9994  C24 POPEl 380      75.464  79.279  44.061  1.00  0.00           C
ATOM   9997  C25 POPEl 380      75.124  78.809  45.491  1.00  0.00           C
ATOM  10000  C26 POPEl 380      76.354  78.499  46.361  1.00  0.00           C
ATOM  10003  C27 POPEl 380      76.004  78.029  47.790  1.00  0.00           C
ATOM  10006  C28 POPEl 380      75.774  79.179  48.801  1.00  0.00           C
ATOM  10009  C29 POPEl 380      75.534  78.669  50.201  1.00  0.00           C
ATOM  10011 0C21 POPEl 380      76.074  79.119  51.350  1.00  0.00           C
ATOM  10013 1C21 POPEl 380      77.054  80.259  51.501  1.00  0.00           C
ATOM  10016 2C21 POPEl 380      77.854  80.209  52.831  1.00  0.00           C
ATOM  10019 3C21 POPEl 380      77.024  80.579  54.071  1.00  0.00           C
ATOM  10022 4C21 POPEl 380      77.874  80.859  55.331  1.00  0.00           C
ATOM  10025 5C21 POPEl 380      78.574  79.619  55.921  1.00  0.00           C
ATOM  10028 6C21 POPEl 380      77.594  78.539  56.431  1.00  0.00           C
ATOM  10031 7C21 POPEl 380      78.324  77.419  57.171  1.00  0.00           C
ATOM  10034 8C21 POPEl 380      77.424  76.239  57.561  1.00  0.00           C
ATOM  10038  C33 POPEl 380      80.174  80.029  42.431  1.00  0.00           C
ATOM  10041  C34 POPEl 380      79.744  81.379  43.021  1.00  0.00           C
ATOM  10044  C35 POPEl 380      80.554  81.819  44.250  1.00  0.00           C
ATOM  10047  C36 POPEl 380      80.324  80.909  45.461  1.00  0.00           C
ATOM  10050  C37 POPEl 380      81.194  81.299  46.660  1.00  0.00           C
ATOM  10053  C38 POPEl 380      80.584  82.399  47.541  1.00  0.00           C
ATOM  10056  C39 POPEl 380      81.494  82.699  48.731  1.00  0.00           C
ATOM  10059 0C31 POPEl 380      80.734  83.009  50.021  1.00  0.00           C
ATOM  10062 1C31 POPEl 380      81.704  83.219  51.181  1.00  0.00           C
ATOM  10065 2C31 POPEl 380      81.014  83.179  52.541  1.00  0.00           C
ATOM  10068 3C31 POPEl 380      81.984  83.549  53.671  1.00  0.00           C
ATOM  10071 4C31 POPEl 380      83.054  82.499  53.961  1.00  0.00           C
ATOM  10074 5C31 POPEl 380      84.024  83.029  55.021  1.00  0.00           C
ATOM  10077 6C31 POPEl 380      85.024  82.019  55.590  1.00  0.00           C
ATOM  10081  NH3 POPEm 381      51.384  15.019  81.521  1.00  0.00           N
ATOM  10085  C12 POPEm 381      51.734  16.349  82.161  1.00  0.00           C
ATOM  10088  C11 POPEm 381      52.854  16.189  83.191  1.00  0.00           C
ATOM  10091  P   POPEm 381      54.414  14.089  83.061  1.00  0.00           P
ATOM  10092  O13 POPEm 381      53.214  13.229  82.971  1.00  0.00           O
ATOM  10093  O14 POPEm 381      55.094  14.169  84.371  1.00  0.00           O
ATOM  10094  O11 POPEm 381      55.464  13.719  81.961  1.00  0.00           O
ATOM  10095  O12 POPEm 381      53.974  15.529  82.590  1.00  0.00           O
ATOM  10096  C1  POPEm 381      55.094  13.079  80.730  1.00  0.00           C
ATOM  10099  C2  POPEm 381      54.654  14.119  79.661  1.00  0.00           C
ATOM  10101  O21 POPEm 381      54.534  13.569  78.331  1.00  0.00           O
ATOM  10102  C21 POPEm 381      55.574  13.009  77.760  1.00  0.00           C
ATOM  10103  O22 POPEm 381      56.714  12.939  78.201  1.00  0.00           O
ATOM  10104  C22 POPEm 381      55.164  12.419  76.400  1.00  0.00           C
ATOM  10107  C3  POPEm 381      55.544  15.369  79.661  1.00  0.00           C
ATOM  10110  O31 POPEm 381      55.234  16.239  78.551  1.00  0.00           O
ATOM  10111  C31 POPEm 381      54.234  17.069  78.681  1.00  0.00           C
ATOM  10112  O32 POPEm 381      53.494  17.149  79.641  1.00  0.00           O
ATOM  10113  C32 POPEm 381      54.114  17.909  77.410  1.00  0.00           C
ATOM  10116  C23 POPEm 381      56.114  12.839  75.260  1.00  0.00           C
ATOM  10119  C24 POPEm 381      55.824  12.089  73.940  1.00  0.00           C
ATOM  10122  C25 POPEm 381      56.944  12.249  72.900  1.00  0.00           C
ATOM  10125  C26 POPEm 381      58.194  11.409  73.221  1.00  0.00           C
ATOM  10128  C27 POPEm 381      59.334  11.569  72.211  1.00  0.00           C
ATOM  10131  C28 POPEm 381      60.584  10.779  72.650  1.00  0.00           C
ATOM  10134  C29 POPEm 381      61.804  11.069  71.811  1.00  0.00           C
ATOM  10136 0C21 POPEm 381      62.494  10.199  71.051  1.00  0.00           C
ATOM  10138 1C21 POPEm 381      62.184   8.749  70.800  1.00  0.00           C
ATOM  10141 2C21 POPEm 381      63.164   7.819  71.540  1.00  0.00           C
ATOM  10144 3C21 POPEm 381      63.064   6.349  71.122  1.00  0.00           C
ATOM  10147 4C21 POPEm 381      64.234   5.529  71.701  1.00  0.00           C
ATOM  10150 5C21 POPEm 381      64.334   4.089  71.181  1.00  0.00           C
ATOM  10153 6C21 POPEm 381      65.604   3.399  71.681  1.00  0.00           C
ATOM  10156 7C21 POPEm 381      65.644   1.899  71.361  1.00  0.00           C
ATOM  10159 8C21 POPEm 381      66.984   1.259  71.691  1.00  0.00           C
ATOM  10163  C33 POPEm 381      55.424  18.019  76.590  1.00  0.00           C
ATOM  10166  C34 POPEm 381      55.214  18.479  75.150  1.00  0.00           C
ATOM  10169  C35 POPEm 381      54.454  17.449  74.311  1.00  0.00           C
ATOM  10172  C36 POPEm 381      54.464  17.779  72.822  1.00  0.00           C
ATOM  10175  C37 POPEm 381      53.944  16.589  72.011  1.00  0.00           C
ATOM  10178  C38 POPEm 381      54.064  16.799  70.501  1.00  0.00           C
ATOM  10181  C39 POPEm 381      54.534  15.519  69.801  1.00  0.00           C
ATOM  10184 0C31 POPEm 381      54.414  15.599  68.271  1.00  0.00           C
ATOM  10187 1C31 POPEm 381      55.274  14.549  67.571  1.00  0.00           C
ATOM  10190 2C31 POPEm 381      54.794  14.229  66.151  1.00  0.00           C
ATOM  10193 3C31 POPEm 381      55.554  13.069  65.491  1.00  0.00           C
ATOM  10196 4C31 POPEm 381      56.824  13.509  64.761  1.00  0.00           C
ATOM  10199 5C31 POPEm 381      57.594  12.349  64.101  1.00  0.00           C
ATOM  10202 6C31 POPEm 381      56.804  11.599  63.031  1.00  0.00           C
ATOM  10206  NH3 POPEn 382      61.814  14.809  37.870  1.00  0.00           N
ATOM  10210  C12 POPEn 382      60.844  13.899  38.581  1.00  0.00           C
ATOM  10213  C11 POPEn 382      60.024  14.669  39.611  1.00  0.00           C
ATOM  10216  P   POPEn 382      58.024  13.849  41.090  1.00  0.00           P
ATOM  10217  O13 POPEn 382      57.614  15.259  41.181  1.00  0.00           O
ATOM  10218  O14 POPEn 382      57.184  12.949  40.271  1.00  0.00           O
ATOM  10219  O11 POPEn 382      58.224  13.249  42.551  1.00  0.00           O
ATOM  10220  O12 POPEn 382      59.524  13.769  40.590  1.00  0.00           O
ATOM  10221  C1  POPEn 382      58.654  14.079  43.651  1.00  0.00           C
ATOM  10224  C2  POPEn 382      60.204  14.279  43.750  1.00  0.00           C
ATOM  10226  O21 POPEn 382      60.684  14.249  45.121  1.00  0.00           O
ATOM  10227  C21 POPEn 382      60.114  15.069  45.980  1.00  0.00           C
ATOM  10228  O22 POPEn 382      59.304  15.939  45.730  1.00  0.00           O
ATOM  10229  C22 POPEn 382      60.604  14.749  47.390  1.00  0.00           C
ATOM  10232  C3  POPEn 382      60.764  15.489  42.921  1.00  0.00           C
ATOM  10235  O31 POPEn 382      61.194  16.629  43.710  1.00  0.00           O
ATOM  10236  C31 POPEn 382      62.484  16.949  43.671  1.00  0.00           C
ATOM  10237  O32 POPEn 382      63.374  16.299  43.151  1.00  0.00           O
ATOM  10238  C32 POPEn 382      62.674  18.289  44.410  1.00  0.00           C
ATOM  10241  C23 POPEn 382      59.714  15.429  48.471  1.00  0.00           C
ATOM  10244  C24 POPEn 382      59.854  14.789  49.861  1.00  0.00           C
ATOM  10247  C25 POPEn 382      61.234  14.979  50.511  1.00  0.00           C
ATOM  10250  C26 POPEn 382      61.364  14.159  51.811  1.00  0.00           C
ATOM  10253  C27 POPEn 382      62.684  14.409  52.551  1.00  0.00           C
ATOM  10256  C28 POPEn 382      62.534  15.359  53.760  1.00  0.00           C
ATOM  10259  C29 POPEn 382      63.834  15.459  54.531  1.00  0.00           C
ATOM  10261 0C21 POPEn 382      63.974  15.439  55.870  1.00  0.00           C
ATOM  10263 1C21 POPEn 382      62.864  15.409  56.891  1.00  0.00           C
ATOM  10266 2C21 POPEn 382      63.254  16.089  58.221  1.00  0.00           C
ATOM  10269 3C21 POPEn 382      63.694  17.559  58.090  1.00  0.00           C
ATOM  10272 4C21 POPEn 382      64.044  18.199  59.441  1.00  0.00           C
ATOM  10275 5C21 POPEn 382      62.834  18.729  60.210  1.00  0.00           C
ATOM  10278 6C21 POPEn 382      63.214  19.269  61.600  1.00  0.00           C
ATOM  10281 7C21 POPEn 382      62.024  19.849  62.361  1.00  0.00           C
ATOM  10284 8C21 POPEn 382      62.374  20.319  63.771  1.00  0.00           C
ATOM  10288  C33 POPEn 382      62.944  18.199  45.941  1.00  0.00           C
ATOM  10291  C34 POPEn 382      62.684  19.559  46.610  1.00  0.00           C
ATOM  10294  C35 POPEn 382      63.284  19.779  48.011  1.00  0.00           C
ATOM  10297  C36 POPEn 382      62.394  19.379  49.201  1.00  0.00           C
ATOM  10300  C37 POPEn 382      63.184  19.519  50.511  1.00  0.00           C
ATOM  10303  C38 POPEn 382      62.584  18.819  51.730  1.00  0.00           C
ATOM  10306  C39 POPEn 382      61.224  19.379  52.181  1.00  0.00           C
ATOM  10309 0C31 POPEn 382      60.774  18.809  53.531  1.00  0.00           C
ATOM  10312 1C31 POPEn 382      59.944  19.799  54.361  1.00  0.00           C
ATOM  10315 2C31 POPEn 382      59.504  19.199  55.711  1.00  0.00           C
ATOM  10318 3C31 POPEn 382      60.204  19.769  56.951  1.00  0.00           C
ATOM  10321 4C31 POPEn 382      59.854  21.239  57.230  1.00  0.00           C
ATOM  10324 5C31 POPEn 382      60.384  21.719  58.591  1.00  0.00           C
ATOM  10327 6C31 POPEn 382      60.094  23.199  58.861  1.00  0.00           C
ATOM  10331  NH3 POPEo 383      55.374  13.389  37.771  1.00  0.00           N
ATOM  10335  C12 POPEo 383      56.504  13.839  36.881  1.00  0.00           C
ATOM  10338  C11 POPEo 383      56.934  15.309  37.151  1.00  0.00           C
ATOM  10341  P   POPEo 383      58.974  16.779  36.221  1.00  0.00           P
ATOM  10342  O13 POPEo 383      60.444  16.589  36.401  1.00  0.00           O
ATOM  10343  O14 POPEo 383      58.504  17.089  34.861  1.00  0.00           O
ATOM  10344  O11 POPEo 383      58.494  17.899  37.221  1.00  0.00           O
ATOM  10345  O12 POPEo 383      58.284  15.459  36.741  1.00  0.00           O
ATOM  10346  C1  POPEo 383      58.884  17.829  38.590  1.00  0.00           C
ATOM  10349  C2  POPEo 383      58.624  19.189  39.250  1.00  0.00           C
ATOM  10351  O21 POPEo 383      59.484  19.279  40.401  1.00  0.00           O
ATOM  10352  C21 POPEo 383      59.394  20.399  41.090  1.00  0.00           C
ATOM  10353  O22 POPEo 383      58.914  21.459  40.681  1.00  0.00           O
ATOM  10354  C22 POPEo 383      59.864  20.129  42.521  1.00  0.00           C
ATOM  10357  C3  POPEo 383      57.104  19.349  39.570  1.00  0.00           C
ATOM  10360  O31 POPEo 383      56.694  18.429  40.611  1.00  0.00           O
ATOM  10361  C31 POPEo 383      56.254  18.959  41.730  1.00  0.00           C
ATOM  10362  O32 POPEo 383      56.104  20.149  41.961  1.00  0.00           O
ATOM  10363  C32 POPEo 383      56.094  17.829  42.771  1.00  0.00           C
ATOM  10366  C23 POPEo 383      59.404  21.209  43.531  1.00  0.00           C
ATOM  10369  C24 POPEo 383      59.374  20.709  44.991  1.00  0.00           C
ATOM  10372  C25 POPEo 383      59.284  21.849  46.011  1.00  0.00           C
ATOM  10375  C26 POPEo 383      59.254  21.389  47.481  1.00  0.00           C
ATOM  10378  C27 POPEo 383      58.824  22.529  48.421  1.00  0.00           C
ATOM  10381  C28 POPEo 383      59.224  22.359  49.901  1.00  0.00           C
ATOM  10384  C29 POPEo 383      60.674  22.659  50.201  1.00  0.00           C
ATOM  10386 0C21 POPEo 383      61.254  23.879  50.191  1.00  0.00           C
ATOM  10388 1C21 POPEo 383      60.584  25.179  49.840  1.00  0.00           C
ATOM  10391 2C21 POPEo 383      60.194  26.069  51.031  1.00  0.00           C
ATOM  10394 3C21 POPEo 383      59.294  27.219  50.571  1.00  0.00           C
ATOM  10397 4C21 POPEo 383      58.604  27.989  51.701  1.00  0.00           C
ATOM  10400 5C21 POPEo 383      59.464  29.099  52.311  1.00  0.00           C
ATOM  10403 6C21 POPEo 383      58.644  29.949  53.291  1.00  0.00           C
ATOM  10406 7C21 POPEo 383      59.454  31.049  53.981  1.00  0.00           C
ATOM  10409 8C21 POPEo 383      58.604  31.879  54.940  1.00  0.00           C
ATOM  10413  C33 POPEo 383      55.584  18.309  44.151  1.00  0.00           C
ATOM  10416  C34 POPEo 383      56.264  17.609  45.340  1.00  0.00           C
ATOM  10419  C35 POPEo 383      55.844  18.219  46.680  1.00  0.00           C
ATOM  10422  C36 POPEo 383      56.724  17.809  47.860  1.00  0.00           C
ATOM  10425  C37 POPEo 383      56.164  18.229  49.230  1.00  0.00           C
ATOM  10428  C38 POPEo 383      57.094  17.879  50.401  1.00  0.00           C
ATOM  10431  C39 POPEo 383      56.334  17.529  51.680  1.00  0.00           C
ATOM  10434 0C31 POPEo 383      57.264  17.049  52.801  1.00  0.00           C
ATOM  10437 1C31 POPEo 383      56.514  16.399  53.981  1.00  0.00           C
ATOM  10440 2C31 POPEo 383      57.484  15.999  55.101  1.00  0.00           C
ATOM  10443 3C31 POPEo 383      56.804  15.599  56.421  1.00  0.00           C
ATOM  10446 4C31 POPEo 383      57.754  15.789  57.611  1.00  0.00           C
ATOM  10449 5C31 POPEo 383      57.094  15.519  58.970  1.00  0.00           C
ATOM  10452 6C31 POPEo 383      57.934  16.019  60.150  1.00  0.00           C
ATOM  10456  NH3 POPEp 384      18.964  90.339  36.601  1.00  0.00           N
ATOM  10460  C12 POPEp 384      19.474  89.439  37.691  1.00  0.00           C
ATOM  10463  C11 POPEp 384      18.854  88.019  37.691  1.00  0.00           C
ATOM  10466  P   POPEp 384      16.484  86.859  37.521  1.00  0.00           P
ATOM  10467  O13 POPEp 384      16.604  86.609  36.071  1.00  0.00           O
ATOM  10468  O14 POPEp 384      16.724  85.649  38.351  1.00  0.00           O
ATOM  10469  O11 POPEp 384      15.064  87.439  37.861  1.00  0.00           O
ATOM  10470  O12 POPEp 384      17.444  88.069  37.901  1.00  0.00           O
ATOM  10471  C1  POPEp 384      14.744  88.729  38.390  1.00  0.00           C
ATOM  10474  C2  POPEp 384      14.114  88.649  39.821  1.00  0.00           C
ATOM  10476  O21 POPEp 384      14.534  89.809  40.550  1.00  0.00           O
ATOM  10477  C21 POPEp 384      13.684  90.699  41.081  1.00  0.00           C
ATOM  10478  O22 POPEp 384      14.014  91.859  41.280  1.00  0.00           O
ATOM  10479  C22 POPEp 384      12.344  90.119  41.551  1.00  0.00           C
ATOM  10482  C3  POPEp 384      14.644  87.369  40.521  1.00  0.00           C
ATOM  10485  O31 POPEp 384      14.414  87.309  41.940  1.00  0.00           O
ATOM  10486  C31 POPEp 384      13.354  86.609  42.300  1.00  0.00           C
ATOM  10487  O32 POPEp 384      12.374  86.409  41.610  1.00  0.00           O
ATOM  10488  C32 POPEp 384      13.634  85.989  43.671  1.00  0.00           C
ATOM  10491  C23 POPEp 384      11.584  91.069  42.510  1.00  0.00           C
ATOM  10494  C24 POPEp 384      12.144  91.079  43.941  1.00  0.00           C
ATOM  10497  C25 POPEp 384      11.364  90.219  44.951  1.00  0.00           C
ATOM  10500  C26 POPEp 384      12.024  90.189  46.341  1.00  0.00           C
ATOM  10503  C27 POPEp 384      11.224  89.399  47.381  1.00  0.00           C
ATOM  10506  C28 POPEp 384      11.854  89.379  48.791  1.00  0.00           C
ATOM  10509  C29 POPEp 384      13.104  88.529  48.881  1.00  0.00           C
ATOM  10511 0C21 POPEp 384      13.434  87.689  49.881  1.00  0.00           C
ATOM  10513 1C21 POPEp 384      12.664  87.429  51.151  1.00  0.00           C
ATOM  10516 2C21 POPEp 384      12.264  85.949  51.330  1.00  0.00           C
ATOM  10519 3C21 POPEp 384      11.434  85.709  52.600  1.00  0.00           C
ATOM  10522 4C21 POPEp 384      11.014  84.249  52.790  1.00  0.00           C
ATOM  10525 5C21 POPEp 384      10.084  83.989  53.981  1.00  0.00           C
ATOM  10528 6C21 POPEp 384       9.464  82.579  53.951  1.00  0.00           C
ATOM  10531 7C21 POPEp 384       9.764  81.759  55.220  1.00  0.00           C
ATOM  10534 8C21 POPEp 384       8.984  80.449  55.301  1.00  0.00           C
ATOM  10538  C33 POPEp 384      13.074  86.829  44.831  1.00  0.00           C
ATOM  10541  C34 POPEp 384      12.854  85.969  46.090  1.00  0.00           C
ATOM  10544  C35 POPEp 384      14.084  85.179  46.561  1.00  0.00           C
ATOM  10547  C36 POPEp 384      13.734  84.179  47.670  1.00  0.00           C
ATOM  10550  C37 POPEp 384      14.774  83.059  47.771  1.00  0.00           C
ATOM  10553  C38 POPEp 384      14.604  82.109  48.961  1.00  0.00           C
ATOM  10556  C39 POPEp 384      14.694  82.779  50.351  1.00  0.00           C
ATOM  10559 0C31 POPEp 384      15.904  83.709  50.541  1.00  0.00           C
ATOM  10562 1C31 POPEp 384      16.124  84.069  52.010  1.00  0.00           C
ATOM  10565 2C31 POPEp 384      17.334  84.989  52.241  1.00  0.00           C
ATOM  10568 3C31 POPEp 384      16.944  86.439  52.591  1.00  0.00           C
ATOM  10571 4C31 POPEp 384      18.134  87.259  53.081  1.00  0.00           C
ATOM  10574 5C31 POPEp 384      17.734  88.659  53.590  1.00  0.00           C
ATOM  10577 6C31 POPEp 384      18.904  89.469  54.151  1.00  0.00           C
ATOM  10581  NH3 POPEq 385      36.374  96.769  35.061  1.00  0.00           N
ATOM  10585  C12 POPEq 385      37.824  97.229  35.111  1.00  0.00           C
ATOM  10588  C11 POPEq 385      38.484  97.229  36.521  1.00  0.00           C
ATOM  10591  P   POPEq 385      39.594  99.569  36.961  1.00  0.00           P
ATOM  10592  O13 POPEq 385      40.884  98.849  36.910  1.00  0.00           O
ATOM  10593  O14 POPEq 385      39.304 100.459  35.811  1.00  0.00           O
ATOM  10594  O11 POPEq 385      39.504 100.519  38.221  1.00  0.00           O
ATOM  10595  O12 POPEq 385      38.424  98.519  37.140  1.00  0.00           O
ATOM  10596  C1  POPEq 385      39.914 100.229  39.561  1.00  0.00           C
ATOM  10599  C2  POPEq 385      38.704 100.119  40.541  1.00  0.00           C
ATOM  10601  O21 POPEq 385      38.924 100.939  41.711  1.00  0.00           O
ATOM  10602  C21 POPEq 385      37.784 101.269  42.311  1.00  0.00           C
ATOM  10603  O22 POPEq 385      36.674 101.139  41.831  1.00  0.00           O
ATOM  10604  C22 POPEq 385      38.054 101.869  43.701  1.00  0.00           C
ATOM  10607  C3  POPEq 385      38.394  98.639  40.951  1.00  0.00           C
ATOM  10610  O31 POPEq 385      38.484  98.389  42.381  1.00  0.00           O
ATOM  10611  C31 POPEq 385      39.714  98.279  42.840  1.00  0.00           C
ATOM  10612  O32 POPEq 385      40.734  98.279  42.171  1.00  0.00           O
ATOM  10613  C32 POPEq 385      39.664  98.069  44.351  1.00  0.00           C
ATOM  10616  C23 POPEq 385      36.894 101.609  44.711  1.00  0.00           C
ATOM  10619  C24 POPEq 385      36.484 102.839  45.541  1.00  0.00           C
ATOM  10622  C25 POPEq 385      37.294 103.029  46.840  1.00  0.00           C
ATOM  10625  C26 POPEq 385      36.734 104.199  47.661  1.00  0.00           C
ATOM  10628  C27 POPEq 385      37.214 104.289  49.121  1.00  0.00           C
ATOM  10631  C28 POPEq 385      36.584 105.499  49.832  1.00  0.00           C
ATOM  10634  C29 POPEq 385      36.404 105.349  51.320  1.00  0.00           C
ATOM  10636 0C21 POPEq 385      37.384 105.359  52.241  1.00  0.00           C
ATOM  10638 1C21 POPEq 385      38.864 105.489  51.980  1.00  0.00           C
ATOM  10641 2C21 POPEq 385      39.484 106.789  52.521  1.00  0.00           C
ATOM  10644 3C21 POPEq 385      38.954 108.049  51.811  1.00  0.00           C
ATOM  10647 4C21 POPEq 385      39.854 109.279  52.021  1.00  0.00           C
ATOM  10650 5C21 POPEq 385      39.904 109.779  53.471  1.00  0.00           C
ATOM  10653 6C21 POPEq 385      40.764 111.039  53.582  1.00  0.00           C
ATOM  10656 7C21 POPEq 385      40.774 111.649  54.981  1.00  0.00           C
ATOM  10659 8C21 POPEq 385      41.674 112.879  55.101  1.00  0.00           C
ATOM  10663  C33 POPEq 385      40.894  98.669  45.070  1.00  0.00           C
ATOM  10666  C34 POPEq 385      40.994  98.189  46.531  1.00  0.00           C
ATOM  10669  C35 POPEq 385      40.044  98.929  47.481  1.00  0.00           C
ATOM  10672  C36 POPEq 385      40.634 100.249  47.991  1.00  0.00           C
ATOM  10675  C37 POPEq 385      39.724 100.919  49.031  1.00  0.00           C
ATOM  10678  C38 POPEq 385      40.264 102.269  49.541  1.00  0.00           C
ATOM  10681  C39 POPEq 385      41.614 102.189  50.261  1.00  0.00           C
ATOM  10684 0C31 POPEq 385      41.914 103.469  51.041  1.00  0.00           C
ATOM  10687 1C31 POPEq 385      43.294 103.489  51.701  1.00  0.00           C
ATOM  10690 2C31 POPEq 385      43.394 104.549  52.811  1.00  0.00           C
ATOM  10693 3C31 POPEq 385      44.824 104.819  53.300  1.00  0.00           C
ATOM  10696 4C31 POPEq 385      45.524 103.579  53.871  1.00  0.00           C
ATOM  10699 5C31 POPEq 385      46.914 103.879  54.451  1.00  0.00           C
ATOM  10702 6C31 POPEq 385      47.894 104.429  53.410  1.00  0.00           C
ATOM  10706  NH3 POPEr 386      59.144 105.339  39.601  1.00  0.00           N
ATOM  10710  C12 POPEr 386      58.374 106.509  39.061  1.00  0.00           C
ATOM  10713  C11 POPEr 386      59.334 107.599  38.571  1.00  0.00           C
ATOM  10716  P   POPEr 386      59.044 110.199  38.641  1.00  0.00           P
ATOM  10717  O13 POPEr 386      60.374 110.539  38.101  1.00  0.00           O
ATOM  10718  O14 POPEr 386      57.924 111.099  38.311  1.00  0.00           O
ATOM  10719  O11 POPEr 386      59.184 110.019  40.201  1.00  0.00           O
ATOM  10720  O12 POPEr 386      58.594 108.749  38.181  1.00  0.00           O
ATOM  10721  C1  POPEr 386      58.044 110.159  41.050  1.00  0.00           C
ATOM  10724  C2  POPEr 386      58.514 110.189  42.530  1.00  0.00           C
ATOM  10726  O21 POPEr 386      57.334 110.359  43.340  1.00  0.00           O
ATOM  10727  C21 POPEr 386      57.544 110.209  44.631  1.00  0.00           C
ATOM  10728  O22 POPEr 386      57.844 111.079  45.421  1.00  0.00           O
ATOM  10729  C22 POPEr 386      57.244 108.759  44.981  1.00  0.00           C
ATOM  10732  C3  POPEr 386      59.564 111.319  42.751  1.00  0.00           C
ATOM  10735  O31 POPEr 386      60.194 111.339  44.040  1.00  0.00           O
ATOM  10736  C31 POPEr 386      61.434 110.869  44.110  1.00  0.00           C
ATOM  10737  O32 POPEr 386      61.994 110.199  43.251  1.00  0.00           O
ATOM  10738  C32 POPEr 386      62.064 111.289  45.430  1.00  0.00           C
ATOM  10741  C23 POPEr 386      57.524 108.469  46.461  1.00  0.00           C
ATOM  10744  C24 POPEr 386      57.034 107.069  46.831  1.00  0.00           C
ATOM  10747  C25 POPEr 386      57.054 106.769  48.330  1.00  0.00           C
ATOM  10750  C26 POPEr 386      56.444 107.919  49.131  1.00  0.00           C
ATOM  10753  C27 POPEr 386      56.204 107.569  50.601  1.00  0.00           C
ATOM  10756  C28 POPEr 386      56.204 108.829  51.481  1.00  0.00           C
ATOM  10759  C29 POPEr 386      57.604 109.369  51.660  1.00  0.00           C
ATOM  10761 0C21 POPEr 386      58.014 110.079  52.711  1.00  0.00           C
ATOM  10763 1C21 POPEr 386      57.114 110.459  53.850  1.00  0.00           C
ATOM  10766 2C21 POPEr 386      57.884 111.039  55.041  1.00  0.00           C
ATOM  10769 3C21 POPEr 386      56.904 111.419  56.161  1.00  0.00           C
ATOM  10772 4C21 POPEr 386      57.614 111.689  57.491  1.00  0.00           C
ATOM  10775 5C21 POPEr 386      57.054 112.909  58.230  1.00  0.00           C
ATOM  10778 6C21 POPEr 386      57.604 113.009  59.651  1.00  0.00           C
ATOM  10781 7C21 POPEr 386      57.214 114.319  60.331  1.00  0.00           C
ATOM  10784 8C21 POPEr 386      57.694 114.409  61.781  1.00  0.00           C
ATOM  10788  C33 POPEr 386      61.694 110.379  46.621  1.00  0.00           C
ATOM  10791  C34 POPEr 386      62.354 110.919  47.891  1.00  0.00           C
ATOM  10794  C35 POPEr 386      62.114 110.089  49.160  1.00  0.00           C
ATOM  10797  C36 POPEr 386      62.824 110.749  50.351  1.00  0.00           C
ATOM  10800  C37 POPEr 386      62.884 109.919  51.631  1.00  0.00           C
ATOM  10803  C38 POPEr 386      63.864 110.509  52.661  1.00  0.00           C
ATOM  10806  C39 POPEr 386      63.434 111.879  53.221  1.00  0.00           C
ATOM  10809 0C31 POPEr 386      62.364 111.779  54.321  1.00  0.00           C
ATOM  10812 1C31 POPEr 386      61.784 113.149  54.692  1.00  0.00           C
ATOM  10815 2C31 POPEr 386      61.014 113.109  56.021  1.00  0.00           C
ATOM  10818 3C31 POPEr 386      60.194 114.379  56.291  1.00  0.00           C
ATOM  10821 4C31 POPEr 386      61.054 115.639  56.460  1.00  0.00           C
ATOM  10824 5C31 POPEr 386      60.254 116.849  56.971  1.00  0.00           C
ATOM  10827 6C31 POPEr 386      61.074 118.139  57.000  1.00  0.00           C
ATOM  10831  NH3 POPEs 387      58.494  10.289  77.720  1.00  0.00           N
ATOM  10835  C12 POPEs 387      59.244   8.969  77.671  1.00  0.00           C
ATOM  10838  C11 POPEs 387      58.794   7.959  78.762  1.00  0.00           C
ATOM  10841  P   POPEs 387      56.204   7.659  78.590  1.00  0.00           P
ATOM  10842  O13 POPEs 387      55.774   7.159  79.922  1.00  0.00           O
ATOM  10843  O14 POPEs 387      56.254   9.119  78.351  1.00  0.00           O
ATOM  10844  O11 POPEs 387      55.364   6.929  77.471  1.00  0.00           O
ATOM  10845  O12 POPEs 387      57.674   7.149  78.351  1.00  0.00           O
ATOM  10846  C1  POPEs 387      55.454   7.269  76.090  1.00  0.00           C
ATOM  10849  C2  POPEs 387      56.514   6.389  75.381  1.00  0.00           C
ATOM  10851  O21 POPEs 387      56.454   6.609  73.951  1.00  0.00           O
ATOM  10852  C21 POPEs 387      57.464   7.299  73.461  1.00  0.00           C
ATOM  10853  O22 POPEs 387      58.354   7.829  74.111  1.00  0.00           O
ATOM  10854  C22 POPEs 387      57.354   7.399  71.941  1.00  0.00           C
ATOM  10857  C3  POPEs 387      56.264   4.879  75.641  1.00  0.00           C
ATOM  10860  O31 POPEs 387      57.254   4.049  74.980  1.00  0.00           O
ATOM  10861  C31 POPEs 387      57.414   2.839  75.510  1.00  0.00           C
ATOM  10862  O32 POPEs 387      57.044   2.489  76.620  1.00  0.00           O
ATOM  10863  C32 POPEs 387      57.974   1.859  74.471  1.00  0.00           C
ATOM  10866  C23 POPEs 387      56.724   6.139  71.281  1.00  0.00           C
ATOM  10869  C24 POPEs 387      57.624   4.899  71.361  1.00  0.00           C
ATOM  10872  C25 POPEs 387      58.964   5.039  70.631  1.00  0.00           C
ATOM  10875  C26 POPEs 387      58.794   5.389  69.150  1.00  0.00           C
ATOM  10878  C27 POPEs 387      60.104   5.299  68.351  1.00  0.00           C
ATOM  10881  C28 POPEs 387      59.834   5.389  66.840  1.00  0.00           C
ATOM  10884  C29 POPEs 387      61.104   5.199  66.050  1.00  0.00           C
ATOM  10886 0C21 POPEs 387      61.384   4.199  65.190  1.00  0.00           C
ATOM  10888 1C21 POPEs 387      60.494   3.069  64.751  1.00  0.00           C
ATOM  10891 2C21 POPEs 387      60.534   2.829  63.230  1.00  0.00           C
ATOM  10894 3C21 POPEs 387      61.894   2.339  62.710  1.00  0.00           C
ATOM  10897 4C21 POPEs 387      61.834   1.629  61.351  1.00  0.00           C
ATOM  10900 5C21 POPEs 387      61.354   2.509  60.181  1.00  0.00           C
ATOM  10903 6C21 POPEs 387      61.314   1.719  58.871  1.00  0.00           C
ATOM  10906 7C21 POPEs 387      60.884   2.569  57.661  1.00  0.00           C
ATOM  10909 8C21 POPEs 387      60.804   1.769  56.361  1.00  0.00           C
ATOM  10913  C33 POPEs 387      59.394   2.079  73.900  1.00  0.00           C
ATOM  10916  C34 POPEs 387      59.534   1.179  72.661  1.00  0.00           C
ATOM  10919  C35 POPEs 387      60.834   1.399  71.881  1.00  0.00           C
ATOM  10922  C36 POPEs 387      61.094   0.261  70.870  1.00  0.00           C
ATOM  10925  C37 POPEs 387      62.524   0.281  70.330  1.00  0.00           C
ATOM  10928  C38 POPEs 387      62.814  -0.869  69.352  1.00  0.00           C
ATOM  10931  C39 POPEs 387      64.284  -0.889  68.911  1.00  0.00           C
ATOM  10934 0C31 POPEs 387      64.544  -1.809  67.711  1.00  0.00           C
ATOM  10937 1C31 POPEs 387      66.044  -2.049  67.460  1.00  0.00           C
ATOM  10940 2C31 POPEs 387      66.304  -3.079  66.351  1.00  0.00           C
ATOM  10943 3C31 POPEs 387      67.764  -3.539  66.331  1.00  0.00           C
ATOM  10946 4C31 POPEs 387      68.044  -4.599  65.260  1.00  0.00           C
ATOM  10949 5C31 POPEs 387      69.484  -5.119  65.321  1.00  0.00           C
ATOM  10952 6C31 POPEs 387      69.834  -6.089  64.191  1.00  0.00           C
ATOM  10956  NH3 POPEt 388      75.194 104.579  38.601  1.00  0.00           N
ATOM  10960  C12 POPEt 388      74.484 103.359  39.120  1.00  0.00           C
ATOM  10963  C11 POPEt 388      73.564 103.699  40.301  1.00  0.00           C
ATOM  10966  P   POPEt 388      71.214 102.889  41.011  1.00  0.00           P
ATOM  10967  O13 POPEt 388      71.204 103.899  42.101  1.00  0.00           O
ATOM  10968  O14 POPEt 388      70.364 103.219  39.861  1.00  0.00           O
ATOM  10969  O11 POPEt 388      70.754 101.479  41.621  1.00  0.00           O
ATOM  10970  O12 POPEt 388      72.684 102.599  40.521  1.00  0.00           O
ATOM  10971  C1  POPEt 388      71.704 100.729  42.390  1.00  0.00           C
ATOM  10974  C2  POPEt 388      71.094 100.149  43.690  1.00  0.00           C
ATOM  10976  O21 POPEt 388      72.204  99.829  44.541  1.00  0.00           O
ATOM  10977  C21 POPEt 388      71.934  99.819  45.821  1.00  0.00           C
ATOM  10978  O22 POPEt 388      70.914 100.199  46.361  1.00  0.00           O
ATOM  10979  C22 POPEt 388      73.134  99.259  46.571  1.00  0.00           C
ATOM  10982  C3  POPEt 388      70.244  98.879  43.391  1.00  0.00           C
ATOM  10985  O31 POPEt 388      69.734  98.209  44.561  1.00  0.00           O
ATOM  10986  C31 POPEt 388      70.394  97.129  44.971  1.00  0.00           C
ATOM  10987  O32 POPEt 388      71.474  96.759  44.571  1.00  0.00           O
ATOM  10988  C32 POPEt 388      69.544  96.409  46.021  1.00  0.00           C
ATOM  10991  C23 POPEt 388      72.754  98.719  47.961  1.00  0.00           C
ATOM  10994  C24 POPEt 388      74.004  98.319  48.741  1.00  0.00           C
ATOM  10997  C25 POPEt 388      73.724  97.869  50.191  1.00  0.00           C
ATOM  11000  C26 POPEt 388      73.094  96.479  50.281  1.00  0.00           C
ATOM  11003  C27 POPEt 388      72.674  96.119  51.711  1.00  0.00           C
ATOM  11006  C28 POPEt 388      72.054  94.719  51.811  1.00  0.00           C
ATOM  11009  C29 POPEt 388      71.514  94.459  53.190  1.00  0.00           C
ATOM  11011 0C21 POPEt 388      72.094  93.729  54.171  1.00  0.00           C
ATOM  11013 1C21 POPEt 388      73.414  93.009  54.101  1.00  0.00           C
ATOM  11016 2C21 POPEt 388      73.274  91.469  54.180  1.00  0.00           C
ATOM  11019 3C21 POPEt 388      73.794  90.849  55.491  1.00  0.00           C
ATOM  11022 4C21 POPEt 388      73.064  91.339  56.751  1.00  0.00           C
ATOM  11025 5C21 POPEt 388      73.484  90.579  58.021  1.00  0.00           C
ATOM  11028 6C21 POPEt 388      72.824  91.139  59.281  1.00  0.00           C
ATOM  11031 7C21 POPEt 388      73.364  90.539  60.581  1.00  0.00           C
ATOM  11034 8C21 POPEt 388      72.784  91.209  61.831  1.00  0.00           C
ATOM  11038  C33 POPEt 388      70.314  95.269  46.711  1.00  0.00           C
ATOM  11041  C34 POPEt 388      69.394  94.329  47.491  1.00  0.00           C
ATOM  11044  C35 POPEt 388      68.794  94.959  48.750  1.00  0.00           C
ATOM  11047  C36 POPEt 388      68.274  93.879  49.701  1.00  0.00           C
ATOM  11050  C37 POPEt 388      67.774  94.449  51.041  1.00  0.00           C
ATOM  11053  C38 POPEt 388      67.214  93.369  51.980  1.00  0.00           C
ATOM  11056  C39 POPEt 388      68.234  92.249  52.271  1.00  0.00           C
ATOM  11059 0C31 POPEt 388      67.934  91.479  53.561  1.00  0.00           C
ATOM  11062 1C31 POPEt 388      69.084  90.529  53.941  1.00  0.00           C
ATOM  11065 2C31 POPEt 388      69.314  90.429  55.461  1.00  0.00           C
ATOM  11068 3C31 POPEt 388      68.234  89.669  56.221  1.00  0.00           C
ATOM  11071 4C31 POPEt 388      68.464  89.729  57.741  1.00  0.00           C
ATOM  11074 5C31 POPEt 388      67.514  88.809  58.531  1.00  0.00           C
ATOM  11077 6C31 POPEt 388      67.684  88.899  60.041  1.00  0.00           C
ATOM  11081  NH3 POPEu 389       4.214 120.419  32.471  1.00  0.00           N
ATOM  11085  C12 POPEu 389       2.924 119.659  32.640  1.00  0.00           C
ATOM  11088  C11 POPEu 389       1.704 120.589  32.541  1.00  0.00           C
ATOM  11091  P   POPEu 389      -0.294 119.979  34.171  1.00  0.00           P
ATOM  11092  O13 POPEu 389      -0.594 121.379  34.521  1.00  0.00           O
ATOM  11093  O14 POPEu 389      -1.454 119.049  34.131  1.00  0.00           O
ATOM  11094  O11 POPEu 389       0.784 119.479  35.241  1.00  0.00           O
ATOM  11095  O12 POPEu 389       0.494 119.889  32.821  1.00  0.00           O
ATOM  11096  C1  POPEu 389       0.264 118.699  36.331  1.00  0.00           C
ATOM  11099  C2  POPEu 389       1.374 118.039  37.201  1.00  0.00           C
ATOM  11101  O21 POPEu 389       0.904 117.669  38.501  1.00  0.00           O
ATOM  11102  C21 POPEu 389      -0.274 117.109  38.701  1.00  0.00           C
ATOM  11103  O22 POPEu 389      -1.074 116.749  37.861  1.00  0.00           O
ATOM  11104  C22 POPEu 389      -0.474 116.889  40.201  1.00  0.00           C
ATOM  11107  C3  POPEu 389       2.624 118.939  37.391  1.00  0.00           C
ATOM  11110  O31 POPEu 389       3.484 118.439  38.441  1.00  0.00           O
ATOM  11111  C31 POPEu 389       3.454 119.119  39.590  1.00  0.00           C
ATOM  11112  O32 POPEu 389       2.854 120.159  39.780  1.00  0.00           O
ATOM  11113  C32 POPEu 389       4.314 118.449  40.660  1.00  0.00           C
ATOM  11116  C23 POPEu 389       0.014 118.059  41.090  1.00  0.00           C
ATOM  11119  C24 POPEu 389       0.474 117.589  42.481  1.00  0.00           C
ATOM  11122  C25 POPEu 389      -0.524 116.679  43.190  1.00  0.00           C
ATOM  11125  C26 POPEu 389      -0.174 116.519  44.671  1.00  0.00           C
ATOM  11128  C27 POPEu 389      -1.084 115.499  45.371  1.00  0.00           C
ATOM  11131  C28 POPEu 389      -1.114 115.709  46.891  1.00  0.00           C
ATOM  11134  C29 POPEu 389      -1.854 116.969  47.262  1.00  0.00           C
ATOM  11136 0C21 POPEu 389      -3.144 117.049  47.650  1.00  0.00           C
ATOM  11138 1C21 POPEu 389      -4.094 115.899  47.831  1.00  0.00           C
ATOM  11141 2C21 POPEu 389      -4.424 115.749  49.331  1.00  0.00           C
ATOM  11144 3C21 POPEu 389      -5.004 114.379  49.671  1.00  0.00           C
ATOM  11147 4C21 POPEu 389      -5.324 114.259  51.160  1.00  0.00           C
ATOM  11150 5C21 POPEu 389      -5.964 112.919  51.531  1.00  0.00           C
ATOM  11153 6C21 POPEu 389      -6.074 112.749  53.050  1.00  0.00           C
ATOM  11156 7C21 POPEu 389      -6.864 111.509  53.471  1.00  0.00           C
ATOM  11159 8C21 POPEu 389      -7.024 111.419  54.991  1.00  0.00           C
ATOM  11163  C33 POPEu 389       3.914 118.979  42.061  1.00  0.00           C
ATOM  11166  C34 POPEu 389       4.624 118.329  43.251  1.00  0.00           C
ATOM  11169  C35 POPEu 389       4.044 118.869  44.571  1.00  0.00           C
ATOM  11172  C36 POPEu 389       4.824 118.459  45.830  1.00  0.00           C
ATOM  11175  C37 POPEu 389       4.194 119.049  47.101  1.00  0.00           C
ATOM  11178  C38 POPEu 389       4.884 118.609  48.391  1.00  0.00           C
ATOM  11181  C39 POPEu 389       4.124 119.049  49.651  1.00  0.00           C
ATOM  11184 0C31 POPEu 389       4.204 120.549  49.971  1.00  0.00           C
ATOM  11187 1C31 POPEu 389       3.344 120.909  51.190  1.00  0.00           C
ATOM  11190 2C31 POPEu 389       3.484 122.349  51.691  1.00  0.00           C
ATOM  11193 3C31 POPEu 389       2.744 122.539  53.021  1.00  0.00           C
ATOM  11196 4C31 POPEu 389       2.604 124.009  53.442  1.00  0.00           C
ATOM  11199 5C31 POPEu 389       1.704 124.169  54.681  1.00  0.00           C
ATOM  11202 6C31 POPEu 389       1.464 125.629  55.080  1.00  0.00           C
ATOM  11206  NH3 POPEv 390     110.674  15.279  77.991  1.00  0.00           N
ATOM  11210  C12 POPEv 390     111.654  14.749  76.980  1.00  0.00           C
ATOM  11213  C11 POPEv 390     112.754  15.789  76.681  1.00  0.00           C
ATOM  11216  P   POPEv 390     112.074  18.329  76.631  1.00  0.00           P
ATOM  11217  O13 POPEv 390     111.044  18.189  77.681  1.00  0.00           O
ATOM  11218  O14 POPEv 390     113.384  18.899  76.992  1.00  0.00           O
ATOM  11219  O11 POPEv 390     111.454  19.179  75.451  1.00  0.00           O
ATOM  11220  O12 POPEv 390     112.254  16.919  75.951  1.00  0.00           O
ATOM  11221  C1  POPEv 390     112.054  19.349  74.171  1.00  0.00           C
ATOM  11224  C2  POPEv 390     112.094  20.869  73.811  1.00  0.00           C
ATOM  11226  O21 POPEv 390     112.014  21.059  72.401  1.00  0.00           O
ATOM  11227  C21 POPEv 390     110.874  21.149  71.691  1.00  0.00           C
ATOM  11228  O22 POPEv 390     110.854  21.019  70.480  1.00  0.00           O
ATOM  11229  C22 POPEv 390     109.644  21.479  72.541  1.00  0.00           C
ATOM  11232  C3  POPEv 390     113.384  21.549  74.352  1.00  0.00           C
ATOM  11235  O31 POPEv 390     113.274  22.979  74.282  1.00  0.00           O
ATOM  11236  C31 POPEv 390     113.594  23.719  73.201  1.00  0.00           C
ATOM  11237  O32 POPEv 390     113.214  24.879  73.071  1.00  0.00           O
ATOM  11238  C32 POPEv 390     114.564  23.029  72.232  1.00  0.00           C
ATOM  11241  C23 POPEv 390     108.374  21.739  71.701  1.00  0.00           C
ATOM  11244  C24 POPEv 390     107.754  20.449  71.151  1.00  0.00           C
ATOM  11247  C25 POPEv 390     106.494  20.709  70.311  1.00  0.00           C
ATOM  11250  C26 POPEv 390     106.014  19.449  69.601  1.00  0.00           C
ATOM  11253  C27 POPEv 390     104.854  19.699  68.622  1.00  0.00           C
ATOM  11256  C28 POPEv 390     104.614  18.459  67.752  1.00  0.00           C
ATOM  11259  C29 POPEv 390     103.414  18.599  66.840  1.00  0.00           C
ATOM  11261 0C21 POPEv 390     102.154  18.229  67.141  1.00  0.00           C
ATOM  11263 1C21 POPEv 390     101.704  17.619  68.451  1.00  0.00           C
ATOM  11266 2C21 POPEv 390     100.634  16.529  68.300  1.00  0.00           C
ATOM  11269 3C21 POPEv 390     100.314  15.839  69.641  1.00  0.00           C
ATOM  11272 4C21 POPEv 390      99.244  14.739  69.581  1.00  0.00           C
ATOM  11275 5C21 POPEv 390      99.594  13.589  68.631  1.00  0.00           C
ATOM  11278 6C21 POPEv 390      98.944  13.719  67.251  1.00  0.00           C
ATOM  11281 7C21 POPEv 390      99.504  12.719  66.230  1.00  0.00           C
ATOM  11284 8C21 POPEv 390      98.774  12.779  64.891  1.00  0.00           C
ATOM  11288  C33 POPEv 390     114.884  23.839  70.951  1.00  0.00           C
ATOM  11291  C34 POPEv 390     113.874  23.609  69.811  1.00  0.00           C
ATOM  11294  C35 POPEv 390     112.624  24.499  69.851  1.00  0.00           C
ATOM  11297  C36 POPEv 390     112.704  25.759  68.970  1.00  0.00           C
ATOM  11300  C37 POPEv 390     113.714  26.799  69.461  1.00  0.00           C
ATOM  11303  C38 POPEv 390     113.434  28.219  68.940  1.00  0.00           C
ATOM  11306  C39 POPEv 390     113.714  28.429  67.441  1.00  0.00           C
ATOM  11309 0C31 POPEv 390     113.124  29.759  66.951  1.00  0.00           C
ATOM  11312 1C31 POPEv 390     113.544  30.169  65.531  1.00  0.00           C
ATOM  11315 2C31 POPEv 390     112.754  31.379  65.001  1.00  0.00           C
ATOM  11318 3C31 POPEv 390     111.334  31.009  64.531  1.00  0.00           C
ATOM  11321 4C31 POPEv 390     110.494  32.219  64.080  1.00  0.00           C
ATOM  11324 5C31 POPEv 390     109.124  31.809  63.531  1.00  0.00           C
ATOM  11327 6C31 POPEv 390     108.254  32.989  63.081  1.00  0.00           C
ATOM  11331  NH3 POPEw 391      43.354  53.989  76.491  1.00  0.00           N
ATOM  11335  C12 POPEw 391      42.174  54.259  77.372  1.00  0.00           C
ATOM  11338  C11 POPEw 391      41.044  53.249  77.131  1.00  0.00           C
ATOM  11341  P   POPEw 391      38.564  52.889  77.900  1.00  0.00           P
ATOM  11342  O13 POPEw 391      38.784  51.609  77.201  1.00  0.00           O
ATOM  11343  O14 POPEw 391      38.144  52.889  79.311  1.00  0.00           O
ATOM  11344  O11 POPEw 391      37.574  53.789  77.050  1.00  0.00           O
[truncated: 1,847,506 more chars]
