# Supplementary material for: Characterizing Membrane Association and Periplasmic Transfer of Bacterial Lipoproteins through Molecular Dynamics Simulations
Source: Structure. 2020 Apr 7;28(4):475–487.e3. doi: 10.1016/j.str.2020.01.012 (PMC7139219; doi:10.1016/j.str.2020.01.012)
Supplement: Data S3. Final Coordinates from Simulations (M–X), Related to Figure 3 [file mmc5.zip › M-X/MLTB-4-atomistic.pdb]

TITLE     Protein
REMARK    THIS IS A SIMULATION BOX
CRYST1  128.981  128.981  150.785  90.00  90.00  90.00 P 1           1
MODEL        1
ATOM      1  N   CYSTA   1      40.565  44.330  84.338  1.00  0.00           N
ATOM      3  CA  CYSTA   1      41.266  43.040  84.277  1.00  0.00           C
ATOM      5  C   CYSTA   1      42.155  42.860  85.497  1.00  0.00           C
ATOM      6  O   CYSTA   1      43.385  42.790  85.417  1.00  0.00           O
ATOM      7  CB  CYSTA   1      41.996  42.660  82.938  1.00  0.00           C
ATOM     10  SG  CYSTA   1      40.926  42.441  81.467  1.00  0.00           S
ATOM     11  C1  CYSTA   1      40.475  40.690  81.717  1.00  0.00           C
ATOM     14  CA1 CYSTA   1      41.095  45.570  84.518  1.00  0.00           C
ATOM     15  OA1 CYSTA   1      40.486  46.351  85.247  1.00  0.00           O
ATOM     16  CA2 CYSTA   1      42.355  46.051  83.868  1.00  0.00           C
ATOM     19  C11 CYSTA   1      40.155  39.850  80.438  1.00  0.00           C
ATOM     21  O11 CYSTA   1      41.246  39.811  79.497  1.00  0.00           O
ATOM     22  CX1 CYSTA   1      42.236  38.991  79.817  1.00  0.00           C
ATOM     23  OX1 CYSTA   1      42.355  38.420  80.887  1.00  0.00           O
ATOM     24  CX2 CYSTA   1      43.215  38.851  78.658  1.00  0.00           C
ATOM     27  C12 CYSTA   1      38.926  40.370  79.668  1.00  0.00           C
ATOM     30  O12 CYSTA   1      38.535  39.390  78.707  1.00  0.00           O
ATOM     31  CD1 CYSTA   1      37.905  39.630  77.558  1.00  0.00           C
ATOM     32  OD1 CYSTA   1      37.766  38.770  76.698  1.00  0.00           O
ATOM     33  CD2 CYSTA   1      37.356  41.051  77.378  1.00  0.00           C
ATOM     36  CA3 CYSTA   1      42.025  47.031  82.706  1.00  0.00           C
ATOM     39  CA4 CYSTA   1      41.256  46.391  81.526  1.00  0.00           C
ATOM     42  CA5 CYSTA   1      41.976  46.461  80.168  1.00  0.00           C
ATOM     45  CA6 CYSTA   1      43.336  45.750  80.088  1.00  0.00           C
ATOM     48  CA7 CYSTA   1      44.026  46.001  78.738  1.00  0.00           C
ATOM     51  CA8 CYSTA   1      45.255  45.130  78.467  1.00  0.00           C
ATOM     54  CA9 CYSTA   1      44.905  43.781  77.818  1.00  0.00           C
ATOM     57 0CA1 CYSTA   1      46.136  43.000  77.308  1.00  0.00           C
ATOM     60 1CA1 CYSTA   1      45.766  41.701  76.588  1.00  0.00           C
ATOM     63 2CA1 CYSTA   1      45.615  41.870  75.058  1.00  0.00           C
ATOM     66 3CA1 CYSTA   1      44.655  40.861  74.418  1.00  0.00           C
ATOM     69 4CA1 CYSTA   1      45.236  39.440  74.267  1.00  0.00           C
ATOM     72 5CA1 CYSTA   1      44.185  38.450  73.757  1.00  0.00           C
ATOM     75 6CA1 CYSTA   1      44.756  37.061  73.448  1.00  0.00           C
ATOM     79  CD3 CYSTA   1      38.136  41.960  76.378  1.00  0.00           C
ATOM     82  CD4 CYSTA   1      39.426  42.550  76.947  1.00  0.00           C
ATOM     85  CD5 CYSTA   1      40.086  43.621  76.058  1.00  0.00           C
ATOM     88  CD6 CYSTA   1      39.246  44.901  75.927  1.00  0.00           C
ATOM     91  CD7 CYSTA   1      40.086  46.160  75.708  1.00  0.00           C
ATOM     94  CD8 CYSTA   1      39.206  47.410  75.557  1.00  0.00           C
ATOM     97  CD9 CYSTA   1      39.995  48.730  75.488  1.00  0.00           C
ATOM    100 0CD1 CYSTA   1      41.105  48.691  74.426  1.00  0.00           C
ATOM    103 1CD1 CYSTA   1      41.516  50.081  73.917  1.00  0.00           C
ATOM    106 2CD1 CYSTA   1      42.446  49.961  72.706  1.00  0.00           C
ATOM    109 3CD1 CYSTA   1      42.555  51.270  71.907  1.00  0.00           C
ATOM    112 4CD1 CYSTA   1      43.426  51.151  70.647  1.00  0.00           C
ATOM    115 5CD1 CYSTA   1      42.905  50.130  69.628  1.00  0.00           C
ATOM    118 6CD1 CYSTA   1      43.626  50.221  68.278  1.00  0.00           C
ATOM    122  CX3 CYSTA   1      43.665  37.380  78.448  1.00  0.00           C
ATOM    125  CX4 CYSTA   1      42.755  36.540  77.537  1.00  0.00           C
ATOM    128  CX5 CYSTA   1      43.315  35.141  77.268  1.00  0.00           C
ATOM    131  CX6 CYSTA   1      42.706  34.481  76.018  1.00  0.00           C
ATOM    134  CX7 CYSTA   1      43.236  33.061  75.778  1.00  0.00           C
ATOM    137  CX8 CYSTA   1      43.455  32.721  74.287  1.00  0.00           C
ATOM    140  CX9 CYSTA   1      44.626  33.471  73.707  1.00  0.00           C
ATOM    142 0CX1 CYSTA   1      45.206  33.241  72.516  1.00  0.00           C
ATOM    144 1CX1 CYSTA   1      44.836  32.160  71.526  1.00  0.00           C
ATOM    147 2CX1 CYSTA   1      46.035  31.590  70.738  1.00  0.00           C
ATOM    150 3CX1 CYSTA   1      46.076  32.121  69.298  1.00  0.00           C
ATOM    153 4CX1 CYSTA   1      47.326  31.691  68.507  1.00  0.00           C
ATOM    156 5CX1 CYSTA   1      47.336  32.321  67.107  1.00  0.00           C
ATOM    159 6CX1 CYSTA   1      48.576  31.971  66.277  1.00  0.00           C
ATOM    162 7CX1 CYSTA   1      48.626  32.770  64.967  1.00  0.00           C
ATOM    165 8CX1 CYSTA   1      49.785  32.380  64.037  1.00  0.00           C
ATOM    169  N   SER A   2      41.516  42.851  86.676  1.00  0.00           N
ATOM    171  CA  SER A   2      42.145  43.260  87.938  1.00  0.00           C
ATOM    173  CB  SER A   2      41.186  44.211  88.676  1.00  0.00           C
ATOM    176  OG  SER A   2      41.846  44.971  89.688  1.00  0.00           O
ATOM    178  C   SER A   2      42.536  42.051  88.778  1.00  0.00           C
ATOM    179  O   SER A   2      43.016  42.130  89.907  1.00  0.00           O
ATOM    180  N   SER A   3      42.425  40.851  88.167  1.00  0.00           N
ATOM    182  CA  SER A   3      43.255  39.700  88.467  1.00  0.00           C
ATOM    184  CB  SER A   3      42.466  38.371  88.557  1.00  0.00           C
ATOM    187  OG  SER A   3      42.296  37.991  89.918  1.00  0.00           O
ATOM    189  C   SER A   3      44.395  39.551  87.467  1.00  0.00           C
ATOM    190  O   SER A   3      44.166  39.380  86.266  1.00  0.00           O
ATOM    191  N   LYS A   4      45.656  39.630  87.938  1.00  0.00           N
ATOM    193  CA  LYS A   4      46.865  39.561  87.118  1.00  0.00           C
ATOM    195  CB  LYS A   4      47.876  38.531  87.728  1.00  0.00           C
ATOM    198  CG  LYS A   4      48.196  38.700  89.228  1.00  0.00           C
ATOM    201  CD  LYS A   4      49.005  37.511  89.807  1.00  0.00           C
ATOM    204  CE  LYS A   4      50.246  37.991  90.578  1.00  0.00           C
ATOM    207  NZ  LYS A   4      51.146  36.890  90.977  1.00  0.00           N
ATOM    211  C   LYS A   4      47.526  40.941  86.838  1.00  0.00           C
ATOM    212  O   LYS A   4      48.246  41.430  87.706  1.00  0.00           O
ATOM    213  N   PRO A   5      47.306  41.651  85.706  1.00  0.00           N
ATOM    214  CD  PRO A   5      46.825  41.090  84.456  1.00  0.00           C
ATOM    217  CA  PRO A   5      47.896  42.980  85.478  1.00  0.00           C
ATOM    219  CB  PRO A   5      48.135  43.050  83.956  1.00  0.00           C
ATOM    222  CG  PRO A   5      47.846  41.630  83.467  1.00  0.00           C
ATOM    225  C   PRO A   5      46.976  44.141  85.898  1.00  0.00           C
ATOM    226  O   PRO A   5      45.926  44.311  85.287  1.00  0.00           O
ATOM    227  N   LYS A   6      47.296  44.991  86.878  1.00  0.00           N
ATOM    229  CA  LYS A   6      48.586  45.171  87.496  1.00  0.00           C
ATOM    231  CB  LYS A   6      49.155  46.520  86.978  1.00  0.00           C
ATOM    234  CG  LYS A   6      50.545  46.830  87.496  1.00  0.00           C
ATOM    237  CD  LYS A   6      51.225  48.000  86.777  1.00  0.00           C
ATOM    240  CE  LYS A   6      51.856  48.971  87.768  1.00  0.00           C
ATOM    243  NZ  LYS A   6      52.446  50.151  87.118  1.00  0.00           N
ATOM    247  C   LYS A   6      48.446  45.151  89.007  1.00  0.00           C
ATOM    248  O   LYS A   6      48.115  46.170  89.596  1.00  0.00           O
ATOM    249  N   PRO A   7      48.735  43.991  89.608  1.00  0.00           N
ATOM    250  CD  PRO A   7      50.146  43.621  89.577  1.00  0.00           C
ATOM    253  CA  PRO A   7      48.296  43.630  90.938  1.00  0.00           C
ATOM    255  CB  PRO A   7      49.356  44.300  91.798  1.00  0.00           C
ATOM    258  CG  PRO A   7      50.626  43.910  91.017  1.00  0.00           C
ATOM    261  C   PRO A   7      46.846  43.751  91.327  1.00  0.00           C
ATOM    262  O   PRO A   7      46.016  44.290  90.606  1.00  0.00           O
ATOM    263  N   THR A   8      46.505  43.140  92.458  1.00  0.00           N
ATOM    265  CA  THR A   8      45.185  42.571  92.698  1.00  0.00           C
ATOM    267  CB  THR A   8      45.336  41.071  93.027  1.00  0.00           C
ATOM    269  OG1 THR A   8      46.626  40.741  93.577  1.00  0.00           O
ATOM    271  CG2 THR A   8      45.246  40.290  91.707  1.00  0.00           C
ATOM    275  C   THR A   8      44.546  43.301  93.857  1.00  0.00           C
ATOM    276  O   THR A   8      45.246  43.641  94.788  1.00  0.00           O
ATOM    277  N   GLU A   9      43.246  43.630  93.927  1.00  0.00           N
ATOM    279  CA  GLU A   9      42.176  43.260  93.057  1.00  0.00           C
ATOM    281  CB  GLU A   9      41.545  41.940  93.587  1.00  0.00           C
ATOM    284  CG  GLU A   9      40.486  42.051  94.736  1.00  0.00           C
ATOM    287  CD  GLU A   9      40.965  42.531  96.117  1.00  0.00           C
ATOM    288  OE1 GLU A   9      40.295  43.361  96.768  1.00  0.00           O
ATOM    289  OE2 GLU A   9      41.955  41.930  96.628  1.00  0.00           O
ATOM    290  C   GLU A   9      41.146  44.360  93.137  1.00  0.00           C
ATOM    291  O   GLU A   9      40.996  45.020  94.167  1.00  0.00           O
ATOM    292  N   THR A  10      40.336  44.541  92.077  1.00  0.00           N
ATOM    294  CA  THR A  10      39.066  45.261  92.178  1.00  0.00           C
ATOM    296  CB  THR A  10      39.096  46.531  91.308  1.00  0.00           C
ATOM    298  OG1 THR A  10      38.446  47.651  91.917  1.00  0.00           O
ATOM    300  CG2 THR A  10      38.525  46.351  89.888  1.00  0.00           C
ATOM    304  C   THR A  10      37.905  44.330  91.847  1.00  0.00           C
ATOM    305  O   THR A  10      36.756  44.741  91.798  1.00  0.00           O
ATOM    306  N   ASP A  11      38.165  43.000  91.647  1.00  0.00           N
ATOM    308  CA  ASP A  11      37.045  42.090  91.418  1.00  0.00           C
ATOM    310  CB  ASP A  11      36.486  42.261  89.988  1.00  0.00           C
ATOM    313  CG  ASP A  11      34.966  42.391  89.988  1.00  0.00           C
ATOM    314  OD1 ASP A  11      34.456  42.431  88.838  1.00  0.00           O
ATOM    315  OD2 ASP A  11      34.286  42.461  91.048  1.00  0.00           O
ATOM    316  C   ASP A  11      37.356  40.630  91.707  1.00  0.00           C
ATOM    317  O   ASP A  11      36.865  39.700  91.068  1.00  0.00           O
ATOM    318  N   THR A  12      38.136  40.360  92.757  1.00  0.00           N
ATOM    320  CA  THR A  12      37.846  39.191  93.598  1.00  0.00           C
ATOM    322  CB  THR A  12      38.865  38.011  93.548  1.00  0.00           C
ATOM    324  OG1 THR A  12      39.595  37.910  92.327  1.00  0.00           O
ATOM    326  CG2 THR A  12      38.056  36.710  93.688  1.00  0.00           C
ATOM    330  C   THR A  12      37.696  39.801  94.988  1.00  0.00           C
ATOM    331  O   THR A  12      37.266  40.941  95.118  1.00  0.00           O
ATOM    332  N   THR A  13      38.146  39.101  96.048  1.00  0.00           N
ATOM    334  CA  THR A  13      38.786  39.780  97.168  1.00  0.00           C
ATOM    336  CB  THR A  13      37.975  40.081  98.427  1.00  0.00           C
ATOM    338  OG1 THR A  13      37.186  39.010  98.908  1.00  0.00           O
ATOM    340  CG2 THR A  13      37.036  41.251  98.157  1.00  0.00           C
ATOM    344  C   THR A  13      40.006  38.991  97.537  1.00  0.00           C
ATOM    345  O   THR A  13      40.006  38.171  98.448  1.00  0.00           O
ATOM    346  N   THR A  14      41.105  39.221  96.807  1.00  0.00           N
ATOM    348  CA  THR A  14      42.345  38.520  97.047  1.00  0.00           C
ATOM    350  CB  THR A  14      43.166  38.450  95.777  1.00  0.00           C
ATOM    352  OG1 THR A  14      42.696  37.360  94.988  1.00  0.00           O
ATOM    354  CG2 THR A  14      44.655  38.210  95.986  1.00  0.00           C
ATOM    358  C   THR A  14      43.096  39.040  98.268  1.00  0.00           C
ATOM    359  O   THR A  14      43.706  38.260  98.987  1.00  0.00           O
ATOM    360  N   GLY A  15      42.966  40.351  98.558  1.00  0.00           N
ATOM    362  CA  GLY A  15      43.345  40.991  99.817  1.00  0.00           C
ATOM    365  C   GLY A  15      44.836  41.130 100.066  1.00  0.00           C
ATOM    366  O   GLY A  15      45.516  40.151 100.327  1.00  0.00           O
ATOM    367  N   THR A  16      45.426  42.340 100.118  1.00  0.00           N
ATOM    369  CA  THR A  16      44.996  43.660  99.636  1.00  0.00           C
ATOM    371  CB  THR A  16      45.106  44.751 100.688  1.00  0.00           C
ATOM    373  OG1 THR A  16      46.356  44.710 101.368  1.00  0.00           O
ATOM    375  CG2 THR A  16      44.026  44.520 101.757  1.00  0.00           C
ATOM    379  C   THR A  16      45.766  43.991  98.378  1.00  0.00           C
ATOM    380  O   THR A  16      45.715  43.151  97.487  1.00  0.00           O
ATOM    381  N   PRO A  17      46.505  45.110  98.246  1.00  0.00           N
ATOM    382  CD  PRO A  17      47.916  44.901  98.628  1.00  0.00           C
ATOM    385  CA  PRO A  17      46.626  45.801  96.958  1.00  0.00           C
ATOM    387  CB  PRO A  17      47.655  44.931  96.208  1.00  0.00           C
ATOM    390  CG  PRO A  17      48.576  44.411  97.327  1.00  0.00           C
ATOM    393  C   PRO A  17      45.385  46.181  96.147  1.00  0.00           C
ATOM    394  O   PRO A  17      44.255  45.991  96.596  1.00  0.00           O
ATOM    395  N   SER A  18      45.635  46.811  94.977  1.00  0.00           N
ATOM    397  CA  SER A  18      44.686  46.991  93.886  1.00  0.00           C
ATOM    399  CB  SER A  18      43.516  47.971  94.176  1.00  0.00           C
ATOM    402  OG  SER A  18      42.366  47.561  93.447  1.00  0.00           O
ATOM    404  C   SER A  18      45.505  47.450  92.688  1.00  0.00           C
ATOM    405  O   SER A  18      46.706  47.721  92.817  1.00  0.00           O
ATOM    406  N   GLY A  19      44.915  47.590  91.478  1.00  0.00           N
ATOM    408  CA  GLY A  19      45.676  48.080  90.327  1.00  0.00           C
ATOM    411  C   GLY A  19      45.126  47.691  88.978  1.00  0.00           C
ATOM    412  O   GLY A  19      44.465  46.671  88.808  1.00  0.00           O
ATOM    413  N   GLY A  20      45.376  48.481  87.917  1.00  0.00           N
ATOM    415  CA  GLY A  20      46.276  49.621  87.798  1.00  0.00           C
ATOM    418  C   GLY A  20      46.155  50.200  86.397  1.00  0.00           C
ATOM    419  O   GLY A  20      45.126  50.031  85.788  1.00  0.00           O
ATOM    420  N   PHE A  21      47.215  50.880  85.868  1.00  0.00           N
ATOM    422  CA  PHE A  21      47.266  51.630  84.587  1.00  0.00           C
ATOM    424  CB  PHE A  21      48.106  51.040  83.408  1.00  0.00           C
ATOM    427  CG  PHE A  21      47.826  49.621  82.997  1.00  0.00           C
ATOM    428  CD1 PHE A  21      46.606  48.961  83.228  1.00  0.00           C
ATOM    430  CE1 PHE A  21      46.435  47.610  82.887  1.00  0.00           C
ATOM    432  CZ  PHE A  21      47.466  46.921  82.248  1.00  0.00           C
ATOM    434  CD2 PHE A  21      48.816  48.930  82.288  1.00  0.00           C
ATOM    436  CE2 PHE A  21      48.655  47.590  81.917  1.00  0.00           C
ATOM    438  C   PHE A  21      46.086  52.511  84.118  1.00  0.00           C
ATOM    439  O   PHE A  21      44.956  52.080  83.967  1.00  0.00           O
ATOM    440  N   LEU A  22      46.336  53.821  83.967  1.00  0.00           N
ATOM    442  CA  LEU A  22      45.385  54.901  84.258  1.00  0.00           C
ATOM    444  CB  LEU A  22      44.126  54.910  83.346  1.00  0.00           C
ATOM    447  CG  LEU A  22      43.655  56.311  82.857  1.00  0.00           C
ATOM    449  CD1 LEU A  22      43.576  57.391  83.938  1.00  0.00           C
ATOM    453  CD2 LEU A  22      44.516  56.851  81.717  1.00  0.00           C
ATOM    457  C   LEU A  22      45.006  54.971  85.747  1.00  0.00           C
ATOM    458  O   LEU A  22      44.826  56.071  86.266  1.00  0.00           O
ATOM    459  N   LEU A  23      45.016  53.831  86.467  1.00  0.00           N
ATOM    461  CA  LEU A  23      45.315  53.651  87.878  1.00  0.00           C
ATOM    463  CB  LEU A  23      46.035  54.850  88.577  1.00  0.00           C
ATOM    466  CG  LEU A  23      47.336  55.380  87.887  1.00  0.00           C
ATOM    468  CD1 LEU A  23      48.166  56.300  88.787  1.00  0.00           C
ATOM    472  CD2 LEU A  23      48.236  54.311  87.248  1.00  0.00           C
ATOM    476  C   LEU A  23      44.086  53.050  88.587  1.00  0.00           C
ATOM    477  O   LEU A  23      43.036  52.910  87.978  1.00  0.00           O
ATOM    478  N   GLU A  24      44.185  52.610  89.876  1.00  0.00           N
ATOM    480  CA  GLU A  24      43.016  52.041  90.566  1.00  0.00           C
ATOM    482  CB  GLU A  24      42.815  50.570  90.088  1.00  0.00           C
ATOM    485  CG  GLU A  24      41.725  49.720  90.798  1.00  0.00           C
ATOM    488  CD  GLU A  24      40.326  50.011  90.276  1.00  0.00           C
ATOM    489  OE1 GLU A  24      39.635  50.910  90.807  1.00  0.00           O
ATOM    490  OE2 GLU A  24      39.875  49.271  89.368  1.00  0.00           O
ATOM    491  C   GLU A  24      42.975  52.090  92.118  1.00  0.00           C
ATOM    492  O   GLU A  24      41.906  52.340  92.658  1.00  0.00           O
ATOM    493  N   PRO A  25      44.036  51.921  92.948  1.00  0.00           N
ATOM    494  CD  PRO A  25      45.306  51.331  92.558  1.00  0.00           C
ATOM    497  CA  PRO A  25      43.956  52.070  94.398  1.00  0.00           C
ATOM    499  CB  PRO A  25      45.326  51.651  94.947  1.00  0.00           C
ATOM    502  CG  PRO A  25      45.926  50.781  93.848  1.00  0.00           C
ATOM    505  C   PRO A  25      43.525  53.410  94.947  1.00  0.00           C
ATOM    506  O   PRO A  25      43.496  54.411  94.238  1.00  0.00           O
ATOM    507  N   GLN A  26      43.135  53.431  96.227  1.00  0.00           N
ATOM    509  CA  GLN A  26      42.135  54.360  96.688  1.00  0.00           C
ATOM    511  CB  GLN A  26      41.105  53.551  97.496  1.00  0.00           C
ATOM    514  CG  GLN A  26      40.435  52.471  96.607  1.00  0.00           C
ATOM    517  CD  GLN A  26      39.606  53.101  95.488  1.00  0.00           C
ATOM    518  OE1 GLN A  26      39.256  54.281  95.518  1.00  0.00           O
ATOM    519  NE2 GLN A  26      39.326  52.301  94.426  1.00  0.00           N
ATOM    522  C   GLN A  26      42.685  55.540  97.457  1.00  0.00           C
ATOM    523  O   GLN A  26      43.176  55.421  98.588  1.00  0.00           O
ATOM    524  N   HIS A  27      42.646  56.711  96.818  1.00  0.00           N
ATOM    526  CA  HIS A  27      43.605  57.770  97.047  1.00  0.00           C
ATOM    528  CB  HIS A  27      44.845  57.501  96.176  1.00  0.00           C
ATOM    531  ND1 HIS A  27      46.256  55.500  95.697  1.00  0.00           N
ATOM    532  CG  HIS A  27      45.635  56.300  96.637  1.00  0.00           C
ATOM    533  CE1 HIS A  27      46.846  54.561  96.397  1.00  0.00           C
ATOM    535  NE2 HIS A  27      46.666  54.700  97.728  1.00  0.00           N
ATOM    537  CD2 HIS A  27      45.885  55.830  97.897  1.00  0.00           C
ATOM    539  C   HIS A  27      43.086  59.180  96.798  1.00  0.00           C
ATOM    540  O   HIS A  27      43.535  60.090  97.487  1.00  0.00           O
ATOM    541  N   ASN A  28      42.086  59.430  95.917  1.00  0.00           N
ATOM    543  CA  ASN A  28      41.175  60.561  96.068  1.00  0.00           C
ATOM    545  CB  ASN A  28      41.635  61.931  95.527  1.00  0.00           C
ATOM    548  CG  ASN A  28      42.646  62.630  96.408  1.00  0.00           C
ATOM    549  OD1 ASN A  28      42.266  63.300  97.367  1.00  0.00           O
ATOM    550  ND2 ASN A  28      43.935  62.531  96.057  1.00  0.00           N
ATOM    553  C   ASN A  28      39.855  60.300  95.346  1.00  0.00           C
ATOM    554  O   ASN A  28      39.875  59.691  94.277  1.00  0.00           O
ATOM    555  N   VAL A  29      38.725  60.811  95.898  1.00  0.00           N
ATOM    557  CA  VAL A  29      37.326  60.550  95.548  1.00  0.00           C
ATOM    559  CB  VAL A  29      37.045  59.110  95.107  1.00  0.00           C
ATOM    561  CG1 VAL A  29      37.246  58.210  96.316  1.00  0.00           C
ATOM    565  CG2 VAL A  29      35.676  58.921  94.426  1.00  0.00           C
ATOM    569  C   VAL A  29      36.496  60.900  96.777  1.00  0.00           C
ATOM    570  O   VAL A  29      37.026  61.181  97.846  1.00  0.00           O
ATOM    571  N   MET A  30      35.166  60.981  96.628  1.00  0.00           N
ATOM    573  CA  MET A  30      34.185  61.931  97.128  1.00  0.00           C
ATOM    575  CB  MET A  30      32.856  61.561  96.427  1.00  0.00           C
ATOM    578  CG  MET A  30      32.946  61.421  94.876  1.00  0.00           C
ATOM    581  SD  MET A  30      32.196  62.720  93.878  1.00  0.00           S
ATOM    582  CE  MET A  30      32.326  61.690  92.376  1.00  0.00           C
ATOM    586  C   MET A  30      34.036  62.120  98.658  1.00  0.00           C
ATOM    587  O   MET A  30      34.966  62.450  99.388  1.00  0.00           O
ATOM    588  N   GLN A  31      32.795  62.041  99.188  1.00  0.00           N
ATOM    590  CA  GLN A  31      32.376  62.791 100.368  1.00  0.00           C
ATOM    592  CB  GLN A  31      30.876  63.111 100.197  1.00  0.00           C
ATOM    595  CG  GLN A  31      30.126  63.770 101.398  1.00  0.00           C
ATOM    598  CD  GLN A  31      28.636  63.450 101.298  1.00  0.00           C
ATOM    599  OE1 GLN A  31      28.256  62.461 100.677  1.00  0.00           O
ATOM    600  NE2 GLN A  31      27.766  64.230 101.977  1.00  0.00           N
ATOM    603  C   GLN A  31      32.526  62.071 101.707  1.00  0.00           C
ATOM    604  O   GLN A  31      31.915  61.010 101.907  1.00  0.00           O
ATOM    605  N   MET A  32      33.236  62.660 102.688  1.00  0.00           N
ATOM    607  CA  MET A  32      33.155  62.241 104.087  1.00  0.00           C
ATOM    609  CB  MET A  32      33.746  60.830 104.347  1.00  0.00           C
ATOM    612  CG  MET A  32      32.836  59.941 105.237  1.00  0.00           C
ATOM    615  SD  MET A  32      33.225  58.161 105.257  1.00  0.00           S
ATOM    616  CE  MET A  32      34.565  58.180 106.468  1.00  0.00           C
ATOM    620  C   MET A  32      33.755  63.260 105.037  1.00  0.00           C
ATOM    621  O   MET A  32      33.936  64.431 104.698  1.00  0.00           O
ATOM    622  N   GLY A  33      33.946  62.860 106.316  1.00  0.00           N
ATOM    624  CA  GLY A  33      34.196  63.700 107.467  1.00  0.00           C
ATOM    627  C   GLY A  33      35.636  63.830 107.928  1.00  0.00           C
ATOM    628  O   GLY A  33      36.545  64.081 107.146  1.00  0.00           O
ATOM    629  N   GLY A  34      35.846  63.700 109.257  1.00  0.00           N
ATOM    631  CA  GLY A  34      37.145  63.930 109.887  1.00  0.00           C
ATOM    634  C   GLY A  34      37.606  65.370 109.867  1.00  0.00           C
ATOM    635  O   GLY A  34      36.815  66.311 109.747  1.00  0.00           O
ATOM    636  N   ASP A  35      38.926  65.601 109.987  1.00  0.00           N
ATOM    638  CA  ASP A  35      39.545  66.921 110.027  1.00  0.00           C
ATOM    640  CB  ASP A  35      40.975  66.690 110.568  1.00  0.00           C
ATOM    643  CG  ASP A  35      41.545  67.831 111.408  1.00  0.00           C
ATOM    644  OD1 ASP A  35      40.885  68.870 111.637  1.00  0.00           O
ATOM    645  OD2 ASP A  35      42.706  67.630 111.867  1.00  0.00           O
ATOM    646  C   ASP A  35      39.516  67.630 108.658  1.00  0.00           C
ATOM    647  O   ASP A  35      39.446  68.851 108.548  1.00  0.00           O
ATOM    648  N   PHE A  36      39.466  66.861 107.556  1.00  0.00           N
ATOM    650  CA  PHE A  36      39.376  67.421 106.228  1.00  0.00           C
ATOM    652  CB  PHE A  36      40.346  66.681 105.276  1.00  0.00           C
ATOM    655  CG  PHE A  36      41.746  66.901 105.778  1.00  0.00           C
ATOM    656  CD1 PHE A  36      42.326  68.181 105.717  1.00  0.00           C
ATOM    658  CE1 PHE A  36      43.626  68.400 106.198  1.00  0.00           C
ATOM    660  CZ  PHE A  36      44.356  67.340 106.748  1.00  0.00           C
ATOM    662  CD2 PHE A  36      42.496  65.851 106.347  1.00  0.00           C
ATOM    664  CE2 PHE A  36      43.786  66.071 106.837  1.00  0.00           C
ATOM    666  C   PHE A  36      37.946  67.461 105.697  1.00  0.00           C
ATOM    667  O   PHE A  36      37.716  67.671 104.507  1.00  0.00           O
ATOM    668  N   ALA A  37      36.935  67.321 106.587  1.00  0.00           N
ATOM    670  CA  ALA A  37      35.536  67.061 106.268  1.00  0.00           C
ATOM    672  CB  ALA A  37      34.696  67.160 107.556  1.00  0.00           C
ATOM    676  C   ALA A  37      34.886  68.050 105.327  1.00  0.00           C
ATOM    677  O   ALA A  37      34.155  67.680 104.417  1.00  0.00           O
ATOM    678  N   ASN A  38      35.135  69.340 105.577  1.00  0.00           N
ATOM    680  CA  ASN A  38      34.435  70.440 104.967  1.00  0.00           C
ATOM    682  CB  ASN A  38      33.736  71.300 106.058  1.00  0.00           C
ATOM    685  CG  ASN A  38      32.606  70.500 106.707  1.00  0.00           C
ATOM    686  OD1 ASN A  38      31.725  69.940 106.048  1.00  0.00           O
ATOM    687  ND2 ASN A  38      32.626  70.421 108.057  1.00  0.00           N
ATOM    690  C   ASN A  38      35.405  71.311 104.178  1.00  0.00           C
ATOM    691  O   ASN A  38      35.126  72.470 103.877  1.00  0.00           O
ATOM    692  N   ASN A  39      36.606  70.781 103.838  1.00  0.00           N
ATOM    694  CA  ASN A  39      37.666  71.590 103.257  1.00  0.00           C
ATOM    696  CB  ASN A  39      39.056  71.071 103.757  1.00  0.00           C
ATOM    699  CG  ASN A  39      40.176  72.071 103.467  1.00  0.00           C
ATOM    700  OD1 ASN A  39      40.096  72.910 102.566  1.00  0.00           O
ATOM    701  ND2 ASN A  39      41.286  72.041 104.238  1.00  0.00           N
ATOM    704  C   ASN A  39      37.546  71.601 101.727  1.00  0.00           C
ATOM    705  O   ASN A  39      37.516  70.520 101.128  1.00  0.00           O
ATOM    706  N   PRO A  40      37.505  72.720 101.007  1.00  0.00           N
ATOM    707  CD  PRO A  40      37.166  74.031 101.548  1.00  0.00           C
ATOM    710  CA  PRO A  40      37.396  72.700  99.547  1.00  0.00           C
ATOM    712  CB  PRO A  40      37.135  74.171  99.158  1.00  0.00           C
ATOM    715  CG  PRO A  40      36.446  74.731 100.397  1.00  0.00           C
ATOM    718  C   PRO A  40      38.625  72.181  98.868  1.00  0.00           C
ATOM    719  O   PRO A  40      38.525  71.561  97.817  1.00  0.00           O
ATOM    720  N   ASN A  41      39.805  72.421  99.438  1.00  0.00           N
ATOM    722  CA  ASN A  41      41.025  71.910  98.857  1.00  0.00           C
ATOM    724  CB  ASN A  41      42.236  72.571  99.537  1.00  0.00           C
ATOM    727  CG  ASN A  41      42.106  74.050  99.257  1.00  0.00           C
ATOM    728  OD1 ASN A  41      41.836  74.501  98.147  1.00  0.00           O
ATOM    729  ND2 ASN A  41      42.236  74.851 100.337  1.00  0.00           N
ATOM    732  C   ASN A  41      41.116  70.401  98.917  1.00  0.00           C
ATOM    733  O   ASN A  41      41.536  69.770  97.957  1.00  0.00           O
ATOM    734  N   ALA A  42      40.635  69.781 100.007  1.00  0.00           N
ATOM    736  CA  ALA A  42      40.405  68.351 100.007  1.00  0.00           C
ATOM    738  CB  ALA A  42      39.925  67.891 101.386  1.00  0.00           C
ATOM    742  C   ALA A  42      39.426  67.910  98.938  1.00  0.00           C
ATOM    743  O   ALA A  42      39.726  67.001  98.167  1.00  0.00           O
ATOM    744  N   GLN A  43      38.276  68.611  98.828  1.00  0.00           N
ATOM    746  CA  GLN A  43      37.176  68.321  97.917  1.00  0.00           C
ATOM    748  CB  GLN A  43      35.955  69.190  98.308  1.00  0.00           C
ATOM    751  CG  GLN A  43      34.596  68.711  97.747  1.00  0.00           C
ATOM    754  CD  GLN A  43      34.356  67.220  97.977  1.00  0.00           C
ATOM    755  OE1 GLN A  43      34.286  66.430  97.037  1.00  0.00           O
ATOM    756  NE2 GLN A  43      34.185  66.791  99.248  1.00  0.00           N
ATOM    759  C   GLN A  43      37.516  68.461  96.427  1.00  0.00           C
ATOM    760  O   GLN A  43      37.036  67.720  95.588  1.00  0.00           O
ATOM    761  N   GLN A  44      38.345  69.431  96.017  1.00  0.00           N
ATOM    763  CA  GLN A  44      38.896  69.461  94.678  1.00  0.00           C
ATOM    765  CB  GLN A  44      39.746  70.730  94.497  1.00  0.00           C
ATOM    768  CG  GLN A  44      38.926  72.041  94.587  1.00  0.00           C
ATOM    771  CD  GLN A  44      39.766  73.281  94.848  1.00  0.00           C
ATOM    772  OE1 GLN A  44      39.246  74.340  95.206  1.00  0.00           O
ATOM    773  NE2 GLN A  44      41.105  73.190  94.658  1.00  0.00           N
ATOM    776  C   GLN A  44      39.805  68.291  94.328  1.00  0.00           C
ATOM    777  O   GLN A  44      39.796  67.700  93.247  1.00  0.00           O
ATOM    778  N   PHE A  45      40.696  67.961  95.276  1.00  0.00           N
ATOM    780  CA  PHE A  45      41.725  66.971  95.098  1.00  0.00           C
ATOM    782  CB  PHE A  45      42.716  67.200  96.257  1.00  0.00           C
ATOM    785  CG  PHE A  45      43.975  66.430  96.057  1.00  0.00           C
ATOM    786  CD1 PHE A  45      44.766  66.651  94.926  1.00  0.00           C
ATOM    788  CE1 PHE A  45      45.955  65.921  94.736  1.00  0.00           C
ATOM    790  CZ  PHE A  45      46.346  64.980  95.688  1.00  0.00           C
ATOM    792  CD2 PHE A  45      44.395  65.500  97.018  1.00  0.00           C
ATOM    794  CE2 PHE A  45      45.586  64.790  96.837  1.00  0.00           C
ATOM    796  C   PHE A  45      41.136  65.561  95.058  1.00  0.00           C
ATOM    797  O   PHE A  45      41.466  64.731  94.207  1.00  0.00           O
ATOM    798  N   ILE A  46      40.136  65.340  95.957  1.00  0.00           N
ATOM    800  CA  ILE A  46      39.005  64.431  95.887  1.00  0.00           C
ATOM    802  CB  ILE A  46      37.966  64.800  96.938  1.00  0.00           C
ATOM    804  CG2 ILE A  46      36.536  64.370  96.537  1.00  0.00           C
ATOM    808  CG1 ILE A  46      38.415  64.241  98.317  1.00  0.00           C
ATOM    811  CD  ILE A  46      37.616  64.760  99.518  1.00  0.00           C
ATOM    815  C   ILE A  46      38.476  64.221  94.487  1.00  0.00           C
ATOM    816  O   ILE A  46      38.655  63.140  93.927  1.00  0.00           O
ATOM    817  N   ASP A  47      37.885  65.250  93.848  1.00  0.00           N
ATOM    819  CA  ASP A  47      37.376  65.171  92.507  1.00  0.00           C
ATOM    821  CB  ASP A  47      36.655  66.470  92.096  1.00  0.00           C
ATOM    824  CG  ASP A  47      35.396  66.830  92.878  1.00  0.00           C
ATOM    825  OD1 ASP A  47      34.696  65.950  93.417  1.00  0.00           O
ATOM    826  OD2 ASP A  47      34.996  68.031  92.747  1.00  0.00           O
ATOM    827  C   ASP A  47      38.426  64.821  91.438  1.00  0.00           C
ATOM    828  O   ASP A  47      38.106  64.141  90.467  1.00  0.00           O
ATOM    829  N   LYS A  48      39.705  65.261  91.567  1.00  0.00           N
ATOM    831  CA  LYS A  48      40.746  64.940  90.597  1.00  0.00           C
ATOM    833  CB  LYS A  48      42.086  65.681  90.877  1.00  0.00           C
ATOM    836  CG  LYS A  48      43.315  65.141  90.107  1.00  0.00           C
ATOM    839  CD  LYS A  48      44.565  66.040  90.088  1.00  0.00           C
ATOM    842  CE  LYS A  48      45.146  66.360  91.467  1.00  0.00           C
ATOM    845  NZ  LYS A  48      46.496  66.940  91.348  1.00  0.00           N
ATOM    849  C   LYS A  48      41.025  63.470  90.338  1.00  0.00           C
ATOM    850  O   LYS A  48      41.136  63.050  89.188  1.00  0.00           O
ATOM    851  N   MET A  49      41.165  62.620  91.368  1.00  0.00           N
ATOM    853  CA  MET A  49      41.685  61.281  91.126  1.00  0.00           C
ATOM    855  CB  MET A  49      42.626  60.741  92.227  1.00  0.00           C
ATOM    858  CG  MET A  49      43.696  61.690  92.838  1.00  0.00           C
ATOM    861  SD  MET A  49      45.356  61.721  92.148  1.00  0.00           S
ATOM    862  CE  MET A  49      46.136  60.821  93.527  1.00  0.00           C
ATOM    866  C   MET A  49      40.545  60.290  90.928  1.00  0.00           C
ATOM    867  O   MET A  49      40.775  59.130  90.597  1.00  0.00           O
ATOM    868  N   VAL A  50      39.266  60.731  90.998  1.00  0.00           N
ATOM    870  CA  VAL A  50      38.155  60.020  90.397  1.00  0.00           C
ATOM    872  CB  VAL A  50      36.806  60.671  90.718  1.00  0.00           C
ATOM    874  CG1 VAL A  50      35.716  59.590  90.637  1.00  0.00           C
ATOM    878  CG2 VAL A  50      36.856  61.300  92.118  1.00  0.00           C
ATOM    882  C   VAL A  50      38.276  60.001  88.878  1.00  0.00           C
ATOM    883  O   VAL A  50      38.095  58.980  88.228  1.00  0.00           O
ATOM    884  N   ASN A  51      38.596  61.171  88.307  1.00  0.00           N
ATOM    886  CA  ASN A  51      38.246  61.520  86.947  1.00  0.00           C
ATOM    888  CB  ASN A  51      37.635  62.940  86.987  1.00  0.00           C
ATOM    891  CG  ASN A  51      37.036  63.400  85.658  1.00  0.00           C
ATOM    892  OD1 ASN A  51      37.746  63.730  84.707  1.00  0.00           O
ATOM    893  ND2 ASN A  51      35.696  63.580  85.618  1.00  0.00           N
ATOM    896  C   ASN A  51      39.455  61.430  86.048  1.00  0.00           C
ATOM    897  O   ASN A  51      39.356  60.991  84.897  1.00  0.00           O
ATOM    898  N   LYS A  52      40.666  61.711  86.607  1.00  0.00           N
ATOM    900  CA  LYS A  52      41.906  61.121  86.157  1.00  0.00           C
ATOM    902  CB  LYS A  52      43.185  61.781  86.807  1.00  0.00           C
ATOM    905  CG  LYS A  52      43.525  63.221  86.357  1.00  0.00           C
ATOM    908  CD  LYS A  52      44.725  63.860  87.127  1.00  0.00           C
ATOM    911  CE  LYS A  52      46.136  63.571  86.567  1.00  0.00           C
ATOM    914  NZ  LYS A  52      47.215  64.351  87.236  1.00  0.00           N
ATOM    918  C   LYS A  52      41.885  59.640  86.497  1.00  0.00           C
ATOM    919  O   LYS A  52      41.545  58.790  85.688  1.00  0.00           O
ATOM    920  N   HIS A  53      42.246  59.311  87.747  1.00  0.00           N
ATOM    922  CA  HIS A  53      42.975  58.101  88.027  1.00  0.00           C
ATOM    924  CB  HIS A  53      43.896  58.361  89.228  1.00  0.00           C
ATOM    927  ND1 HIS A  53      46.086  59.071  88.428  1.00  0.00           N
ATOM    928  CG  HIS A  53      44.876  59.450  88.938  1.00  0.00           C
ATOM    929  CE1 HIS A  53      46.815  60.160  88.417  1.00  0.00           C
ATOM    931  NE2 HIS A  53      46.136  61.220  88.918  1.00  0.00           N
ATOM    933  CD2 HIS A  53      44.886  60.770  89.247  1.00  0.00           C
ATOM    935  C   HIS A  53      42.095  56.921  88.346  1.00  0.00           C
ATOM    936  O   HIS A  53      42.576  55.801  88.507  1.00  0.00           O
ATOM    937  N   GLY A  54      40.766  57.140  88.398  1.00  0.00           N
ATOM    939  CA  GLY A  54      39.735  56.130  88.247  1.00  0.00           C
ATOM    942  C   GLY A  54      39.106  55.620  89.497  1.00  0.00           C
ATOM    943  O   GLY A  54      38.336  54.660  89.478  1.00  0.00           O
ATOM    944  N   PHE A  55      39.426  56.251  90.628  1.00  0.00           N
ATOM    946  CA  PHE A  55      39.176  55.690  91.938  1.00  0.00           C
ATOM    948  CB  PHE A  55      40.096  56.351  92.978  1.00  0.00           C
ATOM    951  CG  PHE A  55      41.545  56.410  92.566  1.00  0.00           C
ATOM    952  CD1 PHE A  55      42.135  55.451  91.728  1.00  0.00           C
ATOM    954  CE1 PHE A  55      43.486  55.550  91.386  1.00  0.00           C
ATOM    956  CZ  PHE A  55      44.276  56.571  91.917  1.00  0.00           C
ATOM    958  CD2 PHE A  55      42.336  57.450  93.066  1.00  0.00           C
ATOM    960  CE2 PHE A  55      43.706  57.520  92.757  1.00  0.00           C
ATOM    962  C   PHE A  55      37.725  55.731  92.388  1.00  0.00           C
ATOM    963  O   PHE A  55      36.915  56.531  91.926  1.00  0.00           O
ATOM    964  N   ASP A  56      37.356  54.821  93.307  1.00  0.00           N
ATOM    966  CA  ASP A  56      36.006  54.491  93.717  1.00  0.00           C
ATOM    968  CB  ASP A  56      35.916  52.951  93.918  1.00  0.00           C
ATOM    971  CG  ASP A  56      34.526  52.511  94.338  1.00  0.00           C
ATOM    972  OD1 ASP A  56      33.536  53.061  93.787  1.00  0.00           O
ATOM    973  OD2 ASP A  56      34.396  51.561  95.158  1.00  0.00           O
ATOM    974  C   ASP A  56      35.685  55.180  95.037  1.00  0.00           C
ATOM    975  O   ASP A  56      36.506  55.120  95.957  1.00  0.00           O
ATOM    976  N   ARG A  57      34.496  55.811  95.198  1.00  0.00           N
ATOM    978  CA  ARG A  57      34.065  56.511  96.397  1.00  0.00           C
ATOM    980  CB  ARG A  57      32.526  56.730  96.488  1.00  0.00           C
ATOM    983  CG  ARG A  57      31.935  57.921  95.697  1.00  0.00           C
ATOM    986  CD  ARG A  57      30.636  58.421  96.357  1.00  0.00           C
ATOM    989  NE  ARG A  57      30.126  59.650  95.676  1.00  0.00           N
ATOM    991  CZ  ARG A  57      29.616  60.700  96.316  1.00  0.00           C
ATOM    992  NH1 ARG A  57      29.545  60.781  97.627  1.00  0.00           N
ATOM    995  NH2 ARG A  57      29.215  61.741  95.618  1.00  0.00           N
ATOM    998  C   ARG A  57      34.556  55.970  97.737  1.00  0.00           C
ATOM    999  O   ARG A  57      35.385  56.581  98.408  1.00  0.00           O
ATOM   1000  N   GLN A  58      34.026  54.821  98.157  1.00  0.00           N
ATOM   1002  CA  GLN A  58      33.955  54.390  99.547  1.00  0.00           C
ATOM   1004  CB  GLN A  58      33.295  52.991  99.558  1.00  0.00           C
ATOM   1007  CG  GLN A  58      31.746  53.000  99.488  1.00  0.00           C
ATOM   1010  CD  GLN A  58      31.115  53.781  98.348  1.00  0.00           C
ATOM   1011  OE1 GLN A  58      30.885  53.291  97.247  1.00  0.00           O
ATOM   1012  NE2 GLN A  58      30.755  55.071  98.577  1.00  0.00           N
ATOM   1015  C   GLN A  58      35.286  54.311 100.267  1.00  0.00           C
ATOM   1016  O   GLN A  58      35.475  54.780 101.386  1.00  0.00           O
ATOM   1017  N   GLN A  59      36.255  53.730  99.567  1.00  0.00           N
ATOM   1019  CA  GLN A  59      37.565  53.460 100.037  1.00  0.00           C
ATOM   1021  CB  GLN A  59      38.206  52.441  99.077  1.00  0.00           C
ATOM   1024  CG  GLN A  59      37.596  51.030  99.277  1.00  0.00           C
ATOM   1027  CD  GLN A  59      38.036  50.020  98.208  1.00  0.00           C
ATOM   1028  OE1 GLN A  59      39.196  49.611  98.138  1.00  0.00           O
ATOM   1029  NE2 GLN A  59      37.075  49.601  97.356  1.00  0.00           N
ATOM   1032  C   GLN A  59      38.436  54.650 100.417  1.00  0.00           C
ATOM   1033  O   GLN A  59      39.036  54.621 101.487  1.00  0.00           O
ATOM   1034  N   LEU A  60      38.496  55.781  99.658  1.00  0.00           N
ATOM   1036  CA  LEU A  60      39.266  56.940 100.136  1.00  0.00           C
ATOM   1038  CB  LEU A  60      39.306  58.221  99.267  1.00  0.00           C
ATOM   1041  CG  LEU A  60      40.086  59.430  99.878  1.00  0.00           C
ATOM   1043  CD1 LEU A  60      41.596  59.151  99.867  1.00  0.00           C
ATOM   1047  CD2 LEU A  60      39.705  60.781  99.257  1.00  0.00           C
ATOM   1051  C   LEU A  60      38.745  57.461 101.438  1.00  0.00           C
ATOM   1052  O   LEU A  60      39.496  57.901 102.308  1.00  0.00           O
ATOM   1053  N   GLN A  61      37.416  57.491 101.587  1.00  0.00           N
ATOM   1055  CA  GLN A  61      36.725  58.361 102.507  1.00  0.00           C
ATOM   1057  CB  GLN A  61      35.216  58.010 102.467  1.00  0.00           C
ATOM   1060  CG  GLN A  61      34.435  57.840 101.128  1.00  0.00           C
ATOM   1063  CD  GLN A  61      34.505  58.870  99.987  1.00  0.00           C
ATOM   1064  OE1 GLN A  61      33.496  59.101  99.318  1.00  0.00           O
ATOM   1065  NE2 GLN A  61      35.716  59.401  99.707  1.00  0.00           N
ATOM   1068  C   GLN A  61      37.225  58.140 103.927  1.00  0.00           C
ATOM   1069  O   GLN A  61      37.516  59.050 104.717  1.00  0.00           O
ATOM   1070  N   GLU A  62      37.396  56.841 104.207  1.00  0.00           N
ATOM   1072  CA  GLU A  62      37.996  56.211 105.346  1.00  0.00           C
ATOM   1074  CB  GLU A  62      37.865  54.691 105.066  1.00  0.00           C
ATOM   1077  CG  GLU A  62      36.405  54.241 104.786  1.00  0.00           C
ATOM   1080  CD  GLU A  62      36.306  52.721 104.687  1.00  0.00           C
ATOM   1081  OE1 GLU A  62      36.376  52.140 103.588  1.00  0.00           O
ATOM   1082  OE2 GLU A  62      36.115  52.101 105.768  1.00  0.00           O
ATOM   1083  C   GLU A  62      39.455  56.601 105.606  1.00  0.00           C
ATOM   1084  O   GLU A  62      39.826  56.911 106.738  1.00  0.00           O
ATOM   1085  N   ILE A  63      40.315  56.651 104.558  1.00  0.00           N
ATOM   1087  CA  ILE A  63      41.666  57.220 104.558  1.00  0.00           C
ATOM   1089  CB  ILE A  63      42.446  56.950 103.246  1.00  0.00           C
ATOM   1091  CG2 ILE A  63      43.716  57.821 103.106  1.00  0.00           C
ATOM   1095  CG1 ILE A  63      42.876  55.480 103.128  1.00  0.00           C
ATOM   1098  CD  ILE A  63      41.846  54.580 102.457  1.00  0.00           C
ATOM   1102  C   ILE A  63      41.755  58.691 104.948  1.00  0.00           C
ATOM   1103  O   ILE A  63      42.405  59.011 105.948  1.00  0.00           O
ATOM   1104  N   LEU A  64      41.105  59.640 104.238  1.00  0.00           N
ATOM   1106  CA  LEU A  64      41.256  61.080 104.547  1.00  0.00           C
ATOM   1108  CB  LEU A  64      40.836  62.061 103.418  1.00  0.00           C
ATOM   1111  CG  LEU A  64      41.736  62.111 102.168  1.00  0.00           C
ATOM   1113  CD1 LEU A  64      41.376  63.340 101.306  1.00  0.00           C
ATOM   1117  CD2 LEU A  64      43.236  62.141 102.478  1.00  0.00           C
ATOM   1121  C   LEU A  64      40.536  61.511 105.808  1.00  0.00           C
ATOM   1122  O   LEU A  64      40.936  62.461 106.487  1.00  0.00           O
ATOM   1123  N   SER A  65      39.496  60.760 106.217  1.00  0.00           N
ATOM   1125  CA  SER A  65      38.846  60.981 107.487  1.00  0.00           C
ATOM   1127  CB  SER A  65      37.446  60.331 107.588  1.00  0.00           C
ATOM   1130  OG  SER A  65      36.576  60.840 106.587  1.00  0.00           O
ATOM   1132  C   SER A  65      39.686  60.451 108.637  1.00  0.00           C
ATOM   1133  O   SER A  65      39.365  60.671 109.808  1.00  0.00           O
ATOM   1134  N   GLN A  66      40.786  59.720 108.367  1.00  0.00           N
ATOM   1136  CA  GLN A  66      41.746  59.360 109.397  1.00  0.00           C
ATOM   1138  CB  GLN A  66      42.056  57.860 109.277  1.00  0.00           C
ATOM   1141  CG  GLN A  66      42.766  57.301 110.527  1.00  0.00           C
ATOM   1144  CD  GLN A  66      42.496  55.820 110.778  1.00  0.00           C
ATOM   1145  OE1 GLN A  66      41.766  55.130 110.066  1.00  0.00           O
ATOM   1146  NE2 GLN A  66      43.115  55.300 111.867  1.00  0.00           N
ATOM   1149  C   GLN A  66      43.056  60.110 109.267  1.00  0.00           C
ATOM   1150  O   GLN A  66      43.905  60.061 110.158  1.00  0.00           O
ATOM   1151  N   ALA A  67      43.226  60.861 108.157  1.00  0.00           N
ATOM   1153  CA  ALA A  67      44.236  61.880 108.017  1.00  0.00           C
ATOM   1155  CB  ALA A  67      44.315  62.391 106.567  1.00  0.00           C
ATOM   1159  C   ALA A  67      43.986  63.031 108.978  1.00  0.00           C
ATOM   1160  O   ALA A  67      42.846  63.380 109.287  1.00  0.00           O
ATOM   1161  N   LYS A  68      45.055  63.641 109.507  1.00  0.00           N
ATOM   1163  CA  LYS A  68      44.956  64.720 110.467  1.00  0.00           C
ATOM   1165  CB  LYS A  68      45.666  64.351 111.777  1.00  0.00           C
ATOM   1168  CG  LYS A  68      44.956  63.251 112.548  1.00  0.00           C
ATOM   1171  CD  LYS A  68      45.836  62.741 113.698  1.00  0.00           C
ATOM   1174  CE  LYS A  68      47.106  62.071 113.177  1.00  0.00           C
ATOM   1177  NZ  LYS A  68      47.655  61.181 114.197  1.00  0.00           N
ATOM   1181  C   LYS A  68      45.586  65.981 109.967  1.00  0.00           C
ATOM   1182  O   LYS A  68      46.676  65.961 109.388  1.00  0.00           O
ATOM   1183  N   ARG A  69      44.946  67.120 110.247  1.00  0.00           N
ATOM   1185  CA  ARG A  69      45.606  68.391 110.136  1.00  0.00           C
ATOM   1187  CB  ARG A  69      44.556  69.520 110.027  1.00  0.00           C
ATOM   1190  CG  ARG A  69      45.166  70.880 109.677  1.00  0.00           C
ATOM   1193  CD  ARG A  69      44.185  72.031 109.856  1.00  0.00           C
ATOM   1196  NE  ARG A  69      45.016  73.270 109.757  1.00  0.00           N
ATOM   1198  CZ  ARG A  69      45.505  73.921 110.817  1.00  0.00           C
ATOM   1199  NH1 ARG A  69      45.206  73.601 112.047  1.00  0.00           N
ATOM   1202  NH2 ARG A  69      46.405  74.871 110.617  1.00  0.00           N
ATOM   1205  C   ARG A  69      46.526  68.601 111.338  1.00  0.00           C
ATOM   1206  O   ARG A  69      46.136  68.561 112.496  1.00  0.00           O
ATOM   1207  N   LEU A  70      47.826  68.811 111.067  1.00  0.00           N
ATOM   1209  CA  LEU A  70      48.846  68.910 112.087  1.00  0.00           C
ATOM   1211  CB  LEU A  70      49.946  67.831 111.897  1.00  0.00           C
ATOM   1214  CG  LEU A  70      49.416  66.380 111.878  1.00  0.00           C
ATOM   1216  CD1 LEU A  70      50.526  65.380 111.567  1.00  0.00           C
ATOM   1220  CD2 LEU A  70      48.725  65.981 113.188  1.00  0.00           C
ATOM   1224  C   LEU A  70      49.505  70.281 112.067  1.00  0.00           C
ATOM   1225  O   LEU A  70      50.266  70.611 111.158  1.00  0.00           O
ATOM   1226  N   ASP A  71      49.255  71.101 113.106  1.00  0.00           N
ATOM   1228  CA  ASP A  71      49.796  72.440 113.278  1.00  0.00           C
ATOM   1230  CB  ASP A  71      49.325  73.071 114.628  1.00  0.00           C
ATOM   1233  CG  ASP A  71      47.865  73.470 114.607  1.00  0.00           C
ATOM   1234  OD1 ASP A  71      47.386  73.901 113.526  1.00  0.00           O
ATOM   1235  OD2 ASP A  71      47.236  73.501 115.708  1.00  0.00           O
ATOM   1236  C   ASP A  71      51.326  72.501 113.217  1.00  0.00           C
ATOM   1237  O   ASP A  71      51.885  73.440 112.667  1.00  0.00           O
ATOM   1238  N   SER A  72      52.056  71.491 113.746  1.00  0.00           N
ATOM   1240  CA  SER A  72      53.516  71.441 113.637  1.00  0.00           C
ATOM   1242  CB  SER A  72      54.146  70.241 114.367  1.00  0.00           C
ATOM   1245  OG  SER A  72      53.586  68.961 114.067  1.00  0.00           O
ATOM   1247  C   SER A  72      54.086  71.461 112.247  1.00  0.00           C
ATOM   1248  O   SER A  72      55.076  72.141 111.988  1.00  0.00           O
ATOM   1249  N   VAL A  73      53.446  70.730 111.328  1.00  0.00           N
ATOM   1251  CA  VAL A  73      53.766  70.730 109.916  1.00  0.00           C
ATOM   1253  CB  VAL A  73      52.956  69.690 109.147  1.00  0.00           C
ATOM   1255  CG1 VAL A  73      53.345  69.700 107.658  1.00  0.00           C
ATOM   1259  CG2 VAL A  73      53.185  68.281 109.717  1.00  0.00           C
ATOM   1263  C   VAL A  73      53.586  72.111 109.307  1.00  0.00           C
ATOM   1264  O   VAL A  73      54.446  72.571 108.558  1.00  0.00           O
ATOM   1265  N   LEU A  74      52.506  72.840 109.646  1.00  0.00           N
ATOM   1267  CA  LEU A  74      52.326  74.221 109.207  1.00  0.00           C
ATOM   1269  CB  LEU A  74      50.936  74.800 109.636  1.00  0.00           C
ATOM   1272  CG  LEU A  74      49.686  74.300 108.886  1.00  0.00           C
ATOM   1274  CD1 LEU A  74      49.686  74.690 107.408  1.00  0.00           C
ATOM   1278  CD2 LEU A  74      49.406  72.800 108.997  1.00  0.00           C
ATOM   1282  C   LEU A  74      53.426  75.160 109.717  1.00  0.00           C
ATOM   1283  O   LEU A  74      54.056  75.870 108.947  1.00  0.00           O
ATOM   1284  N   ARG A  75      53.725  75.110 111.036  1.00  0.00           N
ATOM   1286  CA  ARG A  75      54.736  75.950 111.658  1.00  0.00           C
ATOM   1288  CB  ARG A  75      54.855  75.711 113.188  1.00  0.00           C
ATOM   1291  CG  ARG A  75      53.595  76.031 114.007  1.00  0.00           C
ATOM   1294  CD  ARG A  75      53.876  75.950 115.517  1.00  0.00           C
ATOM   1297  NE  ARG A  75      52.606  75.640 116.268  1.00  0.00           N
ATOM   1299  CZ  ARG A  75      52.256  74.450 116.748  1.00  0.00           C
ATOM   1300  NH1 ARG A  75      52.916  73.361 116.478  1.00  0.00           N
ATOM   1303  NH2 ARG A  75      51.206  74.330 117.548  1.00  0.00           N
ATOM   1306  C   ARG A  75      56.116  75.751 111.058  1.00  0.00           C
ATOM   1307  O   ARG A  75      56.856  76.690 110.797  1.00  0.00           O
ATOM   1308  N   LEU A  76      56.475  74.471 110.797  1.00  0.00           N
ATOM   1310  CA  LEU A  76      57.716  74.110 110.148  1.00  0.00           C
ATOM   1312  CB  LEU A  76      57.885  72.571 110.148  1.00  0.00           C
ATOM   1315  CG  LEU A  76      59.356  72.130 109.957  1.00  0.00           C
ATOM   1317  CD1 LEU A  76      60.166  72.380 111.237  1.00  0.00           C
ATOM   1321  CD2 LEU A  76      59.455  70.671 109.537  1.00  0.00           C
ATOM   1325  C   LEU A  76      57.856  74.650 108.728  1.00  0.00           C
ATOM   1326  O   LEU A  76      58.926  75.071 108.287  1.00  0.00           O
ATOM   1327  N   MET A  77      56.776  74.620 107.928  1.00  0.00           N
ATOM   1329  CA  MET A  77      56.806  75.120 106.548  1.00  0.00           C
ATOM   1331  CB  MET A  77      55.545  74.671 105.768  1.00  0.00           C
ATOM   1334  CG  MET A  77      55.586  75.001 104.257  1.00  0.00           C
ATOM   1337  SD  MET A  77      56.976  74.260 103.337  1.00  0.00           S
ATOM   1338  CE  MET A  77      56.405  72.531 103.437  1.00  0.00           C
ATOM   1342  C   MET A  77      56.976  76.630 106.438  1.00  0.00           C
ATOM   1343  O   MET A  77      57.606  77.140 105.507  1.00  0.00           O
ATOM   1344  N   ASP A  78      56.456  77.371 107.438  1.00  0.00           N
ATOM   1346  CA  ASP A  78      56.635  78.791 107.627  1.00  0.00           C
ATOM   1348  CB  ASP A  78      55.575  79.290 108.637  1.00  0.00           C
ATOM   1351  CG  ASP A  78      54.196  79.411 107.998  1.00  0.00           C
ATOM   1352  OD1 ASP A  78      54.155  79.670 106.757  1.00  0.00           O
ATOM   1353  OD2 ASP A  78      53.185  79.360 108.746  1.00  0.00           O
ATOM   1354  C   ASP A  78      58.036  79.160 108.128  1.00  0.00           C
ATOM   1355  O   ASP A  78      58.486  80.291 107.947  1.00  0.00           O
ATOM   1356  N   ASN A  79      58.786  78.190 108.698  1.00  0.00           N
ATOM   1358  CA  ASN A  79      60.196  78.351 109.007  1.00  0.00           C
ATOM   1360  CB  ASN A  79      60.715  77.280 110.007  1.00  0.00           C
ATOM   1363  CG  ASN A  79      59.936  77.241 111.306  1.00  0.00           C
ATOM   1364  OD1 ASN A  79      59.686  76.181 111.888  1.00  0.00           O
ATOM   1365  ND2 ASN A  79      59.516  78.410 111.807  1.00  0.00           N
ATOM   1368  C   ASN A  79      61.076  78.280 107.767  1.00  0.00           C
ATOM   1369  O   ASN A  79      62.246  78.660 107.798  1.00  0.00           O
ATOM   1370  N   GLN A  80      60.536  77.770 106.647  1.00  0.00           N
ATOM   1372  CA  GLN A  80      61.276  77.791 105.408  1.00  0.00           C
ATOM   1374  CB  GLN A  80      60.796  76.711 104.417  1.00  0.00           C
ATOM   1377  CG  GLN A  80      61.685  76.590 103.157  1.00  0.00           C
ATOM   1380  CD  GLN A  80      62.926  75.741 103.418  1.00  0.00           C
ATOM   1381  OE1 GLN A  80      63.975  76.241 103.798  1.00  0.00           O
ATOM   1382  NE2 GLN A  80      62.776  74.410 103.246  1.00  0.00           N
ATOM   1385  C   GLN A  80      61.056  79.150 104.768  1.00  0.00           C
ATOM   1386  O   GLN A  80      59.946  79.660 104.717  1.00  0.00           O
ATOM   1387  N   ALA A  81      62.116  79.780 104.257  1.00  0.00           N
ATOM   1389  CA  ALA A  81      61.965  81.060 103.617  1.00  0.00           C
ATOM   1391  CB  ALA A  81      62.316  82.180 104.628  1.00  0.00           C
ATOM   1395  C   ALA A  81      62.865  81.081 102.397  1.00  0.00           C
ATOM   1396  O   ALA A  81      63.725  80.211 102.286  1.00  0.00           O
ATOM   1397  N   PRO A  82      62.685  81.991 101.438  1.00  0.00           N
ATOM   1398  CD  PRO A  82      61.486  82.811 101.287  1.00  0.00           C
ATOM   1401  CA  PRO A  82      63.636  82.210 100.358  1.00  0.00           C
ATOM   1403  CB  PRO A  82      63.005  83.320  99.496  1.00  0.00           C
ATOM   1406  CG  PRO A  82      61.505  83.261  99.827  1.00  0.00           C
ATOM   1409  C   PRO A  82      65.086  82.520 100.768  1.00  0.00           C
ATOM   1410  O   PRO A  82      65.416  82.601 101.947  1.00  0.00           O
ATOM   1411  N   THR A  83      65.975  82.671  99.757  1.00  0.00           N
ATOM   1413  CA  THR A  83      67.405  82.840  99.978  1.00  0.00           C
ATOM   1415  CB  THR A  83      68.246  81.601  99.707  1.00  0.00           C
ATOM   1417  OG1 THR A  83      67.905  80.601 100.647  1.00  0.00           O
ATOM   1419  CG2 THR A  83      69.755  81.871  99.887  1.00  0.00           C
ATOM   1423  C   THR A  83      67.905  83.910  99.057  1.00  0.00           C
ATOM   1424  O   THR A  83      67.605  83.880  97.868  1.00  0.00           O
ATOM   1425  N   THR A  84      68.685  84.880  99.577  1.00  0.00           N
ATOM   1427  CA  THR A  84      69.135  86.020  98.777  1.00  0.00           C
ATOM   1429  CB  THR A  84      69.056  87.350  99.518  1.00  0.00           C
ATOM   1431  OG1 THR A  84      67.696  87.601  99.808  1.00  0.00           O
ATOM   1433  CG2 THR A  84      69.496  88.581  98.707  1.00  0.00           C
ATOM   1437  C   THR A  84      70.516  85.741  98.238  1.00  0.00           C
ATOM   1438  O   THR A  84      71.285  84.940  98.777  1.00  0.00           O
ATOM   1439  N   SER A  85      70.816  86.310  97.067  1.00  0.00           N
ATOM   1441  CA  SER A  85      72.025  86.060  96.338  1.00  0.00           C
ATOM   1443  CB  SER A  85      71.996  86.730  94.947  1.00  0.00           C
ATOM   1446  OG  SER A  85      73.115  86.401  94.128  1.00  0.00           O
ATOM   1448  C   SER A  85      73.236  86.541  97.077  1.00  0.00           C
ATOM   1449  O   SER A  85      73.286  87.681  97.507  1.00  0.00           O
ATOM   1450  N   VAL A  86      74.245  85.671  97.207  1.00  0.00           N
ATOM   1452  CA  VAL A  86      75.456  85.920  97.957  1.00  0.00           C
ATOM   1454  CB  VAL A  86      75.536  85.190  99.298  1.00  0.00           C
ATOM   1456  CG1 VAL A  86      74.426  85.691 100.257  1.00  0.00           C
ATOM   1460  CG2 VAL A  86      75.435  83.670  99.108  1.00  0.00           C
ATOM   1464  C   VAL A  86      76.596  85.521  97.047  1.00  0.00           C
ATOM   1465  O   VAL A  86      76.425  84.871  96.007  1.00  0.00           O
ATOM   1466  N   LYS A  87      77.786  86.000  97.387  1.00  0.00           N
ATOM   1468  CA  LYS A  87      78.986  85.941  96.588  1.00  0.00           C
ATOM   1470  CB  LYS A  87      79.696  87.331  96.647  1.00  0.00           C
ATOM   1473  CG  LYS A  87      79.086  88.450  95.768  1.00  0.00           C
ATOM   1476  CD  LYS A  87      77.736  89.031  96.238  1.00  0.00           C
ATOM   1479  CE  LYS A  87      76.526  88.640  95.368  1.00  0.00           C
ATOM   1482  NZ  LYS A  87      75.266  89.071  96.007  1.00  0.00           N
ATOM   1486  C   LYS A  87      79.866  84.791  97.087  1.00  0.00           C
ATOM   1487  O   LYS A  87      79.385  83.901  97.788  1.00  0.00           O
ATOM   1488  N   PRO A  88      81.116  84.731  96.707  1.00  0.00           N
ATOM   1489  CD  PRO A  88      81.376  84.791  95.257  1.00  0.00           C
ATOM   1492  CA  PRO A  88      82.115  83.940  97.438  1.00  0.00           C
ATOM   1494  CB  PRO A  88      83.026  83.450  96.287  1.00  0.00           C
ATOM   1497  CG  PRO A  88      82.266  83.611  94.977  1.00  0.00           C
ATOM   1500  C   PRO A  88      82.816  84.761  98.567  1.00  0.00           C
ATOM   1501  O   PRO A  88      82.405  85.901  98.746  1.00  0.00           O
ATOM   1502  N   PRO A  89      83.876  84.260  99.257  1.00  0.00           N
ATOM   1503  CD  PRO A  89      85.106  84.430  98.448  1.00  0.00           C
ATOM   1506  CA  PRO A  89      84.316  84.441 100.677  1.00  0.00           C
ATOM   1508  CB  PRO A  89      85.596  85.260 100.647  1.00  0.00           C
ATOM   1511  CG  PRO A  89      86.266  84.741  99.388  1.00  0.00           C
ATOM   1514  C   PRO A  89      83.646  84.330 102.077  1.00  0.00           C
ATOM   1515  O   PRO A  89      83.655  83.211 102.566  1.00  0.00           O
ATOM   1516  N   SER A  90      83.206  85.370 102.858  1.00  0.00           N
ATOM   1518  CA  SER A  90      83.245  85.211 104.347  1.00  0.00           C
ATOM   1520  CB  SER A  90      84.665  85.540 104.867  1.00  0.00           C
ATOM   1523  OG  SER A  90      85.045  86.841 104.438  1.00  0.00           O
ATOM   1525  C   SER A  90      82.316  85.920 105.358  1.00  0.00           C
ATOM   1526  O   SER A  90      81.636  86.911 105.048  1.00  0.00           O
ATOM   1527  N   GLY A  91      82.276  85.351 106.618  1.00  0.00           N
ATOM   1529  CA  GLY A  91      81.706  85.950 107.846  1.00  0.00           C
ATOM   1532  C   GLY A  91      81.896  85.141 109.178  1.00  0.00           C
ATOM   1533  O   GLY A  91      81.385  84.020 109.217  1.00  0.00           O
ATOM   1534  N   PRO A  92      82.536  85.601 110.276  1.00  0.00           N
ATOM   1535  CD  PRO A  92      83.146  86.930 110.276  1.00  0.00           C
ATOM   1538  CA  PRO A  92      83.096  84.761 111.368  1.00  0.00           C
ATOM   1540  CB  PRO A  92      84.126  85.731 112.037  1.00  0.00           C
ATOM   1543  CG  PRO A  92      83.666  87.140 111.678  1.00  0.00           C
ATOM   1546  C   PRO A  92      82.266  84.090 112.487  1.00  0.00           C
ATOM   1547  O   PRO A  92      82.866  83.880 113.536  1.00  0.00           O
ATOM   1548  N   ASN A  93      80.976  83.681 112.408  1.00  0.00           N
ATOM   1550  CA  ASN A  93      80.395  82.961 113.548  1.00  0.00           C
ATOM   1552  CB  ASN A  93      78.876  83.231 113.816  1.00  0.00           C
ATOM   1555  CG  ASN A  93      78.346  82.520 115.078  1.00  0.00           C
ATOM   1556  OD1 ASN A  93      78.215  81.291 115.136  1.00  0.00           O
ATOM   1557  ND2 ASN A  93      77.975  83.290 116.117  1.00  0.00           N
ATOM   1560  C   ASN A  93      80.605  81.450 113.437  1.00  0.00           C
ATOM   1561  O   ASN A  93      80.085  80.831 112.507  1.00  0.00           O
ATOM   1562  N   GLY A  94      81.256  80.811 114.447  1.00  0.00           N
ATOM   1564  CA  GLY A  94      81.655  79.390 114.477  1.00  0.00           C
ATOM   1567  C   GLY A  94      80.635  78.270 114.367  1.00  0.00           C
ATOM   1568  O   GLY A  94      80.795  77.200 114.967  1.00  0.00           O
ATOM   1569  N   ALA A  95      79.565  78.460 113.567  1.00  0.00           N
ATOM   1571  CA  ALA A  95      78.496  77.541 113.268  1.00  0.00           C
ATOM   1573  CB  ALA A  95      77.416  78.231 112.408  1.00  0.00           C
ATOM   1577  C   ALA A  95      78.905  76.230 112.627  1.00  0.00           C
ATOM   1578  O   ALA A  95      78.306  75.191 112.908  1.00  0.00           O
ATOM   1579  N   TRP A  96      79.935  76.230 111.757  1.00  0.00           N
ATOM   1581  CA  TRP A  96      80.366  75.001 111.117  1.00  0.00           C
ATOM   1583  CB  TRP A  96      81.505  75.300 110.097  1.00  0.00           C
ATOM   1586  CG  TRP A  96      82.246  74.110 109.587  1.00  0.00           C
ATOM   1587  CD1 TRP A  96      83.496  73.690 109.948  1.00  0.00           C
ATOM   1589  NE1 TRP A  96      83.716  72.431 109.447  1.00  0.00           N
ATOM   1591  CE2 TRP A  96      82.585  71.991 108.816  1.00  0.00           C
ATOM   1592  CD2 TRP A  96      81.636  73.020 108.877  1.00  0.00           C
ATOM   1593  CE3 TRP A  96      80.376  72.831 108.297  1.00  0.00           C
ATOM   1595  CZ3 TRP A  96      80.096  71.610 107.677  1.00  0.00           C
ATOM   1597  CZ2 TRP A  96      82.295  70.770 108.246  1.00  0.00           C
ATOM   1599  CH2 TRP A  96      81.045  70.590 107.658  1.00  0.00           C
ATOM   1601  C   TRP A  96      80.755  73.880 112.098  1.00  0.00           C
ATOM   1602  O   TRP A  96      80.355  72.720 111.947  1.00  0.00           O
ATOM   1603  N   LEU A  97      81.525  74.200 113.157  1.00  0.00           N
ATOM   1605  CA  LEU A  97      81.946  73.241 114.167  1.00  0.00           C
ATOM   1607  CB  LEU A  97      82.956  73.950 115.118  1.00  0.00           C
ATOM   1610  CG  LEU A  97      83.926  73.071 115.957  1.00  0.00           C
ATOM   1612  CD1 LEU A  97      84.935  73.970 116.667  1.00  0.00           C
ATOM   1616  CD2 LEU A  97      83.245  72.160 116.988  1.00  0.00           C
ATOM   1620  C   LEU A  97      80.745  72.641 114.926  1.00  0.00           C
ATOM   1621  O   LEU A  97      80.596  71.441 115.127  1.00  0.00           O
ATOM   1622  N   ARG A  98      79.805  73.531 115.307  1.00  0.00           N
ATOM   1624  CA  ARG A  98      78.535  73.190 115.896  1.00  0.00           C
ATOM   1626  CB  ARG A  98      77.815  74.491 116.298  1.00  0.00           C
ATOM   1629  CG  ARG A  98      76.365  74.330 116.787  1.00  0.00           C
ATOM   1632  CD  ARG A  98      75.806  75.571 117.487  1.00  0.00           C
ATOM   1635  NE  ARG A  98      75.816  76.700 116.497  1.00  0.00           N
ATOM   1637  CZ  ARG A  98      76.646  77.741 116.548  1.00  0.00           C
ATOM   1638  NH1 ARG A  98      77.615  77.870 117.426  1.00  0.00           N
ATOM   1641  NH2 ARG A  98      76.505  78.700 115.647  1.00  0.00           N
ATOM   1644  C   ARG A  98      77.615  72.300 115.066  1.00  0.00           C
ATOM   1645  O   ARG A  98      76.965  71.391 115.577  1.00  0.00           O
ATOM   1646  N   TYR A  99      77.535  72.550 113.746  1.00  0.00           N
ATOM   1648  CA  TYR A  99      76.895  71.651 112.798  1.00  0.00           C
ATOM   1650  CB  TYR A  99      76.795  72.371 111.438  1.00  0.00           C
ATOM   1653  CG  TYR A  99      75.795  71.730 110.517  1.00  0.00           C
ATOM   1654  CD1 TYR A  99      74.486  72.241 110.467  1.00  0.00           C
ATOM   1656  CE1 TYR A  99      73.596  71.870 109.458  1.00  0.00           C
ATOM   1658  CZ  TYR A  99      73.986  70.921 108.518  1.00  0.00           C
ATOM   1659  OH  TYR A  99      73.115  70.620 107.467  1.00  0.00           O
ATOM   1661  CD2 TYR A  99      76.155  70.730 109.607  1.00  0.00           C
ATOM   1663  CE2 TYR A  99      75.236  70.300 108.637  1.00  0.00           C
ATOM   1665  C   TYR A  99      77.605  70.300 112.648  1.00  0.00           C
ATOM   1666  O   TYR A  99      76.975  69.241 112.688  1.00  0.00           O
ATOM   1667  N   ARG A 100      78.946  70.311 112.537  1.00  0.00           N
ATOM   1669  CA  ARG A 100      79.775  69.130 112.356  1.00  0.00           C
ATOM   1671  CB  ARG A 100      81.266  69.541 112.378  1.00  0.00           C
ATOM   1674  CG  ARG A 100      81.876  69.630 110.977  1.00  0.00           C
ATOM   1677  CD  ARG A 100      82.405  68.311 110.377  1.00  0.00           C
ATOM   1680  NE  ARG A 100      83.916  68.340 110.327  1.00  0.00           N
ATOM   1682  CZ  ARG A 100      84.715  68.221 111.377  1.00  0.00           C
ATOM   1683  NH1 ARG A 100      84.225  68.031 112.578  1.00  0.00           N
ATOM   1686  NH2 ARG A 100      86.016  68.291 111.246  1.00  0.00           N
ATOM   1689  C   ARG A 100      79.635  68.071 113.418  1.00  0.00           C
ATOM   1690  O   ARG A 100      79.596  66.861 113.138  1.00  0.00           O
ATOM   1691  N   LYS A 101      79.586  68.510 114.677  1.00  0.00           N
ATOM   1693  CA  LYS A 101      79.596  67.641 115.837  1.00  0.00           C
ATOM   1695  CB  LYS A 101      79.855  68.440 117.136  1.00  0.00           C
ATOM   1698  CG  LYS A 101      78.825  69.550 117.426  1.00  0.00           C
ATOM   1701  CD  LYS A 101      78.926  70.071 118.877  1.00  0.00           C
ATOM   1704  CE  LYS A 101      77.795  71.061 119.178  1.00  0.00           C
ATOM   1707  NZ  LYS A 101      77.545  71.211 120.617  1.00  0.00           N
ATOM   1711  C   LYS A 101      78.306  66.870 115.977  1.00  0.00           C
ATOM   1712  O   LYS A 101      78.236  65.861 116.647  1.00  0.00           O
ATOM   1713  N   LYS A 102      77.246  67.321 115.267  1.00  0.00           N
ATOM   1715  CA  LYS A 102      75.975  66.630 115.206  1.00  0.00           C
ATOM   1717  CB  LYS A 102      74.916  67.630 114.668  1.00  0.00           C
ATOM   1720  CG  LYS A 102      73.456  67.160 114.786  1.00  0.00           C
ATOM   1723  CD  LYS A 102      72.405  67.991 114.026  1.00  0.00           C
ATOM   1726  CE  LYS A 102      72.596  69.501 114.158  1.00  0.00           C
ATOM   1729  NZ  LYS A 102      71.505  70.250 113.477  1.00  0.00           N
ATOM   1733  C   LYS A 102      76.056  65.391 114.307  1.00  0.00           C
ATOM   1734  O   LYS A 102      75.255  64.461 114.417  1.00  0.00           O
ATOM   1735  N   PHE A 103      77.036  65.340 113.386  1.00  0.00           N
ATOM   1737  CA  PHE A 103      77.036  64.351 112.327  1.00  0.00           C
ATOM   1739  CB  PHE A 103      77.005  65.031 110.937  1.00  0.00           C
ATOM   1742  CG  PHE A 103      75.645  65.660 110.778  1.00  0.00           C
ATOM   1743  CD1 PHE A 103      74.505  64.840 110.708  1.00  0.00           C
ATOM   1745  CE1 PHE A 103      73.225  65.401 110.667  1.00  0.00           C
ATOM   1747  CZ  PHE A 103      73.075  66.791 110.667  1.00  0.00           C
ATOM   1749  CD2 PHE A 103      75.486  67.050 110.746  1.00  0.00           C
ATOM   1751  CE2 PHE A 103      74.206  67.620 110.697  1.00  0.00           C
ATOM   1753  C   PHE A 103      78.176  63.361 112.416  1.00  0.00           C
ATOM   1754  O   PHE A 103      77.966  62.181 112.198  1.00  0.00           O
ATOM   1755  N   ILE A 104      79.395  63.790 112.776  1.00  0.00           N
ATOM   1757  CA  ILE A 104      80.556  62.910 112.677  1.00  0.00           C
ATOM   1759  CB  ILE A 104      81.665  63.501 111.837  1.00  0.00           C
ATOM   1761  CG2 ILE A 104      81.096  63.821 110.438  1.00  0.00           C
ATOM   1765  CG1 ILE A 104      82.366  64.711 112.467  1.00  0.00           C
ATOM   1768  CD  ILE A 104      83.876  64.611 112.217  1.00  0.00           C
ATOM   1772  C   ILE A 104      81.086  62.440 114.017  1.00  0.00           C
ATOM   1773  O   ILE A 104      82.266  62.120 114.158  1.00  0.00           O
ATOM   1774  N   THR A 105      80.196  62.371 115.037  1.00  0.00           N
ATOM   1776  CA  THR A 105      80.415  61.690 116.316  1.00  0.00           C
ATOM   1778  CB  THR A 105      79.155  61.541 117.168  1.00  0.00           C
ATOM   1780  OG1 THR A 105      78.215  60.630 116.608  1.00  0.00           O
ATOM   1782  CG2 THR A 105      78.455  62.891 117.327  1.00  0.00           C
ATOM   1786  C   THR A 105      81.026  60.300 116.166  1.00  0.00           C
ATOM   1787  O   THR A 105      80.865  59.671 115.127  1.00  0.00           O
ATOM   1788  N   PRO A 106      81.715  59.770 117.168  1.00  0.00           N
ATOM   1789  CD  PRO A 106      82.236  60.521 118.308  1.00  0.00           C
ATOM   1792  CA  PRO A 106      82.086  58.361 117.227  1.00  0.00           C
ATOM   1794  CB  PRO A 106      82.685  58.180 118.617  1.00  0.00           C
ATOM   1797  CG  PRO A 106      83.255  59.561 118.908  1.00  0.00           C
ATOM   1800  C   PRO A 106      80.986  57.380 116.917  1.00  0.00           C
ATOM   1801  O   PRO A 106      81.175  56.520 116.058  1.00  0.00           O
ATOM   1802  N   ASP A 107      79.805  57.501 117.548  1.00  0.00           N
ATOM   1804  CA  ASP A 107      78.695  56.601 117.286  1.00  0.00           C
ATOM   1806  CB  ASP A 107      77.556  56.971 118.287  1.00  0.00           C
ATOM   1809  CG  ASP A 107      76.206  56.360 117.998  1.00  0.00           C
ATOM   1810  OD1 ASP A 107      76.126  55.171 117.618  1.00  0.00           O
ATOM   1811  OD2 ASP A 107      75.185  57.080 118.177  1.00  0.00           O
ATOM   1812  C   ASP A 107      78.255  56.641 115.827  1.00  0.00           C
ATOM   1813  O   ASP A 107      78.115  55.620 115.158  1.00  0.00           O
ATOM   1814  N   ASN A 108      78.126  57.840 115.237  1.00  0.00           N
ATOM   1816  CA  ASN A 108      77.836  57.971 113.828  1.00  0.00           C
ATOM   1818  CB  ASN A 108      77.526  59.430 113.457  1.00  0.00           C
ATOM   1821  CG  ASN A 108      76.206  59.861 114.096  1.00  0.00           C
ATOM   1822  OD1 ASN A 108      75.315  59.071 114.417  1.00  0.00           O
ATOM   1823  ND2 ASN A 108      76.075  61.190 114.267  1.00  0.00           N
ATOM   1826  C   ASN A 108      78.896  57.420 112.887  1.00  0.00           C
ATOM   1827  O   ASN A 108      78.586  56.680 111.967  1.00  0.00           O
ATOM   1828  N   VAL A 109      80.196  57.700 113.117  1.00  0.00           N
ATOM   1830  CA  VAL A 109      81.245  57.061 112.327  1.00  0.00           C
ATOM   1832  CB  VAL A 109      82.615  57.700 112.537  1.00  0.00           C
ATOM   1834  CG1 VAL A 109      83.626  57.090 111.557  1.00  0.00           C
ATOM   1838  CG2 VAL A 109      82.526  59.221 112.227  1.00  0.00           C
ATOM   1842  C   VAL A 109      81.266  55.531 112.487  1.00  0.00           C
ATOM   1843  O   VAL A 109      81.276  54.801 111.497  1.00  0.00           O
ATOM   1844  N   GLN A 110      81.136  54.980 113.717  1.00  0.00           N
ATOM   1846  CA  GLN A 110      80.935  53.551 113.908  1.00  0.00           C
ATOM   1848  CB  GLN A 110      80.825  53.190 115.417  1.00  0.00           C
ATOM   1851  CG  GLN A 110      82.096  53.421 116.287  1.00  0.00           C
ATOM   1854  CD  GLN A 110      81.806  53.380 117.788  1.00  0.00           C
ATOM   1855  OE1 GLN A 110      82.466  54.020 118.617  1.00  0.00           O
ATOM   1856  NE2 GLN A 110      80.795  52.581 118.197  1.00  0.00           N
ATOM   1859  C   GLN A 110      79.705  52.961 113.197  1.00  0.00           C
ATOM   1860  O   GLN A 110      79.756  51.911 112.556  1.00  0.00           O
ATOM   1861  N   ASN A 111      78.555  53.651 113.257  1.00  0.00           N
ATOM   1863  CA  ASN A 111      77.346  53.210 112.588  1.00  0.00           C
ATOM   1865  CB  ASN A 111      76.145  54.050 113.027  1.00  0.00           C
ATOM   1868  CG  ASN A 111      75.795  53.711 114.458  1.00  0.00           C
ATOM   1869  OD1 ASN A 111      75.956  52.581 114.938  1.00  0.00           O
ATOM   1870  ND2 ASN A 111      75.306  54.720 115.188  1.00  0.00           N
ATOM   1873  C   ASN A 111      77.435  53.241 111.077  1.00  0.00           C
ATOM   1874  O   ASN A 111      76.776  52.450 110.387  1.00  0.00           O
ATOM   1875  N   GLY A 112      78.236  54.151 110.507  1.00  0.00           N
ATOM   1877  CA  GLY A 112      78.465  54.180 109.077  1.00  0.00           C
ATOM   1880  C   GLY A 112      79.346  53.061 108.567  1.00  0.00           C
ATOM   1881  O   GLY A 112      79.066  52.531 107.496  1.00  0.00           O
ATOM   1882  N   VAL A 113      80.426  52.671 109.277  1.00  0.00           N
ATOM   1884  CA  VAL A 113      81.286  51.550 108.847  1.00  0.00           C
ATOM   1886  CB  VAL A 113      82.596  51.370 109.628  1.00  0.00           C
ATOM   1888  CG1 VAL A 113      83.526  52.550 109.378  1.00  0.00           C
ATOM   1892  CG2 VAL A 113      82.396  51.221 111.137  1.00  0.00           C
ATOM   1896  C   VAL A 113      80.566  50.221 108.787  1.00  0.00           C
ATOM   1897  O   VAL A 113      80.706  49.450 107.827  1.00  0.00           O
ATOM   1898  N   VAL A 114      79.715  49.931 109.786  1.00  0.00           N
ATOM   1900  CA  VAL A 114      78.876  48.751 109.776  1.00  0.00           C
ATOM   1902  CB  VAL A 114      78.206  48.520 111.137  1.00  0.00           C
ATOM   1904  CG1 VAL A 114      77.196  49.611 111.526  1.00  0.00           C
ATOM   1908  CG2 VAL A 114      77.545  47.140 111.128  1.00  0.00           C
ATOM   1912  C   VAL A 114      77.905  48.761 108.606  1.00  0.00           C
ATOM   1913  O   VAL A 114      77.736  47.770 107.897  1.00  0.00           O
ATOM   1914  N   PHE A 115      77.285  49.920 108.327  1.00  0.00           N
ATOM   1916  CA  PHE A 115      76.405  50.101 107.198  1.00  0.00           C
ATOM   1918  CB  PHE A 115      75.786  51.531 107.276  1.00  0.00           C
ATOM   1921  CG  PHE A 115      74.846  51.860 106.158  1.00  0.00           C
ATOM   1922  CD1 PHE A 115      75.295  52.480 104.978  1.00  0.00           C
ATOM   1924  CE1 PHE A 115      74.395  52.930 104.007  1.00  0.00           C
ATOM   1926  CZ  PHE A 115      73.026  52.761 104.207  1.00  0.00           C
ATOM   1928  CD2 PHE A 115      73.465  51.680 106.328  1.00  0.00           C
ATOM   1930  CE2 PHE A 115      72.545  52.121 105.358  1.00  0.00           C
ATOM   1932  C   PHE A 115      77.096  49.861 105.857  1.00  0.00           C
ATOM   1933  O   PHE A 115      76.596  49.120 105.007  1.00  0.00           O
ATOM   1934  N   TRP A 116      78.295  50.451 105.638  1.00  0.00           N
ATOM   1936  CA  TRP A 116      79.026  50.270 104.397  1.00  0.00           C
ATOM   1938  CB  TRP A 116      80.205  51.281 104.298  1.00  0.00           C
ATOM   1941  CG  TRP A 116      80.956  51.421 102.998  1.00  0.00           C
ATOM   1942  CD1 TRP A 116      81.066  50.561 101.927  1.00  0.00           C
ATOM   1944  NE1 TRP A 116      82.045  51.001 101.077  1.00  0.00           N
ATOM   1946  CE2 TRP A 116      82.575  52.150 101.548  1.00  0.00           C
ATOM   1947  CD2 TRP A 116      81.876  52.491 102.728  1.00  0.00           C
ATOM   1948  CE3 TRP A 116      82.165  53.711 103.348  1.00  0.00           C
ATOM   1950  CZ3 TRP A 116      83.236  54.471 102.877  1.00  0.00           C
ATOM   1952  CZ2 TRP A 116      83.616  52.921 101.067  1.00  0.00           C
ATOM   1954  CH2 TRP A 116      83.946  54.081 101.757  1.00  0.00           C
ATOM   1956  C   TRP A 116      79.465  48.821 104.188  1.00  0.00           C
ATOM   1957  O   TRP A 116      79.276  48.260 103.117  1.00  0.00           O
ATOM   1958  N   ASN A 117      79.996  48.151 105.237  1.00  0.00           N
ATOM   1960  CA  ASN A 117      80.366  46.741 105.158  1.00  0.00           C
ATOM   1962  CB  ASN A 117      81.005  46.290 106.507  1.00  0.00           C
ATOM   1965  CG  ASN A 117      82.396  46.901 106.637  1.00  0.00           C
ATOM   1966  OD1 ASN A 117      83.035  47.280 105.657  1.00  0.00           O
ATOM   1967  ND2 ASN A 117      82.895  47.031 107.887  1.00  0.00           N
ATOM   1970  C   ASN A 117      79.206  45.791 104.827  1.00  0.00           C
ATOM   1971  O   ASN A 117      79.346  44.910 103.978  1.00  0.00           O
ATOM   1972  N   GLN A 118      78.026  45.981 105.457  1.00  0.00           N
ATOM   1974  CA  GLN A 118      76.885  45.081 105.327  1.00  0.00           C
ATOM   1976  CB  GLN A 118      75.895  45.230 106.517  1.00  0.00           C
ATOM   1979  CG  GLN A 118      75.045  46.540 106.548  1.00  0.00           C
ATOM   1982  CD  GLN A 118      74.065  46.671 107.728  1.00  0.00           C
ATOM   1983  OE1 GLN A 118      74.105  47.601 108.548  1.00  0.00           O
ATOM   1984  NE2 GLN A 118      73.086  45.741 107.757  1.00  0.00           N
ATOM   1987  C   GLN A 118      76.105  45.300 104.048  1.00  0.00           C
ATOM   1988  O   GLN A 118      75.255  44.500 103.666  1.00  0.00           O
ATOM   1989  N   TYR A 119      76.365  46.421 103.357  1.00  0.00           N
ATOM   1991  CA  TYR A 119      75.746  46.721 102.087  1.00  0.00           C
ATOM   1993  CB  TYR A 119      74.855  48.000 102.158  1.00  0.00           C
ATOM   1996  CG  TYR A 119      73.725  47.851 103.157  1.00  0.00           C
ATOM   1997  CD1 TYR A 119      72.795  46.800 103.087  1.00  0.00           C
ATOM   1999  CE1 TYR A 119      71.795  46.660 104.067  1.00  0.00           C
ATOM   2001  CZ  TYR A 119      71.706  47.581 105.118  1.00  0.00           C
ATOM   2002  OH  TYR A 119      70.746  47.491 106.147  1.00  0.00           O
ATOM   2004  CD2 TYR A 119      73.586  48.800 104.188  1.00  0.00           C
ATOM   2006  CE2 TYR A 119      72.605  48.651 105.167  1.00  0.00           C
ATOM   2008  C   TYR A 119      76.816  46.870 101.007  1.00  0.00           C
ATOM   2009  O   TYR A 119      76.565  47.471  99.967  1.00  0.00           O
ATOM   2010  N   GLU A 120      78.036  46.321 101.207  1.00  0.00           N
ATOM   2012  CA  GLU A 120      79.185  46.620 100.358  1.00  0.00           C
ATOM   2014  CB  GLU A 120      80.495  46.011 100.927  1.00  0.00           C
ATOM   2017  CG  GLU A 120      81.745  46.270 100.037  1.00  0.00           C
ATOM   2020  CD  GLU A 120      83.066  46.211 100.797  1.00  0.00           C
ATOM   2021  OE1 GLU A 120      83.225  45.461 101.787  1.00  0.00           O
ATOM   2022  OE2 GLU A 120      83.935  47.061 100.438  1.00  0.00           O
ATOM   2023  C   GLU A 120      79.005  46.321  98.877  1.00  0.00           C
ATOM   2024  O   GLU A 120      79.306  47.171  98.027  1.00  0.00           O
ATOM   2025  N   ASP A 121      78.415  45.160  98.507  1.00  0.00           N
ATOM   2027  CA  ASP A 121      77.986  44.861  97.146  1.00  0.00           C
ATOM   2029  CB  ASP A 121      77.376  43.431  97.058  1.00  0.00           C
ATOM   2032  CG  ASP A 121      78.325  42.301  97.426  1.00  0.00           C
ATOM   2033  OD1 ASP A 121      79.546  42.550  97.588  1.00  0.00           O
ATOM   2034  OD2 ASP A 121      77.826  41.151  97.487  1.00  0.00           O
ATOM   2035  C   ASP A 121      76.996  45.871  96.518  1.00  0.00           C
ATOM   2036  O   ASP A 121      77.136  46.270  95.368  1.00  0.00           O
ATOM   2037  N   ALA A 122      75.965  46.351  97.247  1.00  0.00           N
ATOM   2039  CA  ALA A 122      75.155  47.471  96.798  1.00  0.00           C
ATOM   2041  CB  ALA A 122      73.995  47.700  97.776  1.00  0.00           C
ATOM   2045  C   ALA A 122      75.935  48.790  96.607  1.00  0.00           C
ATOM   2046  O   ALA A 122      75.786  49.471  95.597  1.00  0.00           O
ATOM   2047  N   LEU A 123      76.795  49.160  97.578  1.00  0.00           N
ATOM   2049  CA  LEU A 123      77.636  50.340  97.467  1.00  0.00           C
ATOM   2051  CB  LEU A 123      78.395  50.640  98.787  1.00  0.00           C
ATOM   2054  CG  LEU A 123      77.636  51.441  99.878  1.00  0.00           C
ATOM   2056  CD1 LEU A 123      77.166  52.821  99.407  1.00  0.00           C
ATOM   2060  CD2 LEU A 123      76.456  50.671 100.477  1.00  0.00           C
ATOM   2064  C   LEU A 123      78.616  50.300  96.298  1.00  0.00           C
ATOM   2065  O   LEU A 123      78.725  51.261  95.537  1.00  0.00           O
ATOM   2066  N   ASN A 124      79.355  49.180  96.087  1.00  0.00           N
ATOM   2068  CA  ASN A 124      80.236  49.081  94.926  1.00  0.00           C
ATOM   2070  CB  ASN A 124      81.335  47.991  95.048  1.00  0.00           C
ATOM   2073  CG  ASN A 124      80.856  46.540  94.996  1.00  0.00           C
ATOM   2074  OD1 ASN A 124      80.146  46.111  94.088  1.00  0.00           O
ATOM   2075  ND2 ASN A 124      81.315  45.731  95.967  1.00  0.00           N
ATOM   2078  C   ASN A 124      79.465  49.110  93.606  1.00  0.00           C
ATOM   2079  O   ASN A 124      79.855  49.831  92.688  1.00  0.00           O
ATOM   2080  N   ARG A 125      78.306  48.410  93.507  1.00  0.00           N
ATOM   2082  CA  ARG A 125      77.465  48.390  92.327  1.00  0.00           C
ATOM   2084  CB  ARG A 125      76.266  47.431  92.537  1.00  0.00           C
ATOM   2087  CG  ARG A 125      75.486  47.090  91.257  1.00  0.00           C
ATOM   2090  CD  ARG A 125      74.725  45.760  91.298  1.00  0.00           C
ATOM   2093  NE  ARG A 125      73.516  45.890  92.178  1.00  0.00           N
ATOM   2095  CZ  ARG A 125      73.365  45.290  93.358  1.00  0.00           C
ATOM   2096  NH1 ARG A 125      74.346  44.731  94.026  1.00  0.00           N
ATOM   2099  NH2 ARG A 125      72.155  45.171  93.868  1.00  0.00           N
ATOM   2102  C   ARG A 125      76.956  49.761  91.887  1.00  0.00           C
ATOM   2103  O   ARG A 125      76.895  50.081  90.697  1.00  0.00           O
ATOM   2104  N   ALA A 126      76.586  50.610  92.868  1.00  0.00           N
ATOM   2106  CA  ALA A 126      76.185  51.981  92.658  1.00  0.00           C
ATOM   2108  CB  ALA A 126      75.685  52.550  93.997  1.00  0.00           C
ATOM   2112  C   ALA A 126      77.255  52.870  92.018  1.00  0.00           C
ATOM   2113  O   ALA A 126      76.965  53.641  91.098  1.00  0.00           O
ATOM   2114  N   TRP A 127      78.545  52.741  92.397  1.00  0.00           N
ATOM   2116  CA  TRP A 127      79.645  53.311  91.628  1.00  0.00           C
ATOM   2118  CB  TRP A 127      81.016  53.080  92.318  1.00  0.00           C
ATOM   2121  CG  TRP A 127      82.255  53.330  91.497  1.00  0.00           C
ATOM   2122  CD1 TRP A 127      83.016  52.410  90.817  1.00  0.00           C
ATOM   2124  NE1 TRP A 127      84.005  53.040  90.107  1.00  0.00           N
ATOM   2126  CE2 TRP A 127      83.876  54.390  90.268  1.00  0.00           C
ATOM   2127  CD2 TRP A 127      82.796  54.611  91.147  1.00  0.00           C
ATOM   2128  CE3 TRP A 127      82.445  55.910  91.488  1.00  0.00           C
ATOM   2130  CZ3 TRP A 127      83.155  56.960  90.928  1.00  0.00           C
ATOM   2132  CZ2 TRP A 127      84.575  55.440  89.697  1.00  0.00           C
ATOM   2134  CH2 TRP A 127      84.215  56.741  90.058  1.00  0.00           C
ATOM   2136  C   TRP A 127      79.715  52.821  90.177  1.00  0.00           C
ATOM   2137  O   TRP A 127      79.855  53.611  89.247  1.00  0.00           O
ATOM   2138  N   GLN A 128      79.575  51.500  89.907  1.00  0.00           N
ATOM   2140  CA  GLN A 128      79.565  51.030  88.538  1.00  0.00           C
ATOM   2142  CB  GLN A 128      79.705  49.500  88.398  1.00  0.00           C
ATOM   2145  CG  GLN A 128      81.116  48.971  88.778  1.00  0.00           C
ATOM   2148  CD  GLN A 128      81.155  48.470  90.206  1.00  0.00           C
ATOM   2149  OE1 GLN A 128      80.176  47.880  90.658  1.00  0.00           O
ATOM   2150  NE2 GLN A 128      82.295  48.641  90.908  1.00  0.00           N
ATOM   2153  C   GLN A 128      78.436  51.571  87.658  1.00  0.00           C
ATOM   2154  O   GLN A 128      78.665  51.960  86.518  1.00  0.00           O
ATOM   2155  N   VAL A 129      77.185  51.630  88.167  1.00  0.00           N
ATOM   2157  CA  VAL A 129      76.056  52.101  87.376  1.00  0.00           C
ATOM   2159  CB  VAL A 129      74.746  51.500  87.887  1.00  0.00           C
ATOM   2161  CG1 VAL A 129      73.535  51.940  87.018  1.00  0.00           C
ATOM   2165  CG2 VAL A 129      74.846  49.971  87.868  1.00  0.00           C
ATOM   2169  C   VAL A 129      75.926  53.621  87.307  1.00  0.00           C
ATOM   2170  O   VAL A 129      75.516  54.171  86.287  1.00  0.00           O
ATOM   2171  N   TYR A 130      76.266  54.330  88.408  1.00  0.00           N
ATOM   2173  CA  TYR A 130      75.856  55.721  88.557  1.00  0.00           C
ATOM   2175  CB  TYR A 130      74.905  55.861  89.788  1.00  0.00           C
ATOM   2178  CG  TYR A 130      73.596  55.141  89.538  1.00  0.00           C
ATOM   2179  CD1 TYR A 130      72.626  55.760  88.746  1.00  0.00           C
ATOM   2181  CE1 TYR A 130      71.405  55.141  88.467  1.00  0.00           C
ATOM   2183  CZ  TYR A 130      71.126  53.891  89.018  1.00  0.00           C
ATOM   2184  OH  TYR A 130      69.905  53.281  88.676  1.00  0.00           O
ATOM   2186  CD2 TYR A 130      73.286  53.901  90.128  1.00  0.00           C
ATOM   2188  CE2 TYR A 130      72.056  53.281  89.876  1.00  0.00           C
ATOM   2190  C   TYR A 130      77.036  56.660  88.738  1.00  0.00           C
ATOM   2191  O   TYR A 130      76.916  57.870  88.557  1.00  0.00           O
ATOM   2192  N   GLY A 131      78.225  56.100  89.048  1.00  0.00           N
ATOM   2194  CA  GLY A 131      79.505  56.811  89.137  1.00  0.00           C
ATOM   2197  C   GLY A 131      79.665  57.651  90.357  1.00  0.00           C
ATOM   2198  O   GLY A 131      80.535  58.520  90.478  1.00  0.00           O
ATOM   2199  N   VAL A 132      78.816  57.371  91.348  1.00  0.00           N
ATOM   2201  CA  VAL A 132      78.805  58.021  92.636  1.00  0.00           C
ATOM   2203  CB  VAL A 132      77.405  58.221  93.188  1.00  0.00           C
ATOM   2205  CG1 VAL A 132      76.716  59.311  92.348  1.00  0.00           C
ATOM   2209  CG2 VAL A 132      76.586  56.921  93.106  1.00  0.00           C
ATOM   2213  C   VAL A 132      79.665  57.210  93.598  1.00  0.00           C
ATOM   2214  O   VAL A 132      79.525  55.991  93.676  1.00  0.00           O
ATOM   2215  N   PRO A 133      80.626  57.811  94.287  1.00  0.00           N
ATOM   2216  CD  PRO A 133      81.236  59.081  93.927  1.00  0.00           C
ATOM   2219  CA  PRO A 133      81.356  57.140  95.357  1.00  0.00           C
ATOM   2221  CB  PRO A 133      82.285  58.231  95.908  1.00  0.00           C
ATOM   2224  CG  PRO A 133      82.556  59.130  94.697  1.00  0.00           C
ATOM   2227  C   PRO A 133      80.495  56.550  96.467  1.00  0.00           C
ATOM   2228  O   PRO A 133      79.486  57.171  96.827  1.00  0.00           O
ATOM   2229  N   PRO A 134      80.846  55.430  97.098  1.00  0.00           N
ATOM   2230  CD  PRO A 134      81.655  54.370  96.518  1.00  0.00           C
ATOM   2233  CA  PRO A 134      80.255  55.001  98.357  1.00  0.00           C
ATOM   2235  CB  PRO A 134      80.986  53.691  98.676  1.00  0.00           C
ATOM   2238  CG  PRO A 134      81.276  53.110  97.298  1.00  0.00           C
ATOM   2241  C   PRO A 134      80.376  55.991  99.496  1.00  0.00           C
ATOM   2242  O   PRO A 134      79.505  55.991 100.368  1.00  0.00           O
ATOM   2243  N   GLU A 135      81.426  56.841  99.528  1.00  0.00           N
ATOM   2245  CA  GLU A 135      81.595  57.851 100.557  1.00  0.00           C
ATOM   2247  CB  GLU A 135      82.855  58.711 100.317  1.00  0.00           C
ATOM   2250  CG  GLU A 135      84.165  57.930 100.606  1.00  0.00           C
ATOM   2253  CD  GLU A 135      84.755  57.191  99.407  1.00  0.00           C
ATOM   2254  OE1 GLU A 135      83.996  56.860  98.457  1.00  0.00           O
ATOM   2255  OE2 GLU A 135      85.965  56.880  99.467  1.00  0.00           O
ATOM   2256  C   GLU A 135      80.386  58.751 100.727  1.00  0.00           C
ATOM   2257  O   GLU A 135      79.845  58.961 101.818  1.00  0.00           O
ATOM   2258  N   ILE A 136      79.896  59.241  99.587  1.00  0.00           N
ATOM   2260  CA  ILE A 136      78.735  60.090  99.477  1.00  0.00           C
ATOM   2262  CB  ILE A 136      78.716  60.651  98.068  1.00  0.00           C
ATOM   2264  CG2 ILE A 136      77.465  61.531  97.817  1.00  0.00           C
ATOM   2268  CG1 ILE A 136      80.036  61.430  97.897  1.00  0.00           C
ATOM   2271  CD  ILE A 136      80.215  61.971  96.497  1.00  0.00           C
ATOM   2275  C   ILE A 136      77.435  59.421  99.856  1.00  0.00           C
ATOM   2276  O   ILE A 136      76.666  59.950 100.657  1.00  0.00           O
ATOM   2277  N   ILE A 137      77.166  58.210  99.327  1.00  0.00           N
ATOM   2279  CA  ILE A 137      75.916  57.501  99.587  1.00  0.00           C
ATOM   2281  CB  ILE A 137      75.806  56.230  98.737  1.00  0.00           C
ATOM   2283  CG2 ILE A 137      74.426  55.580  98.997  1.00  0.00           C
ATOM   2287  CG1 ILE A 137      76.016  56.491  97.217  1.00  0.00           C
ATOM   2290  CD  ILE A 137      76.225  55.180  96.448  1.00  0.00           C
ATOM   2294  C   ILE A 137      75.715  57.140 101.058  1.00  0.00           C
ATOM   2295  O   ILE A 137      74.666  57.401 101.658  1.00  0.00           O
ATOM   2296  N   VAL A 138      76.745  56.590 101.707  1.00  0.00           N
ATOM   2298  CA  VAL A 138      76.745  56.270 103.128  1.00  0.00           C
ATOM   2300  CB  VAL A 138      78.045  55.570 103.497  1.00  0.00           C
ATOM   2302  CG1 VAL A 138      78.236  55.391 105.018  1.00  0.00           C
ATOM   2306  CG2 VAL A 138      78.145  54.221 102.767  1.00  0.00           C
ATOM   2310  C   VAL A 138      76.545  57.511 103.978  1.00  0.00           C
ATOM   2311  O   VAL A 138      75.816  57.511 104.967  1.00  0.00           O
ATOM   2312  N   GLY A 139      77.206  58.621 103.567  1.00  0.00           N
ATOM   2314  CA  GLY A 139      77.036  59.941 104.147  1.00  0.00           C
ATOM   2317  C   GLY A 139      75.635  60.471 104.067  1.00  0.00           C
ATOM   2318  O   GLY A 139      75.096  60.921 105.078  1.00  0.00           O
ATOM   2319  N   ILE A 140      74.996  60.421 102.877  1.00  0.00           N
ATOM   2321  CA  ILE A 140      73.645  60.921 102.648  1.00  0.00           C
ATOM   2323  CB  ILE A 140      73.255  60.821 101.158  1.00  0.00           C
ATOM   2325  CG2 ILE A 140      71.725  60.940 100.937  1.00  0.00           C
ATOM   2329  CG1 ILE A 140      74.026  61.861 100.288  1.00  0.00           C
ATOM   2332  CD  ILE A 140      73.435  63.270 100.307  1.00  0.00           C
ATOM   2336  C   ILE A 140      72.646  60.211 103.526  1.00  0.00           C
ATOM   2337  O   ILE A 140      71.895  60.840 104.267  1.00  0.00           O
ATOM   2338  N   ILE A 141      72.675  58.870 103.567  1.00  0.00           N
ATOM   2340  CA  ILE A 141      71.856  58.091 104.477  1.00  0.00           C
ATOM   2342  CB  ILE A 141      71.865  56.610 104.077  1.00  0.00           C
ATOM   2344  CG2 ILE A 141      71.295  55.760 105.218  1.00  0.00           C
ATOM   2348  CG1 ILE A 141      71.026  56.331 102.798  1.00  0.00           C
ATOM   2351  CD  ILE A 141      71.755  56.500 101.468  1.00  0.00           C
ATOM   2355  C   ILE A 141      72.185  58.361 105.957  1.00  0.00           C
ATOM   2356  O   ILE A 141      71.306  58.441 106.818  1.00  0.00           O
ATOM   2357  N   GLY A 142      73.486  58.540 106.287  1.00  0.00           N
ATOM   2359  CA  GLY A 142      73.995  58.901 107.607  1.00  0.00           C
ATOM   2362  C   GLY A 142      73.575  60.221 108.177  1.00  0.00           C
ATOM   2363  O   GLY A 142      73.115  60.300 109.318  1.00  0.00           O
ATOM   2364  N   VAL A 143      73.696  61.311 107.408  1.00  0.00           N
ATOM   2366  CA  VAL A 143      73.176  62.620 107.788  1.00  0.00           C
ATOM   2368  CB  VAL A 143      73.605  63.671 106.767  1.00  0.00           C
ATOM   2370  CG1 VAL A 143      72.865  65.020 106.967  1.00  0.00           C
ATOM   2374  CG2 VAL A 143      75.126  63.880 106.888  1.00  0.00           C
ATOM   2378  C   VAL A 143      71.666  62.590 107.947  1.00  0.00           C
ATOM   2379  O   VAL A 143      71.096  63.140 108.898  1.00  0.00           O
ATOM   2380  N   GLU A 144      70.986  61.940 106.988  1.00  0.00           N
ATOM   2382  CA  GLU A 144      69.575  62.141 106.807  1.00  0.00           C
ATOM   2384  CB  GLU A 144      69.245  61.861 105.317  1.00  0.00           C
ATOM   2387  CG  GLU A 144      67.946  62.520 104.856  1.00  0.00           C
ATOM   2390  CD  GLU A 144      68.096  64.031 104.878  1.00  0.00           C
ATOM   2391  OE1 GLU A 144      68.795  64.571 103.987  1.00  0.00           O
ATOM   2392  OE2 GLU A 144      67.526  64.671 105.797  1.00  0.00           O
ATOM   2393  C   GLU A 144      68.736  61.270 107.737  1.00  0.00           C
ATOM   2394  O   GLU A 144      67.786  61.741 108.357  1.00  0.00           O
ATOM   2395  N   THR A 145      69.115  59.980 107.917  1.00  0.00           N
ATOM   2397  CA  THR A 145      68.365  59.071 108.798  1.00  0.00           C
ATOM   2399  CB  THR A 145      67.675  57.910 108.057  1.00  0.00           C
ATOM   2401  OG1 THR A 145      68.566  57.121 107.276  1.00  0.00           O
ATOM   2403  CG2 THR A 145      66.605  58.491 107.128  1.00  0.00           C
ATOM   2407  C   THR A 145      69.216  58.441 109.878  1.00  0.00           C
ATOM   2408  O   THR A 145      68.706  57.741 110.757  1.00  0.00           O
ATOM   2409  N   ARG A 146      70.545  58.641 109.838  1.00  0.00           N
ATOM   2411  CA  ARG A 146      71.505  57.910 110.657  1.00  0.00           C
ATOM   2413  CB  ARG A 146      71.456  58.281 112.158  1.00  0.00           C
ATOM   2416  CG  ARG A 146      71.856  59.741 112.438  1.00  0.00           C
ATOM   2419  CD  ARG A 146      71.685  60.141 113.908  1.00  0.00           C
ATOM   2422  NE  ARG A 146      72.575  59.241 114.707  1.00  0.00           N
ATOM   2424  CZ  ARG A 146      72.215  58.630 115.827  1.00  0.00           C
ATOM   2425  NH1 ARG A 146      71.066  58.851 116.417  1.00  0.00           N
ATOM   2428  NH2 ARG A 146      73.045  57.761 116.386  1.00  0.00           N
ATOM   2431  C   ARG A 146      71.526  56.410 110.397  1.00  0.00           C
ATOM   2432  O   ARG A 146      71.786  55.601 111.287  1.00  0.00           O
ATOM   2433  N   TRP A 147      71.215  56.030 109.147  1.00  0.00           N
ATOM   2435  CA  TRP A 147      71.316  54.671 108.647  1.00  0.00           C
ATOM   2437  CB  TRP A 147      72.655  53.950 108.956  1.00  0.00           C
ATOM   2440  CG  TRP A 147      73.855  54.720 108.488  1.00  0.00           C
ATOM   2441  CD1 TRP A 147      74.225  54.850 107.177  1.00  0.00           C
ATOM   2443  NE1 TRP A 147      75.286  55.700 107.067  1.00  0.00           N
ATOM   2445  CE2 TRP A 147      75.606  56.170 108.297  1.00  0.00           C
ATOM   2446  CD2 TRP A 147      74.725  55.591 109.227  1.00  0.00           C
ATOM   2447  CE3 TRP A 147      74.816  55.960 110.568  1.00  0.00           C
ATOM   2449  CZ3 TRP A 147      75.706  56.971 110.918  1.00  0.00           C
ATOM   2451  CZ2 TRP A 147      76.556  57.090 108.658  1.00  0.00           C
ATOM   2453  CH2 TRP A 147      76.565  57.520 109.978  1.00  0.00           C
ATOM   2455  C   TRP A 147      70.066  53.860 108.886  1.00  0.00           C
ATOM   2456  O   TRP A 147      70.075  52.641 108.997  1.00  0.00           O
ATOM   2457  N   GLY A 148      68.916  54.570 108.927  1.00  0.00           N
ATOM   2459  CA  GLY A 148      67.596  53.971 109.038  1.00  0.00           C
ATOM   2462  C   GLY A 148      67.075  53.971 110.438  1.00  0.00           C
ATOM   2463  O   GLY A 148      65.996  53.470 110.717  1.00  0.00           O
ATOM   2464  N   ARG A 149      67.815  54.551 111.386  1.00  0.00           N
ATOM   2466  CA  ARG A 149      67.376  54.481 112.776  1.00  0.00           C
ATOM   2468  CB  ARG A 149      68.575  54.370 113.728  1.00  0.00           C
ATOM   2471  CG  ARG A 149      69.446  55.640 113.847  1.00  0.00           C
ATOM   2474  CD  ARG A 149      70.715  55.410 114.668  1.00  0.00           C
ATOM   2477  NE  ARG A 149      71.646  54.590 113.838  1.00  0.00           N
ATOM   2479  CZ  ARG A 149      71.885  53.291 113.978  1.00  0.00           C
ATOM   2480  NH1 ARG A 149      71.256  52.531 114.867  1.00  0.00           N
ATOM   2483  NH2 ARG A 149      72.755  52.700 113.197  1.00  0.00           N
ATOM   2486  C   ARG A 149      66.516  55.661 113.188  1.00  0.00           C
ATOM   2487  O   ARG A 149      65.786  55.580 114.178  1.00  0.00           O
ATOM   2488  N   VAL A 150      66.536  56.750 112.416  1.00  0.00           N
ATOM   2490  CA  VAL A 150      65.536  57.790 112.518  1.00  0.00           C
ATOM   2492  CB  VAL A 150      66.145  59.141 112.908  1.00  0.00           C
ATOM   2494  CG1 VAL A 150      65.016  60.180 113.037  1.00  0.00           C
ATOM   2498  CG2 VAL A 150      66.895  59.000 114.248  1.00  0.00           C
ATOM   2502  C   VAL A 150      64.925  57.891 111.137  1.00  0.00           C
ATOM   2503  O   VAL A 150      65.575  58.320 110.197  1.00  0.00           O
ATOM   2504  N   MET A 151      63.655  57.501 110.948  1.00  0.00           N
ATOM   2506  CA  MET A 151      63.075  57.571 109.617  1.00  0.00           C
ATOM   2508  CB  MET A 151      62.386  56.230 109.248  1.00  0.00           C
ATOM   2511  CG  MET A 151      63.386  55.071 109.108  1.00  0.00           C
ATOM   2514  SD  MET A 151      64.385  55.110 107.588  1.00  0.00           S
ATOM   2515  CE  MET A 151      63.316  54.000 106.637  1.00  0.00           C
ATOM   2519  C   MET A 151      62.075  58.700 109.528  1.00  0.00           C
ATOM   2520  O   MET A 151      61.565  59.000 108.448  1.00  0.00           O
ATOM   2521  N   GLY A 152      61.815  59.360 110.667  1.00  0.00           N
ATOM   2523  CA  GLY A 152      60.726  60.300 110.878  1.00  0.00           C
ATOM   2526  C   GLY A 152      59.546  59.621 111.548  1.00  0.00           C
ATOM   2527  O   GLY A 152      59.255  58.441 111.357  1.00  0.00           O
ATOM   2528  N   LYS A 153      58.836  60.380 112.408  1.00  0.00           N
ATOM   2530  CA  LYS A 153      57.746  59.811 113.188  1.00  0.00           C
ATOM   2532  CB  LYS A 153      57.826  60.331 114.646  1.00  0.00           C
ATOM   2535  CG  LYS A 153      56.836  59.660 115.617  1.00  0.00           C
ATOM   2538  CD  LYS A 153      56.776  60.340 116.988  1.00  0.00           C
ATOM   2541  CE  LYS A 153      55.786  59.671 117.947  1.00  0.00           C
ATOM   2544  NZ  LYS A 153      55.796  60.331 119.267  1.00  0.00           N
ATOM   2548  C   LYS A 153      56.386  60.200 112.636  1.00  0.00           C
ATOM   2549  O   LYS A 153      55.376  59.551 112.877  1.00  0.00           O
ATOM   2550  N   THR A 154      56.305  61.290 111.867  1.00  0.00           N
ATOM   2552  CA  THR A 154      55.066  61.741 111.257  1.00  0.00           C
ATOM   2554  CB  THR A 154      55.185  63.190 110.787  1.00  0.00           C
ATOM   2556  OG1 THR A 154      56.505  63.520 110.387  1.00  0.00           O
ATOM   2558  CG2 THR A 154      54.925  64.071 112.007  1.00  0.00           C
ATOM   2562  C   THR A 154      54.556  60.781 110.206  1.00  0.00           C
ATOM   2563  O   THR A 154      55.315  60.270 109.407  1.00  0.00           O
ATOM   2564  N   ARG A 155      53.236  60.491 110.148  1.00  0.00           N
ATOM   2566  CA  ARG A 155      52.646  59.861 108.987  1.00  0.00           C
ATOM   2568  CB  ARG A 155      51.116  59.570 109.067  1.00  0.00           C
ATOM   2571  CG  ARG A 155      50.586  58.781 110.257  1.00  0.00           C
ATOM   2574  CD  ARG A 155      49.096  58.491 110.048  1.00  0.00           C
ATOM   2577  NE  ARG A 155      48.506  58.000 111.328  1.00  0.00           N
ATOM   2579  CZ  ARG A 155      47.266  58.320 111.727  1.00  0.00           C
ATOM   2580  NH1 ARG A 155      46.526  59.180 111.067  1.00  0.00           N
ATOM   2583  NH2 ARG A 155      46.815  57.770 112.827  1.00  0.00           N
ATOM   2586  C   ARG A 155      52.776  60.750 107.767  1.00  0.00           C
ATOM   2587  O   ARG A 155      52.516  61.950 107.827  1.00  0.00           O
ATOM   2588  N   ILE A 156      53.115  60.130 106.618  1.00  0.00           N
ATOM   2590  CA  ILE A 156      53.145  60.821 105.337  1.00  0.00           C
ATOM   2592  CB  ILE A 156      53.696  59.920 104.248  1.00  0.00           C
ATOM   2594  CG2 ILE A 156      53.836  60.721 102.938  1.00  0.00           C
ATOM   2598  CG1 ILE A 156      55.066  59.320 104.658  1.00  0.00           C
ATOM   2601  CD  ILE A 156      56.136  60.391 104.908  1.00  0.00           C
ATOM   2605  C   ILE A 156      51.786  61.360 104.926  1.00  0.00           C
ATOM   2606  O   ILE A 156      51.666  62.491 104.467  1.00  0.00           O
ATOM   2607  N   LEU A 157      50.705  60.580 105.118  1.00  0.00           N
ATOM   2609  CA  LEU A 157      49.365  61.020 104.776  1.00  0.00           C
ATOM   2611  CB  LEU A 157      48.376  59.880 105.148  1.00  0.00           C
ATOM   2614  CG  LEU A 157      46.895  60.151 104.808  1.00  0.00           C
ATOM   2616  CD1 LEU A 157      46.666  60.141 103.297  1.00  0.00           C
ATOM   2620  CD2 LEU A 157      46.006  59.120 105.527  1.00  0.00           C
ATOM   2624  C   LEU A 157      48.926  62.311 105.477  1.00  0.00           C
ATOM   2625  O   LEU A 157      48.475  63.241 104.817  1.00  0.00           O
ATOM   2626  N   ASP A 158      49.106  62.400 106.807  1.00  0.00           N
ATOM   2628  CA  ASP A 158      48.756  63.590 107.578  1.00  0.00           C
ATOM   2630  CB  ASP A 158      49.016  63.370 109.108  1.00  0.00           C
ATOM   2633  CG  ASP A 158      48.465  62.090 109.727  1.00  0.00           C
ATOM   2634  OD1 ASP A 158      47.516  61.470 109.207  1.00  0.00           O
ATOM   2635  OD2 ASP A 158      48.996  61.721 110.817  1.00  0.00           O
ATOM   2636  C   ASP A 158      49.575  64.811 107.136  1.00  0.00           C
ATOM   2637  O   ASP A 158      49.065  65.910 106.897  1.00  0.00           O
ATOM   2638  N   ALA A 159      50.905  64.601 106.988  1.00  0.00           N
ATOM   2640  CA  ALA A 159      51.885  65.601 106.618  1.00  0.00           C
ATOM   2642  CB  ALA A 159      53.275  64.940 106.667  1.00  0.00           C
ATOM   2646  C   ALA A 159      51.655  66.190 105.247  1.00  0.00           C
ATOM   2647  O   ALA A 159      51.696  67.400 105.048  1.00  0.00           O
ATOM   2648  N   LEU A 160      51.386  65.331 104.248  1.00  0.00           N
ATOM   2650  CA  LEU A 160      51.006  65.770 102.917  1.00  0.00           C
ATOM   2652  CB  LEU A 160      51.056  64.571 101.938  1.00  0.00           C
ATOM   2655  CG  LEU A 160      52.425  64.181 101.338  1.00  0.00           C
ATOM   2657  CD1 LEU A 160      52.856  65.090 100.188  1.00  0.00           C
ATOM   2661  CD2 LEU A 160      53.595  64.141 102.327  1.00  0.00           C
ATOM   2665  C   LEU A 160      49.645  66.470 102.887  1.00  0.00           C
ATOM   2666  O   LEU A 160      49.505  67.561 102.347  1.00  0.00           O
ATOM   2667  N   ALA A 161      48.595  65.870 103.518  1.00  0.00           N
ATOM   2669  CA  ALA A 161      47.236  66.370 103.497  1.00  0.00           C
ATOM   2671  CB  ALA A 161      46.316  65.370 104.217  1.00  0.00           C
ATOM   2675  C   ALA A 161      47.065  67.741 104.127  1.00  0.00           C
ATOM   2676  O   ALA A 161      46.416  68.641 103.577  1.00  0.00           O
ATOM   2677  N   THR A 162      47.706  67.950 105.288  1.00  0.00           N
ATOM   2679  CA  THR A 162      47.696  69.221 105.997  1.00  0.00           C
ATOM   2681  CB  THR A 162      48.325  69.071 107.387  1.00  0.00           C
ATOM   2683  OG1 THR A 162      47.896  70.071 108.278  1.00  0.00           O
ATOM   2685  CG2 THR A 162      49.855  69.110 107.397  1.00  0.00           C
ATOM   2689  C   THR A 162      48.315  70.340 105.177  1.00  0.00           C
ATOM   2690  O   THR A 162      47.896  71.500 105.228  1.00  0.00           O
ATOM   2691  N   LEU A 163      49.336  70.020 104.337  1.00  0.00           N
ATOM   2693  CA  LEU A 163      50.045  70.991 103.536  1.00  0.00           C
ATOM   2695  CB  LEU A 163      51.486  70.450 103.308  1.00  0.00           C
ATOM   2698  CG  LEU A 163      52.615  71.511 103.257  1.00  0.00           C
ATOM   2700  CD1 LEU A 163      52.545  72.491 102.077  1.00  0.00           C
ATOM   2704  CD2 LEU A 163      52.716  72.290 104.567  1.00  0.00           C
ATOM   2708  C   LEU A 163      49.336  71.261 102.207  1.00  0.00           C
ATOM   2709  O   LEU A 163      49.246  72.410 101.767  1.00  0.00           O
ATOM   2710  N   SER A 164      48.725  70.230 101.577  1.00  0.00           N
ATOM   2712  CA  SER A 164      47.836  70.401 100.428  1.00  0.00           C
ATOM   2714  CB  SER A 164      47.285  69.031  99.948  1.00  0.00           C
ATOM   2717  OG  SER A 164      48.356  68.190  99.558  1.00  0.00           O
ATOM   2719  C   SER A 164      46.615  71.261 100.697  1.00  0.00           C
ATOM   2720  O   SER A 164      46.225  72.120  99.908  1.00  0.00           O
ATOM   2721  N   PHE A 165      45.955  71.020 101.847  1.00  0.00           N
ATOM   2723  CA  PHE A 165      44.595  71.470 102.018  1.00  0.00           C
ATOM   2725  CB  PHE A 165      43.725  70.331 102.618  1.00  0.00           C
ATOM   2728  CG  PHE A 165      43.795  69.031 101.827  1.00  0.00           C
ATOM   2729  CD1 PHE A 165      43.876  69.011 100.417  1.00  0.00           C
ATOM   2731  CE1 PHE A 165      43.935  67.791  99.727  1.00  0.00           C
ATOM   2733  CZ  PHE A 165      43.856  66.581 100.428  1.00  0.00           C
ATOM   2735  CD2 PHE A 165      43.725  67.811 102.507  1.00  0.00           C
ATOM   2737  CE2 PHE A 165      43.756  66.590 101.818  1.00  0.00           C
ATOM   2739  C   PHE A 165      44.525  72.720 102.897  1.00  0.00           C
ATOM   2740  O   PHE A 165      43.566  73.501 102.827  1.00  0.00           O
ATOM   2741  N   ASN A 166      45.556  72.961 103.737  1.00  0.00           N
ATOM   2743  CA  ASN A 166      45.516  74.050 104.687  1.00  0.00           C
ATOM   2745  CB  ASN A 166      45.356  73.510 106.137  1.00  0.00           C
ATOM   2748  CG  ASN A 166      43.926  73.041 106.377  1.00  0.00           C
ATOM   2749  OD1 ASN A 166      43.616  71.851 106.417  1.00  0.00           O
ATOM   2750  ND2 ASN A 166      43.005  74.011 106.587  1.00  0.00           N
ATOM   2753  C   ASN A 166      46.716  74.991 104.598  1.00  0.00           C
ATOM   2754  O   ASN A 166      46.766  75.940 105.377  1.00  0.00           O
ATOM   2755  N   TYR A 167      47.646  74.830 103.628  1.00  0.00           N
ATOM   2757  CA  TYR A 167      48.725  75.791 103.457  1.00  0.00           C
ATOM   2759  CB  TYR A 167      50.066  75.050 103.647  1.00  0.00           C
ATOM   2762  CG  TYR A 167      51.225  76.001 103.757  1.00  0.00           C
ATOM   2763  CD1 TYR A 167      51.426  76.690 104.957  1.00  0.00           C
ATOM   2765  CE1 TYR A 167      52.496  77.561 105.107  1.00  0.00           C
ATOM   2767  CZ  TYR A 167      53.405  77.741 104.057  1.00  0.00           C
ATOM   2768  OH  TYR A 167      54.446  78.670 104.248  1.00  0.00           O
ATOM   2770  CD2 TYR A 167      52.135  76.171 102.706  1.00  0.00           C
ATOM   2772  CE2 TYR A 167      53.236  77.030 102.868  1.00  0.00           C
ATOM   2774  C   TYR A 167      48.646  76.421 102.058  1.00  0.00           C
ATOM   2775  O   TYR A 167      48.926  75.730 101.067  1.00  0.00           O
ATOM   2776  N   PRO A 168      48.286  77.690 101.867  1.00  0.00           N
ATOM   2777  CD  PRO A 168      47.456  78.400 102.858  1.00  0.00           C
ATOM   2780  CA  PRO A 168      48.036  78.221 100.527  1.00  0.00           C
ATOM   2782  CB  PRO A 168      47.386  79.581 100.827  1.00  0.00           C
ATOM   2785  CG  PRO A 168      46.505  79.271 102.037  1.00  0.00           C
ATOM   2788  C   PRO A 168      49.246  78.371  99.628  1.00  0.00           C
ATOM   2789  O   PRO A 168      49.146  78.101  98.437  1.00  0.00           O
ATOM   2790  N   ARG A 169      50.405  78.821 100.136  1.00  0.00           N
ATOM   2792  CA  ARG A 169      51.586  79.041  99.307  1.00  0.00           C
ATOM   2794  CB  ARG A 169      52.806  79.491 100.136  1.00  0.00           C
ATOM   2797  CG  ARG A 169      52.766  80.930 100.638  1.00  0.00           C
ATOM   2800  CD  ARG A 169      53.916  81.261 101.587  1.00  0.00           C
ATOM   2803  NE  ARG A 169      55.155  81.170 100.746  1.00  0.00           N
ATOM   2805  CZ  ARG A 169      56.006  80.141 100.697  1.00  0.00           C
ATOM   2806  NH1 ARG A 169      56.006  79.101 101.507  1.00  0.00           N
ATOM   2809  NH2 ARG A 169      56.865  80.141  99.698  1.00  0.00           N
ATOM   2812  C   ARG A 169      52.086  77.851  98.518  1.00  0.00           C
ATOM   2813  O   ARG A 169      52.516  78.000  97.378  1.00  0.00           O
ATOM   2814  N   ARG A 170      52.106  76.660  99.137  1.00  0.00           N
ATOM   2816  CA  ARG A 170      52.806  75.500  98.628  1.00  0.00           C
ATOM   2818  CB  ARG A 170      53.836  75.011  99.698  1.00  0.00           C
ATOM   2821  CG  ARG A 170      54.876  73.950  99.257  1.00  0.00           C
ATOM   2824  CD  ARG A 170      56.086  74.510  98.497  1.00  0.00           C
ATOM   2827  NE  ARG A 170      57.065  73.400  98.208  1.00  0.00           N
ATOM   2829  CZ  ARG A 170      58.005  72.971  99.038  1.00  0.00           C
ATOM   2830  NH1 ARG A 170      58.096  73.421 100.267  1.00  0.00           N
ATOM   2833  NH2 ARG A 170      58.846  72.010  98.707  1.00  0.00           N
ATOM   2836  C   ARG A 170      51.746  74.431  98.348  1.00  0.00           C
ATOM   2837  O   ARG A 170      52.086  73.281  98.106  1.00  0.00           O
ATOM   2838  N   ALA A 171      50.456  74.821  98.308  1.00  0.00           N
ATOM   2840  CA  ALA A 171      49.346  73.921  98.027  1.00  0.00           C
ATOM   2842  CB  ALA A 171      48.016  74.720  98.017  1.00  0.00           C
ATOM   2846  C   ALA A 171      49.446  73.200  96.688  1.00  0.00           C
ATOM   2847  O   ALA A 171      49.276  71.991  96.628  1.00  0.00           O
ATOM   2848  N   GLU A 172      49.796  73.891  95.588  1.00  0.00           N
ATOM   2850  CA  GLU A 172      49.975  73.230  94.307  1.00  0.00           C
ATOM   2852  CB  GLU A 172      50.246  74.241  93.158  1.00  0.00           C
ATOM   2855  CG  GLU A 172      49.086  75.241  92.887  1.00  0.00           C
ATOM   2858  CD  GLU A 172      49.236  75.981  91.558  1.00  0.00           C
ATOM   2859  OE1 GLU A 172      50.225  75.760  90.827  1.00  0.00           O
ATOM   2860  OE2 GLU A 172      48.315  76.760  91.197  1.00  0.00           O
ATOM   2861  C   GLU A 172      51.086  72.181  94.316  1.00  0.00           C
ATOM   2862  O   GLU A 172      50.895  71.061  93.838  1.00  0.00           O
ATOM   2863  N   TYR A 173      52.256  72.501  94.907  1.00  0.00           N
ATOM   2865  CA  TYR A 173      53.325  71.541  95.037  1.00  0.00           C
ATOM   2867  CB  TYR A 173      54.586  72.311  95.508  1.00  0.00           C
ATOM   2870  CG  TYR A 173      55.806  71.441  95.537  1.00  0.00           C
ATOM   2871  CD1 TYR A 173      56.586  71.270  94.378  1.00  0.00           C
ATOM   2873  CE1 TYR A 173      57.706  70.431  94.378  1.00  0.00           C
ATOM   2875  CZ  TYR A 173      58.056  69.760  95.548  1.00  0.00           C
ATOM   2876  OH  TYR A 173      59.086  68.811  95.537  1.00  0.00           O
ATOM   2878  CD2 TYR A 173      56.196  70.770  96.707  1.00  0.00           C
ATOM   2880  CE2 TYR A 173      57.316  69.940  96.717  1.00  0.00           C
ATOM   2882  C   TYR A 173      52.986  70.311  95.908  1.00  0.00           C
ATOM   2883  O   TYR A 173      53.185  69.171  95.508  1.00  0.00           O
ATOM   2884  N   PHE A 174      52.405  70.500  97.117  1.00  0.00           N
ATOM   2886  CA  PHE A 174      52.086  69.361  97.977  1.00  0.00           C
ATOM   2888  CB  PHE A 174      51.946  69.720  99.488  1.00  0.00           C
ATOM   2891  CG  PHE A 174      53.286  69.601 100.188  1.00  0.00           C
ATOM   2892  CD1 PHE A 174      54.315  70.510  99.926  1.00  0.00           C
ATOM   2894  CE1 PHE A 174      55.536  70.440 100.617  1.00  0.00           C
ATOM   2896  CZ  PHE A 174      55.746  69.431 101.567  1.00  0.00           C
ATOM   2898  CD2 PHE A 174      53.506  68.601 101.147  1.00  0.00           C
ATOM   2900  CE2 PHE A 174      54.725  68.510 101.837  1.00  0.00           C
ATOM   2902  C   PHE A 174      50.885  68.550  97.518  1.00  0.00           C
ATOM   2903  O   PHE A 174      50.806  67.351  97.767  1.00  0.00           O
ATOM   2904  N   SER A 175      49.956  69.160  96.758  1.00  0.00           N
ATOM   2906  CA  SER A 175      48.905  68.461  96.038  1.00  0.00           C
ATOM   2908  CB  SER A 175      47.966  69.480  95.327  1.00  0.00           C
ATOM   2911  OG  SER A 175      46.865  68.811  94.707  1.00  0.00           O
ATOM   2913  C   SER A 175      49.455  67.450  95.028  1.00  0.00           C
ATOM   2914  O   SER A 175      49.056  66.290  94.988  1.00  0.00           O
ATOM   2915  N   GLY A 176      50.486  67.851  94.247  1.00  0.00           N
ATOM   2917  CA  GLY A 176      51.225  66.931  93.387  1.00  0.00           C
ATOM   2920  C   GLY A 176      51.935  65.851  94.147  1.00  0.00           C
ATOM   2921  O   GLY A 176      51.876  64.671  93.816  1.00  0.00           O
ATOM   2922  N   GLU A 177      52.606  66.200  95.247  1.00  0.00           N
ATOM   2924  CA  GLU A 177      53.336  65.270  96.077  1.00  0.00           C
ATOM   2926  CB  GLU A 177      54.236  66.061  97.037  1.00  0.00           C
ATOM   2929  CG  GLU A 177      55.315  66.921  96.316  1.00  0.00           C
ATOM   2932  CD  GLU A 177      56.536  66.121  95.908  1.00  0.00           C
ATOM   2933  OE1 GLU A 177      56.456  64.871  95.917  1.00  0.00           O
ATOM   2934  OE2 GLU A 177      57.586  66.721  95.566  1.00  0.00           O
ATOM   2935  C   GLU A 177      52.446  64.300  96.856  1.00  0.00           C
ATOM   2936  O   GLU A 177      52.846  63.171  97.158  1.00  0.00           O
ATOM   2937  N   LEU A 178      51.216  64.700  97.238  1.00  0.00           N
ATOM   2939  CA  LEU A 178      50.216  63.821  97.807  1.00  0.00           C
ATOM   2941  CB  LEU A 178      49.086  64.620  98.518  1.00  0.00           C
ATOM   2944  CG  LEU A 178      47.996  63.770  99.248  1.00  0.00           C
ATOM   2946  CD1 LEU A 178      48.535  62.800 100.307  1.00  0.00           C
ATOM   2950  CD2 LEU A 178      46.955  64.681  99.916  1.00  0.00           C
ATOM   2954  C   LEU A 178      49.645  62.910  96.747  1.00  0.00           C
ATOM   2955  O   LEU A 178      49.385  61.730  96.988  1.00  0.00           O
ATOM   2956  N   GLU A 179      49.505  63.421  95.497  1.00  0.00           N
ATOM   2958  CA  GLU A 179      49.185  62.610  94.338  1.00  0.00           C
ATOM   2960  CB  GLU A 179      48.876  63.470  93.066  1.00  0.00           C
ATOM   2963  CG  GLU A 179      48.805  62.741  91.698  1.00  0.00           C
ATOM   2966  CD  GLU A 179      48.056  63.510  90.606  1.00  0.00           C
ATOM   2967  OE1 GLU A 179      47.446  64.561  90.917  1.00  0.00           O
ATOM   2968  OE2 GLU A 179      48.005  63.080  89.417  1.00  0.00           O
ATOM   2969  C   GLU A 179      50.246  61.561  94.128  1.00  0.00           C
ATOM   2970  O   GLU A 179      49.985  60.370  94.268  1.00  0.00           O
ATOM   2971  N   THR A 180      51.516  61.961  93.997  1.00  0.00           N
ATOM   2973  CA  THR A 180      52.636  61.050  93.897  1.00  0.00           C
ATOM   2975  CB  THR A 180      53.926  61.800  93.577  1.00  0.00           C
ATOM   2977  OG1 THR A 180      53.675  62.761  92.558  1.00  0.00           O
ATOM   2979  CG2 THR A 180      54.946  60.830  92.997  1.00  0.00           C
ATOM   2983  C   THR A 180      52.806  60.120  95.107  1.00  0.00           C
ATOM   2984  O   THR A 180      53.065  58.930  94.988  1.00  0.00           O
ATOM   2985  N   PHE A 181      52.606  60.591  96.357  1.00  0.00           N
ATOM   2987  CA  PHE A 181      52.626  59.700  97.527  1.00  0.00           C
ATOM   2989  CB  PHE A 181      52.326  60.510  98.847  1.00  0.00           C
ATOM   2992  CG  PHE A 181      52.236  59.611 100.056  1.00  0.00           C
ATOM   2993  CD1 PHE A 181      53.266  58.700 100.298  1.00  0.00           C
ATOM   2995  CE1 PHE A 181      53.135  57.711 101.277  1.00  0.00           C
ATOM   2997  CZ  PHE A 181      51.965  57.641 102.037  1.00  0.00           C
ATOM   2999  CD2 PHE A 181      51.086  59.570 100.857  1.00  0.00           C
ATOM   3001  CE2 PHE A 181      50.936  58.571 101.837  1.00  0.00           C
ATOM   3003  C   PHE A 181      51.596  58.581  97.467  1.00  0.00           C
ATOM   3004  O   PHE A 181      51.885  57.391  97.636  1.00  0.00           O
ATOM   3005  N   LEU A 182      50.346  58.950  97.207  1.00  0.00           N
ATOM   3007  CA  LEU A 182      49.286  57.991  97.158  1.00  0.00           C
ATOM   3009  CB  LEU A 182      47.946  58.721  97.327  1.00  0.00           C
ATOM   3012  CG  LEU A 182      47.776  59.491  98.658  1.00  0.00           C
ATOM   3014  CD1 LEU A 182      46.435  60.211  98.698  1.00  0.00           C
ATOM   3018  CD2 LEU A 182      47.885  58.561  99.878  1.00  0.00           C
ATOM   3022  C   LEU A 182      49.395  57.111  95.917  1.00  0.00           C
ATOM   3023  O   LEU A 182      49.216  55.890  95.977  1.00  0.00           O
ATOM   3024  N   LEU A 183      49.836  57.671  94.777  1.00  0.00           N
ATOM   3026  CA  LEU A 183      50.076  56.890  93.587  1.00  0.00           C
ATOM   3028  CB  LEU A 183      50.166  57.770  92.307  1.00  0.00           C
ATOM   3031  CG  LEU A 183      48.916  58.600  91.968  1.00  0.00           C
ATOM   3033  CD1 LEU A 183      49.146  59.330  90.637  1.00  0.00           C
ATOM   3037  CD2 LEU A 183      47.586  57.831  91.987  1.00  0.00           C
ATOM   3041  C   LEU A 183      51.286  55.981  93.647  1.00  0.00           C
ATOM   3042  O   LEU A 183      51.346  55.001  92.917  1.00  0.00           O
ATOM   3043  N   MET A 184      52.285  56.270  94.518  1.00  0.00           N
ATOM   3045  CA  MET A 184      53.275  55.311  94.967  1.00  0.00           C
ATOM   3047  CB  MET A 184      54.365  56.020  95.817  1.00  0.00           C
ATOM   3050  CG  MET A 184      55.416  55.090  96.456  1.00  0.00           C
ATOM   3053  SD  MET A 184      56.596  55.981  97.518  1.00  0.00           S
ATOM   3054  CE  MET A 184      55.635  55.640  99.017  1.00  0.00           C
ATOM   3058  C   MET A 184      52.685  54.171  95.768  1.00  0.00           C
ATOM   3059  O   MET A 184      52.935  53.000  95.488  1.00  0.00           O
ATOM   3060  N   ALA A 185      51.795  54.481  96.738  1.00  0.00           N
ATOM   3062  CA  ALA A 185      51.146  53.501  97.607  1.00  0.00           C
ATOM   3064  CB  ALA A 185      50.315  54.221  98.698  1.00  0.00           C
ATOM   3068  C   ALA A 185      50.295  52.501  96.847  1.00  0.00           C
ATOM   3069  O   ALA A 185      50.115  51.351  97.257  1.00  0.00           O
ATOM   3070  N   ARG A 186      49.816  52.901  95.667  1.00  0.00           N
ATOM   3072  CA  ARG A 186      49.246  52.010  94.688  1.00  0.00           C
ATOM   3074  CB  ARG A 186      48.946  52.730  93.377  1.00  0.00           C
ATOM   3077  CG  ARG A 186      47.905  53.840  93.298  1.00  0.00           C
ATOM   3080  CD  ARG A 186      47.826  54.440  91.887  1.00  0.00           C
ATOM   3083  NE  ARG A 186      48.005  53.340  90.868  1.00  0.00           N
ATOM   3085  CZ  ARG A 186      49.166  53.021  90.317  1.00  0.00           C
ATOM   3086  NH1 ARG A 186      50.236  53.781  90.317  1.00  0.00           N
ATOM   3089  NH2 ARG A 186      49.325  51.800  89.827  1.00  0.00           N
ATOM   3092  C   ARG A 186      50.106  50.861  94.176  1.00  0.00           C
ATOM   3093  O   ARG A 186      49.575  49.821  93.778  1.00  0.00           O
ATOM   3094  N   ASP A 187      51.405  51.100  93.948  1.00  0.00           N
ATOM   3096  CA  ASP A 187      52.205  50.321  93.027  1.00  0.00           C
ATOM   3098  CB  ASP A 187      52.865  51.290  91.978  1.00  0.00           C
ATOM   3101  CG  ASP A 187      52.746  50.880  90.497  1.00  0.00           C
ATOM   3102  OD1 ASP A 187      53.336  49.891  90.028  1.00  0.00           O
ATOM   3103  OD2 ASP A 187      51.986  51.571  89.748  1.00  0.00           O
ATOM   3104  C   ASP A 187      53.156  49.500  93.918  1.00  0.00           C
ATOM   3105  O   ASP A 187      53.385  48.320  93.668  1.00  0.00           O
ATOM   3106  N   GLU A 188      53.616  50.090  95.048  1.00  0.00           N
ATOM   3108  CA  GLU A 188      54.505  49.460  95.998  1.00  0.00           C
ATOM   3110  CB  GLU A 188      55.516  50.531  96.507  1.00  0.00           C
ATOM   3113  CG  GLU A 188      56.416  51.081  95.378  1.00  0.00           C
ATOM   3116  CD  GLU A 188      57.036  49.950  94.557  1.00  0.00           C
ATOM   3117  OE1 GLU A 188      57.526  48.980  95.206  1.00  0.00           O
ATOM   3118  OE2 GLU A 188      57.016  49.991  93.298  1.00  0.00           O
ATOM   3119  C   GLU A 188      53.756  48.851  97.177  1.00  0.00           C
ATOM   3120  O   GLU A 188      54.306  48.130  98.007  1.00  0.00           O
ATOM   3121  N   GLN A 189      52.436  49.071  97.217  1.00  0.00           N
ATOM   3123  CA  GLN A 189      51.475  48.190  97.846  1.00  0.00           C
ATOM   3125  CB  GLN A 189      51.626  46.701  97.416  1.00  0.00           C
ATOM   3128  CG  GLN A 189      51.565  46.421  95.898  1.00  0.00           C
ATOM   3131  CD  GLN A 189      50.336  46.960  95.177  1.00  0.00           C
ATOM   3132  OE1 GLN A 189      49.385  47.450  95.788  1.00  0.00           O
ATOM   3133  NE2 GLN A 189      50.326  46.830  93.827  1.00  0.00           N
ATOM   3136  C   GLN A 189      51.435  48.301  99.356  1.00  0.00           C
ATOM   3137  O   GLN A 189      50.986  47.391 100.056  1.00  0.00           O
ATOM   3138  N   ASP A 190      51.906  49.440  99.897  1.00  0.00           N
ATOM   3140  CA  ASP A 190      51.776  49.741 101.287  1.00  0.00           C
ATOM   3142  CB  ASP A 190      52.916  50.630 101.777  1.00  0.00           C
ATOM   3145  CG  ASP A 190      54.276  50.101 101.368  1.00  0.00           C
ATOM   3146  OD1 ASP A 190      54.736  49.071 101.938  1.00  0.00           O
ATOM   3147  OD2 ASP A 190      54.896  50.750 100.488  1.00  0.00           O
ATOM   3148  C   ASP A 190      50.446  50.451 101.517  1.00  0.00           C
ATOM   3149  O   ASP A 190      49.956  51.221 100.697  1.00  0.00           O
ATOM   3150  N   ASP A 191      49.826  50.191 102.677  1.00  0.00           N
ATOM   3152  CA  ASP A 191      48.665  50.931 103.147  1.00  0.00           C
ATOM   3154  CB  ASP A 191      48.096  50.120 104.367  1.00  0.00           C
ATOM   3157  CG  ASP A 191      46.996  50.801 105.177  1.00  0.00           C
ATOM   3158  OD1 ASP A 191      46.446  51.811 104.677  1.00  0.00           O
ATOM   3159  OD2 ASP A 191      46.646  50.281 106.268  1.00  0.00           O
ATOM   3160  C   ASP A 191      49.045  52.391 103.457  1.00  0.00           C
ATOM   3161  O   ASP A 191      49.876  52.571 104.356  1.00  0.00           O
ATOM   3162  N   PRO A 192      48.516  53.470 102.837  1.00  0.00           N
ATOM   3163  CD  PRO A 192      47.386  53.431 101.907  1.00  0.00           C
ATOM   3166  CA  PRO A 192      49.096  54.821 102.877  1.00  0.00           C
ATOM   3168  CB  PRO A 192      48.275  55.630 101.867  1.00  0.00           C
ATOM   3171  CG  PRO A 192      46.946  54.880 101.777  1.00  0.00           C
ATOM   3174  C   PRO A 192      49.036  55.410 104.277  1.00  0.00           C
ATOM   3175  O   PRO A 192      49.785  56.331 104.587  1.00  0.00           O
ATOM   3176  N   LEU A 193      48.156  54.871 105.136  1.00  0.00           N
ATOM   3178  CA  LEU A 193      48.075  55.151 106.548  1.00  0.00           C
ATOM   3180  CB  LEU A 193      46.885  54.300 107.077  1.00  0.00           C
ATOM   3183  CG  LEU A 193      46.086  54.901 108.257  1.00  0.00           C
ATOM   3185  CD1 LEU A 193      45.055  53.870 108.757  1.00  0.00           C
ATOM   3189  CD2 LEU A 193      46.955  55.391 109.407  1.00  0.00           C
ATOM   3193  C   LEU A 193      49.385  54.801 107.286  1.00  0.00           C
ATOM   3194  O   LEU A 193      49.845  55.480 108.197  1.00  0.00           O
ATOM   3195  N   ASN A 194      50.045  53.681 106.888  1.00  0.00           N
ATOM   3197  CA  ASN A 194      51.066  52.980 107.658  1.00  0.00           C
ATOM   3199  CB  ASN A 194      51.116  51.461 107.298  1.00  0.00           C
ATOM   3202  CG  ASN A 194      49.946  50.610 107.798  1.00  0.00           C
ATOM   3203  OD1 ASN A 194      50.076  49.390 107.938  1.00  0.00           O
ATOM   3204  ND2 ASN A 194      48.795  51.241 108.097  1.00  0.00           N
ATOM   3207  C   ASN A 194      52.466  53.520 107.387  1.00  0.00           C
ATOM   3208  O   ASN A 194      53.436  53.091 108.017  1.00  0.00           O
ATOM   3209  N   LEU A 195      52.606  54.481 106.456  1.00  0.00           N
ATOM   3211  CA  LEU A 195      53.886  55.061 106.088  1.00  0.00           C
ATOM   3213  CB  LEU A 195      54.036  55.410 104.587  1.00  0.00           C
ATOM   3216  CG  LEU A 195      53.986  54.180 103.658  1.00  0.00           C
ATOM   3218  CD1 LEU A 195      52.566  53.630 103.567  1.00  0.00           C
ATOM   3222  CD2 LEU A 195      54.486  54.481 102.247  1.00  0.00           C
ATOM   3226  C   LEU A 195      54.206  56.290 106.897  1.00  0.00           C
ATOM   3227  O   LEU A 195      53.356  57.101 107.276  1.00  0.00           O
ATOM   3228  N   LYS A 196      55.505  56.461 107.158  1.00  0.00           N
ATOM   3230  CA  LYS A 196      55.965  57.431 108.097  1.00  0.00           C
ATOM   3232  CB  LYS A 196      56.175  56.841 109.507  1.00  0.00           C
ATOM   3235  CG  LYS A 196      57.225  55.731 109.668  1.00  0.00           C
ATOM   3238  CD  LYS A 196      56.815  54.281 109.287  1.00  0.00           C
ATOM   3241  CE  LYS A 196      55.705  53.600 110.127  1.00  0.00           C
ATOM   3244  NZ  LYS A 196      56.126  53.410 111.526  1.00  0.00           N
ATOM   3248  C   LYS A 196      57.246  58.040 107.597  1.00  0.00           C
ATOM   3249  O   LYS A 196      58.005  57.420 106.856  1.00  0.00           O
ATOM   3250  N   GLY A 197      57.485  59.290 107.977  1.00  0.00           N
ATOM   3252  CA  GLY A 197      58.595  60.031 107.457  1.00  0.00           C
ATOM   3255  C   GLY A 197      58.616  61.391 108.048  1.00  0.00           C
ATOM   3256  O   GLY A 197      58.176  61.601 109.178  1.00  0.00           O
ATOM   3257  N   SER A 198      59.155  62.371 107.308  1.00  0.00           N
ATOM   3259  CA  SER A 198      59.276  63.730 107.807  1.00  0.00           C
ATOM   3261  CB  SER A 198      60.385  64.571 107.098  1.00  0.00           C
ATOM   3264  OG  SER A 198      60.036  65.141 105.837  1.00  0.00           O
ATOM   3266  C   SER A 198      57.975  64.501 107.788  1.00  0.00           C
ATOM   3267  O   SER A 198      56.946  64.090 107.268  1.00  0.00           O
ATOM   3268  N   PHE A 199      58.026  65.700 108.378  1.00  0.00           N
ATOM   3270  CA  PHE A 199      57.036  66.750 108.268  1.00  0.00           C
ATOM   3272  CB  PHE A 199      57.506  67.980 109.077  1.00  0.00           C
ATOM   3275  CG  PHE A 199      57.725  67.590 110.517  1.00  0.00           C
ATOM   3276  CD1 PHE A 199      58.966  67.090 110.967  1.00  0.00           C
ATOM   3278  CE1 PHE A 199      59.135  66.700 112.298  1.00  0.00           C
ATOM   3280  CZ  PHE A 199      58.075  66.851 113.208  1.00  0.00           C
ATOM   3282  CD2 PHE A 199      56.676  67.730 111.427  1.00  0.00           C
ATOM   3284  CE2 PHE A 199      56.846  67.361 112.767  1.00  0.00           C
ATOM   3286  C   PHE A 199      56.815  67.211 106.837  1.00  0.00           C
ATOM   3287  O   PHE A 199      55.696  67.501 106.438  1.00  0.00           O
ATOM   3288  N   ALA A 200      57.885  67.251 106.036  1.00  0.00           N
ATOM   3290  CA  ALA A 200      57.846  67.630 104.646  1.00  0.00           C
ATOM   3292  CB  ALA A 200      59.135  68.391 104.307  1.00  0.00           C
ATOM   3296  C   ALA A 200      57.676  66.401 103.757  1.00  0.00           C
ATOM   3297  O   ALA A 200      57.926  66.441 102.556  1.00  0.00           O
ATOM   3298  N   GLY A 201      57.236  65.281 104.378  1.00  0.00           N
ATOM   3300  CA  GLY A 201      56.706  64.110 103.707  1.00  0.00           C
ATOM   3303  C   GLY A 201      57.716  63.190 103.128  1.00  0.00           C
ATOM   3304  O   GLY A 201      57.405  62.421 102.217  1.00  0.00           O
ATOM   3305  N   ALA A 202      58.956  63.241 103.617  1.00  0.00           N
ATOM   3307  CA  ALA A 202      60.055  62.511 103.037  1.00  0.00           C
ATOM   3309  CB  ALA A 202      61.305  63.391 103.106  1.00  0.00           C
ATOM   3313  C   ALA A 202      60.266  61.150 103.698  1.00  0.00           C
ATOM   3314  O   ALA A 202      59.985  60.981 104.878  1.00  0.00           O
ATOM   3315  N   MET A 203      60.676  60.130 102.928  1.00  0.00           N
ATOM   3317  CA  MET A 203      60.456  58.730 103.257  1.00  0.00           C
ATOM   3319  CB  MET A 203      59.385  58.161 102.308  1.00  0.00           C
ATOM   3322  CG  MET A 203      58.005  58.790 102.507  1.00  0.00           C
ATOM   3325  SD  MET A 203      56.725  58.231 101.357  1.00  0.00           S
ATOM   3326  CE  MET A 203      57.446  58.870  99.827  1.00  0.00           C
ATOM   3330  C   MET A 203      61.685  57.860 103.048  1.00  0.00           C
ATOM   3331  O   MET A 203      62.465  58.050 102.117  1.00  0.00           O
ATOM   3332  N   GLY A 204      61.865  56.811 103.877  1.00  0.00           N
ATOM   3334  CA  GLY A 204      62.956  55.871 103.688  1.00  0.00           C
ATOM   3337  C   GLY A 204      64.325  56.370 104.067  1.00  0.00           C
ATOM   3338  O   GLY A 204      64.505  57.480 104.537  1.00  0.00           O
ATOM   3339  N   TYR A 205      65.355  55.521 103.847  1.00  0.00           N
ATOM   3341  CA  TYR A 205      66.736  55.741 104.277  1.00  0.00           C
ATOM   3343  CB  TYR A 205      67.666  54.590 103.828  1.00  0.00           C
ATOM   3346  CG  TYR A 205      67.456  53.351 104.646  1.00  0.00           C
ATOM   3347  CD1 TYR A 205      66.355  52.511 104.427  1.00  0.00           C
ATOM   3349  CE1 TYR A 205      66.196  51.331 105.167  1.00  0.00           C
ATOM   3351  CZ  TYR A 205      67.166  50.960 106.088  1.00  0.00           C
ATOM   3352  OH  TYR A 205      67.005  49.741 106.757  1.00  0.00           O
ATOM   3354  CD2 TYR A 205      68.435  52.951 105.577  1.00  0.00           C
ATOM   3356  CE2 TYR A 205      68.306  51.750 106.287  1.00  0.00           C
ATOM   3358  C   TYR A 205      67.355  57.031 103.787  1.00  0.00           C
ATOM   3359  O   TYR A 205      68.126  57.680 104.496  1.00  0.00           O
ATOM   3360  N   GLY A 206      67.025  57.420 102.537  1.00  0.00           N
ATOM   3362  CA  GLY A 206      67.496  58.651 101.938  1.00  0.00           C
ATOM   3365  C   GLY A 206      66.545  59.801 102.117  1.00  0.00           C
ATOM   3366  O   GLY A 206      66.795  60.861 101.587  1.00  0.00           O
ATOM   3367  N   GLN A 207      65.396  59.601 102.798  1.00  0.00           N
ATOM   3369  CA  GLN A 207      64.325  60.601 102.858  1.00  0.00           C
ATOM   3371  CB  GLN A 207      64.615  61.760 103.847  1.00  0.00           C
ATOM   3374  CG  GLN A 207      64.696  61.360 105.337  1.00  0.00           C
ATOM   3377  CD  GLN A 207      63.346  60.950 105.927  1.00  0.00           C
ATOM   3378  OE1 GLN A 207      62.626  61.800 106.456  1.00  0.00           O
ATOM   3379  NE2 GLN A 207      63.026  59.640 105.918  1.00  0.00           N
ATOM   3382  C   GLN A 207      63.886  61.111 101.487  1.00  0.00           C
ATOM   3383  O   GLN A 207      64.016  62.290 101.147  1.00  0.00           O
ATOM   3384  N   PHE A 208      63.336  60.230 100.638  1.00  0.00           N
ATOM   3386  CA  PHE A 208      62.826  60.651  99.347  1.00  0.00           C
ATOM   3388  CB  PHE A 208      62.815  59.500  98.297  1.00  0.00           C
ATOM   3391  CG  PHE A 208      64.166  59.370  97.636  1.00  0.00           C
ATOM   3392  CD1 PHE A 208      65.315  59.061  98.378  1.00  0.00           C
ATOM   3394  CE1 PHE A 208      66.565  58.991  97.767  1.00  0.00           C
ATOM   3396  CZ  PHE A 208      66.696  59.271  96.408  1.00  0.00           C
ATOM   3398  CD2 PHE A 208      64.306  59.590  96.257  1.00  0.00           C
ATOM   3400  CE2 PHE A 208      65.566  59.561  95.648  1.00  0.00           C
ATOM   3402  C   PHE A 208      61.446  61.241  99.488  1.00  0.00           C
ATOM   3403  O   PHE A 208      60.536  60.591  99.987  1.00  0.00           O
ATOM   3404  N   MET A 209      61.246  62.511  99.057  1.00  0.00           N
ATOM   3406  CA  MET A 209      59.925  63.061  98.828  1.00  0.00           C
ATOM   3408  CB  MET A 209      60.066  64.590  98.597  1.00  0.00           C
ATOM   3411  CG  MET A 209      58.716  65.311  98.737  1.00  0.00           C
ATOM   3414  SD  MET A 209      58.746  67.101  98.666  1.00  0.00           S
ATOM   3415  CE  MET A 209      57.046  67.150  99.307  1.00  0.00           C
ATOM   3419  C   MET A 209      59.225  62.351  97.658  1.00  0.00           C
ATOM   3420  O   MET A 209      59.925  61.931  96.738  1.00  0.00           O
ATOM   3421  N   PRO A 210      57.905  62.111  97.607  1.00  0.00           N
ATOM   3422  CD  PRO A 210      56.986  62.421  98.707  1.00  0.00           C
ATOM   3425  CA  PRO A 210      57.225  61.370  96.537  1.00  0.00           C
ATOM   3427  CB  PRO A 210      55.755  61.571  96.847  1.00  0.00           C
ATOM   3430  CG  PRO A 210      55.685  61.721  98.367  1.00  0.00           C
ATOM   3433  C   PRO A 210      57.576  61.610  95.066  1.00  0.00           C
ATOM   3434  O   PRO A 210      57.846  60.661  94.338  1.00  0.00           O
ATOM   3435  N   SER A 211      57.606  62.870  94.587  1.00  0.00           N
ATOM   3437  CA  SER A 211      58.005  63.171  93.206  1.00  0.00           C
ATOM   3439  CB  SER A 211      57.666  64.611  92.728  1.00  0.00           C
ATOM   3442  OG  SER A 211      56.256  64.800  92.628  1.00  0.00           O
ATOM   3444  C   SER A 211      59.465  62.880  92.938  1.00  0.00           C
ATOM   3445  O   SER A 211      59.836  62.580  91.798  1.00  0.00           O
ATOM   3446  N   SER A 212      60.326  62.880  93.967  1.00  0.00           N
ATOM   3448  CA  SER A 212      61.676  62.340  93.878  1.00  0.00           C
ATOM   3450  CB  SER A 212      62.596  62.781  95.037  1.00  0.00           C
ATOM   3453  OG  SER A 212      62.575  64.200  95.118  1.00  0.00           O
ATOM   3455  C   SER A 212      61.725  60.830  93.827  1.00  0.00           C
ATOM   3456  O   SER A 212      62.596  60.261  93.167  1.00  0.00           O
ATOM   3457  N   TYR A 213      60.786  60.130  94.497  1.00  0.00           N
ATOM   3459  CA  TYR A 213      60.565  58.721  94.247  1.00  0.00           C
ATOM   3461  CB  TYR A 213      59.546  58.120  95.287  1.00  0.00           C
ATOM   3464  CG  TYR A 213      58.846  56.851  94.837  1.00  0.00           C
ATOM   3465  CD1 TYR A 213      59.276  55.601  95.298  1.00  0.00           C
ATOM   3467  CE1 TYR A 213      58.716  54.421  94.788  1.00  0.00           C
ATOM   3469  CZ  TYR A 213      57.766  54.481  93.766  1.00  0.00           C
ATOM   3470  OH  TYR A 213      57.326  53.281  93.206  1.00  0.00           O
ATOM   3472  CD2 TYR A 213      57.766  56.901  93.927  1.00  0.00           C
ATOM   3474  CE2 TYR A 213      57.266  55.721  93.358  1.00  0.00           C
ATOM   3476  C   TYR A 213      60.236  58.410  92.776  1.00  0.00           C
ATOM   3477  O   TYR A 213      60.895  57.601  92.137  1.00  0.00           O
ATOM   3478  N   LYS A 214      59.255  59.151  92.217  1.00  0.00           N
ATOM   3480  CA  LYS A 214      58.795  58.980  90.846  1.00  0.00           C
ATOM   3482  CB  LYS A 214      57.576  59.901  90.578  1.00  0.00           C
ATOM   3485  CG  LYS A 214      56.946  59.801  89.176  1.00  0.00           C
ATOM   3488  CD  LYS A 214      55.626  60.601  89.077  1.00  0.00           C
ATOM   3491  CE  LYS A 214      54.866  60.451  87.747  1.00  0.00           C
ATOM   3494  NZ  LYS A 214      53.646  61.281  87.717  1.00  0.00           N
ATOM   3498  C   LYS A 214      59.886  59.211  89.818  1.00  0.00           C
ATOM   3499  O   LYS A 214      60.066  58.431  88.886  1.00  0.00           O
ATOM   3500  N   GLN A 215      60.696  60.270  89.988  1.00  0.00           N
ATOM   3502  CA  GLN A 215      61.755  60.570  89.058  1.00  0.00           C
ATOM   3504  CB  GLN A 215      62.016  62.090  89.096  1.00  0.00           C
ATOM   3507  CG  GLN A 215      60.775  62.880  88.617  1.00  0.00           C
ATOM   3510  CD  GLN A 215      61.076  64.361  88.428  1.00  0.00           C
ATOM   3511  OE1 GLN A 215      61.655  64.741  87.397  1.00  0.00           O
ATOM   3512  NE2 GLN A 215      60.635  65.220  89.368  1.00  0.00           N
ATOM   3515  C   GLN A 215      63.045  59.780  89.247  1.00  0.00           C
ATOM   3516  O   GLN A 215      63.715  59.460  88.258  1.00  0.00           O
ATOM   3517  N   TYR A 216      63.446  59.471  90.497  1.00  0.00           N
ATOM   3519  CA  TYR A 216      64.825  59.061  90.758  1.00  0.00           C
ATOM   3521  CB  TYR A 216      65.556  60.151  91.588  1.00  0.00           C
ATOM   3524  CG  TYR A 216      65.466  61.520  90.947  1.00  0.00           C
ATOM   3525  CD1 TYR A 216      66.185  61.811  89.788  1.00  0.00           C
ATOM   3527  CE1 TYR A 216      66.116  63.101  89.228  1.00  0.00           C
ATOM   3529  CZ  TYR A 216      65.376  64.110  89.848  1.00  0.00           C
ATOM   3530  OH  TYR A 216      65.346  65.391  89.268  1.00  0.00           O
ATOM   3532  CD2 TYR A 216      64.706  62.540  91.558  1.00  0.00           C
ATOM   3534  CE2 TYR A 216      64.676  63.830  91.027  1.00  0.00           C
ATOM   3536  C   TYR A 216      64.965  57.761  91.537  1.00  0.00           C
ATOM   3537  O   TYR A 216      66.086  57.321  91.816  1.00  0.00           O
ATOM   3538  N   ALA A 217      63.876  57.080  91.926  1.00  0.00           N
ATOM   3540  CA  ALA A 217      63.986  55.871  92.728  1.00  0.00           C
ATOM   3542  CB  ALA A 217      62.865  55.791  93.766  1.00  0.00           C
ATOM   3546  C   ALA A 217      63.995  54.611  91.868  1.00  0.00           C
ATOM   3547  O   ALA A 217      63.185  54.450  90.967  1.00  0.00           O
ATOM   3548  N   VAL A 218      64.965  53.691  92.108  1.00  0.00           N
ATOM   3550  CA  VAL A 218      65.236  52.581  91.208  1.00  0.00           C
ATOM   3552  CB  VAL A 218      66.596  52.721  90.508  1.00  0.00           C
ATOM   3554  CG1 VAL A 218      66.766  51.620  89.438  1.00  0.00           C
ATOM   3558  CG2 VAL A 218      66.696  54.090  89.818  1.00  0.00           C
ATOM   3562  C   VAL A 218      65.276  51.300  92.018  1.00  0.00           C
ATOM   3563  O   VAL A 218      66.016  51.221  92.988  1.00  0.00           O
ATOM   3564  N   ASP A 219      64.516  50.261  91.618  1.00  0.00           N
ATOM   3566  CA  ASP A 219      64.715  48.870  92.027  1.00  0.00           C
ATOM   3568  CB  ASP A 219      63.725  47.961  91.238  1.00  0.00           C
ATOM   3571  CG  ASP A 219      63.925  46.450  91.348  1.00  0.00           C
ATOM   3572  OD1 ASP A 219      64.536  45.960  92.318  1.00  0.00           O
ATOM   3573  OD2 ASP A 219      63.426  45.750  90.426  1.00  0.00           O
ATOM   3574  C   ASP A 219      66.175  48.441  91.847  1.00  0.00           C
ATOM   3575  O   ASP A 219      66.696  48.291  90.737  1.00  0.00           O
ATOM   3576  N   PHE A 220      66.905  48.311  92.967  1.00  0.00           N
ATOM   3578  CA  PHE A 220      68.346  48.171  92.897  1.00  0.00           C
ATOM   3580  CB  PHE A 220      69.016  49.320  93.676  1.00  0.00           C
ATOM   3583  CG  PHE A 220      70.475  49.401  93.337  1.00  0.00           C
ATOM   3584  CD1 PHE A 220      70.865  49.850  92.067  1.00  0.00           C
ATOM   3586  CE1 PHE A 220      72.225  49.910  91.728  1.00  0.00           C
ATOM   3588  CZ  PHE A 220      73.185  49.531  92.658  1.00  0.00           C
ATOM   3590  CD2 PHE A 220      71.456  49.020  94.268  1.00  0.00           C
ATOM   3592  CE2 PHE A 220      72.806  49.081  93.927  1.00  0.00           C
ATOM   3594  C   PHE A 220      68.685  46.851  93.538  1.00  0.00           C
ATOM   3595  O   PHE A 220      69.696  46.221  93.218  1.00  0.00           O
ATOM   3596  N   SER A 221      67.766  46.401  94.417  1.00  0.00           N
ATOM   3598  CA  SER A 221      67.696  45.061  94.958  1.00  0.00           C
ATOM   3600  CB  SER A 221      66.526  44.931  95.977  1.00  0.00           C
ATOM   3603  OG  SER A 221      66.605  43.700  96.707  1.00  0.00           O
ATOM   3605  C   SER A 221      67.496  44.061  93.857  1.00  0.00           C
ATOM   3606  O   SER A 221      68.206  43.070  93.778  1.00  0.00           O
ATOM   3607  N   GLY A 222      66.576  44.341  92.917  1.00  0.00           N
ATOM   3609  CA  GLY A 222      66.295  43.450  91.807  1.00  0.00           C
ATOM   3612  C   GLY A 222      65.215  42.461  92.118  1.00  0.00           C
ATOM   3613  O   GLY A 222      65.215  41.360  91.577  1.00  0.00           O
ATOM   3614  N   ASP A 223      64.236  42.840  92.978  1.00  0.00           N
ATOM   3616  CA  ASP A 223      63.126  41.971  93.317  1.00  0.00           C
ATOM   3618  CB  ASP A 223      62.935  41.890  94.876  1.00  0.00           C
ATOM   3621  CG  ASP A 223      62.186  43.021  95.578  1.00  0.00           C
ATOM   3622  OD1 ASP A 223      61.986  44.090  94.967  1.00  0.00           O
ATOM   3623  OD2 ASP A 223      61.846  42.811  96.777  1.00  0.00           O
ATOM   3624  C   ASP A 223      61.876  42.391  92.558  1.00  0.00           C
ATOM   3625  O   ASP A 223      60.876  41.660  92.558  1.00  0.00           O
ATOM   3626  N   GLY A 224      61.926  43.530  91.828  1.00  0.00           N
ATOM   3628  CA  GLY A 224      60.845  44.040  91.007  1.00  0.00           C
ATOM   3631  C   GLY A 224      60.006  45.050  91.738  1.00  0.00           C
ATOM   3632  O   GLY A 224      58.986  45.480  91.208  1.00  0.00           O
ATOM   3633  N   HIS A 225      60.365  45.451  92.957  1.00  0.00           N
ATOM   3635  CA  HIS A 225      59.635  46.421  93.757  1.00  0.00           C
ATOM   3637  CB  HIS A 225      59.146  45.811  95.107  1.00  0.00           C
ATOM   3640  ND1 HIS A 225      57.256  44.430  95.967  1.00  0.00           N
ATOM   3641  CG  HIS A 225      58.205  44.621  94.988  1.00  0.00           C
ATOM   3642  CE1 HIS A 225      56.486  43.460  95.527  1.00  0.00           C
ATOM   3644  NE2 HIS A 225      56.916  42.951  94.347  1.00  0.00           N
ATOM   3646  CD2 HIS A 225      58.026  43.691  93.997  1.00  0.00           C
ATOM   3648  C   HIS A 225      60.615  47.540  94.026  1.00  0.00           C
ATOM   3649  O   HIS A 225      61.825  47.380  93.878  1.00  0.00           O
ATOM   3650  N   ILE A 226      60.166  48.751  94.387  1.00  0.00           N
ATOM   3652  CA  ILE A 226      61.116  49.770  94.798  1.00  0.00           C
ATOM   3654  CB  ILE A 226      61.556  50.770  93.727  1.00  0.00           C
ATOM   3656  CG2 ILE A 226      60.385  51.590  93.148  1.00  0.00           C
ATOM   3660  CG1 ILE A 226      62.755  51.671  94.147  1.00  0.00           C
ATOM   3663  CD  ILE A 226      62.626  52.581  95.368  1.00  0.00           C
ATOM   3667  C   ILE A 226      60.696  50.360  96.106  1.00  0.00           C
ATOM   3668  O   ILE A 226      59.775  51.160  96.266  1.00  0.00           O
ATOM   3669  N   ASN A 227      61.456  49.971  97.136  1.00  0.00           N
ATOM   3671  CA  ASN A 227      61.086  50.241  98.488  1.00  0.00           C
ATOM   3673  CB  ASN A 227      61.066  48.891  99.197  1.00  0.00           C
ATOM   3676  CG  ASN A 227      60.596  49.000 100.628  1.00  0.00           C
ATOM   3677  OD1 ASN A 227      60.255  50.061 101.166  1.00  0.00           O
ATOM   3678  ND2 ASN A 227      60.606  47.851 101.316  1.00  0.00           N
ATOM   3681  C   ASN A 227      62.065  51.230  99.096  1.00  0.00           C
ATOM   3682  O   ASN A 227      63.246  50.950  99.287  1.00  0.00           O
ATOM   3683  N   LEU A 228      61.576  52.410  99.507  1.00  0.00           N
ATOM   3685  CA  LEU A 228      62.386  53.400 100.188  1.00  0.00           C
ATOM   3687  CB  LEU A 228      61.635  54.741 100.276  1.00  0.00           C
ATOM   3690  CG  LEU A 228      61.105  55.300  98.938  1.00  0.00           C
ATOM   3692  CD1 LEU A 228      60.286  56.561  99.188  1.00  0.00           C
ATOM   3696  CD2 LEU A 228      62.246  55.591  97.967  1.00  0.00           C
ATOM   3700  C   LEU A 228      62.815  52.930 101.587  1.00  0.00           C
ATOM   3701  O   LEU A 228      63.766  53.441 102.177  1.00  0.00           O
ATOM   3702  N   TRP A 229      62.135  51.911 102.128  1.00  0.00           N
ATOM   3704  CA  TRP A 229      62.475  51.221 103.357  1.00  0.00           C
ATOM   3706  CB  TRP A 229      61.216  50.910 104.217  1.00  0.00           C
ATOM   3709  CG  TRP A 229      60.456  52.090 104.747  1.00  0.00           C
ATOM   3710  CD1 TRP A 229      60.426  52.491 106.058  1.00  0.00           C
ATOM   3712  NE1 TRP A 229      59.635  53.600 106.198  1.00  0.00           N
ATOM   3714  CE2 TRP A 229      59.106  53.930 104.987  1.00  0.00           C
ATOM   3715  CD2 TRP A 229      59.595  53.010 104.038  1.00  0.00           C
ATOM   3716  CE3 TRP A 229      59.176  53.110 102.706  1.00  0.00           C
ATOM   3718  CZ3 TRP A 229      58.306  54.141 102.347  1.00  0.00           C
ATOM   3720  CZ2 TRP A 229      58.255  54.961 104.628  1.00  0.00           C
ATOM   3722  CH2 TRP A 229      57.856  55.050 103.297  1.00  0.00           C
ATOM   3724  C   TRP A 229      63.206  49.920 103.068  1.00  0.00           C
ATOM   3725  O   TRP A 229      63.505  49.171 103.997  1.00  0.00           O
ATOM   3726  N   ASP A 230      63.575  49.611 101.807  1.00  0.00           N
ATOM   3728  CA  ASP A 230      64.645  48.651 101.557  1.00  0.00           C
ATOM   3730  CB  ASP A 230      64.416  47.711 100.337  1.00  0.00           C
ATOM   3733  CG  ASP A 230      65.396  46.550 100.346  1.00  0.00           C
ATOM   3734  OD1 ASP A 230      66.596  46.741  99.996  1.00  0.00           O
ATOM   3735  OD2 ASP A 230      64.986  45.461 100.848  1.00  0.00           O
ATOM   3736  C   ASP A 230      65.956  49.450 101.456  1.00  0.00           C
ATOM   3737  O   ASP A 230      66.016  50.480 100.768  1.00  0.00           O
ATOM   3738  N   PRO A 231      67.016  49.061 102.136  1.00  0.00           N
ATOM   3739  CD  PRO A 231      67.016  48.000 103.147  1.00  0.00           C
ATOM   3742  CA  PRO A 231      68.255  49.811 102.117  1.00  0.00           C
ATOM   3744  CB  PRO A 231      69.056  49.250 103.308  1.00  0.00           C
ATOM   3747  CG  PRO A 231      68.475  47.870 103.558  1.00  0.00           C
ATOM   3750  C   PRO A 231      68.956  49.660 100.778  1.00  0.00           C
ATOM   3751  O   PRO A 231      69.525  50.630 100.298  1.00  0.00           O
ATOM   3752  N   VAL A 232      68.925  48.470 100.136  1.00  0.00           N
ATOM   3754  CA  VAL A 232      69.596  48.241  98.857  1.00  0.00           C
ATOM   3756  CB  VAL A 232      69.575  46.771  98.457  1.00  0.00           C
ATOM   3758  CG1 VAL A 232      70.206  46.540  97.067  1.00  0.00           C
ATOM   3762  CG2 VAL A 232      70.355  45.960  99.518  1.00  0.00           C
ATOM   3766  C   VAL A 232      69.026  49.120  97.757  1.00  0.00           C
ATOM   3767  O   VAL A 232      69.755  49.790  97.018  1.00  0.00           O
ATOM   3768  N   ASP A 233      67.696  49.230  97.677  1.00  0.00           N
ATOM   3770  CA  ASP A 233      67.025  50.160  96.787  1.00  0.00           C
ATOM   3772  CB  ASP A 233      65.495  50.001  96.927  1.00  0.00           C
ATOM   3775  CG  ASP A 233      65.035  48.660  96.368  1.00  0.00           C
ATOM   3776  OD1 ASP A 233      65.806  48.031  95.597  1.00  0.00           O
ATOM   3777  OD2 ASP A 233      63.865  48.330  96.667  1.00  0.00           O
ATOM   3778  C   ASP A 233      67.395  51.610  97.067  1.00  0.00           C
ATOM   3779  O   ASP A 233      67.675  52.401  96.168  1.00  0.00           O
ATOM   3780  N   ALA A 234      67.435  52.000  98.348  1.00  0.00           N
ATOM   3782  CA  ALA A 234      67.846  53.320  98.777  1.00  0.00           C
ATOM   3784  CB  ALA A 234      67.636  53.470 100.288  1.00  0.00           C
ATOM   3788  C   ALA A 234      69.266  53.730  98.386  1.00  0.00           C
ATOM   3789  O   ALA A 234      69.475  54.880  97.998  1.00  0.00           O
ATOM   3790  N   ILE A 235      70.245  52.800  98.408  1.00  0.00           N
ATOM   3792  CA  ILE A 235      71.556  53.010  97.798  1.00  0.00           C
ATOM   3794  CB  ILE A 235      72.446  51.771  97.977  1.00  0.00           C
ATOM   3796  CG2 ILE A 235      73.776  51.870  97.198  1.00  0.00           C
ATOM   3800  CG1 ILE A 235      72.725  51.450  99.458  1.00  0.00           C
ATOM   3803  CD  ILE A 235      73.395  52.581 100.257  1.00  0.00           C
ATOM   3807  C   ILE A 235      71.465  53.380  96.316  1.00  0.00           C
ATOM   3808  O   ILE A 235      72.056  54.380  95.887  1.00  0.00           O
ATOM   3809  N   GLY A 236      70.676  52.630  95.518  1.00  0.00           N
ATOM   3811  CA  GLY A 236      70.495  52.891  94.088  1.00  0.00           C
ATOM   3814  C   GLY A 236      69.725  54.141  93.757  1.00  0.00           C
ATOM   3815  O   GLY A 236      70.066  54.891  92.838  1.00  0.00           O
ATOM   3816  N   SER A 237      68.645  54.411  94.508  1.00  0.00           N
ATOM   3818  CA  SER A 237      67.836  55.610  94.398  1.00  0.00           C
ATOM   3820  CB  SER A 237      66.655  55.570  95.397  1.00  0.00           C
ATOM   3823  OG  SER A 237      65.746  54.520  95.066  1.00  0.00           O
ATOM   3825  C   SER A 237      68.596  56.890  94.667  1.00  0.00           C
ATOM   3826  O   SER A 237      68.505  57.851  93.908  1.00  0.00           O
ATOM   3827  N   VAL A 238      69.426  56.940  95.737  1.00  0.00           N
ATOM   3829  CA  VAL A 238      70.355  58.040  95.977  1.00  0.00           C
ATOM   3831  CB  VAL A 238      71.105  57.901  97.308  1.00  0.00           C
ATOM   3833  CG1 VAL A 238      72.225  58.950  97.457  1.00  0.00           C
ATOM   3837  CG2 VAL A 238      70.105  58.101  98.457  1.00  0.00           C
ATOM   3841  C   VAL A 238      71.346  58.180  94.837  1.00  0.00           C
ATOM   3842  O   VAL A 238      71.586  59.281  94.338  1.00  0.00           O
ATOM   3843  N   ALA A 239      71.895  57.061  94.356  1.00  0.00           N
ATOM   3845  CA  ALA A 239      72.795  57.031  93.237  1.00  0.00           C
ATOM   3847  CB  ALA A 239      73.316  55.591  93.088  1.00  0.00           C
ATOM   3851  C   ALA A 239      72.215  57.571  91.926  1.00  0.00           C
ATOM   3852  O   ALA A 239      72.855  58.380  91.257  1.00  0.00           O
ATOM   3853  N   ASN A 240      70.965  57.210  91.558  1.00  0.00           N
ATOM   3855  CA  ASN A 240      70.245  57.821  90.448  1.00  0.00           C
ATOM   3857  CB  ASN A 240      68.925  57.041  90.128  1.00  0.00           C
ATOM   3860  CG  ASN A 240      68.185  57.550  88.878  1.00  0.00           C
ATOM   3861  OD1 ASN A 240      68.696  58.361  88.097  1.00  0.00           O
ATOM   3862  ND2 ASN A 240      66.946  57.080  88.638  1.00  0.00           N
ATOM   3865  C   ASN A 240      70.016  59.330  90.628  1.00  0.00           C
ATOM   3866  O   ASN A 240      70.276  60.120  89.727  1.00  0.00           O
ATOM   3867  N   TYR A 241      69.596  59.770  91.838  1.00  0.00           N
ATOM   3869  CA  TYR A 241      69.356  61.171  92.137  1.00  0.00           C
ATOM   3871  CB  TYR A 241      68.876  61.281  93.617  1.00  0.00           C
ATOM   3874  CG  TYR A 241      68.395  62.660  93.997  1.00  0.00           C
ATOM   3875  CD1 TYR A 241      69.245  63.630  94.548  1.00  0.00           C
ATOM   3877  CE1 TYR A 241      68.725  64.880  94.947  1.00  0.00           C
ATOM   3879  CZ  TYR A 241      67.366  65.171  94.777  1.00  0.00           C
ATOM   3880  OH  TYR A 241      66.846  66.430  95.118  1.00  0.00           O
ATOM   3882  CD2 TYR A 241      67.036  62.950  93.878  1.00  0.00           C
ATOM   3884  CE2 TYR A 241      66.526  64.200  94.238  1.00  0.00           C
ATOM   3886  C   TYR A 241      70.596  62.050  91.917  1.00  0.00           C
ATOM   3887  O   TYR A 241      70.526  63.120  91.298  1.00  0.00           O
ATOM   3888  N   PHE A 242      71.766  61.581  92.376  1.00  0.00           N
ATOM   3890  CA  PHE A 242      73.056  62.171  92.087  1.00  0.00           C
ATOM   3892  CB  PHE A 242      74.155  61.541  92.988  1.00  0.00           C
ATOM   3895  CG  PHE A 242      74.236  62.300  94.277  1.00  0.00           C
ATOM   3896  CD1 PHE A 242      73.456  61.950  95.397  1.00  0.00           C
ATOM   3898  CE1 PHE A 242      73.516  62.720  96.567  1.00  0.00           C
ATOM   3900  CZ  PHE A 242      74.365  63.830  96.637  1.00  0.00           C
ATOM   3902  CD2 PHE A 242      75.105  63.391  94.368  1.00  0.00           C
ATOM   3904  CE2 PHE A 242      75.166  64.160  95.537  1.00  0.00           C
ATOM   3906  C   PHE A 242      73.496  62.211  90.637  1.00  0.00           C
ATOM   3907  O   PHE A 242      73.905  63.260  90.158  1.00  0.00           O
ATOM   3908  N   LYS A 243      73.376  61.111  89.837  1.00  0.00           N
ATOM   3910  CA  LYS A 243      73.756  61.171  88.417  1.00  0.00           C
ATOM   3912  CB  LYS A 243      73.736  59.790  87.668  1.00  0.00           C
ATOM   3915  CG  LYS A 243      72.376  59.281  87.148  1.00  0.00           C
ATOM   3918  CD  LYS A 243      72.465  58.171  86.068  1.00  0.00           C
ATOM   3921  CE  LYS A 243      71.056  57.730  85.658  1.00  0.00           C
ATOM   3924  NZ  LYS A 243      71.045  56.441  84.938  1.00  0.00           N
ATOM   3928  C   LYS A 243      72.905  62.181  87.658  1.00  0.00           C
ATOM   3929  O   LYS A 243      73.405  62.891  86.777  1.00  0.00           O
ATOM   3930  N   ALA A 244      71.596  62.260  87.967  1.00  0.00           N
ATOM   3932  CA  ALA A 244      70.635  63.071  87.248  1.00  0.00           C
ATOM   3934  CB  ALA A 244      69.236  62.620  87.668  1.00  0.00           C
ATOM   3938  C   ALA A 244      70.816  64.571  87.447  1.00  0.00           C
ATOM   3939  O   ALA A 244      70.696  65.340  86.497  1.00  0.00           O
ATOM   3940  N   HIS A 245      71.225  64.970  88.657  1.00  0.00           N
ATOM   3942  CA  HIS A 245      71.495  66.351  89.018  1.00  0.00           C
ATOM   3944  CB  HIS A 245      71.215  66.581  90.527  1.00  0.00           C
ATOM   3947  ND1 HIS A 245      69.065  65.601  91.456  1.00  0.00           N
ATOM   3949  CG  HIS A 245      69.746  66.630  90.846  1.00  0.00           C
ATOM   3950  CE1 HIS A 245      67.826  66.050  91.738  1.00  0.00           C
ATOM   3952  NE2 HIS A 245      67.666  67.321  91.386  1.00  0.00           N
ATOM   3953  CD2 HIS A 245      68.865  67.671  90.807  1.00  0.00           C
ATOM   3955  C   HIS A 245      72.926  66.770  88.708  1.00  0.00           C
ATOM   3956  O   HIS A 245      73.395  67.840  89.137  1.00  0.00           O
ATOM   3957  N   GLY A 246      73.655  65.950  87.926  1.00  0.00           N
ATOM   3959  CA  GLY A 246      74.965  66.290  87.407  1.00  0.00           C
ATOM   3962  C   GLY A 246      76.096  65.950  88.346  1.00  0.00           C
ATOM   3963  O   GLY A 246      76.965  66.770  88.617  1.00  0.00           O
ATOM   3964  N   TRP A 247      76.105  64.731  88.878  1.00  0.00           N
ATOM   3966  CA  TRP A 247      77.285  64.190  89.538  1.00  0.00           C
ATOM   3968  CB  TRP A 247      76.946  63.050  90.527  1.00  0.00           C
ATOM   3971  CG  TRP A 247      78.155  62.540  91.257  1.00  0.00           C
ATOM   3972  CD1 TRP A 247      78.996  61.531  90.868  1.00  0.00           C
ATOM   3974  NE1 TRP A 247      80.126  61.561  91.628  1.00  0.00           N
ATOM   3976  CE2 TRP A 247      80.036  62.571  92.537  1.00  0.00           C
ATOM   3977  CD2 TRP A 247      78.795  63.221  92.337  1.00  0.00           C
ATOM   3978  CE3 TRP A 247      78.446  64.321  93.106  1.00  0.00           C
ATOM   3980  CZ3 TRP A 247      79.306  64.711  94.128  1.00  0.00           C
ATOM   3982  CZ2 TRP A 247      80.915  63.000  93.498  1.00  0.00           C
ATOM   3984  CH2 TRP A 247      80.526  64.071  94.307  1.00  0.00           C
ATOM   3986  C   TRP A 247      78.266  63.660  88.507  1.00  0.00           C
ATOM   3987  O   TRP A 247      77.975  62.711  87.787  1.00  0.00           O
ATOM   3988  N   VAL A 248      79.476  64.230  88.417  1.00  0.00           N
ATOM   3990  CA  VAL A 248      80.485  63.751  87.488  1.00  0.00           C
ATOM   3992  CB  VAL A 248      81.166  64.871  86.707  1.00  0.00           C
ATOM   3994  CG1 VAL A 248      81.626  66.001  87.647  1.00  0.00           C
ATOM   3998  CG2 VAL A 248      82.325  64.330  85.846  1.00  0.00           C
ATOM   4002  C   VAL A 248      81.465  62.831  88.197  1.00  0.00           C
ATOM   4003  O   VAL A 248      82.045  63.151  89.238  1.00  0.00           O
ATOM   4004  N   LYS A 249      81.636  61.581  87.706  1.00  0.00           N
ATOM   4006  CA  LYS A 249      82.556  60.661  88.327  1.00  0.00           C
ATOM   4008  CB  LYS A 249      82.366  59.201  87.887  1.00  0.00           C
ATOM   4011  CG  LYS A 249      82.825  58.821  86.467  1.00  0.00           C
ATOM   4014  CD  LYS A 249      83.206  57.331  86.408  1.00  0.00           C
ATOM   4017  CE  LYS A 249      82.145  56.461  87.067  1.00  0.00           C
ATOM   4020  NZ  LYS A 249      82.295  55.071  86.667  1.00  0.00           N
ATOM   4024  C   LYS A 249      84.025  61.040  88.197  1.00  0.00           C
ATOM   4025  O   LYS A 249      84.516  61.491  87.158  1.00  0.00           O
ATOM   4026  N   GLY A 250      84.766  60.840  89.298  1.00  0.00           N
ATOM   4028  CA  GLY A 250      86.216  60.981  89.356  1.00  0.00           C
ATOM   4031  C   GLY A 250      86.686  62.380  89.587  1.00  0.00           C
ATOM   4032  O   GLY A 250      87.876  62.610  89.777  1.00  0.00           O
ATOM   4033  N   ASP A 251      85.766  63.361  89.618  1.00  0.00           N
ATOM   4035  CA  ASP A 251      86.116  64.751  89.807  1.00  0.00           C
ATOM   4037  CB  ASP A 251      85.275  65.690  88.878  1.00  0.00           C
ATOM   4040  CG  ASP A 251      85.935  65.891  87.528  1.00  0.00           C
ATOM   4041  OD1 ASP A 251      87.075  65.410  87.337  1.00  0.00           O
ATOM   4042  OD2 ASP A 251      85.405  66.660  86.676  1.00  0.00           O
ATOM   4043  C   ASP A 251      86.026  65.171  91.257  1.00  0.00           C
ATOM   4044  O   ASP A 251      85.405  64.550  92.127  1.00  0.00           O
ATOM   4045  N   GLN A 252      86.745  66.261  91.577  1.00  0.00           N
ATOM   4047  CA  GLN A 252      86.785  66.861  92.887  1.00  0.00           C
ATOM   4049  CB  GLN A 252      87.895  67.940  92.997  1.00  0.00           C
ATOM   4052  CG  GLN A 252      89.316  67.410  92.636  1.00  0.00           C
ATOM   4055  CD  GLN A 252      90.336  68.550  92.577  1.00  0.00           C
ATOM   4056  OE1 GLN A 252      90.016  69.671  92.188  1.00  0.00           O
ATOM   4057  NE2 GLN A 252      91.616  68.291  92.917  1.00  0.00           N
ATOM   4060  C   GLN A 252      85.426  67.400  93.327  1.00  0.00           C
ATOM   4061  O   GLN A 252      84.636  67.910  92.537  1.00  0.00           O
ATOM   4062  N   VAL A 253      85.115  67.270  94.627  1.00  0.00           N
ATOM   4064  CA  VAL A 253      83.946  67.880  95.247  1.00  0.00           C
ATOM   4066  CB  VAL A 253      83.605  67.141  96.537  1.00  0.00           C
ATOM   4068  CG1 VAL A 253      82.416  67.791  97.276  1.00  0.00           C
ATOM   4072  CG2 VAL A 253      83.255  65.721  96.117  1.00  0.00           C
ATOM   4076  C   VAL A 253      84.256  69.311  95.566  1.00  0.00           C
ATOM   4077  O   VAL A 253      83.616  70.261  95.128  1.00  0.00           O
ATOM   4078  N   ALA A 254      85.325  69.471  96.348  1.00  0.00           N
ATOM   4080  CA  ALA A 254      85.856  70.730  96.717  1.00  0.00           C
ATOM   4082  CB  ALA A 254      85.155  71.281  97.967  1.00  0.00           C
ATOM   4086  C   ALA A 254      87.316  70.440  96.977  1.00  0.00           C
ATOM   4087  O   ALA A 254      87.705  69.300  97.207  1.00  0.00           O
ATOM   4088  N   VAL A 255      88.155  71.480  96.917  1.00  0.00           N
ATOM   4090  CA  VAL A 255      89.536  71.410  97.378  1.00  0.00           C
ATOM   4092  CB  VAL A 255      90.615  71.500  96.298  1.00  0.00           C
ATOM   4094  CG1 VAL A 255      90.436  70.340  95.317  1.00  0.00           C
ATOM   4098  CG2 VAL A 255      90.556  72.821  95.508  1.00  0.00           C
ATOM   4102  C   VAL A 255      89.746  72.511  98.378  1.00  0.00           C
ATOM   4103  O   VAL A 255      89.155  73.580  98.268  1.00  0.00           O
ATOM   4104  N   MET A 256      90.586  72.290  99.397  1.00  0.00           N
ATOM   4106  CA  MET A 256      90.926  73.330 100.346  1.00  0.00           C
ATOM   4108  CB  MET A 256      91.665  72.720 101.557  1.00  0.00           C
ATOM   4111  CG  MET A 256      91.865  73.681 102.747  1.00  0.00           C
ATOM   4114  SD  MET A 256      92.746  72.931 104.147  1.00  0.00           S
ATOM   4115  CE  MET A 256      91.525  71.671 104.598  1.00  0.00           C
ATOM   4119  C   MET A 256      91.756  74.431  99.677  1.00  0.00           C
ATOM   4120  O   MET A 256      92.575  74.151  98.806  1.00  0.00           O
ATOM   4121  N   ALA A 257      91.556  75.700 100.048  1.00  0.00           N
ATOM   4123  CA  ALA A 257      92.355  76.811  99.587  1.00  0.00           C
ATOM   4125  CB  ALA A 257      91.455  77.991  99.167  1.00  0.00           C
ATOM   4129  C   ALA A 257      93.286  77.270 100.688  1.00  0.00           C
ATOM   4130  O   ALA A 257      92.905  77.410 101.856  1.00  0.00           O
ATOM   4131  N   ASN A 258      94.545  77.571 100.368  1.00  0.00           N
ATOM   4133  CA  ASN A 258      95.436  78.241 101.287  1.00  0.00           C
ATOM   4135  CB  ASN A 258      96.916  77.851 101.077  1.00  0.00           C
ATOM   4138  CG  ASN A 258      97.056  76.330 101.067  1.00  0.00           C
ATOM   4139  OD1 ASN A 258      96.785  75.620 102.047  1.00  0.00           O
ATOM   4140  ND2 ASN A 258      97.506  75.791  99.916  1.00  0.00           N
ATOM   4143  C   ASN A 258      95.215  79.731 101.117  1.00  0.00           C
ATOM   4144  O   ASN A 258      94.676  80.181 100.097  1.00  0.00           O
ATOM   4145  N   GLY A 259      95.535  80.531 102.158  1.00  0.00           N
ATOM   4147  CA  GLY A 259      95.376  81.991 102.098  1.00  0.00           C
ATOM   4150  C   GLY A 259      94.165  82.450 102.858  1.00  0.00           C
ATOM   4151  O   GLY A 259      93.646  81.730 103.698  1.00  0.00           O
ATOM   4152  N   GLN A 260      93.706  83.690 102.627  1.00  0.00           N
ATOM   4154  CA  GLN A 260      92.536  84.201 103.317  1.00  0.00           C
ATOM   4156  CB  GLN A 260      92.965  84.861 104.668  1.00  0.00           C
ATOM   4159  CG  GLN A 260      91.925  84.780 105.827  1.00  0.00           C
ATOM   4162  CD  GLN A 260      92.025  83.541 106.727  1.00  0.00           C
ATOM   4163  OE1 GLN A 260      91.665  83.590 107.908  1.00  0.00           O
ATOM   4164  NE2 GLN A 260      92.486  82.390 106.198  1.00  0.00           N
ATOM   4167  C   GLN A 260      91.956  85.270 102.408  1.00  0.00           C
ATOM   4168  O   GLN A 260      92.705  86.121 101.938  1.00  0.00           O
ATOM   4169  N   ALA A 261      90.615  85.311 102.198  1.00  0.00           N
ATOM   4171  CA  ALA A 261      89.986  86.440 101.538  1.00  0.00           C
ATOM   4173  CB  ALA A 261      89.396  86.000 100.177  1.00  0.00           C
ATOM   4177  C   ALA A 261      88.885  87.061 102.408  1.00  0.00           C
ATOM   4178  O   ALA A 261      87.806  86.480 102.556  1.00  0.00           O
ATOM   4179  N   PRO A 262      89.086  88.231 102.988  1.00  0.00           N
ATOM   4180  CD  PRO A 262      90.436  88.630 103.408  1.00  0.00           C
ATOM   4183  CA  PRO A 262      88.066  88.791 103.868  1.00  0.00           C
ATOM   4185  CB  PRO A 262      88.876  89.441 104.996  1.00  0.00           C
ATOM   4188  CG  PRO A 262      90.215  89.800 104.356  1.00  0.00           C
ATOM   4191  C   PRO A 262      87.226  89.791 103.117  1.00  0.00           C
ATOM   4192  O   PRO A 262      86.236  90.291 103.647  1.00  0.00           O
ATOM   4193  N   GLY A 263      87.596  90.160 101.878  1.00  0.00           N
ATOM   4195  CA  GLY A 263      86.876  91.170 101.097  1.00  0.00           C
ATOM   4198  C   GLY A 263      85.475  90.811 100.647  1.00  0.00           C
ATOM   4199  O   GLY A 263      84.665  91.690 100.397  1.00  0.00           O
ATOM   4200  N   LEU A 264      85.176  89.511 100.477  1.00  0.00           N
ATOM   4202  CA  LEU A 264      84.105  89.041  99.617  1.00  0.00           C
ATOM   4204  CB  LEU A 264      84.736  88.250  98.427  1.00  0.00           C
ATOM   4207  CG  LEU A 264      85.905  89.001  97.697  1.00  0.00           C
ATOM   4209  CD1 LEU A 264      86.846  88.110  96.856  1.00  0.00           C
ATOM   4213  CD2 LEU A 264      85.415  90.160  96.837  1.00  0.00           C
ATOM   4217  C   LEU A 264      83.076  88.241 100.477  1.00  0.00           C
ATOM   4218  O   LEU A 264      83.526  87.571 101.398  1.00  0.00           O
ATOM   4219  N   PRO A 265      81.735  88.290 100.337  1.00  0.00           N
ATOM   4220  CD  PRO A 265      81.105  89.411  99.646  1.00  0.00           C
ATOM   4223  CA  PRO A 265      80.766  87.520 101.176  1.00  0.00           C
ATOM   4225  CB  PRO A 265      79.565  88.491 101.298  1.00  0.00           C
ATOM   4228  CG  PRO A 265      79.845  89.731 100.438  1.00  0.00           C
ATOM   4231  C   PRO A 265      80.215  86.151 100.657  1.00  0.00           C
ATOM   4232  O   PRO A 265      79.406  86.151  99.747  1.00  0.00           O
ATOM   4233  N   ASN A 266      80.576  84.971 101.257  1.00  0.00           N
ATOM   4235  CA  ASN A 266      80.166  83.570 100.927  1.00  0.00           C
ATOM   4237  CB  ASN A 266      80.795  82.431 101.818  1.00  0.00           C
ATOM   4240  CG  ASN A 266      80.545  82.501 103.327  1.00  0.00           C
ATOM   4241  OD1 ASN A 266      80.545  81.470 103.997  1.00  0.00           O
ATOM   4242  ND2 ASN A 266      80.296  83.700 103.898  1.00  0.00           N
ATOM   4245  C   ASN A 266      78.706  83.110 100.768  1.00  0.00           C
ATOM   4246  O   ASN A 266      77.776  83.590 101.408  1.00  0.00           O
ATOM   4247  N   GLY A 267      78.566  81.981 100.018  1.00  0.00           N
ATOM   4249  CA  GLY A 267      77.486  80.991 100.078  1.00  0.00           C
ATOM   4252  C   GLY A 267      77.905  79.761  99.307  1.00  0.00           C
ATOM   4253  O   GLY A 267      79.096  79.581  99.057  1.00  0.00           O
ATOM   4254  N   PHE A 268      76.946  78.901  98.868  1.00  0.00           N
ATOM   4256  CA  PHE A 268      77.225  77.811  97.938  1.00  0.00           C
ATOM   4258  CB  PHE A 268      76.586  76.450  98.386  1.00  0.00           C
ATOM   4261  CG  PHE A 268      75.075  76.520  98.448  1.00  0.00           C
ATOM   4262  CD1 PHE A 268      74.435  76.901  99.636  1.00  0.00           C
ATOM   4264  CE1 PHE A 268      73.056  77.041  99.707  1.00  0.00           C
ATOM   4266  CZ  PHE A 268      72.276  76.790  98.567  1.00  0.00           C
ATOM   4268  CD2 PHE A 268      74.276  76.211  97.327  1.00  0.00           C
ATOM   4270  CE2 PHE A 268      72.885  76.370  97.378  1.00  0.00           C
ATOM   4272  C   PHE A 268      76.736  78.110  96.526  1.00  0.00           C
ATOM   4273  O   PHE A 268      77.255  77.550  95.557  1.00  0.00           O
ATOM   4274  N   LYS A 269      75.706  78.980  96.378  1.00  0.00           N
ATOM   4276  CA  LYS A 269      75.086  79.351  95.107  1.00  0.00           C
ATOM   4278  CB  LYS A 269      73.795  80.190  95.387  1.00  0.00           C
ATOM   4281  CG  LYS A 269      73.986  81.470  96.227  1.00  0.00           C
ATOM   4284  CD  LYS A 269      72.675  82.200  96.577  1.00  0.00           C
ATOM   4287  CE  LYS A 269      71.706  82.480  95.417  1.00  0.00           C
ATOM   4290  NZ  LYS A 269      72.266  83.231  94.258  1.00  0.00           N
ATOM   4294  C   LYS A 269      76.035  80.090  94.167  1.00  0.00           C
ATOM   4295  O   LYS A 269      76.256  79.721  93.018  1.00  0.00           O
ATOM   4296  N   THR A 270      76.716  81.060  94.788  1.00  0.00           N
ATOM   4298  CA  THR A 270      78.086  81.520  94.637  1.00  0.00           C
ATOM   4300  CB  THR A 270      78.695  80.971  95.908  1.00  0.00           C
ATOM   4302  OG1 THR A 270      78.026  81.571  96.996  1.00  0.00           O
ATOM   4304  CG2 THR A 270      80.176  81.170  96.147  1.00  0.00           C
ATOM   4308  C   THR A 270      78.905  81.130  93.438  1.00  0.00           C
ATOM   4309  O   THR A 270      79.096  79.961  93.128  1.00  0.00           O
ATOM   4310  N   LYS A 271      79.456  82.140  92.728  1.00  0.00           N
ATOM   4312  CA  LYS A 271      80.446  81.921  91.688  1.00  0.00           C
ATOM   4314  CB  LYS A 271      79.826  81.871  90.257  1.00  0.00           C
ATOM   4317  CG  LYS A 271      78.926  80.650  89.996  1.00  0.00           C
ATOM   4320  CD  LYS A 271      79.705  79.330  90.028  1.00  0.00           C
ATOM   4323  CE  LYS A 271      78.816  78.091  89.848  1.00  0.00           C
ATOM   4326  NZ  LYS A 271      77.905  77.921  90.998  1.00  0.00           N
ATOM   4330  C   LYS A 271      81.486  83.010  91.738  1.00  0.00           C
ATOM   4331  O   LYS A 271      81.166  84.171  91.947  1.00  0.00           O
ATOM   4332  N   TYR A 272      82.755  82.641  91.518  1.00  0.00           N
ATOM   4334  CA  TYR A 272      83.766  83.520  90.977  1.00  0.00           C
ATOM   4336  CB  TYR A 272      84.736  84.150  92.038  1.00  0.00           C
ATOM   4339  CG  TYR A 272      84.245  85.400  92.706  1.00  0.00           C
ATOM   4340  CD1 TYR A 272      83.306  86.281  92.148  1.00  0.00           C
ATOM   4342  CE1 TYR A 272      82.855  87.401  92.868  1.00  0.00           C
ATOM   4344  CZ  TYR A 272      83.346  87.671  94.137  1.00  0.00           C
ATOM   4345  OH  TYR A 272      82.816  88.761  94.848  1.00  0.00           O
ATOM   4347  CD2 TYR A 272      84.746  85.701  93.997  1.00  0.00           C
ATOM   4349  CE2 TYR A 272      84.266  86.790  94.717  1.00  0.00           C
ATOM   4351  C   TYR A 272      84.575  82.720  90.007  1.00  0.00           C
ATOM   4352  O   TYR A 272      84.596  81.480  90.048  1.00  0.00           O
ATOM   4353  N   SER A 273      85.316  83.410  89.137  1.00  0.00           N
ATOM   4355  CA  SER A 273      86.385  82.811  88.377  1.00  0.00           C
ATOM   4357  CB  SER A 273      86.905  83.800  87.327  1.00  0.00           C
ATOM   4360  OG  SER A 273      87.376  84.980  87.957  1.00  0.00           O
ATOM   4362  C   SER A 273      87.545  82.410  89.268  1.00  0.00           C
ATOM   4363  O   SER A 273      87.705  82.891  90.387  1.00  0.00           O
ATOM   4364  N   ILE A 274      88.426  81.501  88.778  1.00  0.00           N
ATOM   4366  CA  ILE A 274      89.676  81.230  89.468  1.00  0.00           C
ATOM   4368  CB  ILE A 274      90.426  80.031  88.908  1.00  0.00           C
ATOM   4370  CG2 ILE A 274      91.715  79.810  89.727  1.00  0.00           C
ATOM   4374  CG1 ILE A 274      89.596  78.730  88.988  1.00  0.00           C
ATOM   4377  CD  ILE A 274      90.215  77.561  88.237  1.00  0.00           C
ATOM   4381  C   ILE A 274      90.545  82.490  89.548  1.00  0.00           C
ATOM   4382  O   ILE A 274      91.225  82.720  90.548  1.00  0.00           O
ATOM   4383  N   SER A 275      90.526  83.351  88.517  1.00  0.00           N
ATOM   4385  CA  SER A 275      91.266  84.601  88.477  1.00  0.00           C
ATOM   4387  CB  SER A 275      91.096  85.351  87.137  1.00  0.00           C
ATOM   4390  OG  SER A 275      89.726  85.580  86.787  1.00  0.00           O
ATOM   4392  C   SER A 275      90.905  85.571  89.587  1.00  0.00           C
ATOM   4393  O   SER A 275      91.766  86.181  90.228  1.00  0.00           O
ATOM   4394  N   GLN A 276      89.606  85.711  89.888  1.00  0.00           N
ATOM   4396  CA  GLN A 276      89.136  86.480  91.017  1.00  0.00           C
ATOM   4398  CB  GLN A 276      87.585  86.531  90.998  1.00  0.00           C
ATOM   4401  CG  GLN A 276      87.025  87.471  89.907  1.00  0.00           C
ATOM   4404  CD  GLN A 276      85.495  87.450  89.837  1.00  0.00           C
ATOM   4405  OE1 GLN A 276      84.836  86.480  89.478  1.00  0.00           O
ATOM   4406  NE2 GLN A 276      84.925  88.611  90.257  1.00  0.00           N
ATOM   4409  C   GLN A 276      89.615  85.960  92.356  1.00  0.00           C
ATOM   4410  O   GLN A 276      90.115  86.711  93.197  1.00  0.00           O
ATOM   4411  N   LEU A 277      89.525  84.640  92.577  1.00  0.00           N
ATOM   4413  CA  LEU A 277      90.026  83.991  93.766  1.00  0.00           C
ATOM   4415  CB  LEU A 277      89.536  82.531  93.816  1.00  0.00           C
ATOM   4418  CG  LEU A 277      87.985  82.431  93.886  1.00  0.00           C
ATOM   4420  CD1 LEU A 277      87.526  80.981  93.798  1.00  0.00           C
ATOM   4424  CD2 LEU A 277      87.425  83.071  95.158  1.00  0.00           C
ATOM   4428  C   LEU A 277      91.536  84.120  93.927  1.00  0.00           C
ATOM   4429  O   LEU A 277      92.045  84.441  95.007  1.00  0.00           O
ATOM   4430  N   ALA A 278      92.295  83.991  92.838  1.00  0.00           N
ATOM   4432  CA  ALA A 278      93.706  84.311  92.798  1.00  0.00           C
ATOM   4434  CB  ALA A 278      94.256  83.940  91.408  1.00  0.00           C
ATOM   4438  C   ALA A 278      94.056  85.770  93.137  1.00  0.00           C
ATOM   4439  O   ALA A 278      95.016  86.030  93.868  1.00  0.00           O
ATOM   4440  N   ALA A 279      93.275  86.760  92.668  1.00  0.00           N
ATOM   4442  CA  ALA A 279      93.456  88.161  93.008  1.00  0.00           C
ATOM   4444  CB  ALA A 279      92.626  89.001  92.027  1.00  0.00           C
ATOM   4448  C   ALA A 279      93.035  88.511  94.438  1.00  0.00           C
ATOM   4449  O   ALA A 279      93.426  89.551  94.977  1.00  0.00           O
ATOM   4450  N   ALA A 280      92.246  87.641  95.088  1.00  0.00           N
ATOM   4452  CA  ALA A 280      91.735  87.781  96.418  1.00  0.00           C
ATOM   4454  CB  ALA A 280      90.296  87.210  96.448  1.00  0.00           C
ATOM   4458  C   ALA A 280      92.575  87.040  97.448  1.00  0.00           C
ATOM   4459  O   ALA A 280      92.246  87.040  98.628  1.00  0.00           O
ATOM   4460  N   GLY A 281      93.706  86.431  97.047  1.00  0.00           N
ATOM   4462  CA  GLY A 281      94.676  85.860  97.977  1.00  0.00           C
ATOM   4465  C   GLY A 281      94.425  84.421  98.348  1.00  0.00           C
ATOM   4466  O   GLY A 281      94.876  83.961  99.397  1.00  0.00           O
ATOM   4467  N   LEU A 282      93.745  83.670  97.467  1.00  0.00           N
ATOM   4469  CA  LEU A 282      93.636  82.241  97.548  1.00  0.00           C
ATOM   4471  CB  LEU A 282      92.226  81.701  97.168  1.00  0.00           C
ATOM   4474  CG  LEU A 282      91.055  82.091  98.106  1.00  0.00           C
ATOM   4476  CD1 LEU A 282      91.385  81.851  99.587  1.00  0.00           C
ATOM   4480  CD2 LEU A 282      90.535  83.511  97.887  1.00  0.00           C
ATOM   4484  C   LEU A 282      94.655  81.590  96.618  1.00  0.00           C
ATOM   4485  O   LEU A 282      95.106  82.160  95.618  1.00  0.00           O
ATOM   4486  N   THR A 283      95.036  80.351  96.938  1.00  0.00           N
ATOM   4488  CA  THR A 283      95.725  79.441  96.038  1.00  0.00           C
ATOM   4490  CB  THR A 283      97.255  79.481  96.176  1.00  0.00           C
ATOM   4492  OG1 THR A 283      97.926  78.641  95.247  1.00  0.00           O
ATOM   4494  CG2 THR A 283      97.715  79.061  97.578  1.00  0.00           C
ATOM   4498  C   THR A 283      95.126  78.091  96.357  1.00  0.00           C
ATOM   4499  O   THR A 283      94.905  77.811  97.548  1.00  0.00           O
ATOM   4500  N   PRO A 284      94.715  77.241  95.417  1.00  0.00           N
ATOM   4501  CD  PRO A 284      94.886  77.461  93.978  1.00  0.00           C
ATOM   4504  CA  PRO A 284      94.215  75.900  95.718  1.00  0.00           C
ATOM   4506  CB  PRO A 284      93.716  75.401  94.356  1.00  0.00           C
ATOM   4509  CG  PRO A 284      94.626  76.101  93.337  1.00  0.00           C
ATOM   4512  C   PRO A 284      95.246  74.980  96.357  1.00  0.00           C
ATOM   4513  O   PRO A 284      96.446  75.130  96.126  1.00  0.00           O
ATOM   4514  N   GLN A 285      94.816  74.011  97.168  1.00  0.00           N
ATOM   4516  CA  GLN A 285      95.706  73.041  97.788  1.00  0.00           C
ATOM   4518  CB  GLN A 285      95.196  72.691  99.207  1.00  0.00           C
ATOM   4521  CG  GLN A 285      96.136  71.781 100.037  1.00  0.00           C
ATOM   4524  CD  GLN A 285      95.506  71.421 101.386  1.00  0.00           C
ATOM   4525  OE1 GLN A 285      94.816  70.410 101.507  1.00  0.00           O
ATOM   4526  NE2 GLN A 285      95.736  72.270 102.408  1.00  0.00           N
ATOM   4529  C   GLN A 285      95.795  71.760  96.958  1.00  0.00           C
ATOM   4530  O   GLN A 285      96.605  70.880  97.238  1.00  0.00           O
ATOM   4531  N   GLN A 286      95.016  71.651  95.868  1.00  0.00           N
ATOM   4533  CA  GLN A 286      95.196  70.611  94.876  1.00  0.00           C
ATOM   4535  CB  GLN A 286      94.285  69.370  95.118  1.00  0.00           C
ATOM   4538  CG  GLN A 286      94.636  68.501  96.338  1.00  0.00           C
ATOM   4541  CD  GLN A 286      95.996  67.791  96.287  1.00  0.00           C
ATOM   4542  OE1 GLN A 286      96.435  67.220  97.286  1.00  0.00           O
ATOM   4543  NE2 GLN A 286      96.665  67.791  95.107  1.00  0.00           N
ATOM   4546  C   GLN A 286      94.805  71.211  93.548  1.00  0.00           C
ATOM   4547  O   GLN A 286      93.896  72.041  93.557  1.00  0.00           O
ATOM   4548  N   PRO A 287      95.415  70.861  92.418  1.00  0.00           N
ATOM   4549  CD  PRO A 287      96.536  69.910  92.337  1.00  0.00           C
ATOM   4552  CA  PRO A 287      95.045  71.340  91.098  1.00  0.00           C
ATOM   4554  CB  PRO A 287      95.816  70.450  90.118  1.00  0.00           C
ATOM   4557  CG  PRO A 287      97.045  70.031  90.908  1.00  0.00           C
ATOM   4560  C   PRO A 287      93.566  71.441  90.768  1.00  0.00           C
ATOM   4561  O   PRO A 287      92.806  70.531  91.077  1.00  0.00           O
ATOM   4562  N   LEU A 288      93.155  72.531  90.098  1.00  0.00           N
ATOM   4564  CA  LEU A 288      91.795  72.800  89.678  1.00  0.00           C
ATOM   4566  CB  LEU A 288      91.455  74.300  89.867  1.00  0.00           C
ATOM   4569  CG  LEU A 288      91.525  74.760  91.338  1.00  0.00           C
ATOM   4571  CD1 LEU A 288      91.295  76.281  91.418  1.00  0.00           C
ATOM   4575  CD2 LEU A 288      90.506  74.020  92.217  1.00  0.00           C
ATOM   4579  C   LEU A 288      91.575  72.391  88.228  1.00  0.00           C
ATOM   4580  O   LEU A 288      90.745  72.950  87.516  1.00  0.00           O
ATOM   4581  N   GLY A 289      92.316  71.370  87.757  1.00  0.00           N
ATOM   4583  CA  GLY A 289      92.276  70.830  86.397  1.00  0.00           C
ATOM   4586  C   GLY A 289      92.096  71.781  85.247  1.00  0.00           C
ATOM   4587  O   GLY A 289      92.936  72.641  84.977  1.00  0.00           O
ATOM   4588  N   ASN A 290      90.996  71.620  84.487  1.00  0.00           N
ATOM   4590  CA  ASN A 290      90.576  72.610  83.527  1.00  0.00           C
ATOM   4592  CB  ASN A 290      90.475  72.031  82.087  1.00  0.00           C
ATOM   4595  CG  ASN A 290      91.876  71.811  81.537  1.00  0.00           C
ATOM   4596  OD1 ASN A 290      92.646  72.750  81.316  1.00  0.00           O
ATOM   4597  ND2 ASN A 290      92.255  70.541  81.266  1.00  0.00           N
ATOM   4600  C   ASN A 290      89.285  73.260  83.997  1.00  0.00           C
ATOM   4601  O   ASN A 290      88.586  73.880  83.206  1.00  0.00           O
ATOM   4602  N   HIS A 291      88.976  73.190  85.317  1.00  0.00           N
ATOM   4604  CA  HIS A 291      87.965  74.031  85.977  1.00  0.00           C
ATOM   4606  CB  HIS A 291      87.715  73.671  87.477  1.00  0.00           C
ATOM   4609  ND1 HIS A 291      85.986  71.870  87.658  1.00  0.00           N
ATOM   4610  CG  HIS A 291      87.316  72.241  87.757  1.00  0.00           C
ATOM   4611  CE1 HIS A 291      85.935  70.620  88.057  1.00  0.00           C
ATOM   4613  NE2 HIS A 291      87.145  70.160  88.457  1.00  0.00           N
ATOM   4615  CD2 HIS A 291      88.035  71.200  88.277  1.00  0.00           C
ATOM   4617  C   HIS A 291      88.356  75.491  85.858  1.00  0.00           C
ATOM   4618  O   HIS A 291      89.536  75.830  85.917  1.00  0.00           O
ATOM   4619  N   GLN A 292      87.396  76.410  85.618  1.00  0.00           N
ATOM   4621  CA  GLN A 292      87.746  77.791  85.327  1.00  0.00           C
ATOM   4623  CB  GLN A 292      87.386  78.171  83.868  1.00  0.00           C
ATOM   4626  CG  GLN A 292      87.766  77.121  82.787  1.00  0.00           C
ATOM   4629  CD  GLN A 292      86.575  76.211  82.438  1.00  0.00           C
ATOM   4630  OE1 GLN A 292      85.475  76.370  82.957  1.00  0.00           O
ATOM   4631  NE2 GLN A 292      86.795  75.270  81.488  1.00  0.00           N
ATOM   4634  C   GLN A 292      87.025  78.761  86.257  1.00  0.00           C
ATOM   4635  O   GLN A 292      87.466  79.890  86.497  1.00  0.00           O
ATOM   4636  N   GLN A 293      85.915  78.320  86.868  1.00  0.00           N
ATOM   4638  CA  GLN A 293      85.196  79.050  87.868  1.00  0.00           C
ATOM   4640  CB  GLN A 293      83.935  79.750  87.277  1.00  0.00           C
ATOM   4643  CG  GLN A 293      82.726  78.840  86.938  1.00  0.00           C
ATOM   4646  CD  GLN A 293      81.595  79.651  86.308  1.00  0.00           C
ATOM   4647  OE1 GLN A 293      81.795  80.731  85.747  1.00  0.00           O
ATOM   4648  NE2 GLN A 293      80.355  79.110  86.357  1.00  0.00           N
ATOM   4651  C   GLN A 293      84.795  78.010  88.868  1.00  0.00           C
ATOM   4652  O   GLN A 293      84.726  76.830  88.568  1.00  0.00           O
ATOM   4653  N   ALA A 294      84.525  78.441  90.098  1.00  0.00           N
ATOM   4655  CA  ALA A 294      84.116  77.580  91.176  1.00  0.00           C
ATOM   4657  CB  ALA A 294      85.306  77.101  92.057  1.00  0.00           C
ATOM   4661  C   ALA A 294      83.146  78.390  91.987  1.00  0.00           C
ATOM   4662  O   ALA A 294      83.096  79.621  91.887  1.00  0.00           O
ATOM   4663  N   SER A 295      82.376  77.751  92.887  1.00  0.00           N
ATOM   4665  CA  SER A 295      81.995  78.460  94.107  1.00  0.00           C
ATOM   4667  CB  SER A 295      80.766  77.870  94.848  1.00  0.00           C
ATOM   4670  OG  SER A 295      80.876  76.461  95.028  1.00  0.00           O
ATOM   4672  C   SER A 295      83.196  78.501  95.028  1.00  0.00           C
ATOM   4673  O   SER A 295      84.086  77.660  94.947  1.00  0.00           O
ATOM   4674  N   LEU A 296      83.295  79.461  95.947  1.00  0.00           N
ATOM   4676  CA  LEU A 296      84.276  79.360  97.007  1.00  0.00           C
ATOM   4678  CB  LEU A 296      85.395  80.440  96.856  1.00  0.00           C
ATOM   4681  CG  LEU A 296      86.306  80.920  98.027  1.00  0.00           C
ATOM   4683  CD1 LEU A 296      85.635  81.081  99.397  1.00  0.00           C
ATOM   4687  CD2 LEU A 296      87.635  80.160  98.157  1.00  0.00           C
ATOM   4691  C   LEU A 296      83.446  79.290  98.268  1.00  0.00           C
ATOM   4692  O   LEU A 296      82.526  80.071  98.477  1.00  0.00           O
ATOM   4693  N   LEU A 297      83.725  78.250  99.077  1.00  0.00           N
ATOM   4695  CA  LEU A 297      82.965  77.870 100.247  1.00  0.00           C
ATOM   4697  CB  LEU A 297      82.596  76.351 100.368  1.00  0.00           C
ATOM   4700  CG  LEU A 297      81.575  75.781  99.367  1.00  0.00           C
ATOM   4702  CD1 LEU A 297      80.166  76.370  99.547  1.00  0.00           C
ATOM   4706  CD2 LEU A 297      82.005  75.950  97.917  1.00  0.00           C
ATOM   4710  C   LEU A 297      83.876  78.171 101.398  1.00  0.00           C
ATOM   4711  O   LEU A 297      85.096  78.120 101.298  1.00  0.00           O
ATOM   4712  N   ARG A 298      83.316  78.501 102.548  1.00  0.00           N
ATOM   4714  CA  ARG A 298      84.116  78.851 103.676  1.00  0.00           C
ATOM   4716  CB  ARG A 298      84.066  80.351 103.938  1.00  0.00           C
ATOM   4719  CG  ARG A 298      84.866  80.811 105.167  1.00  0.00           C
ATOM   4722  CD  ARG A 298      84.486  82.221 105.587  1.00  0.00           C
ATOM   4725  NE  ARG A 298      83.035  82.170 105.988  1.00  0.00           N
ATOM   4727  CZ  ARG A 298      82.626  81.801 107.187  1.00  0.00           C
ATOM   4728  NH1 ARG A 298      83.465  81.580 108.157  1.00  0.00           N
ATOM   4731  NH2 ARG A 298      81.346  81.720 107.457  1.00  0.00           N
ATOM   4734  C   ARG A 298      83.545  78.110 104.838  1.00  0.00           C
ATOM   4735  O   ARG A 298      82.336  78.010 104.987  1.00  0.00           O
ATOM   4736  N   LEU A 299      84.435  77.601 105.677  1.00  0.00           N
ATOM   4738  CA  LEU A 299      84.105  76.930 106.897  1.00  0.00           C
ATOM   4740  CB  LEU A 299      84.846  75.601 107.018  1.00  0.00           C
ATOM   4743  CG  LEU A 299      84.636  74.711 105.787  1.00  0.00           C
ATOM   4745  CD1 LEU A 299      85.426  73.431 106.048  1.00  0.00           C
ATOM   4749  CD2 LEU A 299      83.146  74.461 105.498  1.00  0.00           C
ATOM   4753  C   LEU A 299      84.545  77.800 108.017  1.00  0.00           C
ATOM   4754  O   LEU A 299      85.506  78.560 107.908  1.00  0.00           O
ATOM   4755  N   ASP A 300      83.795  77.730 109.108  1.00  0.00           N
ATOM   4757  CA  ASP A 300      83.946  78.630 110.206  1.00  0.00           C
ATOM   4759  CB  ASP A 300      82.575  79.201 110.568  1.00  0.00           C
ATOM   4762  CG  ASP A 300      82.796  80.591 111.077  1.00  0.00           C
ATOM   4763  OD1 ASP A 300      83.655  80.770 111.977  1.00  0.00           O
ATOM   4764  OD2 ASP A 300      82.165  81.501 110.477  1.00  0.00           O
ATOM   4765  C   ASP A 300      84.536  77.880 111.368  1.00  0.00           C
ATOM   4766  O   ASP A 300      83.976  76.901 111.856  1.00  0.00           O
ATOM   4767  N   VAL A 301      85.716  78.330 111.798  1.00  0.00           N
ATOM   4769  CA  VAL A 301      86.416  77.671 112.868  1.00  0.00           C
ATOM   4771  CB  VAL A 301      87.905  77.601 112.518  1.00  0.00           C
ATOM   4773  CG1 VAL A 301      88.626  76.581 113.427  1.00  0.00           C
ATOM   4777  CG2 VAL A 301      88.086  77.150 111.048  1.00  0.00           C
ATOM   4781  C   VAL A 301      86.105  78.501 114.108  1.00  0.00           C
ATOM   4782  O   VAL A 301      86.486  78.161 115.237  1.00  0.00           O
ATOM   4783  N   GLY A 302      85.366  79.640 113.956  1.00  0.00           N
ATOM   4785  CA  GLY A 302      84.925  80.551 115.007  1.00  0.00           C
ATOM   4788  C   GLY A 302      86.005  81.501 115.438  1.00  0.00           C
ATOM   4789  O   GLY A 302      85.786  82.690 115.638  1.00  0.00           O
ATOM   4790  N   THR A 303      87.215  80.950 115.606  1.00  0.00           N
ATOM   4792  CA  THR A 303      88.505  81.610 115.697  1.00  0.00           C
ATOM   4794  CB  THR A 303      89.586  80.601 116.106  1.00  0.00           C
ATOM   4796  OG1 THR A 303      90.886  81.151 116.166  1.00  0.00           O
ATOM   4798  CG2 THR A 303      89.726  79.451 115.107  1.00  0.00           C
ATOM   4802  C   THR A 303      88.896  82.371 114.447  1.00  0.00           C
ATOM   4803  O   THR A 303      89.456  83.460 114.488  1.00  0.00           O
ATOM   4804  N   GLY A 304      88.616  81.750 113.278  1.00  0.00           N
ATOM   4806  CA  GLY A 304      89.086  82.160 111.967  1.00  0.00           C
ATOM   4809  C   GLY A 304      88.386  81.300 110.967  1.00  0.00           C
ATOM   4810  O   GLY A 304      87.366  80.680 111.277  1.00  0.00           O
ATOM   4811  N   TYR A 305      88.916  81.221 109.738  1.00  0.00           N
ATOM   4813  CA  TYR A 305      88.206  80.540 108.666  1.00  0.00           C
ATOM   4815  CB  TYR A 305      87.796  81.480 107.496  1.00  0.00           C
ATOM   4818  CG  TYR A 305      87.486  82.860 107.988  1.00  0.00           C
ATOM   4819  CD1 TYR A 305      86.356  83.101 108.768  1.00  0.00           C
ATOM   4821  CE1 TYR A 305      86.035  84.411 109.147  1.00  0.00           C
ATOM   4823  CZ  TYR A 305      86.885  85.461 108.828  1.00  0.00           C
ATOM   4824  OH  TYR A 305      86.605  86.741 109.337  1.00  0.00           O
ATOM   4826  CD2 TYR A 305      88.336  83.931 107.658  1.00  0.00           C
ATOM   4828  CE2 TYR A 305      88.045  85.220 108.097  1.00  0.00           C
ATOM   4830  C   TYR A 305      89.086  79.470 108.077  1.00  0.00           C
ATOM   4831  O   TYR A 305      90.306  79.421 108.278  1.00  0.00           O
ATOM   4832  N   GLN A 306      88.456  78.590 107.298  1.00  0.00           N
ATOM   4834  CA  GLN A 306      89.126  77.781 106.316  1.00  0.00           C
ATOM   4836  CB  GLN A 306      89.155  76.321 106.837  1.00  0.00           C
ATOM   4839  CG  GLN A 306      90.036  75.331 106.036  1.00  0.00           C
ATOM   4842  CD  GLN A 306      90.006  73.961 106.717  1.00  0.00           C
ATOM   4843  OE1 GLN A 306      88.955  73.321 106.777  1.00  0.00           O
ATOM   4844  NE2 GLN A 306      91.136  73.510 107.308  1.00  0.00           N
ATOM   4847  C   GLN A 306      88.316  77.921 105.037  1.00  0.00           C
ATOM   4848  O   GLN A 306      87.096  77.770 105.048  1.00  0.00           O
ATOM   4849  N   TYR A 307      88.955  78.250 103.898  1.00  0.00           N
ATOM   4851  CA  TYR A 307      88.255  78.410 102.627  1.00  0.00           C
ATOM   4853  CB  TYR A 307      88.626  79.710 101.888  1.00  0.00           C
ATOM   4856  CG  TYR A 307      88.405  80.920 102.747  1.00  0.00           C
ATOM   4857  CD1 TYR A 307      89.405  81.401 103.597  1.00  0.00           C
ATOM   4859  CE1 TYR A 307      89.256  82.620 104.257  1.00  0.00           C
ATOM   4861  CZ  TYR A 307      88.105  83.390 104.048  1.00  0.00           C
ATOM   4862  OH  TYR A 307      88.026  84.660 104.617  1.00  0.00           O
ATOM   4864  CD2 TYR A 307      87.226  81.650 102.607  1.00  0.00           C
ATOM   4866  CE2 TYR A 307      87.086  82.900 103.227  1.00  0.00           C
ATOM   4868  C   TYR A 307      88.545  77.261 101.678  1.00  0.00           C
ATOM   4869  O   TYR A 307      89.556  76.561 101.798  1.00  0.00           O
ATOM   4870  N   TRP A 308      87.646  77.030 100.717  1.00  0.00           N
ATOM   4872  CA  TRP A 308      87.655  75.891  99.827  1.00  0.00           C
ATOM   4874  CB  TRP A 308      86.645  74.800 100.288  1.00  0.00           C
ATOM   4877  CG  TRP A 308      87.005  74.130 101.577  1.00  0.00           C
ATOM   4878  CD1 TRP A 308      86.986  74.660 102.837  1.00  0.00           C
ATOM   4880  NE1 TRP A 308      87.405  73.711 103.737  1.00  0.00           N
ATOM   4882  CE2 TRP A 308      87.626  72.540 103.097  1.00  0.00           C
ATOM   4883  CD2 TRP A 308      87.396  72.761 101.717  1.00  0.00           C
ATOM   4884  CE3 TRP A 308      87.565  71.700 100.827  1.00  0.00           C
ATOM   4886  CZ3 TRP A 308      87.936  70.461 101.328  1.00  0.00           C
ATOM   4888  CZ2 TRP A 308      87.936  71.300 103.606  1.00  0.00           C
ATOM   4890  CH2 TRP A 308      88.066  70.250 102.697  1.00  0.00           C
ATOM   4892  C   TRP A 308      87.176  76.330  98.467  1.00  0.00           C
ATOM   4893  O   TRP A 308      86.256  77.130  98.367  1.00  0.00           O
ATOM   4894  N   TYR A 309      87.736  75.800  97.378  1.00  0.00           N
ATOM   4896  CA  TYR A 309      87.126  75.921  96.057  1.00  0.00           C
ATOM   4898  CB  TYR A 309      88.135  75.781  94.888  1.00  0.00           C
ATOM   4901  CG  TYR A 309      89.176  76.870  94.867  1.00  0.00           C
ATOM   4902  CD1 TYR A 309      90.266  76.880  95.758  1.00  0.00           C
ATOM   4904  CE1 TYR A 309      91.266  77.860  95.648  1.00  0.00           C
ATOM   4906  CZ  TYR A 309      91.206  78.821  94.627  1.00  0.00           C
ATOM   4907  OH  TYR A 309      92.215  79.780  94.487  1.00  0.00           O
ATOM   4909  CD2 TYR A 309      89.116  77.851  93.868  1.00  0.00           C
ATOM   4911  CE2 TYR A 309      90.135  78.811  93.738  1.00  0.00           C
ATOM   4913  C   TYR A 309      86.105  74.811  95.928  1.00  0.00           C
ATOM   4914  O   TYR A 309      86.446  73.650  96.126  1.00  0.00           O
ATOM   4915  N   GLY A 310      84.836  75.141  95.618  1.00  0.00           N
ATOM   4917  CA  GLY A 310      83.766  74.171  95.438  1.00  0.00           C
ATOM   4920  C   GLY A 310      83.476  73.950  93.988  1.00  0.00           C
ATOM   4921  O   GLY A 310      83.076  74.851  93.247  1.00  0.00           O
ATOM   4922  N   LEU A 311      83.655  72.700  93.538  1.00  0.00           N
ATOM   4924  CA  LEU A 311      83.526  72.290  92.167  1.00  0.00           C
ATOM   4926  CB  LEU A 311      84.536  71.141  91.898  1.00  0.00           C
ATOM   4929  CG  LEU A 311      86.035  71.531  91.887  1.00  0.00           C
ATOM   4931  CD1 LEU A 311      86.306  72.831  91.106  1.00  0.00           C
ATOM   4935  CD2 LEU A 311      86.686  71.620  93.277  1.00  0.00           C
ATOM   4939  C   LEU A 311      82.075  71.901  91.908  1.00  0.00           C
ATOM   4940  O   LEU A 311      81.306  71.791  92.868  1.00  0.00           O
ATOM   4941  N   PRO A 312      81.616  71.711  90.658  1.00  0.00           N
ATOM   4942  CD  PRO A 312      82.336  72.061  89.426  1.00  0.00           C
ATOM   4945  CA  PRO A 312      80.246  71.300  90.338  1.00  0.00           C
ATOM   4947  CB  PRO A 312      80.226  71.090  88.816  1.00  0.00           C
ATOM   4950  CG  PRO A 312      81.696  71.160  88.377  1.00  0.00           C
ATOM   4953  C   PRO A 312      79.696  70.141  91.168  1.00  0.00           C
ATOM   4954  O   PRO A 312      78.535  70.211  91.558  1.00  0.00           O
ATOM   4955  N   ASN A 313      80.506  69.130  91.497  1.00  0.00           N
ATOM   4957  CA  ASN A 313      80.155  68.061  92.418  1.00  0.00           C
ATOM   4959  CB  ASN A 313      81.346  67.080  92.548  1.00  0.00           C
ATOM   4962  CG  ASN A 313      81.346  66.061  91.418  1.00  0.00           C
ATOM   4963  OD1 ASN A 313      80.415  65.991  90.606  1.00  0.00           O
ATOM   4964  ND2 ASN A 313      82.405  65.220  91.368  1.00  0.00           N
ATOM   4967  C   ASN A 313      79.696  68.531  93.808  1.00  0.00           C
ATOM   4968  O   ASN A 313      78.706  68.010  94.316  1.00  0.00           O
ATOM   4969  N   PHE A 314      80.316  69.550  94.456  1.00  0.00           N
ATOM   4971  CA  PHE A 314      79.775  70.130  95.697  1.00  0.00           C
ATOM   4973  CB  PHE A 314      80.696  71.281  96.227  1.00  0.00           C
ATOM   4976  CG  PHE A 314      80.255  71.730  97.597  1.00  0.00           C
ATOM   4977  CD1 PHE A 314      80.716  71.010  98.707  1.00  0.00           C
ATOM   4979  CE1 PHE A 314      80.286  71.330  99.996  1.00  0.00           C
ATOM   4981  CZ  PHE A 314      79.406  72.391 100.197  1.00  0.00           C
ATOM   4983  CD2 PHE A 314      79.365  72.800  97.807  1.00  0.00           C
ATOM   4985  CE2 PHE A 314      78.935  73.120  99.108  1.00  0.00           C
ATOM   4987  C   PHE A 314      78.376  70.700  95.497  1.00  0.00           C
ATOM   4988  O   PHE A 314      77.456  70.510  96.278  1.00  0.00           O
ATOM   4989  N   TYR A 315      78.185  71.401  94.378  1.00  0.00           N
ATOM   4991  CA  TYR A 315      76.885  71.940  93.997  1.00  0.00           C
ATOM   4993  CB  TYR A 315      77.045  72.910  92.798  1.00  0.00           C
ATOM   4996  CG  TYR A 315      75.795  73.741  92.628  1.00  0.00           C
ATOM   4997  CD1 TYR A 315      75.545  74.781  93.538  1.00  0.00           C
ATOM   4999  CE1 TYR A 315      74.365  75.520  93.447  1.00  0.00           C
ATOM   5001  CZ  TYR A 315      73.435  75.250  92.447  1.00  0.00           C
ATOM   5002  OH  TYR A 315      72.225  75.961  92.438  1.00  0.00           O
ATOM   5004  CD2 TYR A 315      74.876  73.491  91.596  1.00  0.00           C
ATOM   5006  CE2 TYR A 315      73.696  74.241  91.507  1.00  0.00           C
ATOM   5008  C   TYR A 315      75.846  70.851  93.717  1.00  0.00           C
ATOM   5009  O   TYR A 315      74.666  71.020  93.997  1.00  0.00           O
ATOM   5010  N   THR A 316      76.246  69.681  93.197  1.00  0.00           N
ATOM   5012  CA  THR A 316      75.385  68.501  93.137  1.00  0.00           C
ATOM   5014  CB  THR A 316      76.016  67.351  92.367  1.00  0.00           C
ATOM   5016  OG1 THR A 316      76.486  67.860  91.126  1.00  0.00           O
ATOM   5018  CG2 THR A 316      74.965  66.281  92.038  1.00  0.00           C
ATOM   5022  C   THR A 316      74.925  68.010  94.497  1.00  0.00           C
ATOM   5023  O   THR A 316      73.746  67.730  94.688  1.00  0.00           O
ATOM   5024  N   ILE A 317      75.816  67.980  95.518  1.00  0.00           N
ATOM   5026  CA  ILE A 317      75.426  67.691  96.897  1.00  0.00           C
ATOM   5028  CB  ILE A 317      76.626  67.680  97.846  1.00  0.00           C
ATOM   5030  CG2 ILE A 317      76.155  67.231  99.238  1.00  0.00           C
ATOM   5034  CG1 ILE A 317      77.815  66.811  97.378  1.00  0.00           C
ATOM   5037  CD  ILE A 317      77.736  65.331  97.767  1.00  0.00           C
ATOM   5041  C   ILE A 317      74.356  68.660  97.438  1.00  0.00           C
ATOM   5042  O   ILE A 317      73.395  68.260  98.097  1.00  0.00           O
ATOM   5043  N   THR A 318      74.456  69.970  97.128  1.00  0.00           N
ATOM   5045  CA  THR A 318      73.475  70.970  97.566  1.00  0.00           C
ATOM   5047  CB  THR A 318      73.896  72.450  97.478  1.00  0.00           C
ATOM   5049  OG1 THR A 318      74.005  72.931  96.138  1.00  0.00           O
ATOM   5051  CG2 THR A 318      75.255  72.671  98.157  1.00  0.00           C
ATOM   5055  C   THR A 318      72.136  70.851  96.878  1.00  0.00           C
ATOM   5056  O   THR A 318      71.166  71.480  97.308  1.00  0.00           O
ATOM   5057  N   ARG A 319      71.996  70.061  95.798  1.00  0.00           N
ATOM   5059  CA  ARG A 319      70.676  69.700  95.287  1.00  0.00           C
ATOM   5061  CB  ARG A 319      70.696  69.071  93.868  1.00  0.00           C
ATOM   5064  CG  ARG A 319      70.655  70.071  92.688  1.00  0.00           C
ATOM   5067  CD  ARG A 319      71.885  70.970  92.496  1.00  0.00           C
ATOM   5070  NE  ARG A 319      71.935  72.020  93.548  1.00  0.00           N
ATOM   5072  CZ  ARG A 319      71.126  73.071  93.626  1.00  0.00           C
ATOM   5073  NH1 ARG A 319      70.196  73.330  92.738  1.00  0.00           N
ATOM   5076  NH2 ARG A 319      71.256  73.880  94.648  1.00  0.00           N
ATOM   5079  C   ARG A 319      69.855  68.891  96.287  1.00  0.00           C
ATOM   5080  O   ARG A 319      68.675  69.130  96.488  1.00  0.00           O
ATOM   5081  N   TYR A 320      70.516  67.940  96.967  1.00  0.00           N
ATOM   5083  CA  TYR A 320      69.895  67.080  97.967  1.00  0.00           C
ATOM   5085  CB  TYR A 320      70.965  66.080  98.477  1.00  0.00           C
ATOM   5088  CG  TYR A 320      70.306  64.760  98.728  1.00  0.00           C
ATOM   5089  CD1 TYR A 320      69.566  64.520  99.887  1.00  0.00           C
ATOM   5091  CE1 TYR A 320      68.876  63.311 100.056  1.00  0.00           C
ATOM   5093  CZ  TYR A 320      68.925  62.361  99.038  1.00  0.00           C
ATOM   5094  OH  TYR A 320      68.166  61.190  99.108  1.00  0.00           O
ATOM   5096  CD2 TYR A 320      70.396  63.761  97.747  1.00  0.00           C
ATOM   5098  CE2 TYR A 320      69.696  62.561  97.897  1.00  0.00           C
ATOM   5100  C   TYR A 320      69.325  67.880  99.137  1.00  0.00           C
ATOM   5101  O   TYR A 320      68.185  67.700  99.567  1.00  0.00           O
ATOM   5102  N   ASN A 321      70.096  68.860  99.646  1.00  0.00           N
ATOM   5104  CA  ASN A 321      69.596  69.840 100.577  1.00  0.00           C
ATOM   5106  CB  ASN A 321      69.696  69.270 102.028  1.00  0.00           C
ATOM   5109  CG  ASN A 321      69.266  70.220 103.138  1.00  0.00           C
ATOM   5110  OD1 ASN A 321      69.766  71.340 103.278  1.00  0.00           O
ATOM   5111  ND2 ASN A 321      68.336  69.781 104.007  1.00  0.00           N
ATOM   5114  C   ASN A 321      70.365  71.130 100.358  1.00  0.00           C
ATOM   5115  O   ASN A 321      71.596  71.121 100.307  1.00  0.00           O
ATOM   5116  N   HIS A 322      69.666  72.270 100.188  1.00  0.00           N
ATOM   5118  CA  HIS A 322      70.276  73.520  99.747  1.00  0.00           C
ATOM   5120  CB  HIS A 322      69.206  74.450  99.127  1.00  0.00           C
ATOM   5123  ND1 HIS A 322      69.056  73.690  96.758  1.00  0.00           N
ATOM   5124  CG  HIS A 322      68.486  73.770  98.007  1.00  0.00           C
ATOM   5125  CE1 HIS A 322      68.246  72.901  96.068  1.00  0.00           C
ATOM   5127  NE2 HIS A 322      67.176  72.501  96.807  1.00  0.00           N
ATOM   5129  CD2 HIS A 322      67.316  73.080  98.048  1.00  0.00           C
ATOM   5131  C   HIS A 322      71.016  74.270 100.837  1.00  0.00           C
ATOM   5132  O   HIS A 322      70.566  75.311 101.287  1.00  0.00           O
ATOM   5133  N   SER A 323      72.166  73.730 101.298  1.00  0.00           N
ATOM   5135  CA  SER A 323      72.995  74.291 102.347  1.00  0.00           C
ATOM   5137  CB  SER A 323      72.545  73.700 103.717  1.00  0.00           C
ATOM   5140  OG  SER A 323      73.446  73.921 104.808  1.00  0.00           O
ATOM   5142  C   SER A 323      74.465  73.941 102.168  1.00  0.00           C
ATOM   5143  O   SER A 323      74.806  72.800 101.888  1.00  0.00           O
ATOM   5144  N   THR A 324      75.376  74.900 102.426  1.00  0.00           N
ATOM   5146  CA  THR A 324      76.816  74.650 102.566  1.00  0.00           C
ATOM   5148  CB  THR A 324      77.646  75.900 102.887  1.00  0.00           C
ATOM   5150  OG1 THR A 324      77.556  76.851 101.827  1.00  0.00           O
ATOM   5152  CG2 THR A 324      79.145  75.571 103.057  1.00  0.00           C
ATOM   5156  C   THR A 324      77.126  73.671 103.676  1.00  0.00           C
ATOM   5157  O   THR A 324      77.916  72.750 103.526  1.00  0.00           O
ATOM   5158  N   HIS A 325      76.486  73.851 104.847  1.00  0.00           N
ATOM   5160  CA  HIS A 325      76.706  73.000 105.997  1.00  0.00           C
ATOM   5162  CB  HIS A 325      76.026  73.571 107.268  1.00  0.00           C
ATOM   5165  ND1 HIS A 325      76.105  75.541 108.828  1.00  0.00           N
ATOM   5166  CG  HIS A 325      76.676  74.811 107.788  1.00  0.00           C
ATOM   5167  CE1 HIS A 325      76.996  76.491 109.077  1.00  0.00           C
ATOM   5169  NE2 HIS A 325      78.066  76.421 108.257  1.00  0.00           N
ATOM   5171  CD2 HIS A 325      77.865  75.351 107.426  1.00  0.00           C
ATOM   5173  C   HIS A 325      76.306  71.550 105.797  1.00  0.00           C
ATOM   5174  O   HIS A 325      77.075  70.660 106.137  1.00  0.00           O
ATOM   5175  N   TYR A 326      75.126  71.281 105.197  1.00  0.00           N
ATOM   5177  CA  TYR A 326      74.715  69.921 104.847  1.00  0.00           C
ATOM   5179  CB  TYR A 326      73.295  69.921 104.197  1.00  0.00           C
ATOM   5182  CG  TYR A 326      72.766  68.540 103.857  1.00  0.00           C
ATOM   5183  CD1 TYR A 326      73.135  67.880 102.667  1.00  0.00           C
ATOM   5185  CE1 TYR A 326      72.615  66.630 102.338  1.00  0.00           C
ATOM   5187  CZ  TYR A 326      71.666  66.031 103.177  1.00  0.00           C
ATOM   5188  OH  TYR A 326      71.126  64.781 102.846  1.00  0.00           O
ATOM   5190  CD2 TYR A 326      71.795  67.931 104.677  1.00  0.00           C
ATOM   5192  CE2 TYR A 326      71.246  66.690 104.337  1.00  0.00           C
ATOM   5194  C   TYR A 326      75.696  69.311 103.877  1.00  0.00           C
ATOM   5195  O   TYR A 326      76.196  68.200 104.067  1.00  0.00           O
ATOM   5196  N   ALA A 327      76.035  70.071 102.827  1.00  0.00           N
ATOM   5198  CA  ALA A 327      76.736  69.541 101.697  1.00  0.00           C
ATOM   5200  CB  ALA A 327      76.536  70.480 100.507  1.00  0.00           C
ATOM   5204  C   ALA A 327      78.196  69.281 101.947  1.00  0.00           C
ATOM   5205  O   ALA A 327      78.786  68.431 101.287  1.00  0.00           O
ATOM   5206  N   MET A 328      78.835  69.931 102.938  1.00  0.00           N
ATOM   5208  CA  MET A 328      80.135  69.461 103.348  1.00  0.00           C
ATOM   5210  CB  MET A 328      81.146  70.620 103.577  1.00  0.00           C
ATOM   5213  CG  MET A 328      82.585  70.080 103.427  1.00  0.00           C
ATOM   5216  SD  MET A 328      83.946  71.200 102.928  1.00  0.00           S
ATOM   5217  CE  MET A 328      83.346  71.861 101.357  1.00  0.00           C
ATOM   5221  C   MET A 328      80.096  68.531 104.558  1.00  0.00           C
ATOM   5222  O   MET A 328      80.965  67.680 104.677  1.00  0.00           O
ATOM   5223  N   ALA A 329      79.086  68.580 105.447  1.00  0.00           N
ATOM   5225  CA  ALA A 329      78.975  67.620 106.538  1.00  0.00           C
ATOM   5227  CB  ALA A 329      77.786  67.971 107.457  1.00  0.00           C
ATOM   5231  C   ALA A 329      78.816  66.190 106.077  1.00  0.00           C
ATOM   5232  O   ALA A 329      79.446  65.281 106.618  1.00  0.00           O
ATOM   5233  N   VAL A 330      77.975  65.991 105.048  1.00  0.00           N
ATOM   5235  CA  VAL A 330      77.755  64.731 104.378  1.00  0.00           C
ATOM   5237  CB  VAL A 330      76.586  64.891 103.408  1.00  0.00           C
ATOM   5239  CG1 VAL A 330      76.935  65.580 102.087  1.00  0.00           C
ATOM   5243  CG2 VAL A 330      75.986  63.531 103.106  1.00  0.00           C
ATOM   5247  C   VAL A 330      79.016  64.151 103.728  1.00  0.00           C
ATOM   5248  O   VAL A 330      79.346  62.980 103.908  1.00  0.00           O
ATOM   5249  N   TRP A 331      79.805  64.980 103.007  1.00  0.00           N
ATOM   5251  CA  TRP A 331      81.096  64.601 102.487  1.00  0.00           C
ATOM   5253  CB  TRP A 331      81.605  65.711 101.526  1.00  0.00           C
ATOM   5256  CG  TRP A 331      82.886  65.421 100.808  1.00  0.00           C
ATOM   5257  CD1 TRP A 331      83.245  64.230 100.247  1.00  0.00           C
ATOM   5259  NE1 TRP A 331      84.466  64.351  99.628  1.00  0.00           N
ATOM   5261  CE2 TRP A 331      84.925  65.630  99.776  1.00  0.00           C
ATOM   5262  CD2 TRP A 331      83.946  66.340 100.507  1.00  0.00           C
ATOM   5263  CE3 TRP A 331      84.155  67.680 100.797  1.00  0.00           C
ATOM   5265  CZ3 TRP A 331      85.336  68.291 100.377  1.00  0.00           C
ATOM   5267  CZ2 TRP A 331      86.075  66.241  99.307  1.00  0.00           C
ATOM   5269  CH2 TRP A 331      86.276  67.580  99.628  1.00  0.00           C
ATOM   5271  C   TRP A 331      82.115  64.281 103.588  1.00  0.00           C
ATOM   5272  O   TRP A 331      82.746  63.230 103.588  1.00  0.00           O
ATOM   5273  N   GLN A 332      82.215  65.151 104.607  1.00  0.00           N
ATOM   5275  CA  GLN A 332      83.066  64.970 105.768  1.00  0.00           C
ATOM   5277  CB  GLN A 332      83.016  66.230 106.678  1.00  0.00           C
ATOM   5280  CG  GLN A 332      83.646  67.501 106.048  1.00  0.00           C
ATOM   5283  CD  GLN A 332      85.155  67.700 106.268  1.00  0.00           C
ATOM   5284  OE1 GLN A 332      85.655  67.781 107.397  1.00  0.00           O
ATOM   5285  NE2 GLN A 332      85.915  67.880 105.167  1.00  0.00           N
ATOM   5288  C   GLN A 332      82.766  63.711 106.577  1.00  0.00           C
ATOM   5289  O   GLN A 332      83.685  63.031 107.007  1.00  0.00           O
ATOM   5290  N   LEU A 333      81.476  63.340 106.757  1.00  0.00           N
ATOM   5292  CA  LEU A 333      81.086  62.050 107.317  1.00  0.00           C
ATOM   5294  CB  LEU A 333      79.536  62.001 107.487  1.00  0.00           C
ATOM   5297  CG  LEU A 333      79.005  60.931 108.467  1.00  0.00           C
ATOM   5299  CD1 LEU A 333      77.556  61.251 108.868  1.00  0.00           C
ATOM   5303  CD2 LEU A 333      79.056  59.491 107.928  1.00  0.00           C
ATOM   5307  C   LEU A 333      81.566  60.891 106.456  1.00  0.00           C
ATOM   5308  O   LEU A 333      82.215  59.980 106.958  1.00  0.00           O
ATOM   5309  N   GLY A 334      81.335  60.961 105.127  1.00  0.00           N
ATOM   5311  CA  GLY A 334      81.725  59.941 104.158  1.00  0.00           C
ATOM   5314  C   GLY A 334      83.206  59.691 104.096  1.00  0.00           C
ATOM   5315  O   GLY A 334      83.706  58.571 104.048  1.00  0.00           O
ATOM   5316  N   GLN A 335      83.976  60.781 104.127  1.00  0.00           N
ATOM   5318  CA  GLN A 335      85.405  60.731 104.298  1.00  0.00           C
ATOM   5320  CB  GLN A 335      85.935  62.160 104.147  1.00  0.00           C
ATOM   5323  CG  GLN A 335      85.786  62.730 102.728  1.00  0.00           C
ATOM   5326  CD  GLN A 335      86.435  64.110 102.728  1.00  0.00           C
ATOM   5327  OE1 GLN A 335      86.026  65.080 103.367  1.00  0.00           O
ATOM   5328  NE2 GLN A 335      87.606  64.171 102.067  1.00  0.00           N
ATOM   5331  C   GLN A 335      85.915  60.151 105.606  1.00  0.00           C
ATOM   5332  O   GLN A 335      86.865  59.351 105.617  1.00  0.00           O
ATOM   5333  N   ALA A 336      85.306  60.531 106.748  1.00  0.00           N
ATOM   5335  CA  ALA A 336      85.646  60.020 108.068  1.00  0.00           C
ATOM   5337  CB  ALA A 336      84.816  60.750 109.158  1.00  0.00           C
ATOM   5341  C   ALA A 336      85.415  58.520 108.197  1.00  0.00           C
ATOM   5342  O   ALA A 336      86.225  57.750 108.717  1.00  0.00           O
ATOM   5343  N   VAL A 337      84.256  58.080 107.688  1.00  0.00           N
ATOM   5345  CA  VAL A 337      83.806  56.711 107.747  1.00  0.00           C
ATOM   5347  CB  VAL A 337      82.295  56.701 107.618  1.00  0.00           C
ATOM   5349  CG1 VAL A 337      81.836  56.781 106.176  1.00  0.00           C
ATOM   5353  CG2 VAL A 337      81.706  55.430 108.217  1.00  0.00           C
ATOM   5357  C   VAL A 337      84.525  55.861 106.707  1.00  0.00           C
ATOM   5358  O   VAL A 337      84.726  54.650 106.878  1.00  0.00           O
ATOM   5359  N   ALA A 338      85.026  56.450 105.597  1.00  0.00           N
ATOM   5361  CA  ALA A 338      85.996  55.811 104.738  1.00  0.00           C
ATOM   5363  CB  ALA A 338      86.295  56.660 103.488  1.00  0.00           C
ATOM   5367  C   ALA A 338      87.305  55.500 105.438  1.00  0.00           C
ATOM   5368  O   ALA A 338      87.845  54.411 105.307  1.00  0.00           O
ATOM   5369  N   LEU A 339      87.855  56.450 106.228  1.00  0.00           N
ATOM   5371  CA  LEU A 339      89.046  56.241 107.037  1.00  0.00           C
ATOM   5373  CB  LEU A 339      89.516  57.610 107.578  1.00  0.00           C
ATOM   5376  CG  LEU A 339      90.876  57.651 108.327  1.00  0.00           C
ATOM   5378  CD1 LEU A 339      90.766  57.280 109.817  1.00  0.00           C
ATOM   5382  CD2 LEU A 339      91.975  56.820 107.648  1.00  0.00           C
ATOM   5386  C   LEU A 339      88.885  55.200 108.157  1.00  0.00           C
ATOM   5387  O   LEU A 339      89.755  54.360 108.367  1.00  0.00           O
ATOM   5388  N   ALA A 340      87.746  55.221 108.857  1.00  0.00           N
ATOM   5390  CA  ALA A 340      87.386  54.300 109.916  1.00  0.00           C
ATOM   5392  CB  ALA A 340      86.016  54.700 110.447  1.00  0.00           C
ATOM   5396  C   ALA A 340      87.376  52.831 109.518  1.00  0.00           C
ATOM   5397  O   ALA A 340      87.746  51.930 110.267  1.00  0.00           O
ATOM   5398  N   ARG A 341      86.956  52.561 108.268  1.00  0.00           N
ATOM   5400  CA  ARG A 341      86.876  51.261 107.667  1.00  0.00           C
ATOM   5402  CB  ARG A 341      86.026  51.391 106.386  1.00  0.00           C
ATOM   5405  CG  ARG A 341      85.345  50.081 105.988  1.00  0.00           C
ATOM   5408  CD  ARG A 341      84.456  50.230 104.757  1.00  0.00           C
ATOM   5411  NE  ARG A 341      85.345  50.200 103.536  1.00  0.00           N
ATOM   5413  CZ  ARG A 341      85.006  49.531 102.438  1.00  0.00           C
ATOM   5414  NH1 ARG A 341      83.955  48.761 102.438  1.00  0.00           N
ATOM   5417  NH2 ARG A 341      85.755  49.570 101.347  1.00  0.00           N
ATOM   5420  C   ARG A 341      88.225  50.671 107.286  1.00  0.00           C
ATOM   5421  O   ARG A 341      88.386  49.450 107.207  1.00  0.00           O
ATOM   5422  N   VAL A 342      89.256  51.491 107.047  1.00  0.00           N
ATOM   5424  CA  VAL A 342      90.605  51.011 106.807  1.00  0.00           C
ATOM   5426  CB  VAL A 342      91.516  52.160 106.417  1.00  0.00           C
ATOM   5428  CG1 VAL A 342      92.926  51.610 106.106  1.00  0.00           C
ATOM   5432  CG2 VAL A 342      90.886  52.860 105.197  1.00  0.00           C
ATOM   5436  C   VAL A 342      91.195  50.281 107.998  1.00  0.00           C
ATOM   5437  O   VAL A 342      91.885  49.271 107.868  1.00  0.00           O
ATOM   5438  N   GLN A 343      90.946  50.820 109.207  1.00  0.00           N
ATOM   5440  CA  GLN A 343      91.556  50.380 110.438  1.00  0.00           C
ATOM   5442  CB  GLN A 343      91.806  51.601 111.368  1.00  0.00           C
ATOM   5445  CG  GLN A 343      92.936  52.531 110.867  1.00  0.00           C
ATOM   5448  CD  GLN A 343      94.355  51.930 110.927  1.00  0.00           C
ATOM   5449  OE1 GLN A 343      95.286  52.581 110.457  1.00  0.00           O
ATOM   5450  NE2 GLN A 343      94.545  50.760 111.548  1.00  0.00           N
ATOM   5453  C   GLN A 343      90.675  49.330 111.137  1.00  0.00           C
ATOM   5454  OT1 GLN A 343      90.795  48.120 110.817  1.00  0.00           O
ATOM   5455  OT2 GLN A 343      89.905  49.720 112.037  1.00  0.00           O
ATOM   5456  NH3 POPEB 344      19.656  83.921  81.537  1.00  0.00           N
ATOM   5460  C12 POPEB 344      20.235  85.311  81.567  1.00  0.00           C
ATOM   5463  C11 POPEB 344      20.486  85.930  80.168  1.00  0.00           C
ATOM   5466  P   POPEB 344      23.076  85.591  79.908  1.00  0.00           P
ATOM   5467  O13 POPEB 344      23.266  86.961  80.417  1.00  0.00           O
ATOM   5468  O14 POPEB 344      23.596  84.491  80.747  1.00  0.00           O
ATOM   5469  O11 POPEB 344      23.815  85.601  78.518  1.00  0.00           O
ATOM   5470  O12 POPEB 344      21.586  85.321  79.488  1.00  0.00           O
ATOM   5471  C1  POPEB 344      24.315  84.441  77.868  1.00  0.00           C
ATOM   5474  C2  POPEB 344      25.716  84.721  77.247  1.00  0.00           C
ATOM   5476  O21 POPEB 344      26.436  83.491  77.028  1.00  0.00           O
ATOM   5477  C21 POPEB 344      26.966  82.881  78.067  1.00  0.00           C
ATOM   5478  O22 POPEB 344      26.726  83.110  79.247  1.00  0.00           O
ATOM   5479  C22 POPEB 344      27.906  81.781  77.597  1.00  0.00           C
ATOM   5482  C3  POPEB 344      26.566  85.790  78.028  1.00  0.00           C
ATOM   5485  O31 POPEB 344      27.865  85.960  77.426  1.00  0.00           O
ATOM   5486  C31 POPEB 344      28.306  87.221  77.288  1.00  0.00           C
ATOM   5487  O32 POPEB 344      27.735  88.211  77.698  1.00  0.00           O
ATOM   5488  C32 POPEB 344      29.586  87.231  76.438  1.00  0.00           C
ATOM   5491  C23 POPEB 344      28.856  82.291  76.507  1.00  0.00           C
ATOM   5494  C24 POPEB 344      29.616  81.170  75.787  1.00  0.00           C
ATOM   5497  C25 POPEB 344      30.266  81.741  74.528  1.00  0.00           C
ATOM   5500  C26 POPEB 344      31.126  80.731  73.777  1.00  0.00           C
ATOM   5503  C27 POPEB 344      31.496  81.281  72.397  1.00  0.00           C
ATOM   5506  C28 POPEB 344      32.896  80.860  71.938  1.00  0.00           C
ATOM   5509  C29 POPEB 344      32.996  81.181  70.467  1.00  0.00           C
ATOM   5511 0C21 POPEB 344      33.966  81.860  69.848  1.00  0.00           C
ATOM   5513 1C21 POPEB 344      35.246  82.401  70.438  1.00  0.00           C
ATOM   5516 2C21 POPEB 344      36.455  81.610  69.897  1.00  0.00           C
ATOM   5519 3C21 POPEB 344      36.405  81.401  68.378  1.00  0.00           C
ATOM   5522 4C21 POPEB 344      37.646  80.711  67.787  1.00  0.00           C
ATOM   5525 5C21 POPEB 344      37.246  79.840  66.588  1.00  0.00           C
ATOM   5528 6C21 POPEB 344      38.446  79.181  65.887  1.00  0.00           C
ATOM   5531 7C21 POPEB 344      38.986  80.060  64.757  1.00  0.00           C
ATOM   5534 8C21 POPEB 344      40.166  79.441  64.007  1.00  0.00           C
ATOM   5538  C33 POPEB 344      29.326  87.121  74.918  1.00  0.00           C
ATOM   5541  C34 POPEB 344      30.586  87.320  74.068  1.00  0.00           C
ATOM   5544  C35 POPEB 344      30.326  87.571  72.566  1.00  0.00           C
ATOM   5547  C36 POPEB 344      29.905  86.340  71.738  1.00  0.00           C
ATOM   5550  C37 POPEB 344      31.066  85.400  71.378  1.00  0.00           C
ATOM   5553  C38 POPEB 344      30.716  84.390  70.277  1.00  0.00           C
ATOM   5556  C39 POPEB 344      30.795  84.931  68.838  1.00  0.00           C
ATOM   5559 0C31 POPEB 344      32.216  84.971  68.268  1.00  0.00           C
ATOM   5562 1C31 POPEB 344      32.246  85.270  66.757  1.00  0.00           C
ATOM   5565 2C31 POPEB 344      33.536  84.770  66.088  1.00  0.00           C
ATOM   5568 3C31 POPEB 344      33.696  85.190  64.618  1.00  0.00           C
ATOM   5571 4C31 POPEB 344      32.565  84.721  63.698  1.00  0.00           C
ATOM   5574 5C31 POPEB 344      32.876  84.990  62.218  1.00  0.00           C
ATOM   5577 6C31 POPEB 344      31.795  84.540  61.248  1.00  0.00           C
ATOM   5581  NH3 POPEC 345      69.306  65.520  42.397  1.00  0.00           N
ATOM   5585  C12 POPEC 345      68.465  65.370  43.638  1.00  0.00           C
ATOM   5588  C11 POPEC 345      68.135  63.901  43.908  1.00  0.00           C
ATOM   5591  P   POPEC 345      66.685  61.961  42.967  1.00  0.00           P
ATOM   5592  O13 POPEC 345      65.486  62.270  43.768  1.00  0.00           O
ATOM   5593  O14 POPEC 345      66.576  61.360  41.618  1.00  0.00           O
ATOM   5594  O11 POPEC 345      67.725  61.111  43.807  1.00  0.00           O
ATOM   5595  O12 POPEC 345      67.506  63.300  42.778  1.00  0.00           O
ATOM   5596  C1  POPEC 345      67.236  60.071  44.657  1.00  0.00           C
ATOM   5599  C2  POPEC 345      67.946  60.120  46.018  1.00  0.00           C
ATOM   5601  O21 POPEC 345      67.405  61.251  46.748  1.00  0.00           O
ATOM   5602  C21 POPEC 345      67.446  61.121  48.057  1.00  0.00           C
ATOM   5603  O22 POPEC 345      67.956  60.211  48.688  1.00  0.00           O
ATOM   5604  C22 POPEC 345      66.916  62.410  48.698  1.00  0.00           C
ATOM   5607  C3  POPEC 345      69.465  60.290  45.788  1.00  0.00           C
ATOM   5610  O31 POPEC 345      70.245  59.811  46.897  1.00  0.00           O
ATOM   5611  C31 POPEC 345      70.816  60.721  47.677  1.00  0.00           C
ATOM   5612  O32 POPEC 345      70.706  61.931  47.557  1.00  0.00           O
ATOM   5613  C32 POPEC 345      71.666  60.011  48.717  1.00  0.00           C
ATOM   5616  C23 POPEC 345      65.856  62.181  49.808  1.00  0.00           C
ATOM   5619  C24 POPEC 345      65.606  63.501  50.528  1.00  0.00           C
ATOM   5622  C25 POPEC 345      64.346  63.550  51.388  1.00  0.00           C
ATOM   5625  C26 POPEC 345      64.395  62.741  52.688  1.00  0.00           C
ATOM   5628  C27 POPEC 345      63.135  63.010  53.527  1.00  0.00           C
ATOM   5631  C28 POPEC 345      63.145  62.340  54.917  1.00  0.00           C
ATOM   5634  C29 POPEC 345      63.066  60.830  54.818  1.00  0.00           C
ATOM   5636 0C21 POPEC 345      62.236  60.011  55.498  1.00  0.00           C
ATOM   5638 1C21 POPEC 345      61.216  60.401  56.537  1.00  0.00           C
ATOM   5641 2C21 POPEC 345      61.405  59.630  57.868  1.00  0.00           C
ATOM   5644 3C21 POPEC 345      62.685  60.001  58.618  1.00  0.00           C
ATOM   5647 4C21 POPEC 345      63.016  59.040  59.777  1.00  0.00           C
ATOM   5650 5C21 POPEC 345      62.086  59.151  60.988  1.00  0.00           C
ATOM   5653 6C21 POPEC 345      62.566  58.250  62.147  1.00  0.00           C
ATOM   5656 7C21 POPEC 345      61.766  58.421  63.438  1.00  0.00           C
ATOM   5659 8C21 POPEC 345      62.336  57.620  64.607  1.00  0.00           C
ATOM   5663  C33 POPEC 345      72.736  60.931  49.347  1.00  0.00           C
ATOM   5666  C34 POPEC 345      73.806  60.130  50.106  1.00  0.00           C
ATOM   5669  C35 POPEC 345      73.316  59.541  51.438  1.00  0.00           C
ATOM   5672  C36 POPEC 345      73.316  60.550  52.588  1.00  0.00           C
ATOM   5675  C37 POPEC 345      73.036  59.861  53.938  1.00  0.00           C
ATOM   5678  C38 POPEC 345      73.395  60.690  55.177  1.00  0.00           C
ATOM   5681  C39 POPEC 345      74.905  60.981  55.278  1.00  0.00           C
ATOM   5684 0C31 POPEC 345      75.446  61.031  56.717  1.00  0.00           C
ATOM   5687 1C31 POPEC 345      75.006  62.260  57.507  1.00  0.00           C
ATOM   5690 2C31 POPEC 345      75.725  62.361  58.868  1.00  0.00           C
ATOM   5693 3C31 POPEC 345      75.935  63.811  59.317  1.00  0.00           C
ATOM   5696 4C31 POPEC 345      76.816  63.930  60.567  1.00  0.00           C
ATOM   5699 5C31 POPEC 345      77.266  65.380  60.827  1.00  0.00           C
ATOM   5702 6C31 POPEC 345      78.106  65.541  62.098  1.00  0.00           C
ATOM   5706  NH3 POPED 346      59.496  45.191  48.588  1.00  0.00           N
ATOM   5710  C12 POPED 346      60.326  45.851  49.648  1.00  0.00           C
ATOM   5713  C11 POPED 346      61.016  47.130  49.097  1.00  0.00           C
ATOM   5716  P   POPED 346      62.815  47.891  47.338  1.00  0.00           P
ATOM   5717  O13 POPED 346      63.995  47.231  46.728  1.00  0.00           O
ATOM   5718  O14 POPED 346      61.846  48.520  46.408  1.00  0.00           O
ATOM   5719  O11 POPED 346      63.236  48.971  48.398  1.00  0.00           O
ATOM   5720  O12 POPED 346      62.046  46.781  48.177  1.00  0.00           O
ATOM   5721  C1  POPED 346      64.496  49.000  49.067  1.00  0.00           C
ATOM   5724  C2  POPED 346      64.446  48.221  50.408  1.00  0.00           C
ATOM   5726  O21 POPED 346      64.575  49.071  51.567  1.00  0.00           O
ATOM   5727  C21 POPED 346      65.746  49.650  51.778  1.00  0.00           C
ATOM   5728  O22 POPED 346      66.716  49.621  51.047  1.00  0.00           O
ATOM   5729  C22 POPED 346      65.685  50.421  53.107  1.00  0.00           C
ATOM   5732  C3  POPED 346      65.365  46.960  50.428  1.00  0.00           C
ATOM   5735  O31 POPED 346      65.315  46.321  51.717  1.00  0.00           O
ATOM   5736  C31 POPED 346      64.185  45.700  52.017  1.00  0.00           C
ATOM   5737  O32 POPED 346      63.316  45.360  51.237  1.00  0.00           O
ATOM   5738  C32 POPED 346      64.126  45.561  53.527  1.00  0.00           C
ATOM   5741  C23 POPED 346      65.466  49.510  54.338  1.00  0.00           C
ATOM   5744  C24 POPED 346      65.206  50.321  55.618  1.00  0.00           C
ATOM   5747  C25 POPED 346      64.895  49.471  56.847  1.00  0.00           C
ATOM   5750  C26 POPED 346      66.086  49.241  57.798  1.00  0.00           C
ATOM   5753  C27 POPED 346      65.655  48.520  59.088  1.00  0.00           C
ATOM   5756  C28 POPED 346      66.736  48.491  60.188  1.00  0.00           C
ATOM   5759  C29 POPED 346      66.215  47.811  61.427  1.00  0.00           C
ATOM   5761 0C21 POPED 346      66.856  47.671  62.607  1.00  0.00           C
ATOM   5763 1C21 POPED 346      68.236  48.171  62.938  1.00  0.00           C
ATOM   5766 2C21 POPED 346      68.486  48.140  64.458  1.00  0.00           C
ATOM   5769 3C21 POPED 346      69.925  48.520  64.848  1.00  0.00           C
ATOM   5772 4C21 POPED 346      70.255  48.190  66.318  1.00  0.00           C
ATOM   5775 5C21 POPED 346      69.626  49.141  67.357  1.00  0.00           C
ATOM   5778 6C21 POPED 346      70.215  50.550  67.348  1.00  0.00           C
ATOM   5781 7C21 POPED 346      69.606  51.471  68.408  1.00  0.00           C
ATOM   5784 8C21 POPED 346      70.225  52.860  68.488  1.00  0.00           C
ATOM   5788  C33 POPED 346      62.696  45.580  54.067  1.00  0.00           C
ATOM   5791  C34 POPED 346      62.755  45.651  55.588  1.00  0.00           C
ATOM   5794  C35 POPED 346      61.416  45.401  56.268  1.00  0.00           C
ATOM   5797  C36 POPED 346      61.596  45.360  57.778  1.00  0.00           C
ATOM   5800  C37 POPED 346      60.286  45.241  58.548  1.00  0.00           C
ATOM   5803  C38 POPED 346      60.496  44.731  59.977  1.00  0.00           C
ATOM   5806  C39 POPED 346      61.606  45.480  60.728  1.00  0.00           C
ATOM   5809 0C31 POPED 346      61.825  44.931  62.137  1.00  0.00           C
ATOM   5812 1C31 POPED 346      62.905  45.721  62.888  1.00  0.00           C
ATOM   5815 2C31 POPED 346      63.176  45.221  64.317  1.00  0.00           C
ATOM   5818 3C31 POPED 346      61.926  45.191  65.217  1.00  0.00           C
ATOM   5821 4C31 POPED 346      61.126  46.500  65.208  1.00  0.00           C
ATOM   5824 5C31 POPED 346      59.985  46.491  66.217  1.00  0.00           C
ATOM   5827 6C31 POPED 346      59.146  47.761  66.128  1.00  0.00           C
ATOM   5831  NH3 POPEE 347     126.045   7.701  37.818  1.00  0.00           N
ATOM   5835  C12 POPEE 347     127.346   7.430  37.097  1.00  0.00           C
ATOM   5838  C11 POPEE 347     127.405   5.971  36.588  1.00  0.00           C
ATOM   5841  P   POPEE 347     127.346   4.721  38.897  1.00  0.00           P
ATOM   5842  O13 POPEE 347     128.155   5.340  39.978  1.00  0.00           O
ATOM   5843  O14 POPEE 347     125.935   5.170  38.827  1.00  0.00           O
ATOM   5844  O11 POPEE 347     127.396   3.130  38.967  1.00  0.00           O
ATOM   5845  O12 POPEE 347     128.006   5.071  37.528  1.00  0.00           O
ATOM   5846  C1  POPEE 347     126.426   2.421  39.757  1.00  0.00           C
ATOM   5849  C2  POPEE 347     127.056   1.771  41.018  1.00  0.00           C
ATOM   5851  O21 POPEE 347     125.986   1.331  41.868  1.00  0.00           O
ATOM   5852  C21 POPEE 347     125.526   2.061  42.858  1.00  0.00           C
ATOM   5853  O22 POPEE 347     125.905   3.171  43.197  1.00  0.00           O
ATOM   5854  C22 POPEE 347     124.396   1.311  43.538  1.00  0.00           C
ATOM   5857  C3  POPEE 347     128.155   2.690  41.637  1.00  0.00           C
ATOM   5860  O31 POPEE 347     128.676   2.161  42.868  1.00  0.00           O
ATOM   5861  C31 POPEE 347     129.487   2.920  43.628  1.00  0.00           C
ATOM   5862  O32 POPEE 347     129.866   2.581  44.738  1.00  0.00           O
ATOM   5863  C32 POPEE 347     129.976   4.201  42.938  1.00  0.00           C
ATOM   5866  C23 POPEE 347     124.155   1.851  44.967  1.00  0.00           C
ATOM   5869  C24 POPEE 347     122.895   1.260  45.607  1.00  0.00           C
ATOM   5872  C25 POPEE 347     122.556   1.880  46.967  1.00  0.00           C
ATOM   5875  C26 POPEE 347     123.636   1.671  48.057  1.00  0.00           C
ATOM   5878  C27 POPEE 347     123.196   2.321  49.368  1.00  0.00           C
ATOM   5881  C28 POPEE 347     124.136   2.061  50.557  1.00  0.00           C
ATOM   5884  C29 POPEE 347     123.545   2.690  51.798  1.00  0.00           C
ATOM   5886 0C21 POPEE 347     124.235   3.050  52.897  1.00  0.00           C
ATOM   5888 1C21 POPEE 347     125.716   2.831  53.097  1.00  0.00           C
ATOM   5891 2C21 POPEE 347     126.166   2.851  54.567  1.00  0.00           C
ATOM   5894 3C21 POPEE 347     125.596   1.731  55.448  1.00  0.00           C
ATOM   5897 4C21 POPEE 347     126.335   1.671  56.787  1.00  0.00           C
ATOM   5900 5C21 POPEE 347     125.786   0.641  57.787  1.00  0.00           C
ATOM   5903 6C21 POPEE 347     126.676   0.541  59.037  1.00  0.00           C
ATOM   5906 7C21 POPEE 347     126.116  -0.400  60.107  1.00  0.00           C
ATOM   5909 8C21 POPEE 347     127.006  -0.519  61.347  1.00  0.00           C
ATOM   5913  C33 POPEE 347     130.846   5.061  43.878  1.00  0.00           C
ATOM   5916  C34 POPEE 347     130.016   5.891  44.858  1.00  0.00           C
ATOM   5919  C35 POPEE 347     130.887   6.800  45.747  1.00  0.00           C
ATOM   5922  C36 POPEE 347     130.066   7.931  46.418  1.00  0.00           C
ATOM   5925  C37 POPEE 347     129.686   9.050  45.428  1.00  0.00           C
ATOM   5928  C38 POPEE 347     128.316   9.681  45.717  1.00  0.00           C
ATOM   5931  C39 POPEE 347     128.165  10.290  47.127  1.00  0.00           C
ATOM   5934 0C31 POPEE 347     129.005  11.550  47.327  1.00  0.00           C
ATOM   5937 1C31 POPEE 347     128.835  12.171  48.728  1.00  0.00           C
ATOM   5940 2C31 POPEE 347     129.697  13.430  48.888  1.00  0.00           C
ATOM   5943 3C31 POPEE 347     129.637  14.061  50.287  1.00  0.00           C
ATOM   5946 4C31 POPEE 347     128.295  14.750  50.607  1.00  0.00           C
ATOM   5949 5C31 POPEE 347     128.405  15.710  51.807  1.00  0.00           C
ATOM   5952 6C31 POPEE 347     127.105  16.410  52.188  1.00  0.00           C
ATOM   5956  NH3 POPEF 348      25.155  32.700  47.887  1.00  0.00           N
ATOM   5960  C12 POPEF 348      24.256  33.691  47.207  1.00  0.00           C
ATOM   5963  C11 POPEF 348      24.526  33.731  45.688  1.00  0.00           C
ATOM   5966  P   POPEF 348      22.895  35.571  44.718  1.00  0.00           P
ATOM   5967  O13 POPEF 348      21.715  35.501  43.857  1.00  0.00           O
ATOM   5968  O14 POPEF 348      24.026  36.410  44.257  1.00  0.00           O
ATOM   5969  O11 POPEF 348      22.475  36.011  46.167  1.00  0.00           O
ATOM   5970  O12 POPEF 348      23.376  34.090  44.938  1.00  0.00           O
ATOM   5971  C1  POPEF 348      21.385  36.910  46.378  1.00  0.00           C
ATOM   5974  C2  POPEF 348      21.016  36.921  47.878  1.00  0.00           C
ATOM   5976  O21 POPEF 348      20.376  38.171  48.217  1.00  0.00           O
ATOM   5977  C21 POPEF 348      19.106  38.040  48.498  1.00  0.00           C
ATOM   5978  O22 POPEF 348      18.366  37.170  48.077  1.00  0.00           O
ATOM   5979  C22 POPEF 348      18.716  39.040  49.598  1.00  0.00           C
ATOM   5982  C3  POPEF 348      22.296  36.831  48.748  1.00  0.00           C
ATOM   5985  O31 POPEF 348      21.986  36.960  50.138  1.00  0.00           O
ATOM   5986  C31 POPEF 348      22.546  36.081  50.957  1.00  0.00           C
ATOM   5987  O32 POPEF 348      23.295  35.171  50.658  1.00  0.00           O
ATOM   5988  C32 POPEF 348      22.135  36.450  52.378  1.00  0.00           C
ATOM   5991  C23 POPEF 348      18.516  38.301  50.938  1.00  0.00           C
ATOM   5994  C24 POPEF 348      18.406  39.200  52.178  1.00  0.00           C
ATOM   5997  C25 POPEF 348      17.106  40.011  52.227  1.00  0.00           C
ATOM   6000  C26 POPEF 348      16.926  40.741  53.568  1.00  0.00           C
ATOM   6003  C27 POPEF 348      15.606  41.520  53.628  1.00  0.00           C
ATOM   6006  C28 POPEF 348      15.536  42.391  54.897  1.00  0.00           C
ATOM   6009  C29 POPEF 348      14.376  43.351  54.847  1.00  0.00           C
ATOM   6011 0C21 POPEF 348      13.446  43.551  55.788  1.00  0.00           C
ATOM   6013 1C21 POPEF 348      13.346  42.821  57.108  1.00  0.00           C
ATOM   6016 2C21 POPEF 348      11.916  42.350  57.418  1.00  0.00           C
ATOM   6019 3C21 POPEF 348      11.806  41.820  58.857  1.00  0.00           C
ATOM   6022 4C21 POPEF 348      10.486  41.090  59.107  1.00  0.00           C
ATOM   6025 5C21 POPEF 348      10.395  39.671  58.517  1.00  0.00           C
ATOM   6028 6C21 POPEF 348      11.486  38.730  59.077  1.00  0.00           C
ATOM   6031 7C21 POPEF 348      11.206  37.240  58.798  1.00  0.00           C
ATOM   6034 8C21 POPEF 348      12.196  36.320  59.517  1.00  0.00           C
ATOM   6038  C33 POPEF 348      22.246  35.261  53.348  1.00  0.00           C
ATOM   6041  C34 POPEF 348      22.056  35.721  54.797  1.00  0.00           C
ATOM   6044  C35 POPEF 348      21.926  34.540  55.767  1.00  0.00           C
ATOM   6047  C36 POPEF 348      21.756  34.991  57.218  1.00  0.00           C
ATOM   6050  C37 POPEF 348      21.496  33.801  58.158  1.00  0.00           C
ATOM   6053  C38 POPEF 348      21.436  34.180  59.637  1.00  0.00           C
ATOM   6056  C39 POPEF 348      20.286  35.141  59.998  1.00  0.00           C
ATOM   6059 0C31 POPEF 348      20.776  36.491  60.537  1.00  0.00           C
ATOM   6062 1C31 POPEF 348      19.635  37.311  61.168  1.00  0.00           C
ATOM   6065 2C31 POPEF 348      20.126  38.581  61.877  1.00  0.00           C
ATOM   6068 3C31 POPEF 348      20.356  39.780  60.947  1.00  0.00           C
ATOM   6071 4C31 POPEF 348      19.066  40.290  60.298  1.00  0.00           C
ATOM   6074 5C31 POPEF 348      19.136  41.771  59.888  1.00  0.00           C
ATOM   6077 6C31 POPEF 348      17.956  42.210  59.018  1.00  0.00           C
ATOM   6081  NH3 POPEG 349     112.176  37.130  42.397  1.00  0.00           N
ATOM   6085  C12 POPEG 349     111.166  36.261  41.708  1.00  0.00           C
ATOM   6088  C11 POPEG 349     111.586  34.781  41.798  1.00  0.00           C
ATOM   6091  P   POPEG 349     113.516  34.191  43.477  1.00  0.00           P
ATOM   6092  O13 POPEG 349     114.266  35.281  42.808  1.00  0.00           O
ATOM   6093  O14 POPEG 349     113.795  32.770  43.197  1.00  0.00           O
ATOM   6094  O11 POPEG 349     113.545  34.461  45.028  1.00  0.00           O
ATOM   6095  O12 POPEG 349     111.995  34.430  43.127  1.00  0.00           O
ATOM   6096  C1  POPEG 349     112.685  35.460  45.588  1.00  0.00           C
ATOM   6099  C2  POPEG 349     112.506  35.300  47.118  1.00  0.00           C
ATOM   6101  O21 POPEG 349     113.185  36.331  47.858  1.00  0.00           O
ATOM   6102  C21 POPEG 349     114.495  36.301  47.928  1.00  0.00           C
ATOM   6103  O22 POPEG 349     115.255  35.540  47.368  1.00  0.00           O
ATOM   6104  C22 POPEG 349     114.916  37.500  48.798  1.00  0.00           C
ATOM   6107  C3  POPEG 349     112.755  33.871  47.668  1.00  0.00           C
ATOM   6110  O31 POPEG 349     111.986  33.700  48.868  1.00  0.00           O
ATOM   6111  C31 POPEG 349     112.526  34.081  50.007  1.00  0.00           C
ATOM   6112  O32 POPEG 349     113.695  34.340  50.208  1.00  0.00           O
ATOM   6113  C32 POPEG 349     111.426  34.130  51.077  1.00  0.00           C
ATOM   6116  C23 POPEG 349     115.446  37.080  50.177  1.00  0.00           C
ATOM   6119  C24 POPEG 349     116.136  38.241  50.907  1.00  0.00           C
ATOM   6122  C25 POPEG 349     116.586  37.910  52.338  1.00  0.00           C
ATOM   6125  C26 POPEG 349     115.426  37.550  53.278  1.00  0.00           C
ATOM   6128  C27 POPEG 349     115.895  37.041  54.648  1.00  0.00           C
ATOM   6131  C28 POPEG 349     114.726  36.461  55.467  1.00  0.00           C
ATOM   6134  C29 POPEG 349     115.196  35.660  56.658  1.00  0.00           C
ATOM   6136 0C21 POPEG 349     114.575  35.571  57.847  1.00  0.00           C
ATOM   6138 1C21 POPEG 349     113.325  36.281  58.267  1.00  0.00           C
ATOM   6141 2C21 POPEG 349     113.356  36.691  59.757  1.00  0.00           C
ATOM   6144 3C21 POPEG 349     114.566  37.581  60.128  1.00  0.00           C
ATOM   6147 4C21 POPEG 349     114.466  38.140  61.557  1.00  0.00           C
ATOM   6150 5C21 POPEG 349     113.496  39.320  61.647  1.00  0.00           C
ATOM   6153 6C21 POPEG 349     113.286  39.840  63.078  1.00  0.00           C
ATOM   6156 7C21 POPEG 349     112.346  41.051  63.097  1.00  0.00           C
ATOM   6159 8C21 POPEG 349     112.066  41.590  64.507  1.00  0.00           C
ATOM   6163  C33 POPEG 349     111.826  34.851  52.397  1.00  0.00           C
ATOM   6166  C34 POPEG 349     110.586  35.151  53.258  1.00  0.00           C
ATOM   6169  C35 POPEG 349     110.905  35.571  54.707  1.00  0.00           C
ATOM   6172  C36 POPEG 349     109.626  35.851  55.518  1.00  0.00           C
ATOM   6175  C37 POPEG 349     109.916  36.180  56.987  1.00  0.00           C
ATOM   6178  C38 POPEG 349     108.655  36.480  57.818  1.00  0.00           C
ATOM   6181  C39 POPEG 349     107.895  35.221  58.247  1.00  0.00           C
ATOM   6184 0C31 POPEG 349     106.776  35.540  59.247  1.00  0.00           C
ATOM   6187 1C31 POPEG 349     106.055  34.290  59.748  1.00  0.00           C
ATOM   6190 2C31 POPEG 349     105.135  34.610  60.928  1.00  0.00           C
ATOM   6193 3C31 POPEG 349     104.425  33.380  61.467  1.00  0.00           C
ATOM   6196 4C31 POPEG 349     103.926  33.601  62.897  1.00  0.00           C
ATOM   6199 5C31 POPEG 349     103.066  32.430  63.358  1.00  0.00           C
ATOM   6202 6C31 POPEG 349     102.536  32.570  64.788  1.00  0.00           C
ATOM   6206  NH3 POPEH 350      75.846 127.151  40.387  1.00  0.00           N
ATOM   6210  C12 POPEH 350      74.496 126.711  39.868  1.00  0.00           C
ATOM   6213  C11 POPEH 350      74.325 125.181  40.037  1.00  0.00           C
ATOM   6216  P   POPEH 350      74.645 125.041  42.658  1.00  0.00           P
ATOM   6217  O13 POPEH 350      76.096 125.110  42.338  1.00  0.00           O
ATOM   6218  O14 POPEH 350      74.096 126.241  43.298  1.00  0.00           O
ATOM   6219  O11 POPEH 350      74.276 123.721  43.457  1.00  0.00           O
ATOM   6220  O12 POPEH 350      73.855 124.820  41.327  1.00  0.00           O
ATOM   6221  C1  POPEH 350      74.615 123.500  44.827  1.00  0.00           C
ATOM   6224  C2  POPEH 350      73.685 124.260  45.837  1.00  0.00           C
ATOM   6226  O21 POPEH 350      74.115 124.001  47.178  1.00  0.00           O
ATOM   6227  C21 POPEH 350      73.916 122.821  47.728  1.00  0.00           C
ATOM   6228  O22 POPEH 350      73.446 121.830  47.178  1.00  0.00           O
ATOM   6229  C22 POPEH 350      74.316 122.900  49.188  1.00  0.00           C
ATOM   6232  C3  POPEH 350      72.155 124.041  45.647  1.00  0.00           C
ATOM   6235  O31 POPEH 350      71.435 124.621  46.768  1.00  0.00           O
ATOM   6236  C31 POPEH 350      70.166 124.241  46.838  1.00  0.00           C
ATOM   6237  O32 POPEH 350      69.566 123.640  45.957  1.00  0.00           O
ATOM   6238  C32 POPEH 350      69.575 124.651  48.188  1.00  0.00           C
ATOM   6241  C23 POPEH 350      73.376 123.821  50.007  1.00  0.00           C
ATOM   6244  C24 POPEH 350      74.105 124.540  51.147  1.00  0.00           C
ATOM   6247  C25 POPEH 350      74.776 123.621  52.188  1.00  0.00           C
ATOM   6250  C26 POPEH 350      73.806 122.720  52.967  1.00  0.00           C
ATOM   6253  C27 POPEH 350      74.545 121.961  54.077  1.00  0.00           C
ATOM   6256  C28 POPEH 350      73.636 121.111  54.987  1.00  0.00           C
ATOM   6259  C29 POPEH 350      72.806 121.981  55.907  1.00  0.00           C
ATOM   6261 0C21 POPEH 350      73.145 122.300  57.168  1.00  0.00           C
ATOM   6263 1C21 POPEH 350      74.395 121.830  57.857  1.00  0.00           C
ATOM   6266 2C21 POPEH 350      74.645 122.490  59.228  1.00  0.00           C
ATOM   6269 3C21 POPEH 350      73.486 122.320  60.237  1.00  0.00           C
ATOM   6272 4C21 POPEH 350      73.975 122.310  61.698  1.00  0.00           C
ATOM   6275 5C21 POPEH 350      74.245 120.880  62.178  1.00  0.00           C
ATOM   6278 6C21 POPEH 350      75.096 120.801  63.457  1.00  0.00           C
ATOM   6281 7C21 POPEH 350      75.225 119.360  63.967  1.00  0.00           C
ATOM   6284 8C21 POPEH 350      75.916 119.260  65.338  1.00  0.00           C
ATOM   6288  C33 POPEH 350      68.785 123.491  48.868  1.00  0.00           C
ATOM   6291  C34 POPEH 350      69.655 122.520  49.688  1.00  0.00           C
ATOM   6294  C35 POPEH 350      69.935 122.961  51.138  1.00  0.00           C
ATOM   6297  C36 POPEH 350      68.696 122.970  52.048  1.00  0.00           C
ATOM   6300  C37 POPEH 350      69.005 123.441  53.477  1.00  0.00           C
ATOM   6303  C38 POPEH 350      67.776 124.031  54.188  1.00  0.00           C
ATOM   6306  C39 POPEH 350      68.155 124.780  55.478  1.00  0.00           C
ATOM   6309 0C31 POPEH 350      67.075 125.770  55.938  1.00  0.00           C
ATOM   6312 1C31 POPEH 350      67.605 126.750  56.997  1.00  0.00           C
ATOM   6315 2C31 POPEH 350      66.545 127.751  57.518  1.00  0.00           C
ATOM   6318 3C31 POPEH 350      65.266 127.121  58.067  1.00  0.00           C
ATOM   6321 4C31 POPEH 350      65.505 126.140  59.228  1.00  0.00           C
ATOM   6324 5C31 POPEH 350      64.236 125.381  59.627  1.00  0.00           C
ATOM   6327 6C31 POPEH 350      64.475 124.360  60.737  1.00  0.00           C
ATOM   6331  NH3 POPEI 351      67.986   6.250  43.147  1.00  0.00           N
ATOM   6335  C12 POPEI 351      67.566   5.531  41.897  1.00  0.00           C
ATOM   6338  C11 POPEI 351      66.846   6.481  40.907  1.00  0.00           C
ATOM   6341  P   POPEI 351      64.725   7.170  42.347  1.00  0.00           P
ATOM   6342  O13 POPEI 351      63.696   8.151  41.917  1.00  0.00           O
ATOM   6343  O14 POPEI 351      65.755   7.751  43.228  1.00  0.00           O
ATOM   6344  O11 POPEI 351      64.115   5.920  43.077  1.00  0.00           O
ATOM   6345  O12 POPEI 351      65.426   6.561  41.088  1.00  0.00           O
ATOM   6346  C1  POPEI 351      63.286   5.870  44.237  1.00  0.00           C
ATOM   6349  C2  POPEI 351      64.086   5.891  45.577  1.00  0.00           C
ATOM   6351  O21 POPEI 351      63.365   5.111  46.558  1.00  0.00           O
ATOM   6352  C21 POPEI 351      63.986   4.031  47.008  1.00  0.00           C
ATOM   6353  O22 POPEI 351      65.056   3.601  46.608  1.00  0.00           O
ATOM   6354  C22 POPEI 351      63.166   3.411  48.138  1.00  0.00           C
ATOM   6357  C3  POPEI 351      64.236   7.330  46.128  1.00  0.00           C
ATOM   6360  O31 POPEI 351      64.925   7.410  47.388  1.00  0.00           O
ATOM   6361  C31 POPEI 351      66.236   7.270  47.358  1.00  0.00           C
ATOM   6362  O32 POPEI 351      66.916   6.971  46.397  1.00  0.00           O
ATOM   6363  C32 POPEI 351      66.795   7.571  48.748  1.00  0.00           C
ATOM   6366  C23 POPEI 351      64.096   2.751  49.178  1.00  0.00           C
ATOM   6369  C24 POPEI 351      63.395   1.691  50.037  1.00  0.00           C
ATOM   6372  C25 POPEI 351      64.255   1.331  51.257  1.00  0.00           C
ATOM   6375  C26 POPEI 351      63.645   0.211  52.108  1.00  0.00           C
ATOM   6378  C27 POPEI 351      64.416   0.040  53.438  1.00  0.00           C
ATOM   6381  C28 POPEI 351      63.785  -0.980  54.408  1.00  0.00           C
ATOM   6384  C29 POPEI 351      62.386  -0.610  54.818  1.00  0.00           C
ATOM   6386 0C21 POPEI 351      61.456  -1.450  55.298  1.00  0.00           C
ATOM   6388 1C21 POPEI 351      61.635  -2.920  55.577  1.00  0.00           C
ATOM   6391 2C21 POPEI 351      61.466  -3.240  57.067  1.00  0.00           C
ATOM   6394 3C21 POPEI 351      60.036  -3.050  57.588  1.00  0.00           C
ATOM   6397 4C21 POPEI 351      59.936  -3.360  59.088  1.00  0.00           C
ATOM   6400 5C21 POPEI 351      58.626  -2.890  59.707  1.00  0.00           C
ATOM   6403 6C21 POPEI 351      58.665  -2.960  61.238  1.00  0.00           C
ATOM   6406 7C21 POPEI 351      57.446  -2.340  61.898  1.00  0.00           C
ATOM   6409 8C21 POPEI 351      57.475  -2.440  63.418  1.00  0.00           C
ATOM   6413  C33 POPEI 351      66.926   6.300  49.608  1.00  0.00           C
ATOM   6416  C34 POPEI 351      67.425   6.630  51.027  1.00  0.00           C
ATOM   6419  C35 POPEI 351      66.856   5.700  52.098  1.00  0.00           C
ATOM   6422  C36 POPEI 351      67.646   4.421  52.378  1.00  0.00           C
ATOM   6425  C37 POPEI 351      66.946   3.580  53.447  1.00  0.00           C
ATOM   6428  C38 POPEI 351      67.706   2.300  53.818  1.00  0.00           C
ATOM   6431  C39 POPEI 351      67.435   1.800  55.247  1.00  0.00           C
ATOM   6434 0C31 POPEI 351      67.935   2.771  56.318  1.00  0.00           C
ATOM   6437 1C31 POPEI 351      67.975   2.181  57.737  1.00  0.00           C
ATOM   6440 2C31 POPEI 351      68.736   3.081  58.717  1.00  0.00           C
ATOM   6443 3C31 POPEI 351      68.115   4.481  58.897  1.00  0.00           C
ATOM   6446 4C31 POPEI 351      68.916   5.391  59.827  1.00  0.00           C
ATOM   6449 5C31 POPEI 351      70.266   5.821  59.217  1.00  0.00           C
ATOM   6452 6C31 POPEI 351      71.045   6.810  60.077  1.00  0.00           C
ATOM   6456  NH3 POPEJ 352     112.355 103.180  79.217  1.00  0.00           N
ATOM   6460  C12 POPEJ 352     111.575 104.301  79.838  1.00  0.00           C
ATOM   6463  C11 POPEJ 352     110.065 104.010  79.747  1.00  0.00           C
ATOM   6466  P   POPEJ 352     108.166 102.300  80.168  1.00  0.00           P
ATOM   6467  O13 POPEJ 352     107.646 101.750  81.448  1.00  0.00           O
ATOM   6468  O14 POPEJ 352     107.416 103.410  79.537  1.00  0.00           O
ATOM   6469  O11 POPEJ 352     108.196 101.081  79.167  1.00  0.00           O
ATOM   6470  O12 POPEJ 352     109.696 102.760  80.357  1.00  0.00           O
ATOM   6471  C1  POPEJ 352     109.346 100.680  78.448  1.00  0.00           C
ATOM   6474  C2  POPEJ 352     109.016 100.640  76.926  1.00  0.00           C
ATOM   6476  O21 POPEJ 352     110.196 100.510  76.128  1.00  0.00           O
ATOM   6477  C21 POPEJ 352     111.055 101.510  76.098  1.00  0.00           C
ATOM   6478  O22 POPEJ 352     111.096 102.480  76.827  1.00  0.00           O
ATOM   6479  C22 POPEJ 352     112.136 101.160  75.058  1.00  0.00           C
ATOM   6482  C3  POPEJ 352     108.056 101.741  76.378  1.00  0.00           C
ATOM   6485  O31 POPEJ 352     107.666 101.380  75.027  1.00  0.00           O
ATOM   6486  C31 POPEJ 352     108.516 101.790  74.088  1.00  0.00           C
ATOM   6487  O32 POPEJ 352     109.126 102.840  74.107  1.00  0.00           O
ATOM   6488  C32 POPEJ 352     108.806 100.621  73.138  1.00  0.00           C
ATOM   6491  C23 POPEJ 352     112.336 102.221  73.956  1.00  0.00           C
ATOM   6494  C24 POPEJ 352     113.666 102.020  73.227  1.00  0.00           C
ATOM   6497  C25 POPEJ 352     113.835 102.881  71.967  1.00  0.00           C
ATOM   6500  C26 POPEJ 352     113.926 104.390  72.207  1.00  0.00           C
ATOM   6503  C27 POPEJ 352     114.245 105.130  70.897  1.00  0.00           C
ATOM   6506  C28 POPEJ 352     114.186 106.671  71.018  1.00  0.00           C
ATOM   6509  C29 POPEJ 352     114.596 107.331  69.728  1.00  0.00           C
ATOM   6511 0C21 POPEJ 352     113.825 107.720  68.698  1.00  0.00           C
ATOM   6513 1C21 POPEJ 352     112.336 107.560  68.577  1.00  0.00           C
ATOM   6516 2C21 POPEJ 352     111.986 106.470  67.558  1.00  0.00           C
ATOM   6519 3C21 POPEJ 352     112.526 106.741  66.137  1.00  0.00           C
ATOM   6522 4C21 POPEJ 352     112.185 105.621  65.158  1.00  0.00           C
ATOM   6525 5C21 POPEJ 352     110.706 105.580  64.777  1.00  0.00           C
ATOM   6528 6C21 POPEJ 352     110.345 104.301  64.037  1.00  0.00           C
ATOM   6531 7C21 POPEJ 352     108.835 104.131  63.847  1.00  0.00           C
ATOM   6534 8C21 POPEJ 352     108.496 102.791  63.208  1.00  0.00           C
ATOM   6538  C33 POPEJ 352     107.775 100.360  72.028  1.00  0.00           C
ATOM   6541  C34 POPEJ 352     107.936  98.931  71.467  1.00  0.00           C
ATOM   6544  C35 POPEJ 352     109.295  98.660  70.808  1.00  0.00           C
ATOM   6547  C36 POPEJ 352     109.566  97.170  70.548  1.00  0.00           C
ATOM   6550  C37 POPEJ 352     110.856  96.951  69.747  1.00  0.00           C
ATOM   6553  C38 POPEJ 352     111.546  95.610  70.037  1.00  0.00           C
ATOM   6556  C39 POPEJ 352     112.905  95.500  69.338  1.00  0.00           C
ATOM   6559 0C31 POPEJ 352     113.666  94.220  69.698  1.00  0.00           C
ATOM   6562 1C31 POPEJ 352     115.166  94.260  69.338  1.00  0.00           C
ATOM   6565 2C31 POPEJ 352     115.926  92.980  69.728  1.00  0.00           C
ATOM   6568 3C31 POPEJ 352     117.456  93.140  69.788  1.00  0.00           C
ATOM   6571 4C31 POPEJ 352     118.066  93.651  68.467  1.00  0.00           C
ATOM   6574 5C31 POPEJ 352     119.596  93.511  68.427  1.00  0.00           C
ATOM   6577 6C31 POPEJ 352     120.205  94.001  67.107  1.00  0.00           C
ATOM   6581  NH3 POPEK 353      -0.145  -0.100  38.507  1.00  0.00           N
ATOM   6585  C12 POPEK 353       0.866   0.611  37.667  1.00  0.00           C
ATOM   6588  C11 POPEK 353       2.306   0.401  38.177  1.00  0.00           C
ATOM   6591  P   POPEK 353       3.196   2.840  38.188  1.00  0.00           P
ATOM   6592  O13 POPEK 353       3.056   3.780  37.048  1.00  0.00           O
ATOM   6593  O14 POPEK 353       2.236   2.931  39.308  1.00  0.00           O
ATOM   6594  O11 POPEK 353       4.676   2.870  38.708  1.00  0.00           O
ATOM   6595  O12 POPEK 353       3.176   1.371  37.588  1.00  0.00           O
ATOM   6596  C1  POPEK 353       5.436   4.081  38.718  1.00  0.00           C
ATOM   6599  C2  POPEK 353       6.556   3.990  39.787  1.00  0.00           C
ATOM   6601  O21 POPEK 353       6.116   3.341  40.998  1.00  0.00           O
ATOM   6602  C21 POPEK 353       5.106   3.860  41.647  1.00  0.00           C
ATOM   6603  O22 POPEK 353       4.506   4.901  41.388  1.00  0.00           O
ATOM   6604  C22 POPEK 353       4.866   3.061  42.928  1.00  0.00           C
ATOM   6607  C3  POPEK 353       7.226   5.370  40.057  1.00  0.00           C
ATOM   6610  O31 POPEK 353       7.776   5.460  41.408  1.00  0.00           O
ATOM   6611  C31 POPEK 353       7.436   6.571  42.067  1.00  0.00           C
ATOM   6612  O32 POPEK 353       6.726   7.460  41.628  1.00  0.00           O
ATOM   6613  C32 POPEK 353       7.916   6.550  43.518  1.00  0.00           C
ATOM   6616  C23 POPEK 353       5.486   3.831  44.108  1.00  0.00           C
ATOM   6619  C24 POPEK 353       5.116   3.311  45.507  1.00  0.00           C
ATOM   6622  C25 POPEK 353       5.826   4.151  46.577  1.00  0.00           C
ATOM   6625  C26 POPEK 353       5.556   3.710  48.018  1.00  0.00           C
ATOM   6628  C27 POPEK 353       6.456   4.491  48.978  1.00  0.00           C
ATOM   6631  C28 POPEK 353       6.366   4.050  50.448  1.00  0.00           C
ATOM   6634  C29 POPEK 353       7.476   4.710  51.237  1.00  0.00           C
ATOM   6636 0C21 POPEK 353       7.586   4.770  52.568  1.00  0.00           C
ATOM   6638 1C21 POPEK 353       6.626   4.201  53.577  1.00  0.00           C
ATOM   6641 2C21 POPEK 353       6.916   4.770  54.978  1.00  0.00           C
ATOM   6644 3C21 POPEK 353       6.096   4.131  56.108  1.00  0.00           C
ATOM   6647 4C21 POPEK 353       6.626   4.521  57.498  1.00  0.00           C
ATOM   6650 5C21 POPEK 353       6.006   3.691  58.638  1.00  0.00           C
ATOM   6653 6C21 POPEK 353       4.566   4.090  58.997  1.00  0.00           C
ATOM   6656 7C21 POPEK 353       4.106   3.530  60.347  1.00  0.00           C
ATOM   6659 8C21 POPEK 353       2.676   3.920  60.728  1.00  0.00           C
ATOM   6663  C33 POPEK 353       7.786   7.941  44.178  1.00  0.00           C
ATOM   6666  C34 POPEK 353       8.836   8.171  45.268  1.00  0.00           C
ATOM   6669  C35 POPEK 353       8.666   7.290  46.507  1.00  0.00           C
ATOM   6672  C36 POPEK 353       9.846   7.500  47.458  1.00  0.00           C
ATOM   6675  C37 POPEK 353       9.786   6.670  48.737  1.00  0.00           C
ATOM   6678  C38 POPEK 353      11.196   6.420  49.257  1.00  0.00           C
ATOM   6681  C39 POPEK 353      11.276   5.710  50.607  1.00  0.00           C
ATOM   6684 0C31 POPEK 353      10.926   6.611  51.787  1.00  0.00           C
ATOM   6687 1C31 POPEK 353      11.296   5.981  53.138  1.00  0.00           C
ATOM   6690 2C31 POPEK 353      11.126   6.960  54.307  1.00  0.00           C
ATOM   6693 3C31 POPEK 353       9.656   7.300  54.578  1.00  0.00           C
ATOM   6696 4C31 POPEK 353       9.466   8.531  55.478  1.00  0.00           C
ATOM   6699 5C31 POPEK 353       7.996   8.880  55.688  1.00  0.00           C
ATOM   6702 6C31 POPEK 353       7.796  10.221  56.397  1.00  0.00           C
ATOM   6706  NH3 POPEL 354     118.336  60.680  37.308  1.00  0.00           N
ATOM   6710  C12 POPEL 354     117.285  60.640  36.217  1.00  0.00           C
ATOM   6713  C11 POPEL 354     115.806  60.640  36.728  1.00  0.00           C
ATOM   6716  P   POPEL 354     115.526  59.000  38.737  1.00  0.00           P
ATOM   6717  O13 POPEL 354     114.696  57.851  39.158  1.00  0.00           O
ATOM   6718  O14 POPEL 354     116.995  58.891  38.878  1.00  0.00           O
ATOM   6719  O11 POPEL 354     115.006  60.311  39.458  1.00  0.00           O
ATOM   6720  O12 POPEL 354     115.316  59.360  37.208  1.00  0.00           O
ATOM   6721  C1  POPEL 354     115.255  60.521  40.858  1.00  0.00           C
ATOM   6724  C2  POPEL 354     114.355  59.601  41.737  1.00  0.00           C
ATOM   6726  O21 POPEL 354     113.616  60.321  42.747  1.00  0.00           O
ATOM   6727  C21 POPEL 354     114.276  60.970  43.667  1.00  0.00           C
ATOM   6728  O22 POPEL 354     115.485  61.121  43.717  1.00  0.00           O
ATOM   6729  C22 POPEL 354     113.316  61.370  44.788  1.00  0.00           C
ATOM   6732  C3  POPEL 354     115.115  58.371  42.318  1.00  0.00           C
ATOM   6735  O31 POPEL 354     114.165  57.401  42.808  1.00  0.00           O
ATOM   6736  C31 POPEL 354     113.876  57.361  44.128  1.00  0.00           C
ATOM   6737  O32 POPEL 354     112.746  57.290  44.548  1.00  0.00           O
ATOM   6738  C32 POPEL 354     115.135  57.450  45.007  1.00  0.00           C
ATOM   6741  C23 POPEL 354     114.086  61.741  46.088  1.00  0.00           C
ATOM   6744  C24 POPEL 354     113.175  62.041  47.288  1.00  0.00           C
ATOM   6747  C25 POPEL 354     112.126  63.130  47.028  1.00  0.00           C
ATOM   6750  C26 POPEL 354     111.426  63.590  48.307  1.00  0.00           C
ATOM   6753  C27 POPEL 354     110.286  64.590  48.018  1.00  0.00           C
ATOM   6756  C28 POPEL 354     109.405  64.910  49.237  1.00  0.00           C
ATOM   6759  C29 POPEL 354     110.135  65.721  50.278  1.00  0.00           C
ATOM   6761 0C21 POPEL 354     110.126  65.510  51.608  1.00  0.00           C
ATOM   6763 1C21 POPEL 354     109.326  64.471  52.347  1.00  0.00           C
ATOM   6766 2C21 POPEL 354     108.756  65.050  53.667  1.00  0.00           C
ATOM   6769 3C21 POPEL 354     107.736  66.181  53.447  1.00  0.00           C
ATOM   6772 4C21 POPEL 354     107.276  66.821  54.757  1.00  0.00           C
ATOM   6775 5C21 POPEL 354     108.295  67.800  55.347  1.00  0.00           C
ATOM   6778 6C21 POPEL 354     107.825  68.400  56.678  1.00  0.00           C
ATOM   6781 7C21 POPEL 354     108.716  69.550  57.158  1.00  0.00           C
ATOM   6784 8C21 POPEL 354     108.196  70.211  58.438  1.00  0.00           C
ATOM   6788  C33 POPEL 354     114.986  56.760  46.378  1.00  0.00           C
ATOM   6791  C34 POPEL 354     114.186  57.561  47.417  1.00  0.00           C
ATOM   6794  C35 POPEL 354     113.456  56.660  48.428  1.00  0.00           C
ATOM   6797  C36 POPEL 354     114.396  55.910  49.388  1.00  0.00           C
ATOM   6800  C37 POPEL 354     114.726  56.730  50.647  1.00  0.00           C
ATOM   6803  C38 POPEL 354     115.786  56.061  51.528  1.00  0.00           C
ATOM   6806  C39 POPEL 354     116.026  56.781  52.868  1.00  0.00           C
ATOM   6809 0C31 POPEL 354     115.456  56.030  54.067  1.00  0.00           C
ATOM   6812 1C31 POPEL 354     115.666  56.750  55.408  1.00  0.00           C
ATOM   6815 2C31 POPEL 354     115.226  55.880  56.597  1.00  0.00           C
ATOM   6818 3C31 POPEL 354     115.075  56.660  57.917  1.00  0.00           C
ATOM   6821 4C31 POPEL 354     113.815  57.540  57.938  1.00  0.00           C
ATOM   6824 5C31 POPEL 354     113.655  58.311  59.247  1.00  0.00           C
ATOM   6827 6C31 POPEL 354     112.396  59.171  59.298  1.00  0.00           C
ATOM   6831  NH3 POPEM 355      77.806  28.831  42.787  1.00  0.00           N
ATOM   6835  C12 POPEM 355      78.206  27.800  43.827  1.00  0.00           C
ATOM   6838  C11 POPEM 355      77.486  26.401  43.717  1.00  0.00           C
ATOM   6841  P   POPEM 355      75.215  25.050  43.988  1.00  0.00           P
ATOM   6842  O13 POPEM 355      73.846  25.400  44.417  1.00  0.00           O
ATOM   6843  O14 POPEM 355      75.245  24.200  42.768  1.00  0.00           O
ATOM   6844  O11 POPEM 355      76.075  24.391  45.138  1.00  0.00           O
ATOM   6845  O12 POPEM 355      76.035  26.401  43.678  1.00  0.00           O
ATOM   6846  C1  POPEM 355      75.586  23.820  46.338  1.00  0.00           C
ATOM   6849  C2  POPEM 355      76.035  24.651  47.577  1.00  0.00           C
ATOM   6851  O21 POPEM 355      75.865  23.850  48.768  1.00  0.00           O
ATOM   6852  C21 POPEM 355      76.736  22.900  49.028  1.00  0.00           C
ATOM   6853  O22 POPEM 355      77.745  22.660  48.407  1.00  0.00           O
ATOM   6854  C22 POPEM 355      76.155  22.100  50.208  1.00  0.00           C
ATOM   6857  C3  POPEM 355      75.236  25.990  47.688  1.00  0.00           C
ATOM   6860  O31 POPEM 355      74.356  26.061  48.838  1.00  0.00           O
ATOM   6861  C31 POPEM 355      74.965  26.261  50.007  1.00  0.00           C
ATOM   6862  O32 POPEM 355      76.145  26.521  50.158  1.00  0.00           O
ATOM   6863  C32 POPEM 355      73.946  26.020  51.128  1.00  0.00           C
ATOM   6866  C23 POPEM 355      77.176  21.221  50.947  1.00  0.00           C
ATOM   6869  C24 POPEM 355      76.685  20.760  52.327  1.00  0.00           C
ATOM   6872  C25 POPEM 355      76.956  21.800  53.438  1.00  0.00           C
ATOM   6875  C26 POPEM 355      76.565  21.291  54.838  1.00  0.00           C
ATOM   6878  C27 POPEM 355      76.795  22.340  55.938  1.00  0.00           C
ATOM   6881  C28 POPEM 355      76.295  21.851  57.308  1.00  0.00           C
ATOM   6884  C29 POPEM 355      76.185  22.971  58.317  1.00  0.00           C
ATOM   6886 0C21 POPEM 355      76.236  22.891  59.658  1.00  0.00           C
ATOM   6888 1C21 POPEM 355      76.376  21.680  60.548  1.00  0.00           C
ATOM   6891 2C21 POPEM 355      75.575  20.391  60.217  1.00  0.00           C
ATOM   6894 3C21 POPEM 355      74.045  20.530  60.338  1.00  0.00           C
ATOM   6897 4C21 POPEM 355      73.286  19.331  59.718  1.00  0.00           C
ATOM   6900 5C21 POPEM 355      73.645  17.950  60.307  1.00  0.00           C
ATOM   6903 6C21 POPEM 355      73.075  17.721  61.717  1.00  0.00           C
ATOM   6906 7C21 POPEM 355      73.395  16.321  62.267  1.00  0.00           C
ATOM   6909 8C21 POPEM 355      72.685  15.991  63.577  1.00  0.00           C
ATOM   6913  C33 POPEM 355      74.626  25.771  52.487  1.00  0.00           C
ATOM   6916  C34 POPEM 355      73.626  25.520  53.628  1.00  0.00           C
ATOM   6919  C35 POPEM 355      72.855  24.191  53.527  1.00  0.00           C
ATOM   6922  C36 POPEM 355      72.096  23.831  54.818  1.00  0.00           C
ATOM   6925  C37 POPEM 355      73.045  23.571  55.998  1.00  0.00           C
ATOM   6928  C38 POPEM 355      72.395  22.871  57.188  1.00  0.00           C
ATOM   6931  C39 POPEM 355      71.336  23.710  57.927  1.00  0.00           C
ATOM   6934 0C31 POPEM 355      70.816  22.941  59.147  1.00  0.00           C
ATOM   6937 1C31 POPEM 355      70.016  23.770  60.147  1.00  0.00           C
ATOM   6940 2C31 POPEM 355      69.626  22.960  61.408  1.00  0.00           C
ATOM   6943 3C31 POPEM 355      70.836  22.331  62.098  1.00  0.00           C
ATOM   6946 4C31 POPEM 355      70.516  21.591  63.397  1.00  0.00           C
ATOM   6949 5C31 POPEM 355      71.626  20.610  63.778  1.00  0.00           C
ATOM   6952 6C31 POPEM 355      71.256  19.781  64.997  1.00  0.00           C
ATOM   6956  NH3 POPEN 356      81.405  79.990  83.078  1.00  0.00           N
ATOM   6960  C12 POPEN 356      82.266  80.671  82.048  1.00  0.00           C
ATOM   6963  C11 POPEN 356      83.196  81.741  82.688  1.00  0.00           C
ATOM   6966  P   POPEN 356      85.605  80.950  82.197  1.00  0.00           P
ATOM   6967  O13 POPEN 356      86.885  81.401  81.588  1.00  0.00           O
ATOM   6968  O14 POPEN 356      85.696  80.731  83.657  1.00  0.00           O
ATOM   6969  O11 POPEN 356      85.056  79.680  81.478  1.00  0.00           O
ATOM   6970  O12 POPEN 356      84.425  81.970  81.956  1.00  0.00           O
ATOM   6971  C1  POPEN 356      85.675  78.921  80.448  1.00  0.00           C
ATOM   6974  C2  POPEN 356      85.215  79.290  79.007  1.00  0.00           C
ATOM   6976  O21 POPEN 356      86.335  79.871  78.308  1.00  0.00           O
ATOM   6977  C21 POPEN 356      86.715  79.430  77.098  1.00  0.00           C
ATOM   6978  O22 POPEN 356      87.316  80.120  76.287  1.00  0.00           O
ATOM   6979  C22 POPEN 356      86.476  77.931  76.907  1.00  0.00           C
ATOM   6982  C3  POPEN 356      83.996  80.260  78.928  1.00  0.00           C
ATOM   6985  O31 POPEN 356      83.806  80.790  77.607  1.00  0.00           O
ATOM   6986  C31 POPEN 356      83.356  79.971  76.677  1.00  0.00           C
ATOM   6987  O32 POPEN 356      82.975  78.830  76.848  1.00  0.00           O
ATOM   6988  C32 POPEN 356      83.476  80.701  75.338  1.00  0.00           C
ATOM   6991  C23 POPEN 356      87.325  77.331  75.757  1.00  0.00           C
ATOM   6994  C24 POPEN 356      87.096  75.821  75.638  1.00  0.00           C
ATOM   6997  C25 POPEN 356      86.966  75.340  74.188  1.00  0.00           C
ATOM   7000  C26 POPEN 356      85.586  75.620  73.567  1.00  0.00           C
ATOM   7003  C27 POPEN 356      85.485  75.141  72.107  1.00  0.00           C
ATOM   7006  C28 POPEN 356      84.066  75.281  71.518  1.00  0.00           C
ATOM   7009  C29 POPEN 356      83.105  74.291  72.117  1.00  0.00           C
ATOM   7011 0C21 POPEN 356      81.935  73.901  71.588  1.00  0.00           C
ATOM   7013 1C21 POPEN 356      81.295  74.440  70.327  1.00  0.00           C
ATOM   7016 2C21 POPEN 356      79.816  74.760  70.587  1.00  0.00           C
ATOM   7019 3C21 POPEN 356      79.136  75.471  69.418  1.00  0.00           C
ATOM   7022 4C21 POPEN 356      77.615  75.601  69.618  1.00  0.00           C
ATOM   7025 5C21 POPEN 356      76.916  76.270  68.427  1.00  0.00           C
ATOM   7028 6C21 POPEN 356      76.946  75.421  67.147  1.00  0.00           C
ATOM   7031 7C21 POPEN 356      76.206  76.071  65.967  1.00  0.00           C
ATOM   7034 8C21 POPEN 356      76.185  75.191  64.728  1.00  0.00           C
ATOM   7038  C33 POPEN 356      83.526  79.780  74.107  1.00  0.00           C
ATOM   7041  C34 POPEN 356      83.716  80.621  72.838  1.00  0.00           C
ATOM   7044  C35 POPEN 356      83.736  79.810  71.526  1.00  0.00           C
ATOM   7047  C36 POPEN 356      82.435  79.050  71.228  1.00  0.00           C
ATOM   7050  C37 POPEN 356      82.445  78.441  69.827  1.00  0.00           C
ATOM   7053  C38 POPEN 356      82.185  79.470  68.717  1.00  0.00           C
ATOM   7056  C39 POPEN 356      82.266  78.870  67.298  1.00  0.00           C
ATOM   7059 0C31 POPEN 356      83.695  78.560  66.848  1.00  0.00           C
ATOM   7062 1C31 POPEN 356      84.095  79.260  65.548  1.00  0.00           C
ATOM   7065 2C31 POPEN 356      85.465  78.791  65.037  1.00  0.00           C
ATOM   7068 3C31 POPEN 356      85.915  79.500  63.748  1.00  0.00           C
ATOM   7071 4C31 POPEN 356      87.196  78.880  63.177  1.00  0.00           C
ATOM   7074 5C31 POPEN 356      87.696  79.591  61.908  1.00  0.00           C
ATOM   7077 6C31 POPEN 356      88.926  78.910  61.298  1.00  0.00           C
ATOM   7081  NH3 POPEO 357      23.225  98.581  80.497  1.00  0.00           N
ATOM   7085  C12 POPEO 357      24.096  99.770  80.768  1.00  0.00           C
ATOM   7088  C11 POPEO 357      25.506  99.390  81.246  1.00  0.00           C
ATOM   7091  P   POPEO 357      27.126 101.461  81.278  1.00  0.00           P
ATOM   7092  O13 POPEO 357      27.196 102.770  81.978  1.00  0.00           O
ATOM   7093  O14 POPEO 357      28.385 100.711  81.117  1.00  0.00           O
ATOM   7094  O11 POPEO 357      26.545 101.750  79.808  1.00  0.00           O
ATOM   7095  O12 POPEO 357      26.055 100.510  81.938  1.00  0.00           O
ATOM   7096  C1  POPEO 357      26.876 103.061  79.287  1.00  0.00           C
ATOM   7099  C2  POPEO 357      26.815 103.091  77.737  1.00  0.00           C
ATOM   7101  O21 POPEO 357      27.795 104.061  77.288  1.00  0.00           O
ATOM   7102  C21 POPEO 357      28.516 103.700  76.228  1.00  0.00           C
ATOM   7103  O22 POPEO 357      28.406 102.671  75.598  1.00  0.00           O
ATOM   7104  C22 POPEO 357      29.575 104.780  75.978  1.00  0.00           C
ATOM   7107  C3  POPEO 357      25.386 103.401  77.207  1.00  0.00           C
ATOM   7110  O31 POPEO 357      25.406 103.651  75.787  1.00  0.00           O
ATOM   7111  C31 POPEO 357      24.246 103.621  75.147  1.00  0.00           C
ATOM   7112  O32 POPEO 357      23.166 103.270  75.618  1.00  0.00           O
ATOM   7113  C32 POPEO 357      24.506 104.020  73.698  1.00  0.00           C
ATOM   7116  C23 POPEO 357      30.396 104.561  74.687  1.00  0.00           C
ATOM   7119  C24 POPEO 357      29.686 105.080  73.437  1.00  0.00           C
ATOM   7122  C25 POPEO 357      30.615 105.080  72.207  1.00  0.00           C
ATOM   7125  C26 POPEO 357      29.996 105.811  71.018  1.00  0.00           C
ATOM   7128  C27 POPEO 357      30.846 105.680  69.747  1.00  0.00           C
ATOM   7131  C28 POPEO 357      30.246 106.491  68.577  1.00  0.00           C
ATOM   7134  C29 POPEO 357      30.916 106.200  67.257  1.00  0.00           C
ATOM   7136 0C21 POPEO 357      30.315 105.871  66.098  1.00  0.00           C
ATOM   7138 1C21 POPEO 357      28.826 105.761  65.848  1.00  0.00           C
ATOM   7141 2C21 POPEO 357      28.325 106.750  64.788  1.00  0.00           C
ATOM   7144 3C21 POPEO 357      28.136 106.121  63.408  1.00  0.00           C
ATOM   7147 4C21 POPEO 357      27.935 107.140  62.277  1.00  0.00           C
ATOM   7150 5C21 POPEO 357      26.866 108.211  62.548  1.00  0.00           C
ATOM   7153 6C21 POPEO 357      26.905 109.330  61.497  1.00  0.00           C
ATOM   7156 7C21 POPEO 357      25.846 110.410  61.747  1.00  0.00           C
ATOM   7159 8C21 POPEO 357      25.856 111.520  60.697  1.00  0.00           C
ATOM   7163  C33 POPEO 357      23.506 105.080  73.176  1.00  0.00           C
ATOM   7166  C34 POPEO 357      23.716 105.480  71.708  1.00  0.00           C
ATOM   7169  C35 POPEO 357      25.076 106.121  71.397  1.00  0.00           C
ATOM   7172  C36 POPEO 357      25.295 107.480  72.088  1.00  0.00           C
ATOM   7175  C37 POPEO 357      26.786 107.760  72.356  1.00  0.00           C
ATOM   7178  C38 POPEO 357      27.006 108.991  73.238  1.00  0.00           C
ATOM   7181  C39 POPEO 357      26.666 110.311  72.527  1.00  0.00           C
ATOM   7184 0C31 POPEO 357      26.956 111.541  73.387  1.00  0.00           C
ATOM   7187 1C31 POPEO 357      26.676 112.840  72.628  1.00  0.00           C
ATOM   7190 2C31 POPEO 357      27.036 114.120  73.427  1.00  0.00           C
ATOM   7193 3C31 POPEO 357      28.536 114.351  73.637  1.00  0.00           C
ATOM   7196 4C31 POPEO 357      29.315 114.330  72.317  1.00  0.00           C
ATOM   7199 5C31 POPEO 357      30.755 114.800  72.457  1.00  0.00           C
ATOM   7202 6C31 POPEO 357      31.516 114.721  71.128  1.00  0.00           C
ATOM   7206  NH3 POPEP 358      67.956 122.110  44.467  1.00  0.00           N
ATOM   7210  C12 POPEP 358      67.266 123.201  43.698  1.00  0.00           C
ATOM   7213  C11 POPEP 358      68.135 123.751  42.568  1.00  0.00           C
ATOM   7216  P   POPEP 358      67.905 125.701  40.837  1.00  0.00           P
ATOM   7217  O13 POPEP 358      69.336 125.440  40.577  1.00  0.00           O
ATOM   7218  O14 POPEP 358      67.025 125.780  39.647  1.00  0.00           O
ATOM   7219  O11 POPEP 358      67.706 127.061  41.618  1.00  0.00           O
ATOM   7220  O12 POPEP 358      67.316 124.631  41.818  1.00  0.00           O
ATOM   7221  C1  POPEP 358      68.785 127.921  41.967  1.00  0.00           C
ATOM   7224  C2  POPEP 358      69.325 127.611  43.387  1.00  0.00           C
ATOM   7226  O21 POPEP 358      68.975 128.681  44.298  1.00  0.00           O
ATOM   7227  C21 POPEP 358      68.636 128.271  45.507  1.00  0.00           C
ATOM   7228  O22 POPEP 358      68.325 127.131  45.817  1.00  0.00           O
ATOM   7229  C22 POPEP 358      68.785 129.451  46.478  1.00  0.00           C
ATOM   7232  C3  POPEP 358      70.876 127.441  43.348  1.00  0.00           C
ATOM   7235  O31 POPEP 358      71.425 127.231  44.668  1.00  0.00           O
ATOM   7236  C31 POPEP 358      72.136 128.241  45.177  1.00  0.00           C
ATOM   7237  O32 POPEP 358      72.266 129.341  44.678  1.00  0.00           O
ATOM   7238  C32 POPEP 358      72.646 127.851  46.558  1.00  0.00           C
ATOM   7241  C23 POPEP 358      68.746 129.041  47.967  1.00  0.00           C
ATOM   7244  C24 POPEP 358      69.016 130.232  48.918  1.00  0.00           C
ATOM   7247  C25 POPEP 358      68.846 129.901  50.408  1.00  0.00           C
ATOM   7250  C26 POPEP 358      69.685 128.712  50.898  1.00  0.00           C
ATOM   7253  C27 POPEP 358      69.486 128.411  52.388  1.00  0.00           C
ATOM   7256  C28 POPEP 358      70.035 127.040  52.817  1.00  0.00           C
ATOM   7259  C29 POPEP 358      71.545 126.951  52.887  1.00  0.00           C
ATOM   7261 0C21 POPEP 358      72.276 126.550  53.948  1.00  0.00           C
ATOM   7263 1C21 POPEP 358      71.716 126.160  55.287  1.00  0.00           C
ATOM   7266 2C21 POPEP 358      72.725 126.130  56.448  1.00  0.00           C
ATOM   7269 3C21 POPEP 358      71.996 126.160  57.798  1.00  0.00           C
ATOM   7272 4C21 POPEP 358      72.926 126.321  59.007  1.00  0.00           C
ATOM   7275 5C21 POPEP 358      72.176 126.811  60.257  1.00  0.00           C
ATOM   7278 6C21 POPEP 358      71.206 125.780  60.858  1.00  0.00           C
ATOM   7281 7C21 POPEP 358      70.526 126.291  62.127  1.00  0.00           C
ATOM   7284 8C21 POPEP 358      69.486 125.321  62.698  1.00  0.00           C
ATOM   7288  C33 POPEP 358      74.185 127.961  46.647  1.00  0.00           C
ATOM   7291  C34 POPEP 358      74.715 127.350  47.948  1.00  0.00           C
ATOM   7294  C35 POPEP 358      74.206 128.070  49.208  1.00  0.00           C
ATOM   7297  C36 POPEP 358      75.326 128.231  50.257  1.00  0.00           C
ATOM   7300  C37 POPEP 358      74.816 128.802  51.588  1.00  0.00           C
ATOM   7303  C38 POPEP 358      75.916 128.891  52.658  1.00  0.00           C
ATOM   7306  C39 POPEP 358      77.056 129.871  52.327  1.00  0.00           C
ATOM   7309 0C31 POPEP 358      76.605 131.342  52.368  1.00  0.00           C
ATOM   7312 1C31 POPEP 358      77.745 132.331  52.087  1.00  0.00           C
ATOM   7315 2C31 POPEP 358      77.666 133.621  52.908  1.00  0.00           C
ATOM   7318 3C31 POPEP 358      76.285 134.302  52.878  1.00  0.00           C
ATOM   7321 4C31 POPEP 358      76.236 135.622  53.658  1.00  0.00           C
ATOM   7324 5C31 POPEP 358      74.816 136.181  53.768  1.00  0.00           C
ATOM   7327 6C31 POPEP 358      74.736 137.552  54.458  1.00  0.00           C
ATOM   7331  NH3 POPEQ 359      66.536  95.920  84.717  1.00  0.00           N
ATOM   7335  C12 POPEQ 359      65.566  96.750  85.537  1.00  0.00           C
ATOM   7338  C11 POPEQ 359      65.946  98.241  85.637  1.00  0.00           C
ATOM   7341  P   POPEQ 359      65.295 100.440  86.917  1.00  0.00           P
ATOM   7342  O13 POPEQ 359      64.146 100.950  87.668  1.00  0.00           O
ATOM   7343  O14 POPEQ 359      66.655 100.761  87.418  1.00  0.00           O
ATOM   7344  O11 POPEQ 359      65.255 100.991  85.448  1.00  0.00           O
ATOM   7345  O12 POPEQ 359      65.196  98.870  86.688  1.00  0.00           O
ATOM   7346  C1  POPEQ 359      64.016 101.111  84.727  1.00  0.00           C
ATOM   7349  C2  POPEQ 359      64.115 102.221  83.657  1.00  0.00           C
ATOM   7351  O21 POPEQ 359      63.426 101.860  82.447  1.00  0.00           O
ATOM   7352  C21 POPEQ 359      62.106 101.911  82.458  1.00  0.00           C
ATOM   7353  O22 POPEQ 359      61.405 102.200  83.408  1.00  0.00           O
ATOM   7354  C22 POPEQ 359      61.586 101.550  81.057  1.00  0.00           C
ATOM   7357  C3  POPEQ 359      65.615 102.550  83.327  1.00  0.00           C
ATOM   7360  O31 POPEQ 359      65.736 103.570  82.307  1.00  0.00           O
ATOM   7361  C31 POPEQ 359      66.986 103.751  81.887  1.00  0.00           C
ATOM   7362  O32 POPEQ 359      67.975 103.301  82.438  1.00  0.00           O
ATOM   7363  C32 POPEQ 359      66.996 104.700  80.676  1.00  0.00           C
ATOM   7366  C23 POPEQ 359      61.006 102.760  80.287  1.00  0.00           C
ATOM   7369  C24 POPEQ 359      60.895 102.501  78.777  1.00  0.00           C
ATOM   7372  C25 POPEQ 359      60.516 103.730  77.938  1.00  0.00           C
ATOM   7375  C26 POPEQ 359      60.746 103.520  76.438  1.00  0.00           C
ATOM   7378  C27 POPEQ 359      60.516 104.780  75.587  1.00  0.00           C
ATOM   7381  C28 POPEQ 359      60.746 104.491  74.096  1.00  0.00           C
ATOM   7384  C29 POPEQ 359      60.696 105.720  73.217  1.00  0.00           C
ATOM   7386 0C21 POPEQ 359      60.045 105.851  72.037  1.00  0.00           C
ATOM   7388 1C21 POPEQ 359      59.196 104.820  71.357  1.00  0.00           C
ATOM   7391 2C21 POPEQ 359      57.815 105.360  70.908  1.00  0.00           C
ATOM   7394 3C21 POPEQ 359      57.736 105.750  69.427  1.00  0.00           C
ATOM   7397 4C21 POPEQ 359      56.305 106.160  69.077  1.00  0.00           C
ATOM   7400 5C21 POPEQ 359      55.996 106.270  67.577  1.00  0.00           C
ATOM   7403 6C21 POPEQ 359      56.776 107.361  66.827  1.00  0.00           C
ATOM   7406 7C21 POPEQ 359      56.116 107.671  65.478  1.00  0.00           C
ATOM   7409 8C21 POPEQ 359      56.926 108.621  64.588  1.00  0.00           C
ATOM   7413  C33 POPEQ 359      67.535 104.071  79.368  1.00  0.00           C
ATOM   7416  C34 POPEQ 359      68.376 105.080  78.567  1.00  0.00           C
ATOM   7419  C35 POPEQ 359      68.836 104.591  77.187  1.00  0.00           C
ATOM   7422  C36 POPEQ 359      69.766 105.630  76.548  1.00  0.00           C
ATOM   7425  C37 POPEQ 359      70.365 105.230  75.188  1.00  0.00           C
ATOM   7428  C38 POPEQ 359      71.405 106.240  74.677  1.00  0.00           C
ATOM   7431  C39 POPEQ 359      70.825 107.620  74.307  1.00  0.00           C
ATOM   7434 0C31 POPEQ 359      70.075 107.630  72.967  1.00  0.00           C
ATOM   7437 1C31 POPEQ 359      69.266 108.910  72.737  1.00  0.00           C
ATOM   7440 2C31 POPEQ 359      68.475 108.880  71.417  1.00  0.00           C
ATOM   7443 3C31 POPEQ 359      69.126 109.710  70.298  1.00  0.00           C
ATOM   7446 4C31 POPEQ 359      68.456 109.451  68.938  1.00  0.00           C
ATOM   7449 5C31 POPEQ 359      69.105 110.251  67.787  1.00  0.00           C
ATOM   7452 6C31 POPEQ 359      68.475 109.961  66.426  1.00  0.00           C
ATOM   7456  NH3 POPER 360     113.185  17.581  83.886  1.00  0.00           N
ATOM   7460  C12 POPER 360     113.905  17.600  85.206  1.00  0.00           C
ATOM   7463  C11 POPER 360     113.706  18.951  85.917  1.00  0.00           C
ATOM   7466  P   POPER 360     115.296  20.601  84.678  1.00  0.00           P
ATOM   7467  O13 POPER 360     115.915  21.180  85.887  1.00  0.00           O
ATOM   7468  O14 POPER 360     116.016  19.521  83.978  1.00  0.00           O
ATOM   7469  O11 POPER 360     115.016  21.761  83.617  1.00  0.00           O
ATOM   7470  O12 POPER 360     113.876  20.041  85.016  1.00  0.00           O
ATOM   7471  C1  POPER 360     115.865  21.870  82.458  1.00  0.00           C
ATOM   7474  C2  POPER 360     115.096  22.421  81.238  1.00  0.00           C
ATOM   7476  O21 POPER 360     116.055  22.751  80.206  1.00  0.00           O
ATOM   7477  C21 POPER 360     116.405  21.710  79.447  1.00  0.00           C
ATOM   7478  O22 POPER 360     115.876  20.620  79.467  1.00  0.00           O
ATOM   7479  C22 POPER 360     117.475  22.121  78.457  1.00  0.00           C
ATOM   7482  C3  POPER 360     114.276  23.691  81.588  1.00  0.00           C
ATOM   7485  O31 POPER 360     113.695  24.290  80.408  1.00  0.00           O
ATOM   7486  C31 POPER 360     112.565  23.791  79.938  1.00  0.00           C
ATOM   7487  O32 POPER 360     111.896  22.900  80.448  1.00  0.00           O
ATOM   7488  C32 POPER 360     112.305  24.401  78.567  1.00  0.00           C
ATOM   7491  C23 POPER 360     117.276  21.340  77.137  1.00  0.00           C
ATOM   7494  C24 POPER 360     118.336  21.680  76.088  1.00  0.00           C
ATOM   7497  C25 POPER 360     118.006  21.031  74.738  1.00  0.00           C
ATOM   7500  C26 POPER 360     119.005  21.431  73.637  1.00  0.00           C
ATOM   7503  C27 POPER 360     118.596  20.911  72.257  1.00  0.00           C
ATOM   7506  C28 POPER 360     119.505  21.410  71.128  1.00  0.00           C
ATOM   7509  C29 POPER 360     119.396  22.911  70.978  1.00  0.00           C
ATOM   7511 0C21 POPER 360     120.405  23.800  70.957  1.00  0.00           C
ATOM   7513 1C21 POPER 360     121.876  23.471  71.038  1.00  0.00           C
ATOM   7516 2C21 POPER 360     122.425  22.841  69.738  1.00  0.00           C
ATOM   7519 3C21 POPER 360     122.266  23.721  68.497  1.00  0.00           C
ATOM   7522 4C21 POPER 360     122.775  23.020  67.217  1.00  0.00           C
ATOM   7525 5C21 POPER 360     122.575  23.880  65.957  1.00  0.00           C
ATOM   7528 6C21 POPER 360     122.845  23.101  64.668  1.00  0.00           C
ATOM   7531 7C21 POPER 360     122.755  23.991  63.428  1.00  0.00           C
ATOM   7534 8C21 POPER 360     122.736  23.201  62.118  1.00  0.00           C
ATOM   7538  C33 POPER 360     112.176  23.320  77.467  1.00  0.00           C
ATOM   7541  C34 POPER 360     112.036  23.910  76.058  1.00  0.00           C
ATOM   7544  C35 POPER 360     111.356  22.941  75.066  1.00  0.00           C
ATOM   7547  C36 POPER 360     111.225  23.501  73.647  1.00  0.00           C
ATOM   7550  C37 POPER 360     110.725  22.430  72.667  1.00  0.00           C
ATOM   7553  C38 POPER 360     110.596  22.921  71.217  1.00  0.00           C
ATOM   7556  C39 POPER 360     109.225  23.540  70.887  1.00  0.00           C
ATOM   7559 0C31 POPER 360     109.136  23.971  69.418  1.00  0.00           C
ATOM   7562 1C31 POPER 360     107.696  24.121  68.908  1.00  0.00           C
ATOM   7565 2C31 POPER 360     107.635  24.670  67.478  1.00  0.00           C
ATOM   7568 3C31 POPER 360     107.696  26.200  67.418  1.00  0.00           C
ATOM   7571 4C31 POPER 360     107.655  26.741  65.988  1.00  0.00           C
ATOM   7574 5C31 POPER 360     107.715  28.271  65.927  1.00  0.00           C
ATOM   7577 6C31 POPER 360     107.806  28.820  64.497  1.00  0.00           C
ATOM   7581  NH3 POPES 361     105.956  39.180  43.177  1.00  0.00           N
ATOM   7585  C12 POPES 361     107.236  38.861  42.478  1.00  0.00           C
ATOM   7588  C11 POPES 361     108.446  39.410  43.217  1.00  0.00           C
ATOM   7591  P   POPES 361     110.666  40.331  42.197  1.00  0.00           P
ATOM   7592  O13 POPES 361     111.816  39.720  41.497  1.00  0.00           O
ATOM   7593  O14 POPES 361     109.975  41.531  41.667  1.00  0.00           O
ATOM   7594  O11 POPES 361     111.116  40.531  43.688  1.00  0.00           O
ATOM   7595  O12 POPES 361     109.606  39.191  42.408  1.00  0.00           O
ATOM   7596  C1  POPES 361     110.516  41.500  44.538  1.00  0.00           C
ATOM   7599  C2  POPES 361     111.455  41.771  45.717  1.00  0.00           C
ATOM   7601  O21 POPES 361     110.766  42.721  46.537  1.00  0.00           O
ATOM   7602  C21 POPES 361     110.775  42.750  47.868  1.00  0.00           C
ATOM   7603  O22 POPES 361     110.306  43.670  48.507  1.00  0.00           O
ATOM   7604  C22 POPES 361     111.396  41.511  48.518  1.00  0.00           C
ATOM   7607  C3  POPES 361     112.796  42.371  45.228  1.00  0.00           C
ATOM   7610  O31 POPES 361     113.795  42.380  46.257  1.00  0.00           O
ATOM   7611  C31 POPES 361     114.575  41.281  46.287  1.00  0.00           C
ATOM   7612  O32 POPES 361     114.295  40.211  45.767  1.00  0.00           O
ATOM   7613  C32 POPES 361     115.895  41.641  46.987  1.00  0.00           C
ATOM   7616  C23 POPES 361     111.185  41.520  50.048  1.00  0.00           C
ATOM   7619  C24 POPES 361     111.865  40.321  50.717  1.00  0.00           C
ATOM   7622  C25 POPES 361     113.066  40.741  51.577  1.00  0.00           C
ATOM   7625  C26 POPES 361     112.646  41.461  52.858  1.00  0.00           C
ATOM   7628  C27 POPES 361     113.846  41.750  53.768  1.00  0.00           C
ATOM   7631  C28 POPES 361     113.415  42.241  55.158  1.00  0.00           C
ATOM   7634  C29 POPES 361     114.575  42.851  55.907  1.00  0.00           C
ATOM   7636 0C21 POPES 361     115.535  42.181  56.567  1.00  0.00           C
ATOM   7638 1C21 POPES 361     115.655  40.680  56.667  1.00  0.00           C
ATOM   7641 2C21 POPES 361     116.966  40.250  57.378  1.00  0.00           C
ATOM   7644 3C21 POPES 361     116.986  40.591  58.878  1.00  0.00           C
ATOM   7647 4C21 POPES 361     118.365  40.451  59.538  1.00  0.00           C
ATOM   7650 5C21 POPES 361     118.685  39.061  60.118  1.00  0.00           C
ATOM   7653 6C21 POPES 361     118.986  38.000  59.057  1.00  0.00           C
ATOM   7656 7C21 POPES 361     119.636  36.751  59.658  1.00  0.00           C
ATOM   7659 8C21 POPES 361     120.075  35.731  58.598  1.00  0.00           C
ATOM   7663  C33 POPES 361     115.825  41.841  48.527  1.00  0.00           C
ATOM   7666  C34 POPES 361     117.226  42.051  49.158  1.00  0.00           C
ATOM   7669  C35 POPES 361     117.206  42.231  50.688  1.00  0.00           C
ATOM   7672  C36 POPES 361     117.045  43.691  51.138  1.00  0.00           C
ATOM   7675  C37 POPES 361     116.735  43.821  52.647  1.00  0.00           C
ATOM   7678  C38 POPES 361     117.655  44.770  53.447  1.00  0.00           C
ATOM   7681  C39 POPES 361     119.126  44.351  53.518  1.00  0.00           C
ATOM   7684 0C31 POPES 361     119.385  43.031  54.278  1.00  0.00           C
ATOM   7687 1C31 POPES 361     120.846  42.571  54.137  1.00  0.00           C
ATOM   7690 2C31 POPES 361     121.146  41.230  54.818  1.00  0.00           C
ATOM   7693 3C31 POPES 361     121.096  41.261  56.356  1.00  0.00           C
ATOM   7696 4C31 POPES 361     122.056  42.270  56.978  1.00  0.00           C
ATOM   7699 5C31 POPES 361     122.236  42.070  58.488  1.00  0.00           C
ATOM   7702 6C31 POPES 361     123.236  43.050  59.107  1.00  0.00           C
ATOM   7706  NH3 POPET 362      55.346  58.171  84.678  1.00  0.00           N
ATOM   7710  C12 POPET 362      54.036  58.860  84.478  1.00  0.00           C
ATOM   7713  C11 POPET 362      54.056  59.931  83.398  1.00  0.00           C
ATOM   7716  P   POPET 362      52.056  61.550  83.948  1.00  0.00           P
ATOM   7717  O13 POPET 362      50.575  61.491  83.838  1.00  0.00           O
ATOM   7718  O14 POPET 362      52.615  61.641  85.317  1.00  0.00           O
ATOM   7719  O11 POPET 362      52.596  62.730  83.048  1.00  0.00           O
ATOM   7720  O12 POPET 362      52.716  60.331  83.188  1.00  0.00           O
ATOM   7721  C1  POPET 362      51.706  63.431  82.167  1.00  0.00           C
ATOM   7724  C2  POPET 362      51.825  63.010  80.676  1.00  0.00           C
ATOM   7726  O21 POPET 362      50.635  63.510  80.016  1.00  0.00           O
ATOM   7727  C21 POPET 362      50.866  64.431  79.107  1.00  0.00           C
ATOM   7728  O22 POPET 362      51.965  64.861  78.787  1.00  0.00           O
ATOM   7729  C22 POPET 362      49.536  64.871  78.488  1.00  0.00           C
ATOM   7732  C3  POPET 362      51.926  61.480  80.387  1.00  0.00           C
ATOM   7735  O31 POPET 362      51.606  61.130  79.007  1.00  0.00           O
ATOM   7736  C31 POPET 362      52.446  61.581  78.087  1.00  0.00           C
ATOM   7737  O32 POPET 362      53.486  62.171  78.287  1.00  0.00           O
ATOM   7738  C32 POPET 362      51.895  61.281  76.677  1.00  0.00           C
ATOM   7741  C23 POPET 362      49.705  65.360  77.028  1.00  0.00           C
ATOM   7744  C24 POPET 362      48.686  66.430  76.628  1.00  0.00           C
ATOM   7747  C25 POPET 362      48.886  66.971  75.198  1.00  0.00           C
ATOM   7750  C26 POPET 362      50.276  67.561  74.938  1.00  0.00           C
ATOM   7753  C27 POPET 362      50.336  68.321  73.598  1.00  0.00           C
ATOM   7756  C28 POPET 362      51.676  69.041  73.338  1.00  0.00           C
ATOM   7759  C29 POPET 362      51.545  69.940  72.128  1.00  0.00           C
ATOM   7761 0C21 POPET 362      52.386  70.020  71.088  1.00  0.00           C
ATOM   7763 1C21 POPET 362      53.675  69.270  70.918  1.00  0.00           C
ATOM   7766 2C21 POPET 362      54.575  69.871  69.808  1.00  0.00           C
ATOM   7769 3C21 POPET 362      53.956  69.770  68.408  1.00  0.00           C
ATOM   7772 4C21 POPET 362      54.966  69.961  67.257  1.00  0.00           C
ATOM   7775 5C21 POPET 362      54.845  68.851  66.198  1.00  0.00           C
ATOM   7778 6C21 POPET 362      55.936  68.941  65.118  1.00  0.00           C
ATOM   7781 7C21 POPET 362      55.926  67.730  64.167  1.00  0.00           C
ATOM   7784 8C21 POPET 362      57.046  67.761  63.127  1.00  0.00           C
ATOM   7788  C33 POPET 362      51.146  59.941  76.526  1.00  0.00           C
ATOM   7791  C34 POPET 362      51.186  59.370  75.088  1.00  0.00           C
ATOM   7794  C35 POPET 362      50.596  60.281  74.007  1.00  0.00           C
ATOM   7797  C36 POPET 362      50.696  59.660  72.597  1.00  0.00           C
ATOM   7800  C37 POPET 362      50.486  60.680  71.467  1.00  0.00           C
ATOM   7803  C38 POPET 362      50.806  60.101  70.077  1.00  0.00           C
ATOM   7806  C39 POPET 362      50.916  61.160  68.967  1.00  0.00           C
ATOM   7809 0C31 POPET 362      49.575  61.830  68.598  1.00  0.00           C
ATOM   7812 1C31 POPET 362      48.655  60.921  67.768  1.00  0.00           C
ATOM   7815 2C31 POPET 362      47.306  61.581  67.467  1.00  0.00           C
ATOM   7818 3C31 POPET 362      46.346  60.661  66.698  1.00  0.00           C
ATOM   7821 4C31 POPET 362      44.876  60.870  67.077  1.00  0.00           C
ATOM   7824 5C31 POPET 362      43.926  59.861  66.438  1.00  0.00           C
ATOM   7827 6C31 POPET 362      42.496  59.991  66.958  1.00  0.00           C
ATOM   7831  NH3 POPEU 363     100.236  66.330  36.577  1.00  0.00           N
ATOM   7835  C12 POPEU 363     100.306  65.040  35.817  1.00  0.00           C
ATOM   7838  C11 POPEU 363      99.945  63.851  36.728  1.00  0.00           C
ATOM   7841  P   POPEU 363      97.376  64.321  36.978  1.00  0.00           P
ATOM   7842  O13 POPEU 363      97.066  65.040  35.737  1.00  0.00           O
ATOM   7843  O14 POPEU 363      96.225  63.621  37.597  1.00  0.00           O
ATOM   7844  O11 POPEU 363      97.975  65.410  37.928  1.00  0.00           O
ATOM   7845  O12 POPEU 363      98.586  63.380  36.658  1.00  0.00           O
ATOM   7846  C1  POPEU 363      97.025  66.330  38.498  1.00  0.00           C
ATOM   7849  C2  POPEU 363      97.596  66.870  39.818  1.00  0.00           C
ATOM   7851  O21 POPEU 363      96.616  67.671  40.498  1.00  0.00           O
ATOM   7852  C21 POPEU 363      96.315  68.851  40.018  1.00  0.00           C
ATOM   7853  O22 POPEU 363      96.735  69.380  39.007  1.00  0.00           O
ATOM   7854  C22 POPEU 363      95.345  69.501  40.998  1.00  0.00           C
ATOM   7857  C3  POPEU 363      98.955  67.571  39.638  1.00  0.00           C
ATOM   7860  O31 POPEU 363      99.346  68.120  40.898  1.00  0.00           O
ATOM   7861  C31 POPEU 363      99.896  69.311  40.887  1.00  0.00           C
ATOM   7862  O32 POPEU 363     100.126  70.001  39.917  1.00  0.00           O
ATOM   7863  C32 POPEU 363     100.306  69.630  42.338  1.00  0.00           C
ATOM   7866  C23 POPEU 363      94.795  70.880  40.577  1.00  0.00           C
ATOM   7869  C24 POPEU 363      94.525  71.760  41.798  1.00  0.00           C
ATOM   7872  C25 POPEU 363      93.646  71.111  42.887  1.00  0.00           C
ATOM   7875  C26 POPEU 363      92.145  71.330  42.717  1.00  0.00           C
ATOM   7878  C27 POPEU 363      91.356  70.331  43.568  1.00  0.00           C
ATOM   7881  C28 POPEU 363      89.836  70.531  43.547  1.00  0.00           C
ATOM   7884  C29 POPEU 363      89.176  69.340  44.188  1.00  0.00           C
ATOM   7886 0C21 POPEU 363      87.866  69.031  44.137  1.00  0.00           C
ATOM   7888 1C21 POPEU 363      86.766  69.840  43.488  1.00  0.00           C
ATOM   7891 2C21 POPEU 363      85.626  70.151  44.467  1.00  0.00           C
ATOM   7894 3C21 POPEU 363      84.825  68.921  44.917  1.00  0.00           C
ATOM   7897 4C21 POPEU 363      83.815  69.211  46.038  1.00  0.00           C
ATOM   7900 5C21 POPEU 363      82.615  70.061  45.618  1.00  0.00           C
ATOM   7903 6C21 POPEU 363      81.575  70.110  46.737  1.00  0.00           C
ATOM   7906 7C21 POPEU 363      80.336  70.921  46.368  1.00  0.00           C
ATOM   7909 8C21 POPEU 363      79.245  70.770  47.428  1.00  0.00           C
ATOM   7913  C33 POPEU 363      99.456  70.741  42.967  1.00  0.00           C
ATOM   7916  C34 POPEU 363      98.575  70.321  44.158  1.00  0.00           C
ATOM   7919  C35 POPEU 363      97.956  71.590  44.757  1.00  0.00           C
ATOM   7922  C36 POPEU 363      97.266  71.461  46.118  1.00  0.00           C
ATOM   7925  C37 POPEU 363      96.946  72.851  46.667  1.00  0.00           C
ATOM   7928  C38 POPEU 363      96.846  72.921  48.197  1.00  0.00           C
ATOM   7931  C39 POPEU 363      98.135  73.400  48.878  1.00  0.00           C
ATOM   7934 0C31 POPEU 363      97.946  73.561  50.387  1.00  0.00           C
ATOM   7937 1C31 POPEU 363      98.986  74.471  51.038  1.00  0.00           C
ATOM   7940 2C31 POPEU 363      98.776  74.580  52.557  1.00  0.00           C
ATOM   7943 3C31 POPEU 363      99.435  75.821  53.188  1.00  0.00           C
ATOM   7946 4C31 POPEU 363      98.736  77.140  52.817  1.00  0.00           C
ATOM   7949 5C31 POPEU 363      99.256  78.351  53.608  1.00  0.00           C
ATOM   7952 6C31 POPEU 363     100.696  78.730  53.278  1.00  0.00           C
ATOM   7956  NH3 POPEV 364     110.176  21.350  82.038  1.00  0.00           N
ATOM   7960  C12 POPEV 364     109.326  21.531  83.268  1.00  0.00           C
ATOM   7963  C11 POPEV 364     107.825  21.340  82.997  1.00  0.00           C
ATOM   7966  P   POPEV 364     106.855  22.270  85.317  1.00  0.00           P
ATOM   7967  O13 POPEV 364     107.165  21.691  86.637  1.00  0.00           O
ATOM   7968  O14 POPEV 364     107.506  23.531  84.907  1.00  0.00           O
ATOM   7969  O11 POPEV 364     105.275  22.441  85.206  1.00  0.00           O
ATOM   7970  O12 POPEV 364     107.126  21.171  84.217  1.00  0.00           O
ATOM   7971  C1  POPEV 364     104.685  22.891  83.988  1.00  0.00           C
ATOM   7974  C2  POPEV 364     104.225  21.710  83.097  1.00  0.00           C
ATOM   7976  O21 POPEV 364     103.216  22.221  82.207  1.00  0.00           O
ATOM   7977  C21 POPEV 364     103.655  22.611  81.027  1.00  0.00           C
ATOM   7978  O22 POPEV 364     104.795  22.471  80.618  1.00  0.00           O
ATOM   7979  C22 POPEV 364     102.536  23.301  80.257  1.00  0.00           C
ATOM   7982  C3  POPEV 364     103.666  20.520  83.927  1.00  0.00           C
ATOM   7985  O31 POPEV 364     102.886  19.591  83.137  1.00  0.00           O
ATOM   7986  C31 POPEV 364     101.626  19.950  82.938  1.00  0.00           C
ATOM   7987  O32 POPEV 364     101.075  20.911  83.486  1.00  0.00           O
ATOM   7988  C32 POPEV 364     100.965  19.040  81.917  1.00  0.00           C
ATOM   7991  C23 POPEV 364     102.806  23.511  78.757  1.00  0.00           C
ATOM   7994  C24 POPEV 364     101.846  24.561  78.176  1.00  0.00           C
ATOM   7997  C25 POPEV 364     102.165  24.930  76.728  1.00  0.00           C
ATOM   8000  C26 POPEV 364     101.745  23.850  75.717  1.00  0.00           C
ATOM   8003  C27 POPEV 364     102.766  23.761  74.577  1.00  0.00           C
ATOM   8006  C28 POPEV 364     102.255  22.991  73.357  1.00  0.00           C
ATOM   8009  C29 POPEV 364     103.316  22.981  72.277  1.00  0.00           C
ATOM   8011 0C21 POPEV 364     103.266  23.651  71.106  1.00  0.00           C
ATOM   8013 1C21 POPEV 364     102.126  24.530  70.647  1.00  0.00           C
ATOM   8016 2C21 POPEV 364     101.146  23.770  69.738  1.00  0.00           C
ATOM   8019 3C21 POPEV 364     100.485  22.550  70.417  1.00  0.00           C
ATOM   8022 4C21 POPEV 364      99.336  22.000  69.577  1.00  0.00           C
ATOM   8025 5C21 POPEV 364      98.695  20.731  70.147  1.00  0.00           C
ATOM   8028 6C21 POPEV 364      97.445  20.351  69.338  1.00  0.00           C
ATOM   8031 7C21 POPEV 364      96.586  19.290  70.018  1.00  0.00           C
ATOM   8034 8C21 POPEV 364      96.446  18.000  69.208  1.00  0.00           C
ATOM   8038  C33 POPEV 364     100.836  19.721  80.527  1.00  0.00           C
ATOM   8041  C34 POPEV 364      99.596  19.211  79.777  1.00  0.00           C
ATOM   8044  C35 POPEV 364      99.355  19.811  78.397  1.00  0.00           C
ATOM   8047  C36 POPEV 364     100.236  19.161  77.317  1.00  0.00           C
ATOM   8050  C37 POPEV 364      99.726  19.370  75.887  1.00  0.00           C
ATOM   8053  C38 POPEV 364      99.495  18.031  75.158  1.00  0.00           C
ATOM   8056  C39 POPEV 364      99.295  18.190  73.647  1.00  0.00           C
ATOM   8059 0C31 POPEV 364      99.206  16.841  72.917  1.00  0.00           C
ATOM   8062 1C31 POPEV 364      99.475  16.981  71.408  1.00  0.00           C
ATOM   8065 2C31 POPEV 364      98.996  15.800  70.567  1.00  0.00           C
ATOM   8068 3C31 POPEV 364      99.776  14.491  70.768  1.00  0.00           C
ATOM   8071 4C31 POPEV 364      99.235  13.380  69.848  1.00  0.00           C
ATOM   8074 5C31 POPEV 364     100.056  12.080  69.918  1.00  0.00           C
ATOM   8077 6C31 POPEV 364      99.536  11.010  68.958  1.00  0.00           C
ATOM   8081  NH3 POPEW 365      86.876 120.720  81.926  1.00  0.00           N
ATOM   8085  C12 POPEW 365      86.306 121.930  82.628  1.00  0.00           C
ATOM   8088  C11 POPEW 365      86.525 123.271  81.878  1.00  0.00           C
ATOM   8091  P   POPEW 365      86.496 125.820  82.757  1.00  0.00           P
ATOM   8092  O13 POPEW 365      85.355 126.711  83.057  1.00  0.00           O
ATOM   8093  O14 POPEW 365      87.596 125.901  83.738  1.00  0.00           O
ATOM   8094  O11 POPEW 365      87.066 126.240  81.357  1.00  0.00           O
ATOM   8095  O12 POPEW 365      85.965 124.341  82.636  1.00  0.00           O
ATOM   8096  C1  POPEW 365      88.446 126.611  81.238  1.00  0.00           C
ATOM   8099  C2  POPEW 365      88.766 127.291  79.878  1.00  0.00           C
ATOM   8101  O21 POPEW 365      88.486 126.401  78.787  1.00  0.00           O
ATOM   8102  C21 POPEW 365      87.266 126.491  78.287  1.00  0.00           C
ATOM   8103  O22 POPEW 365      86.356 127.161  78.746  1.00  0.00           O
ATOM   8104  C22 POPEW 365      87.246 125.841  76.907  1.00  0.00           C
ATOM   8107  C3  POPEW 365      90.266 127.700  79.808  1.00  0.00           C
ATOM   8110  O31 POPEW 365      90.675 128.171  78.497  1.00  0.00           O
ATOM   8111  C31 POPEW 365      90.255 129.381  78.168  1.00  0.00           C
ATOM   8112  O32 POPEW 365      89.685 130.162  78.908  1.00  0.00           O
ATOM   8113  C32 POPEW 365      90.465 129.561  76.647  1.00  0.00           C
ATOM   8116  C23 POPEW 365      86.356 126.650  75.948  1.00  0.00           C
ATOM   8119  C24 POPEW 365      86.306 126.081  74.528  1.00  0.00           C
ATOM   8122  C25 POPEW 365      87.575 126.380  73.707  1.00  0.00           C
ATOM   8125  C26 POPEW 365      87.346 126.111  72.217  1.00  0.00           C
ATOM   8128  C27 POPEW 365      88.496 126.571  71.316  1.00  0.00           C
ATOM   8131  C28 POPEW 365      88.035 126.590  69.848  1.00  0.00           C
ATOM   8134  C29 POPEW 365      89.145 126.921  68.887  1.00  0.00           C
ATOM   8136 0C21 POPEW 365      89.186 126.520  67.606  1.00  0.00           C
ATOM   8138 1C21 POPEW 365      88.086 125.761  66.908  1.00  0.00           C
ATOM   8141 2C21 POPEW 365      88.045 126.051  65.397  1.00  0.00           C
ATOM   8144 3C21 POPEW 365      86.745 125.570  64.728  1.00  0.00           C
ATOM   8147 4C21 POPEW 365      86.715 125.881  63.228  1.00  0.00           C
ATOM   8150 5C21 POPEW 365      85.316 126.121  62.638  1.00  0.00           C
ATOM   8153 6C21 POPEW 365      84.586 124.871  62.108  1.00  0.00           C
ATOM   8156 7C21 POPEW 365      84.095 123.910  63.188  1.00  0.00           C
ATOM   8159 8C21 POPEW 365      83.245 122.760  62.638  1.00  0.00           C
ATOM   8163  C33 POPEW 365      89.825 130.832  76.048  1.00  0.00           C
ATOM   8166  C34 POPEW 365      89.545 130.692  74.547  1.00  0.00           C
ATOM   8169  C35 POPEW 365      88.926 131.942  73.917  1.00  0.00           C
ATOM   8172  C36 POPEW 365      88.295 131.632  72.548  1.00  0.00           C
ATOM   8175  C37 POPEW 365      87.736 132.851  71.807  1.00  0.00           C
ATOM   8178  C38 POPEW 365      86.836 132.471  70.618  1.00  0.00           C
ATOM   8181  C39 POPEW 365      87.456 131.422  69.677  1.00  0.00           C
ATOM   8184 0C31 POPEW 365      86.636 131.212  68.387  1.00  0.00           C
ATOM   8187 1C31 POPEW 365      87.176 130.041  67.548  1.00  0.00           C
ATOM   8190 2C31 POPEW 365      86.605 129.971  66.128  1.00  0.00           C
ATOM   8193 3C31 POPEW 365      85.115 129.612  66.048  1.00  0.00           C
ATOM   8196 4C31 POPEW 365      84.615 129.551  64.588  1.00  0.00           C
ATOM   8199 5C31 POPEW 365      83.146 129.122  64.478  1.00  0.00           C
ATOM   8202 6C31 POPEW 365      82.655 129.022  63.028  1.00  0.00           C
ATOM   8206  NH3 POPEX 366      92.016 114.910  81.397  1.00  0.00           N
ATOM   8210  C12 POPEX 366      92.096 116.380  81.168  1.00  0.00           C
ATOM   8213  C11 POPEX 366      90.685 116.951  81.087  1.00  0.00           C
ATOM   8216  P   POPEX 366      90.825 119.491  81.607  1.00  0.00           P
ATOM   8217  O13 POPEX 366      91.995 119.271  82.496  1.00  0.00           O
ATOM   8218  O14 POPEX 366      89.486 119.761  82.188  1.00  0.00           O
ATOM   8219  O11 POPEX 366      91.185 120.661  80.657  1.00  0.00           O
ATOM   8220  O12 POPEX 366      90.666 118.280  80.597  1.00  0.00           O
ATOM   8221  C1  POPEX 366      90.205 121.310  79.838  1.00  0.00           C
ATOM   8224  C2  POPEX 366      90.306 120.890  78.357  1.00  0.00           C
ATOM   8226  O21 POPEX 366      91.696 120.920  77.988  1.00  0.00           O
ATOM   8227  C21 POPEX 366      92.016 120.281  76.888  1.00  0.00           C
ATOM   8228  O22 POPEX 366      91.346 119.461  76.298  1.00  0.00           O
ATOM   8229  C22 POPEX 366      93.356 120.851  76.428  1.00  0.00           C
ATOM   8232  C3  POPEX 366      89.486 121.911  77.507  1.00  0.00           C
ATOM   8235  O31 POPEX 366      89.256 121.410  76.176  1.00  0.00           O
ATOM   8236  C31 POPEX 366      88.916 122.320  75.276  1.00  0.00           C
ATOM   8237  O32 POPEX 366      88.986 123.530  75.408  1.00  0.00           O
ATOM   8238  C32 POPEX 366      88.365 121.601  74.048  1.00  0.00           C
ATOM   8241  C23 POPEX 366      93.766 120.270  75.066  1.00  0.00           C
ATOM   8244  C24 POPEX 366      94.886 121.070  74.407  1.00  0.00           C
ATOM   8247  C25 POPEX 366      95.166 120.610  72.978  1.00  0.00           C
ATOM   8250  C26 POPEX 366      95.766 119.211  72.868  1.00  0.00           C
ATOM   8253  C27 POPEX 366      95.806 118.690  71.428  1.00  0.00           C
ATOM   8256  C28 POPEX 366      96.516 117.331  71.308  1.00  0.00           C
ATOM   8259  C29 POPEX 366      96.116 116.520  70.097  1.00  0.00           C
ATOM   8261 0C21 POPEX 366      96.496 116.741  68.818  1.00  0.00           C
ATOM   8263 1C21 POPEX 366      97.396 117.851  68.327  1.00  0.00           C
ATOM   8266 2C21 POPEX 366      96.605 119.031  67.717  1.00  0.00           C
ATOM   8269 3C21 POPEX 366      95.646 118.640  66.588  1.00  0.00           C
ATOM   8272 4C21 POPEX 366      94.866 119.840  66.027  1.00  0.00           C
ATOM   8275 5C21 POPEX 366      93.446 119.451  65.598  1.00  0.00           C
ATOM   8278 6C21 POPEX 366      92.626 120.630  65.077  1.00  0.00           C
ATOM   8281 7C21 POPEX 366      91.166 120.251  64.798  1.00  0.00           C
ATOM   8284 8C21 POPEX 366      90.296 121.431  64.357  1.00  0.00           C
ATOM   8288  C33 POPEX 366      86.966 122.101  73.658  1.00  0.00           C
ATOM   8291  C34 POPEX 366      86.405 121.391  72.418  1.00  0.00           C
ATOM   8294  C35 POPEX 366      87.126 121.741  71.106  1.00  0.00           C
ATOM   8297  C36 POPEX 366      86.335 121.251  69.887  1.00  0.00           C
ATOM   8300  C37 POPEX 366      86.995 121.641  68.548  1.00  0.00           C
ATOM   8303  C38 POPEX 366      86.045 121.470  67.348  1.00  0.00           C
ATOM   8306  C39 POPEX 366      85.755 120.011  66.967  1.00  0.00           C
ATOM   8309 0C31 POPEX 366      86.855 119.390  66.098  1.00  0.00           C
ATOM   8312 1C31 POPEX 366      86.586 117.921  65.717  1.00  0.00           C
ATOM   8315 2C31 POPEX 366      87.715 117.291  64.887  1.00  0.00           C
ATOM   8318 3C31 POPEX 366      87.726 117.700  63.408  1.00  0.00           C
ATOM   8321 4C31 POPEX 366      86.795 116.841  62.528  1.00  0.00           C
ATOM   8324 5C31 POPEX 366      86.826 117.250  61.048  1.00  0.00           C
ATOM   8327 6C31 POPEX 366      86.055 116.300  60.128  1.00  0.00           C
ATOM   8331  NH3 POPEY 367      55.696   4.050  43.498  1.00  0.00           N
ATOM   8335  C12 POPEY 367      56.496   5.120  44.188  1.00  0.00           C
ATOM   8338  C11 POPEY 367      55.586   5.941  45.107  1.00  0.00           C
ATOM   8341  P   POPEY 367      53.356   7.340  45.028  1.00  0.00           P
ATOM   8342  O13 POPEY 367      53.535   8.680  44.438  1.00  0.00           O
ATOM   8343  O14 POPEY 367      51.996   6.781  44.868  1.00  0.00           O
ATOM   8344  O11 POPEY 367      53.716   7.410  46.558  1.00  0.00           O
ATOM   8345  O12 POPEY 367      54.376   6.290  44.427  1.00  0.00           O
ATOM   8346  C1  POPEY 367      53.616   8.631  47.297  1.00  0.00           C
ATOM   8349  C2  POPEY 367      54.486   8.561  48.577  1.00  0.00           C
ATOM   8351  O21 POPEY 367      54.985   9.891  48.818  1.00  0.00           O
ATOM   8352  C21 POPEY 367      54.635  10.550  49.917  1.00  0.00           C
ATOM   8353  O22 POPEY 367      54.255  11.711  49.917  1.00  0.00           O
ATOM   8354  C22 POPEY 367      54.975   9.800  51.198  1.00  0.00           C
ATOM   8357  C3  POPEY 367      55.666   7.550  48.368  1.00  0.00           C
ATOM   8360  O31 POPEY 367      56.596   7.500  49.458  1.00  0.00           O
ATOM   8361  C31 POPEY 367      56.346   6.921  50.627  1.00  0.00           C
ATOM   8362  O32 POPEY 367      56.986   7.130  51.637  1.00  0.00           O
ATOM   8363  C32 POPEY 367      55.206   5.891  50.618  1.00  0.00           C
ATOM   8366  C23 POPEY 367      54.676  10.661  52.458  1.00  0.00           C
ATOM   8369  C24 POPEY 367      54.956   9.880  53.748  1.00  0.00           C
ATOM   8372  C25 POPEY 367      54.036  10.271  54.908  1.00  0.00           C
ATOM   8375  C26 POPEY 367      54.155   9.270  56.068  1.00  0.00           C
ATOM   8378  C27 POPEY 367      52.885   9.170  56.908  1.00  0.00           C
ATOM   8381  C28 POPEY 367      52.905   7.880  57.747  1.00  0.00           C
ATOM   8384  C29 POPEY 367      51.685   7.721  58.618  1.00  0.00           C
ATOM   8386 0C21 POPEY 367      51.666   7.151  59.837  1.00  0.00           C
ATOM   8388 1C21 POPEY 367      52.856   6.571  60.557  1.00  0.00           C
ATOM   8391 2C21 POPEY 367      53.356   7.540  61.647  1.00  0.00           C
ATOM   8394 3C21 POPEY 367      52.306   7.800  62.737  1.00  0.00           C
ATOM   8397 4C21 POPEY 367      52.786   8.750  63.838  1.00  0.00           C
ATOM   8400 5C21 POPEY 367      51.716   8.990  64.918  1.00  0.00           C
ATOM   8403 6C21 POPEY 367      51.246   7.690  65.607  1.00  0.00           C
ATOM   8406 7C21 POPEY 367      50.306   7.941  66.807  1.00  0.00           C
ATOM   8409 8C21 POPEY 367      48.896   8.411  66.417  1.00  0.00           C
ATOM   8413  C33 POPEY 367      54.796   5.510  52.057  1.00  0.00           C
ATOM   8416  C34 POPEY 367      53.786   4.351  52.137  1.00  0.00           C
ATOM   8419  C35 POPEY 367      53.986   3.501  53.407  1.00  0.00           C
ATOM   8422  C36 POPEY 367      53.876   4.311  54.707  1.00  0.00           C
ATOM   8425  C37 POPEY 367      54.505   3.590  55.907  1.00  0.00           C
ATOM   8428  C38 POPEY 367      54.896   4.590  56.997  1.00  0.00           C
ATOM   8431  C39 POPEY 367      55.685   3.951  58.148  1.00  0.00           C
ATOM   8434 0C31 POPEY 367      54.785   3.260  59.188  1.00  0.00           C
ATOM   8437 1C31 POPEY 367      55.596   2.851  60.427  1.00  0.00           C
ATOM   8440 2C31 POPEY 367      54.746   2.571  61.667  1.00  0.00           C
ATOM   8443 3C31 POPEY 367      55.586   2.280  62.917  1.00  0.00           C
ATOM   8446 4C31 POPEY 367      56.596   3.391  63.267  1.00  0.00           C
ATOM   8449 5C31 POPEY 367      57.366   3.120  64.567  1.00  0.00           C
ATOM   8452 6C31 POPEY 367      58.345   4.221  64.967  1.00  0.00           C
ATOM   8456  NH3 POPEZ 368      75.586  43.161  44.058  1.00  0.00           N
ATOM   8460  C12 POPEZ 368      76.026  44.411  43.337  1.00  0.00           C
ATOM   8463  C11 POPEZ 368      74.846  45.380  43.127  1.00  0.00           C
ATOM   8466  P   POPEZ 368      74.426  47.870  42.438  1.00  0.00           P
ATOM   8467  O13 POPEZ 368      73.566  47.410  41.327  1.00  0.00           O
ATOM   8468  O14 POPEZ 368      75.255  49.071  42.148  1.00  0.00           O
ATOM   8469  O11 POPEZ 368      73.426  48.260  43.588  1.00  0.00           O
ATOM   8470  O12 POPEZ 368      75.365  46.680  42.897  1.00  0.00           O
ATOM   8471  C1  POPEZ 368      73.626  48.200  44.987  1.00  0.00           C
ATOM   8474  C2  POPEZ 368      74.755  49.120  45.518  1.00  0.00           C
ATOM   8476  O21 POPEZ 368      74.566  49.141  46.927  1.00  0.00           O
ATOM   8477  C21 POPEZ 368      75.545  48.751  47.688  1.00  0.00           C
ATOM   8478  O22 POPEZ 368      76.626  48.320  47.308  1.00  0.00           O
ATOM   8479  C22 POPEZ 368      75.105  48.880  49.137  1.00  0.00           C
ATOM   8482  C3  POPEZ 368      74.655  50.591  45.007  1.00  0.00           C
ATOM   8485  O31 POPEZ 368      75.916  51.311  45.147  1.00  0.00           O
ATOM   8486  C31 POPEZ 368      76.086  51.930  46.327  1.00  0.00           C
ATOM   8487  O32 POPEZ 368      75.225  52.090  47.157  1.00  0.00           O
ATOM   8488  C32 POPEZ 368      77.545  52.340  46.488  1.00  0.00           C
ATOM   8491  C23 POPEZ 368      76.045  49.811  49.917  1.00  0.00           C
ATOM   8494  C24 POPEZ 368      75.596  50.050  51.356  1.00  0.00           C
ATOM   8497  C25 POPEZ 368      76.755  50.561  52.218  1.00  0.00           C
ATOM   8500  C26 POPEZ 368      76.346  50.811  53.678  1.00  0.00           C
ATOM   8503  C27 POPEZ 368      77.545  51.221  54.548  1.00  0.00           C
ATOM   8506  C28 POPEZ 368      77.246  51.160  56.068  1.00  0.00           C
ATOM   8509  C29 POPEZ 368      76.136  52.101  56.467  1.00  0.00           C
ATOM   8511 0C21 POPEZ 368      75.895  52.581  57.698  1.00  0.00           C
ATOM   8513 1C21 POPEZ 368      76.685  52.321  58.958  1.00  0.00           C
ATOM   8516 2C21 POPEZ 368      77.045  53.660  59.627  1.00  0.00           C
ATOM   8519 3C21 POPEZ 368      77.535  53.530  61.077  1.00  0.00           C
ATOM   8522 4C21 POPEZ 368      76.425  53.180  62.077  1.00  0.00           C
ATOM   8525 5C21 POPEZ 368      76.956  53.140  63.517  1.00  0.00           C
ATOM   8528 6C21 POPEZ 368      75.905  52.721  64.558  1.00  0.00           C
ATOM   8531 7C21 POPEZ 368      74.925  53.811  64.967  1.00  0.00           C
ATOM   8534 8C21 POPEZ 368      74.056  53.390  66.147  1.00  0.00           C
ATOM   8538  C33 POPEZ 368      78.336  51.321  47.338  1.00  0.00           C
ATOM   8541  C34 POPEZ 368      79.866  51.531  47.327  1.00  0.00           C
ATOM   8544  C35 POPEZ 368      80.586  50.491  48.197  1.00  0.00           C
ATOM   8547  C36 POPEZ 368      80.516  50.791  49.707  1.00  0.00           C
ATOM   8550  C37 POPEZ 368      80.456  49.510  50.557  1.00  0.00           C
ATOM   8553  C38 POPEZ 368      80.456  49.761  52.067  1.00  0.00           C
ATOM   8556  C39 POPEZ 368      81.826  50.151  52.628  1.00  0.00           C
ATOM   8559 0C31 POPEZ 368      81.826  50.250  54.158  1.00  0.00           C
ATOM   8562 1C31 POPEZ 368      83.245  50.461  54.718  1.00  0.00           C
ATOM   8565 2C31 POPEZ 368      83.476  49.720  56.038  1.00  0.00           C
ATOM   8568 3C31 POPEZ 368      84.945  49.710  56.458  1.00  0.00           C
ATOM   8571 4C31 POPEZ 368      85.405  50.941  57.248  1.00  0.00           C
ATOM   8574 5C31 POPEZ 368      86.916  50.890  57.507  1.00  0.00           C
ATOM   8577 6C31 POPEZ 368      87.435  51.960  58.468  1.00  0.00           C
ATOM   8581  NH3 POPEa 369      16.426  18.161  84.268  1.00  0.00           N
ATOM   8585  C12 POPEa 369      15.536  18.590  83.128  1.00  0.00           C
ATOM   8588  C11 POPEa 369      14.126  18.920  83.638  1.00  0.00           C
ATOM   8591  P   POPEa 369      11.686  19.141  82.738  1.00  0.00           P
ATOM   8592  O13 POPEa 369      11.236  18.000  83.568  1.00  0.00           O
ATOM   8593  O14 POPEa 369      11.246  20.501  83.106  1.00  0.00           O
ATOM   8594  O11 POPEa 369      11.266  18.901  81.238  1.00  0.00           O
ATOM   8595  O12 POPEa 369      13.256  19.091  82.528  1.00  0.00           O
ATOM   8596  C1  POPEa 369      11.186  17.561  80.747  1.00  0.00           C
ATOM   8599  C2  POPEa 369      11.406  17.471  79.208  1.00  0.00           C
ATOM   8601  O21 POPEa 369      11.006  16.151  78.838  1.00  0.00           O
ATOM   8602  C21 POPEa 369      10.106  15.950  77.857  1.00  0.00           C
ATOM   8603  O22 POPEa 369       9.256  15.071  77.908  1.00  0.00           O
ATOM   8604  C22 POPEa 369      10.266  16.831  76.607  1.00  0.00           C
ATOM   8607  C3  POPEa 369      12.876  17.781  78.838  1.00  0.00           C
ATOM   8610  O31 POPEa 369      13.116  17.590  77.426  1.00  0.00           O
ATOM   8611  C31 POPEa 369      14.186  18.221  76.958  1.00  0.00           C
ATOM   8612  O32 POPEa 369      14.866  19.021  77.588  1.00  0.00           O
ATOM   8613  C32 POPEa 369      14.506  17.740  75.537  1.00  0.00           C
ATOM   8616  C23 POPEa 369       9.386  16.280  75.458  1.00  0.00           C
ATOM   8619  C24 POPEa 369       9.466  17.051  74.138  1.00  0.00           C
ATOM   8622  C25 POPEa 369       8.566  16.401  73.077  1.00  0.00           C
ATOM   8625  C26 POPEa 369       8.815  16.841  71.628  1.00  0.00           C
ATOM   8628  C27 POPEa 369       8.156  18.180  71.246  1.00  0.00           C
ATOM   8631  C28 POPEa 369       8.586  18.671  69.857  1.00  0.00           C
ATOM   8634  C29 POPEa 369       8.366  17.651  68.757  1.00  0.00           C
ATOM   8636 0C21 POPEa 369       7.506  17.721  67.728  1.00  0.00           C
ATOM   8638 1C21 POPEa 369       6.546  18.850  67.448  1.00  0.00           C
ATOM   8641 2C21 POPEa 369       7.116  19.851  66.417  1.00  0.00           C
ATOM   8644 3C21 POPEa 369       6.116  20.981  66.128  1.00  0.00           C
ATOM   8647 4C21 POPEa 369       6.746  22.221  65.488  1.00  0.00           C
ATOM   8650 5C21 POPEa 369       7.636  22.981  66.478  1.00  0.00           C
ATOM   8653 6C21 POPEa 369       7.956  24.410  66.027  1.00  0.00           C
ATOM   8656 7C21 POPEa 369       8.836  25.160  67.037  1.00  0.00           C
ATOM   8659 8C21 POPEa 369       9.256  26.550  66.548  1.00  0.00           C
ATOM   8663  C33 POPEa 369      14.766  18.891  74.528  1.00  0.00           C
ATOM   8666  C34 POPEa 369      13.776  18.850  73.357  1.00  0.00           C
ATOM   8669  C35 POPEa 369      14.186  17.911  72.217  1.00  0.00           C
ATOM   8672  C36 POPEa 369      13.026  17.701  71.238  1.00  0.00           C
ATOM   8675  C37 POPEa 369      13.446  17.030  69.918  1.00  0.00           C
ATOM   8678  C38 POPEa 369      12.226  16.561  69.118  1.00  0.00           C
ATOM   8681  C39 POPEa 369      12.516  16.270  67.637  1.00  0.00           C
ATOM   8684 0C31 POPEa 369      12.776  17.540  66.817  1.00  0.00           C
ATOM   8687 1C31 POPEa 369      12.666  17.321  65.298  1.00  0.00           C
ATOM   8690 2C31 POPEa 369      12.776  18.630  64.497  1.00  0.00           C
ATOM   8693 3C31 POPEa 369      14.176  19.270  64.548  1.00  0.00           C
ATOM   8696 4C31 POPEa 369      14.206  20.660  63.908  1.00  0.00           C
ATOM   8699 5C31 POPEa 369      15.575  21.331  63.997  1.00  0.00           C
ATOM   8702 6C31 POPEa 369      15.626  22.711  63.358  1.00  0.00           C
ATOM   8706  NH3 POPEb 370      85.956  62.150  84.137  1.00  0.00           N
ATOM   8710  C12 POPEb 370      85.666  61.230  82.967  1.00  0.00           C
ATOM   8713  C11 POPEb 370      85.196  59.831  83.417  1.00  0.00           C
ATOM   8716  P   POPEb 370      82.995  58.621  82.618  1.00  0.00           P
ATOM   8717  O13 POPEb 370      83.766  57.371  82.548  1.00  0.00           O
ATOM   8718  O14 POPEb 370      81.616  58.491  83.158  1.00  0.00           O
ATOM   8719  O11 POPEb 370      82.956  59.260  81.168  1.00  0.00           O
ATOM   8720  O12 POPEb 370      83.776  59.741  83.428  1.00  0.00           O
ATOM   8721  C1  POPEb 370      81.885  60.160  80.868  1.00  0.00           C
ATOM   8724  C2  POPEb 370      80.655  59.390  80.327  1.00  0.00           C
ATOM   8726  O21 POPEb 370      81.016  58.761  79.088  1.00  0.00           O
ATOM   8727  C21 POPEb 370      80.155  57.921  78.567  1.00  0.00           C
ATOM   8728  O22 POPEb 370      79.096  57.571  79.077  1.00  0.00           O
ATOM   8729  C22 POPEb 370      80.685  57.431  77.228  1.00  0.00           C
ATOM   8732  C3  POPEb 370      79.425  60.340  80.217  1.00  0.00           C
ATOM   8735  O31 POPEb 370      79.756  61.660  79.757  1.00  0.00           O
ATOM   8736  C31 POPEb 370      79.985  61.800  78.467  1.00  0.00           C
ATOM   8737  O32 POPEb 370      79.915  60.921  77.628  1.00  0.00           O
ATOM   8738  C32 POPEb 370      80.306  63.260  78.197  1.00  0.00           C
ATOM   8741  C23 POPEb 370      79.945  56.200  76.667  1.00  0.00           C
ATOM   8744  C24 POPEb 370      79.826  56.221  75.136  1.00  0.00           C
ATOM   8747  C25 POPEb 370      78.725  57.181  74.658  1.00  0.00           C
ATOM   8750  C26 POPEb 370      78.636  57.290  73.128  1.00  0.00           C
ATOM   8753  C27 POPEb 370      77.285  57.870  72.678  1.00  0.00           C
ATOM   8756  C28 POPEb 370      77.236  58.301  71.198  1.00  0.00           C
ATOM   8759  C29 POPEb 370      78.075  59.510  70.878  1.00  0.00           C
ATOM   8761 0C21 POPEb 370      78.096  60.241  69.738  1.00  0.00           C
ATOM   8763 1C21 POPEb 370      77.316  60.090  68.448  1.00  0.00           C
ATOM   8766 2C21 POPEb 370      76.206  59.031  68.317  1.00  0.00           C
ATOM   8769 3C21 POPEb 370      75.426  59.160  66.997  1.00  0.00           C
ATOM   8772 4C21 POPEb 370      74.475  57.980  66.738  1.00  0.00           C
ATOM   8775 5C21 POPEb 370      73.526  58.250  65.567  1.00  0.00           C
ATOM   8778 6C21 POPEb 370      72.806  57.000  65.068  1.00  0.00           C
ATOM   8781 7C21 POPEb 370      71.745  57.301  64.007  1.00  0.00           C
ATOM   8784 8C21 POPEb 370      71.086  56.040  63.428  1.00  0.00           C
ATOM   8788  C33 POPEb 370      81.756  63.621  78.577  1.00  0.00           C
ATOM   8791  C34 POPEb 370      82.346  64.760  77.748  1.00  0.00           C
ATOM   8794  C35 POPEb 370      82.355  64.461  76.238  1.00  0.00           C
ATOM   8797  C36 POPEb 370      83.446  65.230  75.488  1.00  0.00           C
ATOM   8800  C37 POPEb 370      83.586  64.851  74.007  1.00  0.00           C
ATOM   8803  C38 POPEb 370      84.816  65.480  73.338  1.00  0.00           C
ATOM   8806  C39 POPEb 370      84.746  65.421  71.807  1.00  0.00           C
ATOM   8809 0C31 POPEb 370      86.016  65.940  71.128  1.00  0.00           C
ATOM   8812 1C31 POPEb 370      85.745  66.410  69.688  1.00  0.00           C
ATOM   8815 2C31 POPEb 370      86.995  66.880  68.926  1.00  0.00           C
ATOM   8818 3C31 POPEb 370      87.886  65.741  68.397  1.00  0.00           C
ATOM   8821 4C31 POPEb 370      87.255  64.940  67.257  1.00  0.00           C
ATOM   8824 5C31 POPEb 370      88.216  63.921  66.638  1.00  0.00           C
ATOM   8827 6C31 POPEb 370      87.565  63.061  65.548  1.00  0.00           C
ATOM   8831  NH3 POPEc 371      37.565 118.171  43.618  1.00  0.00           N
ATOM   8835  C12 POPEc 371      38.436 119.181  44.327  1.00  0.00           C
ATOM   8838  C11 POPEc 371      39.735 119.470  43.568  1.00  0.00           C
ATOM   8841  P   POPEc 371      41.536 120.071  45.308  1.00  0.00           P
ATOM   8842  O13 POPEc 371      42.446 119.080  44.688  1.00  0.00           O
ATOM   8843  O14 POPEc 371      42.166 121.230  45.988  1.00  0.00           O
ATOM   8844  O11 POPEc 371      40.615 119.260  46.287  1.00  0.00           O
ATOM   8845  O12 POPEc 371      40.466 120.521  44.228  1.00  0.00           O
ATOM   8846  C1  POPEc 371      40.216 119.741  47.568  1.00  0.00           C
ATOM   8849  C2  POPEc 371      40.645 118.711  48.638  1.00  0.00           C
ATOM   8851  O21 POPEc 371      40.086 118.961  49.948  1.00  0.00           O
ATOM   8852  C21 POPEc 371      40.176 120.151  50.487  1.00  0.00           C
ATOM   8853  O22 POPEc 371      40.736 121.130  50.037  1.00  0.00           O
ATOM   8854  C22 POPEc 371      39.455 120.101  51.827  1.00  0.00           C
ATOM   8857  C3  POPEc 371      42.186 118.491  48.688  1.00  0.00           C
ATOM   8860  O31 POPEc 371      42.526 117.560  49.738  1.00  0.00           O
ATOM   8861  C31 POPEc 371      43.005 118.121  50.848  1.00  0.00           C
ATOM   8862  O32 POPEc 371      43.446 119.260  50.918  1.00  0.00           O
ATOM   8863  C32 POPEc 371      42.826 117.160  52.008  1.00  0.00           C
ATOM   8866  C23 POPEc 371      39.295 121.440  52.568  1.00  0.00           C
ATOM   8869  C24 POPEc 371      38.675 121.190  53.948  1.00  0.00           C
ATOM   8872  C25 POPEc 371      38.325 122.461  54.727  1.00  0.00           C
ATOM   8875  C26 POPEc 371      39.525 123.380  54.948  1.00  0.00           C
ATOM   8878  C27 POPEc 371      39.225 124.500  55.947  1.00  0.00           C
ATOM   8881  C28 POPEc 371      40.346 125.561  56.038  1.00  0.00           C
ATOM   8884  C29 POPEc 371      41.646 125.001  56.548  1.00  0.00           C
ATOM   8886 0C21 POPEc 371      42.345 125.421  57.618  1.00  0.00           C
ATOM   8888 1C21 POPEc 371      41.926 126.520  58.548  1.00  0.00           C
ATOM   8891 2C21 POPEc 371      42.696 126.510  59.888  1.00  0.00           C
ATOM   8894 3C21 POPEc 371      42.446 125.251  60.737  1.00  0.00           C
ATOM   8897 4C21 POPEc 371      42.626 125.520  62.238  1.00  0.00           C
ATOM   8900 5C21 POPEc 371      42.056 124.421  63.138  1.00  0.00           C
ATOM   8903 6C21 POPEc 371      42.966 123.201  63.298  1.00  0.00           C
ATOM   8906 7C21 POPEc 371      42.285 122.070  64.088  1.00  0.00           C
ATOM   8909 8C21 POPEc 371      43.226 120.910  64.427  1.00  0.00           C
ATOM   8913  C33 POPEc 371      43.455 117.681  53.317  1.00  0.00           C
ATOM   8916  C34 POPEc 371      43.115 116.760  54.497  1.00  0.00           C
ATOM   8919  C35 POPEc 371      43.626 117.280  55.848  1.00  0.00           C
ATOM   8922  C36 POPEc 371      45.146 117.320  55.977  1.00  0.00           C
ATOM   8925  C37 POPEc 371      45.586 117.921  57.318  1.00  0.00           C
ATOM   8928  C38 POPEc 371      47.005 118.511  57.277  1.00  0.00           C
ATOM   8931  C39 POPEc 371      47.376 119.241  58.577  1.00  0.00           C
ATOM   8934 0C31 POPEc 371      47.776 118.301  59.718  1.00  0.00           C
ATOM   8937 1C31 POPEc 371      48.056 119.071  61.017  1.00  0.00           C
ATOM   8940 2C31 POPEc 371      48.465 118.140  62.158  1.00  0.00           C
ATOM   8943 3C31 POPEc 371      48.686 118.870  63.488  1.00  0.00           C
ATOM   8946 4C31 POPEc 371      48.886 117.900  64.658  1.00  0.00           C
ATOM   8949 5C31 POPEc 371      48.905 118.600  66.027  1.00  0.00           C
ATOM   8952 6C31 POPEc 371      49.086 117.611  67.188  1.00  0.00           C
ATOM   8956  NH3 POPEd 372      87.475 131.051  38.068  1.00  0.00           N
ATOM   8960  C12 POPEd 372      86.556 130.612  36.978  1.00  0.00           C
ATOM   8963  C11 POPEd 372      87.056 129.261  36.458  1.00  0.00           C
ATOM   8966  P   POPEd 372      86.206 127.020  35.597  1.00  0.00           P
ATOM   8967  O13 POPEd 372      85.176 126.440  34.728  1.00  0.00           O
ATOM   8968  O14 POPEd 372      87.626 126.860  35.217  1.00  0.00           O
ATOM   8969  O11 POPEd 372      86.005 126.431  37.057  1.00  0.00           O
ATOM   8970  O12 POPEd 372      85.996 128.582  35.768  1.00  0.00           O
ATOM   8971  C1  POPEd 372      86.315 125.031  37.238  1.00  0.00           C
ATOM   8974  C2  POPEd 372      86.855 124.731  38.658  1.00  0.00           C
ATOM   8976  O21 POPEd 372      85.775 124.761  39.597  1.00  0.00           O
ATOM   8977  C21 POPEd 372      85.296 123.630  40.037  1.00  0.00           C
ATOM   8978  O22 POPEd 372      85.465 122.501  39.597  1.00  0.00           O
ATOM   8979  C22 POPEd 372      84.495 123.940  41.298  1.00  0.00           C
ATOM   8982  C3  POPEd 372      87.926 125.770  39.097  1.00  0.00           C
ATOM   8985  O31 POPEd 372      88.255 125.601  40.507  1.00  0.00           O
ATOM   8986  C31 POPEd 372      88.555 126.720  41.167  1.00  0.00           C
ATOM   8987  O32 POPEd 372      88.756 127.811  40.677  1.00  0.00           O
ATOM   8988  C32 POPEd 372      88.535 126.450  42.677  1.00  0.00           C
ATOM   8991  C23 POPEd 372      84.995 123.201  42.548  1.00  0.00           C
ATOM   8994  C24 POPEd 372      84.235 123.711  43.778  1.00  0.00           C
ATOM   8997  C25 POPEd 372      84.235 122.741  44.958  1.00  0.00           C
ATOM   9000  C26 POPEd 372      83.856 123.450  46.268  1.00  0.00           C
ATOM   9003  C27 POPEd 372      83.245 122.501  47.308  1.00  0.00           C
ATOM   9006  C28 POPEd 372      83.066 123.140  48.698  1.00  0.00           C
ATOM   9009  C29 POPEd 372      84.355 123.220  49.478  1.00  0.00           C
ATOM   9011 0C21 POPEd 372      84.525 122.951  50.788  1.00  0.00           C
ATOM   9013 1C21 POPEd 372      83.456 122.590  51.787  1.00  0.00           C
ATOM   9016 2C21 POPEd 372      83.465 121.100  52.178  1.00  0.00           C
ATOM   9019 3C21 POPEd 372      84.715 120.640  52.938  1.00  0.00           C
ATOM   9022 4C21 POPEd 372      84.645 119.150  53.298  1.00  0.00           C
ATOM   9025 5C21 POPEd 372      85.935 118.600  53.948  1.00  0.00           C
ATOM   9028 6C21 POPEd 372      86.126 119.050  55.397  1.00  0.00           C
ATOM   9031 7C21 POPEd 372      87.466 118.590  55.968  1.00  0.00           C
ATOM   9034 8C21 POPEd 372      87.655 118.961  57.448  1.00  0.00           C
ATOM   9038  C33 POPEd 372      89.136 125.110  43.147  1.00  0.00           C
ATOM   9041  C34 POPEd 372      88.706 124.780  44.587  1.00  0.00           C
ATOM   9044  C35 POPEd 372      88.905 123.301  44.948  1.00  0.00           C
ATOM   9047  C36 POPEd 372      88.086 122.851  46.158  1.00  0.00           C
ATOM   9050  C37 POPEd 372      87.926 121.321  46.178  1.00  0.00           C
ATOM   9053  C38 POPEd 372      86.975 120.831  47.277  1.00  0.00           C
ATOM   9056  C39 POPEd 372      87.516 120.971  48.708  1.00  0.00           C
ATOM   9059 0C31 POPEd 372      88.655 119.990  48.997  1.00  0.00           C
ATOM   9062 1C31 POPEd 372      89.295 120.181  50.378  1.00  0.00           C
ATOM   9065 2C31 POPEd 372      90.475 119.220  50.588  1.00  0.00           C
ATOM   9068 3C31 POPEd 372      91.365 119.591  51.778  1.00  0.00           C
ATOM   9071 4C31 POPEd 372      90.836 119.080  53.127  1.00  0.00           C
ATOM   9074 5C31 POPEd 372      91.806 119.380  54.268  1.00  0.00           C
ATOM   9077 6C31 POPEd 372      91.476 118.640  55.568  1.00  0.00           C
ATOM   9081  NH3 POPEe 373      20.135  29.200  43.618  1.00  0.00           N
ATOM   9085  C12 POPEe 373      20.365  30.380  44.538  1.00  0.00           C
ATOM   9088  C11 POPEe 373      21.475  30.090  45.568  1.00  0.00           C
ATOM   9091  P   POPEe 373      21.946  30.700  48.028  1.00  0.00           P
ATOM   9092  O13 POPEe 373      21.186  29.500  48.398  1.00  0.00           O
ATOM   9093  O14 POPEe 373      23.426  30.660  48.127  1.00  0.00           O
ATOM   9094  O11 POPEe 373      21.416  31.901  48.918  1.00  0.00           O
ATOM   9095  O12 POPEe 373      21.545  31.120  46.558  1.00  0.00           O
ATOM   9096  C1  POPEe 373      21.136  31.640  50.317  1.00  0.00           C
ATOM   9099  C2  POPEe 373      19.756  32.171  50.767  1.00  0.00           C
ATOM   9101  O21 POPEe 373      19.455  31.570  52.038  1.00  0.00           O
ATOM   9102  C21 POPEe 373      18.956  32.391  52.958  1.00  0.00           C
ATOM   9103  O22 POPEe 373      18.936  33.610  52.897  1.00  0.00           O
ATOM   9104  C22 POPEe 373      18.296  31.561  54.058  1.00  0.00           C
ATOM   9107  C3  POPEe 373      18.616  31.831  49.757  1.00  0.00           C
ATOM   9110  O31 POPEe 373      17.356  32.281  50.278  1.00  0.00           O
ATOM   9111  C31 POPEe 373      16.456  31.391  50.638  1.00  0.00           C
ATOM   9112  O32 POPEe 373      16.475  30.191  50.438  1.00  0.00           O
ATOM   9113  C32 POPEe 373      15.395  32.140  51.448  1.00  0.00           C
ATOM   9116  C23 POPEe 373      19.006  31.660  55.438  1.00  0.00           C
ATOM   9119  C24 POPEe 373      18.376  30.731  56.488  1.00  0.00           C
ATOM   9122  C25 POPEe 373      16.916  31.040  56.838  1.00  0.00           C
ATOM   9125  C26 POPEe 373      16.736  32.290  57.708  1.00  0.00           C
ATOM   9128  C27 POPEe 373      15.266  32.721  57.827  1.00  0.00           C
ATOM   9131  C28 POPEe 373      14.966  33.601  59.057  1.00  0.00           C
ATOM   9134  C29 POPEe 373      15.826  34.831  59.107  1.00  0.00           C
ATOM   9136 0C21 POPEe 373      16.306  35.430  60.208  1.00  0.00           C
ATOM   9138 1C21 POPEe 373      16.065  35.051  61.647  1.00  0.00           C
ATOM   9141 2C21 POPEe 373      15.346  36.161  62.438  1.00  0.00           C
ATOM   9144 3C21 POPEe 373      16.096  37.500  62.418  1.00  0.00           C
ATOM   9147 4C21 POPEe 373      15.546  38.571  63.377  1.00  0.00           C
ATOM   9150 5C21 POPEe 373      16.266  39.910  63.167  1.00  0.00           C
ATOM   9153 6C21 POPEe 373      15.896  41.001  64.177  1.00  0.00           C
ATOM   9156 7C21 POPEe 373      16.696  42.290  63.948  1.00  0.00           C
ATOM   9159 8C21 POPEe 373      16.436  43.371  64.997  1.00  0.00           C
ATOM   9163  C33 POPEe 373      14.586  31.261  52.417  1.00  0.00           C
ATOM   9166  C34 POPEe 373      13.746  32.140  53.358  1.00  0.00           C
ATOM   9169  C35 POPEe 373      12.656  31.351  54.088  1.00  0.00           C
ATOM   9172  C36 POPEe 373      12.126  32.130  55.308  1.00  0.00           C
ATOM   9175  C37 POPEe 373      10.876  31.471  55.928  1.00  0.00           C
ATOM   9178  C38 POPEe 373      10.406  32.160  57.228  1.00  0.00           C
ATOM   9181  C39 POPEe 373      11.386  32.061  58.397  1.00  0.00           C
ATOM   9184 0C31 POPEe 373      11.666  30.630  58.847  1.00  0.00           C
ATOM   9187 1C31 POPEe 373      12.486  30.581  60.147  1.00  0.00           C
ATOM   9190 2C31 POPEe 373      12.726  29.160  60.677  1.00  0.00           C
ATOM   9193 3C31 POPEe 373      11.436  28.371  60.978  1.00  0.00           C
ATOM   9196 4C31 POPEe 373      10.436  29.090  61.898  1.00  0.00           C
ATOM   9199 5C31 POPEe 373       9.336  28.141  62.397  1.00  0.00           C
ATOM   9202 6C31 POPEe 373       8.266  28.840  63.237  1.00  0.00           C
ATOM   9206  NH3 POPEf 374      97.696  52.590  40.788  1.00  0.00           N
ATOM   9210  C12 POPEf 374      98.795  51.581  40.938  1.00  0.00           C
ATOM   9213  C11 POPEf 374      99.165  51.090  39.528  1.00  0.00           C
ATOM   9216  P   POPEf 374      99.805  53.340  38.188  1.00  0.00           P
ATOM   9217  O13 POPEf 374      99.706  53.200  36.717  1.00  0.00           O
ATOM   9218  O14 POPEf 374      98.655  54.031  38.807  1.00  0.00           O
ATOM   9219  O11 POPEf 374     101.075  54.180  38.607  1.00  0.00           O
ATOM   9220  O12 POPEf 374     100.075  51.981  38.928  1.00  0.00           O
ATOM   9221  C1  POPEf 374     101.676  53.910  39.898  1.00  0.00           C
ATOM   9224  C2  POPEf 374     102.905  54.840  40.128  1.00  0.00           C
ATOM   9226  O21 POPEf 374     103.716  54.590  41.287  1.00  0.00           O
ATOM   9227  C21 POPEf 374     103.175  54.330  42.478  1.00  0.00           C
ATOM   9228  O22 POPEf 374     102.066  53.910  42.698  1.00  0.00           O
ATOM   9229  C22 POPEf 374     104.176  54.700  43.568  1.00  0.00           C
ATOM   9232  C3  POPEf 374     102.475  56.331  40.158  1.00  0.00           C
ATOM   9235  O31 POPEf 374     101.756  56.561  41.378  1.00  0.00           O
ATOM   9236  C31 POPEf 374     101.435  57.800  41.628  1.00  0.00           C
ATOM   9237  O32 POPEf 374     101.616  58.751  40.887  1.00  0.00           O
ATOM   9238  C32 POPEf 374     100.806  57.901  43.007  1.00  0.00           C
ATOM   9241  C23 POPEf 374     105.336  53.691  43.698  1.00  0.00           C
ATOM   9244  C24 POPEf 374     106.396  54.110  44.727  1.00  0.00           C
ATOM   9247  C25 POPEf 374     105.895  54.130  46.178  1.00  0.00           C
ATOM   9250  C26 POPEf 374     106.975  54.650  47.137  1.00  0.00           C
ATOM   9253  C27 POPEf 374     106.486  54.831  48.588  1.00  0.00           C
ATOM   9256  C28 POPEf 374     106.626  53.561  49.447  1.00  0.00           C
ATOM   9259  C29 POPEf 374     106.136  53.751  50.858  1.00  0.00           C
ATOM   9261 0C21 POPEf 374     106.855  54.260  51.877  1.00  0.00           C
ATOM   9263 1C21 POPEf 374     108.266  54.790  51.787  1.00  0.00           C
ATOM   9266 2C21 POPEf 374     108.706  55.671  52.987  1.00  0.00           C
ATOM   9269 3C21 POPEf 374     109.425  54.920  54.128  1.00  0.00           C
ATOM   9272 4C21 POPEf 374     108.516  54.411  55.257  1.00  0.00           C
ATOM   9275 5C21 POPEf 374     108.555  55.311  56.497  1.00  0.00           C
ATOM   9278 6C21 POPEf 374     107.905  54.671  57.737  1.00  0.00           C
ATOM   9281 7C21 POPEf 374     108.316  55.391  59.028  1.00  0.00           C
ATOM   9284 8C21 POPEf 374     107.715  54.770  60.287  1.00  0.00           C
ATOM   9288  C33 POPEf 374     101.706  58.711  43.958  1.00  0.00           C
ATOM   9291  C34 POPEf 374     101.166  58.770  45.387  1.00  0.00           C
ATOM   9294  C35 POPEf 374     101.946  59.801  46.198  1.00  0.00           C
ATOM   9297  C36 POPEf 374     101.655  59.780  47.698  1.00  0.00           C
ATOM   9300  C37 POPEf 374     102.346  60.940  48.418  1.00  0.00           C
ATOM   9303  C38 POPEf 374     102.775  60.620  49.847  1.00  0.00           C
ATOM   9306  C39 POPEf 374     103.496  61.821  50.487  1.00  0.00           C
ATOM   9309 0C31 POPEf 374     104.136  61.470  51.827  1.00  0.00           C
ATOM   9312 1C31 POPEf 374     104.556  62.720  52.598  1.00  0.00           C
ATOM   9315 2C31 POPEf 374     105.205  62.391  53.948  1.00  0.00           C
ATOM   9318 3C31 POPEf 374     105.115  63.571  54.908  1.00  0.00           C
ATOM   9321 4C31 POPEf 374     105.626  63.260  56.307  1.00  0.00           C
ATOM   9324 5C31 POPEf 374     105.146  64.300  57.327  1.00  0.00           C
ATOM   9327 6C31 POPEf 374     105.635  64.041  58.748  1.00  0.00           C
ATOM   9331  NH3 POPEg 375      24.066   5.471  82.897  1.00  0.00           N
ATOM   9335  C12 POPEg 375      25.036   6.521  82.418  1.00  0.00           C
ATOM   9338  C11 POPEg 375      25.976   5.991  81.316  1.00  0.00           C
ATOM   9341  P   POPEg 375      26.676   7.721  79.458  1.00  0.00           P
ATOM   9342  O13 POPEg 375      26.826   6.651  78.448  1.00  0.00           O
ATOM   9343  O14 POPEg 375      25.446   8.520  79.407  1.00  0.00           O
ATOM   9344  O11 POPEg 375      27.935   8.680  79.458  1.00  0.00           O
ATOM   9345  O12 POPEg 375      26.815   7.070  80.898  1.00  0.00           O
ATOM   9346  C1  POPEg 375      28.896   8.710  78.397  1.00  0.00           C
ATOM   9349  C2  POPEg 375      30.286   8.280  78.928  1.00  0.00           C
ATOM   9351  O21 POPEg 375      31.296   8.481  77.917  1.00  0.00           O
ATOM   9352  C21 POPEg 375      31.286   7.660  76.888  1.00  0.00           C
ATOM   9353  O22 POPEg 375      30.536   6.731  76.698  1.00  0.00           O
ATOM   9354  C22 POPEg 375      32.386   8.060  75.908  1.00  0.00           C
ATOM   9357  C3  POPEg 375      30.235   6.831  79.528  1.00  0.00           C
ATOM   9360  O31 POPEg 375      31.526   6.160  79.477  1.00  0.00           O
ATOM   9361  C31 POPEg 375      31.385   4.851  79.217  1.00  0.00           C
ATOM   9362  O32 POPEg 375      30.326   4.261  79.138  1.00  0.00           O
ATOM   9363  C32 POPEg 375      32.746   4.221  78.908  1.00  0.00           C
ATOM   9366  C23 POPEg 375      33.155   6.851  75.307  1.00  0.00           C
ATOM   9369  C24 POPEg 375      34.045   7.260  74.128  1.00  0.00           C
ATOM   9372  C25 POPEg 375      34.766   6.070  73.478  1.00  0.00           C
ATOM   9375  C26 POPEg 375      35.536   6.420  72.198  1.00  0.00           C
ATOM   9378  C27 POPEg 375      34.626   6.750  70.997  1.00  0.00           C
ATOM   9381  C28 POPEg 375      35.385   7.141  69.717  1.00  0.00           C
ATOM   9384  C29 POPEg 375      36.185   6.000  69.118  1.00  0.00           C
ATOM   9386 0C21 POPEg 375      35.946   5.370  67.948  1.00  0.00           C
ATOM   9388 1C21 POPEg 375      34.806   5.621  66.988  1.00  0.00           C
ATOM   9391 2C21 POPEg 375      35.246   6.361  65.708  1.00  0.00           C
ATOM   9394 3C21 POPEg 375      35.685   7.811  65.967  1.00  0.00           C
ATOM   9397 4C21 POPEg 375      35.946   8.631  64.698  1.00  0.00           C
ATOM   9400 5C21 POPEg 375      36.326  10.071  65.037  1.00  0.00           C
ATOM   9403 6C21 POPEg 375      36.746  10.921  63.827  1.00  0.00           C
ATOM   9406 7C21 POPEg 375      37.005  12.380  64.228  1.00  0.00           C
ATOM   9409 8C21 POPEg 375      37.935  13.141  63.288  1.00  0.00           C
ATOM   9413  C33 POPEg 375      32.565   2.751  78.478  1.00  0.00           C
ATOM   9416  C34 POPEg 375      31.966   2.681  77.077  1.00  0.00           C
ATOM   9419  C35 POPEg 375      31.255   1.361  76.757  1.00  0.00           C
ATOM   9422  C36 POPEg 375      32.196   0.251  76.277  1.00  0.00           C
ATOM   9425  C37 POPEg 375      31.466  -1.090  76.266  1.00  0.00           C
ATOM   9428  C38 POPEg 375      32.166  -2.180  75.438  1.00  0.00           C
ATOM   9431  C39 POPEg 375      33.606  -2.480  75.838  1.00  0.00           C
ATOM   9434 0C31 POPEg 375      34.655  -1.830  74.926  1.00  0.00           C
ATOM   9437 1C31 POPEg 375      36.025  -2.470  75.167  1.00  0.00           C
ATOM   9440 2C31 POPEg 375      37.216  -1.641  74.677  1.00  0.00           C
ATOM   9443 3C31 POPEg 375      38.535  -2.210  75.198  1.00  0.00           C
ATOM   9446 4C31 POPEg 375      39.746  -1.341  74.878  1.00  0.00           C
ATOM   9449 5C31 POPEg 375      41.006  -1.840  75.598  1.00  0.00           C
ATOM   9452 6C31 POPEg 375      42.205  -0.901  75.448  1.00  0.00           C
ATOM   9456  NH3 POPEh 376      38.306  12.421  88.368  1.00  0.00           N
ATOM   9460  C12 POPEh 376      38.836  11.851  87.077  1.00  0.00           C
ATOM   9463  C11 POPEh 376      40.045  12.641  86.518  1.00  0.00           C
ATOM   9466  P   POPEh 376      42.545  13.300  86.898  1.00  0.00           P
ATOM   9467  O13 POPEh 376      43.465  12.321  86.278  1.00  0.00           O
ATOM   9468  O14 POPEh 376      43.115  14.081  88.018  1.00  0.00           O
ATOM   9469  O11 POPEh 376      42.016  14.341  85.807  1.00  0.00           O
ATOM   9470  O12 POPEh 376      41.206  12.571  87.367  1.00  0.00           O
ATOM   9471  C1  POPEh 376      42.836  14.661  84.667  1.00  0.00           C
ATOM   9474  C2  POPEh 376      42.056  15.120  83.387  1.00  0.00           C
ATOM   9476  O21 POPEh 376      42.926  16.101  82.798  1.00  0.00           O
ATOM   9477  C21 POPEh 376      42.996  16.130  81.478  1.00  0.00           C
ATOM   9478  O22 POPEh 376      42.095  15.891  80.708  1.00  0.00           O
ATOM   9479  C22 POPEh 376      44.446  16.471  81.138  1.00  0.00           C
ATOM   9482  C3  POPEh 376      40.635  15.691  83.676  1.00  0.00           C
ATOM   9485  O31 POPEh 376      39.785  15.821  82.496  1.00  0.00           O
ATOM   9486  C31 POPEh 376      39.196  14.671  82.118  1.00  0.00           C
ATOM   9487  O32 POPEh 376      39.416  13.581  82.618  1.00  0.00           O
ATOM   9488  C32 POPEh 376      38.216  14.901  80.957  1.00  0.00           C
ATOM   9491  C23 POPEh 376      44.746  16.491  79.628  1.00  0.00           C
ATOM   9494  C24 POPEh 376      46.246  16.421  79.356  1.00  0.00           C
ATOM   9497  C25 POPEh 376      46.876  15.040  79.647  1.00  0.00           C
ATOM   9500  C26 POPEh 376      48.296  14.950  79.096  1.00  0.00           C
ATOM   9503  C27 POPEh 376      48.805  13.500  78.967  1.00  0.00           C
ATOM   9506  C28 POPEh 376      50.295  13.471  78.618  1.00  0.00           C
ATOM   9509  C29 POPEh 376      50.836  12.071  78.427  1.00  0.00           C
ATOM   9511 0C21 POPEh 376      51.216  11.521  77.257  1.00  0.00           C
ATOM   9513 1C21 POPEh 376      51.155  12.181  75.908  1.00  0.00           C
ATOM   9516 2C21 POPEh 376      49.705  12.360  75.408  1.00  0.00           C
ATOM   9519 3C21 POPEh 376      49.635  12.581  73.886  1.00  0.00           C
ATOM   9522 4C21 POPEh 376      50.255  13.910  73.437  1.00  0.00           C
ATOM   9525 5C21 POPEh 376      50.036  14.081  71.938  1.00  0.00           C
ATOM   9528 6C21 POPEh 376      50.575  15.391  71.368  1.00  0.00           C
ATOM   9531 7C21 POPEh 376      50.486  15.391  69.848  1.00  0.00           C
ATOM   9534 8C21 POPEh 376      50.836  16.731  69.238  1.00  0.00           C
ATOM   9538  C33 POPEh 376      38.745  15.831  79.848  1.00  0.00           C
ATOM   9541  C34 POPEh 376      37.966  15.741  78.507  1.00  0.00           C
ATOM   9544  C35 POPEh 376      36.466  16.021  78.628  1.00  0.00           C
ATOM   9547  C36 POPEh 376      35.716  16.050  77.288  1.00  0.00           C
ATOM   9550  C37 POPEh 376      34.236  16.410  77.478  1.00  0.00           C
ATOM   9553  C38 POPEh 376      33.346  16.120  76.257  1.00  0.00           C
ATOM   9556  C39 POPEh 376      33.725  16.870  74.978  1.00  0.00           C
ATOM   9559 0C31 POPEh 376      32.705  16.590  73.868  1.00  0.00           C
ATOM   9562 1C31 POPEh 376      32.996  17.311  72.548  1.00  0.00           C
ATOM   9565 2C31 POPEh 376      31.856  17.070  71.548  1.00  0.00           C
ATOM   9568 3C31 POPEh 376      31.946  17.911  70.268  1.00  0.00           C
ATOM   9571 4C31 POPEh 376      33.045  17.450  69.307  1.00  0.00           C
ATOM   9574 5C31 POPEh 376      32.946  18.141  67.938  1.00  0.00           C
ATOM   9577 6C31 POPEh 376      34.045  17.711  66.967  1.00  0.00           C
ATOM   9581  NH3 POPEi 377     113.526 116.440  36.688  1.00  0.00           N
ATOM   9585  C12 POPEi 377     112.736 117.320  35.778  1.00  0.00           C
ATOM   9588  C11 POPEi 377     113.175 117.070  34.338  1.00  0.00           C
ATOM   9591  P   POPEi 377     112.556 119.110  32.857  1.00  0.00           P
ATOM   9592  O13 POPEi 377     113.965 119.271  32.458  1.00  0.00           O
ATOM   9593  O14 POPEi 377     111.516 119.511  31.877  1.00  0.00           O
ATOM   9594  O11 POPEi 377     112.346 120.001  34.158  1.00  0.00           O
ATOM   9595  O12 POPEi 377     112.276 117.671  33.408  1.00  0.00           O
ATOM   9596  C1  POPEi 377     110.986 120.260  34.557  1.00  0.00           C
ATOM   9599  C2  POPEi 377     110.915 121.081  35.877  1.00  0.00           C
ATOM   9601  O21 POPEi 377     111.306 120.281  36.997  1.00  0.00           O
ATOM   9602  C21 POPEi 377     110.376 119.621  37.658  1.00  0.00           C
ATOM   9603  O22 POPEi 377     109.355 119.150  37.188  1.00  0.00           O
ATOM   9604  C22 POPEi 377     110.725 119.601  39.147  1.00  0.00           C
ATOM   9607  C3  POPEi 377     109.536 121.811  36.048  1.00  0.00           C
ATOM   9610  O31 POPEi 377     109.276 122.250  37.408  1.00  0.00           O
ATOM   9611  C31 POPEi 377     109.855 123.371  37.778  1.00  0.00           C
ATOM   9612  O32 POPEi 377     110.675 124.010  37.127  1.00  0.00           O
ATOM   9613  C32 POPEi 377     109.456 123.660  39.228  1.00  0.00           C
ATOM   9616  C23 POPEi 377     112.165 120.071  39.478  1.00  0.00           C
ATOM   9619  C24 POPEi 377     112.285 120.650  40.887  1.00  0.00           C
ATOM   9622  C25 POPEi 377     112.075 119.651  42.017  1.00  0.00           C
ATOM   9625  C26 POPEi 377     112.045 120.400  43.348  1.00  0.00           C
ATOM   9628  C27 POPEi 377     111.896 119.511  44.587  1.00  0.00           C
ATOM   9631  C28 POPEi 377     111.525 120.391  45.798  1.00  0.00           C
ATOM   9634  C29 POPEi 377     111.645 119.721  47.148  1.00  0.00           C
ATOM   9636 0C21 POPEi 377     112.366 120.200  48.177  1.00  0.00           C
ATOM   9638 1C21 POPEi 377     113.216 121.450  48.158  1.00  0.00           C
ATOM   9641 2C21 POPEi 377     114.326 121.431  49.217  1.00  0.00           C
ATOM   9644 3C21 POPEi 377     113.776 121.550  50.638  1.00  0.00           C
ATOM   9647 4C21 POPEi 377     114.855 121.610  51.717  1.00  0.00           C
ATOM   9650 5C21 POPEi 377     114.206 121.741  53.088  1.00  0.00           C
ATOM   9653 6C21 POPEi 377     115.205 121.681  54.248  1.00  0.00           C
ATOM   9656 7C21 POPEi 377     114.525 122.000  55.577  1.00  0.00           C
ATOM   9659 8C21 POPEi 377     115.405 121.650  56.757  1.00  0.00           C
ATOM   9663  C33 POPEi 377     109.626 125.130  39.668  1.00  0.00           C
ATOM   9666  C34 POPEi 377     110.006 125.230  41.158  1.00  0.00           C
ATOM   9669  C35 POPEi 377     111.516 125.121  41.378  1.00  0.00           C
ATOM   9672  C36 POPEi 377     111.865 125.110  42.868  1.00  0.00           C
ATOM   9675  C37 POPEi 377     113.376 125.181  43.118  1.00  0.00           C
ATOM   9678  C38 POPEi 377     113.716 124.920  44.587  1.00  0.00           C
ATOM   9681  C39 POPEi 377     115.215 125.020  44.888  1.00  0.00           C
ATOM   9684 0C31 POPEi 377     115.535 124.700  46.357  1.00  0.00           C
ATOM   9687 1C31 POPEi 377     117.025 124.800  46.698  1.00  0.00           C
ATOM   9690 2C31 POPEi 377     117.366 124.670  48.177  1.00  0.00           C
ATOM   9693 3C31 POPEi 377     118.885 124.651  48.407  1.00  0.00           C
ATOM   9696 4C31 POPEi 377     119.606 125.941  47.998  1.00  0.00           C
ATOM   9699 5C31 POPEi 377     121.005 126.041  48.608  1.00  0.00           C
ATOM   9702 6C31 POPEi 377     121.725 127.341  48.258  1.00  0.00           C
ATOM   9706  NH3 POPEj 378      42.036  85.211  43.468  1.00  0.00           N
ATOM   9710  C12 POPEj 378      43.306  85.650  42.778  1.00  0.00           C
ATOM   9713  C11 POPEj 378      43.686  87.110  43.057  1.00  0.00           C
ATOM   9716  P   POPEj 378      46.056  88.270  42.668  1.00  0.00           P
ATOM   9717  O13 POPEj 378      45.746  89.540  43.358  1.00  0.00           O
ATOM   9718  O14 POPEj 378      47.056  88.280  41.577  1.00  0.00           O
ATOM   9719  O11 POPEj 378      46.576  87.250  43.768  1.00  0.00           O
ATOM   9720  O12 POPEj 378      44.746  87.501  42.188  1.00  0.00           O
ATOM   9721  C1  POPEj 378      47.966  87.231  44.118  1.00  0.00           C
ATOM   9724  C2  POPEj 378      48.236  87.261  45.658  1.00  0.00           C
ATOM   9726  O21 POPEj 378      47.025  86.930  46.378  1.00  0.00           O
ATOM   9727  C21 POPEj 378      47.266  86.431  47.568  1.00  0.00           C
ATOM   9728  O22 POPEj 378      48.376  86.100  47.987  1.00  0.00           O
ATOM   9729  C22 POPEj 378      45.965  86.340  48.377  1.00  0.00           C
ATOM   9732  C3  POPEj 378      48.795  88.630  46.198  1.00  0.00           C
ATOM   9735  O31 POPEj 378      50.115  88.520  46.768  1.00  0.00           O
ATOM   9736  C31 POPEj 378      50.486  88.781  48.048  1.00  0.00           C
ATOM   9737  O32 POPEj 378      51.655  88.781  48.418  1.00  0.00           O
ATOM   9738  C32 POPEj 378      49.346  89.020  49.037  1.00  0.00           C
ATOM   9741  C23 POPEj 378      46.235  85.770  49.797  1.00  0.00           C
ATOM   9744  C24 POPEj 378      45.076  85.930  50.788  1.00  0.00           C
ATOM   9747  C25 POPEj 378      45.026  87.320  51.448  1.00  0.00           C
ATOM   9750  C26 POPEj 378      44.426  87.291  52.858  1.00  0.00           C
ATOM   9753  C27 POPEj 378      44.255  88.690  53.468  1.00  0.00           C
ATOM   9756  C28 POPEj 378      44.586  88.740  54.967  1.00  0.00           C
ATOM   9759  C29 POPEj 378      44.666  90.171  55.438  1.00  0.00           C
ATOM   9761 0C21 POPEj 378      44.065  90.711  56.518  1.00  0.00           C
ATOM   9763 1C21 POPEj 378      43.215  90.020  57.558  1.00  0.00           C
ATOM   9766 2C21 POPEj 378      43.586  90.531  58.958  1.00  0.00           C
ATOM   9769 3C21 POPEj 378      42.755  89.871  60.068  1.00  0.00           C
ATOM   9772 4C21 POPEj 378      43.156  90.360  61.467  1.00  0.00           C
ATOM   9775 5C21 POPEj 378      42.436  89.591  62.588  1.00  0.00           C
ATOM   9778 6C21 POPEj 378      43.145  89.741  63.938  1.00  0.00           C
ATOM   9781 7C21 POPEj 378      42.526  88.851  65.018  1.00  0.00           C
ATOM   9784 8C21 POPEj 378      43.306  88.861  66.327  1.00  0.00           C
ATOM   9788  C33 POPEj 378      49.886  89.250  50.478  1.00  0.00           C
ATOM   9791  C34 POPEj 378      48.776  89.181  51.537  1.00  0.00           C
ATOM   9794  C35 POPEj 378      49.295  89.601  52.917  1.00  0.00           C
ATOM   9797  C36 POPEj 378      48.356  89.241  54.067  1.00  0.00           C
ATOM   9800  C37 POPEj 378      48.935  89.710  55.417  1.00  0.00           C
ATOM   9803  C38 POPEj 378      48.205  89.110  56.618  1.00  0.00           C
ATOM   9806  C39 POPEj 378      48.636  89.761  57.938  1.00  0.00           C
ATOM   9809 0C31 POPEj 378      47.876  89.190  59.147  1.00  0.00           C
ATOM   9812 1C31 POPEj 378      47.975  90.101  60.378  1.00  0.00           C
ATOM   9815 2C31 POPEj 378      47.145  89.591  61.568  1.00  0.00           C
ATOM   9818 3C31 POPEj 378      47.986  88.791  62.588  1.00  0.00           C
ATOM   9821 4C31 POPEj 378      47.176  88.401  63.827  1.00  0.00           C
ATOM   9824 5C31 POPEj 378      48.056  87.870  64.967  1.00  0.00           C
ATOM   9827 6C31 POPEj 378      47.256  87.571  66.238  1.00  0.00           C
ATOM   9831  NH3 POPEk 379      83.586  42.331  87.868  1.00  0.00           N
ATOM   9835  C12 POPEk 379      83.175  40.890  87.636  1.00  0.00           C
ATOM   9838  C11 POPEk 379      82.155  40.760  86.497  1.00  0.00           C
ATOM   9841  P   POPEk 379      80.685  38.660  87.027  1.00  0.00           P
ATOM   9842  O13 POPEk 379      79.355  38.950  86.448  1.00  0.00           O
ATOM   9843  O14 POPEk 379      80.836  38.961  88.467  1.00  0.00           O
ATOM   9844  O11 POPEk 379      81.126  37.161  86.787  1.00  0.00           O
ATOM   9845  O12 POPEk 379      81.846  39.390  86.238  1.00  0.00           O
ATOM   9846  C1  POPEk 379      80.706  36.410  85.648  1.00  0.00           C
ATOM   9849  C2  POPEk 379      81.446  36.770  84.316  1.00  0.00           C
ATOM   9851  O21 POPEk 379      80.935  35.880  83.298  1.00  0.00           O
ATOM   9852  C21 POPEk 379      80.795  36.450  82.118  1.00  0.00           C
ATOM   9853  O22 POPEk 379      80.926  37.630  81.878  1.00  0.00           O
ATOM   9854  C22 POPEk 379      80.386  35.401  81.068  1.00  0.00           C
ATOM   9857  C3  POPEk 379      82.995  36.640  84.398  1.00  0.00           C
ATOM   9860  O31 POPEk 379      83.655  36.761  83.118  1.00  0.00           O
ATOM   9861  C31 POPEk 379      84.145  37.891  82.618  1.00  0.00           C
ATOM   9862  O32 POPEk 379      84.766  37.950  81.548  1.00  0.00           O
ATOM   9863  C32 POPEk 379      83.885  39.141  83.477  1.00  0.00           C
ATOM   9866  C23 POPEk 379      79.376  35.980  80.048  1.00  0.00           C
ATOM   9869  C24 POPEk 379      79.325  35.230  78.698  1.00  0.00           C
ATOM   9872  C25 POPEk 379      80.596  35.430  77.857  1.00  0.00           C
ATOM   9875  C26 POPEk 379      80.415  35.051  76.378  1.00  0.00           C
ATOM   9878  C27 POPEk 379      81.745  34.941  75.628  1.00  0.00           C
ATOM   9881  C28 POPEk 379      81.546  34.660  74.128  1.00  0.00           C
ATOM   9884  C29 POPEk 379      82.676  33.880  73.507  1.00  0.00           C
ATOM   9886 0C21 POPEk 379      83.206  34.040  72.288  1.00  0.00           C
ATOM   9888 1C21 POPEk 379      82.775  35.011  71.217  1.00  0.00           C
ATOM   9891 2C21 POPEk 379      82.545  34.321  69.857  1.00  0.00           C
ATOM   9894 3C21 POPEk 379      83.835  33.860  69.167  1.00  0.00           C
ATOM   9897 4C21 POPEk 379      83.596  32.871  68.007  1.00  0.00           C
ATOM   9900 5C21 POPEk 379      82.855  33.471  66.798  1.00  0.00           C
ATOM   9903 6C21 POPEk 379      81.325  33.360  66.888  1.00  0.00           C
ATOM   9906 7C21 POPEk 379      80.655  33.790  65.588  1.00  0.00           C
ATOM   9909 8C21 POPEk 379      79.155  33.501  65.557  1.00  0.00           C
ATOM   9913  C33 POPEk 379      84.075  40.480  82.717  1.00  0.00           C
ATOM   9916  C34 POPEk 379      83.066  40.580  81.577  1.00  0.00           C
ATOM   9919  C35 POPEk 379      83.135  41.811  80.667  1.00  0.00           C
ATOM   9922  C36 POPEk 379      82.416  43.040  81.246  1.00  0.00           C
ATOM   9925  C37 POPEk 379      82.376  44.171  80.206  1.00  0.00           C
ATOM   9928  C38 POPEk 379      81.396  45.300  80.548  1.00  0.00           C
ATOM   9931  C39 POPEk 379      81.005  46.111  79.307  1.00  0.00           C
ATOM   9934 0C31 POPEk 379      79.855  47.090  79.577  1.00  0.00           C
ATOM   9937 1C31 POPEk 379      79.255  47.630  78.268  1.00  0.00           C
ATOM   9940 2C31 POPEk 379      77.795  48.080  78.408  1.00  0.00           C
ATOM   9943 3C31 POPEk 379      77.646  49.510  78.928  1.00  0.00           C
ATOM   9946 4C31 POPEk 379      76.215  49.801  79.407  1.00  0.00           C
ATOM   9949 5C31 POPEk 379      76.136  51.030  80.308  1.00  0.00           C
ATOM   9952 6C31 POPEk 379      74.795  51.170  81.027  1.00  0.00           C
ATOM   9956  NH3 POPEl 380      22.186  89.660  41.058  1.00  0.00           N
ATOM   9960  C12 POPEl 380      21.726  89.481  39.638  1.00  0.00           C
ATOM   9963  C11 POPEl 380      20.486  88.590  39.597  1.00  0.00           C
ATOM   9966  P   POPEl 380      18.086  89.540  39.438  1.00  0.00           P
ATOM   9967  O13 POPEl 380      17.256  88.320  39.427  1.00  0.00           O
ATOM   9968  O14 POPEl 380      18.506  90.090  38.128  1.00  0.00           O
ATOM   9969  O11 POPEl 380      17.406  90.680  40.287  1.00  0.00           O
ATOM   9970  O12 POPEl 380      19.396  89.241  40.268  1.00  0.00           O
ATOM   9971  C1  POPEl 380      16.266  90.410  41.108  1.00  0.00           C
ATOM   9974  C2  POPEl 380      16.645  90.220  42.598  1.00  0.00           C
ATOM   9976  O21 POPEl 380      15.496  90.610  43.368  1.00  0.00           O
ATOM   9977  C21 POPEl 380      15.295  89.961  44.497  1.00  0.00           C
ATOM   9978  O22 POPEl 380      16.046  89.110  44.958  1.00  0.00           O
ATOM   9979  C22 POPEl 380      13.986  90.470  45.107  1.00  0.00           C
ATOM   9982  C3  POPEl 380      17.856  91.121  42.967  1.00  0.00           C
ATOM   9985  O31 POPEl 380      18.246  91.060  44.357  1.00  0.00           O
ATOM   9986  C31 POPEl 380      19.026  90.020  44.678  1.00  0.00           C
ATOM   9987  O32 POPEl 380      19.476  89.220  43.888  1.00  0.00           O
ATOM   9988  C32 POPEl 380      19.405  90.090  46.158  1.00  0.00           C
ATOM   9991  C23 POPEl 380      13.766  90.080  46.588  1.00  0.00           C
ATOM   9994  C24 POPEl 380      13.796  91.270  47.557  1.00  0.00           C
ATOM   9997  C25 POPEl 380      14.126  90.811  48.978  1.00  0.00           C
ATOM  10000  C26 POPEl 380      13.966  91.911  50.037  1.00  0.00           C
ATOM  10003  C27 POPEl 380      14.476  91.431  51.397  1.00  0.00           C
ATOM  10006  C28 POPEl 380      13.966  92.261  52.588  1.00  0.00           C
ATOM  10009  C29 POPEl 380      14.446  93.690  52.577  1.00  0.00           C
ATOM  10011 0C21 POPEl 380      14.966  94.400  53.597  1.00  0.00           C
ATOM  10013 1C21 POPEl 380      15.196  94.031  55.048  1.00  0.00           C
ATOM  10016 2C21 POPEl 380      14.156  93.161  55.788  1.00  0.00           C
ATOM  10019 3C21 POPEl 380      12.696  93.600  55.597  1.00  0.00           C
ATOM  10022 4C21 POPEl 380      11.696  92.511  56.007  1.00  0.00           C
ATOM  10025 5C21 POPEl 380      10.416  92.520  55.158  1.00  0.00           C
ATOM  10028 6C21 POPEl 380       9.646  93.840  55.208  1.00  0.00           C
ATOM  10031 7C21 POPEl 380       8.416  93.810  54.287  1.00  0.00           C
ATOM  10034 8C21 POPEl 380       7.626  95.111  54.268  1.00  0.00           C
ATOM  10038  C33 POPEl 380      19.236  88.730  46.868  1.00  0.00           C
ATOM  10041  C34 POPEl 380      19.606  88.851  48.348  1.00  0.00           C
ATOM  10044  C35 POPEl 380      19.286  87.601  49.167  1.00  0.00           C
ATOM  10047  C36 POPEl 380      20.246  86.431  48.938  1.00  0.00           C
ATOM  10050  C37 POPEl 380      19.926  85.281  49.908  1.00  0.00           C
ATOM  10053  C38 POPEl 380      20.746  84.001  49.697  1.00  0.00           C
ATOM  10056  C39 POPEl 380      22.235  84.150  49.998  1.00  0.00           C
ATOM  10059 0C31 POPEl 380      22.906  82.821  50.358  1.00  0.00           C
ATOM  10062 1C31 POPEl 380      24.436  82.961  50.467  1.00  0.00           C
ATOM  10065 2C31 POPEl 380      25.116  81.811  51.228  1.00  0.00           C
ATOM  10068 3C31 POPEl 380      25.225  82.061  52.747  1.00  0.00           C
ATOM  10071 4C31 POPEl 380      26.036  80.981  53.488  1.00  0.00           C
ATOM  10074 5C31 POPEl 380      26.225  81.270  54.978  1.00  0.00           C
ATOM  10077 6C31 POPEl 380      27.116  80.251  55.688  1.00  0.00           C
ATOM  10081  NH3 POPEm 381     106.516 105.991  79.018  1.00  0.00           N
ATOM  10085  C12 POPEm 381     106.516 106.060  80.527  1.00  0.00           C
ATOM  10088  C11 POPEm 381     106.105 107.431  81.106  1.00  0.00           C
ATOM  10091  P   POPEm 381     103.575 107.241  80.537  1.00  0.00           P
ATOM  10092  O13 POPEm 381     102.425 108.161  80.448  1.00  0.00           O
ATOM  10093  O14 POPEm 381     103.605 106.351  81.717  1.00  0.00           O
ATOM  10094  O11 POPEm 381     103.835 106.461  79.177  1.00  0.00           O
ATOM  10095  O12 POPEm 381     104.935 108.061  80.557  1.00  0.00           O
ATOM  10096  C1  POPEm 381     102.985 105.470  78.598  1.00  0.00           C
ATOM  10099  C2  POPEm 381     102.165 105.981  77.356  1.00  0.00           C
ATOM  10101  O21 POPEm 381     101.806 104.850  76.507  1.00  0.00           O
ATOM  10102  C21 POPEm 381     100.895 105.171  75.577  1.00  0.00           C
ATOM  10103  O22 POPEm 381     100.266 106.211  75.557  1.00  0.00           O
ATOM  10104  C22 POPEm 381     100.795 104.080  74.507  1.00  0.00           C
ATOM  10107  C3  POPEm 381     102.946 107.101  76.568  1.00  0.00           C
ATOM  10110  O31 POPEm 381     103.275 106.741  75.206  1.00  0.00           O
ATOM  10111  C31 POPEm 381     104.355 105.991  75.037  1.00  0.00           C
ATOM  10112  O32 POPEm 381     105.155 105.680  75.908  1.00  0.00           O
ATOM  10113  C32 POPEm 381     104.316 105.491  73.588  1.00  0.00           C
ATOM  10116  C23 POPEm 381     100.316 104.670  73.147  1.00  0.00           C
ATOM  10119  C24 POPEm 381     100.646 103.800  71.918  1.00  0.00           C
ATOM  10122  C25 POPEm 381      99.665 102.641  71.677  1.00  0.00           C
ATOM  10125  C26 POPEm 381     100.016 101.851  70.408  1.00  0.00           C
ATOM  10128  C27 POPEm 381      98.865 100.941  69.928  1.00  0.00           C
ATOM  10131  C28 POPEm 381      99.225 100.101  68.688  1.00  0.00           C
ATOM  10134  C29 POPEm 381      98.016  99.341  68.188  1.00  0.00           C
ATOM  10136 0C21 POPEm 381      97.536  99.301  66.927  1.00  0.00           C
ATOM  10138 1C21 POPEm 381      98.105  99.961  65.697  1.00  0.00           C
ATOM  10141 2C21 POPEm 381      98.666  98.931  64.688  1.00  0.00           C
ATOM  10144 3C21 POPEm 381      97.596  98.130  63.938  1.00  0.00           C
ATOM  10147 4C21 POPEm 381      98.175  96.911  63.208  1.00  0.00           C
ATOM  10150 5C21 POPEm 381      97.136  96.130  62.397  1.00  0.00           C
ATOM  10153 6C21 POPEm 381      97.696  94.800  61.888  1.00  0.00           C
ATOM  10156 7C21 POPEm 381      96.665  94.001  61.068  1.00  0.00           C
ATOM  10159 8C21 POPEm 381      97.155  92.590  60.708  1.00  0.00           C
ATOM  10163  C33 POPEm 381     105.405 104.451  73.227  1.00  0.00           C
ATOM  10166  C34 POPEm 381     105.196 103.861  71.817  1.00  0.00           C
ATOM  10169  C35 POPEm 381     105.526 104.861  70.688  1.00  0.00           C
ATOM  10172  C36 POPEm 381     105.135 104.360  69.287  1.00  0.00           C
ATOM  10175  C37 POPEm 381     105.535 105.360  68.188  1.00  0.00           C
ATOM  10178  C38 POPEm 381     105.085 104.920  66.787  1.00  0.00           C
ATOM  10181  C39 POPEm 381     105.325 105.981  65.697  1.00  0.00           C
ATOM  10184 0C31 POPEm 381     104.396 107.191  65.778  1.00  0.00           C
ATOM  10187 1C31 POPEm 381     102.956 106.900  65.307  1.00  0.00           C
ATOM  10190 2C31 POPEm 381     101.975 107.991  65.738  1.00  0.00           C
ATOM  10193 3C31 POPEm 381     100.535 107.730  65.257  1.00  0.00           C
ATOM  10196 4C31 POPEm 381      99.525 108.730  65.838  1.00  0.00           C
ATOM  10199 5C31 POPEm 381      98.896 109.640  64.788  1.00  0.00           C
ATOM  10202 6C31 POPEm 381      97.866 110.621  65.357  1.00  0.00           C
ATOM  10206  NH3 POPEn 382      29.676  13.840  42.717  1.00  0.00           N
ATOM  10210  C12 POPEn 382      30.496  14.971  42.148  1.00  0.00           C
ATOM  10213  C11 POPEn 382      32.005  14.671  42.178  1.00  0.00           C
ATOM  10216  P   POPEn 382      33.086  16.991  42.528  1.00  0.00           P
ATOM  10217  O13 POPEn 382      34.486  16.971  43.007  1.00  0.00           O
ATOM  10218  O14 POPEn 382      32.655  18.231  41.847  1.00  0.00           O
ATOM  10219  O11 POPEn 382      32.186  16.731  43.787  1.00  0.00           O
ATOM  10220  O12 POPEn 382      32.756  15.741  41.628  1.00  0.00           O
ATOM  10221  C1  POPEn 382      32.145  17.631  44.878  1.00  0.00           C
ATOM  10224  C2  POPEn 382      30.966  17.150  45.728  1.00  0.00           C
ATOM  10226  O21 POPEn 382      30.525  18.130  46.688  1.00  0.00           O
ATOM  10227  C21 POPEn 382      31.246  18.241  47.768  1.00  0.00           C
ATOM  10228  O22 POPEn 382      32.426  17.950  47.897  1.00  0.00           O
ATOM  10229  C22 POPEn 382      30.385  18.800  48.897  1.00  0.00           C
ATOM  10232  C3  POPEn 382      31.166  15.731  46.327  1.00  0.00           C
ATOM  10235  O31 POPEn 382      30.036  15.421  47.157  1.00  0.00           O
ATOM  10236  C31 POPEn 382      28.985  14.870  46.548  1.00  0.00           C
ATOM  10237  O32 POPEn 382      29.016  14.370  45.438  1.00  0.00           O
ATOM  10238  C32 POPEn 382      27.756  14.971  47.467  1.00  0.00           C
ATOM  10241  C23 POPEn 382      30.846  18.161  50.228  1.00  0.00           C
ATOM  10244  C24 POPEn 382      30.216  18.741  51.497  1.00  0.00           C
ATOM  10247  C25 POPEn 382      30.746  18.031  52.747  1.00  0.00           C
ATOM  10250  C26 POPEn 382      30.385  18.721  54.067  1.00  0.00           C
ATOM  10253  C27 POPEn 382      30.936  17.940  55.268  1.00  0.00           C
ATOM  10256  C28 POPEn 382      31.166  18.790  56.537  1.00  0.00           C
ATOM  10259  C29 POPEn 382      29.886  19.081  57.267  1.00  0.00           C
ATOM  10261 0C21 POPEn 382      29.696  19.061  58.598  1.00  0.00           C
ATOM  10263 1C21 POPEn 382      30.746  18.770  59.647  1.00  0.00           C
ATOM  10266 2C21 POPEn 382      31.106  20.030  60.448  1.00  0.00           C
ATOM  10269 3C21 POPEn 382      32.135  19.751  61.557  1.00  0.00           C
ATOM  10272 4C21 POPEn 382      32.256  20.931  62.537  1.00  0.00           C
ATOM  10275 5C21 POPEn 382      33.126  20.610  63.768  1.00  0.00           C
ATOM  10278 6C21 POPEn 382      34.616  20.850  63.527  1.00  0.00           C
ATOM  10281 7C21 POPEn 382      35.486  20.651  64.777  1.00  0.00           C
ATOM  10284 8C21 POPEn 382      36.905  21.180  64.598  1.00  0.00           C
ATOM  10288  C33 POPEn 382      28.056  15.421  48.927  1.00  0.00           C
ATOM  10291  C34 POPEn 382      26.826  15.281  49.838  1.00  0.00           C
ATOM  10294  C35 POPEn 382      27.006  15.750  51.298  1.00  0.00           C
ATOM  10297  C36 POPEn 382      27.865  14.821  52.168  1.00  0.00           C
ATOM  10300  C37 POPEn 382      27.366  14.741  53.618  1.00  0.00           C
ATOM  10303  C38 POPEn 382      28.116  13.671  54.438  1.00  0.00           C
ATOM  10306  C39 POPEn 382      29.376  14.190  55.147  1.00  0.00           C
ATOM  10309 0C31 POPEn 382      29.185  14.391  56.658  1.00  0.00           C
ATOM  10312 1C31 POPEn 382      30.525  14.471  57.418  1.00  0.00           C
ATOM  10315 2C31 POPEn 382      30.346  14.651  58.927  1.00  0.00           C
ATOM  10318 3C31 POPEn 382      31.666  14.500  59.697  1.00  0.00           C
ATOM  10321 4C31 POPEn 382      31.516  14.710  61.208  1.00  0.00           C
ATOM  10324 5C31 POPEn 382      32.836  14.500  61.958  1.00  0.00           C
ATOM  10327 6C31 POPEn 382      32.725  14.721  63.468  1.00  0.00           C
ATOM  10331  NH3 POPEo 383     113.026  55.820  40.647  1.00  0.00           N
ATOM  10335  C12 POPEo 383     111.595  55.871  40.188  1.00  0.00           C
ATOM  10338  C11 POPEo 383     111.325  56.890  39.077  1.00  0.00           C
ATOM  10341  P   POPEo 383     109.046  57.821  38.177  1.00  0.00           P
ATOM  10342  O13 POPEo 383     109.795  58.870  37.458  1.00  0.00           O
ATOM  10343  O14 POPEo 383     107.855  57.241  37.518  1.00  0.00           O
ATOM  10344  O11 POPEo 383     108.605  58.511  39.538  1.00  0.00           O
ATOM  10345  O12 POPEo 383     109.995  56.651  38.628  1.00  0.00           O
ATOM  10346  C1  POPEo 383     108.096  57.671  40.568  1.00  0.00           C
ATOM  10349  C2  POPEo 383     107.416  58.530  41.658  1.00  0.00           C
ATOM  10351  O21 POPEo 383     107.866  58.021  42.928  1.00  0.00           O
ATOM  10352  C21 POPEo 383     108.045  58.930  43.857  1.00  0.00           C
ATOM  10353  O22 POPEo 383     107.796  60.120  43.757  1.00  0.00           O
ATOM  10354  C22 POPEo 383     108.666  58.270  45.098  1.00  0.00           C
ATOM  10357  C3  POPEo 383     105.865  58.501  41.528  1.00  0.00           C
ATOM  10360  O31 POPEo 383     105.196  59.180  42.618  1.00  0.00           O
ATOM  10361  C31 POPEo 383     105.045  60.500  42.467  1.00  0.00           C
ATOM  10362  O32 POPEo 383     105.266  61.130  41.448  1.00  0.00           O
ATOM  10363  C32 POPEo 383     104.556  61.090  43.778  1.00  0.00           C
ATOM  10366  C23 POPEo 383     109.766  59.160  45.728  1.00  0.00           C
ATOM  10369  C24 POPEo 383     110.615  58.400  46.757  1.00  0.00           C
ATOM  10372  C25 POPEo 383     109.886  57.971  48.037  1.00  0.00           C
ATOM  10375  C26 POPEo 383     109.726  59.101  49.067  1.00  0.00           C
ATOM  10378  C27 POPEo 383     109.066  58.590  50.347  1.00  0.00           C
ATOM  10381  C28 POPEo 383     108.695  59.710  51.338  1.00  0.00           C
ATOM  10384  C29 POPEo 383     107.965  59.110  52.498  1.00  0.00           C
ATOM  10386 0C21 POPEo 383     108.035  59.491  53.787  1.00  0.00           C
ATOM  10388 1C21 POPEo 383     108.825  60.640  54.338  1.00  0.00           C
ATOM  10391 2C21 POPEo 383     108.616  60.791  55.858  1.00  0.00           C
ATOM  10394 3C21 POPEo 383     109.316  59.681  56.678  1.00  0.00           C
ATOM  10397 4C21 POPEo 383     108.675  59.430  58.048  1.00  0.00           C
ATOM  10400 5C21 POPEo 383     108.616  60.661  58.948  1.00  0.00           C
ATOM  10403 6C21 POPEo 383     107.985  60.360  60.318  1.00  0.00           C
ATOM  10406 7C21 POPEo 383     107.766  61.620  61.157  1.00  0.00           C
ATOM  10409 8C21 POPEo 383     107.126  61.340  62.518  1.00  0.00           C
ATOM  10413  C33 POPEo 383     105.146  62.491  44.037  1.00  0.00           C
ATOM  10416  C34 POPEo 383     104.676  63.010  45.397  1.00  0.00           C
ATOM  10419  C35 POPEo 383     105.255  64.380  45.758  1.00  0.00           C
ATOM  10422  C36 POPEo 383     104.855  64.821  47.178  1.00  0.00           C
ATOM  10425  C37 POPEo 383     105.545  66.130  47.577  1.00  0.00           C
ATOM  10428  C38 POPEo 383     105.205  66.601  48.997  1.00  0.00           C
ATOM  10431  C39 POPEo 383     106.126  67.761  49.408  1.00  0.00           C
ATOM  10434 0C31 POPEo 383     105.745  68.440  50.728  1.00  0.00           C
ATOM  10437 1C31 POPEo 383     106.776  69.520  51.077  1.00  0.00           C
ATOM  10440 2C31 POPEo 383     106.236  70.681  51.927  1.00  0.00           C
ATOM  10443 3C31 POPEo 383     106.035  70.380  53.418  1.00  0.00           C
ATOM  10446 4C31 POPEo 383     105.655  71.660  54.178  1.00  0.00           C
ATOM  10449 5C31 POPEo 383     105.516  71.491  55.697  1.00  0.00           C
ATOM  10452 6C31 POPEo 383     105.996  72.711  56.488  1.00  0.00           C
ATOM  10456  NH3 POPEp 384     128.775   7.451  41.448  1.00  0.00           N
ATOM  10460  C12 POPEp 384     129.476   8.561  40.708  1.00  0.00           C
ATOM  10463  C11 POPEp 384     129.406   9.891  41.488  1.00  0.00           C
ATOM  10466  P   POPEp 384     127.146  11.010  40.788  1.00  0.00           P
ATOM  10467  O13 POPEp 384     127.775  12.290  40.408  1.00  0.00           O
ATOM  10468  O14 POPEp 384     126.816  10.081  39.688  1.00  0.00           O
ATOM  10469  O11 POPEp 384     125.846  11.331  41.637  1.00  0.00           O
ATOM  10470  O12 POPEp 384     128.066  10.260  41.838  1.00  0.00           O
ATOM  10471  C1  POPEp 384     125.935  11.781  42.998  1.00  0.00           C
ATOM  10474  C2  POPEp 384     124.636  12.561  43.387  1.00  0.00           C
ATOM  10476  O21 POPEp 384     124.456  12.690  44.808  1.00  0.00           O
ATOM  10477  C21 POPEp 384     124.545  11.690  45.697  1.00  0.00           C
ATOM  10478  O22 POPEp 384     124.975  11.891  46.827  1.00  0.00           O
ATOM  10479  C22 POPEp 384     123.896  10.380  45.268  1.00  0.00           C
ATOM  10482  C3  POPEp 384     123.365  12.071  42.628  1.00  0.00           C
ATOM  10485  O31 POPEp 384     122.115  12.540  43.188  1.00  0.00           O
ATOM  10486  C31 POPEp 384     121.806  13.811  42.967  1.00  0.00           C
ATOM  10487  O32 POPEp 384     122.495  14.630  42.378  1.00  0.00           O
ATOM  10488  C32 POPEp 384     120.415  14.090  43.558  1.00  0.00           C
ATOM  10491  C23 POPEp 384     123.716   9.450  46.497  1.00  0.00           C
ATOM  10494  C24 POPEp 384     122.626   9.951  47.458  1.00  0.00           C
ATOM  10497  C25 POPEp 384     122.895   9.591  48.927  1.00  0.00           C
ATOM  10500  C26 POPEp 384     121.756  10.030  49.858  1.00  0.00           C
ATOM  10503  C27 POPEp 384     121.836  11.501  50.308  1.00  0.00           C
ATOM  10506  C28 POPEp 384     120.615  11.971  51.128  1.00  0.00           C
ATOM  10509  C29 POPEp 384     120.516  11.271  52.467  1.00  0.00           C
ATOM  10511 0C21 POPEp 384     120.096  11.820  53.618  1.00  0.00           C
ATOM  10513 1C21 POPEp 384     119.626  13.250  53.798  1.00  0.00           C
ATOM  10516 2C21 POPEp 384     119.405  13.630  55.278  1.00  0.00           C
ATOM  10519 3C21 POPEp 384     120.666  13.530  56.158  1.00  0.00           C
ATOM  10522 4C21 POPEp 384     120.366  13.680  57.658  1.00  0.00           C
ATOM  10525 5C21 POPEp 384     119.795  15.040  58.078  1.00  0.00           C
ATOM  10528 6C21 POPEp 384     119.486  15.061  59.577  1.00  0.00           C
ATOM  10531 7C21 POPEp 384     118.786  16.340  60.048  1.00  0.00           C
ATOM  10534 8C21 POPEp 384     118.566  16.380  61.557  1.00  0.00           C
ATOM  10538  C33 POPEp 384     120.436  14.511  45.048  1.00  0.00           C
ATOM  10541  C34 POPEp 384     120.196  13.331  46.007  1.00  0.00           C
ATOM  10544  C35 POPEp 384     120.255  13.671  47.507  1.00  0.00           C
ATOM  10547  C36 POPEp 384     119.285  14.780  47.958  1.00  0.00           C
ATOM  10550  C37 POPEp 384     119.316  15.020  49.478  1.00  0.00           C
ATOM  10553  C38 POPEp 384     118.736  16.380  49.908  1.00  0.00           C
ATOM  10556  C39 POPEp 384     117.526  16.280  50.868  1.00  0.00           C
ATOM  10559 0C31 POPEp 384     117.495  17.391  51.938  1.00  0.00           C
ATOM  10562 1C31 POPEp 384     118.526  17.130  53.048  1.00  0.00           C
ATOM  10565 2C31 POPEp 384     118.745  18.311  54.018  1.00  0.00           C
ATOM  10568 3C31 POPEp 384     117.755  18.371  55.188  1.00  0.00           C
ATOM  10571 4C31 POPEp 384     118.346  19.120  56.397  1.00  0.00           C
ATOM  10574 5C31 POPEp 384     117.435  19.120  57.628  1.00  0.00           C
ATOM  10577 6C31 POPEp 384     118.076  19.781  58.857  1.00  0.00           C
ATOM  10581  NH3 POPEq 385      53.496  79.770  40.417  1.00  0.00           N
ATOM  10585  C12 POPEq 385      52.405  79.660  39.378  1.00  0.00           C
ATOM  10588  C11 POPEq 385      52.256  80.930  38.498  1.00  0.00           C
ATOM  10591  P   POPEq 385      53.686  83.021  39.118  1.00  0.00           P
ATOM  10592  O13 POPEq 385      54.785  82.081  39.368  1.00  0.00           O
ATOM  10593  O14 POPEq 385      53.646  83.711  37.818  1.00  0.00           O
ATOM  10594  O11 POPEq 385      53.556  84.010  40.338  1.00  0.00           O
ATOM  10595  O12 POPEq 385      52.355  82.160  39.257  1.00  0.00           O
ATOM  10596  C1  POPEq 385      54.455  83.991  41.458  1.00  0.00           C
ATOM  10599  C2  POPEq 385      53.665  83.830  42.787  1.00  0.00           C
ATOM  10601  O21 POPEq 385      54.606  83.681  43.888  1.00  0.00           O
ATOM  10602  C21 POPEq 385      54.135  84.150  45.048  1.00  0.00           C
ATOM  10603  O22 POPEq 385      53.036  84.630  45.217  1.00  0.00           O
ATOM  10604  C22 POPEq 385      55.166  84.001  46.158  1.00  0.00           C
ATOM  10607  C3  POPEq 385      52.755  82.580  42.658  1.00  0.00           C
ATOM  10610  O31 POPEq 385      51.965  82.270  43.818  1.00  0.00           O
ATOM  10611  C31 POPEq 385      50.856  83.010  43.938  1.00  0.00           C
ATOM  10612  O32 POPEq 385      50.575  84.001  43.288  1.00  0.00           O
ATOM  10613  C32 POPEq 385      49.915  82.310  44.917  1.00  0.00           C
ATOM  10616  C23 POPEq 385      54.975  85.041  47.288  1.00  0.00           C
ATOM  10619  C24 POPEq 385      55.895  84.761  48.488  1.00  0.00           C
ATOM  10622  C25 POPEq 385      55.246  84.080  49.707  1.00  0.00           C
ATOM  10625  C26 POPEq 385      54.496  85.020  50.667  1.00  0.00           C
ATOM  10628  C27 POPEq 385      54.155  84.341  52.008  1.00  0.00           C
ATOM  10631  C28 POPEq 385      53.556  85.300  53.068  1.00  0.00           C
ATOM  10634  C29 POPEq 385      52.946  84.581  54.257  1.00  0.00           C
ATOM  10636 0C21 POPEq 385      52.506  85.141  55.408  1.00  0.00           C
ATOM  10638 1C21 POPEq 385      52.485  86.601  55.788  1.00  0.00           C
ATOM  10641 2C21 POPEq 385      53.486  87.020  56.888  1.00  0.00           C
ATOM  10644 3C21 POPEq 385      54.956  86.941  56.427  1.00  0.00           C
ATOM  10647 4C21 POPEq 385      55.975  87.250  57.528  1.00  0.00           C
ATOM  10650 5C21 POPEq 385      56.646  88.630  57.428  1.00  0.00           C
ATOM  10653 6C21 POPEq 385      55.666  89.810  57.518  1.00  0.00           C
ATOM  10656 7C21 POPEq 385      56.386  91.160  57.677  1.00  0.00           C
ATOM  10659 8C21 POPEq 385      55.446  92.361  57.537  1.00  0.00           C
ATOM  10663  C33 POPEq 385      50.396  82.340  46.378  1.00  0.00           C
ATOM  10666  C34 POPEq 385      49.536  81.431  47.268  1.00  0.00           C
ATOM  10669  C35 POPEq 385      49.816  81.470  48.768  1.00  0.00           C
ATOM  10672  C36 POPEq 385      49.336  82.791  49.388  1.00  0.00           C
ATOM  10675  C37 POPEq 385      49.686  82.910  50.868  1.00  0.00           C
ATOM  10678  C38 POPEq 385      48.646  82.250  51.778  1.00  0.00           C
ATOM  10681  C39 POPEq 385      48.966  82.531  53.247  1.00  0.00           C
ATOM  10684 0C31 POPEq 385      47.786  82.270  54.188  1.00  0.00           C
ATOM  10687 1C31 POPEq 385      48.086  82.821  55.588  1.00  0.00           C
ATOM  10690 2C31 POPEq 385      46.895  82.681  56.548  1.00  0.00           C
ATOM  10693 3C31 POPEq 385      46.976  83.651  57.737  1.00  0.00           C
ATOM  10696 4C31 POPEq 385      48.065  83.280  58.748  1.00  0.00           C
ATOM  10699 5C31 POPEq 385      48.215  84.351  59.827  1.00  0.00           C
ATOM  10702 6C31 POPEq 385      49.176  83.931  60.938  1.00  0.00           C
ATOM  10706  NH3 POPEr 386      27.205  44.650  44.697  1.00  0.00           N
ATOM  10710  C12 POPEr 386      27.426  45.081  43.278  1.00  0.00           C
ATOM  10713  C11 POPEr 386      27.716  46.590  43.158  1.00  0.00           C
ATOM  10716  P   POPEr 386      29.565  48.281  43.838  1.00  0.00           P
ATOM  10717  O13 POPEr 386      30.166  48.180  42.487  1.00  0.00           O
ATOM  10718  O14 POPEr 386      28.655  49.440  44.007  1.00  0.00           O
ATOM  10719  O11 POPEr 386      30.706  48.231  44.958  1.00  0.00           O
ATOM  10720  O12 POPEr 386      28.725  46.960  44.077  1.00  0.00           O
ATOM  10721  C1  POPEr 386      31.216  46.971  45.417  1.00  0.00           C
ATOM  10724  C2  POPEr 386      31.516  46.950  46.958  1.00  0.00           C
ATOM  10726  O21 POPEr 386      30.365  47.371  47.717  1.00  0.00           O
ATOM  10727  C21 POPEr 386      29.446  46.430  47.897  1.00  0.00           C
ATOM  10728  O22 POPEr 386      29.446  45.331  47.378  1.00  0.00           O
ATOM  10729  C22 POPEr 386      28.376  46.901  48.908  1.00  0.00           C
ATOM  10732  C3  POPEr 386      32.716  47.870  47.327  1.00  0.00           C
ATOM  10735  O31 POPEr 386      33.006  47.770  48.748  1.00  0.00           O
ATOM  10736  C31 POPEr 386      33.395  48.891  49.338  1.00  0.00           C
ATOM  10737  O32 POPEr 386      33.615  49.941  48.768  1.00  0.00           O
ATOM  10738  C32 POPEr 386      33.475  48.691  50.868  1.00  0.00           C
ATOM  10741  C23 POPEr 386      28.985  47.590  50.158  1.00  0.00           C
ATOM  10744  C24 POPEr 386      27.965  48.421  50.968  1.00  0.00           C
ATOM  10747  C25 POPEr 386      27.086  47.620  51.927  1.00  0.00           C
ATOM  10750  C26 POPEr 386      26.166  48.540  52.757  1.00  0.00           C
ATOM  10753  C27 POPEr 386      25.426  47.831  53.908  1.00  0.00           C
ATOM  10756  C28 POPEr 386      25.155  48.741  55.128  1.00  0.00           C
ATOM  10759  C29 POPEr 386      26.416  49.000  55.907  1.00  0.00           C
ATOM  10761 0C21 POPEr 386      26.656  48.721  57.197  1.00  0.00           C
ATOM  10763 1C21 POPEr 386      25.696  48.171  58.218  1.00  0.00           C
ATOM  10766 2C21 POPEr 386      25.825  48.921  59.567  1.00  0.00           C
ATOM  10769 3C21 POPEr 386      25.506  50.430  59.468  1.00  0.00           C
ATOM  10772 4C21 POPEr 386      25.766  51.181  60.788  1.00  0.00           C
ATOM  10775 5C21 POPEr 386      24.676  50.960  61.847  1.00  0.00           C
ATOM  10778 6C21 POPEr 386      24.986  51.690  63.167  1.00  0.00           C
ATOM  10781 7C21 POPEr 386      23.985  51.340  64.278  1.00  0.00           C
ATOM  10784 8C21 POPEr 386      24.066  52.270  65.497  1.00  0.00           C
ATOM  10788  C33 POPEr 386      33.516  50.001  51.698  1.00  0.00           C
ATOM  10791  C34 POPEr 386      32.475  50.031  52.838  1.00  0.00           C
ATOM  10794  C35 POPEr 386      32.926  49.201  54.048  1.00  0.00           C
ATOM  10797  C36 POPEr 386      31.896  49.130  55.188  1.00  0.00           C
ATOM  10800  C37 POPEr 386      30.676  48.270  54.827  1.00  0.00           C
ATOM  10803  C38 POPEr 386      29.846  47.770  56.018  1.00  0.00           C
ATOM  10806  C39 POPEr 386      30.246  46.380  56.537  1.00  0.00           C
ATOM  10809 0C31 POPEr 386      31.655  46.290  57.137  1.00  0.00           C
ATOM  10812 1C31 POPEr 386      31.966  44.901  57.717  1.00  0.00           C
ATOM  10815 2C31 POPEr 386      33.385  44.801  58.278  1.00  0.00           C
ATOM  10818 3C31 POPEr 386      33.736  43.361  58.678  1.00  0.00           C
ATOM  10821 4C31 POPEr 386      35.196  43.190  59.138  1.00  0.00           C
ATOM  10824 5C31 POPEr 386      35.776  41.841  58.678  1.00  0.00           C
ATOM  10827 6C31 POPEr 386      37.225  41.610  59.097  1.00  0.00           C
ATOM  10831  NH3 POPEs 387     120.615 121.041  79.438  1.00  0.00           N
ATOM  10835  C12 POPEs 387     121.136 119.980  80.387  1.00  0.00           C
ATOM  10838  C11 POPEs 387     122.516 120.351  80.967  1.00  0.00           C
ATOM  10841  P   POPEs 387     124.126 121.930  79.668  1.00  0.00           P
ATOM  10842  O13 POPEs 387     125.115 122.241  80.727  1.00  0.00           O
ATOM  10843  O14 POPEs 387     122.985 122.860  79.497  1.00  0.00           O
ATOM  10844  O11 POPEs 387     124.966 121.781  78.348  1.00  0.00           O
ATOM  10845  O12 POPEs 387     123.486 120.510  79.918  1.00  0.00           O
ATOM  10846  C1  POPEs 387     124.466 121.410  77.067  1.00  0.00           C
ATOM  10849  C2  POPEs 387     123.806 122.580  76.257  1.00  0.00           C
ATOM  10851  O21 POPEs 387     123.946 122.300  74.848  1.00  0.00           O
ATOM  10852  C21 POPEs 387     122.845 122.431  74.128  1.00  0.00           C
ATOM  10853  O22 POPEs 387     121.715 122.520  74.558  1.00  0.00           O
ATOM  10854  C22 POPEs 387     123.216 122.611  72.658  1.00  0.00           C
ATOM  10857  C3  POPEs 387     124.495 123.950  76.518  1.00  0.00           C
ATOM  10860  O31 POPEs 387     124.066 124.971  75.598  1.00  0.00           O
ATOM  10861  C31 POPEs 387     122.905 125.540  75.908  1.00  0.00           C
ATOM  10862  O32 POPEs 387     122.226 125.330  76.897  1.00  0.00           O
ATOM  10863  C32 POPEs 387     122.536 126.480  74.788  1.00  0.00           C
ATOM  10866  C23 POPEs 387     122.086 123.380  71.947  1.00  0.00           C
ATOM  10869  C24 POPEs 387     122.536 124.001  70.618  1.00  0.00           C
ATOM  10872  C25 POPEs 387     122.635 122.961  69.497  1.00  0.00           C
ATOM  10875  C26 POPEs 387     123.155 123.581  68.197  1.00  0.00           C
ATOM  10878  C27 POPEs 387     123.216 122.541  67.077  1.00  0.00           C
ATOM  10881  C28 POPEs 387     124.005 123.031  65.857  1.00  0.00           C
ATOM  10884  C29 POPEs 387     124.086 121.951  64.808  1.00  0.00           C
ATOM  10886 0C21 POPEs 387     123.636 122.040  63.548  1.00  0.00           C
ATOM  10888 1C21 POPEs 387     122.926 123.231  62.958  1.00  0.00           C
ATOM  10891 2C21 POPEs 387     121.986 122.800  61.817  1.00  0.00           C
ATOM  10894 3C21 POPEs 387     121.276 124.010  61.198  1.00  0.00           C
ATOM  10897 4C21 POPEs 387     120.506 123.611  59.948  1.00  0.00           C
ATOM  10900 5C21 POPEs 387     119.755 124.770  59.268  1.00  0.00           C
ATOM  10903 6C21 POPEs 387     120.545 126.041  58.938  1.00  0.00           C
ATOM  10906 7C21 POPEs 387     119.645 127.020  58.158  1.00  0.00           C
ATOM  10909 8C21 POPEs 387     120.355 128.300  57.717  1.00  0.00           C
ATOM  10913  C33 POPEs 387     121.166 127.151  75.037  1.00  0.00           C
ATOM  10916  C34 POPEs 387     120.766 127.910  73.777  1.00  0.00           C
ATOM  10919  C35 POPEs 387     119.505 128.772  73.897  1.00  0.00           C
ATOM  10922  C36 POPEs 387     119.235 129.341  72.507  1.00  0.00           C
ATOM  10925  C37 POPEs 387     118.115 130.372  72.387  1.00  0.00           C
ATOM  10928  C38 POPEs 387     118.045 130.782  70.918  1.00  0.00           C
ATOM  10931  C39 POPEs 387     116.975 131.822  70.548  1.00  0.00           C
ATOM  10934 0C31 POPEs 387     116.616 131.681  69.068  1.00  0.00           C
ATOM  10937 1C31 POPEs 387     115.846 132.872  68.488  1.00  0.00           C
ATOM  10940 2C31 POPEs 387     115.376 132.612  67.048  1.00  0.00           C
ATOM  10943 3C31 POPEs 387     114.126 131.711  66.978  1.00  0.00           C
ATOM  10946 4C31 POPEs 387     113.616 131.471  65.548  1.00  0.00           C
ATOM  10949 5C31 POPEs 387     112.255 130.761  65.518  1.00  0.00           C
ATOM  10952 6C31 POPEs 387     111.586 130.731  64.128  1.00  0.00           C
ATOM  10956  NH3 POPEt 388      50.715  70.250  41.388  1.00  0.00           N
ATOM  10960  C12 POPEt 388      49.536  70.160  42.338  1.00  0.00           C
ATOM  10963  C11 POPEt 388      48.226  70.590  41.637  1.00  0.00           C
ATOM  10966  P   POPEt 388      46.276  69.190  42.787  1.00  0.00           P
ATOM  10967  O13 POPEt 388      44.836  69.471  43.048  1.00  0.00           O
ATOM  10968  O14 POPEt 388      46.596  68.200  41.737  1.00  0.00           O
ATOM  10969  O11 POPEt 388      47.005  68.811  44.137  1.00  0.00           O
ATOM  10970  O12 POPEt 388      47.036  70.541  42.458  1.00  0.00           O
ATOM  10971  C1  POPEt 388      46.346  68.761  45.397  1.00  0.00           C
ATOM  10974  C2  POPEt 388      46.666  67.440  46.147  1.00  0.00           C
ATOM  10976  O21 POPEt 388      45.755  67.321  47.248  1.00  0.00           O
ATOM  10977  C21 POPEt 388      46.025  68.000  48.348  1.00  0.00           C
ATOM  10978  O22 POPEt 388      46.846  68.901  48.477  1.00  0.00           O
ATOM  10979  C22 POPEt 388      45.255  67.361  49.497  1.00  0.00           C
ATOM  10982  C3  POPEt 388      48.185  67.270  46.518  1.00  0.00           C
ATOM  10985  O31 POPEt 388      48.385  66.340  47.628  1.00  0.00           O
ATOM  10986  C31 POPEt 388      49.096  66.791  48.647  1.00  0.00           C
ATOM  10987  O32 POPEt 388      49.686  67.870  48.688  1.00  0.00           O
ATOM  10988  C32 POPEt 388      49.056  65.861  49.847  1.00  0.00           C
ATOM  10991  C23 POPEt 388      45.815  67.821  50.848  1.00  0.00           C
ATOM  10994  C24 POPEt 388      45.196  67.080  52.048  1.00  0.00           C
ATOM  10997  C25 POPEt 388      45.876  67.520  53.348  1.00  0.00           C
ATOM  11000  C26 POPEt 388      45.295  66.851  54.598  1.00  0.00           C
ATOM  11003  C27 POPEt 388      46.116  67.190  55.848  1.00  0.00           C
ATOM  11006  C28 POPEt 388      45.556  66.561  57.127  1.00  0.00           C
ATOM  11009  C29 POPEt 388      46.496  66.830  58.278  1.00  0.00           C
ATOM  11011 0C21 POPEt 388      46.175  67.241  59.517  1.00  0.00           C
ATOM  11013 1C21 POPEt 388      44.785  67.511  60.028  1.00  0.00           C
ATOM  11016 2C21 POPEt 388      44.505  69.020  59.977  1.00  0.00           C
ATOM  11019 3C21 POPEt 388      43.145  69.401  60.578  1.00  0.00           C
ATOM  11022 4C21 POPEt 388      42.795  70.891  60.388  1.00  0.00           C
ATOM  11025 5C21 POPEt 388      43.886  71.840  60.918  1.00  0.00           C
ATOM  11028 6C21 POPEt 388      43.576  73.321  60.677  1.00  0.00           C
ATOM  11031 7C21 POPEt 388      44.775  74.190  61.048  1.00  0.00           C
ATOM  11034 8C21 POPEt 388      44.505  75.690  60.968  1.00  0.00           C
ATOM  11038  C33 POPEt 388      49.666  66.541  51.108  1.00  0.00           C
ATOM  11041  C34 POPEt 388      49.635  65.640  52.347  1.00  0.00           C
ATOM  11044  C35 POPEt 388      50.086  66.330  53.638  1.00  0.00           C
ATOM  11047  C36 POPEt 388      50.216  65.300  54.768  1.00  0.00           C
ATOM  11050  C37 POPEt 388      50.516  65.880  56.158  1.00  0.00           C
ATOM  11053  C38 POPEt 388      50.676  64.751  57.178  1.00  0.00           C
ATOM  11056  C39 POPEt 388      50.696  65.200  58.647  1.00  0.00           C
ATOM  11059 0C31 POPEt 388      49.985  64.200  59.577  1.00  0.00           C
ATOM  11062 1C31 POPEt 388      48.465  64.340  59.478  1.00  0.00           C
ATOM  11065 2C31 POPEt 388      47.666  63.211  60.147  1.00  0.00           C
ATOM  11068 3C31 POPEt 388      47.885  63.050  61.658  1.00  0.00           C
ATOM  11071 4C31 POPEt 388      47.576  64.321  62.467  1.00  0.00           C
ATOM  11074 5C31 POPEt 388      47.626  64.081  63.978  1.00  0.00           C
ATOM  11077 6C31 POPEt 388      47.446  65.351  64.808  1.00  0.00           C
ATOM  11081  NH3 POPEu 389      65.315  24.740  44.257  1.00  0.00           N
ATOM  11085  C12 POPEu 389      65.816  24.481  42.847  1.00  0.00           C
ATOM  11088  C11 POPEu 389      64.806  24.921  41.768  1.00  0.00           C
ATOM  11091  P   POPEu 389      63.446  22.771  41.097  1.00  0.00           P
ATOM  11092  O13 POPEu 389      62.205  22.751  40.298  1.00  0.00           O
ATOM  11093  O14 POPEu 389      64.755  22.370  40.528  1.00  0.00           O
ATOM  11094  O11 POPEu 389      63.145  21.840  42.368  1.00  0.00           O
ATOM  11095  O12 POPEu 389      63.575  24.200  41.787  1.00  0.00           O
ATOM  11096  C1  POPEu 389      62.655  22.491  43.538  1.00  0.00           C
ATOM  11099  C2  POPEu 389      62.306  21.540  44.727  1.00  0.00           C
ATOM  11101  O21 POPEu 389      62.666  22.151  45.977  1.00  0.00           O
ATOM  11102  C21 POPEu 389      62.266  23.401  46.178  1.00  0.00           C
ATOM  11103  O22 POPEu 389      61.536  24.080  45.478  1.00  0.00           O
ATOM  11104  C22 POPEu 389      62.966  23.931  47.417  1.00  0.00           C
ATOM  11107  C3  POPEu 389      62.995  20.141  44.618  1.00  0.00           C
ATOM  11110  O31 POPEu 389      62.506  19.221  45.607  1.00  0.00           O
ATOM  11111  C31 POPEu 389      63.005  19.081  46.847  1.00  0.00           C
ATOM  11112  O32 POPEu 389      62.395  18.520  47.747  1.00  0.00           O
ATOM  11113  C32 POPEu 389      64.405  19.661  47.038  1.00  0.00           C
ATOM  11116  C23 POPEu 389      62.435  23.260  48.698  1.00  0.00           C
ATOM  11119  C24 POPEu 389      62.736  24.101  49.938  1.00  0.00           C
ATOM  11122  C25 POPEu 389      62.065  23.561  51.208  1.00  0.00           C
ATOM  11125  C26 POPEu 389      62.176  24.581  52.338  1.00  0.00           C
ATOM  11128  C27 POPEu 389      62.126  23.950  53.737  1.00  0.00           C
ATOM  11131  C28 POPEu 389      62.395  24.981  54.847  1.00  0.00           C
ATOM  11134  C29 POPEu 389      61.266  25.981  54.897  1.00  0.00           C
ATOM  11136 0C21 POPEu 389      60.115  25.771  55.557  1.00  0.00           C
ATOM  11138 1C21 POPEu 389      59.756  24.561  56.368  1.00  0.00           C
ATOM  11141 2C21 POPEu 389      59.775  24.911  57.868  1.00  0.00           C
ATOM  11144 3C21 POPEu 389      58.546  25.690  58.338  1.00  0.00           C
ATOM  11147 4C21 POPEu 389      58.686  26.171  59.788  1.00  0.00           C
ATOM  11150 5C21 POPEu 389      58.986  25.041  60.778  1.00  0.00           C
ATOM  11153 6C21 POPEu 389      59.276  25.561  62.178  1.00  0.00           C
ATOM  11156 7C21 POPEu 389      59.796  24.471  63.127  1.00  0.00           C
ATOM  11159 8C21 POPEu 389      58.856  23.280  63.247  1.00  0.00           C
ATOM  11163  C33 POPEu 389      64.825  19.521  48.507  1.00  0.00           C
ATOM  11166  C34 POPEu 389      66.075  20.341  48.848  1.00  0.00           C
ATOM  11169  C35 POPEu 389      66.086  20.771  50.317  1.00  0.00           C
ATOM  11172  C36 POPEu 389      66.155  19.610  51.327  1.00  0.00           C
ATOM  11175  C37 POPEu 389      65.746  19.991  52.757  1.00  0.00           C
ATOM  11178  C38 POPEu 389      66.565  21.120  53.398  1.00  0.00           C
ATOM  11181  C39 POPEu 389      67.905  20.721  54.018  1.00  0.00           C
ATOM  11184 0C31 POPEu 389      67.815  20.100  55.408  1.00  0.00           C
ATOM  11187 1C31 POPEu 389      69.096  20.351  56.228  1.00  0.00           C
ATOM  11190 2C31 POPEu 389      69.166  19.500  57.507  1.00  0.00           C
ATOM  11193 3C31 POPEu 389      69.795  18.130  57.248  1.00  0.00           C
ATOM  11196 4C31 POPEu 389      69.886  17.270  58.517  1.00  0.00           C
ATOM  11199 5C31 POPEu 389      70.766  16.030  58.307  1.00  0.00           C
ATOM  11202 6C31 POPEu 389      70.836  15.130  59.538  1.00  0.00           C
ATOM  11206  NH3 POPEv 390       6.016  50.731  83.848  1.00  0.00           N
ATOM  11210  C12 POPEv 390       5.826  52.111  84.408  1.00  0.00           C
ATOM  11213  C11 POPEv 390       7.196  52.821  84.527  1.00  0.00           C
ATOM  11216  P   POPEv 390       6.676  55.391  84.527  1.00  0.00           P
ATOM  11217  O13 POPEv 390       5.356  55.741  85.066  1.00  0.00           O
ATOM  11218  O14 POPEv 390       7.726  56.421  84.658  1.00  0.00           O
ATOM  11219  O11 POPEv 390       6.466  54.941  83.018  1.00  0.00           O
ATOM  11220  O12 POPEv 390       7.126  54.050  85.247  1.00  0.00           O
ATOM  11221  C1  POPEv 390       6.586  55.960  82.018  1.00  0.00           C
ATOM  11224  C2  POPEv 390       6.236  55.391  80.606  1.00  0.00           C
ATOM  11226  O21 POPEv 390       6.326  56.340  79.528  1.00  0.00           O
ATOM  11227  C21 POPEv 390       7.326  57.181  79.418  1.00  0.00           C
ATOM  11228  O22 POPEv 390       8.156  57.471  80.257  1.00  0.00           O
ATOM  11229  C22 POPEv 390       7.386  57.721  77.997  1.00  0.00           C
ATOM  11232  C3  POPEv 390       4.816  54.751  80.597  1.00  0.00           C
ATOM  11235  O31 POPEv 390       4.546  54.020  79.368  1.00  0.00           O
ATOM  11236  C31 POPEv 390       3.346  54.141  78.766  1.00  0.00           C
ATOM  11237  O32 POPEv 390       2.666  53.190  78.437  1.00  0.00           O
ATOM  11238  C32 POPEv 390       3.046  55.580  78.348  1.00  0.00           C
ATOM  11241  C23 POPEv 390       7.886  56.651  76.997  1.00  0.00           C
ATOM  11244  C24 POPEv 390       8.676  57.280  75.838  1.00  0.00           C
ATOM  11247  C25 POPEv 390       9.306  56.251  74.887  1.00  0.00           C
ATOM  11250  C26 POPEv 390       8.316  55.561  73.948  1.00  0.00           C
ATOM  11253  C27 POPEv 390       9.046  54.821  72.807  1.00  0.00           C
ATOM  11256  C28 POPEv 390       8.126  54.481  71.618  1.00  0.00           C
ATOM  11259  C29 POPEv 390       8.946  54.130  70.397  1.00  0.00           C
ATOM  11261 0C21 POPEv 390       8.676  53.210  69.458  1.00  0.00           C
ATOM  11263 1C21 POPEv 390       7.466  52.311  69.368  1.00  0.00           C
ATOM  11266 2C21 POPEv 390       6.756  52.410  67.997  1.00  0.00           C
ATOM  11269 3C21 POPEv 390       7.686  52.191  66.798  1.00  0.00           C
ATOM  11272 4C21 POPEv 390       6.966  51.851  65.488  1.00  0.00           C
ATOM  11275 5C21 POPEv 390       6.656  50.351  65.357  1.00  0.00           C
ATOM  11278 6C21 POPEv 390       6.236  49.941  63.938  1.00  0.00           C
ATOM  11281 7C21 POPEv 390       6.126  48.421  63.768  1.00  0.00           C
ATOM  11284 8C21 POPEv 390       5.786  47.980  62.348  1.00  0.00           C
ATOM  11288  C33 POPEv 390       3.876  55.991  77.107  1.00  0.00           C
ATOM  11291  C34 POPEv 390       3.496  57.371  76.548  1.00  0.00           C
ATOM  11294  C35 POPEv 390       4.116  57.590  75.158  1.00  0.00           C
ATOM  11297  C36 POPEv 390       3.666  58.891  74.467  1.00  0.00           C
ATOM  11300  C37 POPEv 390       4.086  58.921  72.988  1.00  0.00           C
ATOM  11303  C38 POPEv 390       3.756  60.241  72.288  1.00  0.00           C
ATOM  11306  C39 POPEv 390       3.676  60.151  70.757  1.00  0.00           C
ATOM  11309 0C31 POPEv 390       2.436  59.390  70.268  1.00  0.00           C
ATOM  11312 1C31 POPEv 390       2.286  59.320  68.747  1.00  0.00           C
ATOM  11315 2C31 POPEv 390       1.076  58.481  68.338  1.00  0.00           C
ATOM  11318 3C31 POPEv 390       0.896  58.340  66.817  1.00  0.00           C
ATOM  11321 4C31 POPEv 390      -0.355  57.531  66.458  1.00  0.00           C
ATOM  11324 5C31 POPEv 390      -0.615  57.441  64.948  1.00  0.00           C
ATOM  11327 6C31 POPEv 390      -1.905  56.690  64.607  1.00  0.00           C
ATOM  11331  NH3 POPEw 391      51.155  97.851  83.717  1.00  0.00           N
ATOM  11335  C12 POPEw 391      51.606  98.640  84.918  1.00  0.00           C
ATOM  11338  C11 POPEw 391      50.796  99.931  85.058  1.00  0.00           C
ATOM  11341  P   POPEw 391      51.676 102.000  86.467  1.00  0.00           P
ATOM  11342  O13 POPEw 391      50.565 102.940  86.188  1.00  0.00           O
ATOM  11343  O14 POPEw 391      52.336 102.170  87.787  1.00  0.00           O
ATOM  11344  O11 POPEw 391      52.795 102.130  85.357  1.00  0.00           O
[truncated: 1,847,506 more chars]
