# Supplementary material for: Characterizing Membrane Association and Periplasmic Transfer of Bacterial Lipoproteins through Molecular Dynamics Simulations
Source: Structure. 2020 Apr 7;28(4):475–487.e3. doi: 10.1016/j.str.2020.01.012 (PMC7139219; doi:10.1016/j.str.2020.01.012)
Supplement: Data S3. Final Coordinates from Simulations (M–X), Related to Figure 3 [file mmc5.zip › M-X/MLTB-5-atomistic.pdb]

TITLE     Protein
REMARK    THIS IS A SIMULATION BOX
CRYST1  128.851  128.851  151.059  90.00  90.00  90.00 P 1           1
MODEL        1
ATOM      1  N   CYSTA   1      48.121  45.936  83.219  1.00  0.00           N
ATOM      3  CA  CYSTA   1      49.062  44.835  83.320  1.00  0.00           C
ATOM      5  C   CYSTA   1      49.021  44.326  84.760  1.00  0.00           C
ATOM      6  O   CYSTA   1      49.972  43.785  85.289  1.00  0.00           O
ATOM      7  CB  CYSTA   1      50.480  45.176  82.780  1.00  0.00           C
ATOM     10  SG  CYSTA   1      50.712  46.896  82.199  1.00  0.00           S
ATOM     11  C1  CYSTA   1      51.091  46.735  80.429  1.00  0.00           C
ATOM     14  CA1 CYSTA   1      47.131  46.076  82.350  1.00  0.00           C
ATOM     15  OA1 CYSTA   1      46.400  47.036  82.500  1.00  0.00           O
ATOM     16  CA2 CYSTA   1      46.941  45.176  81.180  1.00  0.00           C
ATOM     19  C11 CYSTA   1      51.492  48.076  79.760  1.00  0.00           C
ATOM     21  O11 CYSTA   1      52.481  48.756  80.540  1.00  0.00           O
ATOM     22  CX1 CYSTA   1      53.201  49.796  80.070  1.00  0.00           C
ATOM     23  OX1 CYSTA   1      53.742  50.605  80.799  1.00  0.00           O
ATOM     24  CX2 CYSTA   1      53.422  49.816  78.539  1.00  0.00           C
ATOM     27  C12 CYSTA   1      50.210  48.936  79.490  1.00  0.00           C
ATOM     30  O12 CYSTA   1      50.452  50.346  79.350  1.00  0.00           O
ATOM     31  CD1 CYSTA   1      49.361  51.136  79.250  1.00  0.00           C
ATOM     32  OD1 CYSTA   1      49.151  52.086  79.990  1.00  0.00           O
ATOM     33  CD2 CYSTA   1      48.582  50.875  77.960  1.00  0.00           C
ATOM     36  CA3 CYSTA   1      46.442  43.776  81.589  1.00  0.00           C
ATOM     39  CA4 CYSTA   1      46.721  42.776  80.480  1.00  0.00           C
ATOM     42  CA5 CYSTA   1      46.492  41.326  80.890  1.00  0.00           C
ATOM     45  CA6 CYSTA   1      47.172  40.375  79.910  1.00  0.00           C
ATOM     48  CA7 CYSTA   1      48.692  40.276  80.079  1.00  0.00           C
ATOM     51  CA8 CYSTA   1      49.321  39.406  78.990  1.00  0.00           C
ATOM     54  CA9 CYSTA   1      50.821  39.195  79.210  1.00  0.00           C
ATOM     57 0CA1 CYSTA   1      51.302  37.835  78.710  1.00  0.00           C
ATOM     60 1CA1 CYSTA   1      51.340  37.675  77.180  1.00  0.00           C
ATOM     63 2CA1 CYSTA   1      51.842  36.265  76.820  1.00  0.00           C
ATOM     66 3CA1 CYSTA   1      51.762  35.875  75.339  1.00  0.00           C
ATOM     69 4CA1 CYSTA   1      52.952  36.355  74.500  1.00  0.00           C
ATOM     72 5CA1 CYSTA   1      53.302  35.356  73.390  1.00  0.00           C
ATOM     75 6CA1 CYSTA   1      54.282  35.895  72.350  1.00  0.00           C
ATOM     79  CD3 CYSTA   1      47.141  50.386  78.140  1.00  0.00           C
ATOM     82  CD4 CYSTA   1      47.041  48.965  78.689  1.00  0.00           C
ATOM     85  CD5 CYSTA   1      45.732  48.226  78.399  1.00  0.00           C
ATOM     88  CD6 CYSTA   1      45.392  48.035  76.910  1.00  0.00           C
ATOM     91  CD7 CYSTA   1      46.590  47.765  75.990  1.00  0.00           C
ATOM     94  CD8 CYSTA   1      46.151  47.496  74.549  1.00  0.00           C
ATOM     97  CD9 CYSTA   1      47.332  47.576  73.570  1.00  0.00           C
ATOM    100 0CD1 CYSTA   1      46.941  47.265  72.120  1.00  0.00           C
ATOM    103 1CD1 CYSTA   1      46.422  45.836  71.910  1.00  0.00           C
ATOM    106 2CD1 CYSTA   1      46.122  45.545  70.439  1.00  0.00           C
ATOM    109 3CD1 CYSTA   1      45.602  44.115  70.200  1.00  0.00           C
ATOM    112 4CD1 CYSTA   1      46.712  43.115  69.859  1.00  0.00           C
ATOM    115 5CD1 CYSTA   1      46.151  41.795  69.320  1.00  0.00           C
ATOM    118 6CD1 CYSTA   1      47.232  40.866  68.770  1.00  0.00           C
ATOM    122  CX3 CYSTA   1      54.711  50.596  78.160  1.00  0.00           C
ATOM    125  CX4 CYSTA   1      55.082  50.586  76.659  1.00  0.00           C
ATOM    128  CX5 CYSTA   1      55.431  51.976  76.090  1.00  0.00           C
ATOM    131  CX6 CYSTA   1      56.111  51.935  74.700  1.00  0.00           C
ATOM    134  CX7 CYSTA   1      56.442  53.336  74.139  1.00  0.00           C
ATOM    137  CX8 CYSTA   1      57.011  53.325  72.689  1.00  0.00           C
ATOM    140  CX9 CYSTA   1      58.012  54.425  72.400  1.00  0.00           C
ATOM    142 0CX1 CYSTA   1      57.962  55.416  71.479  1.00  0.00           C
ATOM    144 1CX1 CYSTA   1      56.861  55.755  70.500  1.00  0.00           C
ATOM    147 2CX1 CYSTA   1      57.271  55.776  68.999  1.00  0.00           C
ATOM    150 3CX1 CYSTA   1      58.372  56.776  68.570  1.00  0.00           C
ATOM    153 4CX1 CYSTA   1      58.232  57.156  67.079  1.00  0.00           C
ATOM    156 5CX1 CYSTA   1      59.522  57.326  66.260  1.00  0.00           C
ATOM    159 6CX1 CYSTA   1      60.271  58.655  66.460  1.00  0.00           C
ATOM    162 7CX1 CYSTA   1      61.082  59.035  65.210  1.00  0.00           C
ATOM    165 8CX1 CYSTA   1      62.011  60.235  65.399  1.00  0.00           C
ATOM    169  N   SER A   2      47.832  44.435  85.380  1.00  0.00           N
ATOM    171  CA  SER A   2      47.460  44.155  86.759  1.00  0.00           C
ATOM    173  CB  SER A   2      45.951  43.826  86.779  1.00  0.00           C
ATOM    176  OG  SER A   2      45.231  45.035  86.539  1.00  0.00           O
ATOM    178  C   SER A   2      48.212  43.136  87.579  1.00  0.00           C
ATOM    179  O   SER A   2      48.992  43.485  88.470  1.00  0.00           O
ATOM    180  N   SER A   3      48.001  41.826  87.380  1.00  0.00           N
ATOM    182  CA  SER A   3      48.651  40.825  88.230  1.00  0.00           C
ATOM    184  CB  SER A   3      47.871  39.476  88.339  1.00  0.00           C
ATOM    187  OG  SER A   3      47.052  39.416  89.510  1.00  0.00           O
ATOM    189  C   SER A   3      50.052  40.526  87.768  1.00  0.00           C
ATOM    190  O   SER A   3      50.982  40.475  88.560  1.00  0.00           O
ATOM    191  N   LYS A   4      50.210  40.335  86.460  1.00  0.00           N
ATOM    193  CA  LYS A   4      51.432  39.975  85.789  1.00  0.00           C
ATOM    195  CB  LYS A   4      51.352  38.506  85.240  1.00  0.00           C
ATOM    198  CG  LYS A   4      50.252  38.256  84.179  1.00  0.00           C
ATOM    201  CD  LYS A   4      50.021  36.776  83.840  1.00  0.00           C
ATOM    204  CE  LYS A   4      48.722  36.246  84.450  1.00  0.00           C
ATOM    207  NZ  LYS A   4      48.352  34.906  83.930  1.00  0.00           N
ATOM    211  C   LYS A   4      51.481  40.945  84.640  1.00  0.00           C
ATOM    212  O   LYS A   4      50.401  41.195  84.079  1.00  0.00           O
ATOM    213  N   PRO A   5      52.602  41.485  84.179  1.00  0.00           N
ATOM    214  CD  PRO A   5      52.531  42.346  82.999  1.00  0.00           C
ATOM    217  CA  PRO A   5      53.951  40.945  84.380  1.00  0.00           C
ATOM    219  CB  PRO A   5      54.681  41.426  83.090  1.00  0.00           C
ATOM    222  CG  PRO A   5      53.570  41.756  82.089  1.00  0.00           C
ATOM    225  C   PRO A   5      54.721  41.456  85.620  1.00  0.00           C
ATOM    226  O   PRO A   5      54.181  42.145  86.460  1.00  0.00           O
ATOM    227  N   LYS A   6      56.052  41.176  85.690  1.00  0.00           N
ATOM    229  CA  LYS A   6      57.041  41.756  86.589  1.00  0.00           C
ATOM    231  CB  LYS A   6      57.242  43.315  86.439  1.00  0.00           C
ATOM    234  CG  LYS A   6      57.780  44.045  87.680  1.00  0.00           C
ATOM    237  CD  LYS A   6      58.722  45.265  87.570  1.00  0.00           C
ATOM    240  CE  LYS A   6      59.090  45.666  89.018  1.00  0.00           C
ATOM    243  NZ  LYS A   6      59.960  46.855  89.149  1.00  0.00           N
ATOM    247  C   LYS A   6      57.192  41.125  87.980  1.00  0.00           C
ATOM    248  O   LYS A   6      58.282  40.626  88.270  1.00  0.00           O
ATOM    249  N   PRO A   7      56.192  41.025  88.840  1.00  0.00           N
ATOM    250  CD  PRO A   7      56.111  42.055  89.890  1.00  0.00           C
ATOM    253  CA  PRO A   7      56.111  39.756  89.539  1.00  0.00           C
ATOM    255  CB  PRO A   7      56.681  40.015  90.970  1.00  0.00           C
ATOM    258  CG  PRO A   7      56.982  41.526  91.020  1.00  0.00           C
ATOM    261  C   PRO A   7      54.641  39.446  89.589  1.00  0.00           C
ATOM    262  O   PRO A   7      53.840  40.265  89.179  1.00  0.00           O
ATOM    263  N   THR A   8      54.282  38.265  90.100  1.00  0.00           N
ATOM    265  CA  THR A   8      52.931  37.996  90.520  1.00  0.00           C
ATOM    267  CB  THR A   8      52.381  39.026  91.530  1.00  0.00           C
ATOM    269  OG1 THR A   8      52.822  38.695  92.839  1.00  0.00           O
ATOM    271  CG2 THR A   8      50.872  39.055  91.619  1.00  0.00           C
ATOM    275  C   THR A   8      52.061  37.526  89.389  1.00  0.00           C
ATOM    276  O   THR A   8      52.151  37.945  88.240  1.00  0.00           O
ATOM    277  N   GLU A   9      51.250  36.485  89.640  1.00  0.00           N
ATOM    279  CA  GLU A   9      50.611  35.796  88.560  1.00  0.00           C
ATOM    281  CB  GLU A   9      51.632  34.886  87.780  1.00  0.00           C
ATOM    284  CG  GLU A   9      51.751  33.375  88.069  1.00  0.00           C
ATOM    287  CD  GLU A   9      52.242  32.996  89.469  1.00  0.00           C
ATOM    288  OE1 GLU A   9      51.730  31.966  89.979  1.00  0.00           O
ATOM    289  OE2 GLU A   9      53.142  33.666  90.030  1.00  0.00           O
ATOM    290  C   GLU A   9      49.412  35.105  89.170  1.00  0.00           C
ATOM    291  O   GLU A   9      49.160  35.215  90.369  1.00  0.00           O
ATOM    292  N   THR A  10      48.561  34.456  88.349  1.00  0.00           N
ATOM    294  CA  THR A  10      47.622  33.446  88.829  1.00  0.00           C
ATOM    296  CB  THR A  10      48.391  32.276  89.510  1.00  0.00           C
ATOM    298  OG1 THR A  10      48.992  31.465  88.510  1.00  0.00           O
ATOM    300  CG2 THR A  10      47.561  31.316  90.350  1.00  0.00           C
ATOM    304  C   THR A  10      46.340  34.026  89.469  1.00  0.00           C
ATOM    305  O   THR A  10      45.541  33.366  90.130  1.00  0.00           O
ATOM    306  N   ASP A  11      46.031  35.315  89.200  1.00  0.00           N
ATOM    308  CA  ASP A  11      44.890  36.076  89.720  1.00  0.00           C
ATOM    310  CB  ASP A  11      43.512  35.625  89.130  1.00  0.00           C
ATOM    313  CG  ASP A  11      43.261  35.956  87.660  1.00  0.00           C
ATOM    314  OD1 ASP A  11      42.181  35.526  87.180  1.00  0.00           O
ATOM    315  OD2 ASP A  11      44.082  36.635  87.010  1.00  0.00           O
ATOM    316  C   ASP A  11      44.811  36.206  91.250  1.00  0.00           C
ATOM    317  O   ASP A  11      43.960  35.636  91.930  1.00  0.00           O
ATOM    318  N   THR A  12      45.721  37.015  91.829  1.00  0.00           N
ATOM    320  CA  THR A  12      46.000  37.256  93.250  1.00  0.00           C
ATOM    322  CB  THR A  12      44.861  37.956  94.039  1.00  0.00           C
ATOM    324  OG1 THR A  12      45.252  39.265  94.430  1.00  0.00           O
ATOM    326  CG2 THR A  12      44.422  37.285  95.350  1.00  0.00           C
ATOM    330  C   THR A  12      46.782  36.125  93.939  1.00  0.00           C
ATOM    331  O   THR A  12      46.231  35.175  94.490  1.00  0.00           O
ATOM    332  N   THR A  13      48.142  36.166  93.920  1.00  0.00           N
ATOM    334  CA  THR A  13      49.002  35.085  94.480  1.00  0.00           C
ATOM    336  CB  THR A  13      50.271  34.855  93.660  1.00  0.00           C
ATOM    338  OG1 THR A  13      50.971  33.656  93.979  1.00  0.00           O
ATOM    340  CG2 THR A  13      51.271  36.016  93.820  1.00  0.00           C
ATOM    344  C   THR A  13      49.332  35.375  95.939  1.00  0.00           C
ATOM    345  O   THR A  13      50.271  34.846  96.530  1.00  0.00           O
ATOM    346  N   THR A  14      48.471  36.215  96.549  1.00  0.00           N
ATOM    348  CA  THR A  14      48.352  36.456  97.979  1.00  0.00           C
ATOM    350  CB  THR A  14      47.460  35.456  98.700  1.00  0.00           C
ATOM    352  OG1 THR A  14      47.901  34.106  98.549  1.00  0.00           O
ATOM    354  CG2 THR A  14      46.082  35.555  98.029  1.00  0.00           C
ATOM    358  C   THR A  14      49.672  36.746  98.670  1.00  0.00           C
ATOM    359  O   THR A  14      50.172  35.965  99.480  1.00  0.00           O
ATOM    360  N   GLY A  15      50.280  37.905  98.370  1.00  0.00           N
ATOM    362  CA  GLY A  15      49.602  39.175  98.130  1.00  0.00           C
ATOM    365  C   GLY A  15      49.251  39.666  99.490  1.00  0.00           C
ATOM    366  O   GLY A  15      48.102  39.916  99.810  1.00  0.00           O
ATOM    367  N   THR A  16      50.210  39.715 100.429  1.00  0.00           N
ATOM    369  CA  THR A  16      51.181  40.796 100.490  1.00  0.00           C
ATOM    371  CB  THR A  16      51.962  40.866 101.790  1.00  0.00           C
ATOM    373  OG1 THR A  16      52.720  39.695 102.089  1.00  0.00           O
ATOM    375  CG2 THR A  16      50.961  40.976 102.939  1.00  0.00           C
ATOM    379  C   THR A  16      52.092  41.046  99.299  1.00  0.00           C
ATOM    380  O   THR A  16      52.092  42.205  98.880  1.00  0.00           O
ATOM    381  N   PRO A  17      52.822  40.136  98.639  1.00  0.00           N
ATOM    382  CD  PRO A  17      53.242  38.826  99.119  1.00  0.00           C
ATOM    385  CA  PRO A  17      53.701  40.545  97.579  1.00  0.00           C
ATOM    387  CB  PRO A  17      54.931  39.645  97.700  1.00  0.00           C
ATOM    390  CG  PRO A  17      54.750  38.965  99.060  1.00  0.00           C
ATOM    393  C   PRO A  17      52.952  40.366  96.290  1.00  0.00           C
ATOM    394  O   PRO A  17      52.221  39.385  96.100  1.00  0.00           O
ATOM    395  N   SER A  18      53.092  41.355  95.420  1.00  0.00           N
ATOM    397  CA  SER A  18      52.151  41.615  94.380  1.00  0.00           C
ATOM    399  CB  SER A  18      50.881  42.326  94.920  1.00  0.00           C
ATOM    402  OG  SER A  18      49.852  41.405  95.259  1.00  0.00           O
ATOM    404  C   SER A  18      52.941  42.375  93.349  1.00  0.00           C
ATOM    405  O   SER A  18      54.082  42.036  93.060  1.00  0.00           O
ATOM    406  N   GLY A  19      52.372  43.436  92.768  1.00  0.00           N
ATOM    408  CA  GLY A  19      52.801  43.936  91.479  1.00  0.00           C
ATOM    411  C   GLY A  19      52.022  43.185  90.429  1.00  0.00           C
ATOM    412  O   GLY A  19      51.172  42.375  90.779  1.00  0.00           O
ATOM    413  N   GLY A  20      52.250  43.515  89.158  1.00  0.00           N
ATOM    415  CA  GLY A  20      53.212  44.516  88.750  1.00  0.00           C
ATOM    418  C   GLY A  20      53.022  44.945  87.339  1.00  0.00           C
ATOM    419  O   GLY A  20      52.401  44.266  86.549  1.00  0.00           O
ATOM    420  N   PHE A  21      53.602  46.106  87.029  1.00  0.00           N
ATOM    422  CA  PHE A  21      53.622  46.756  85.740  1.00  0.00           C
ATOM    424  CB  PHE A  21      54.090  45.745  84.660  1.00  0.00           C
ATOM    427  CG  PHE A  21      55.070  46.316  83.700  1.00  0.00           C
ATOM    428  CD1 PHE A  21      56.181  45.565  83.279  1.00  0.00           C
ATOM    430  CE1 PHE A  21      57.061  46.076  82.320  1.00  0.00           C
ATOM    432  CZ  PHE A  21      56.842  47.346  81.790  1.00  0.00           C
ATOM    434  CD2 PHE A  21      54.861  47.585  83.149  1.00  0.00           C
ATOM    436  CE2 PHE A  21      55.742  48.105  82.199  1.00  0.00           C
ATOM    438  C   PHE A  21      52.250  47.395  85.490  1.00  0.00           C
ATOM    439  O   PHE A  21      51.250  46.715  85.339  1.00  0.00           O
ATOM    440  N   LEU A  22      52.141  48.735  85.579  1.00  0.00           N
ATOM    442  CA  LEU A  22      50.852  49.416  85.799  1.00  0.00           C
ATOM    444  CB  LEU A  22      49.852  49.166  84.640  1.00  0.00           C
ATOM    447  CG  LEU A  22      48.742  50.195  84.319  1.00  0.00           C
ATOM    449  CD1 LEU A  22      48.750  51.496  85.130  1.00  0.00           C
ATOM    453  CD2 LEU A  22      48.781  50.555  82.820  1.00  0.00           C
ATOM    457  C   LEU A  22      50.210  49.166  87.180  1.00  0.00           C
ATOM    458  O   LEU A  22      49.631  50.076  87.729  1.00  0.00           O
ATOM    459  N   LEU A  23      50.462  48.006  87.829  1.00  0.00           N
ATOM    461  CA  LEU A  23      50.691  47.886  89.270  1.00  0.00           C
ATOM    463  CB  LEU A  23      51.111  49.206  90.009  1.00  0.00           C
ATOM    466  CG  LEU A  23      52.291  50.015  89.370  1.00  0.00           C
ATOM    468  CD1 LEU A  23      52.801  51.195  90.210  1.00  0.00           C
ATOM    472  CD2 LEU A  23      53.461  49.145  88.939  1.00  0.00           C
ATOM    476  C   LEU A  23      49.592  47.065  89.979  1.00  0.00           C
ATOM    477  O   LEU A  23      48.602  46.666  89.380  1.00  0.00           O
ATOM    478  N   GLU A  24      49.791  46.735  91.290  1.00  0.00           N
ATOM    480  CA  GLU A  24      48.771  46.025  92.070  1.00  0.00           C
ATOM    482  CB  GLU A  24      48.992  44.516  91.840  1.00  0.00           C
ATOM    485  CG  GLU A  24      48.321  43.515  92.810  1.00  0.00           C
ATOM    488  CD  GLU A  24      46.812  43.566  92.710  1.00  0.00           C
ATOM    489  OE1 GLU A  24      46.262  44.336  91.910  1.00  0.00           O
ATOM    490  OE2 GLU A  24      46.172  42.776  93.449  1.00  0.00           O
ATOM    491  C   GLU A  24      48.661  46.316  93.589  1.00  0.00           C
ATOM    492  O   GLU A  24      47.552  46.235  94.109  1.00  0.00           O
ATOM    493  N   PRO A  25      49.662  46.675  94.419  1.00  0.00           N
ATOM    494  CD  PRO A  25      51.052  46.346  94.179  1.00  0.00           C
ATOM    497  CA  PRO A  25      49.401  46.776  95.859  1.00  0.00           C
ATOM    499  CB  PRO A  25      50.772  46.655  96.539  1.00  0.00           C
ATOM    502  CG  PRO A  25      51.582  45.856  95.529  1.00  0.00           C
ATOM    505  C   PRO A  25      48.681  48.026  96.290  1.00  0.00           C
ATOM    506  O   PRO A  25      48.672  49.026  95.579  1.00  0.00           O
ATOM    507  N   GLN A  26      48.012  47.946  97.439  1.00  0.00           N
ATOM    509  CA  GLN A  26      46.762  48.636  97.700  1.00  0.00           C
ATOM    511  CB  GLN A  26      46.031  47.706  98.689  1.00  0.00           C
ATOM    514  CG  GLN A  26      45.811  46.305  98.060  1.00  0.00           C
ATOM    517  CD  GLN A  26      44.942  46.465  96.819  1.00  0.00           C
ATOM    518  OE1 GLN A  26      44.181  47.426  96.730  1.00  0.00           O
ATOM    519  NE2 GLN A  26      45.082  45.565  95.830  1.00  0.00           N
ATOM    522  C   GLN A  26      46.842  50.066  98.189  1.00  0.00           C
ATOM    523  O   GLN A  26      46.812  50.335  99.390  1.00  0.00           O
ATOM    524  N   HIS A  27      46.992  51.015  97.250  1.00  0.00           N
ATOM    526  CA  HIS A  27      47.512  52.316  97.620  1.00  0.00           C
ATOM    528  CB  HIS A  27      48.881  52.476  96.959  1.00  0.00           C
ATOM    531  ND1 HIS A  27      50.791  50.895  96.870  1.00  0.00           N
ATOM    532  CG  HIS A  27      49.861  51.566  97.630  1.00  0.00           C
ATOM    533  CE1 HIS A  27      51.422  50.125  97.729  1.00  0.00           C
ATOM    535  NE2 HIS A  27      50.982  50.295  98.990  1.00  0.00           N
ATOM    537  CD2 HIS A  27      49.972  51.226  98.940  1.00  0.00           C
ATOM    539  C   HIS A  27      46.660  53.525  97.360  1.00  0.00           C
ATOM    540  O   HIS A  27      46.861  54.505  98.049  1.00  0.00           O
ATOM    541  N   ASN A  28      45.632  53.496  96.490  1.00  0.00           N
ATOM    543  CA  ASN A  28      44.482  54.375  96.600  1.00  0.00           C
ATOM    545  CB  ASN A  28      44.631  55.796  96.000  1.00  0.00           C
ATOM    548  CG  ASN A  28      45.491  56.725  96.829  1.00  0.00           C
ATOM    549  OD1 ASN A  28      45.000  57.405  97.729  1.00  0.00           O
ATOM    550  ND2 ASN A  28      46.791  56.826  96.479  1.00  0.00           N
ATOM    553  C   ASN A  28      43.342  53.655  95.900  1.00  0.00           C
ATOM    554  O   ASN A  28      43.651  52.776  95.109  1.00  0.00           O
ATOM    555  N   VAL A  29      42.052  53.945  96.229  1.00  0.00           N
ATOM    557  CA  VAL A  29      40.812  53.245  95.880  1.00  0.00           C
ATOM    559  CB  VAL A  29      40.942  51.745  95.600  1.00  0.00           C
ATOM    561  CG1 VAL A  29      41.372  51.055  96.910  1.00  0.00           C
ATOM    565  CG2 VAL A  29      39.692  51.106  94.950  1.00  0.00           C
ATOM    569  C   VAL A  29      39.832  53.525  97.029  1.00  0.00           C
ATOM    570  O   VAL A  29      40.201  54.105  98.040  1.00  0.00           O
ATOM    571  N   MET A  30      38.532  53.195  96.889  1.00  0.00           N
ATOM    573  CA  MET A  30      37.361  54.035  97.049  1.00  0.00           C
ATOM    575  CB  MET A  30      36.201  53.266  96.380  1.00  0.00           C
ATOM    578  CG  MET A  30      36.482  52.905  94.900  1.00  0.00           C
ATOM    581  SD  MET A  30      35.391  53.666  93.700  1.00  0.00           S
ATOM    582  CE  MET A  30      35.762  52.465  92.400  1.00  0.00           C
ATOM    586  C   MET A  30      36.942  54.565  98.439  1.00  0.00           C
ATOM    587  O   MET A  30      37.481  55.526  98.969  1.00  0.00           O
ATOM    588  N   GLN A  31      35.901  54.006  99.080  1.00  0.00           N
ATOM    590  CA  GLN A  31      35.151  54.735 100.090  1.00  0.00           C
ATOM    592  CB  GLN A  31      33.660  54.495  99.780  1.00  0.00           C
ATOM    595  CG  GLN A  31      32.631  55.085 100.770  1.00  0.00           C
ATOM    598  CD  GLN A  31      31.252  54.575 100.369  1.00  0.00           C
ATOM    599  OE1 GLN A  31      31.131  53.546  99.699  1.00  0.00           O
ATOM    600  NE2 GLN A  31      30.181  55.285 100.789  1.00  0.00           N
ATOM    603  C   GLN A  31      35.411  54.295 101.530  1.00  0.00           C
ATOM    604  O   GLN A  31      35.232  53.115 101.840  1.00  0.00           O
ATOM    605  N   MET A  32      35.751  55.225 102.459  1.00  0.00           N
ATOM    607  CA  MET A  32      35.742  54.916 103.899  1.00  0.00           C
ATOM    609  CB  MET A  32      36.801  53.855 104.320  1.00  0.00           C
ATOM    612  CG  MET A  32      36.142  52.746 105.180  1.00  0.00           C
ATOM    615  SD  MET A  32      36.982  51.155 105.380  1.00  0.00           S
ATOM    616  CE  MET A  32      38.221  51.556 106.630  1.00  0.00           C
ATOM    620  C   MET A  32      35.832  56.136 104.810  1.00  0.00           C
ATOM    621  O   MET A  32      35.782  57.275 104.350  1.00  0.00           O
ATOM    622  N   GLY A  33      35.881  55.866 106.139  1.00  0.00           N
ATOM    624  CA  GLY A  33      35.981  56.805 107.249  1.00  0.00           C
ATOM    627  C   GLY A  33      37.361  57.335 107.570  1.00  0.00           C
ATOM    628  O   GLY A  33      38.201  57.576 106.700  1.00  0.00           O
ATOM    629  N   GLY A  34      37.611  57.605 108.859  1.00  0.00           N
ATOM    631  CA  GLY A  34      38.820  58.206 109.399  1.00  0.00           C
ATOM    634  C   GLY A  34      38.931  59.686 109.189  1.00  0.00           C
ATOM    635  O   GLY A  34      38.000  60.386 108.779  1.00  0.00           O
ATOM    636  N   ASP A  35      40.122  60.246 109.469  1.00  0.00           N
ATOM    638  CA  ASP A  35      40.410  61.675 109.419  1.00  0.00           C
ATOM    640  CB  ASP A  35      41.861  61.875 109.980  1.00  0.00           C
ATOM    643  CG  ASP A  35      42.102  63.225 110.630  1.00  0.00           C
ATOM    644  OD1 ASP A  35      41.372  64.195 110.320  1.00  0.00           O
ATOM    645  OD2 ASP A  35      43.082  63.316 111.419  1.00  0.00           O
ATOM    646  C   ASP A  35      40.210  62.186 107.999  1.00  0.00           C
ATOM    647  O   ASP A  35      39.692  63.265 107.719  1.00  0.00           O
ATOM    648  N   PHE A  36      40.501  61.305 107.020  1.00  0.00           N
ATOM    650  CA  PHE A  36      40.332  61.576 105.619  1.00  0.00           C
ATOM    652  CB  PHE A  36      41.540  61.006 104.839  1.00  0.00           C
ATOM    655  CG  PHE A  36      42.790  61.666 105.369  1.00  0.00           C
ATOM    656  CD1 PHE A  36      43.012  63.035 105.149  1.00  0.00           C
ATOM    658  CE1 PHE A  36      44.160  63.666 105.669  1.00  0.00           C
ATOM    660  CZ  PHE A  36      45.090  62.916 106.410  1.00  0.00           C
ATOM    662  CD2 PHE A  36      43.722  60.936 106.130  1.00  0.00           C
ATOM    664  CE2 PHE A  36      44.861  61.566 106.639  1.00  0.00           C
ATOM    666  C   PHE A  36      39.012  61.046 105.060  1.00  0.00           C
ATOM    667  O   PHE A  36      38.881  60.916 103.849  1.00  0.00           O
ATOM    668  N   ALA A  37      37.992  60.766 105.910  1.00  0.00           N
ATOM    670  CA  ALA A  37      36.731  60.155 105.490  1.00  0.00           C
ATOM    672  CB  ALA A  37      35.732  60.166 106.670  1.00  0.00           C
ATOM    676  C   ALA A  37      35.981  60.906 104.419  1.00  0.00           C
ATOM    677  O   ALA A  37      35.561  60.355 103.410  1.00  0.00           O
ATOM    678  N   ASN A  38      35.802  62.205 104.640  1.00  0.00           N
ATOM    680  CA  ASN A  38      34.872  62.956 103.840  1.00  0.00           C
ATOM    682  CB  ASN A  38      34.021  63.866 104.760  1.00  0.00           C
ATOM    685  CG  ASN A  38      33.051  62.956 105.509  1.00  0.00           C
ATOM    686  OD1 ASN A  38      32.322  62.195 104.868  1.00  0.00           O
ATOM    687  ND2 ASN A  38      33.131  62.956 106.850  1.00  0.00           N
ATOM    690  C   ASN A  38      35.602  63.765 102.820  1.00  0.00           C
ATOM    691  O   ASN A  38      34.962  64.375 101.980  1.00  0.00           O
ATOM    692  N   ASN A  39      36.951  63.776 102.839  1.00  0.00           N
ATOM    694  CA  ASN A  39      37.742  64.726 102.070  1.00  0.00           C
ATOM    696  CB  ASN A  39      39.221  64.726 102.560  1.00  0.00           C
ATOM    699  CG  ASN A  39      40.012  65.935 102.059  1.00  0.00           C
ATOM    700  OD1 ASN A  39      39.742  66.526 101.010  1.00  0.00           O
ATOM    701  ND2 ASN A  39      41.000  66.375 102.859  1.00  0.00           N
ATOM    704  C   ASN A  39      37.651  64.445 100.560  1.00  0.00           C
ATOM    705  O   ASN A  39      38.032  63.346 100.149  1.00  0.00           O
ATOM    706  N   PRO A  40      37.231  65.355  99.689  1.00  0.00           N
ATOM    707  CD  PRO A  40      36.411  66.515 100.060  1.00  0.00           C
ATOM    710  CA  PRO A  40      37.172  65.096  98.259  1.00  0.00           C
ATOM    712  CB  PRO A  40      36.411  66.285  97.680  1.00  0.00           C
ATOM    715  CG  PRO A  40      35.532  66.756  98.829  1.00  0.00           C
ATOM    718  C   PRO A  40      38.541  64.965  97.649  1.00  0.00           C
ATOM    719  O   PRO A  40      38.692  64.206  96.710  1.00  0.00           O
ATOM    720  N   ASN A  41      39.571  65.676  98.160  1.00  0.00           N
ATOM    722  CA  ASN A  41      40.951  65.536  97.700  1.00  0.00           C
ATOM    724  CB  ASN A  41      41.931  66.485  98.439  1.00  0.00           C
ATOM    727  CG  ASN A  41      41.572  67.926  98.100  1.00  0.00           C
ATOM    728  OD1 ASN A  41      41.052  68.216  97.029  1.00  0.00           O
ATOM    729  ND2 ASN A  41      41.821  68.855  99.039  1.00  0.00           N
ATOM    732  C   ASN A  41      41.451  64.125  97.880  1.00  0.00           C
ATOM    733  O   ASN A  41      42.081  63.566  96.980  1.00  0.00           O
ATOM    734  N   ALA A  42      41.122  63.496  99.030  1.00  0.00           N
ATOM    736  CA  ALA A  42      41.361  62.075  99.200  1.00  0.00           C
ATOM    738  CB  ALA A  42      41.012  61.615 100.630  1.00  0.00           C
ATOM    742  C   ALA A  42      40.602  61.256  98.189  1.00  0.00           C
ATOM    743  O   ALA A  42      41.201  60.446  97.509  1.00  0.00           O
ATOM    744  N   GLN A  43      39.282  61.526  97.999  1.00  0.00           N
ATOM    746  CA  GLN A  43      38.401  60.796  97.109  1.00  0.00           C
ATOM    748  CB  GLN A  43      36.931  61.226  97.310  1.00  0.00           C
ATOM    751  CG  GLN A  43      35.892  60.246  96.700  1.00  0.00           C
ATOM    754  CD  GLN A  43      35.881  58.796  97.229  1.00  0.00           C
ATOM    755  OE1 GLN A  43      35.442  57.886  96.530  1.00  0.00           O
ATOM    756  NE2 GLN A  43      36.311  58.576  98.490  1.00  0.00           N
ATOM    759  C   GLN A  43      38.811  60.836  95.620  1.00  0.00           C
ATOM    760  O   GLN A  43      38.701  59.846  94.910  1.00  0.00           O
ATOM    761  N   GLN A  44      39.342  61.966  95.119  1.00  0.00           N
ATOM    763  CA  GLN A  44      40.021  61.995  93.820  1.00  0.00           C
ATOM    765  CB  GLN A  44      40.541  63.426  93.530  1.00  0.00           C
ATOM    768  CG  GLN A  44      39.451  64.505  93.330  1.00  0.00           C
ATOM    771  CD  GLN A  44      40.041  65.905  93.449  1.00  0.00           C
ATOM    772  OE1 GLN A  44      39.412  66.835  93.969  1.00  0.00           O
ATOM    773  NE2 GLN A  44      41.292  66.125  92.990  1.00  0.00           N
ATOM    776  C   GLN A  44      41.262  61.116  93.680  1.00  0.00           C
ATOM    777  O   GLN A  44      41.470  60.416  92.689  1.00  0.00           O
ATOM    778  N   PHE A  45      42.141  61.186  94.680  1.00  0.00           N
ATOM    780  CA  PHE A  45      43.412  60.485  94.720  1.00  0.00           C
ATOM    782  CB  PHE A  45      44.181  61.116  95.900  1.00  0.00           C
ATOM    785  CG  PHE A  45      45.632  60.786  95.849  1.00  0.00           C
ATOM    786  CD1 PHE A  45      46.411  61.186  94.760  1.00  0.00           C
ATOM    788  CE1 PHE A  45      47.762  60.825  94.699  1.00  0.00           C
ATOM    790  CZ  PHE A  45      48.331  60.085  95.730  1.00  0.00           C
ATOM    792  CD2 PHE A  45      46.222  60.076  96.899  1.00  0.00           C
ATOM    794  CE2 PHE A  45      47.570  59.716  96.829  1.00  0.00           C
ATOM    796  C   PHE A  45      43.212  58.975  94.850  1.00  0.00           C
ATOM    797  O   PHE A  45      43.792  58.166  94.130  1.00  0.00           O
ATOM    798  N   ILE A  46      42.242  58.606  95.719  1.00  0.00           N
ATOM    800  CA  ILE A  46      41.372  57.445  95.700  1.00  0.00           C
ATOM    802  CB  ILE A  46      40.210  57.666  96.658  1.00  0.00           C
ATOM    804  CG2 ILE A  46      38.961  56.886  96.259  1.00  0.00           C
ATOM    808  CG1 ILE A  46      40.691  57.436  98.119  1.00  0.00           C
ATOM    811  CD  ILE A  46      39.732  57.916  99.220  1.00  0.00           C
ATOM    815  C   ILE A  46      41.052  56.896  94.310  1.00  0.00           C
ATOM    816  O   ILE A  46      41.590  55.856  93.930  1.00  0.00           O
ATOM    817  N   ASP A  47      40.252  57.605  93.489  1.00  0.00           N
ATOM    819  CA  ASP A  47      39.901  57.216  92.140  1.00  0.00           C
ATOM    821  CB  ASP A  47      38.820  58.185  91.600  1.00  0.00           C
ATOM    824  CG  ASP A  47      37.451  57.975  92.229  1.00  0.00           C
ATOM    825  OD1 ASP A  47      37.161  56.846  92.700  1.00  0.00           O
ATOM    826  OD2 ASP A  47      36.611  58.905  92.099  1.00  0.00           O
ATOM    827  C   ASP A  47      41.072  57.086  91.140  1.00  0.00           C
ATOM    828  O   ASP A  47      41.021  56.265  90.219  1.00  0.00           O
ATOM    829  N   LYS A  48      42.181  57.846  91.299  1.00  0.00           N
ATOM    831  CA  LYS A  48      43.381  57.725  90.460  1.00  0.00           C
ATOM    833  CB  LYS A  48      44.462  58.816  90.779  1.00  0.00           C
ATOM    836  CG  LYS A  48      45.842  58.555  90.140  1.00  0.00           C
ATOM    839  CD  LYS A  48      46.782  59.756  89.920  1.00  0.00           C
ATOM    842  CE  LYS A  48      46.992  60.685  91.130  1.00  0.00           C
ATOM    845  NZ  LYS A  48      48.242  61.456  91.010  1.00  0.00           N
ATOM    849  C   LYS A  48      44.040  56.346  90.429  1.00  0.00           C
ATOM    850  O   LYS A  48      44.361  55.805  89.360  1.00  0.00           O
ATOM    851  N   MET A  49      44.230  55.695  91.600  1.00  0.00           N
ATOM    853  CA  MET A  49      45.031  54.485  91.639  1.00  0.00           C
ATOM    855  CB  MET A  49      45.861  54.326  92.929  1.00  0.00           C
ATOM    858  CG  MET A  49      46.852  55.436  93.349  1.00  0.00           C
ATOM    861  SD  MET A  49      48.570  55.256  92.789  1.00  0.00           S
ATOM    862  CE  MET A  49      49.361  55.365  94.419  1.00  0.00           C
ATOM    866  C   MET A  49      44.181  53.235  91.509  1.00  0.00           C
ATOM    867  O   MET A  49      44.701  52.135  91.380  1.00  0.00           O
ATOM    868  N   VAL A  50      42.840  53.366  91.450  1.00  0.00           N
ATOM    870  CA  VAL A  50      42.022  52.305  90.910  1.00  0.00           C
ATOM    872  CB  VAL A  50      40.532  52.616  91.049  1.00  0.00           C
ATOM    874  CG1 VAL A  50      39.771  51.285  91.079  1.00  0.00           C
ATOM    878  CG2 VAL A  50      40.312  53.406  92.339  1.00  0.00           C
ATOM    882  C   VAL A  50      42.332  52.106  89.440  1.00  0.00           C
ATOM    883  O   VAL A  50      42.451  51.006  88.939  1.00  0.00           O
ATOM    884  N   ASN A  51      42.451  53.245  88.740  1.00  0.00           N
ATOM    886  CA  ASN A  51      42.052  53.366  87.350  1.00  0.00           C
ATOM    888  CB  ASN A  51      41.161  54.616  87.280  1.00  0.00           C
ATOM    891  CG  ASN A  51      40.582  54.746  85.890  1.00  0.00           C
ATOM    892  OD1 ASN A  51      41.052  55.526  85.060  1.00  0.00           O
ATOM    893  ND2 ASN A  51      39.500  53.975  85.630  1.00  0.00           N
ATOM    896  C   ASN A  51      43.250  53.506  86.439  1.00  0.00           C
ATOM    897  O   ASN A  51      43.331  52.905  85.369  1.00  0.00           O
ATOM    898  N   LYS A  52      44.291  54.235  86.889  1.00  0.00           N
ATOM    900  CA  LYS A  52      45.642  53.866  86.530  1.00  0.00           C
ATOM    902  CB  LYS A  52      46.660  54.916  87.049  1.00  0.00           C
ATOM    905  CG  LYS A  52      46.521  56.335  86.479  1.00  0.00           C
ATOM    908  CD  LYS A  52      47.411  57.346  87.220  1.00  0.00           C
ATOM    911  CE  LYS A  52      48.881  57.305  86.779  1.00  0.00           C
ATOM    914  NZ  LYS A  52      49.681  58.286  87.540  1.00  0.00           N
ATOM    918  C   LYS A  52      45.982  52.496  87.109  1.00  0.00           C
ATOM    919  O   LYS A  52      46.052  51.485  86.420  1.00  0.00           O
ATOM    920  N   HIS A  53      46.210  52.436  88.439  1.00  0.00           N
ATOM    922  CA  HIS A  53      47.172  51.526  88.979  1.00  0.00           C
ATOM    924  CB  HIS A  53      47.901  52.176  90.170  1.00  0.00           C
ATOM    927  ND1 HIS A  53      50.000  53.346  89.669  1.00  0.00           N
ATOM    928  CG  HIS A  53      48.640  53.436  89.810  1.00  0.00           C
ATOM    929  CE1 HIS A  53      50.420  54.575  89.559  1.00  0.00           C
ATOM    931  NE2 HIS A  53      49.431  55.475  89.650  1.00  0.00           N
ATOM    933  CD2 HIS A  53      48.272  54.746  89.820  1.00  0.00           C
ATOM    935  C   HIS A  53      46.621  50.166  89.399  1.00  0.00           C
ATOM    936  O   HIS A  53      47.372  49.305  89.839  1.00  0.00           O
ATOM    937  N   GLY A  54      45.312  49.895  89.230  1.00  0.00           N
ATOM    939  CA  GLY A  54      44.732  48.566  89.430  1.00  0.00           C
ATOM    942  C   GLY A  54      44.451  48.115  90.849  1.00  0.00           C
ATOM    943  O   GLY A  54      44.471  46.925  91.150  1.00  0.00           O
ATOM    944  N   PHE A  55      44.170  49.026  91.790  1.00  0.00           N
ATOM    946  CA  PHE A  55      44.062  48.666  93.200  1.00  0.00           C
ATOM    948  CB  PHE A  55      44.701  49.756  94.089  1.00  0.00           C
ATOM    951  CG  PHE A  55      46.151  50.015  93.719  1.00  0.00           C
ATOM    952  CD1 PHE A  55      46.962  49.105  93.020  1.00  0.00           C
ATOM    954  CE1 PHE A  55      48.250  49.466  92.630  1.00  0.00           C
ATOM    956  CZ  PHE A  55      48.781  50.706  92.960  1.00  0.00           C
ATOM    958  CD2 PHE A  55      46.691  51.265  94.039  1.00  0.00           C
ATOM    960  CE2 PHE A  55      47.991  51.615  93.650  1.00  0.00           C
ATOM    962  C   PHE A  55      42.631  48.346  93.650  1.00  0.00           C
ATOM    963  O   PHE A  55      41.681  49.045  93.320  1.00  0.00           O
ATOM    964  N   ASP A  56      42.481  47.235  94.410  1.00  0.00           N
ATOM    966  CA  ASP A  56      41.242  46.675  94.930  1.00  0.00           C
ATOM    968  CB  ASP A  56      41.492  45.276  95.610  1.00  0.00           C
ATOM    971  CG  ASP A  56      40.231  44.575  96.100  1.00  0.00           C
ATOM    972  OD1 ASP A  56      39.132  44.886  95.569  1.00  0.00           O
ATOM    973  OD2 ASP A  56      40.322  43.715  97.010  1.00  0.00           O
ATOM    974  C   ASP A  56      40.602  47.576  95.960  1.00  0.00           C
ATOM    975  O   ASP A  56      41.271  48.016  96.889  1.00  0.00           O
ATOM    976  N   ARG A  57      39.262  47.776  95.900  1.00  0.00           N
ATOM    978  CA  ARG A  57      38.512  48.485  96.930  1.00  0.00           C
ATOM    980  CB  ARG A  57      36.962  48.336  96.860  1.00  0.00           C
ATOM    983  CG  ARG A  57      36.212  49.336  95.970  1.00  0.00           C
ATOM    986  CD  ARG A  57      34.751  49.536  96.450  1.00  0.00           C
ATOM    989  NE  ARG A  57      34.082  50.666  95.719  1.00  0.00           N
ATOM    991  CZ  ARG A  57      33.381  51.655  96.280  1.00  0.00           C
ATOM    992  NH1 ARG A  57      33.201  51.815  97.579  1.00  0.00           N
ATOM    995  NH2 ARG A  57      32.811  52.566  95.509  1.00  0.00           N
ATOM    998  C   ARG A  57      38.951  48.266  98.359  1.00  0.00           C
ATOM    999  O   ARG A  57      39.381  49.206  99.010  1.00  0.00           O
ATOM   1000  N   GLN A  58      38.852  47.036  98.870  1.00  0.00           N
ATOM   1002  CA  GLN A  58      38.861  46.805 100.289  1.00  0.00           C
ATOM   1004  CB  GLN A  58      38.532  45.326 100.590  1.00  0.00           C
ATOM   1007  CG  GLN A  58      37.052  44.866 100.408  1.00  0.00           C
ATOM   1010  CD  GLN A  58      36.311  45.335  99.150  1.00  0.00           C
ATOM   1011  OE1 GLN A  58      36.242  44.676  98.119  1.00  0.00           O
ATOM   1012  NE2 GLN A  58      35.662  46.526  99.229  1.00  0.00           N
ATOM   1015  C   GLN A  58      40.131  47.246 101.020  1.00  0.00           C
ATOM   1016  O   GLN A  58      40.102  47.876 102.070  1.00  0.00           O
ATOM   1017  N   GLN A  59      41.292  46.956 100.420  1.00  0.00           N
ATOM   1019  CA  GLN A  59      42.561  47.055 101.100  1.00  0.00           C
ATOM   1021  CB  GLN A  59      43.552  46.046 100.509  1.00  0.00           C
ATOM   1024  CG  GLN A  59      43.272  44.586 100.960  1.00  0.00           C
ATOM   1027  CD  GLN A  59      43.820  43.546  99.980  1.00  0.00           C
ATOM   1028  OE1 GLN A  59      45.031  43.325  99.829  1.00  0.00           O
ATOM   1029  NE2 GLN A  59      42.901  42.826  99.290  1.00  0.00           N
ATOM   1032  C   GLN A  59      43.172  48.426 101.230  1.00  0.00           C
ATOM   1033  O   GLN A  59      43.840  48.645 102.229  1.00  0.00           O
ATOM   1034  N   LEU A  60      42.931  49.445 100.350  1.00  0.00           N
ATOM   1036  CA  LEU A  60      43.352  50.805 100.740  1.00  0.00           C
ATOM   1038  CB  LEU A  60      43.062  51.985  99.770  1.00  0.00           C
ATOM   1041  CG  LEU A  60      43.451  53.406 100.299  1.00  0.00           C
ATOM   1043  CD1 LEU A  60      44.972  53.546 100.380  1.00  0.00           C
ATOM   1047  CD2 LEU A  60      42.742  54.555  99.570  1.00  0.00           C
ATOM   1051  C   LEU A  60      42.661  51.276 101.969  1.00  0.00           C
ATOM   1052  O   LEU A  60      43.250  51.945 102.810  1.00  0.00           O
ATOM   1053  N   GLN A  61      41.340  50.996 102.059  1.00  0.00           N
ATOM   1055  CA  GLN A  61      40.420  51.815 102.820  1.00  0.00           C
ATOM   1057  CB  GLN A  61      39.012  51.155 102.820  1.00  0.00           C
ATOM   1060  CG  GLN A  61      38.361  50.625 101.510  1.00  0.00           C
ATOM   1063  CD  GLN A  61      38.121  51.576 100.320  1.00  0.00           C
ATOM   1064  OE1 GLN A  61      37.201  51.346  99.530  1.00  0.00           O
ATOM   1065  NE2 GLN A  61      38.982  52.616 100.180  1.00  0.00           N
ATOM   1068  C   GLN A  61      40.901  51.886 104.259  1.00  0.00           C
ATOM   1069  O   GLN A  61      41.021  52.936 104.889  1.00  0.00           O
ATOM   1070  N   GLU A  62      41.332  50.726 104.740  1.00  0.00           N
ATOM   1072  CA  GLU A  62      41.971  50.465 106.010  1.00  0.00           C
ATOM   1074  CB  GLU A  62      42.250  48.945 105.979  1.00  0.00           C
ATOM   1077  CG  GLU A  62      40.951  48.136 105.740  1.00  0.00           C
ATOM   1080  CD  GLU A  62      41.142  46.636 105.770  1.00  0.00           C
ATOM   1081  OE1 GLU A  62      41.670  46.036 104.810  1.00  0.00           O
ATOM   1082  OE2 GLU A  62      40.582  46.036 106.710  1.00  0.00           O
ATOM   1083  C   GLU A  62      43.242  51.285 106.300  1.00  0.00           C
ATOM   1084  O   GLU A  62      43.331  51.886 107.368  1.00  0.00           O
ATOM   1085  N   ILE A  63      44.191  51.405 105.339  1.00  0.00           N
ATOM   1087  CA  ILE A  63      45.371  52.256 105.389  1.00  0.00           C
ATOM   1089  CB  ILE A  63      46.281  52.016 104.170  1.00  0.00           C
ATOM   1091  CG2 ILE A  63      47.341  53.115 103.940  1.00  0.00           C
ATOM   1095  CG1 ILE A  63      47.022  50.656 104.229  1.00  0.00           C
ATOM   1098  CD  ILE A  63      46.372  49.596 103.350  1.00  0.00           C
ATOM   1102  C   ILE A  63      45.070  53.756 105.540  1.00  0.00           C
ATOM   1103  O   ILE A  63      45.582  54.396 106.450  1.00  0.00           O
ATOM   1104  N   LEU A  64      44.202  54.365 104.699  1.00  0.00           N
ATOM   1106  CA  LEU A  64      43.922  55.805 104.810  1.00  0.00           C
ATOM   1108  CB  LEU A  64      43.302  56.485 103.560  1.00  0.00           C
ATOM   1111  CG  LEU A  64      44.191  56.605 102.299  1.00  0.00           C
ATOM   1113  CD1 LEU A  64      43.570  57.625 101.310  1.00  0.00           C
ATOM   1117  CD2 LEU A  64      45.642  56.985 102.609  1.00  0.00           C
ATOM   1121  C   LEU A  64      43.012  56.155 105.970  1.00  0.00           C
ATOM   1122  O   LEU A  64      43.050  57.256 106.510  1.00  0.00           O
ATOM   1123  N   SER A  65      42.192  55.195 106.430  1.00  0.00           N
ATOM   1125  CA  SER A  65      41.390  55.425 107.620  1.00  0.00           C
ATOM   1127  CB  SER A  65      40.280  54.375 107.810  1.00  0.00           C
ATOM   1130  OG  SER A  65      39.262  54.536 106.840  1.00  0.00           O
ATOM   1132  C   SER A  65      42.201  55.465 108.899  1.00  0.00           C
ATOM   1133  O   SER A  65      41.782  56.076 109.880  1.00  0.00           O
ATOM   1134  N   GLN A  66      43.381  54.805 108.899  1.00  0.00           N
ATOM   1136  CA  GLN A  66      44.312  54.816 110.020  1.00  0.00           C
ATOM   1138  CB  GLN A  66      44.951  53.406 110.109  1.00  0.00           C
ATOM   1141  CG  GLN A  66      45.971  53.235 111.258  1.00  0.00           C
ATOM   1144  CD  GLN A  66      46.161  51.805 111.749  1.00  0.00           C
ATOM   1145  OE1 GLN A  66      45.691  50.796 111.219  1.00  0.00           O
ATOM   1146  NE2 GLN A  66      46.882  51.666 112.889  1.00  0.00           N
ATOM   1149  C   GLN A  66      45.392  55.885 109.850  1.00  0.00           C
ATOM   1150  O   GLN A  66      46.201  56.145 110.759  1.00  0.00           O
ATOM   1151  N   ALA A  67      45.410  56.545 108.680  1.00  0.00           N
ATOM   1153  CA  ALA A  67      46.181  57.746 108.420  1.00  0.00           C
ATOM   1155  CB  ALA A  67      46.262  58.055 106.910  1.00  0.00           C
ATOM   1159  C   ALA A  67      45.632  58.936 109.189  1.00  0.00           C
ATOM   1160  O   ALA A  67      44.451  59.035 109.509  1.00  0.00           O
ATOM   1161  N   LYS A  68      46.512  59.875 109.559  1.00  0.00           N
ATOM   1163  CA  LYS A  68      46.151  60.966 110.439  1.00  0.00           C
ATOM   1165  CB  LYS A  68      46.931  60.846 111.759  1.00  0.00           C
ATOM   1168  CG  LYS A  68      46.470  59.616 112.550  1.00  0.00           C
ATOM   1171  CD  LYS A  68      47.302  59.336 113.810  1.00  0.00           C
ATOM   1174  CE  LYS A  68      48.742  59.015 113.429  1.00  0.00           C
ATOM   1177  NZ  LYS A  68      49.532  58.585 114.589  1.00  0.00           N
ATOM   1181  C   LYS A  68      46.432  62.275 109.780  1.00  0.00           C
ATOM   1182  O   LYS A  68      47.472  62.456 109.150  1.00  0.00           O
ATOM   1183  N   ARG A  69      45.522  63.255 109.930  1.00  0.00           N
ATOM   1185  CA  ARG A  69      45.852  64.615 109.589  1.00  0.00           C
ATOM   1187  CB  ARG A  69      44.581  65.436 109.229  1.00  0.00           C
ATOM   1190  CG  ARG A  69      44.872  66.875 108.750  1.00  0.00           C
ATOM   1193  CD  ARG A  69      43.622  67.756 108.670  1.00  0.00           C
ATOM   1196  NE  ARG A  69      44.082  69.176 108.410  1.00  0.00           N
ATOM   1198  CZ  ARG A  69      44.230  70.085 109.369  1.00  0.00           C
ATOM   1199  NH1 ARG A  69      43.792  69.895 110.590  1.00  0.00           N
ATOM   1202  NH2 ARG A  69      44.872  71.226 109.200  1.00  0.00           N
ATOM   1205  C   ARG A  69      46.632  65.186 110.750  1.00  0.00           C
ATOM   1206  O   ARG A  69      46.161  65.276 111.890  1.00  0.00           O
ATOM   1207  N   LEU A  70      47.901  65.526 110.479  1.00  0.00           N
ATOM   1209  CA  LEU A  70      48.820  66.005 111.490  1.00  0.00           C
ATOM   1211  CB  LEU A  70      50.220  65.316 111.399  1.00  0.00           C
ATOM   1214  CG  LEU A  70      50.220  63.765 111.410  1.00  0.00           C
ATOM   1216  CD1 LEU A  70      51.660  63.246 111.270  1.00  0.00           C
ATOM   1220  CD2 LEU A  70      49.592  63.176 112.669  1.00  0.00           C
ATOM   1224  C   LEU A  70      49.030  67.496 111.310  1.00  0.00           C
ATOM   1225  O   LEU A  70      49.662  67.936 110.350  1.00  0.00           O
ATOM   1226  N   ASP A  71      48.541  68.336 112.249  1.00  0.00           N
ATOM   1228  CA  ASP A  71      48.692  69.786 112.240  1.00  0.00           C
ATOM   1230  CB  ASP A  71      48.032  70.456 113.460  1.00  0.00           C
ATOM   1233  CG  ASP A  71      46.530  70.585 113.339  1.00  0.00           C
ATOM   1234  OD1 ASP A  71      45.942  70.666 112.229  1.00  0.00           O
ATOM   1235  OD2 ASP A  71      45.931  70.735 114.430  1.00  0.00           O
ATOM   1236  C   ASP A  71      50.140  70.256 112.220  1.00  0.00           C
ATOM   1237  O   ASP A  71      50.441  71.296 111.630  1.00  0.00           O
ATOM   1238  N   SER A  72      51.070  69.526 112.889  1.00  0.00           N
ATOM   1240  CA  SER A  72      52.492  69.856 112.900  1.00  0.00           C
ATOM   1242  CB  SER A  72      53.361  68.896 113.770  1.00  0.00           C
ATOM   1245  OG  SER A  72      53.092  67.515 113.490  1.00  0.00           O
ATOM   1247  C   SER A  72      53.102  69.895 111.518  1.00  0.00           C
ATOM   1248  O   SER A  72      53.852  70.816 111.189  1.00  0.00           O
ATOM   1249  N   VAL A  73      52.742  68.936 110.669  1.00  0.00           N
ATOM   1251  CA  VAL A  73      53.151  68.886 109.279  1.00  0.00           C
ATOM   1253  CB  VAL A  73      52.661  67.596 108.630  1.00  0.00           C
ATOM   1255  CG1 VAL A  73      53.121  67.546 107.170  1.00  0.00           C
ATOM   1259  CG2 VAL A  73      53.201  66.355 109.369  1.00  0.00           C
ATOM   1263  C   VAL A  73      52.692  70.105 108.470  1.00  0.00           C
ATOM   1264  O   VAL A  73      53.482  70.716 107.749  1.00  0.00           O
ATOM   1265  N   LEU A  74      51.422  70.545 108.610  1.00  0.00           N
ATOM   1267  CA  LEU A  74      50.922  71.776 107.999  1.00  0.00           C
ATOM   1269  CB  LEU A  74      49.412  72.005 108.350  1.00  0.00           C
ATOM   1272  CG  LEU A  74      48.361  71.096 107.680  1.00  0.00           C
ATOM   1274  CD1 LEU A  74      48.261  71.335 106.180  1.00  0.00           C
ATOM   1278  CD2 LEU A  74      48.500  69.606 107.970  1.00  0.00           C
ATOM   1282  C   LEU A  74      51.660  73.036 108.439  1.00  0.00           C
ATOM   1283  O   LEU A  74      52.111  73.825 107.609  1.00  0.00           O
ATOM   1284  N   ARG A  75      51.892  73.195 109.770  1.00  0.00           N
ATOM   1286  CA  ARG A  75      52.650  74.305 110.330  1.00  0.00           C
ATOM   1288  CB  ARG A  75      52.801  74.216 111.890  1.00  0.00           C
ATOM   1291  CG  ARG A  75      51.521  74.375 112.740  1.00  0.00           C
ATOM   1294  CD  ARG A  75      51.832  74.426 114.259  1.00  0.00           C
ATOM   1297  NE  ARG A  75      50.602  74.105 115.040  1.00  0.00           N
ATOM   1299  CZ  ARG A  75      50.312  72.905 115.520  1.00  0.00           C
ATOM   1300  NH1 ARG A  75      51.151  71.896 115.479  1.00  0.00           N
ATOM   1303  NH2 ARG A  75      49.132  72.706 116.069  1.00  0.00           N
ATOM   1306  C   ARG A  75      54.062  74.356 109.770  1.00  0.00           C
ATOM   1307  O   ARG A  75      54.552  75.386 109.320  1.00  0.00           O
ATOM   1308  N   LEU A  76      54.732  73.195 109.740  1.00  0.00           N
ATOM   1310  CA  LEU A  76      56.102  73.146 109.270  1.00  0.00           C
ATOM   1312  CB  LEU A  76      56.670  71.716 109.450  1.00  0.00           C
ATOM   1315  CG  LEU A  76      58.212  71.676 109.360  1.00  0.00           C
ATOM   1317  CD1 LEU A  76      58.820  72.346 110.579  1.00  0.00           C
ATOM   1321  CD2 LEU A  76      58.762  70.265 109.179  1.00  0.00           C
ATOM   1325  C   LEU A  76      56.281  73.596 107.820  1.00  0.00           C
ATOM   1326  O   LEU A  76      57.181  74.356 107.469  1.00  0.00           O
ATOM   1327  N   MET A  77      55.361  73.146 106.950  1.00  0.00           N
ATOM   1329  CA  MET A  77      55.290  73.545 105.570  1.00  0.00           C
ATOM   1331  CB  MET A  77      54.230  72.686 104.829  1.00  0.00           C
ATOM   1334  CG  MET A  77      54.241  72.865 103.299  1.00  0.00           C
ATOM   1337  SD  MET A  77      55.802  72.395 102.490  1.00  0.00           S
ATOM   1338  CE  MET A  77      55.602  70.606 102.669  1.00  0.00           C
ATOM   1342  C   MET A  77      55.012  75.035 105.350  1.00  0.00           C
ATOM   1343  O   MET A  77      55.611  75.666 104.480  1.00  0.00           O
ATOM   1344  N   ASP A  78      54.111  75.646 106.150  1.00  0.00           N
ATOM   1346  CA  ASP A  78      53.861  77.075 106.150  1.00  0.00           C
ATOM   1348  CB  ASP A  78      52.672  77.405 107.089  1.00  0.00           C
ATOM   1351  CG  ASP A  78      51.352  77.226 106.359  1.00  0.00           C
ATOM   1352  OD1 ASP A  78      51.320  77.456 105.109  1.00  0.00           O
ATOM   1353  OD2 ASP A  78      50.312  76.985 107.020  1.00  0.00           O
ATOM   1354  C   ASP A  78      55.082  77.916 106.469  1.00  0.00           C
ATOM   1355  O   ASP A  78      55.340  78.916 105.789  1.00  0.00           O
ATOM   1356  N   ASN A  79      55.922  77.476 107.430  1.00  0.00           N
ATOM   1358  CA  ASN A  79      57.221  78.036 107.740  1.00  0.00           C
ATOM   1360  CB  ASN A  79      57.952  77.286 108.910  1.00  0.00           C
ATOM   1363  CG  ASN A  79      57.262  77.255 110.268  1.00  0.00           C
ATOM   1364  OD1 ASN A  79      57.302  76.235 110.970  1.00  0.00           O
ATOM   1365  ND2 ASN A  79      56.681  78.375 110.740  1.00  0.00           N
ATOM   1368  C   ASN A  79      58.162  78.096 106.530  1.00  0.00           C
ATOM   1369  O   ASN A  79      58.911  79.055 106.399  1.00  0.00           O
ATOM   1370  N   GLN A  80      58.151  77.096 105.610  1.00  0.00           N
ATOM   1372  CA  GLN A  80      58.852  77.195 104.329  1.00  0.00           C
ATOM   1374  CB  GLN A  80      58.922  75.836 103.579  1.00  0.00           C
ATOM   1377  CG  GLN A  80      59.602  75.846 102.170  1.00  0.00           C
ATOM   1380  CD  GLN A  80      61.041  75.305 102.170  1.00  0.00           C
ATOM   1381  OE1 GLN A  80      62.000  76.036 101.910  1.00  0.00           O
ATOM   1382  NE2 GLN A  80      61.172  73.985 102.430  1.00  0.00           N
ATOM   1385  C   GLN A  80      58.321  78.295 103.400  1.00  0.00           C
ATOM   1386  O   GLN A  80      57.131  78.386 103.100  1.00  0.00           O
ATOM   1387  N   ALA A  81      59.241  79.136 102.889  1.00  0.00           N
ATOM   1389  CA  ALA A  81      58.911  80.335 102.150  1.00  0.00           C
ATOM   1391  CB  ALA A  81      59.030  81.585 103.040  1.00  0.00           C
ATOM   1395  C   ALA A  81      59.811  80.446 100.920  1.00  0.00           C
ATOM   1396  O   ALA A  81      60.791  79.705 100.809  1.00  0.00           O
ATOM   1397  N   PRO A  82      59.482  81.276  99.920  1.00  0.00           N
ATOM   1398  CD  PRO A  82      58.142  81.826  99.710  1.00  0.00           C
ATOM   1401  CA  PRO A  82      60.371  81.676  98.829  1.00  0.00           C
ATOM   1403  CB  PRO A  82      59.522  82.635  97.990  1.00  0.00           C
ATOM   1406  CG  PRO A  82      58.111  82.096  98.210  1.00  0.00           C
ATOM   1409  C   PRO A  82      61.721  82.285  99.170  1.00  0.00           C
ATOM   1410  O   PRO A  82      61.852  82.936 100.210  1.00  0.00           O
ATOM   1411  N   THR A  83      62.720  82.136  98.270  1.00  0.00           N
ATOM   1413  CA  THR A  83      64.040  82.755  98.400  1.00  0.00           C
ATOM   1415  CB  THR A  83      65.201  81.756  98.400  1.00  0.00           C
ATOM   1417  OG1 THR A  83      65.141  80.956  99.570  1.00  0.00           O
ATOM   1419  CG2 THR A  83      66.591  82.425  98.359  1.00  0.00           C
ATOM   1423  C   THR A  83      64.262  83.735  97.280  1.00  0.00           C
ATOM   1424  O   THR A  83      64.400  83.386  96.100  1.00  0.00           O
ATOM   1425  N   THR A  84      64.332  85.036  97.609  1.00  0.00           N
ATOM   1427  CA  THR A  84      64.701  86.116  96.710  1.00  0.00           C
ATOM   1429  CB  THR A  84      64.491  87.485  97.320  1.00  0.00           C
ATOM   1431  OG1 THR A  84      63.232  87.495  97.939  1.00  0.00           O
ATOM   1433  CG2 THR A  84      64.461  88.616  96.290  1.00  0.00           C
ATOM   1437  C   THR A  84      66.122  86.035  96.170  1.00  0.00           C
ATOM   1438  O   THR A  84      67.021  85.465  96.770  1.00  0.00           O
ATOM   1439  N   SER A  85      66.361  86.605  94.979  1.00  0.00           N
ATOM   1441  CA  SER A  85      67.692  86.645  94.399  1.00  0.00           C
ATOM   1443  CB  SER A  85      67.692  87.246  92.980  1.00  0.00           C
ATOM   1446  OG  SER A  85      68.852  86.865  92.250  1.00  0.00           O
ATOM   1448  C   SER A  85      68.701  87.405  95.219  1.00  0.00           C
ATOM   1449  O   SER A  85      68.471  88.545  95.620  1.00  0.00           O
ATOM   1450  N   VAL A  86      69.891  86.816  95.450  1.00  0.00           N
ATOM   1452  CA  VAL A  86      70.951  87.466  96.180  1.00  0.00           C
ATOM   1454  CB  VAL A  86      71.141  87.005  97.620  1.00  0.00           C
ATOM   1456  CG1 VAL A  86      69.861  87.285  98.410  1.00  0.00           C
ATOM   1460  CG2 VAL A  86      71.470  85.515  97.700  1.00  0.00           C
ATOM   1464  C   VAL A  86      72.241  87.265  95.429  1.00  0.00           C
ATOM   1465  O   VAL A  86      72.391  86.365  94.599  1.00  0.00           O
ATOM   1466  N   LYS A  87      73.142  88.206  95.719  1.00  0.00           N
ATOM   1468  CA  LYS A  87      74.411  88.415  95.079  1.00  0.00           C
ATOM   1470  CB  LYS A  87      74.680  89.956  95.030  1.00  0.00           C
ATOM   1473  CG  LYS A  87      73.992  90.735  93.880  1.00  0.00           C
ATOM   1476  CD  LYS A  87      72.501  91.096  94.030  1.00  0.00           C
ATOM   1479  CE  LYS A  87      71.591  90.086  93.309  1.00  0.00           C
ATOM   1482  NZ  LYS A  87      70.181  90.106  93.750  1.00  0.00           N
ATOM   1486  C   LYS A  87      75.521  87.635  95.799  1.00  0.00           C
ATOM   1487  O   LYS A  87      75.251  86.786  96.649  1.00  0.00           O
ATOM   1488  N   PRO A  88      76.762  87.825  95.429  1.00  0.00           N
ATOM   1489  CD  PRO A  88      77.061  87.746  93.999  1.00  0.00           C
ATOM   1492  CA  PRO A  88      77.900  87.446  96.299  1.00  0.00           C
ATOM   1494  CB  PRO A  88      78.970  87.066  95.249  1.00  0.00           C
ATOM   1497  CG  PRO A  88      78.290  86.856  93.899  1.00  0.00           C
ATOM   1500  C   PRO A  88      78.301  88.596  97.280  1.00  0.00           C
ATOM   1501  O   PRO A  88      77.672  89.645  97.169  1.00  0.00           O
ATOM   1502  N   PRO A  89      79.392  88.485  98.090  1.00  0.00           N
ATOM   1503  CD  PRO A  89      80.570  88.916  97.299  1.00  0.00           C
ATOM   1506  CA  PRO A  89      79.661  88.956  99.500  1.00  0.00           C
ATOM   1508  CB  PRO A  89      80.781  89.975  99.419  1.00  0.00           C
ATOM   1511  CG  PRO A  89      81.611  89.505  98.240  1.00  0.00           C
ATOM   1514  C   PRO A  89      78.951  88.906 100.900  1.00  0.00           C
ATOM   1515  O   PRO A  89      79.150  87.895 101.549  1.00  0.00           O
ATOM   1516  N   SER A  90      78.261  89.925 101.530  1.00  0.00           N
ATOM   1518  CA  SER A  90      78.201  89.916 103.040  1.00  0.00           C
ATOM   1520  CB  SER A  90      79.521  90.485 103.660  1.00  0.00           C
ATOM   1523  OG  SER A  90      79.781  91.865 103.410  1.00  0.00           O
ATOM   1525  C   SER A  90      77.040  90.465 103.910  1.00  0.00           C
ATOM   1526  O   SER A  90      76.191  91.225 103.449  1.00  0.00           O
ATOM   1527  N   GLY A  91      77.021  90.045 105.229  1.00  0.00           N
ATOM   1529  CA  GLY A  91      76.102  90.495 106.310  1.00  0.00           C
ATOM   1532  C   GLY A  91      76.361  89.966 107.760  1.00  0.00           C
ATOM   1533  O   GLY A  91      76.131  88.776 107.960  1.00  0.00           O
ATOM   1534  N   PRO A  92      76.771  90.725 108.800  1.00  0.00           N
ATOM   1535  CD  PRO A  92      77.040  92.155 108.600  1.00  0.00           C
ATOM   1538  CA  PRO A  92      77.460  90.226 110.040  1.00  0.00           C
ATOM   1540  CB  PRO A  92      78.180  91.515 110.540  1.00  0.00           C
ATOM   1543  CG  PRO A  92      77.391  92.685 109.980  1.00  0.00           C
ATOM   1546  C   PRO A  92      76.711  89.586 111.240  1.00  0.00           C
ATOM   1547  O   PRO A  92      77.032  89.935 112.380  1.00  0.00           O
ATOM   1548  N   ASN A  93      75.782  88.625 111.139  1.00  0.00           N
ATOM   1550  CA  ASN A  93      75.371  87.875 112.350  1.00  0.00           C
ATOM   1552  CB  ASN A  93      73.831  87.765 112.529  1.00  0.00           C
ATOM   1555  CG  ASN A  93      73.411  87.036 113.820  1.00  0.00           C
ATOM   1556  OD1 ASN A  93      73.622  85.836 114.018  1.00  0.00           O
ATOM   1557  ND2 ASN A  93      72.781  87.765 114.760  1.00  0.00           N
ATOM   1560  C   ASN A  93      75.991  86.476 112.360  1.00  0.00           C
ATOM   1561  O   ASN A  93      75.790  85.706 111.419  1.00  0.00           O
ATOM   1562  N   GLY A  94      76.691  86.116 113.470  1.00  0.00           N
ATOM   1564  CA  GLY A  94      77.501  84.905 113.719  1.00  0.00           C
ATOM   1567  C   GLY A  94      76.781  83.576 113.689  1.00  0.00           C
ATOM   1568  O   GLY A  94      77.040  82.656 114.480  1.00  0.00           O
ATOM   1569  N   ALA A  95      75.861  83.436 112.749  1.00  0.00           N
ATOM   1571  CA  ALA A  95      75.041  82.316 112.439  1.00  0.00           C
ATOM   1573  CB  ALA A  95      74.101  82.746 111.310  1.00  0.00           C
ATOM   1577  C   ALA A  95      75.790  81.066 112.049  1.00  0.00           C
ATOM   1578  O   ALA A  95      75.391  79.966 112.450  1.00  0.00           O
ATOM   1579  N   TRP A  96      76.892  81.185 111.279  1.00  0.00           N
ATOM   1581  CA  TRP A  96      77.650  80.036 110.839  1.00  0.00           C
ATOM   1583  CB  TRP A  96      78.802  80.465 109.889  1.00  0.00           C
ATOM   1586  CG  TRP A  96      79.832  79.416 109.580  1.00  0.00           C
ATOM   1587  CD1 TRP A  96      81.131  79.385 110.029  1.00  0.00           C
ATOM   1589  NE1 TRP A  96      81.731  78.225 109.600  1.00  0.00           N
ATOM   1591  CE2 TRP A  96      80.821  77.465 108.919  1.00  0.00           C
ATOM   1592  CD2 TRP A  96      79.592  78.166 108.930  1.00  0.00           C
ATOM   1593  CE3 TRP A  96      78.462  77.575 108.359  1.00  0.00           C
ATOM   1595  CZ3 TRP A  96      78.581  76.305 107.799  1.00  0.00           C
ATOM   1597  CZ2 TRP A  96      80.961  76.226 108.309  1.00  0.00           C
ATOM   1599  CH2 TRP A  96      79.811  75.646 107.768  1.00  0.00           C
ATOM   1601  C   TRP A  96      78.221  79.186 111.969  1.00  0.00           C
ATOM   1602  O   TRP A  96      78.051  77.975 111.990  1.00  0.00           O
ATOM   1603  N   LEU A  97      78.872  79.835 112.970  1.00  0.00           N
ATOM   1605  CA  LEU A  97      79.481  79.145 114.100  1.00  0.00           C
ATOM   1607  CB  LEU A  97      80.182  80.206 114.990  1.00  0.00           C
ATOM   1610  CG  LEU A  97      81.210  79.726 116.030  1.00  0.00           C
ATOM   1612  CD1 LEU A  97      81.951  80.926 116.630  1.00  0.00           C
ATOM   1616  CD2 LEU A  97      80.591  78.905 117.170  1.00  0.00           C
ATOM   1620  C   LEU A  97      78.430  78.405 114.889  1.00  0.00           C
ATOM   1621  O   LEU A  97      78.541  77.226 115.219  1.00  0.00           O
ATOM   1622  N   ARG A  98      77.301  79.096 115.120  1.00  0.00           N
ATOM   1624  CA  ARG A  98      76.122  78.545 115.740  1.00  0.00           C
ATOM   1626  CB  ARG A  98      75.091  79.686 115.929  1.00  0.00           C
ATOM   1629  CG  ARG A  98      73.672  79.235 116.300  1.00  0.00           C
ATOM   1632  CD  ARG A  98      72.681  80.355 116.658  1.00  0.00           C
ATOM   1635  NE  ARG A  98      72.562  81.315 115.529  1.00  0.00           N
ATOM   1637  CZ  ARG A  98      73.091  82.526 115.490  1.00  0.00           C
ATOM   1638  NH1 ARG A  98      74.132  82.895 116.219  1.00  0.00           N
ATOM   1641  NH2 ARG A  98      72.632  83.405 114.640  1.00  0.00           N
ATOM   1644  C   ARG A  98      75.501  77.356 115.008  1.00  0.00           C
ATOM   1645  O   ARG A  98      75.071  76.396 115.640  1.00  0.00           O
ATOM   1646  N   TYR A  99      75.411  77.405 113.670  1.00  0.00           N
ATOM   1648  CA  TYR A  99      75.001  76.285 112.839  1.00  0.00           C
ATOM   1650  CB  TYR A  99      74.831  76.776 111.370  1.00  0.00           C
ATOM   1653  CG  TYR A  99      74.091  75.755 110.549  1.00  0.00           C
ATOM   1654  CD1 TYR A  99      72.692  75.846 110.439  1.00  0.00           C
ATOM   1656  CE1 TYR A  99      71.971  74.895 109.720  1.00  0.00           C
ATOM   1658  CZ  TYR A  99      72.632  73.855 109.080  1.00  0.00           C
ATOM   1659  OH  TYR A  99      71.900  72.846 108.439  1.00  0.00           O
ATOM   1661  CD2 TYR A  99      74.761  74.726 109.868  1.00  0.00           C
ATOM   1663  CE2 TYR A  99      74.031  73.785 109.130  1.00  0.00           C
ATOM   1665  C   TYR A  99      75.971  75.096 112.920  1.00  0.00           C
ATOM   1666  O   TYR A  99      75.582  73.965 113.180  1.00  0.00           O
ATOM   1667  N   ARG A 100      77.282  75.386 112.789  1.00  0.00           N
ATOM   1669  CA  ARG A 100      78.401  74.445 112.780  1.00  0.00           C
ATOM   1671  CB  ARG A 100      79.720  75.256 112.780  1.00  0.00           C
ATOM   1674  CG  ARG A 100      80.392  75.326 111.399  1.00  0.00           C
ATOM   1677  CD  ARG A 100      81.231  74.085 111.060  1.00  0.00           C
ATOM   1680  NE  ARG A 100      82.681  74.466 111.060  1.00  0.00           N
ATOM   1682  CZ  ARG A 100      83.480  74.655 112.109  1.00  0.00           C
ATOM   1683  NH1 ARG A 100      83.070  74.636 113.350  1.00  0.00           N
ATOM   1686  NH2 ARG A 100      84.762  74.805 111.840  1.00  0.00           N
ATOM   1689  C   ARG A 100      78.471  73.476 113.940  1.00  0.00           C
ATOM   1690  O   ARG A 100      78.721  72.286 113.779  1.00  0.00           O
ATOM   1691  N   LYS A 101      78.241  73.996 115.160  1.00  0.00           N
ATOM   1693  CA  LYS A 101      78.351  73.286 116.410  1.00  0.00           C
ATOM   1695  CB  LYS A 101      78.371  74.305 117.579  1.00  0.00           C
ATOM   1698  CG  LYS A 101      77.081  75.136 117.749  1.00  0.00           C
ATOM   1701  CD  LYS A 101      76.832  75.526 119.210  1.00  0.00           C
ATOM   1704  CE  LYS A 101      75.501  76.276 119.410  1.00  0.00           C
ATOM   1707  NZ  LYS A 101      75.281  76.545 120.839  1.00  0.00           N
ATOM   1711  C   LYS A 101      77.232  72.276 116.639  1.00  0.00           C
ATOM   1712  O   LYS A 101      77.301  71.426 117.529  1.00  0.00           O
ATOM   1713  N   LYS A 102      76.172  72.325 115.820  1.00  0.00           N
ATOM   1715  CA  LYS A 102      75.132  71.316 115.820  1.00  0.00           C
ATOM   1717  CB  LYS A 102      73.891  71.905 115.120  1.00  0.00           C
ATOM   1720  CG  LYS A 102      72.591  71.106 115.299  1.00  0.00           C
ATOM   1723  CD  LYS A 102      71.451  71.596 114.380  1.00  0.00           C
ATOM   1726  CE  LYS A 102      71.141  73.096 114.460  1.00  0.00           C
ATOM   1729  NZ  LYS A 102      70.071  73.476 113.490  1.00  0.00           N
ATOM   1733  C   LYS A 102      75.591  70.055 115.099  1.00  0.00           C
ATOM   1734  O   LYS A 102      75.062  68.965 115.289  1.00  0.00           O
ATOM   1735  N   PHE A 103      76.621  70.176 114.240  1.00  0.00           N
ATOM   1737  CA  PHE A 103      77.000  69.115 113.320  1.00  0.00           C
ATOM   1739  CB  PHE A 103      76.900  69.625 111.860  1.00  0.00           C
ATOM   1742  CG  PHE A 103      75.441  69.825 111.570  1.00  0.00           C
ATOM   1743  CD1 PHE A 103      74.581  68.715 111.530  1.00  0.00           C
ATOM   1745  CE1 PHE A 103      73.201  68.875 111.349  1.00  0.00           C
ATOM   1747  CZ  PHE A 103      72.672  70.155 111.180  1.00  0.00           C
ATOM   1749  CD2 PHE A 103      74.891  71.106 111.399  1.00  0.00           C
ATOM   1751  CE2 PHE A 103      73.511  71.276 111.219  1.00  0.00           C
ATOM   1753  C   PHE A 103      78.351  68.485 113.610  1.00  0.00           C
ATOM   1754  O   PHE A 103      78.501  67.265 113.499  1.00  0.00           O
ATOM   1755  N   ILE A 104      79.392  69.256 113.990  1.00  0.00           N
ATOM   1757  CA  ILE A 104      80.751  68.715 114.070  1.00  0.00           C
ATOM   1759  CB  ILE A 104      81.771  69.435 113.189  1.00  0.00           C
ATOM   1761  CG2 ILE A 104      81.271  69.396 111.720  1.00  0.00           C
ATOM   1765  CG1 ILE A 104      82.141  70.875 113.630  1.00  0.00           C
ATOM   1768  CD  ILE A 104      83.550  71.246 113.149  1.00  0.00           C
ATOM   1772  C   ILE A 104      81.271  68.536 115.499  1.00  0.00           C
ATOM   1773  O   ILE A 104      82.462  68.636 115.770  1.00  0.00           O
ATOM   1774  N   THR A 105      80.361  68.255 116.460  1.00  0.00           N
ATOM   1776  CA  THR A 105      80.710  67.875 117.830  1.00  0.00           C
ATOM   1778  CB  THR A 105      79.511  67.555 118.740  1.00  0.00           C
ATOM   1780  OG1 THR A 105      78.841  66.335 118.420  1.00  0.00           O
ATOM   1782  CG2 THR A 105      78.491  68.685 118.630  1.00  0.00           C
ATOM   1786  C   THR A 105      81.651  66.676 117.880  1.00  0.00           C
ATOM   1787  O   THR A 105      81.611  65.886 116.950  1.00  0.00           O
ATOM   1788  N   PRO A 106      82.501  66.485 118.880  1.00  0.00           N
ATOM   1789  CD  PRO A 106      82.831  67.506 119.880  1.00  0.00           C
ATOM   1792  CA  PRO A 106      83.251  65.246 119.100  1.00  0.00           C
ATOM   1794  CB  PRO A 106      83.842  65.416 120.499  1.00  0.00           C
ATOM   1797  CG  PRO A 106      84.040  66.935 120.610  1.00  0.00           C
ATOM   1800  C   PRO A 106      82.481  63.956 118.910  1.00  0.00           C
ATOM   1801  O   PRO A 106      82.911  63.105 118.140  1.00  0.00           O
ATOM   1802  N   ASP A 107      81.301  63.816 119.539  1.00  0.00           N
ATOM   1804  CA  ASP A 107      80.401  62.695 119.380  1.00  0.00           C
ATOM   1806  CB  ASP A 107      79.171  62.985 120.299  1.00  0.00           C
ATOM   1809  CG  ASP A 107      78.101  61.896 120.310  1.00  0.00           C
ATOM   1810  OD1 ASP A 107      78.371  60.745 119.900  1.00  0.00           O
ATOM   1811  OD2 ASP A 107      76.991  62.216 120.809  1.00  0.00           O
ATOM   1812  C   ASP A 107      79.972  62.485 117.920  1.00  0.00           C
ATOM   1813  O   ASP A 107      80.001  61.375 117.380  1.00  0.00           O
ATOM   1814  N   ASN A 108      79.622  63.555 117.189  1.00  0.00           N
ATOM   1816  CA  ASN A 108      79.382  63.426 115.759  1.00  0.00           C
ATOM   1818  CB  ASN A 108      78.771  64.695 115.130  1.00  0.00           C
ATOM   1821  CG  ASN A 108      77.341  64.916 115.619  1.00  0.00           C
ATOM   1822  OD1 ASN A 108      76.591  63.985 115.939  1.00  0.00           O
ATOM   1823  ND2 ASN A 108      76.941  66.195 115.740  1.00  0.00           N
ATOM   1826  C   ASN A 108      80.620  62.995 114.980  1.00  0.00           C
ATOM   1827  O   ASN A 108      80.532  62.075 114.179  1.00  0.00           O
ATOM   1828  N   VAL A 109      81.811  63.616 115.210  1.00  0.00           N
ATOM   1830  CA  VAL A 109      83.051  63.225 114.530  1.00  0.00           C
ATOM   1832  CB  VAL A 109      84.211  64.176 114.819  1.00  0.00           C
ATOM   1834  CG1 VAL A 109      85.471  63.726 114.060  1.00  0.00           C
ATOM   1838  CG2 VAL A 109      83.861  65.606 114.350  1.00  0.00           C
ATOM   1842  C   VAL A 109      83.461  61.785 114.819  1.00  0.00           C
ATOM   1843  O   VAL A 109      83.801  61.006 113.930  1.00  0.00           O
ATOM   1844  N   GLN A 110      83.351  61.346 116.079  1.00  0.00           N
ATOM   1846  CA  GLN A 110      83.451  59.945 116.460  1.00  0.00           C
ATOM   1848  CB  GLN A 110      83.181  59.805 117.970  1.00  0.00           C
ATOM   1851  CG  GLN A 110      84.341  60.346 118.840  1.00  0.00           C
ATOM   1854  CD  GLN A 110      84.011  60.425 120.330  1.00  0.00           C
ATOM   1855  OE1 GLN A 110      84.492  61.285 121.069  1.00  0.00           O
ATOM   1856  NE2 GLN A 110      83.150  59.516 120.809  1.00  0.00           N
ATOM   1859  C   GLN A 110      82.481  59.006 115.759  1.00  0.00           C
ATOM   1860  O   GLN A 110      82.821  57.905 115.339  1.00  0.00           O
ATOM   1861  N   ASN A 111      81.202  59.396 115.649  1.00  0.00           N
ATOM   1863  CA  ASN A 111      80.182  58.536 115.079  1.00  0.00           C
ATOM   1865  CB  ASN A 111      78.771  59.056 115.420  1.00  0.00           C
ATOM   1868  CG  ASN A 111      78.411  58.746 116.869  1.00  0.00           C
ATOM   1869  OD1 ASN A 111      78.841  57.756 117.480  1.00  0.00           O
ATOM   1870  ND2 ASN A 111      77.571  59.625 117.439  1.00  0.00           N
ATOM   1873  C   ASN A 111      80.322  58.366 113.569  1.00  0.00           C
ATOM   1874  O   ASN A 111      79.981  57.316 113.020  1.00  0.00           O
ATOM   1875  N   GLY A 112      80.872  59.365 112.869  1.00  0.00           N
ATOM   1877  CA  GLY A 112      81.171  59.225 111.460  1.00  0.00           C
ATOM   1880  C   GLY A 112      82.372  58.356 111.160  1.00  0.00           C
ATOM   1881  O   GLY A 112      82.360  57.645 110.160  1.00  0.00           O
ATOM   1882  N   VAL A 113      83.451  58.385 111.969  1.00  0.00           N
ATOM   1884  CA  VAL A 113      84.622  57.546 111.679  1.00  0.00           C
ATOM   1886  CB  VAL A 113      85.882  57.806 112.500  1.00  0.00           C
ATOM   1888  CG1 VAL A 113      86.461  59.175 112.120  1.00  0.00           C
ATOM   1892  CG2 VAL A 113      85.650  57.756 114.018  1.00  0.00           C
ATOM   1896  C   VAL A 113      84.301  56.066 111.700  1.00  0.00           C
ATOM   1897  O   VAL A 113      84.701  55.326 110.809  1.00  0.00           O
ATOM   1898  N   VAL A 114      83.502  55.615 112.700  1.00  0.00           N
ATOM   1900  CA  VAL A 114      83.061  54.235 112.810  1.00  0.00           C
ATOM   1902  CB  VAL A 114      82.401  53.985 114.170  1.00  0.00           C
ATOM   1904  CG1 VAL A 114      81.151  54.846 114.369  1.00  0.00           C
ATOM   1908  CG2 VAL A 114      82.101  52.485 114.360  1.00  0.00           C
ATOM   1912  C   VAL A 114      82.201  53.826 111.630  1.00  0.00           C
ATOM   1913  O   VAL A 114      82.360  52.735 111.079  1.00  0.00           O
ATOM   1914  N   PHE A 115      81.301  54.756 111.189  1.00  0.00           N
ATOM   1916  CA  PHE A 115      80.441  54.616 110.040  1.00  0.00           C
ATOM   1918  CB  PHE A 115      79.481  55.856 109.969  1.00  0.00           C
ATOM   1921  CG  PHE A 115      78.471  55.735 108.870  1.00  0.00           C
ATOM   1922  CD1 PHE A 115      78.691  56.276 107.590  1.00  0.00           C
ATOM   1924  CE1 PHE A 115      77.701  56.195 106.609  1.00  0.00           C
ATOM   1926  CZ  PHE A 115      76.470  55.596 106.880  1.00  0.00           C
ATOM   1928  CD2 PHE A 115      77.221  55.155 109.139  1.00  0.00           C
ATOM   1930  CE2 PHE A 115      76.221  55.085 108.160  1.00  0.00           C
ATOM   1932  C   PHE A 115      81.231  54.476 108.758  1.00  0.00           C
ATOM   1933  O   PHE A 115      81.001  53.546 107.979  1.00  0.00           O
ATOM   1934  N   TRP A 116      82.252  55.346 108.530  1.00  0.00           N
ATOM   1936  CA  TRP A 116      83.091  55.235 107.360  1.00  0.00           C
ATOM   1938  CB  TRP A 116      84.091  56.426 107.260  1.00  0.00           C
ATOM   1941  CG  TRP A 116      84.981  56.506 106.040  1.00  0.00           C
ATOM   1942  CD1 TRP A 116      85.191  55.615 105.008  1.00  0.00           C
ATOM   1944  NE1 TRP A 116      86.050  56.155 104.089  1.00  0.00           N
ATOM   1946  CE2 TRP A 116      86.391  57.405 104.469  1.00  0.00           C
ATOM   1947  CD2 TRP A 116      85.751  57.666 105.700  1.00  0.00           C
ATOM   1948  CE3 TRP A 116      85.932  58.905 106.320  1.00  0.00           C
ATOM   1950  CZ3 TRP A 116      86.651  59.875 105.630  1.00  0.00           C
ATOM   1952  CZ2 TRP A 116      87.171  58.356 103.829  1.00  0.00           C
ATOM   1954  CH2 TRP A 116      87.271  59.616 104.410  1.00  0.00           C
ATOM   1956  C   TRP A 116      83.821  53.916 107.360  1.00  0.00           C
ATOM   1957  O   TRP A 116      83.731  53.175 106.390  1.00  0.00           O
ATOM   1958  N   ASN A 117      84.460  53.536 108.479  1.00  0.00           N
ATOM   1960  CA  ASN A 117      85.181  52.286 108.569  1.00  0.00           C
ATOM   1962  CB  ASN A 117      85.891  52.195 109.939  1.00  0.00           C
ATOM   1965  CG  ASN A 117      87.062  53.166 109.980  1.00  0.00           C
ATOM   1966  OD1 ASN A 117      87.711  53.466 108.969  1.00  0.00           O
ATOM   1967  ND2 ASN A 117      87.341  53.706 111.189  1.00  0.00           N
ATOM   1970  C   ASN A 117      84.352  51.036 108.359  1.00  0.00           C
ATOM   1971  O   ASN A 117      84.762  50.136 107.640  1.00  0.00           O
ATOM   1972  N   GLN A 118      83.141  50.916 108.940  1.00  0.00           N
ATOM   1974  CA  GLN A 118      82.372  49.676 108.810  1.00  0.00           C
ATOM   1976  CB  GLN A 118      81.291  49.575 109.920  1.00  0.00           C
ATOM   1979  CG  GLN A 118      80.182  50.646 109.850  1.00  0.00           C
ATOM   1982  CD  GLN A 118      79.271  50.586 111.079  1.00  0.00           C
ATOM   1983  OE1 GLN A 118      79.440  51.326 112.049  1.00  0.00           O
ATOM   1984  NE2 GLN A 118      78.290  49.666 111.030  1.00  0.00           N
ATOM   1987  C   GLN A 118      81.721  49.495 107.450  1.00  0.00           C
ATOM   1988  O   GLN A 118      81.371  48.395 107.039  1.00  0.00           O
ATOM   1989  N   TYR A 119      81.562  50.605 106.710  1.00  0.00           N
ATOM   1991  CA  TYR A 119      80.982  50.615 105.380  1.00  0.00           C
ATOM   1993  CB  TYR A 119      79.801  51.645 105.280  1.00  0.00           C
ATOM   1996  CG  TYR A 119      78.681  51.316 106.230  1.00  0.00           C
ATOM   1997  CD1 TYR A 119      78.021  50.066 106.160  1.00  0.00           C
ATOM   1999  CE1 TYR A 119      77.040  49.726 107.100  1.00  0.00           C
ATOM   2001  CZ  TYR A 119      76.711  50.625 108.119  1.00  0.00           C
ATOM   2002  OH  TYR A 119      75.801  50.285 109.130  1.00  0.00           O
ATOM   2004  CD2 TYR A 119      78.261  52.235 107.189  1.00  0.00           C
ATOM   2006  CE2 TYR A 119      77.301  51.886 108.149  1.00  0.00           C
ATOM   2008  C   TYR A 119      82.021  50.955 104.340  1.00  0.00           C
ATOM   2009  O   TYR A 119      81.661  51.346 103.230  1.00  0.00           O
ATOM   2010  N   GLU A 120      83.340  50.856 104.640  1.00  0.00           N
ATOM   2012  CA  GLU A 120      84.400  51.386 103.779  1.00  0.00           C
ATOM   2014  CB  GLU A 120      85.821  51.305 104.419  1.00  0.00           C
ATOM   2017  CG  GLU A 120      86.971  51.805 103.490  1.00  0.00           C
ATOM   2020  CD  GLU A 120      88.321  51.906 104.200  1.00  0.00           C
ATOM   2021  OE1 GLU A 120      88.521  51.186 105.210  1.00  0.00           O
ATOM   2022  OE2 GLU A 120      89.171  52.735 103.758  1.00  0.00           O
ATOM   2023  C   GLU A 120      84.411  50.805 102.380  1.00  0.00           C
ATOM   2024  O   GLU A 120      84.542  51.545 101.399  1.00  0.00           O
ATOM   2025  N   ASP A 121      84.171  49.476 102.260  1.00  0.00           N
ATOM   2027  CA  ASP A 121      83.842  48.785 101.020  1.00  0.00           C
ATOM   2029  CB  ASP A 121      83.391  47.296 101.270  1.00  0.00           C
ATOM   2032  CG  ASP A 121      84.411  46.375 101.939  1.00  0.00           C
ATOM   2033  OD1 ASP A 121      85.421  46.855 102.508  1.00  0.00           O
ATOM   2034  OD2 ASP A 121      84.151  45.136 101.969  1.00  0.00           O
ATOM   2035  C   ASP A 121      82.781  49.505 100.160  1.00  0.00           C
ATOM   2036  O   ASP A 121      82.991  49.846  98.990  1.00  0.00           O
ATOM   2037  N   ALA A 122      81.601  49.826 100.730  1.00  0.00           N
ATOM   2039  CA  ALA A 122      80.562  50.625 100.079  1.00  0.00           C
ATOM   2041  CB  ALA A 122      79.290  50.685 100.949  1.00  0.00           C
ATOM   2045  C   ALA A 122      80.991  52.046  99.710  1.00  0.00           C
ATOM   2046  O   ALA A 122      80.710  52.526  98.610  1.00  0.00           O
ATOM   2047  N   LEU A 123      81.680  52.746 100.630  1.00  0.00           N
ATOM   2049  CA  LEU A 123      82.150  54.085 100.380  1.00  0.00           C
ATOM   2051  CB  LEU A 123      82.801  54.666 101.670  1.00  0.00           C
ATOM   2054  CG  LEU A 123      81.820  55.436 102.590  1.00  0.00           C
ATOM   2056  CD1 LEU A 123      81.202  56.605 101.820  1.00  0.00           C
ATOM   2060  CD2 LEU A 123      80.761  54.546 103.250  1.00  0.00           C
ATOM   2064  C   LEU A 123      83.131  54.196  99.229  1.00  0.00           C
ATOM   2065  O   LEU A 123      83.012  55.096  98.390  1.00  0.00           O
ATOM   2066  N   ASN A 124      84.132  53.286  99.139  1.00  0.00           N
ATOM   2068  CA  ASN A 124      85.071  53.276  98.029  1.00  0.00           C
ATOM   2070  CB  ASN A 124      86.331  52.405  98.359  1.00  0.00           C
ATOM   2073  CG  ASN A 124      86.110  50.885  98.439  1.00  0.00           C
ATOM   2074  OD1 ASN A 124      85.561  50.256  97.540  1.00  0.00           O
ATOM   2075  ND2 ASN A 124      86.622  50.265  99.520  1.00  0.00           N
ATOM   2078  C   ASN A 124      84.431  53.006  96.670  1.00  0.00           C
ATOM   2079  O   ASN A 124      84.682  53.706  95.690  1.00  0.00           O
ATOM   2080  N   ARG A 125      83.502  52.026  96.600  1.00  0.00           N
ATOM   2082  CA  ARG A 125      82.790  51.675  95.389  1.00  0.00           C
ATOM   2084  CB  ARG A 125      81.881  50.475  95.660  1.00  0.00           C
ATOM   2087  CG  ARG A 125      81.411  49.746  94.389  1.00  0.00           C
ATOM   2090  CD  ARG A 125      80.882  48.315  94.620  1.00  0.00           C
ATOM   2093  NE  ARG A 125      79.592  48.395  95.380  1.00  0.00           N
ATOM   2095  CZ  ARG A 125      79.481  48.336  96.700  1.00  0.00           C
ATOM   2096  NH1 ARG A 125      80.532  48.325  97.479  1.00  0.00           N
ATOM   2099  NH2 ARG A 125      78.321  48.185  97.299  1.00  0.00           N
ATOM   2102  C   ARG A 125      81.941  52.816  94.850  1.00  0.00           C
ATOM   2103  O   ARG A 125      81.871  53.065  93.650  1.00  0.00           O
ATOM   2104  N   ALA A 126      81.321  53.576  95.760  1.00  0.00           N
ATOM   2106  CA  ALA A 126      80.632  54.796  95.408  1.00  0.00           C
ATOM   2108  CB  ALA A 126      79.960  55.365  96.670  1.00  0.00           C
ATOM   2112  C   ALA A 126      81.521  55.836  94.720  1.00  0.00           C
ATOM   2113  O   ALA A 126      81.122  56.436  93.719  1.00  0.00           O
ATOM   2114  N   TRP A 127      82.781  56.006  95.170  1.00  0.00           N
ATOM   2116  CA  TRP A 127      83.751  56.776  94.419  1.00  0.00           C
ATOM   2118  CB  TRP A 127      85.051  56.966  95.268  1.00  0.00           C
ATOM   2121  CG  TRP A 127      86.271  57.445  94.529  1.00  0.00           C
ATOM   2122  CD1 TRP A 127      87.332  56.675  94.119  1.00  0.00           C
ATOM   2124  NE1 TRP A 127      88.172  57.436  93.339  1.00  0.00           N
ATOM   2126  CE2 TRP A 127      87.661  58.695  93.230  1.00  0.00           C
ATOM   2127  CD2 TRP A 127      86.461  58.746  93.969  1.00  0.00           C
ATOM   2128  CE3 TRP A 127      85.731  59.926  94.030  1.00  0.00           C
ATOM   2130  CZ3 TRP A 127      86.212  61.055  93.370  1.00  0.00           C
ATOM   2132  CZ2 TRP A 127      88.121  59.805  92.530  1.00  0.00           C
ATOM   2134  CH2 TRP A 127      87.392  60.996  92.619  1.00  0.00           C
ATOM   2136  C   TRP A 127      84.062  56.215  93.029  1.00  0.00           C
ATOM   2137  O   TRP A 127      84.062  56.945  92.039  1.00  0.00           O
ATOM   2138  N   GLN A 128      84.291  54.895  92.908  1.00  0.00           N
ATOM   2140  CA  GLN A 128      84.542  54.245  91.630  1.00  0.00           C
ATOM   2142  CB  GLN A 128      84.941  52.746  91.810  1.00  0.00           C
ATOM   2145  CG  GLN A 128      86.400  52.515  92.299  1.00  0.00           C
ATOM   2148  CD  GLN A 128      86.511  52.016  93.750  1.00  0.00           C
ATOM   2149  OE1 GLN A 128      85.882  51.046  94.139  1.00  0.00           O
ATOM   2150  NE2 GLN A 128      87.360  52.676  94.570  1.00  0.00           N
ATOM   2153  C   GLN A 128      83.410  54.365  90.610  1.00  0.00           C
ATOM   2154  O   GLN A 128      83.642  54.645  89.430  1.00  0.00           O
ATOM   2155  N   VAL A 129      82.160  54.175  91.060  1.00  0.00           N
ATOM   2157  CA  VAL A 129      80.991  54.186  90.200  1.00  0.00           C
ATOM   2159  CB  VAL A 129      79.911  53.266  90.779  1.00  0.00           C
ATOM   2161  CG1 VAL A 129      78.641  53.286  89.900  1.00  0.00           C
ATOM   2165  CG2 VAL A 129      80.451  51.815  90.859  1.00  0.00           C
ATOM   2169  C   VAL A 129      80.430  55.586  89.969  1.00  0.00           C
ATOM   2170  O   VAL A 129      80.042  55.926  88.850  1.00  0.00           O
ATOM   2171  N   TYR A 130      80.361  56.456  91.000  1.00  0.00           N
ATOM   2173  CA  TYR A 130      79.611  57.706  90.900  1.00  0.00           C
ATOM   2175  CB  TYR A 130      78.611  57.785  92.080  1.00  0.00           C
ATOM   2178  CG  TYR A 130      77.541  56.756  91.880  1.00  0.00           C
ATOM   2179  CD1 TYR A 130      76.540  57.026  90.939  1.00  0.00           C
ATOM   2181  CE1 TYR A 130      75.551  56.085  90.660  1.00  0.00           C
ATOM   2183  CZ  TYR A 130      75.521  54.875  91.350  1.00  0.00           C
ATOM   2184  OH  TYR A 130      74.511  53.965  91.030  1.00  0.00           O
ATOM   2186  CD2 TYR A 130      77.501  55.545  92.590  1.00  0.00           C
ATOM   2188  CE2 TYR A 130      76.481  54.606  92.329  1.00  0.00           C
ATOM   2190  C   TYR A 130      80.480  58.945  90.919  1.00  0.00           C
ATOM   2191  O   TYR A 130      80.031  60.046  90.620  1.00  0.00           O
ATOM   2192  N   GLY A 131      81.771  58.785  91.280  1.00  0.00           N
ATOM   2194  CA  GLY A 131      82.761  59.856  91.310  1.00  0.00           C
ATOM   2197  C   GLY A 131      82.650  60.815  92.460  1.00  0.00           C
ATOM   2198  O   GLY A 131      83.292  61.865  92.479  1.00  0.00           O
ATOM   2199  N   VAL A 132      81.871  60.425  93.479  1.00  0.00           N
ATOM   2201  CA  VAL A 132      81.622  61.235  94.650  1.00  0.00           C
ATOM   2203  CB  VAL A 132      80.172  61.116  95.109  1.00  0.00           C
ATOM   2205  CG1 VAL A 132      79.290  61.795  94.049  1.00  0.00           C
ATOM   2209  CG2 VAL A 132      79.711  59.666  95.259  1.00  0.00           C
ATOM   2213  C   VAL A 132      82.571  60.825  95.760  1.00  0.00           C
ATOM   2214  O   VAL A 132      82.672  59.645  96.100  1.00  0.00           O
ATOM   2215  N   PRO A 133      83.372  61.715  96.350  1.00  0.00           N
ATOM   2216  CD  PRO A 133      83.751  63.006  95.760  1.00  0.00           C
ATOM   2219  CA  PRO A 133      84.211  61.375  97.490  1.00  0.00           C
ATOM   2221  CB  PRO A 133      84.931  62.686  97.820  1.00  0.00           C
ATOM   2224  CG  PRO A 133      85.051  63.386  96.469  1.00  0.00           C
ATOM   2227  C   PRO A 133      83.442  60.805  98.680  1.00  0.00           C
ATOM   2228  O   PRO A 133      82.351  61.335  98.940  1.00  0.00           O
ATOM   2229  N   PRO A 134      83.931  59.805  99.410  1.00  0.00           N
ATOM   2230  CD  PRO A 134      85.111  59.006  99.060  1.00  0.00           C
ATOM   2233  CA  PRO A 134      83.372  59.365 100.680  1.00  0.00           C
ATOM   2235  CB  PRO A 134      84.441  58.436 101.258  1.00  0.00           C
ATOM   2238  CG  PRO A 134      85.092  57.826 100.020  1.00  0.00           C
ATOM   2241  C   PRO A 134      82.971  60.446 101.650  1.00  0.00           C
ATOM   2242  O   PRO A 134      81.931  60.326 102.280  1.00  0.00           O
ATOM   2243  N   GLU A 135      83.811  61.506 101.820  1.00  0.00           N
ATOM   2245  CA  GLU A 135      83.642  62.555 102.810  1.00  0.00           C
ATOM   2247  CB  GLU A 135      84.762  63.606 102.620  1.00  0.00           C
ATOM   2250  CG  GLU A 135      86.171  63.065 102.950  1.00  0.00           C
ATOM   2253  CD  GLU A 135      86.931  62.485 101.759  1.00  0.00           C
ATOM   2254  OE1 GLU A 135      86.282  62.016 100.789  1.00  0.00           O
ATOM   2255  OE2 GLU A 135      88.181  62.485 101.840  1.00  0.00           O
ATOM   2256  C   GLU A 135      82.300  63.235 102.740  1.00  0.00           C
ATOM   2257  O   GLU A 135      81.632  63.476 103.740  1.00  0.00           O
ATOM   2258  N   ILE A 136      81.871  63.505 101.510  1.00  0.00           N
ATOM   2260  CA  ILE A 136      80.562  64.026 101.180  1.00  0.00           C
ATOM   2262  CB  ILE A 136      80.532  64.435  99.720  1.00  0.00           C
ATOM   2264  CG2 ILE A 136      79.121  64.926  99.320  1.00  0.00           C
ATOM   2268  CG1 ILE A 136      81.632  65.506  99.520  1.00  0.00           C
ATOM   2271  CD  ILE A 136      81.871  65.856  98.070  1.00  0.00           C
ATOM   2275  C   ILE A 136      79.430  63.086 101.530  1.00  0.00           C
ATOM   2276  O   ILE A 136      78.471  63.496 102.179  1.00  0.00           O
ATOM   2277  N   ILE A 137      79.540  61.785 101.180  1.00  0.00           N
ATOM   2279  CA  ILE A 137      78.521  60.805 101.530  1.00  0.00           C
ATOM   2281  CB  ILE A 137      78.762  59.445 100.839  1.00  0.00           C
ATOM   2283  CG2 ILE A 137      77.512  58.566 101.049  1.00  0.00           C
ATOM   2287  CG1 ILE A 137      79.062  59.565  99.329  1.00  0.00           C
ATOM   2290  CD  ILE A 137      79.611  58.255  98.750  1.00  0.00           C
ATOM   2294  C   ILE A 137      78.392  60.615 103.049  1.00  0.00           C
ATOM   2295  O   ILE A 137      77.291  60.675 103.600  1.00  0.00           O
ATOM   2296  N   VAL A 138      79.531  60.485 103.770  1.00  0.00           N
ATOM   2298  CA  VAL A 138      79.571  60.376 105.240  1.00  0.00           C
ATOM   2300  CB  VAL A 138      80.970  60.076 105.789  1.00  0.00           C
ATOM   2302  CG1 VAL A 138      81.001  60.066 107.329  1.00  0.00           C
ATOM   2306  CG2 VAL A 138      81.431  58.695 105.289  1.00  0.00           C
ATOM   2310  C   VAL A 138      79.012  61.615 105.900  1.00  0.00           C
ATOM   2311  O   VAL A 138      78.250  61.556 106.869  1.00  0.00           O
ATOM   2312  N   GLY A 139      79.351  62.795 105.350  1.00  0.00           N
ATOM   2314  CA  GLY A 139      78.762  64.076 105.700  1.00  0.00           C
ATOM   2317  C   GLY A 139      77.271  64.115 105.579  1.00  0.00           C
ATOM   2318  O   GLY A 139      76.591  64.466 106.539  1.00  0.00           O
ATOM   2319  N   ILE A 140      76.711  63.765 104.399  1.00  0.00           N
ATOM   2321  CA  ILE A 140      75.281  63.866 104.089  1.00  0.00           C
ATOM   2323  CB  ILE A 140      74.992  63.485 102.630  1.00  0.00           C
ATOM   2325  CG2 ILE A 140      73.491  63.166 102.368  1.00  0.00           C
ATOM   2329  CG1 ILE A 140      75.491  64.566 101.639  1.00  0.00           C
ATOM   2332  CD  ILE A 140      74.551  65.765 101.440  1.00  0.00           C
ATOM   2336  C   ILE A 140      74.441  63.045 105.050  1.00  0.00           C
ATOM   2337  O   ILE A 140      73.551  63.545 105.719  1.00  0.00           O
ATOM   2338  N   ILE A 141      74.791  61.756 105.240  1.00  0.00           N
ATOM   2340  CA  ILE A 141      74.132  60.885 106.189  1.00  0.00           C
ATOM   2342  CB  ILE A 141      74.561  59.435 105.960  1.00  0.00           C
ATOM   2344  CG2 ILE A 141      74.171  58.576 107.170  1.00  0.00           C
ATOM   2348  CG1 ILE A 141      73.931  58.805 104.689  1.00  0.00           C
ATOM   2351  CD  ILE A 141      74.712  59.015 103.400  1.00  0.00           C
ATOM   2355  C   ILE A 141      74.281  61.395 107.640  1.00  0.00           C
ATOM   2356  O   ILE A 141      73.342  61.355 108.439  1.00  0.00           O
ATOM   2357  N   GLY A 142      75.481  61.896 107.990  1.00  0.00           N
ATOM   2359  CA  GLY A 142      75.821  62.515 109.270  1.00  0.00           C
ATOM   2362  C   GLY A 142      75.052  63.746 109.660  1.00  0.00           C
ATOM   2363  O   GLY A 142      74.561  63.855 110.780  1.00  0.00           O
ATOM   2364  N   VAL A 143      74.911  64.716 108.740  1.00  0.00           N
ATOM   2366  CA  VAL A 143      74.040  65.865 108.940  1.00  0.00           C
ATOM   2368  CB  VAL A 143      74.231  66.865 107.789  1.00  0.00           C
ATOM   2370  CG1 VAL A 143      73.180  67.995 107.799  1.00  0.00           C
ATOM   2374  CG2 VAL A 143      75.642  67.485 107.889  1.00  0.00           C
ATOM   2378  C   VAL A 143      72.581  65.456 109.119  1.00  0.00           C
ATOM   2379  O   VAL A 143      71.882  65.886 110.040  1.00  0.00           O
ATOM   2380  N   GLU A 144      72.111  64.536 108.259  1.00  0.00           N
ATOM   2382  CA  GLU A 144      70.701  64.386 107.970  1.00  0.00           C
ATOM   2384  CB  GLU A 144      70.632  63.846 106.518  1.00  0.00           C
ATOM   2387  CG  GLU A 144      69.262  64.036 105.850  1.00  0.00           C
ATOM   2390  CD  GLU A 144      68.970  65.515 105.640  1.00  0.00           C
ATOM   2391  OE1 GLU A 144      69.571  66.116 104.710  1.00  0.00           O
ATOM   2392  OE2 GLU A 144      68.121  66.066 106.390  1.00  0.00           O
ATOM   2393  C   GLU A 144      70.021  63.435 108.950  1.00  0.00           C
ATOM   2394  O   GLU A 144      68.970  63.715 109.539  1.00  0.00           O
ATOM   2395  N   THR A 145      70.642  62.265 109.220  1.00  0.00           N
ATOM   2397  CA  THR A 145      70.122  61.326 110.210  1.00  0.00           C
ATOM   2399  CB  THR A 145      69.782  59.956 109.640  1.00  0.00           C
ATOM   2401  OG1 THR A 145      70.911  59.326 109.030  1.00  0.00           O
ATOM   2403  CG2 THR A 145      68.701  60.105 108.569  1.00  0.00           C
ATOM   2407  C   THR A 145      71.062  61.085 111.370  1.00  0.00           C
ATOM   2408  O   THR A 145      70.801  60.265 112.249  1.00  0.00           O
ATOM   2409  N   ARG A 146      72.232  61.766 111.399  1.00  0.00           N
ATOM   2411  CA  ARG A 146      73.371  61.375 112.220  1.00  0.00           C
ATOM   2413  CB  ARG A 146      73.201  61.815 113.689  1.00  0.00           C
ATOM   2416  CG  ARG A 146      73.191  63.346 113.910  1.00  0.00           C
ATOM   2419  CD  ARG A 146      72.720  63.735 115.320  1.00  0.00           C
ATOM   2422  NE  ARG A 146      73.751  63.225 116.290  1.00  0.00           N
ATOM   2424  CZ  ARG A 146      73.501  62.956 117.560  1.00  0.00           C
ATOM   2425  NH1 ARG A 146      72.341  63.255 118.110  1.00  0.00           N
ATOM   2428  NH2 ARG A 146      74.411  62.395 118.330  1.00  0.00           N
ATOM   2431  C   ARG A 146      73.762  59.905 112.120  1.00  0.00           C
ATOM   2432  O   ARG A 146      74.111  59.266 113.110  1.00  0.00           O
ATOM   2433  N   TRP A 147      73.672  59.336 110.910  1.00  0.00           N
ATOM   2435  CA  TRP A 147      74.111  57.975 110.660  1.00  0.00           C
ATOM   2437  CB  TRP A 147      75.551  57.625 111.139  1.00  0.00           C
ATOM   2440  CG  TRP A 147      76.591  58.585 110.630  1.00  0.00           C
ATOM   2441  CD1 TRP A 147      77.040  58.625 109.329  1.00  0.00           C
ATOM   2443  NE1 TRP A 147      77.871  59.695 109.170  1.00  0.00           N
ATOM   2445  CE2 TRP A 147      77.991  60.365 110.330  1.00  0.00           C
ATOM   2446  CD2 TRP A 147      77.180  59.716 111.290  1.00  0.00           C
ATOM   2447  CE3 TRP A 147      77.071  60.256 112.579  1.00  0.00           C
ATOM   2449  CZ3 TRP A 147      77.711  61.465 112.839  1.00  0.00           C
ATOM   2451  CZ2 TRP A 147      78.661  61.526 110.619  1.00  0.00           C
ATOM   2453  CH2 TRP A 147      78.482  62.096 111.880  1.00  0.00           C
ATOM   2455  C   TRP A 147      73.051  56.956 111.030  1.00  0.00           C
ATOM   2456  O   TRP A 147      73.342  55.825 111.390  1.00  0.00           O
ATOM   2457  N   GLY A 148      71.771  57.335 110.920  1.00  0.00           N
ATOM   2459  CA  GLY A 148      70.671  56.416 111.110  1.00  0.00           C
ATOM   2462  C   GLY A 148      70.141  56.366 112.500  1.00  0.00           C
ATOM   2463  O   GLY A 148      69.251  55.576 112.799  1.00  0.00           O
ATOM   2464  N   ARG A 149      70.632  57.226 113.410  1.00  0.00           N
ATOM   2466  CA  ARG A 149      70.181  57.205 114.790  1.00  0.00           C
ATOM   2468  CB  ARG A 149      71.352  57.636 115.710  1.00  0.00           C
ATOM   2471  CG  ARG A 149      71.781  59.096 115.540  1.00  0.00           C
ATOM   2474  CD  ARG A 149      72.981  59.516 116.380  1.00  0.00           C
ATOM   2477  NE  ARG A 149      74.211  58.945 115.759  1.00  0.00           N
ATOM   2479  CZ  ARG A 149      74.771  57.806 116.130  1.00  0.00           C
ATOM   2480  NH1 ARG A 149      74.441  57.135 117.210  1.00  0.00           N
ATOM   2483  NH2 ARG A 149      75.721  57.305 115.400  1.00  0.00           N
ATOM   2486  C   ARG A 149      69.012  58.156 115.000  1.00  0.00           C
ATOM   2487  O   ARG A 149      68.311  58.076 116.020  1.00  0.00           O
ATOM   2488  N   VAL A 150      68.771  59.045 114.018  1.00  0.00           N
ATOM   2490  CA  VAL A 150      67.622  59.916 113.969  1.00  0.00           C
ATOM   2492  CB  VAL A 150      67.970  61.375 114.279  1.00  0.00           C
ATOM   2494  CG1 VAL A 150      66.691  62.216 114.249  1.00  0.00           C
ATOM   2498  CG2 VAL A 150      68.562  61.515 115.700  1.00  0.00           C
ATOM   2502  C   VAL A 150      67.000  59.816 112.570  1.00  0.00           C
ATOM   2503  O   VAL A 150      67.320  60.586 111.670  1.00  0.00           O
ATOM   2504  N   MET A 151      66.102  58.846 112.339  1.00  0.00           N
ATOM   2506  CA  MET A 151      65.531  58.566 111.030  1.00  0.00           C
ATOM   2508  CB  MET A 151      65.332  57.036 110.859  1.00  0.00           C
ATOM   2511  CG  MET A 151      66.650  56.256 110.780  1.00  0.00           C
ATOM   2514  SD  MET A 151      67.492  56.326 109.170  1.00  0.00           S
ATOM   2515  CE  MET A 151      66.731  54.796 108.560  1.00  0.00           C
ATOM   2519  C   MET A 151      64.191  59.225 110.780  1.00  0.00           C
ATOM   2520  O   MET A 151      63.622  59.076 109.699  1.00  0.00           O
ATOM   2521  N   GLY A 152      63.672  59.965 111.779  1.00  0.00           N
ATOM   2523  CA  GLY A 152      62.341  60.565 111.790  1.00  0.00           C
ATOM   2526  C   GLY A 152      61.292  59.775 112.529  1.00  0.00           C
ATOM   2527  O   GLY A 152      61.302  58.546 112.590  1.00  0.00           O
ATOM   2528  N   LYS A 153      60.332  60.456 113.189  1.00  0.00           N
ATOM   2530  CA  LYS A 153      59.392  59.775 114.049  1.00  0.00           C
ATOM   2532  CB  LYS A 153      59.160  60.555 115.369  1.00  0.00           C
ATOM   2535  CG  LYS A 153      58.552  59.666 116.460  1.00  0.00           C
ATOM   2538  CD  LYS A 153      58.201  60.446 117.729  1.00  0.00           C
ATOM   2541  CE  LYS A 153      57.390  59.616 118.730  1.00  0.00           C
ATOM   2544  NZ  LYS A 153      57.022  60.446 119.880  1.00  0.00           N
ATOM   2548  C   LYS A 153      58.041  59.625 113.390  1.00  0.00           C
ATOM   2549  O   LYS A 153      57.352  58.636 113.600  1.00  0.00           O
ATOM   2550  N   THR A 154      57.611  60.615 112.590  1.00  0.00           N
ATOM   2552  CA  THR A 154      56.302  60.586 111.960  1.00  0.00           C
ATOM   2554  CB  THR A 154      55.881  61.916 111.340  1.00  0.00           C
ATOM   2556  OG1 THR A 154      56.922  62.485 110.560  1.00  0.00           O
ATOM   2558  CG2 THR A 154      55.621  62.905 112.490  1.00  0.00           C
ATOM   2562  C   THR A 154      56.172  59.435 110.999  1.00  0.00           C
ATOM   2563  O   THR A 154      57.141  59.045 110.350  1.00  0.00           O
ATOM   2564  N   ARG A 155      54.981  58.816 110.890  1.00  0.00           N
ATOM   2566  CA  ARG A 155      54.692  57.946 109.780  1.00  0.00           C
ATOM   2568  CB  ARG A 155      53.321  57.265 109.880  1.00  0.00           C
ATOM   2571  CG  ARG A 155      53.022  56.426 111.130  1.00  0.00           C
ATOM   2574  CD  ARG A 155      51.632  55.825 110.910  1.00  0.00           C
ATOM   2577  NE  ARG A 155      51.041  55.326 112.199  1.00  0.00           N
ATOM   2579  CZ  ARG A 155      49.721  55.285 112.360  1.00  0.00           C
ATOM   2580  NH1 ARG A 155      48.872  55.846 111.510  1.00  0.00           N
ATOM   2583  NH2 ARG A 155      49.272  54.635 113.410  1.00  0.00           N
ATOM   2586  C   ARG A 155      54.641  58.706 108.460  1.00  0.00           C
ATOM   2587  O   ARG A 155      53.992  59.746 108.359  1.00  0.00           O
ATOM   2588  N   ILE A 156      55.271  58.136 107.410  1.00  0.00           N
ATOM   2590  CA  ILE A 156      55.280  58.715 106.069  1.00  0.00           C
ATOM   2592  CB  ILE A 156      56.111  57.865 105.120  1.00  0.00           C
ATOM   2594  CG2 ILE A 156      56.091  58.496 103.709  1.00  0.00           C
ATOM   2598  CG1 ILE A 156      57.561  57.706 105.610  1.00  0.00           C
ATOM   2601  CD  ILE A 156      58.361  59.006 105.529  1.00  0.00           C
ATOM   2605  C   ILE A 156      53.890  58.875 105.509  1.00  0.00           C
ATOM   2606  O   ILE A 156      53.541  59.905 104.939  1.00  0.00           O
ATOM   2607  N   LEU A 157      53.022  57.876 105.719  1.00  0.00           N
ATOM   2609  CA  LEU A 157      51.651  57.905 105.280  1.00  0.00           C
ATOM   2611  CB  LEU A 157      50.971  56.605 105.770  1.00  0.00           C
ATOM   2614  CG  LEU A 157      49.482  56.465 105.408  1.00  0.00           C
ATOM   2616  CD1 LEU A 157      49.312  56.285 103.899  1.00  0.00           C
ATOM   2620  CD2 LEU A 157      48.872  55.295 106.189  1.00  0.00           C
ATOM   2624  C   LEU A 157      50.852  59.096 105.799  1.00  0.00           C
ATOM   2625  O   LEU A 157      50.220  59.805 105.029  1.00  0.00           O
ATOM   2626  N   ASP A 158      50.922  59.355 107.130  1.00  0.00           N
ATOM   2628  CA  ASP A 158      50.242  60.456 107.789  1.00  0.00           C
ATOM   2630  CB  ASP A 158      50.501  60.395 109.329  1.00  0.00           C
ATOM   2633  CG  ASP A 158      50.131  59.105 110.060  1.00  0.00           C
ATOM   2634  OD1 ASP A 158      49.371  58.235 109.559  1.00  0.00           O
ATOM   2635  OD2 ASP A 158      50.592  58.975 111.219  1.00  0.00           O
ATOM   2636  C   ASP A 158      50.732  61.815 107.249  1.00  0.00           C
ATOM   2637  O   ASP A 158      49.960  62.686 106.850  1.00  0.00           O
ATOM   2638  N   ALA A 159      52.071  61.966 107.160  1.00  0.00           N
ATOM   2640  CA  ALA A 159      52.771  63.125 106.650  1.00  0.00           C
ATOM   2642  CB  ALA A 159      54.291  62.876 106.820  1.00  0.00           C
ATOM   2646  C   ALA A 159      52.472  63.456 105.190  1.00  0.00           C
ATOM   2647  O   ALA A 159      52.111  64.575 104.819  1.00  0.00           O
ATOM   2648  N   LEU A 160      52.542  62.465 104.299  1.00  0.00           N
ATOM   2650  CA  LEU A 160      52.131  62.596 102.920  1.00  0.00           C
ATOM   2652  CB  LEU A 160      52.552  61.335 102.120  1.00  0.00           C
ATOM   2655  CG  LEU A 160      54.012  61.246 101.630  1.00  0.00           C
ATOM   2657  CD1 LEU A 160      54.262  62.065 100.359  1.00  0.00           C
ATOM   2661  CD2 LEU A 160      55.070  61.675 102.630  1.00  0.00           C
ATOM   2665  C   LEU A 160      50.632  62.855 102.729  1.00  0.00           C
ATOM   2666  O   LEU A 160      50.220  63.685 101.910  1.00  0.00           O
ATOM   2667  N   ALA A 161      49.762  62.125 103.470  1.00  0.00           N
ATOM   2669  CA  ALA A 161      48.321  62.265 103.410  1.00  0.00           C
ATOM   2671  CB  ALA A 161      47.640  61.155 104.249  1.00  0.00           C
ATOM   2675  C   ALA A 161      47.812  63.616 103.859  1.00  0.00           C
ATOM   2676  O   ALA A 161      47.000  64.245 103.180  1.00  0.00           O
ATOM   2677  N   THR A 162      48.321  64.125 104.990  1.00  0.00           N
ATOM   2679  CA  THR A 162      47.962  65.436 105.520  1.00  0.00           C
ATOM   2681  CB  THR A 162      48.561  65.606 106.910  1.00  0.00           C
ATOM   2683  OG1 THR A 162      47.871  66.596 107.649  1.00  0.00           O
ATOM   2685  CG2 THR A 162      50.031  65.996 106.939  1.00  0.00           C
ATOM   2689  C   THR A 162      48.302  66.566 104.559  1.00  0.00           C
ATOM   2690  O   THR A 162      47.542  67.526 104.360  1.00  0.00           O
ATOM   2691  N   LEU A 163      49.462  66.456 103.870  1.00  0.00           N
ATOM   2693  CA  LEU A 163      49.922  67.435 102.900  1.00  0.00           C
ATOM   2695  CB  LEU A 163      51.460  67.295 102.780  1.00  0.00           C
ATOM   2698  CG  LEU A 163      52.271  68.596 102.590  1.00  0.00           C
ATOM   2700  CD1 LEU A 163      51.962  69.356 101.300  1.00  0.00           C
ATOM   2704  CD2 LEU A 163      52.122  69.545 103.800  1.00  0.00           C
ATOM   2708  C   LEU A 163      49.262  67.305 101.530  1.00  0.00           C
ATOM   2709  O   LEU A 163      48.911  68.305 100.900  1.00  0.00           O
ATOM   2710  N   SER A 164      48.992  66.066 101.040  1.00  0.00           N
ATOM   2712  CA  SER A 164      48.151  65.875  99.850  1.00  0.00           C
ATOM   2714  CB  SER A 164      47.892  64.386  99.469  1.00  0.00           C
ATOM   2717  OG  SER A 164      49.040  63.765  98.940  1.00  0.00           O
ATOM   2719  C   SER A 164      46.751  66.416 100.029  1.00  0.00           C
ATOM   2720  O   SER A 164      46.222  67.115  99.170  1.00  0.00           O
ATOM   2721  N   PHE A 165      46.111  66.066 101.150  1.00  0.00           N
ATOM   2723  CA  PHE A 165      44.672  66.145 101.200  1.00  0.00           C
ATOM   2725  CB  PHE A 165      44.072  64.926 101.969  1.00  0.00           C
ATOM   2728  CG  PHE A 165      44.471  63.606 101.359  1.00  0.00           C
ATOM   2729  CD1 PHE A 165      44.511  63.426  99.969  1.00  0.00           C
ATOM   2731  CE1 PHE A 165      44.890  62.195  99.419  1.00  0.00           C
ATOM   2733  CZ  PHE A 165      45.192  61.116 100.249  1.00  0.00           C
ATOM   2735  CD2 PHE A 165      44.771  62.506 102.179  1.00  0.00           C
ATOM   2737  CE2 PHE A 165      45.131  61.265 101.639  1.00  0.00           C
ATOM   2739  C   PHE A 165      44.212  67.445 101.810  1.00  0.00           C
ATOM   2740  O   PHE A 165      43.121  67.905 101.499  1.00  0.00           O
ATOM   2741  N   ASN A 166      45.042  68.085 102.660  1.00  0.00           N
ATOM   2743  CA  ASN A 166      44.611  69.256 103.410  1.00  0.00           C
ATOM   2745  CB  ASN A 166      44.451  68.866 104.900  1.00  0.00           C
ATOM   2748  CG  ASN A 166      43.162  68.076 105.040  1.00  0.00           C
ATOM   2749  OD1 ASN A 166      43.132  66.846 105.060  1.00  0.00           O
ATOM   2750  ND2 ASN A 166      42.041  68.805 105.210  1.00  0.00           N
ATOM   2753  C   ASN A 166      45.522  70.466 103.270  1.00  0.00           C
ATOM   2754  O   ASN A 166      45.361  71.436 104.030  1.00  0.00           O
ATOM   2755  N   TYR A 167      46.460  70.506 102.299  1.00  0.00           N
ATOM   2757  CA  TYR A 167      47.332  71.655 102.120  1.00  0.00           C
ATOM   2759  CB  TYR A 167      48.750  71.276 102.570  1.00  0.00           C
ATOM   2762  CG  TYR A 167      49.651  72.476 102.599  1.00  0.00           C
ATOM   2763  CD1 TYR A 167      49.622  73.365 103.680  1.00  0.00           C
ATOM   2765  CE1 TYR A 167      50.491  74.456 103.730  1.00  0.00           C
ATOM   2767  CZ  TYR A 167      51.400  74.655 102.690  1.00  0.00           C
ATOM   2768  OH  TYR A 167      52.281  75.725 102.789  1.00  0.00           O
ATOM   2770  CD2 TYR A 167      50.541  72.706 101.549  1.00  0.00           C
ATOM   2772  CE2 TYR A 167      51.422  73.796 101.589  1.00  0.00           C
ATOM   2774  C   TYR A 167      47.352  72.136 100.649  1.00  0.00           C
ATOM   2775  O   TYR A 167      48.121  71.615  99.839  1.00  0.00           O
ATOM   2776  N   PRO A 168      46.600  73.176 100.260  1.00  0.00           N
ATOM   2777  CD  PRO A 168      45.550  73.746 101.118  1.00  0.00           C
ATOM   2780  CA  PRO A 168      46.271  73.375  98.849  1.00  0.00           C
ATOM   2782  CB  PRO A 168      45.210  74.475  98.890  1.00  0.00           C
ATOM   2785  CG  PRO A 168      44.441  74.176 100.169  1.00  0.00           C
ATOM   2788  C   PRO A 168      47.411  73.765  97.929  1.00  0.00           C
ATOM   2789  O   PRO A 168      47.361  73.426  96.759  1.00  0.00           O
ATOM   2790  N   ARG A 169      48.431  74.515  98.429  1.00  0.00           N
ATOM   2792  CA  ARG A 169      49.541  74.996  97.630  1.00  0.00           C
ATOM   2794  CB  ARG A 169      50.562  75.776  98.479  1.00  0.00           C
ATOM   2797  CG  ARG A 169      50.150  77.145  99.030  1.00  0.00           C
ATOM   2800  CD  ARG A 169      51.271  77.786  99.889  1.00  0.00           C
ATOM   2803  NE  ARG A 169      52.552  77.746  99.100  1.00  0.00           N
ATOM   2805  CZ  ARG A 169      53.570  76.905  99.270  1.00  0.00           C
ATOM   2806  NH1 ARG A 169      53.672  76.085 100.280  1.00  0.00           N
ATOM   2809  NH2 ARG A 169      54.581  76.865  98.429  1.00  0.00           N
ATOM   2812  C   ARG A 169      50.371  73.896  96.980  1.00  0.00           C
ATOM   2813  O   ARG A 169      50.842  73.996  95.849  1.00  0.00           O
ATOM   2814  N   ARG A 170      50.632  72.855  97.768  1.00  0.00           N
ATOM   2816  CA  ARG A 170      51.670  71.896  97.500  1.00  0.00           C
ATOM   2818  CB  ARG A 170      52.631  71.935  98.719  1.00  0.00           C
ATOM   2821  CG  ARG A 170      53.970  71.215  98.540  1.00  0.00           C
ATOM   2824  CD  ARG A 170      55.000  72.026  97.749  1.00  0.00           C
ATOM   2827  NE  ARG A 170      56.172  71.125  97.570  1.00  0.00           N
ATOM   2829  CZ  ARG A 170      57.111  70.875  98.470  1.00  0.00           C
ATOM   2830  NH1 ARG A 170      57.162  71.475  99.630  1.00  0.00           N
ATOM   2833  NH2 ARG A 170      58.092  70.066  98.140  1.00  0.00           N
ATOM   2836  C   ARG A 170      50.992  70.545  97.350  1.00  0.00           C
ATOM   2837  O   ARG A 170      51.621  69.496  97.329  1.00  0.00           O
ATOM   2838  N   ALA A 171      49.651  70.585  97.199  1.00  0.00           N
ATOM   2840  CA  ALA A 171      48.762  69.445  97.109  1.00  0.00           C
ATOM   2842  CB  ALA A 171      47.320  69.956  96.930  1.00  0.00           C
ATOM   2846  C   ALA A 171      49.100  68.545  95.949  1.00  0.00           C
ATOM   2847  O   ALA A 171      49.191  67.325  96.089  1.00  0.00           O
ATOM   2848  N   GLU A 172      49.352  69.125  94.760  1.00  0.00           N
ATOM   2850  CA  GLU A 172      49.771  68.375  93.589  1.00  0.00           C
ATOM   2852  CB  GLU A 172      49.841  69.326  92.390  1.00  0.00           C
ATOM   2855  CG  GLU A 172      48.471  69.926  91.959  1.00  0.00           C
ATOM   2858  CD  GLU A 172      48.651  70.816  90.750  1.00  0.00           C
ATOM   2859  OE1 GLU A 172      49.791  70.875  90.210  1.00  0.00           O
ATOM   2860  OE2 GLU A 172      47.701  71.555  90.359  1.00  0.00           O
ATOM   2861  C   GLU A 172      51.091  67.625  93.750  1.00  0.00           C
ATOM   2862  O   GLU A 172      51.250  66.496  93.289  1.00  0.00           O
ATOM   2863  N   TYR A 173      52.111  68.246  94.389  1.00  0.00           N
ATOM   2865  CA  TYR A 173      53.401  67.625  94.609  1.00  0.00           C
ATOM   2867  CB  TYR A 173      54.431  68.706  95.040  1.00  0.00           C
ATOM   2870  CG  TYR A 173      55.842  68.216  95.140  1.00  0.00           C
ATOM   2871  CD1 TYR A 173      56.660  68.155  93.990  1.00  0.00           C
ATOM   2873  CE1 TYR A 173      58.001  67.786  94.100  1.00  0.00           C
ATOM   2875  CZ  TYR A 173      58.531  67.476  95.350  1.00  0.00           C
ATOM   2876  OH  TYR A 173      59.820  66.935  95.429  1.00  0.00           O
ATOM   2878  CD2 TYR A 173      56.390  67.896  96.380  1.00  0.00           C
ATOM   2880  CE2 TYR A 173      57.731  67.515  96.490  1.00  0.00           C
ATOM   2882  C   TYR A 173      53.342  66.496  95.590  1.00  0.00           C
ATOM   2883  O   TYR A 173      53.781  65.396  95.280  1.00  0.00           O
ATOM   2884  N   PHE A 174      52.692  66.686  96.749  1.00  0.00           N
ATOM   2886  CA  PHE A 174      52.542  65.606  97.700  1.00  0.00           C
ATOM   2888  CB  PHE A 174      52.232  66.136  99.119  1.00  0.00           C
ATOM   2891  CG  PHE A 174      53.512  66.506  99.839  1.00  0.00           C
ATOM   2892  CD1 PHE A 174      54.230  67.666  99.500  1.00  0.00           C
ATOM   2894  CE1 PHE A 174      55.332  68.066 100.280  1.00  0.00           C
ATOM   2896  CZ  PHE A 174      55.721  67.305 101.390  1.00  0.00           C
ATOM   2898  CD2 PHE A 174      53.942  65.735 100.920  1.00  0.00           C
ATOM   2900  CE2 PHE A 174      55.042  66.125 101.700  1.00  0.00           C
ATOM   2902  C   PHE A 174      51.562  64.536  97.260  1.00  0.00           C
ATOM   2903  O   PHE A 174      51.691  63.386  97.660  1.00  0.00           O
ATOM   2904  N   SER A 175      50.632  64.846  96.340  1.00  0.00           N
ATOM   2906  CA  SER A 175      49.890  63.846  95.569  1.00  0.00           C
ATOM   2908  CB  SER A 175      48.802  64.536  94.699  1.00  0.00           C
ATOM   2911  OG  SER A 175      48.172  63.685  93.740  1.00  0.00           O
ATOM   2913  C   SER A 175      50.802  62.975  94.720  1.00  0.00           C
ATOM   2914  O   SER A 175      50.750  61.745  94.770  1.00  0.00           O
ATOM   2915  N   GLY A 176      51.751  63.585  93.979  1.00  0.00           N
ATOM   2917  CA  GLY A 176      52.771  62.835  93.240  1.00  0.00           C
ATOM   2920  C   GLY A 176      53.731  62.075  94.119  1.00  0.00           C
ATOM   2921  O   GLY A 176      54.221  61.015  93.719  1.00  0.00           O
ATOM   2922  N   GLU A 177      54.051  62.576  95.310  1.00  0.00           N
ATOM   2924  CA  GLU A 177      54.960  61.916  96.229  1.00  0.00           C
ATOM   2926  CB  GLU A 177      55.621  62.995  97.120  1.00  0.00           C
ATOM   2929  CG  GLU A 177      56.411  64.076  96.310  1.00  0.00           C
ATOM   2932  CD  GLU A 177      57.840  63.666  95.960  1.00  0.00           C
ATOM   2933  OE1 GLU A 177      58.162  62.476  96.119  1.00  0.00           O
ATOM   2934  OE2 GLU A 177      58.640  64.526  95.499  1.00  0.00           O
ATOM   2935  C   GLU A 177      54.300  60.846  97.099  1.00  0.00           C
ATOM   2936  O   GLU A 177      54.922  59.846  97.460  1.00  0.00           O
ATOM   2937  N   LEU A 178      53.001  60.996  97.469  1.00  0.00           N
ATOM   2939  CA  LEU A 178      52.211  59.976  98.149  1.00  0.00           C
ATOM   2941  CB  LEU A 178      50.861  60.526  98.709  1.00  0.00           C
ATOM   2944  CG  LEU A 178      49.981  59.505  99.500  1.00  0.00           C
ATOM   2946  CD1 LEU A 178      50.662  58.826 100.689  1.00  0.00           C
ATOM   2950  CD2 LEU A 178      48.692  60.166 100.008  1.00  0.00           C
ATOM   2954  C   LEU A 178      51.951  58.826  97.210  1.00  0.00           C
ATOM   2955  O   LEU A 178      52.022  57.655  97.590  1.00  0.00           O
ATOM   2956  N   GLU A 179      51.721  59.155  95.919  1.00  0.00           N
ATOM   2958  CA  GLU A 179      51.741  58.216  94.820  1.00  0.00           C
ATOM   2960  CB  GLU A 179      51.521  58.936  93.470  1.00  0.00           C
ATOM   2963  CG  GLU A 179      51.512  58.035  92.199  1.00  0.00           C
ATOM   2966  CD  GLU A 179      50.691  58.636  91.060  1.00  0.00           C
ATOM   2967  OE1 GLU A 179      50.192  59.775  91.250  1.00  0.00           O
ATOM   2968  OE2 GLU A 179      50.441  57.975  90.030  1.00  0.00           O
ATOM   2969  C   GLU A 179      53.012  57.405  94.839  1.00  0.00           C
ATOM   2970  O   GLU A 179      53.001  56.235  95.189  1.00  0.00           O
ATOM   2971  N   THR A 180      54.160  58.055  94.609  1.00  0.00           N
ATOM   2973  CA  THR A 180      55.452  57.386  94.599  1.00  0.00           C
ATOM   2975  CB  THR A 180      56.521  58.366  94.179  1.00  0.00           C
ATOM   2977  OG1 THR A 180      56.111  58.996  92.980  1.00  0.00           O
ATOM   2979  CG2 THR A 180      57.812  57.636  93.840  1.00  0.00           C
ATOM   2983  C   THR A 180      55.821  56.655  95.900  1.00  0.00           C
ATOM   2984  O   THR A 180      56.352  55.545  95.859  1.00  0.00           O
ATOM   2985  N   PHE A 181      55.522  57.205  97.099  1.00  0.00           N
ATOM   2987  CA  PHE A 181      55.691  56.535  98.390  1.00  0.00           C
ATOM   2989  CB  PHE A 181      55.122  57.405  99.570  1.00  0.00           C
ATOM   2992  CG  PHE A 181      55.182  56.675 100.900  1.00  0.00           C
ATOM   2993  CD1 PHE A 181      56.390  56.085 101.300  1.00  0.00           C
ATOM   2995  CE1 PHE A 181      56.432  55.235 102.410  1.00  0.00           C
ATOM   2997  CZ  PHE A 181      55.262  54.956 103.130  1.00  0.00           C
ATOM   2999  CD2 PHE A 181      54.021  56.426 101.650  1.00  0.00           C
ATOM   3001  CE2 PHE A 181      54.062  55.565 102.760  1.00  0.00           C
ATOM   3003  C   PHE A 181      54.972  55.206  98.479  1.00  0.00           C
ATOM   3004  O   PHE A 181      55.532  54.145  98.750  1.00  0.00           O
ATOM   3005  N   LEU A 182      53.651  55.256  98.259  1.00  0.00           N
ATOM   3007  CA  LEU A 182      52.832  54.085  98.299  1.00  0.00           C
ATOM   3009  CB  LEU A 182      51.340  54.485  98.309  1.00  0.00           C
ATOM   3012  CG  LEU A 182      50.861  55.335  99.500  1.00  0.00           C
ATOM   3014  CD1 LEU A 182      49.361  55.615  99.410  1.00  0.00           C
ATOM   3018  CD2 LEU A 182      51.140  54.656 100.839  1.00  0.00           C
ATOM   3022  C   LEU A 182      53.232  53.125  97.199  1.00  0.00           C
ATOM   3023  O   LEU A 182      53.442  51.935  97.420  1.00  0.00           O
ATOM   3024  N   LEU A 183      53.512  53.636  95.989  1.00  0.00           N
ATOM   3026  CA  LEU A 183      54.051  52.826  94.920  1.00  0.00           C
ATOM   3028  CB  LEU A 183      54.021  53.506  93.549  1.00  0.00           C
ATOM   3031  CG  LEU A 183      52.631  53.956  93.079  1.00  0.00           C
ATOM   3033  CD1 LEU A 183      52.752  54.656  91.720  1.00  0.00           C
ATOM   3037  CD2 LEU A 183      51.551  52.865  93.079  1.00  0.00           C
ATOM   3041  C   LEU A 183      55.420  52.186  95.160  1.00  0.00           C
ATOM   3042  O   LEU A 183      55.672  51.085  94.669  1.00  0.00           O
ATOM   3043  N   MET A 184      56.332  52.816  95.930  1.00  0.00           N
ATOM   3045  CA  MET A 184      57.500  52.156  96.509  1.00  0.00           C
ATOM   3047  CB  MET A 184      58.372  53.175  97.270  1.00  0.00           C
ATOM   3050  CG  MET A 184      59.522  52.596  98.119  1.00  0.00           C
ATOM   3053  SD  MET A 184      60.340  53.835  99.150  1.00  0.00           S
ATOM   3054  CE  MET A 184      59.230  53.485 100.529  1.00  0.00           C
ATOM   3058  C   MET A 184      57.181  51.025  97.439  1.00  0.00           C
ATOM   3059  O   MET A 184      57.731  49.926  97.310  1.00  0.00           O
ATOM   3060  N   ALA A 185      56.231  51.256  98.370  1.00  0.00           N
ATOM   3062  CA  ALA A 185      55.802  50.306  99.380  1.00  0.00           C
ATOM   3064  CB  ALA A 185      54.742  50.945 100.320  1.00  0.00           C
ATOM   3068  C   ALA A 185      55.290  49.006  98.779  1.00  0.00           C
ATOM   3069  O   ALA A 185      55.452  47.925  99.329  1.00  0.00           O
ATOM   3070  N   ARG A 186      54.732  49.066  97.550  1.00  0.00           N
ATOM   3072  CA  ARG A 186      54.392  47.905  96.740  1.00  0.00           C
ATOM   3074  CB  ARG A 186      54.090  48.325  95.280  1.00  0.00           C
ATOM   3077  CG  ARG A 186      52.941  49.295  94.979  1.00  0.00           C
ATOM   3080  CD  ARG A 186      52.832  49.746  93.510  1.00  0.00           C
ATOM   3083  NE  ARG A 186      53.401  48.686  92.609  1.00  0.00           N
ATOM   3085  CZ  ARG A 186      54.651  48.666  92.150  1.00  0.00           C
ATOM   3086  NH1 ARG A 186      55.491  49.676  92.160  1.00  0.00           N
ATOM   3089  NH2 ARG A 186      55.111  47.515  91.730  1.00  0.00           N
ATOM   3092  C   ARG A 186      55.522  46.906  96.499  1.00  0.00           C
ATOM   3093  O   ARG A 186      55.280  45.716  96.399  1.00  0.00           O
ATOM   3094  N   ASP A 187      56.730  47.426  96.240  1.00  0.00           N
ATOM   3096  CA  ASP A 187      57.692  46.815  95.339  1.00  0.00           C
ATOM   3098  CB  ASP A 187      58.050  47.876  94.259  1.00  0.00           C
ATOM   3101  CG  ASP A 187      58.552  47.346  92.920  1.00  0.00           C
ATOM   3102  OD1 ASP A 187      59.732  46.925  92.799  1.00  0.00           O
ATOM   3103  OD2 ASP A 187      57.731  47.356  91.969  1.00  0.00           O
ATOM   3104  C   ASP A 187      58.890  46.416  96.180  1.00  0.00           C
ATOM   3105  O   ASP A 187      59.412  45.316  96.030  1.00  0.00           O
ATOM   3106  N   GLU A 188      59.241  47.265  97.169  1.00  0.00           N
ATOM   3108  CA  GLU A 188      60.210  47.005  98.219  1.00  0.00           C
ATOM   3110  CB  GLU A 188      60.772  48.356  98.750  1.00  0.00           C
ATOM   3113  CG  GLU A 188      61.481  49.186  97.660  1.00  0.00           C
ATOM   3116  CD  GLU A 188      62.500  48.366  96.889  1.00  0.00           C
ATOM   3117  OE1 GLU A 188      63.201  47.546  97.530  1.00  0.00           O
ATOM   3118  OE2 GLU A 188      62.611  48.546  95.639  1.00  0.00           O
ATOM   3119  C   GLU A 188      59.571  46.296  99.390  1.00  0.00           C
ATOM   3120  O   GLU A 188      60.201  45.866 100.350  1.00  0.00           O
ATOM   3121  N   GLN A 189      58.242  46.145  99.310  1.00  0.00           N
ATOM   3123  CA  GLN A 189      57.500  45.176 100.090  1.00  0.00           C
ATOM   3125  CB  GLN A 189      58.151  43.746 100.070  1.00  0.00           C
ATOM   3128  CG  GLN A 189      58.191  43.076  98.700  1.00  0.00           C
ATOM   3131  CD  GLN A 189      56.772  42.876  98.219  1.00  0.00           C
ATOM   3132  OE1 GLN A 189      55.821  42.686  98.990  1.00  0.00           O
ATOM   3133  NE2 GLN A 189      56.582  42.965  96.889  1.00  0.00           N
ATOM   3136  C   GLN A 189      57.192  45.615 101.499  1.00  0.00           C
ATOM   3137  O   GLN A 189      56.782  44.805 102.329  1.00  0.00           O
ATOM   3138  N   ASP A 190      57.341  46.906 101.840  1.00  0.00           N
ATOM   3140  CA  ASP A 190      57.061  47.375 103.180  1.00  0.00           C
ATOM   3142  CB  ASP A 190      57.931  48.606 103.520  1.00  0.00           C
ATOM   3145  CG  ASP A 190      59.422  48.315 103.569  1.00  0.00           C
ATOM   3146  OD1 ASP A 190      59.861  47.576 104.490  1.00  0.00           O
ATOM   3147  OD2 ASP A 190      60.161  48.886 102.719  1.00  0.00           O
ATOM   3148  C   ASP A 190      55.571  47.686 103.380  1.00  0.00           C
ATOM   3149  O   ASP A 190      54.881  48.156 102.469  1.00  0.00           O
ATOM   3150  N   ASP A 191      55.012  47.426 104.580  1.00  0.00           N
ATOM   3152  CA  ASP A 191      53.672  47.886 104.939  1.00  0.00           C
ATOM   3154  CB  ASP A 191      53.201  47.205 106.270  1.00  0.00           C
ATOM   3157  CG  ASP A 191      51.892  47.686 106.910  1.00  0.00           C
ATOM   3158  OD1 ASP A 191      51.242  48.616 106.370  1.00  0.00           O
ATOM   3159  OD2 ASP A 191      51.502  47.086 107.950  1.00  0.00           O
ATOM   3160  C   ASP A 191      53.681  49.416 105.008  1.00  0.00           C
ATOM   3161  O   ASP A 191      54.462  49.926 105.820  1.00  0.00           O
ATOM   3162  N   PRO A 192      52.901  50.225 104.270  1.00  0.00           N
ATOM   3163  CD  PRO A 192      51.832  49.746 103.390  1.00  0.00           C
ATOM   3166  CA  PRO A 192      53.062  51.675 104.189  1.00  0.00           C
ATOM   3168  CB  PRO A 192      52.061  52.096 103.090  1.00  0.00           C
ATOM   3171  CG  PRO A 192      51.000  50.985 103.100  1.00  0.00           C
ATOM   3174  C   PRO A 192      52.762  52.326 105.529  1.00  0.00           C
ATOM   3175  O   PRO A 192      53.172  53.466 105.770  1.00  0.00           O
ATOM   3176  N   LEU A 193      52.052  51.605 106.410  1.00  0.00           N
ATOM   3178  CA  LEU A 193      51.821  51.966 107.789  1.00  0.00           C
ATOM   3180  CB  LEU A 193      50.831  50.936 108.380  1.00  0.00           C
ATOM   3183  CG  LEU A 193      49.771  51.456 109.369  1.00  0.00           C
ATOM   3185  CD1 LEU A 193      48.981  50.265 109.910  1.00  0.00           C
ATOM   3189  CD2 LEU A 193      50.340  52.256 110.540  1.00  0.00           C
ATOM   3193  C   LEU A 193      53.132  51.995 108.610  1.00  0.00           C
ATOM   3194  O   LEU A 193      53.272  52.765 109.559  1.00  0.00           O
ATOM   3195  N   ASN A 194      54.132  51.136 108.289  1.00  0.00           N
ATOM   3197  CA  ASN A 194      55.271  50.856 109.158  1.00  0.00           C
ATOM   3199  CB  ASN A 194      55.791  49.386 108.999  1.00  0.00           C
ATOM   3202  CG  ASN A 194      54.852  48.305 109.559  1.00  0.00           C
ATOM   3203  OD1 ASN A 194      55.231  47.135 109.650  1.00  0.00           O
ATOM   3204  ND2 ASN A 194      53.631  48.676 109.980  1.00  0.00           N
ATOM   3207  C   ASN A 194      56.422  51.805 108.919  1.00  0.00           C
ATOM   3208  O   ASN A 194      57.361  51.875 109.710  1.00  0.00           O
ATOM   3209  N   LEU A 195      56.372  52.645 107.869  1.00  0.00           N
ATOM   3211  CA  LEU A 195      57.492  53.485 107.480  1.00  0.00           C
ATOM   3213  CB  LEU A 195      57.672  53.676 105.960  1.00  0.00           C
ATOM   3216  CG  LEU A 195      58.012  52.375 105.200  1.00  0.00           C
ATOM   3218  CD1 LEU A 195      56.821  51.436 105.140  1.00  0.00           C
ATOM   3222  CD2 LEU A 195      58.482  52.605 103.758  1.00  0.00           C
ATOM   3226  C   LEU A 195      57.431  54.835 108.169  1.00  0.00           C
ATOM   3227  O   LEU A 195      56.400  55.516 108.200  1.00  0.00           O
ATOM   3228  N   LYS A 196      58.552  55.215 108.800  1.00  0.00           N
ATOM   3230  CA  LYS A 196      58.710  56.436 109.559  1.00  0.00           C
ATOM   3232  CB  LYS A 196      59.160  56.186 111.030  1.00  0.00           C
ATOM   3235  CG  LYS A 196      60.522  55.475 111.250  1.00  0.00           C
ATOM   3238  CD  LYS A 196      60.562  53.936 111.040  1.00  0.00           C
ATOM   3241  CE  LYS A 196      59.561  53.076 111.840  1.00  0.00           C
ATOM   3244  NZ  LYS A 196      59.791  53.076 113.309  1.00  0.00           N
ATOM   3248  C   LYS A 196      59.651  57.375 108.820  1.00  0.00           C
ATOM   3249  O   LYS A 196      60.361  56.966 107.908  1.00  0.00           O
ATOM   3250  N   GLY A 197      59.672  58.666 109.158  1.00  0.00           N
ATOM   3252  CA  GLY A 197      60.532  59.606 108.460  1.00  0.00           C
ATOM   3255  C   GLY A 197      60.252  60.996 108.890  1.00  0.00           C
ATOM   3256  O   GLY A 197      59.721  61.206 109.980  1.00  0.00           O
ATOM   3257  N   SER A 198      60.611  61.976 108.060  1.00  0.00           N
ATOM   3259  CA  SER A 198      60.420  63.375 108.410  1.00  0.00           C
ATOM   3261  CB  SER A 198      61.422  64.365 107.729  1.00  0.00           C
ATOM   3264  OG  SER A 198      61.131  64.655 106.359  1.00  0.00           O
ATOM   3266  C   SER A 198      59.002  63.855 108.210  1.00  0.00           C
ATOM   3267  O   SER A 198      58.191  63.235 107.529  1.00  0.00           O
ATOM   3268  N   PHE A 199      58.640  65.026 108.779  1.00  0.00           N
ATOM   3270  CA  PHE A 199      57.381  65.716 108.510  1.00  0.00           C
ATOM   3272  CB  PHE A 199      57.372  67.115 109.179  1.00  0.00           C
ATOM   3275  CG  PHE A 199      57.481  66.996 110.669  1.00  0.00           C
ATOM   3276  CD1 PHE A 199      58.742  66.966 111.290  1.00  0.00           C
ATOM   3278  CE1 PHE A 199      58.861  66.795 112.680  1.00  0.00           C
ATOM   3280  CZ  PHE A 199      57.710  66.655 113.460  1.00  0.00           C
ATOM   3282  CD2 PHE A 199      56.332  66.935 111.479  1.00  0.00           C
ATOM   3284  CE2 PHE A 199      56.442  66.756 112.859  1.00  0.00           C
ATOM   3286  C   PHE A 199      57.092  65.935 107.020  1.00  0.00           C
ATOM   3287  O   PHE A 199      55.942  65.935 106.589  1.00  0.00           O
ATOM   3288  N   ALA A 200      58.142  66.116 106.200  1.00  0.00           N
ATOM   3290  CA  ALA A 200      58.041  66.265 104.770  1.00  0.00           C
ATOM   3292  CB  ALA A 200      59.241  67.115 104.320  1.00  0.00           C
ATOM   3296  C   ALA A 200      58.102  64.945 104.030  1.00  0.00           C
ATOM   3297  O   ALA A 200      58.121  64.905 102.799  1.00  0.00           O
ATOM   3298  N   GLY A 201      58.071  63.805 104.749  1.00  0.00           N
ATOM   3300  CA  GLY A 201      57.991  62.476 104.170  1.00  0.00           C
ATOM   3303  C   GLY A 201      59.282  61.925 103.650  1.00  0.00           C
ATOM   3304  O   GLY A 201      59.282  61.046 102.799  1.00  0.00           O
ATOM   3305  N   ALA A 202      60.420  62.426 104.139  1.00  0.00           N
ATOM   3307  CA  ALA A 202      61.702  61.916 103.730  1.00  0.00           C
ATOM   3309  CB  ALA A 202      62.720  63.055 103.810  1.00  0.00           C
ATOM   3313  C   ALA A 202      62.102  60.716 104.570  1.00  0.00           C
ATOM   3314  O   ALA A 202      61.611  60.535 105.680  1.00  0.00           O
ATOM   3315  N   MET A 203      62.931  59.796 104.030  1.00  0.00           N
ATOM   3317  CA  MET A 203      63.041  58.436 104.539  1.00  0.00           C
ATOM   3319  CB  MET A 203      62.250  57.445 103.650  1.00  0.00           C
ATOM   3322  CG  MET A 203      60.732  57.645 103.689  1.00  0.00           C
ATOM   3325  SD  MET A 203      59.771  56.535 102.620  1.00  0.00           S
ATOM   3326  CE  MET A 203      60.301  57.176 101.010  1.00  0.00           C
ATOM   3330  C   MET A 203      64.461  57.905 104.530  1.00  0.00           C
ATOM   3331  O   MET A 203      65.251  58.166 103.618  1.00  0.00           O
ATOM   3332  N   GLY A 204      64.820  57.055 105.499  1.00  0.00           N
ATOM   3334  CA  GLY A 204      66.102  56.366 105.460  1.00  0.00           C
ATOM   3337  C   GLY A 204      67.301  57.216 105.770  1.00  0.00           C
ATOM   3338  O   GLY A 204      67.201  58.385 106.100  1.00  0.00           O
ATOM   3339  N   TYR A 205      68.521  56.636 105.669  1.00  0.00           N
ATOM   3341  CA  TYR A 205      69.771  57.286 106.060  1.00  0.00           C
ATOM   3343  CB  TYR A 205      71.011  56.395 105.799  1.00  0.00           C
ATOM   3346  CG  TYR A 205      71.091  55.246 106.740  1.00  0.00           C
ATOM   3347  CD1 TYR A 205      70.351  54.085 106.510  1.00  0.00           C
ATOM   3349  CE1 TYR A 205      70.540  52.956 107.310  1.00  0.00           C
ATOM   3351  CZ  TYR A 205      71.470  52.995 108.339  1.00  0.00           C
ATOM   3352  OH  TYR A 205      71.650  51.836 109.100  1.00  0.00           O
ATOM   3354  CD2 TYR A 205      72.032  55.276 107.789  1.00  0.00           C
ATOM   3356  CE2 TYR A 205      72.221  54.145 108.600  1.00  0.00           C
ATOM   3358  C   TYR A 205      70.062  58.616 105.369  1.00  0.00           C
ATOM   3359  O   TYR A 205      70.591  59.536 105.990  1.00  0.00           O
ATOM   3360  N   GLY A 206      69.701  58.726 104.080  1.00  0.00           N
ATOM   3362  CA  GLY A 206      69.861  59.956 103.330  1.00  0.00           C
ATOM   3365  C   GLY A 206      68.681  60.866 103.449  1.00  0.00           C
ATOM   3366  O   GLY A 206      68.710  61.966 102.908  1.00  0.00           O
ATOM   3367  N   GLN A 207      67.581  60.436 104.100  1.00  0.00           N
ATOM   3369  CA  GLN A 207      66.302  61.125 104.039  1.00  0.00           C
ATOM   3371  CB  GLN A 207      66.231  62.405 104.900  1.00  0.00           C
ATOM   3374  CG  GLN A 207      66.251  62.166 106.430  1.00  0.00           C
ATOM   3377  CD  GLN A 207      65.012  61.426 106.950  1.00  0.00           C
ATOM   3378  OE1 GLN A 207      63.900  61.956 106.969  1.00  0.00           O
ATOM   3379  NE2 GLN A 207      65.211  60.195 107.459  1.00  0.00           N
ATOM   3382  C   GLN A 207      65.831  61.346 102.609  1.00  0.00           C
ATOM   3383  O   GLN A 207      65.650  62.465 102.130  1.00  0.00           O
ATOM   3384  N   PHE A 208      65.610  60.256 101.860  1.00  0.00           N
ATOM   3386  CA  PHE A 208      65.102  60.326 100.499  1.00  0.00           C
ATOM   3388  CB  PHE A 208      65.481  59.085  99.630  1.00  0.00           C
ATOM   3391  CG  PHE A 208      66.841  59.256  99.010  1.00  0.00           C
ATOM   3392  CD1 PHE A 208      68.001  59.245  99.790  1.00  0.00           C
ATOM   3394  CE1 PHE A 208      69.262  59.435  99.210  1.00  0.00           C
ATOM   3396  CZ  PHE A 208      69.371  59.666  97.839  1.00  0.00           C
ATOM   3398  CD2 PHE A 208      66.971  59.425  97.620  1.00  0.00           C
ATOM   3400  CE2 PHE A 208      68.231  59.635  97.039  1.00  0.00           C
ATOM   3402  C   PHE A 208      63.602  60.475 100.509  1.00  0.00           C
ATOM   3403  O   PHE A 208      62.871  59.596 100.949  1.00  0.00           O
ATOM   3404  N   MET A 209      63.102  61.605 100.000  1.00  0.00           N
ATOM   3406  CA  MET A 209      61.712  61.766  99.640  1.00  0.00           C
ATOM   3408  CB  MET A 209      61.492  63.235  99.229  1.00  0.00           C
ATOM   3411  CG  MET A 209      60.000  63.596  99.158  1.00  0.00           C
ATOM   3414  SD  MET A 209      59.602  65.295  98.730  1.00  0.00           S
ATOM   3415  CE  MET A 209      57.901  64.956  99.290  1.00  0.00           C
ATOM   3419  C   MET A 209      61.311  60.836  98.490  1.00  0.00           C
ATOM   3420  O   MET A 209      62.151  60.605  97.609  1.00  0.00           O
ATOM   3421  N   PRO A 210      60.111  60.265  98.410  1.00  0.00           N
ATOM   3422  CD  PRO A 210      59.090  60.395  99.450  1.00  0.00           C
ATOM   3425  CA  PRO A 210      59.692  59.315  97.380  1.00  0.00           C
ATOM   3427  CB  PRO A 210      58.181  59.245  97.570  1.00  0.00           C
ATOM   3430  CG  PRO A 210      57.991  59.425  99.070  1.00  0.00           C
ATOM   3433  C   PRO A 210      60.102  59.495  95.919  1.00  0.00           C
ATOM   3434  O   PRO A 210      60.632  58.566  95.310  1.00  0.00           O
ATOM   3435  N   SER A 211      59.890  60.666  95.289  1.00  0.00           N
ATOM   3437  CA  SER A 211      60.280  60.895  93.899  1.00  0.00           C
ATOM   3439  CB  SER A 211      59.672  62.176  93.270  1.00  0.00           C
ATOM   3442  OG  SER A 211      58.261  62.055  93.219  1.00  0.00           O
ATOM   3444  C   SER A 211      61.782  60.926  93.689  1.00  0.00           C
ATOM   3445  O   SER A 211      62.281  60.506  92.660  1.00  0.00           O
ATOM   3446  N   SER A 212      62.542  61.355  94.720  1.00  0.00           N
ATOM   3448  CA  SER A 212      63.970  61.116  94.790  1.00  0.00           C
ATOM   3450  CB  SER A 212      64.712  61.935  95.870  1.00  0.00           C
ATOM   3453  OG  SER A 212      64.741  63.305  95.480  1.00  0.00           O
ATOM   3455  C   SER A 212      64.382  59.676  94.930  1.00  0.00           C
ATOM   3456  O   SER A 212      65.431  59.285  94.410  1.00  0.00           O
ATOM   3457  N   TYR A 213      63.611  58.796  95.620  1.00  0.00           N
ATOM   3459  CA  TYR A 213      63.791  57.356  95.499  1.00  0.00           C
ATOM   3461  CB  TYR A 213      62.952  56.596  96.600  1.00  0.00           C
ATOM   3464  CG  TYR A 213      62.631  55.136  96.320  1.00  0.00           C
ATOM   3465  CD1 TYR A 213      63.232  54.076  97.020  1.00  0.00           C
ATOM   3467  CE1 TYR A 213      62.910  52.735  96.689  1.00  0.00           C
ATOM   3469  CZ  TYR A 213      62.000  52.456  95.660  1.00  0.00           C
ATOM   3470  OH  TYR A 213      61.691  51.176  95.160  1.00  0.00           O
ATOM   3472  CD2 TYR A 213      61.621  54.826  95.389  1.00  0.00           C
ATOM   3474  CE2 TYR A 213      61.292  53.506  95.090  1.00  0.00           C
ATOM   3476  C   TYR A 213      63.602  56.865  94.060  1.00  0.00           C
ATOM   3477  O   TYR A 213      64.471  56.206  93.489  1.00  0.00           O
ATOM   3478  N   LYS A 214      62.512  57.286  93.400  1.00  0.00           N
ATOM   3480  CA  LYS A 214      62.192  56.925  92.029  1.00  0.00           C
ATOM   3482  CB  LYS A 214      60.742  57.296  91.658  1.00  0.00           C
ATOM   3485  CG  LYS A 214      60.290  56.756  90.289  1.00  0.00           C
ATOM   3488  CD  LYS A 214      58.811  57.046  90.000  1.00  0.00           C
ATOM   3491  CE  LYS A 214      58.331  56.456  88.660  1.00  0.00           C
ATOM   3494  NZ  LYS A 214      56.992  56.966  88.299  1.00  0.00           N
ATOM   3498  C   LYS A 214      63.212  57.326  90.989  1.00  0.00           C
ATOM   3499  O   LYS A 214      63.500  56.605  90.030  1.00  0.00           O
ATOM   3500  N   GLN A 215      63.820  58.515  91.160  1.00  0.00           N
ATOM   3502  CA  GLN A 215      64.812  58.985  90.229  1.00  0.00           C
ATOM   3504  CB  GLN A 215      64.741  60.516  90.149  1.00  0.00           C
ATOM   3507  CG  GLN A 215      63.461  60.976  89.450  1.00  0.00           C
ATOM   3510  CD  GLN A 215      63.391  62.496  89.500  1.00  0.00           C
ATOM   3511  OE1 GLN A 215      64.371  63.195  89.220  1.00  0.00           O
ATOM   3512  NE2 GLN A 215      62.211  63.026  89.880  1.00  0.00           N
ATOM   3515  C   GLN A 215      66.242  58.546  90.490  1.00  0.00           C
ATOM   3516  O   GLN A 215      67.021  58.385  89.539  1.00  0.00           O
ATOM   3517  N   TYR A 216      66.632  58.375  91.770  1.00  0.00           N
ATOM   3519  CA  TYR A 216      68.031  58.385  92.140  1.00  0.00           C
ATOM   3521  CB  TYR A 216      68.411  59.686  92.899  1.00  0.00           C
ATOM   3524  CG  TYR A 216      68.021  60.926  92.150  1.00  0.00           C
ATOM   3525  CD1 TYR A 216      68.681  61.335  90.979  1.00  0.00           C
ATOM   3527  CE1 TYR A 216      68.261  62.485  90.299  1.00  0.00           C
ATOM   3529  CZ  TYR A 216      67.191  63.246  90.799  1.00  0.00           C
ATOM   3530  OH  TYR A 216      66.720  64.375  90.109  1.00  0.00           O
ATOM   3532  CD2 TYR A 216      66.971  61.715  92.640  1.00  0.00           C
ATOM   3534  CE2 TYR A 216      66.551  62.865  91.969  1.00  0.00           C
ATOM   3536  C   TYR A 216      68.401  57.246  93.060  1.00  0.00           C
ATOM   3537  O   TYR A 216      69.592  56.995  93.270  1.00  0.00           O
ATOM   3538  N   ALA A 217      67.451  56.506  93.650  1.00  0.00           N
ATOM   3540  CA  ALA A 217      67.790  55.355  94.459  1.00  0.00           C
ATOM   3542  CB  ALA A 217      66.621  54.905  95.339  1.00  0.00           C
ATOM   3546  C   ALA A 217      68.401  54.206  93.660  1.00  0.00           C
ATOM   3547  O   ALA A 217      68.071  53.996  92.490  1.00  0.00           O
ATOM   3548  N   VAL A 218      69.392  53.496  94.240  1.00  0.00           N
ATOM   3550  CA  VAL A 218      70.081  52.426  93.520  1.00  0.00           C
ATOM   3552  CB  VAL A 218      71.431  52.835  92.920  1.00  0.00           C
ATOM   3554  CG1 VAL A 218      72.011  51.686  92.070  1.00  0.00           C
ATOM   3558  CG2 VAL A 218      71.201  54.045  92.010  1.00  0.00           C
ATOM   3562  C   VAL A 218      70.321  51.265  94.450  1.00  0.00           C
ATOM   3563  O   VAL A 218      70.892  51.436  95.520  1.00  0.00           O
ATOM   3564  N   ASP A 219      69.941  50.035  94.030  1.00  0.00           N
ATOM   3566  CA  ASP A 219      70.391  48.796  94.660  1.00  0.00           C
ATOM   3568  CB  ASP A 219      69.651  47.605  93.960  1.00  0.00           C
ATOM   3571  CG  ASP A 219      70.091  46.226  94.410  1.00  0.00           C
ATOM   3572  OD1 ASP A 219      70.941  46.116  95.310  1.00  0.00           O
ATOM   3573  OD2 ASP A 219      69.561  45.235  93.829  1.00  0.00           O
ATOM   3574  C   ASP A 219      71.930  48.706  94.650  1.00  0.00           C
ATOM   3575  O   ASP A 219      72.602  48.585  93.619  1.00  0.00           O
ATOM   3576  N   PHE A 220      72.552  48.895  95.830  1.00  0.00           N
ATOM   3578  CA  PHE A 220      73.981  49.076  95.900  1.00  0.00           C
ATOM   3580  CB  PHE A 220      74.271  50.446  96.570  1.00  0.00           C
ATOM   3583  CG  PHE A 220      75.671  50.895  96.259  1.00  0.00           C
ATOM   3584  CD1 PHE A 220      76.011  51.256  94.950  1.00  0.00           C
ATOM   3586  CE1 PHE A 220      77.331  51.626  94.630  1.00  0.00           C
ATOM   3588  CZ  PHE A 220      78.290  51.675  95.639  1.00  0.00           C
ATOM   3590  CD2 PHE A 220      76.641  50.985  97.270  1.00  0.00           C
ATOM   3592  CE2 PHE A 220      77.941  51.366  96.959  1.00  0.00           C
ATOM   3594  C   PHE A 220      74.540  47.916  96.720  1.00  0.00           C
ATOM   3595  O   PHE A 220      75.711  47.546  96.579  1.00  0.00           O
ATOM   3596  N   SER A 221      73.651  47.316  97.540  1.00  0.00           N
ATOM   3598  CA  SER A 221      73.731  46.025  98.180  1.00  0.00           C
ATOM   3600  CB  SER A 221      72.481  45.815  99.080  1.00  0.00           C
ATOM   3603  OG  SER A 221      72.492  44.586  99.819  1.00  0.00           O
ATOM   3605  C   SER A 221      73.872  44.875  97.199  1.00  0.00           C
ATOM   3606  O   SER A 221      74.601  43.926  97.450  1.00  0.00           O
ATOM   3607  N   GLY A 222      73.161  44.905  96.049  1.00  0.00           N
ATOM   3609  CA  GLY A 222      73.110  43.835  95.070  1.00  0.00           C
ATOM   3612  C   GLY A 222      72.291  42.686  95.560  1.00  0.00           C
ATOM   3613  O   GLY A 222      72.571  41.526  95.249  1.00  0.00           O
ATOM   3614  N   ASP A 223      71.251  42.965  96.359  1.00  0.00           N
ATOM   3616  CA  ASP A 223      70.391  41.966  96.950  1.00  0.00           C
ATOM   3618  CB  ASP A 223      70.201  42.296  98.460  1.00  0.00           C
ATOM   3621  CG  ASP A 223      69.601  43.666  98.740  1.00  0.00           C
ATOM   3622  OD1 ASP A 223      68.922  44.235  97.859  1.00  0.00           O
ATOM   3623  OD2 ASP A 223      69.771  44.105  99.900  1.00  0.00           O
ATOM   3624  C   ASP A 223      69.062  41.865  96.229  1.00  0.00           C
ATOM   3625  O   ASP A 223      68.290  40.916  96.430  1.00  0.00           O
ATOM   3626  N   GLY A 224      68.791  42.826  95.329  1.00  0.00           N
ATOM   3628  CA  GLY A 224      67.650  42.876  94.440  1.00  0.00           C
ATOM   3631  C   GLY A 224      66.551  43.776  94.880  1.00  0.00           C
ATOM   3632  O   GLY A 224      65.491  43.846  94.259  1.00  0.00           O
ATOM   3633  N   HIS A 225      66.731  44.505  95.970  1.00  0.00           N
ATOM   3635  CA  HIS A 225      65.741  45.395  96.509  1.00  0.00           C
ATOM   3637  CB  HIS A 225      65.262  44.895  97.900  1.00  0.00           C
ATOM   3640  ND1 HIS A 225      63.622  43.366  98.969  1.00  0.00           N
ATOM   3641  CG  HIS A 225      64.491  43.596  97.908  1.00  0.00           C
ATOM   3642  CE1 HIS A 225      63.331  42.086  98.899  1.00  0.00           C
ATOM   3644  NE2 HIS A 225      63.922  41.496  97.839  1.00  0.00           N
ATOM   3646  CD2 HIS A 225      64.672  42.456  97.210  1.00  0.00           C
ATOM   3648  C   HIS A 225      66.451  46.715  96.649  1.00  0.00           C
ATOM   3649  O   HIS A 225      67.661  46.795  96.509  1.00  0.00           O
ATOM   3650  N   ILE A 226      65.761  47.826  96.919  1.00  0.00           N
ATOM   3652  CA  ILE A 226      66.461  49.045  97.290  1.00  0.00           C
ATOM   3654  CB  ILE A 226      66.671  50.006  96.119  1.00  0.00           C
ATOM   3656  CG2 ILE A 226      65.341  50.416  95.470  1.00  0.00           C
ATOM   3660  CG1 ILE A 226      67.611  51.206  96.439  1.00  0.00           C
ATOM   3663  CD  ILE A 226      67.221  52.166  97.570  1.00  0.00           C
ATOM   3667  C   ILE A 226      65.821  49.625  98.530  1.00  0.00           C
ATOM   3668  O   ILE A 226      64.701  50.145  98.569  1.00  0.00           O
ATOM   3669  N   ASN A 227      66.582  49.565  99.630  1.00  0.00           N
ATOM   3671  CA  ASN A 227      66.070  49.846 100.949  1.00  0.00           C
ATOM   3673  CB  ASN A 227      66.352  48.616 101.850  1.00  0.00           C
ATOM   3676  CG  ASN A 227      65.801  48.746 103.259  1.00  0.00           C
ATOM   3677  OD1 ASN A 227      65.071  49.686 103.579  1.00  0.00           O
ATOM   3678  ND2 ASN A 227      66.131  47.785 104.139  1.00  0.00           N
ATOM   3681  C   ASN A 227      66.731  51.116 101.460  1.00  0.00           C
ATOM   3682  O   ASN A 227      67.931  51.186 101.710  1.00  0.00           O
ATOM   3683  N   LEU A 228      65.930  52.166 101.710  1.00  0.00           N
ATOM   3685  CA  LEU A 228      66.451  53.416 102.240  1.00  0.00           C
ATOM   3687  CB  LEU A 228      65.400  54.546 102.109  1.00  0.00           C
ATOM   3690  CG  LEU A 228      64.841  54.775 100.680  1.00  0.00           C
ATOM   3692  CD1 LEU A 228      63.731  55.825 100.730  1.00  0.00           C
ATOM   3696  CD2 LEU A 228      65.930  55.225  99.710  1.00  0.00           C
ATOM   3700  C   LEU A 228      66.900  53.276 103.709  1.00  0.00           C
ATOM   3701  O   LEU A 228      67.650  54.105 104.240  1.00  0.00           O
ATOM   3702  N   TRP A 229      66.470  52.186 104.360  1.00  0.00           N
ATOM   3704  CA  TRP A 229      66.882  51.745 105.680  1.00  0.00           C
ATOM   3706  CB  TRP A 229      65.691  51.125 106.479  1.00  0.00           C
ATOM   3709  CG  TRP A 229      64.581  52.065 106.820  1.00  0.00           C
ATOM   3710  CD1 TRP A 229      64.360  52.546 108.079  1.00  0.00           C
ATOM   3712  NE1 TRP A 229      63.302  53.426 108.070  1.00  0.00           N
ATOM   3714  CE2 TRP A 229      62.812  53.515 106.799  1.00  0.00           C
ATOM   3715  CD2 TRP A 229      63.570  52.645 105.979  1.00  0.00           C
ATOM   3716  CE3 TRP A 229      63.242  52.515 104.630  1.00  0.00           C
ATOM   3718  CZ3 TRP A 229      62.172  53.255 104.119  1.00  0.00           C
ATOM   3720  CZ2 TRP A 229      61.782  54.276 106.290  1.00  0.00           C
ATOM   3722  CH2 TRP A 229      61.470  54.136 104.939  1.00  0.00           C
ATOM   3724  C   TRP A 229      67.970  50.685 105.660  1.00  0.00           C
ATOM   3725  O   TRP A 229      68.451  50.295 106.729  1.00  0.00           O
ATOM   3726  N   ASP A 230      68.462  50.225 104.490  1.00  0.00           N
ATOM   3728  CA  ASP A 230      69.761  49.575 104.430  1.00  0.00           C
ATOM   3730  CB  ASP A 230      69.881  48.485 103.309  1.00  0.00           C
ATOM   3733  CG  ASP A 230      71.161  47.686 103.540  1.00  0.00           C
ATOM   3734  OD1 ASP A 230      72.232  48.096 102.999  1.00  0.00           O
ATOM   3735  OD2 ASP A 230      71.122  46.815 104.450  1.00  0.00           O
ATOM   3736  C   ASP A 230      70.831  50.666 104.290  1.00  0.00           C
ATOM   3737  O   ASP A 230      70.642  51.626 103.530  1.00  0.00           O
ATOM   3738  N   PRO A 231      71.961  50.625 104.990  1.00  0.00           N
ATOM   3739  CD  PRO A 231      72.212  49.716 106.100  1.00  0.00           C
ATOM   3742  CA  PRO A 231      72.970  51.645 104.860  1.00  0.00           C
ATOM   3744  CB  PRO A 231      73.911  51.416 106.060  1.00  0.00           C
ATOM   3747  CG  PRO A 231      73.681  49.945 106.440  1.00  0.00           C
ATOM   3750  C   PRO A 231      73.701  51.556 103.540  1.00  0.00           C
ATOM   3751  O   PRO A 231      74.031  52.605 102.999  1.00  0.00           O
ATOM   3752  N   VAL A 232      73.981  50.355 102.999  1.00  0.00           N
ATOM   3754  CA  VAL A 232      74.751  50.186 101.770  1.00  0.00           C
ATOM   3756  CB  VAL A 232      75.111  48.715 101.518  1.00  0.00           C
ATOM   3758  CG1 VAL A 232      75.911  48.566 100.210  1.00  0.00           C
ATOM   3762  CG2 VAL A 232      75.971  48.195 102.690  1.00  0.00           C
ATOM   3766  C   VAL A 232      74.040  50.786 100.570  1.00  0.00           C
ATOM   3767  O   VAL A 232      74.631  51.545  99.799  1.00  0.00           O
ATOM   3768  N   ASP A 233      72.731  50.535 100.429  1.00  0.00           N
ATOM   3770  CA  ASP A 233      71.900  51.176  99.430  1.00  0.00           C
ATOM   3772  CB  ASP A 233      70.461  50.666  99.549  1.00  0.00           C
ATOM   3775  CG  ASP A 233      70.391  49.206  99.158  1.00  0.00           C
ATOM   3776  OD1 ASP A 233      71.361  48.686  98.540  1.00  0.00           O
ATOM   3777  OD2 ASP A 233      69.301  48.636  99.410  1.00  0.00           O
ATOM   3778  C   ASP A 233      71.882  52.686  99.549  1.00  0.00           C
ATOM   3779  O   ASP A 233      72.021  53.436  98.589  1.00  0.00           O
ATOM   3780  N   ALA A 234      71.781  53.195 100.789  1.00  0.00           N
ATOM   3782  CA  ALA A 234      71.841  54.606 101.060  1.00  0.00           C
ATOM   3784  CB  ALA A 234      71.512  54.875 102.529  1.00  0.00           C
ATOM   3788  C   ALA A 234      73.132  55.306 100.649  1.00  0.00           C
ATOM   3789  O   ALA A 234      73.091  56.405 100.109  1.00  0.00           O
ATOM   3790  N   ILE A 235      74.301  54.656 100.820  1.00  0.00           N
ATOM   3792  CA  ILE A 235      75.551  55.105 100.219  1.00  0.00           C
ATOM   3794  CB  ILE A 235      76.701  54.145 100.549  1.00  0.00           C
ATOM   3796  CG2 ILE A 235      78.001  54.546  99.819  1.00  0.00           C
ATOM   3800  CG1 ILE A 235      76.961  53.996 102.070  1.00  0.00           C
ATOM   3803  CD  ILE A 235      77.151  55.326 102.789  1.00  0.00           C
ATOM   3807  C   ILE A 235      75.461  55.265  98.700  1.00  0.00           C
ATOM   3808  O   ILE A 235      75.801  56.305  98.149  1.00  0.00           O
ATOM   3809  N   GLY A 236      74.922  54.245  97.990  1.00  0.00           N
ATOM   3811  CA  GLY A 236      74.771  54.266  96.539  1.00  0.00           C
ATOM   3814  C   GLY A 236      73.762  55.256  96.030  1.00  0.00           C
ATOM   3815  O   GLY A 236      74.012  56.015  95.100  1.00  0.00           O
ATOM   3816  N   SER A 237      72.581  55.306  96.658  1.00  0.00           N
ATOM   3818  CA  SER A 237      71.512  56.246  96.369  1.00  0.00           C
ATOM   3820  CB  SER A 237      70.271  56.036  97.270  1.00  0.00           C
ATOM   3823  OG  SER A 237      69.680  54.756  97.049  1.00  0.00           O
ATOM   3825  C   SER A 237      71.900  57.695  96.518  1.00  0.00           C
ATOM   3826  O   SER A 237      71.611  58.515  95.649  1.00  0.00           O
ATOM   3827  N   VAL A 238      72.622  58.065  97.620  1.00  0.00           N
ATOM   3829  CA  VAL A 238      73.211  59.396  97.768  1.00  0.00           C
ATOM   3831  CB  VAL A 238      73.861  59.616  99.139  1.00  0.00           C
ATOM   3833  CG1 VAL A 238      74.651  60.936  99.210  1.00  0.00           C
ATOM   3837  CG2 VAL A 238      72.762  59.676 100.219  1.00  0.00           C
ATOM   3841  C   VAL A 238      74.220  59.686  96.679  1.00  0.00           C
ATOM   3842  O   VAL A 238      74.181  60.735  96.040  1.00  0.00           O
ATOM   3843  N   ALA A 239      75.102  58.715  96.380  1.00  0.00           N
ATOM   3845  CA  ALA A 239      76.070  58.826  95.320  1.00  0.00           C
ATOM   3847  CB  ALA A 239      76.951  57.566  95.369  1.00  0.00           C
ATOM   3851  C   ALA A 239      75.481  59.035  93.920  1.00  0.00           C
ATOM   3852  O   ALA A 239      75.922  59.926  93.180  1.00  0.00           O
ATOM   3853  N   ASN A 240      74.441  58.266  93.520  1.00  0.00           N
ATOM   3855  CA  ASN A 240      73.710  58.455  92.280  1.00  0.00           C
ATOM   3857  CB  ASN A 240      72.681  57.316  92.070  1.00  0.00           C
ATOM   3860  CG  ASN A 240      72.032  57.335  90.690  1.00  0.00           C
ATOM   3861  OD1 ASN A 240      72.571  57.795  89.669  1.00  0.00           O
ATOM   3862  ND2 ASN A 240      70.782  56.826  90.600  1.00  0.00           N
ATOM   3865  C   ASN A 240      73.021  59.805  92.199  1.00  0.00           C
ATOM   3866  O   ASN A 240      73.071  60.485  91.170  1.00  0.00           O
ATOM   3867  N   TYR A 241      72.411  60.246  93.320  1.00  0.00           N
ATOM   3869  CA  TYR A 241      71.781  61.535  93.449  1.00  0.00           C
ATOM   3871  CB  TYR A 241      71.131  61.596  94.860  1.00  0.00           C
ATOM   3874  CG  TYR A 241      70.351  62.846  95.130  1.00  0.00           C
ATOM   3875  CD1 TYR A 241      71.011  64.036  95.480  1.00  0.00           C
ATOM   3877  CE1 TYR A 241      70.281  65.195  95.770  1.00  0.00           C
ATOM   3879  CZ  TYR A 241      68.891  65.146  95.740  1.00  0.00           C
ATOM   3880  OH  TYR A 241      68.161  66.285  96.089  1.00  0.00           O
ATOM   3882  CD2 TYR A 241      68.951  62.826  95.109  1.00  0.00           C
ATOM   3884  CE2 TYR A 241      68.221  63.975  95.399  1.00  0.00           C
ATOM   3886  C   TYR A 241      72.762  62.686  93.190  1.00  0.00           C
ATOM   3887  O   TYR A 241      72.451  63.625  92.450  1.00  0.00           O
ATOM   3888  N   PHE A 242      73.981  62.605  93.750  1.00  0.00           N
ATOM   3890  CA  PHE A 242      75.081  63.505  93.439  1.00  0.00           C
ATOM   3892  CB  PHE A 242      76.242  63.316  94.440  1.00  0.00           C
ATOM   3895  CG  PHE A 242      76.032  64.225  95.610  1.00  0.00           C
ATOM   3896  CD1 PHE A 242      75.271  63.855  96.740  1.00  0.00           C
ATOM   3898  CE1 PHE A 242      75.091  64.755  97.789  1.00  0.00           C
ATOM   3900  CZ  PHE A 242      75.632  66.036  97.710  1.00  0.00           C
ATOM   3902  CD2 PHE A 242      76.601  65.495  95.569  1.00  0.00           C
ATOM   3904  CE2 PHE A 242      76.391  66.416  96.600  1.00  0.00           C
ATOM   3906  C   PHE A 242      75.601  63.545  92.010  1.00  0.00           C
ATOM   3907  O   PHE A 242      75.761  64.636  91.460  1.00  0.00           O
ATOM   3908  N   LYS A 243      75.842  62.395  91.320  1.00  0.00           N
ATOM   3910  CA  LYS A 243      76.291  62.416  89.920  1.00  0.00           C
ATOM   3912  CB  LYS A 243      76.691  60.996  89.360  1.00  0.00           C
ATOM   3915  CG  LYS A 243      75.601  60.105  88.719  1.00  0.00           C
ATOM   3918  CD  LYS A 243      76.131  58.926  87.850  1.00  0.00           C
ATOM   3921  CE  LYS A 243      74.981  58.096  87.260  1.00  0.00           C
ATOM   3924  NZ  LYS A 243      75.431  56.826  86.649  1.00  0.00           N
ATOM   3928  C   LYS A 243      75.220  63.086  89.049  1.00  0.00           C
ATOM   3929  O   LYS A 243      75.512  63.945  88.209  1.00  0.00           O
ATOM   3930  N   ALA A 244      73.942  62.765  89.329  1.00  0.00           N
ATOM   3932  CA  ALA A 244      72.790  63.235  88.600  1.00  0.00           C
ATOM   3934  CB  ALA A 244      71.540  62.465  89.070  1.00  0.00           C
ATOM   3938  C   ALA A 244      72.512  64.726  88.729  1.00  0.00           C
ATOM   3939  O   ALA A 244      71.930  65.316  87.820  1.00  0.00           O
ATOM   3940  N   HIS A 245      72.921  65.365  89.829  1.00  0.00           N
ATOM   3942  CA  HIS A 245      72.821  66.805  90.000  1.00  0.00           C
ATOM   3944  CB  HIS A 245      72.441  67.155  91.469  1.00  0.00           C
ATOM   3947  ND1 HIS A 245      70.601  65.666  92.439  1.00  0.00           N
ATOM   3949  CG  HIS A 245      71.001  66.835  91.829  1.00  0.00           C
ATOM   3950  CE1 HIS A 245      69.301  65.816  92.780  1.00  0.00           C
ATOM   3952  NE2 HIS A 245      68.831  66.996  92.460  1.00  0.00           N
ATOM   3953  CD2 HIS A 245      69.901  67.646  91.840  1.00  0.00           C
ATOM   3955  C   HIS A 245      74.091  67.535  89.570  1.00  0.00           C
ATOM   3956  O   HIS A 245      74.271  68.706  89.890  1.00  0.00           O
ATOM   3957  N   GLY A 246      74.992  66.875  88.810  1.00  0.00           N
ATOM   3959  CA  GLY A 246      76.151  67.535  88.230  1.00  0.00           C
ATOM   3962  C   GLY A 246      77.312  67.616  89.179  1.00  0.00           C
ATOM   3963  O   GLY A 246      77.921  68.676  89.329  1.00  0.00           O
ATOM   3964  N   TRP A 247      77.622  66.496  89.860  1.00  0.00           N
ATOM   3966  CA  TRP A 247      78.872  66.335  90.569  1.00  0.00           C
ATOM   3968  CB  TRP A 247      78.781  65.286  91.720  1.00  0.00           C
ATOM   3971  CG  TRP A 247      80.042  65.206  92.530  1.00  0.00           C
ATOM   3972  CD1 TRP A 247      81.122  64.375  92.329  1.00  0.00           C
ATOM   3974  NE1 TRP A 247      82.150  64.776  93.139  1.00  0.00           N
ATOM   3976  CE2 TRP A 247      81.751  65.836  93.890  1.00  0.00           C
ATOM   3977  CD2 TRP A 247      80.421  66.136  93.540  1.00  0.00           C
ATOM   3978  CE3 TRP A 247      79.751  67.185  94.179  1.00  0.00           C
ATOM   3980  CZ3 TRP A 247      80.421  67.875  95.189  1.00  0.00           C
ATOM   3982  CZ2 TRP A 247      82.431  66.545  94.860  1.00  0.00           C
ATOM   3984  CH2 TRP A 247      81.741  67.575  95.499  1.00  0.00           C
ATOM   3986  C   TRP A 247      79.972  65.905  89.599  1.00  0.00           C
ATOM   3987  O   TRP A 247      79.921  64.835  88.999  1.00  0.00           O
ATOM   3988  N   VAL A 248      81.001  66.735  89.450  1.00  0.00           N
ATOM   3990  CA  VAL A 248      82.192  66.375  88.689  1.00  0.00           C
ATOM   3992  CB  VAL A 248      82.732  67.566  87.899  1.00  0.00           C
ATOM   3994  CG1 VAL A 248      82.721  68.825  88.790  1.00  0.00           C
ATOM   3998  CG2 VAL A 248      84.141  67.295  87.339  1.00  0.00           C
ATOM   4002  C   VAL A 248      83.242  65.805  89.630  1.00  0.00           C
ATOM   4003  O   VAL A 248      83.561  66.396  90.669  1.00  0.00           O
ATOM   4004  N   LYS A 249      83.811  64.615  89.340  1.00  0.00           N
ATOM   4006  CA  LYS A 249      84.832  64.055  90.200  1.00  0.00           C
ATOM   4008  CB  LYS A 249      85.121  62.546  89.950  1.00  0.00           C
ATOM   4011  CG  LYS A 249      86.072  62.186  88.799  1.00  0.00           C
ATOM   4014  CD  LYS A 249      86.531  60.706  88.780  1.00  0.00           C
ATOM   4017  CE  LYS A 249      85.491  59.705  89.300  1.00  0.00           C
ATOM   4020  NZ  LYS A 249      85.862  58.315  88.979  1.00  0.00           N
ATOM   4024  C   LYS A 249      86.131  64.846  90.180  1.00  0.00           C
ATOM   4025  O   LYS A 249      86.581  65.386  89.170  1.00  0.00           O
ATOM   4026  N   GLY A 250      86.791  64.916  91.350  1.00  0.00           N
ATOM   4028  CA  GLY A 250      88.131  65.456  91.499  1.00  0.00           C
ATOM   4031  C   GLY A 250      88.181  66.916  91.829  1.00  0.00           C
ATOM   4032  O   GLY A 250      89.040  67.346  92.609  1.00  0.00           O
ATOM   4033  N   ASP A 251      87.262  67.715  91.259  1.00  0.00           N
ATOM   4035  CA  ASP A 251      87.090  69.136  91.479  1.00  0.00           C
ATOM   4037  CB  ASP A 251      85.882  69.676  90.660  1.00  0.00           C
ATOM   4040  CG  ASP A 251      86.271  70.136  89.259  1.00  0.00           C
ATOM   4041  OD1 ASP A 251      87.441  69.895  88.880  1.00  0.00           O
ATOM   4042  OD2 ASP A 251      85.430  70.795  88.600  1.00  0.00           O
ATOM   4043  C   ASP A 251      87.001  69.606  92.929  1.00  0.00           C
ATOM   4044  O   ASP A 251      86.641  68.886  93.859  1.00  0.00           O
ATOM   4045  N   GLN A 252      87.381  70.886  93.149  1.00  0.00           N
ATOM   4047  CA  GLN A 252      87.252  71.625  94.389  1.00  0.00           C
ATOM   4049  CB  GLN A 252      87.930  73.026  94.270  1.00  0.00           C
ATOM   4052  CG  GLN A 252      89.361  72.995  93.670  1.00  0.00           C
ATOM   4055  CD  GLN A 252      89.881  74.416  93.410  1.00  0.00           C
ATOM   4056  OE1 GLN A 252      89.161  75.305  92.950  1.00  0.00           O
ATOM   4057  NE2 GLN A 252      91.191  74.625  93.680  1.00  0.00           N
ATOM   4060  C   GLN A 252      85.792  71.816  94.780  1.00  0.00           C
ATOM   4061  O   GLN A 252      84.931  71.966  93.910  1.00  0.00           O
ATOM   4062  N   VAL A 253      85.441  71.835  96.070  1.00  0.00           N
ATOM   4064  CA  VAL A 253      84.071  72.155  96.469  1.00  0.00           C
ATOM   4066  CB  VAL A 253      83.721  71.536  97.810  1.00  0.00           C
ATOM   4068  CG1 VAL A 253      82.300  71.935  98.270  1.00  0.00           C
ATOM   4072  CG2 VAL A 253      83.791  70.006  97.640  1.00  0.00           C
ATOM   4076  C   VAL A 253      83.911  73.655  96.539  1.00  0.00           C
ATOM   4077  O   VAL A 253      83.070  74.276  95.890  1.00  0.00           O
ATOM   4078  N   ALA A 254      84.800  74.276  97.310  1.00  0.00           N
ATOM   4080  CA  ALA A 254      84.911  75.685  97.430  1.00  0.00           C
ATOM   4082  CB  ALA A 254      84.001  76.226  98.549  1.00  0.00           C
ATOM   4086  C   ALA A 254      86.371  75.875  97.740  1.00  0.00           C
ATOM   4087  O   ALA A 254      87.042  74.945  98.180  1.00  0.00           O
ATOM   4088  N   VAL A 255      86.900  77.075  97.500  1.00  0.00           N
ATOM   4090  CA  VAL A 255      88.221  77.445  97.990  1.00  0.00           C
ATOM   4092  CB  VAL A 255      89.291  77.695  96.930  1.00  0.00           C
ATOM   4094  CG1 VAL A 255      89.481  76.426  96.089  1.00  0.00           C
ATOM   4098  CG2 VAL A 255      88.941  78.866  96.000  1.00  0.00           C
ATOM   4102  C   VAL A 255      88.032  78.685  98.820  1.00  0.00           C
ATOM   4103  O   VAL A 255      87.182  79.515  98.530  1.00  0.00           O
ATOM   4104  N   MET A 256      88.801  78.855  99.900  1.00  0.00           N
ATOM   4106  CA  MET A 256      88.782  80.075 100.660  1.00  0.00           C
ATOM   4108  CB  MET A 256      89.451  79.875 102.030  1.00  0.00           C
ATOM   4111  CG  MET A 256      89.161  80.996 103.049  1.00  0.00           C
ATOM   4114  SD  MET A 256      90.041  80.786 104.620  1.00  0.00           S
ATOM   4115  CE  MET A 256      89.141  79.316 105.180  1.00  0.00           C
ATOM   4119  C   MET A 256      89.411  81.216  99.880  1.00  0.00           C
ATOM   4120  O   MET A 256      90.361  81.055  99.100  1.00  0.00           O
ATOM   4121  N   ALA A 257      88.861  82.425 100.070  1.00  0.00           N
ATOM   4123  CA  ALA A 257      89.391  83.646  99.549  1.00  0.00           C
ATOM   4125  CB  ALA A 257      88.242  84.536  99.060  1.00  0.00           C
ATOM   4129  C   ALA A 257      90.161  84.346 100.649  1.00  0.00           C
ATOM   4130  O   ALA A 257      89.720  84.446 101.790  1.00  0.00           O
ATOM   4131  N   ASN A 258      91.352  84.875 100.320  1.00  0.00           N
ATOM   4133  CA  ASN A 258      92.011  85.816 101.200  1.00  0.00           C
ATOM   4135  CB  ASN A 258      93.550  85.825 101.100  1.00  0.00           C
ATOM   4138  CG  ASN A 258      94.141  84.416 101.089  1.00  0.00           C
ATOM   4139  OD1 ASN A 258      94.031  83.636 102.039  1.00  0.00           O
ATOM   4140  ND2 ASN A 258      94.860  84.096  99.990  1.00  0.00           N
ATOM   4143  C   ASN A 258      91.501  87.195 100.830  1.00  0.00           C
ATOM   4144  O   ASN A 258      91.321  87.506  99.660  1.00  0.00           O
ATOM   4145  N   GLY A 259      91.241  88.056 101.829  1.00  0.00           N
ATOM   4147  CA  GLY A 259      90.731  89.396 101.609  1.00  0.00           C
ATOM   4150  C   GLY A 259      89.400  89.586 102.260  1.00  0.00           C
ATOM   4151  O   GLY A 259      88.971  88.805 103.100  1.00  0.00           O
ATOM   4152  N   GLN A 260      88.712  90.676 101.910  1.00  0.00           N
ATOM   4154  CA  GLN A 260      87.411  90.956 102.469  1.00  0.00           C
ATOM   4156  CB  GLN A 260      87.532  91.875 103.719  1.00  0.00           C
ATOM   4159  CG  GLN A 260      86.451  91.706 104.819  1.00  0.00           C
ATOM   4162  CD  GLN A 260      86.632  90.506 105.780  1.00  0.00           C
ATOM   4163  OE1 GLN A 260      86.101  90.556 106.890  1.00  0.00           O
ATOM   4164  NE2 GLN A 260      87.290  89.416 105.339  1.00  0.00           N
ATOM   4167  C   GLN A 260      86.711  91.706 101.370  1.00  0.00           C
ATOM   4168  O   GLN A 260      87.332  92.536 100.710  1.00  0.00           O
ATOM   4169  N   ALA A 261      85.421  91.435 101.189  1.00  0.00           N
ATOM   4171  CA  ALA A 261      84.622  92.195 100.268  1.00  0.00           C
ATOM   4173  CB  ALA A 261      84.422  91.305  99.039  1.00  0.00           C
ATOM   4177  C   ALA A 261      83.321  92.635 100.970  1.00  0.00           C
ATOM   4178  O   ALA A 261      82.452  91.806 101.240  1.00  0.00           O
ATOM   4179  N   PRO A 262      83.181  93.906 101.349  1.00  0.00           N
ATOM   4180  CD  PRO A 262      84.391  94.655 101.740  1.00  0.00           C
ATOM   4183  CA  PRO A 262      82.021  94.316 102.150  1.00  0.00           C
ATOM   4185  CB  PRO A 262      82.571  95.405 103.090  1.00  0.00           C
ATOM   4188  CG  PRO A 262      83.891  95.886 102.480  1.00  0.00           C
ATOM   4191  C   PRO A 262      80.911  94.886 101.290  1.00  0.00           C
ATOM   4192  O   PRO A 262      79.790  95.016 101.759  1.00  0.00           O
ATOM   4193  N   GLY A 263      81.210  95.265 100.040  1.00  0.00           N
ATOM   4195  CA  GLY A 263      80.340  96.076  99.189  1.00  0.00           C
ATOM   4198  C   GLY A 263      79.351  95.325  98.320  1.00  0.00           C
ATOM   4199  O   GLY A 263      78.831  95.905  97.369  1.00  0.00           O
ATOM   4200  N   LEU A 264      79.111  94.026  98.549  1.00  0.00           N
ATOM   4202  CA  LEU A 264      78.311  93.166  97.690  1.00  0.00           C
ATOM   4204  CB  LEU A 264      79.231  92.416  96.670  1.00  0.00           C
ATOM   4207  CG  LEU A 264      80.112  93.305  95.760  1.00  0.00           C
ATOM   4209  CD1 LEU A 264      81.361  92.596  95.200  1.00  0.00           C
ATOM   4213  CD2 LEU A 264      79.351  93.996  94.620  1.00  0.00           C
ATOM   4217  C   LEU A 264      77.521  92.176  98.600  1.00  0.00           C
ATOM   4218  O   LEU A 264      78.161  91.695  99.530  1.00  0.00           O
ATOM   4219  N   PRO A 265      76.221  91.835  98.479  1.00  0.00           N
ATOM   4220  CD  PRO A 265      75.301  92.685  97.729  1.00  0.00           C
ATOM   4223  CA  PRO A 265      75.501  90.965  99.460  1.00  0.00           C
ATOM   4225  CB  PRO A 265      74.062  91.536  99.480  1.00  0.00           C
ATOM   4228  CG  PRO A 265      74.062  92.796  98.600  1.00  0.00           C
ATOM   4231  C   PRO A 265      75.411  89.435  99.150  1.00  0.00           C
ATOM   4232  O   PRO A 265      74.812  89.136  98.119  1.00  0.00           O
ATOM   4233  N   ASN A 266      75.901  88.485 100.008  1.00  0.00           N
ATOM   4235  CA  ASN A 266      75.941  87.005  99.839  1.00  0.00           C
ATOM   4237  CB  ASN A 266      76.741  86.185 100.929  1.00  0.00           C
ATOM   4240  CG  ASN A 266      76.442  86.435 102.420  1.00  0.00           C
ATOM   4241  OD1 ASN A 266      76.900  85.676 103.280  1.00  0.00           O
ATOM   4242  ND2 ASN A 266      75.680  87.456 102.810  1.00  0.00           N
ATOM   4245  C   ASN A 266      74.691  86.136  99.589  1.00  0.00           C
ATOM   4246  O   ASN A 266      73.581  86.426 100.008  1.00  0.00           O
ATOM   4247  N   GLY A 267      74.951  84.935  98.999  1.00  0.00           N
ATOM   4249  CA  GLY A 267      74.132  83.716  99.158  1.00  0.00           C
ATOM   4252  C   GLY A 267      74.841  82.555  98.510  1.00  0.00           C
ATOM   4253  O   GLY A 267      76.032  82.666  98.230  1.00  0.00           O
ATOM   4254  N   PHE A 268      74.150  81.416  98.219  1.00  0.00           N
ATOM   4256  CA  PHE A 268      74.732  80.316  97.439  1.00  0.00           C
ATOM   4258  CB  PHE A 268      74.371  78.926  98.060  1.00  0.00           C
ATOM   4261  CG  PHE A 268      72.882  78.666  98.090  1.00  0.00           C
ATOM   4262  CD1 PHE A 268      72.092  79.105  99.170  1.00  0.00           C
ATOM   4264  CE1 PHE A 268      70.701  78.945  99.150  1.00  0.00           C
ATOM   4266  CZ  PHE A 268      70.091  78.336  98.060  1.00  0.00           C
ATOM   4268  CD2 PHE A 268      72.251  78.015  97.020  1.00  0.00           C
ATOM   4270  CE2 PHE A 268      70.861  77.855  96.990  1.00  0.00           C
ATOM   4272  C   PHE A 268      74.241  80.295  95.979  1.00  0.00           C
ATOM   4273  O   PHE A 268      74.831  79.635  95.119  1.00  0.00           O
ATOM   4274  N   LYS A 269      73.132  81.006  95.690  1.00  0.00           N
ATOM   4276  CA  LYS A 269      72.460  81.015  94.399  1.00  0.00           C
ATOM   4278  CB  LYS A 269      70.982  81.456  94.599  1.00  0.00           C
ATOM   4281  CG  LYS A 269      70.741  82.825  95.289  1.00  0.00           C
ATOM   4284  CD  LYS A 269      69.251  83.196  95.389  1.00  0.00           C
ATOM   4287  CE  LYS A 269      68.491  83.155  94.060  1.00  0.00           C
ATOM   4290  NZ  LYS A 269      69.191  83.916  92.999  1.00  0.00           N
ATOM   4294  C   LYS A 269      73.142  81.916  93.390  1.00  0.00           C
ATOM   4295  O   LYS A 269      73.361  81.566  92.239  1.00  0.00           O
ATOM   4296  N   THR A 270      73.562  83.076  93.890  1.00  0.00           N
ATOM   4298  CA  THR A 270      74.782  83.815  93.710  1.00  0.00           C
ATOM   4300  CB  THR A 270      75.431  83.566  95.060  1.00  0.00           C
ATOM   4302  OG1 THR A 270      74.551  84.085  96.040  1.00  0.00           O
ATOM   4304  CG2 THR A 270      76.801  84.155  95.280  1.00  0.00           C
ATOM   4308  C   THR A 270      75.731  83.485  92.579  1.00  0.00           C
ATOM   4309  O   THR A 270      76.221  82.375  92.450  1.00  0.00           O
ATOM   4310  N   LYS A 271      76.051  84.515  91.759  1.00  0.00           N
ATOM   4312  CA  LYS A 271      77.092  84.456  90.740  1.00  0.00           C
ATOM   4314  CB  LYS A 271      76.540  83.996  89.370  1.00  0.00           C
ATOM   4317  CG  LYS A 271      76.111  82.516  89.290  1.00  0.00           C
ATOM   4320  CD  LYS A 271      77.282  81.546  89.510  1.00  0.00           C
ATOM   4323  CE  LYS A 271      76.911  80.066  89.329  1.00  0.00           C
ATOM   4326  NZ  LYS A 271      76.141  79.565  90.490  1.00  0.00           N
ATOM   4330  C   LYS A 271      77.821  85.786  90.550  1.00  0.00           C
ATOM   4331  O   LYS A 271      77.212  86.865  90.529  1.00  0.00           O
ATOM   4332  N   TYR A 272      79.161  85.706  90.408  1.00  0.00           N
ATOM   4334  CA  TYR A 272      80.012  86.735  89.860  1.00  0.00           C
ATOM   4336  CB  TYR A 272      80.801  87.565  90.919  1.00  0.00           C
ATOM   4339  CG  TYR A 272      80.081  88.745  91.499  1.00  0.00           C
ATOM   4340  CD1 TYR A 272      79.031  89.396  90.849  1.00  0.00           C
ATOM   4342  CE1 TYR A 272      78.331  90.426  91.490  1.00  0.00           C
ATOM   4344  CZ  TYR A 272      78.591  90.716  92.829  1.00  0.00           C
ATOM   4345  OH  TYR A 272      77.641  91.435  93.579  1.00  0.00           O
ATOM   4347  CD2 TYR A 272      80.451  89.186  92.780  1.00  0.00           C
ATOM   4349  CE2 TYR A 272      79.671  90.115  93.470  1.00  0.00           C
ATOM   4351  C   TYR A 272      81.091  86.045  89.070  1.00  0.00           C
ATOM   4352  O   TYR A 272      81.492  84.935  89.419  1.00  0.00           O
ATOM   4353  N   SER A 273      81.641  86.695  88.029  1.00  0.00           N
ATOM   4355  CA  SER A 273      82.921  86.315  87.469  1.00  0.00           C
ATOM   4357  CB  SER A 273      83.292  87.125  86.210  1.00  0.00           C
ATOM   4360  OG  SER A 273      83.631  88.476  86.539  1.00  0.00           O
ATOM   4362  C   SER A 273      84.051  86.426  88.489  1.00  0.00           C
ATOM   4363  O   SER A 273      83.971  87.125  89.500  1.00  0.00           O
ATOM   4364  N   ILE A 274      85.172  85.725  88.250  1.00  0.00           N
ATOM   4366  CA  ILE A 274      86.381  85.895  89.039  1.00  0.00           C
ATOM   4368  CB  ILE A 274      87.421  84.866  88.680  1.00  0.00           C
ATOM   4370  CG2 ILE A 274      88.771  85.135  89.380  1.00  0.00           C
ATOM   4374  CG1 ILE A 274      86.900  83.465  89.060  1.00  0.00           C
ATOM   4377  CD  ILE A 274      87.781  82.366  88.489  1.00  0.00           C
ATOM   4381  C   ILE A 274      86.922  87.326  88.999  1.00  0.00           C
ATOM   4382  O   ILE A 274      87.351  87.866  90.009  1.00  0.00           O
ATOM   4383  N   SER A 275      86.861  87.995  87.829  1.00  0.00           N
ATOM   4385  CA  SER A 275      87.262  89.385  87.680  1.00  0.00           C
ATOM   4387  CB  SER A 275      87.211  89.896  86.229  1.00  0.00           C
ATOM   4390  OG  SER A 275      86.031  89.485  85.550  1.00  0.00           O
ATOM   4392  C   SER A 275      86.492  90.355  88.549  1.00  0.00           C
ATOM   4393  O   SER A 275      87.101  91.276  89.100  1.00  0.00           O
ATOM   4394  N   GLN A 276      85.172  90.185  88.729  1.00  0.00           N
ATOM   4396  CA  GLN A 276      84.411  90.965  89.710  1.00  0.00           C
ATOM   4398  CB  GLN A 276      82.891  90.666  89.669  1.00  0.00           C
ATOM   4401  CG  GLN A 276      82.182  91.045  88.349  1.00  0.00           C
ATOM   4404  CD  GLN A 276      80.681  90.735  88.359  1.00  0.00           C
ATOM   4405  OE1 GLN A 276      80.201  89.676  87.970  1.00  0.00           O
ATOM   4406  NE2 GLN A 276      79.872  91.706  88.850  1.00  0.00           N
ATOM   4409  C   GLN A 276      84.901  90.775  91.150  1.00  0.00           C
ATOM   4410  O   GLN A 276      85.111  91.745  91.880  1.00  0.00           O
ATOM   4411  N   LEU A 277      85.150  89.505  91.560  1.00  0.00           N
ATOM   4413  CA  LEU A 277      85.710  89.136  92.850  1.00  0.00           C
ATOM   4415  CB  LEU A 277      85.641  87.596  93.069  1.00  0.00           C
ATOM   4418  CG  LEU A 277      84.191  87.055  93.130  1.00  0.00           C
ATOM   4420  CD1 LEU A 277      84.141  85.515  93.169  1.00  0.00           C
ATOM   4424  CD2 LEU A 277      83.442  87.606  94.350  1.00  0.00           C
ATOM   4428  C   LEU A 277      87.112  89.676  93.130  1.00  0.00           C
ATOM   4429  O   LEU A 277      87.411  90.125  94.240  1.00  0.00           O
ATOM   4430  N   ALA A 278      88.001  89.695  92.140  1.00  0.00           N
ATOM   4432  CA  ALA A 278      89.291  90.346  92.189  1.00  0.00           C
ATOM   4434  CB  ALA A 278      89.941  90.075  90.830  1.00  0.00           C
ATOM   4438  C   ALA A 278      89.251  91.856  92.439  1.00  0.00           C
ATOM   4439  O   ALA A 278      89.931  92.416  93.299  1.00  0.00           O
ATOM   4440  N   ALA A 279      88.351  92.555  91.720  1.00  0.00           N
ATOM   4442  CA  ALA A 279      88.102  93.976  91.850  1.00  0.00           C
ATOM   4444  CB  ALA A 279      87.281  94.456  90.639  1.00  0.00           C
ATOM   4448  C   ALA A 279      87.351  94.335  93.130  1.00  0.00           C
ATOM   4449  O   ALA A 279      87.332  95.485  93.570  1.00  0.00           O
ATOM   4450  N   ALA A 280      86.741  93.325  93.780  1.00  0.00           N
ATOM   4452  CA  ALA A 280      86.122  93.405  95.079  1.00  0.00           C
ATOM   4454  CB  ALA A 280      84.931  92.435  95.109  1.00  0.00           C
ATOM   4458  C   ALA A 280      87.081  93.045  96.200  1.00  0.00           C
ATOM   4459  O   ALA A 280      86.701  93.026  97.369  1.00  0.00           O
ATOM   4460  N   GLY A 281      88.372  92.765  95.880  1.00  0.00           N
ATOM   4462  CA  GLY A 281      89.411  92.586  96.880  1.00  0.00           C
ATOM   4465  C   GLY A 281      89.590  91.196  97.400  1.00  0.00           C
ATOM   4466  O   GLY A 281      90.191  91.006  98.449  1.00  0.00           O
ATOM   4467  N   LEU A 282      89.111  90.166  96.679  1.00  0.00           N
ATOM   4469  CA  LEU A 282      89.361  88.766  97.010  1.00  0.00           C
ATOM   4471  CB  LEU A 282      88.161  87.825  96.720  1.00  0.00           C
ATOM   4474  CG  LEU A 282      86.891  88.015  97.560  1.00  0.00           C
ATOM   4476  CD1 LEU A 282      87.182  88.176  99.060  1.00  0.00           C
ATOM   4480  CD2 LEU A 282      86.050  89.166  96.990  1.00  0.00           C
ATOM   4484  C   LEU A 282      90.521  88.216  96.229  1.00  0.00           C
ATOM   4485  O   LEU A 282      90.801  88.616  95.100  1.00  0.00           O
ATOM   4486  N   THR A 283      91.241  87.235  96.800  1.00  0.00           N
ATOM   4488  CA  THR A 283      92.201  86.456  96.040  1.00  0.00           C
ATOM   4490  CB  THR A 283      93.601  87.015  96.170  1.00  0.00           C
ATOM   4492  OG1 THR A 283      94.501  86.416  95.259  1.00  0.00           O
ATOM   4494  CG2 THR A 283      94.201  86.905  97.579  1.00  0.00           C
ATOM   4498  C   THR A 283      92.122  84.995  96.460  1.00  0.00           C
ATOM   4499  O   THR A 283      92.112  84.726  97.660  1.00  0.00           O
ATOM   4500  N   PRO A 284      92.001  84.005  95.560  1.00  0.00           N
ATOM   4501  CD  PRO A 284      92.112  84.176  94.109  1.00  0.00           C
ATOM   4504  CA  PRO A 284      91.900  82.596  95.939  1.00  0.00           C
ATOM   4506  CB  PRO A 284      91.632  81.875  94.609  1.00  0.00           C
ATOM   4509  CG  PRO A 284      92.262  82.765  93.530  1.00  0.00           C
ATOM   4512  C   PRO A 284      93.121  82.075  96.679  1.00  0.00           C
ATOM   4513  O   PRO A 284      94.251  82.466  96.369  1.00  0.00           O
ATOM   4514  N   GLN A 285      92.930  81.185  97.680  1.00  0.00           N
ATOM   4516  CA  GLN A 285      94.021  80.576  98.420  1.00  0.00           C
ATOM   4518  CB  GLN A 285      93.521  80.166  99.829  1.00  0.00           C
ATOM   4521  CG  GLN A 285      94.660  79.665 100.759  1.00  0.00           C
ATOM   4524  CD  GLN A 285      94.201  79.355 102.189  1.00  0.00           C
ATOM   4525  OE1 GLN A 285      94.262  78.216 102.660  1.00  0.00           O
ATOM   4526  NE2 GLN A 285      93.801  80.405 102.939  1.00  0.00           N
ATOM   4529  C   GLN A 285      94.571  79.355  97.690  1.00  0.00           C
ATOM   4530  O   GLN A 285      95.672  78.866  97.970  1.00  0.00           O
ATOM   4531  N   GLN A 286      93.811  78.855  96.700  1.00  0.00           N
ATOM   4533  CA  GLN A 286      94.221  77.805  95.799  1.00  0.00           C
ATOM   4535  CB  GLN A 286      93.601  76.456  96.219  1.00  0.00           C
ATOM   4538  CG  GLN A 286      94.180  75.805  97.500  1.00  0.00           C
ATOM   4541  CD  GLN A 286      95.672  75.445  97.460  1.00  0.00           C
ATOM   4542  OE1 GLN A 286      96.411  75.596  98.429  1.00  0.00           O
ATOM   4543  NE2 GLN A 286      96.122  74.875  96.329  1.00  0.00           N
ATOM   4546  C   GLN A 286      93.702  78.115  94.399  1.00  0.00           C
ATOM   4547  O   GLN A 286      92.521  78.466  94.310  1.00  0.00           O
ATOM   4548  N   PRO A 287      94.501  77.995  93.320  1.00  0.00           N
ATOM   4549  CD  PRO A 287      95.891  77.546  93.400  1.00  0.00           C
ATOM   4552  CA  PRO A 287      94.111  78.225  91.930  1.00  0.00           C
ATOM   4554  CB  PRO A 287      95.181  77.465  91.119  1.00  0.00           C
ATOM   4557  CG  PRO A 287      96.441  77.605  91.969  1.00  0.00           C
ATOM   4560  C   PRO A 287      92.721  77.816  91.499  1.00  0.00           C
ATOM   4561  O   PRO A 287      92.300  76.695  91.810  1.00  0.00           O
ATOM   4562  N   LEU A 288      92.011  78.666  90.740  1.00  0.00           N
ATOM   4564  CA  LEU A 288      90.650  78.416  90.280  1.00  0.00           C
ATOM   4566  CB  LEU A 288      89.822  79.726  90.299  1.00  0.00           C
ATOM   4569  CG  LEU A 288      89.692  80.376  91.700  1.00  0.00           C
ATOM   4571  CD1 LEU A 288      89.051  81.765  91.630  1.00  0.00           C
ATOM   4575  CD2 LEU A 288      88.891  79.485  92.649  1.00  0.00           C
ATOM   4579  C   LEU A 288      90.602  77.776  88.899  1.00  0.00           C
ATOM   4580  O   LEU A 288      89.650  77.956  88.139  1.00  0.00           O
ATOM   4581  N   GLY A 289      91.641  76.975  88.560  1.00  0.00           N
ATOM   4583  CA  GLY A 289      91.741  76.215  87.299  1.00  0.00           C
ATOM   4586  C   GLY A 289      91.361  76.926  86.020  1.00  0.00           C
ATOM   4587  O   GLY A 289      92.042  77.855  85.579  1.00  0.00           O
ATOM   4588  N   ASN A 290      90.271  76.445  85.389  1.00  0.00           N
ATOM   4590  CA  ASN A 290      89.601  77.136  84.310  1.00  0.00           C
ATOM   4592  CB  ASN A 290      89.701  76.335  82.999  1.00  0.00           C
ATOM   4595  CG  ASN A 290      91.082  76.506  82.390  1.00  0.00           C
ATOM   4596  OD1 ASN A 290      91.511  77.605  82.029  1.00  0.00           O
ATOM   4597  ND2 ASN A 290      91.801  75.386  82.180  1.00  0.00           N
ATOM   4600  C   ASN A 290      88.141  77.375  84.689  1.00  0.00           C
ATOM   4601  O   ASN A 290      87.241  77.386  83.850  1.00  0.00           O
ATOM   4602  N   HIS A 291      87.851  77.585  85.989  1.00  0.00           N
ATOM   4604  CA  HIS A 291      86.601  78.216  86.410  1.00  0.00           C
ATOM   4606  CB  HIS A 291      86.352  78.026  87.920  1.00  0.00           C
ATOM   4609  ND1 HIS A 291      85.161  75.825  88.050  1.00  0.00           N
ATOM   4610  CG  HIS A 291      86.282  76.585  88.359  1.00  0.00           C
ATOM   4611  CE1 HIS A 291      85.351  74.685  88.689  1.00  0.00           C
ATOM   4613  NE2 HIS A 291      86.501  74.685  89.399  1.00  0.00           N
ATOM   4615  CD2 HIS A 291      87.112  75.905  89.189  1.00  0.00           C
ATOM   4617  C   HIS A 291      86.622  79.705  86.070  1.00  0.00           C
ATOM   4618  O   HIS A 291      87.602  80.386  86.340  1.00  0.00           O
ATOM   4619  N   GLN A 292      85.561  80.276  85.450  1.00  0.00           N
ATOM   4621  CA  GLN A 292      85.551  81.686  85.060  1.00  0.00           C
ATOM   4623  CB  GLN A 292      84.931  81.875  83.660  1.00  0.00           C
ATOM   4626  CG  GLN A 292      85.672  81.136  82.520  1.00  0.00           C
ATOM   4629  CD  GLN A 292      85.290  79.655  82.420  1.00  0.00           C
ATOM   4630  OE1 GLN A 292      84.341  79.155  83.040  1.00  0.00           O
ATOM   4631  NE2 GLN A 292      86.061  78.905  81.589  1.00  0.00           N
ATOM   4634  C   GLN A 292      84.692  82.506  85.989  1.00  0.00           C
ATOM   4635  O   GLN A 292      84.781  83.735  86.079  1.00  0.00           O
ATOM   4636  N   GLN A 293      83.811  81.846  86.730  1.00  0.00           N
ATOM   4638  CA  GLN A 293      82.901  82.485  87.630  1.00  0.00           C
ATOM   4640  CB  GLN A 293      81.521  82.825  86.990  1.00  0.00           C
ATOM   4643  CG  GLN A 293      80.512  81.686  86.689  1.00  0.00           C
ATOM   4646  CD  GLN A 293      79.150  82.285  86.280  1.00  0.00           C
ATOM   4647  OE1 GLN A 293      78.872  83.476  86.460  1.00  0.00           O
ATOM   4648  NE2 GLN A 293      78.250  81.416  85.779  1.00  0.00           N
ATOM   4651  C   GLN A 293      82.781  81.526  88.780  1.00  0.00           C
ATOM   4652  O   GLN A 293      83.091  80.335  88.670  1.00  0.00           O
ATOM   4653  N   ALA A 294      82.341  82.055  89.910  1.00  0.00           N
ATOM   4655  CA  ALA A 294      82.081  81.266  91.079  1.00  0.00           C
ATOM   4657  CB  ALA A 294      83.321  81.256  92.000  1.00  0.00           C
ATOM   4661  C   ALA A 294      80.900  81.926  91.749  1.00  0.00           C
ATOM   4662  O   ALA A 294      80.641  83.115  91.579  1.00  0.00           O
ATOM   4663  N   SER A 295      80.161  81.196  92.590  1.00  0.00           N
ATOM   4665  CA  SER A 295      79.460  81.865  93.670  1.00  0.00           C
ATOM   4667  CB  SER A 295      78.401  80.956  94.329  1.00  0.00           C
ATOM   4670  OG  SER A 295      79.012  79.746  94.739  1.00  0.00           O
ATOM   4672  C   SER A 295      80.480  82.326  94.689  1.00  0.00           C
ATOM   4673  O   SER A 295      81.591  81.806  94.750  1.00  0.00           O
ATOM   4674  N   LEU A 296      80.182  83.316  95.529  1.00  0.00           N
ATOM   4676  CA  LEU A 296      81.051  83.585  96.649  1.00  0.00           C
ATOM   4678  CB  LEU A 296      81.971  84.816  96.359  1.00  0.00           C
ATOM   4681  CG  LEU A 296      82.551  85.755  97.460  1.00  0.00           C
ATOM   4683  CD1 LEU A 296      81.791  85.875  98.779  1.00  0.00           C
ATOM   4687  CD2 LEU A 296      84.040  85.536  97.719  1.00  0.00           C
ATOM   4691  C   LEU A 296      80.191  83.476  97.880  1.00  0.00           C
ATOM   4692  O   LEU A 296      79.082  83.996  97.950  1.00  0.00           O
ATOM   4693  N   LEU A 297      80.702  82.695  98.849  1.00  0.00           N
ATOM   4695  CA  LEU A 297      79.991  82.206 100.008  1.00  0.00           C
ATOM   4697  CB  LEU A 297      80.092  80.656 100.229  1.00  0.00           C
ATOM   4700  CG  LEU A 297      79.332  79.735  99.249  1.00  0.00           C
ATOM   4702  CD1 LEU A 297      77.812  79.905  99.340  1.00  0.00           C
ATOM   4706  CD2 LEU A 297      79.790  79.916  97.810  1.00  0.00           C
ATOM   4710  C   LEU A 297      80.690  82.835 101.180  1.00  0.00           C
ATOM   4711  O   LEU A 297      81.900  83.066 101.160  1.00  0.00           O
ATOM   4712  N   ARG A 298      79.952  83.125 102.240  1.00  0.00           N
ATOM   4714  CA  ARG A 298      80.570  83.766 103.359  1.00  0.00           C
ATOM   4716  CB  ARG A 298      80.290  85.255 103.330  1.00  0.00           C
ATOM   4719  CG  ARG A 298      80.900  86.055 104.500  1.00  0.00           C
ATOM   4722  CD  ARG A 298      80.221  87.396 104.660  1.00  0.00           C
ATOM   4725  NE  ARG A 298      78.791  87.116 105.008  1.00  0.00           N
ATOM   4727  CZ  ARG A 298      78.371  86.806 106.219  1.00  0.00           C
ATOM   4728  NH1 ARG A 298      79.181  86.806 107.249  1.00  0.00           N
ATOM   4731  NH2 ARG A 298      77.111  86.505 106.410  1.00  0.00           N
ATOM   4734  C   ARG A 298      80.121  83.155 104.660  1.00  0.00           C
ATOM   4735  O   ARG A 298      78.931  83.056 104.980  1.00  0.00           O
ATOM   4736  N   LEU A 299      81.122  82.755 105.450  1.00  0.00           N
ATOM   4738  CA  LEU A 299      80.942  82.195 106.749  1.00  0.00           C
ATOM   4740  CB  LEU A 299      82.011  81.136 107.030  1.00  0.00           C
ATOM   4743  CG  LEU A 299      82.081  80.026 105.970  1.00  0.00           C
ATOM   4745  CD1 LEU A 299      83.111  78.985 106.440  1.00  0.00           C
ATOM   4749  CD2 LEU A 299      80.721  79.385 105.660  1.00  0.00           C
ATOM   4753  C   LEU A 299      81.040  83.305 107.768  1.00  0.00           C
ATOM   4754  O   LEU A 299      81.891  84.186 107.690  1.00  0.00           O
ATOM   4755  N   ASP A 300      80.102  83.295 108.730  1.00  0.00           N
ATOM   4757  CA  ASP A 300      79.972  84.346 109.710  1.00  0.00           C
ATOM   4759  CB  ASP A 300      78.491  84.706 109.910  1.00  0.00           C
ATOM   4762  CG  ASP A 300      78.422  86.196 110.130  1.00  0.00           C
ATOM   4763  OD1 ASP A 300      79.241  86.715 110.920  1.00  0.00           O
ATOM   4764  OD2 ASP A 300      77.611  86.826 109.399  1.00  0.00           O
ATOM   4765  C   ASP A 300      80.650  83.965 111.020  1.00  0.00           C
ATOM   4766  O   ASP A 300      80.232  83.066 111.759  1.00  0.00           O
ATOM   4767  N   VAL A 301      81.741  84.676 111.320  1.00  0.00           N
ATOM   4769  CA  VAL A 301      82.561  84.405 112.459  1.00  0.00           C
ATOM   4771  CB  VAL A 301      84.031  84.686 112.140  1.00  0.00           C
ATOM   4773  CG1 VAL A 301      84.931  83.985 113.180  1.00  0.00           C
ATOM   4777  CG2 VAL A 301      84.400  84.155 110.730  1.00  0.00           C
ATOM   4781  C   VAL A 301      82.051  85.316 113.569  1.00  0.00           C
ATOM   4782  O   VAL A 301      82.441  85.195 114.740  1.00  0.00           O
ATOM   4783  N   GLY A 302      81.122  86.256 113.259  1.00  0.00           N
ATOM   4785  CA  GLY A 302      80.541  87.226 114.179  1.00  0.00           C
ATOM   4788  C   GLY A 302      81.451  88.415 114.410  1.00  0.00           C
ATOM   4789  O   GLY A 302      81.110  89.566 114.179  1.00  0.00           O
ATOM   4790  N   THR A 303      82.681  88.135 114.868  1.00  0.00           N
ATOM   4792  CA  THR A 303      83.801  89.075 114.990  1.00  0.00           C
ATOM   4794  CB  THR A 303      85.012  88.405 115.660  1.00  0.00           C
ATOM   4796  OG1 THR A 303      86.110  89.286 115.900  1.00  0.00           O
ATOM   4798  CG2 THR A 303      85.561  87.246 114.810  1.00  0.00           C
ATOM   4802  C   THR A 303      84.191  89.676 113.650  1.00  0.00           C
ATOM   4803  O   THR A 303      84.622  90.836 113.579  1.00  0.00           O
ATOM   4804  N   GLY A 304      84.062  88.856 112.579  1.00  0.00           N
ATOM   4806  CA  GLY A 304      84.320  89.206 111.209  1.00  0.00           C
ATOM   4809  C   GLY A 304      83.791  88.146 110.268  1.00  0.00           C
ATOM   4810  O   GLY A 304      82.901  87.355 110.610  1.00  0.00           O
ATOM   4811  N   TYR A 305      84.341  88.085 109.049  1.00  0.00           N
ATOM   4813  CA  TYR A 305      83.881  87.136 108.049  1.00  0.00           C
ATOM   4815  CB  TYR A 305      83.172  87.765 106.820  1.00  0.00           C
ATOM   4818  CG  TYR A 305      82.481  89.075 107.070  1.00  0.00           C
ATOM   4819  CD1 TYR A 305      81.331  89.155 107.850  1.00  0.00           C
ATOM   4821  CE1 TYR A 305      80.611  90.355 107.908  1.00  0.00           C
ATOM   4823  CZ  TYR A 305      81.082  91.505 107.280  1.00  0.00           C
ATOM   4824  OH  TYR A 305      80.421  92.726 107.469  1.00  0.00           O
ATOM   4826  CD2 TYR A 305      82.921  90.226 106.390  1.00  0.00           C
ATOM   4828  CE2 TYR A 305      82.230  91.435 106.499  1.00  0.00           C
ATOM   4830  C   TYR A 305      85.032  86.365 107.459  1.00  0.00           C
ATOM   4831  O   TYR A 305      86.181  86.795 107.430  1.00  0.00           O
ATOM   4832  N   GLN A 306      84.682  85.195 106.910  1.00  0.00           N
ATOM   4834  CA  GLN A 306      85.551  84.375 106.118  1.00  0.00           C
ATOM   4836  CB  GLN A 306      85.771  83.056 106.869  1.00  0.00           C
ATOM   4839  CG  GLN A 306      86.922  82.165 106.329  1.00  0.00           C
ATOM   4842  CD  GLN A 306      87.171  81.076 107.368  1.00  0.00           C
ATOM   4843  OE1 GLN A 306      86.241  80.325 107.729  1.00  0.00           O
ATOM   4844  NE2 GLN A 306      88.410  80.985 107.900  1.00  0.00           N
ATOM   4847  C   GLN A 306      84.860  84.136 104.790  1.00  0.00           C
ATOM   4848  O   GLN A 306      83.681  83.776 104.720  1.00  0.00           O
ATOM   4849  N   TYR A 307      85.581  84.365 103.689  1.00  0.00           N
ATOM   4851  CA  TYR A 307      85.051  84.356 102.339  1.00  0.00           C
ATOM   4853  CB  TYR A 307      85.411  85.646 101.570  1.00  0.00           C
ATOM   4856  CG  TYR A 307      84.660  86.795 102.150  1.00  0.00           C
ATOM   4857  CD1 TYR A 307      85.290  87.726 102.979  1.00  0.00           C
ATOM   4859  CE1 TYR A 307      84.590  88.856 103.410  1.00  0.00           C
ATOM   4861  CZ  TYR A 307      83.292  89.096 102.979  1.00  0.00           C
ATOM   4862  OH  TYR A 307      82.672  90.296 103.359  1.00  0.00           O
ATOM   4864  CD2 TYR A 307      83.321  86.996 101.799  1.00  0.00           C
ATOM   4866  CE2 TYR A 307      82.641  88.155 102.179  1.00  0.00           C
ATOM   4868  C   TYR A 307      85.591  83.196 101.560  1.00  0.00           C
ATOM   4869  O   TYR A 307      86.711  82.735 101.779  1.00  0.00           O
ATOM   4870  N   TRP A 308      84.781  82.685 100.610  1.00  0.00           N
ATOM   4872  CA  TRP A 308      85.092  81.485  99.860  1.00  0.00           C
ATOM   4874  CB  TRP A 308      84.331  80.265 100.450  1.00  0.00           C
ATOM   4877  CG  TRP A 308      84.762  79.826 101.820  1.00  0.00           C
ATOM   4878  CD1 TRP A 308      84.471  80.426 103.020  1.00  0.00           C
ATOM   4880  NE1 TRP A 308      85.081  79.716 104.030  1.00  0.00           N
ATOM   4882  CE2 TRP A 308      85.731  78.645 103.510  1.00  0.00           C
ATOM   4883  CD2 TRP A 308      85.541  78.666 102.109  1.00  0.00           C
ATOM   4884  CE3 TRP A 308      86.082  77.646 101.340  1.00  0.00           C
ATOM   4886  CZ3 TRP A 308      86.891  76.686 101.960  1.00  0.00           C
ATOM   4888  CZ2 TRP A 308      86.461  77.655 104.139  1.00  0.00           C
ATOM   4890  CH2 TRP A 308      87.071  76.695 103.330  1.00  0.00           C
ATOM   4892  C   TRP A 308      84.601  81.676  98.439  1.00  0.00           C
ATOM   4893  O   TRP A 308      83.512  82.206  98.240  1.00  0.00           O
ATOM   4894  N   TYR A 309      85.341  81.206  97.430  1.00  0.00           N
ATOM   4896  CA  TYR A 309      84.832  81.006  96.089  1.00  0.00           C
ATOM   4898  CB  TYR A 309      85.921  80.965  94.979  1.00  0.00           C
ATOM   4901  CG  TYR A 309      86.711  82.246  94.869  1.00  0.00           C
ATOM   4902  CD1 TYR A 309      87.691  82.586  95.820  1.00  0.00           C
ATOM   4904  CE1 TYR A 309      88.442  83.756  95.690  1.00  0.00           C
ATOM   4906  CZ  TYR A 309      88.261  84.586  94.589  1.00  0.00           C
ATOM   4907  OH  TYR A 309      89.031  85.755  94.500  1.00  0.00           O
ATOM   4909  CD2 TYR A 309      86.562  83.076  93.740  1.00  0.00           C
ATOM   4911  CE2 TYR A 309      87.341  84.245  93.600  1.00  0.00           C
ATOM   4913  C   TYR A 309      84.122  79.655  96.070  1.00  0.00           C
ATOM   4914  O   TYR A 309      84.741  78.625  96.350  1.00  0.00           O
ATOM   4915  N   GLY A 310      82.812  79.625  95.770  1.00  0.00           N
ATOM   4917  CA  GLY A 310      82.031  78.395  95.669  1.00  0.00           C
ATOM   4920  C   GLY A 310      81.981  77.886  94.270  1.00  0.00           C
ATOM   4921  O   GLY A 310      81.441  78.526  93.359  1.00  0.00           O
ATOM   4922  N   LEU A 311      82.541  76.695  94.060  1.00  0.00           N
ATOM   4924  CA  LEU A 311      82.611  76.116  92.740  1.00  0.00           C
ATOM   4926  CB  LEU A 311      83.891  75.256  92.600  1.00  0.00           C
ATOM   4929  CG  LEU A 311      85.221  76.075  92.549  1.00  0.00           C
ATOM   4931  CD1 LEU A 311      85.172  77.265  91.589  1.00  0.00           C
ATOM   4935  CD2 LEU A 311      85.721  76.536  93.930  1.00  0.00           C
ATOM   4939  C   LEU A 311      81.311  75.365  92.469  1.00  0.00           C
ATOM   4940  O   LEU A 311      80.532  75.155  93.400  1.00  0.00           O
ATOM   4941  N   PRO A 312      80.982  74.996  91.229  1.00  0.00           N
ATOM   4942  CD  PRO A 312      81.622  75.545  90.020  1.00  0.00           C
ATOM   4945  CA  PRO A 312      79.790  74.216  90.880  1.00  0.00           C
ATOM   4947  CB  PRO A 312      79.901  73.975  89.360  1.00  0.00           C
ATOM   4950  CG  PRO A 312      81.282  74.526  88.950  1.00  0.00           C
ATOM   4953  C   PRO A 312      79.531  72.975  91.720  1.00  0.00           C
ATOM   4954  O   PRO A 312      78.371  72.706  92.000  1.00  0.00           O
ATOM   4955  N   ASN A 313      80.581  72.265  92.199  1.00  0.00           N
ATOM   4957  CA  ASN A 313      80.430  71.215  93.190  1.00  0.00           C
ATOM   4959  CB  ASN A 313      81.811  70.576  93.489  1.00  0.00           C
ATOM   4962  CG  ASN A 313      82.101  69.456  92.500  1.00  0.00           C
ATOM   4963  OD1 ASN A 313      81.271  69.096  91.658  1.00  0.00           O
ATOM   4964  ND2 ASN A 313      83.301  68.855  92.619  1.00  0.00           N
ATOM   4967  C   ASN A 313      79.771  71.655  94.500  1.00  0.00           C
ATOM   4968  O   ASN A 313      78.942  70.926  95.030  1.00  0.00           O
ATOM   4969  N   PHE A 314      80.061  72.855  95.049  1.00  0.00           N
ATOM   4971  CA  PHE A 314      79.332  73.356  96.219  1.00  0.00           C
ATOM   4973  CB  PHE A 314      79.921  74.695  96.770  1.00  0.00           C
ATOM   4976  CG  PHE A 314      79.271  75.166  98.070  1.00  0.00           C
ATOM   4977  CD1 PHE A 314      79.952  74.916  99.270  1.00  0.00           C
ATOM   4979  CE1 PHE A 314      79.421  75.286 100.499  1.00  0.00           C
ATOM   4981  CZ  PHE A 314      78.201  75.976 100.560  1.00  0.00           C
ATOM   4983  CD2 PHE A 314      78.031  75.825  98.140  1.00  0.00           C
ATOM   4985  CE2 PHE A 314      77.501  76.246  99.380  1.00  0.00           C
ATOM   4987  C   PHE A 314      77.851  73.536  95.919  1.00  0.00           C
ATOM   4988  O   PHE A 314      76.971  73.246  96.730  1.00  0.00           O
ATOM   4989  N   TYR A 315      77.541  74.045  94.710  1.00  0.00           N
ATOM   4991  CA  TYR A 315      76.172  74.176  94.259  1.00  0.00           C
ATOM   4993  CB  TYR A 315      76.131  74.965  92.929  1.00  0.00           C
ATOM   4996  CG  TYR A 315      74.732  75.436  92.609  1.00  0.00           C
ATOM   4997  CD1 TYR A 315      74.181  76.585  93.219  1.00  0.00           C
ATOM   4999  CE1 TYR A 315      72.882  77.005  92.889  1.00  0.00           C
ATOM   5001  CZ  TYR A 315      72.142  76.305  91.930  1.00  0.00           C
ATOM   5002  OH  TYR A 315      70.821  76.695  91.609  1.00  0.00           O
ATOM   5004  CD2 TYR A 315      73.970  74.746  91.658  1.00  0.00           C
ATOM   5006  CE2 TYR A 315      72.692  75.186  91.310  1.00  0.00           C
ATOM   5008  C   TYR A 315      75.451  72.826  94.179  1.00  0.00           C
ATOM   5009  O   TYR A 315      74.312  72.686  94.599  1.00  0.00           O
ATOM   5010  N   THR A 316      76.122  71.756  93.710  1.00  0.00           N
ATOM   5012  CA  THR A 316      75.601  70.386  93.729  1.00  0.00           C
ATOM   5014  CB  THR A 316      76.551  69.416  93.060  1.00  0.00           C
ATOM   5016  OG1 THR A 316      76.841  69.926  91.770  1.00  0.00           O
ATOM   5018  CG2 THR A 316      75.901  68.036  92.869  1.00  0.00           C
ATOM   5022  C   THR A 316      75.231  69.875  95.119  1.00  0.00           C
ATOM   5023  O   THR A 316      74.241  69.166  95.299  1.00  0.00           O
ATOM   5024  N   ILE A 317      75.982  70.276  96.170  1.00  0.00           N
ATOM   5026  CA  ILE A 317      75.582  70.075  97.560  1.00  0.00           C
ATOM   5028  CB  ILE A 317      76.661  70.526  98.549  1.00  0.00           C
ATOM   5030  CG2 ILE A 317      76.210  70.146  99.980  1.00  0.00           C
ATOM   5034  CG1 ILE A 317      78.082  69.956  98.270  1.00  0.00           C
ATOM   5037  CD  ILE A 317      78.271  68.515  98.740  1.00  0.00           C
ATOM   5041  C   ILE A 317      74.262  70.755  97.929  1.00  0.00           C
ATOM   5042  O   ILE A 317      73.401  70.186  98.600  1.00  0.00           O
ATOM   5043  N   THR A 318      74.031  72.005  97.460  1.00  0.00           N
ATOM   5045  CA  THR A 318      72.801  72.756  97.729  1.00  0.00           C
ATOM   5047  CB  THR A 318      72.851  74.276  97.490  1.00  0.00           C
ATOM   5049  OG1 THR A 318      72.951  74.645  96.110  1.00  0.00           O
ATOM   5051  CG2 THR A 318      74.040  74.895  98.210  1.00  0.00           C
ATOM   5055  C   THR A 318      71.632  72.195  96.940  1.00  0.00           C
ATOM   5056  O   THR A 318      70.470  72.526  97.180  1.00  0.00           O
ATOM   5057  N   ARG A 319      71.860  71.325  95.939  1.00  0.00           N
ATOM   5059  CA  ARG A 319      70.790  70.576  95.320  1.00  0.00           C
ATOM   5061  CB  ARG A 319      71.191  69.856  94.009  1.00  0.00           C
ATOM   5064  CG  ARG A 319      71.032  70.685  92.719  1.00  0.00           C
ATOM   5067  CD  ARG A 319      71.961  71.896  92.500  1.00  0.00           C
ATOM   5070  NE  ARG A 319      71.611  72.995  93.470  1.00  0.00           N
ATOM   5072  CZ  ARG A 319      70.491  73.706  93.439  1.00  0.00           C
ATOM   5073  NH1 ARG A 319      69.672  73.666  92.410  1.00  0.00           N
ATOM   5076  NH2 ARG A 319      70.192  74.485  94.459  1.00  0.00           N
ATOM   5079  C   ARG A 319      70.111  69.625  96.259  1.00  0.00           C
ATOM   5080  O   ARG A 319      68.891  69.475  96.180  1.00  0.00           O
ATOM   5081  N   TYR A 320      70.892  69.006  97.180  1.00  0.00           N
ATOM   5083  CA  TYR A 320      70.382  68.225  98.289  1.00  0.00           C
ATOM   5085  CB  TYR A 320      71.551  67.625  99.119  1.00  0.00           C
ATOM   5088  CG  TYR A 320      71.221  66.206  99.530  1.00  0.00           C
ATOM   5089  CD1 TYR A 320      70.481  65.926 100.689  1.00  0.00           C
ATOM   5091  CE1 TYR A 320      70.102  64.606 100.979  1.00  0.00           C
ATOM   5093  CZ  TYR A 320      70.470  63.566 100.130  1.00  0.00           C
ATOM   5094  OH  TYR A 320      70.041  62.256 100.369  1.00  0.00           O
ATOM   5096  CD2 TYR A 320      71.641  65.146  98.719  1.00  0.00           C
ATOM   5098  CE2 TYR A 320      71.271  63.825  99.010  1.00  0.00           C
ATOM   5100  C   TYR A 320      69.451  69.096  99.130  1.00  0.00           C
ATOM   5101  O   TYR A 320      68.241  68.896  99.119  1.00  0.00           O
ATOM   5102  N   ASN A 321      69.981  70.146  99.780  1.00  0.00           N
ATOM   5104  CA  ASN A 321      69.191  71.026 100.610  1.00  0.00           C
ATOM   5106  CB  ASN A 321      69.281  70.536 102.089  1.00  0.00           C
ATOM   5109  CG  ASN A 321      68.661  71.456 103.140  1.00  0.00           C
ATOM   5110  OD1 ASN A 321      68.611  72.676 103.009  1.00  0.00           O
ATOM   5111  ND2 ASN A 321      68.121  70.846 104.220  1.00  0.00           N
ATOM   5114  C   ASN A 321      69.631  72.465 100.330  1.00  0.00           C
ATOM   5115  O   ASN A 321      70.811  72.786 100.350  1.00  0.00           O
ATOM   5116  N   HIS A 322      68.661  73.365 100.050  1.00  0.00           N
ATOM   5118  CA  HIS A 322      68.882  74.726  99.580  1.00  0.00           C
ATOM   5120  CB  HIS A 322      67.622  75.295  98.890  1.00  0.00           C
ATOM   5123  ND1 HIS A 322      68.051  74.085  96.800  1.00  0.00           N
ATOM   5124  CG  HIS A 322      67.161  74.405  97.799  1.00  0.00           C
ATOM   5125  CE1 HIS A 322      67.460  73.146  96.089  1.00  0.00           C
ATOM   5127  NE2 HIS A 322      66.221  72.875  96.549  1.00  0.00           N
ATOM   5129  CD2 HIS A 322      66.011  73.695  97.640  1.00  0.00           C
ATOM   5131  C   HIS A 322      69.312  75.685 100.680  1.00  0.00           C
ATOM   5132  O   HIS A 322      68.581  76.615 101.030  1.00  0.00           O
ATOM   5133  N   SER A 323      70.512  75.485 101.240  1.00  0.00           N
ATOM   5135  CA  SER A 323      71.091  76.355 102.229  1.00  0.00           C
ATOM   5137  CB  SER A 323      70.642  75.935 103.660  1.00  0.00           C
ATOM   5140  OG  SER A 323      71.281  76.666 104.720  1.00  0.00           O
ATOM   5142  C   SER A 323      72.602  76.335 102.120  1.00  0.00           C
ATOM   5143  O   SER A 323      73.231  75.276 101.990  1.00  0.00           O
ATOM   5144  N   THR A 324      73.261  77.515 102.199  1.00  0.00           N
ATOM   5146  CA  THR A 324      74.721  77.646 102.360  1.00  0.00           C
ATOM   5148  CB  THR A 324      75.161  79.105 102.560  1.00  0.00           C
ATOM   5150  OG1 THR A 324      74.861  79.905 101.430  1.00  0.00           O
ATOM   5152  CG2 THR A 324      76.671  79.256 102.830  1.00  0.00           C
ATOM   5156  C   THR A 324      75.231  76.956 103.600  1.00  0.00           C
ATOM   5157  O   THR A 324      76.231  76.235 103.600  1.00  0.00           O
ATOM   5158  N   HIS A 325      74.532  77.155 104.729  1.00  0.00           N
ATOM   5160  CA  HIS A 325      74.922  76.576 105.990  1.00  0.00           C
ATOM   5162  CB  HIS A 325      74.181  77.226 107.179  1.00  0.00           C
ATOM   5165  ND1 HIS A 325      74.051  79.266 108.560  1.00  0.00           N
ATOM   5166  CG  HIS A 325      74.651  78.616 107.500  1.00  0.00           C
ATOM   5167  CE1 HIS A 325      74.631  80.446 108.610  1.00  0.00           C
ATOM   5169  NE2 HIS A 325      75.582  80.586 107.669  1.00  0.00           N
ATOM   5171  CD2 HIS A 325      75.601  79.406 106.950  1.00  0.00           C
ATOM   5173  C   HIS A 325      74.841  75.066 106.020  1.00  0.00           C
ATOM   5174  O   HIS A 325      75.750  74.416 106.539  1.00  0.00           O
ATOM   5175  N   TYR A 326      73.802  74.435 105.408  1.00  0.00           N
ATOM   5177  CA  TYR A 326      73.771  72.995 105.210  1.00  0.00           C
ATOM   5179  CB  TYR A 326      72.411  72.575 104.559  1.00  0.00           C
ATOM   5182  CG  TYR A 326      72.271  71.085 104.360  1.00  0.00           C
ATOM   5183  CD1 TYR A 326      72.882  70.445 103.250  1.00  0.00           C
ATOM   5185  CE1 TYR A 326      72.742  69.066 103.049  1.00  0.00           C
ATOM   5187  CZ  TYR A 326      71.951  68.316 103.930  1.00  0.00           C
ATOM   5188  OH  TYR A 326      71.790  66.945 103.689  1.00  0.00           O
ATOM   5190  CD2 TYR A 326      71.470  70.316 105.219  1.00  0.00           C
ATOM   5192  CE2 TYR A 326      71.302  68.936 105.000  1.00  0.00           C
ATOM   5194  C   TYR A 326      74.941  72.526 104.360  1.00  0.00           C
ATOM   5195  O   TYR A 326      75.691  71.615 104.720  1.00  0.00           O
ATOM   5196  N   ALA A 327      75.161  73.185 103.210  1.00  0.00           N
ATOM   5198  CA  ALA A 327      76.081  72.735 102.210  1.00  0.00           C
ATOM   5200  CB  ALA A 327      75.790  73.485 100.900  1.00  0.00           C
ATOM   5204  C   ALA A 327      77.552  72.855 102.579  1.00  0.00           C
ATOM   5205  O   ALA A 327      78.381  72.055 102.140  1.00  0.00           O
ATOM   5206  N   MET A 328      77.941  73.805 103.449  1.00  0.00           N
ATOM   5208  CA  MET A 328      79.290  73.796 103.969  1.00  0.00           C
ATOM   5210  CB  MET A 328      79.860  75.215 104.200  1.00  0.00           C
ATOM   5213  CG  MET A 328      81.391  75.146 104.439  1.00  0.00           C
ATOM   5216  SD  MET A 328      82.411  76.566 103.960  1.00  0.00           S
ATOM   5217  CE  MET A 328      82.042  76.745 102.189  1.00  0.00           C
ATOM   5221  C   MET A 328      79.430  72.966 105.229  1.00  0.00           C
ATOM   5222  O   MET A 328      80.480  72.356 105.450  1.00  0.00           O
ATOM   5223  N   ALA A 329      78.392  72.855 106.089  1.00  0.00           N
ATOM   5225  CA  ALA A 329      78.422  72.026 107.290  1.00  0.00           C
ATOM   5227  CB  ALA A 329      77.121  72.185 108.090  1.00  0.00           C
ATOM   5231  C   ALA A 329      78.622  70.555 106.980  1.00  0.00           C
ATOM   5232  O   ALA A 329      79.392  69.866 107.630  1.00  0.00           O
ATOM   5233  N   VAL A 330      77.931  70.075 105.939  1.00  0.00           N
ATOM   5235  CA  VAL A 330      78.101  68.746 105.400  1.00  0.00           C
ATOM   5237  CB  VAL A 330      77.000  68.476 104.380  1.00  0.00           C
ATOM   5239  CG1 VAL A 330      77.271  69.026 102.979  1.00  0.00           C
ATOM   5243  CG2 VAL A 330      76.790  66.975 104.249  1.00  0.00           C
ATOM   5247  C   VAL A 330      79.511  68.485 104.868  1.00  0.00           C
ATOM   5248  O   VAL A 330      80.112  67.435 105.130  1.00  0.00           O
ATOM   5249  N   TRP A 331      80.112  69.456 104.150  1.00  0.00           N
ATOM   5251  CA  TRP A 331      81.482  69.386 103.680  1.00  0.00           C
ATOM   5253  CB  TRP A 331      81.771  70.585 102.749  1.00  0.00           C
ATOM   5256  CG  TRP A 331      83.070  70.515 102.020  1.00  0.00           C
ATOM   5257  CD1 TRP A 331      83.712  69.375 101.600  1.00  0.00           C
ATOM   5259  NE1 TRP A 331      84.941  69.706 101.100  1.00  0.00           N
ATOM   5261  CE2 TRP A 331      85.121  71.055 101.160  1.00  0.00           C
ATOM   5262  CD2 TRP A 331      83.941  71.615 101.710  1.00  0.00           C
ATOM   5263  CE3 TRP A 331      83.842  72.995 101.860  1.00  0.00           C
ATOM   5265  CZ3 TRP A 331      84.911  73.796 101.450  1.00  0.00           C
ATOM   5267  CZ2 TRP A 331      86.191  71.846 100.789  1.00  0.00           C
ATOM   5269  CH2 TRP A 331      86.072  73.225 100.929  1.00  0.00           C
ATOM   5271  C   TRP A 331      82.512  69.356 104.810  1.00  0.00           C
ATOM   5272  O   TRP A 331      83.382  68.496 104.860  1.00  0.00           O
ATOM   5273  N   GLN A 332      82.360  70.286 105.770  1.00  0.00           N
ATOM   5275  CA  GLN A 332      83.181  70.466 106.960  1.00  0.00           C
ATOM   5277  CB  GLN A 332      82.711  71.695 107.780  1.00  0.00           C
ATOM   5280  CG  GLN A 332      82.951  73.055 107.080  1.00  0.00           C
ATOM   5283  CD  GLN A 332      84.151  73.825 107.630  1.00  0.00           C
ATOM   5284  OE1 GLN A 332      84.201  74.096 108.840  1.00  0.00           O
ATOM   5285  NE2 GLN A 332      85.102  74.206 106.749  1.00  0.00           N
ATOM   5288  C   GLN A 332      83.161  69.256 107.869  1.00  0.00           C
ATOM   5289  O   GLN A 332      84.191  68.835 108.410  1.00  0.00           O
ATOM   5290  N   LEU A 333      81.981  68.636 108.029  1.00  0.00           N
ATOM   5292  CA  LEU A 333      81.811  67.356 108.689  1.00  0.00           C
ATOM   5294  CB  LEU A 333      80.301  67.026 108.770  1.00  0.00           C
ATOM   5297  CG  LEU A 333      79.891  66.015 109.860  1.00  0.00           C
ATOM   5299  CD1 LEU A 333      78.392  66.055 110.140  1.00  0.00           C
ATOM   5303  CD2 LEU A 333      80.290  64.575 109.539  1.00  0.00           C
ATOM   5307  C   LEU A 333      82.581  66.246 107.979  1.00  0.00           C
ATOM   5308  O   LEU A 333      83.312  65.475 108.600  1.00  0.00           O
ATOM   5309  N   GLY A 334      82.501  66.185 106.630  1.00  0.00           N
ATOM   5311  CA  GLY A 334      83.271  65.256 105.809  1.00  0.00           C
ATOM   5314  C   GLY A 334      84.762  65.416 105.939  1.00  0.00           C
ATOM   5315  O   GLY A 334      85.521  64.466 106.069  1.00  0.00           O
ATOM   5316  N   GLN A 335      85.232  66.676 105.920  1.00  0.00           N
ATOM   5318  CA  GLN A 335      86.622  67.005 106.209  1.00  0.00           C
ATOM   5320  CB  GLN A 335      86.852  68.505 105.939  1.00  0.00           C
ATOM   5323  CG  GLN A 335      86.711  68.886 104.450  1.00  0.00           C
ATOM   5326  CD  GLN A 335      86.841  70.386 104.240  1.00  0.00           C
ATOM   5327  OE1 GLN A 335      86.002  71.195 104.650  1.00  0.00           O
ATOM   5328  NE2 GLN A 335      87.961  70.816 103.600  1.00  0.00           N
ATOM   5331  C   GLN A 335      87.090  66.636 107.620  1.00  0.00           C
ATOM   5332  O   GLN A 335      88.172  66.066 107.810  1.00  0.00           O
ATOM   5333  N   ALA A 336      86.251  66.935 108.650  1.00  0.00           N
ATOM   5335  CA  ALA A 336      86.521  66.596 110.040  1.00  0.00           C
ATOM   5337  CB  ALA A 336      85.351  67.075 110.939  1.00  0.00           C
ATOM   5341  C   ALA A 336      86.661  65.096 110.268  1.00  0.00           C
ATOM   5342  O   ALA A 336      87.621  64.625 110.870  1.00  0.00           O
ATOM   5343  N   VAL A 337      85.701  64.326 109.729  1.00  0.00           N
ATOM   5345  CA  VAL A 337      85.672  62.886 109.850  1.00  0.00           C
ATOM   5347  CB  VAL A 337      84.320  62.316 109.430  1.00  0.00           C
ATOM   5349  CG1 VAL A 337      84.122  62.145 107.920  1.00  0.00           C
ATOM   5353  CG2 VAL A 337      84.122  60.966 110.130  1.00  0.00           C
ATOM   5357  C   VAL A 337      86.841  62.226 109.158  1.00  0.00           C
ATOM   5358  O   VAL A 337      87.431  61.285 109.689  1.00  0.00           O
ATOM   5359  N   ALA A 338      87.252  62.735 107.979  1.00  0.00           N
ATOM   5361  CA  ALA A 338      88.410  62.246 107.270  1.00  0.00           C
ATOM   5363  CB  ALA A 338      88.512  62.965 105.900  1.00  0.00           C
ATOM   5367  C   ALA A 338      89.701  62.375 108.009  1.00  0.00           C
ATOM   5368  O   ALA A 338      90.461  61.416 108.079  1.00  0.00           O
ATOM   5369  N   LEU A 339      89.981  63.555 108.610  1.00  0.00           N
ATOM   5371  CA  LEU A 339      91.131  63.796 109.469  1.00  0.00           C
ATOM   5373  CB  LEU A 339      91.221  65.295 109.839  1.00  0.00           C
ATOM   5376  CG  LEU A 339      92.471  65.765 110.640  1.00  0.00           C
ATOM   5378  CD1 LEU A 339      92.431  65.426 112.140  1.00  0.00           C
ATOM   5382  CD2 LEU A 339      93.791  65.276 110.020  1.00  0.00           C
ATOM   5386  C   LEU A 339      91.131  62.925 110.710  1.00  0.00           C
ATOM   5387  O   LEU A 339      92.141  62.296 111.020  1.00  0.00           O
ATOM   5388  N   ALA A 340      89.971  62.795 111.390  1.00  0.00           N
ATOM   5390  CA  ALA A 340      89.811  61.966 112.570  1.00  0.00           C
ATOM   5392  CB  ALA A 340      88.382  62.145 113.100  1.00  0.00           C
ATOM   5396  C   ALA A 340      90.071  60.485 112.339  1.00  0.00           C
ATOM   5397  O   ALA A 340      90.532  59.756 113.210  1.00  0.00           O
ATOM   5398  N   ARG A 341      89.771  60.006 111.118  1.00  0.00           N
ATOM   5400  CA  ARG A 341      90.032  58.636 110.710  1.00  0.00           C
ATOM   5402  CB  ARG A 341      89.320  58.375 109.369  1.00  0.00           C
ATOM   5405  CG  ARG A 341      89.051  56.886 109.100  1.00  0.00           C
ATOM   5408  CD  ARG A 341      88.201  56.655 107.859  1.00  0.00           C
ATOM   5411  NE  ARG A 341      89.091  56.785 106.650  1.00  0.00           N
ATOM   5413  CZ  ARG A 341      89.211  55.856 105.710  1.00  0.00           C
ATOM   5414  NH1 ARG A 341      88.702  54.645 105.850  1.00  0.00           N
ATOM   5417  NH2 ARG A 341      89.901  56.145 104.630  1.00  0.00           N
ATOM   5420  C   ARG A 341      91.511  58.325 110.529  1.00  0.00           C
ATOM   5421  O   ARG A 341      91.922  57.166 110.640  1.00  0.00           O
ATOM   5422  N   VAL A 342      92.351  59.355 110.240  1.00  0.00           N
ATOM   5424  CA  VAL A 342      93.801  59.235 110.099  1.00  0.00           C
ATOM   5426  CB  VAL A 342      94.451  60.506 109.520  1.00  0.00           C
ATOM   5428  CG1 VAL A 342      95.961  60.326 109.259  1.00  0.00           C
ATOM   5432  CG2 VAL A 342      93.821  60.856 108.160  1.00  0.00           C
ATOM   5436  C   VAL A 342      94.511  58.805 111.380  1.00  0.00           C
ATOM   5437  O   VAL A 342      95.512  58.086 111.310  1.00  0.00           O
ATOM   5438  N   GLN A 343      94.062  59.266 112.560  1.00  0.00           N
ATOM   5440  CA  GLN A 343      94.771  59.155 113.820  1.00  0.00           C
ATOM   5442  CB  GLN A 343      94.581  60.485 114.630  1.00  0.00           C
ATOM   5445  CG  GLN A 343      95.421  61.715 114.170  1.00  0.00           C
ATOM   5448  CD  GLN A 343      96.931  61.645 114.439  1.00  0.00           C
ATOM   5449  OE1 GLN A 343      97.661  62.625 114.299  1.00  0.00           O
ATOM   5450  NE2 GLN A 343      97.441  60.465 114.829  1.00  0.00           N
ATOM   5453  C   GLN A 343      94.371  57.925 114.679  1.00  0.00           C
ATOM   5454  OT1 GLN A 343      94.931  56.805 114.460  1.00  0.00           O
ATOM   5455  OT2 GLN A 343      93.572  58.065 115.640  1.00  0.00           O
ATOM   5456  NH3 POPEB 344      50.931 126.625  76.030  1.00  0.00           N
ATOM   5460  C12 POPEB 344      50.842 125.615  77.140  1.00  0.00           C
ATOM   5463  C11 POPEB 344      50.332 126.206  78.469  1.00  0.00           C
ATOM   5466  P   POPEB 344      48.132 124.875  79.060  1.00  0.00           P
ATOM   5467  O13 POPEB 344      46.812 125.286  79.579  1.00  0.00           O
ATOM   5468  O14 POPEB 344      48.960 124.015  79.929  1.00  0.00           O
ATOM   5469  O11 POPEB 344      48.001 124.125  77.689  1.00  0.00           O
ATOM   5470  O12 POPEB 344      48.911 126.175  78.570  1.00  0.00           O
ATOM   5471  C1  POPEB 344      46.812 123.496  77.240  1.00  0.00           C
ATOM   5474  C2  POPEB 344      46.070 124.365  76.189  1.00  0.00           C
ATOM   5476  O21 POPEB 344      45.982 123.706  74.920  1.00  0.00           O
ATOM   5477  C21 POPEB 344      47.052 123.636  74.159  1.00  0.00           C
ATOM   5478  O22 POPEB 344      48.212 123.795  74.490  1.00  0.00           O
ATOM   5479  C22 POPEB 344      46.590 123.225  72.759  1.00  0.00           C
ATOM   5482  C3  POPEB 344      46.621 125.825  76.060  1.00  0.00           C
ATOM   5485  O31 POPEB 344      45.811 126.546  75.119  1.00  0.00           O
ATOM   5486  C31 POPEB 344      45.122 127.575  75.610  1.00  0.00           C
ATOM   5487  O32 POPEB 344      45.242 128.045  76.729  1.00  0.00           O
ATOM   5488  C32 POPEB 344      44.040 127.976  74.609  1.00  0.00           C
ATOM   5491  C23 POPEB 344      46.901 124.276  71.659  1.00  0.00           C
ATOM   5494  C24 POPEB 344      46.140 123.945  70.369  1.00  0.00           C
ATOM   5497  C25 POPEB 344      46.131 125.065  69.320  1.00  0.00           C
ATOM   5500  C26 POPEB 344      47.512 125.576  68.910  1.00  0.00           C
ATOM   5503  C27 POPEB 344      47.431 126.585  67.749  1.00  0.00           C
ATOM   5506  C28 POPEB 344      48.792 127.215  67.420  1.00  0.00           C
ATOM   5509  C29 POPEB 344      48.681 128.206  66.280  1.00  0.00           C
ATOM   5511 0C21 POPEB 344      48.820 127.926  64.979  1.00  0.00           C
ATOM   5513 1C21 POPEB 344      49.100 126.575  64.360  1.00  0.00           C
ATOM   5516 2C21 POPEB 344      50.262 126.596  63.340  1.00  0.00           C
ATOM   5519 3C21 POPEB 344      50.021 127.545  62.160  1.00  0.00           C
ATOM   5522 4C21 POPEB 344      51.052 127.396  61.030  1.00  0.00           C
ATOM   5525 5C21 POPEB 344      50.761 128.366  59.869  1.00  0.00           C
ATOM   5528 6C21 POPEB 344      51.762 128.256  58.710  1.00  0.00           C
ATOM   5531 7C21 POPEB 344      51.540 129.346  57.660  1.00  0.00           C
ATOM   5534 8C21 POPEB 344      52.521 129.265  56.479  1.00  0.00           C
ATOM   5538  C33 POPEB 344      42.840 128.715  75.249  1.00  0.00           C
ATOM   5541  C34 POPEB 344      41.642 128.775  74.290  1.00  0.00           C
ATOM   5544  C35 POPEB 344      41.852 129.696  73.079  1.00  0.00           C
ATOM   5547  C36 POPEB 344      41.600 129.026  71.729  1.00  0.00           C
ATOM   5550  C37 POPEB 344      41.931 129.987  70.579  1.00  0.00           C
ATOM   5553  C38 POPEB 344      42.092 129.325  69.210  1.00  0.00           C
ATOM   5556  C39 POPEB 344      43.132 130.056  68.350  1.00  0.00           C
ATOM   5559 0C31 POPEB 344      43.302 129.426  66.969  1.00  0.00           C
ATOM   5562 1C31 POPEB 344      44.272 130.206  66.070  1.00  0.00           C
ATOM   5565 2C31 POPEB 344      44.251 129.696  64.620  1.00  0.00           C
ATOM   5568 3C31 POPEB 344      45.012 128.366  64.430  1.00  0.00           C
ATOM   5571 4C31 POPEB 344      44.492 127.615  63.200  1.00  0.00           C
ATOM   5574 5C31 POPEB 344      45.131 126.235  63.000  1.00  0.00           C
ATOM   5577 6C31 POPEB 344      44.431 125.426  61.899  1.00  0.00           C
ATOM   5581  NH3 POPEC 345      83.961 123.896  42.470  1.00  0.00           N
ATOM   5585  C12 POPEC 345      83.661 123.555  41.030  1.00  0.00           C
ATOM   5588  C11 POPEC 345      82.471 124.365  40.470  1.00  0.00           C
ATOM   5591  P   POPEC 345      80.562 124.416  42.229  1.00  0.00           P
ATOM   5592  O13 POPEC 345      81.431 124.055  43.370  1.00  0.00           O
ATOM   5593  O14 POPEC 345      80.301 125.866  42.130  1.00  0.00           O
ATOM   5594  O11 POPEC 345      79.161 123.685  42.369  1.00  0.00           O
ATOM   5595  O12 POPEC 345      81.210 123.846  40.900  1.00  0.00           O
ATOM   5596  C1  POPEC 345      78.201 124.155  43.340  1.00  0.00           C
ATOM   5599  C2  POPEC 345      77.871 123.115  44.450  1.00  0.00           C
ATOM   5601  O21 POPEC 345      77.251 123.815  45.569  1.00  0.00           O
ATOM   5602  C21 POPEC 345      76.422 123.076  46.310  1.00  0.00           C
ATOM   5603  O22 POPEC 345      76.111 121.926  46.069  1.00  0.00           O
ATOM   5604  C22 POPEC 345      75.831 123.885  47.470  1.00  0.00           C
ATOM   5607  C3  POPEC 345      79.150 122.326  44.880  1.00  0.00           C
ATOM   5610  O31 POPEC 345      78.872 121.006  45.400  1.00  0.00           O
ATOM   5611  C31 POPEC 345      78.951 120.926  46.729  1.00  0.00           C
ATOM   5612  O32 POPEC 345      79.091 121.865  47.479  1.00  0.00           O
ATOM   5613  C32 POPEC 345      78.872 119.475  47.179  1.00  0.00           C
ATOM   5616  C23 POPEC 345      76.181 123.286  48.850  1.00  0.00           C
ATOM   5619  C24 POPEC 345      75.281 123.795  49.990  1.00  0.00           C
ATOM   5622  C25 POPEC 345      75.892 123.636  51.390  1.00  0.00           C
ATOM   5625  C26 POPEC 345      74.872 123.916  52.500  1.00  0.00           C
ATOM   5628  C27 POPEC 345      75.491 123.926  53.910  1.00  0.00           C
ATOM   5631  C28 POPEC 345      74.430 124.005  55.020  1.00  0.00           C
ATOM   5634  C29 POPEC 345      74.951 123.605  56.380  1.00  0.00           C
ATOM   5636 0C21 POPEC 345      74.191 123.275  57.439  1.00  0.00           C
ATOM   5638 1C21 POPEC 345      72.681 123.295  57.460  1.00  0.00           C
ATOM   5641 2C21 POPEC 345      72.051 123.786  58.780  1.00  0.00           C
ATOM   5644 3C21 POPEC 345      72.271 122.835  59.970  1.00  0.00           C
ATOM   5647 4C21 POPEC 345      71.262 123.026  61.110  1.00  0.00           C
ATOM   5650 5C21 POPEC 345      71.521 124.256  61.990  1.00  0.00           C
ATOM   5653 6C21 POPEC 345      70.711 124.206  63.300  1.00  0.00           C
ATOM   5656 7C21 POPEC 345      71.021 125.366  64.259  1.00  0.00           C
ATOM   5659 8C21 POPEC 345      70.220 125.316  65.560  1.00  0.00           C
ATOM   5663  C33 POPEC 345      77.650 119.276  48.099  1.00  0.00           C
ATOM   5666  C34 POPEC 345      77.481 117.855  48.639  1.00  0.00           C
ATOM   5669  C35 POPEC 345      78.691 117.256  49.340  1.00  0.00           C
ATOM   5672  C36 POPEC 345      78.290 116.216  50.389  1.00  0.00           C
ATOM   5675  C37 POPEC 345      79.492 115.725  51.200  1.00  0.00           C
ATOM   5678  C38 POPEC 345      79.211 115.655  52.700  1.00  0.00           C
ATOM   5681  C39 POPEC 345      80.501 115.706  53.520  1.00  0.00           C
ATOM   5684 0C31 POPEC 345      80.221 115.846  55.020  1.00  0.00           C
ATOM   5687 1C31 POPEC 345      81.222 116.776  55.700  1.00  0.00           C
ATOM   5690 2C31 POPEC 345      80.842 117.176  57.130  1.00  0.00           C
ATOM   5693 3C31 POPEC 345      79.460 117.825  57.210  1.00  0.00           C
ATOM   5696 4C31 POPEC 345      79.231 118.526  58.549  1.00  0.00           C
ATOM   5699 5C31 POPEC 345      77.801 119.026  58.710  1.00  0.00           C
ATOM   5702 6C31 POPEC 345      77.581 119.726  60.049  1.00  0.00           C
ATOM   5706  NH3 POPED 346     111.960  89.365  39.840  1.00  0.00           N
ATOM   5710  C12 POPED 346     111.021  90.276  39.099  1.00  0.00           C
ATOM   5713  C11 POPED 346     111.110  90.115  37.580  1.00  0.00           C
ATOM   5716  P   POPED 346     108.951  90.536  36.120  1.00  0.00           P
ATOM   5717  O13 POPED 346     107.911  91.575  36.229  1.00  0.00           O
ATOM   5718  O14 POPED 346     109.460  90.185  34.790  1.00  0.00           O
ATOM   5719  O11 POPED 346     108.442  89.225  36.889  1.00  0.00           O
ATOM   5720  O12 POPED 346     110.172  91.006  37.000  1.00  0.00           O
ATOM   5721  C1  POPED 346     107.241  89.375  37.670  1.00  0.00           C
ATOM   5724  C2  POPED 346     106.791  88.036  38.350  1.00  0.00           C
ATOM   5726  O21 POPED 346     106.082  88.235  39.590  1.00  0.00           O
ATOM   5727  C21 POPED 346     106.741  88.805  40.590  1.00  0.00           C
ATOM   5728  O22 POPED 346     107.851  89.316  40.520  1.00  0.00           O
ATOM   5729  C22 POPED 346     105.970  88.636  41.899  1.00  0.00           C
ATOM   5732  C3  POPED 346     108.021  87.096  38.520  1.00  0.00           C
ATOM   5735  O31 POPED 346     107.851  86.116  39.580  1.00  0.00           O
ATOM   5736  C31 POPED 346     108.721  86.185  40.579  1.00  0.00           C
ATOM   5737  O32 POPED 346     109.682  86.946  40.620  1.00  0.00           O
ATOM   5738  C32 POPED 346     108.432  85.065  41.580  1.00  0.00           C
ATOM   5741  C23 POPED 346     106.791  89.155  43.099  1.00  0.00           C
ATOM   5744  C24 POPED 346     106.311  88.685  44.480  1.00  0.00           C
ATOM   5747  C25 POPED 346     107.241  89.215  45.590  1.00  0.00           C
ATOM   5750  C26 POPED 346     107.001  88.596  46.969  1.00  0.00           C
ATOM   5753  C27 POPED 346     108.251  88.735  47.860  1.00  0.00           C
ATOM   5756  C28 POPED 346     108.051  88.176  49.279  1.00  0.00           C
ATOM   5759  C29 POPED 346     109.352  87.956  50.020  1.00  0.00           C
ATOM   5761 0C21 POPED 346     109.711  88.336  51.259  1.00  0.00           C
ATOM   5763 1C21 POPED 346     108.900  89.026  52.330  1.00  0.00           C
ATOM   5766 2C21 POPED 346     109.062  88.305  53.689  1.00  0.00           C
ATOM   5769 3C21 POPED 346     107.981  88.675  54.729  1.00  0.00           C
ATOM   5772 4C21 POPED 346     108.141  87.886  56.040  1.00  0.00           C
ATOM   5775 5C21 POPED 346     106.941  88.056  56.980  1.00  0.00           C
ATOM   5778 6C21 POPED 346     107.031  87.215  58.260  1.00  0.00           C
ATOM   5781 7C21 POPED 346     105.731  87.276  59.079  1.00  0.00           C
ATOM   5784 8C21 POPED 346     105.771  86.465  60.369  1.00  0.00           C
ATOM   5788  C33 POPED 346     108.331  85.566  43.029  1.00  0.00           C
ATOM   5791  C34 POPED 346     108.631  84.456  44.040  1.00  0.00           C
ATOM   5794  C35 POPED 346     108.502  84.935  45.490  1.00  0.00           C
ATOM   5797  C36 POPED 346     108.821  83.846  46.510  1.00  0.00           C
ATOM   5800  C37 POPED 346     108.572  84.306  47.959  1.00  0.00           C
ATOM   5803  C38 POPED 346     109.101  83.305  48.990  1.00  0.00           C
ATOM   5806  C39 POPED 346     108.161  83.036  50.180  1.00  0.00           C
ATOM   5809 0C31 POPED 346     107.891  84.225  51.110  1.00  0.00           C
ATOM   5812 1C31 POPED 346     107.090  83.805  52.369  1.00  0.00           C
ATOM   5815 2C31 POPED 346     107.141  84.776  53.560  1.00  0.00           C
ATOM   5818 3C31 POPED 346     106.551  84.206  54.860  1.00  0.00           C
ATOM   5821 4C31 POPED 346     105.071  84.575  55.079  1.00  0.00           C
ATOM   5824 5C31 POPED 346     104.590  84.206  56.490  1.00  0.00           C
ATOM   5827 6C31 POPED 346     103.161  84.645  56.800  1.00  0.00           C
ATOM   5831  NH3 POPEE 347      27.932  13.036  39.720  1.00  0.00           N
ATOM   5835  C12 POPEE 347      26.682  13.096  38.889  1.00  0.00           C
ATOM   5838  C11 POPEE 347      25.571  12.256  39.500  1.00  0.00           C
ATOM   5841  P   POPEE 347      23.002  12.185  38.869  1.00  0.00           P
ATOM   5842  O13 POPEE 347      22.322  12.966  37.820  1.00  0.00           O
ATOM   5843  O14 POPEE 347      22.570  10.786  39.099  1.00  0.00           O
ATOM   5844  O11 POPEE 347      22.922  12.966  40.240  1.00  0.00           O
ATOM   5845  O12 POPEE 347      24.550  12.135  38.520  1.00  0.00           O
ATOM   5846  C1  POPEE 347      22.882  14.405  40.229  1.00  0.00           C
ATOM   5849  C2  POPEE 347      22.521  14.965  41.630  1.00  0.00           C
ATOM   5851  O21 POPEE 347      23.742  15.246  42.360  1.00  0.00           O
ATOM   5852  C21 POPEE 347      23.672  16.256  43.219  1.00  0.00           C
ATOM   5853  O22 POPEE 347      22.681  16.936  43.440  1.00  0.00           O
ATOM   5854  C22 POPEE 347      24.951  16.305  44.060  1.00  0.00           C
ATOM   5857  C3  POPEE 347      21.642  13.936  42.389  1.00  0.00           C
ATOM   5860  O31 POPEE 347      20.902  14.496  43.490  1.00  0.00           O
ATOM   5861  C31 POPEE 347      21.122  14.196  44.780  1.00  0.00           C
ATOM   5862  O32 POPEE 347      20.292  14.416  45.649  1.00  0.00           O
ATOM   5863  C32 POPEE 347      22.481  13.556  45.049  1.00  0.00           C
ATOM   5866  C23 POPEE 347      24.811  17.295  45.240  1.00  0.00           C
ATOM   5869  C24 POPEE 347      25.942  17.196  46.280  1.00  0.00           C
ATOM   5872  C25 POPEE 347      25.842  15.946  47.170  1.00  0.00           C
ATOM   5875  C26 POPEE 347      26.861  15.926  48.320  1.00  0.00           C
ATOM   5878  C27 POPEE 347      26.861  14.606  49.090  1.00  0.00           C
ATOM   5881  C28 POPEE 347      27.762  14.656  50.340  1.00  0.00           C
ATOM   5884  C29 POPEE 347      27.622  13.406  51.170  1.00  0.00           C
ATOM   5886 0C21 POPEE 347      28.281  13.105  52.299  1.00  0.00           C
ATOM   5888 1C21 POPEE 347      29.321  13.966  52.990  1.00  0.00           C
ATOM   5891 2C21 POPEE 347      28.861  14.355  54.410  1.00  0.00           C
ATOM   5894 3C21 POPEE 347      30.002  14.945  55.260  1.00  0.00           C
ATOM   5897 4C21 POPEE 347      29.550  15.326  56.680  1.00  0.00           C
ATOM   5900 5C21 POPEE 347      29.021  16.756  56.779  1.00  0.00           C
ATOM   5903 6C21 POPEE 347      28.361  17.046  58.130  1.00  0.00           C
ATOM   5906 7C21 POPEE 347      27.871  18.485  58.250  1.00  0.00           C
ATOM   5909 8C21 POPEE 347      27.071  18.735  59.529  1.00  0.00           C
ATOM   5913  C33 POPEE 347      22.852  13.526  46.549  1.00  0.00           C
ATOM   5916  C34 POPEE 347      24.082  12.655  46.849  1.00  0.00           C
ATOM   5919  C35 POPEE 347      23.762  11.155  46.750  1.00  0.00           C
ATOM   5922  C36 POPEE 347      24.892  10.225  47.229  1.00  0.00           C
ATOM   5925  C37 POPEE 347      25.091  10.256  48.750  1.00  0.00           C
ATOM   5928  C38 POPEE 347      26.451   9.666  49.150  1.00  0.00           C
ATOM   5931  C39 POPEE 347      26.572   9.446  50.669  1.00  0.00           C
ATOM   5934 0C31 POPEE 347      26.390   7.976  51.030  1.00  0.00           C
ATOM   5937 1C31 POPEE 347      26.472   7.695  52.530  1.00  0.00           C
ATOM   5940 2C31 POPEE 347      26.061   6.256  52.850  1.00  0.00           C
ATOM   5943 3C31 POPEE 347      26.101   5.896  54.340  1.00  0.00           C
ATOM   5946 4C31 POPEE 347      27.521   5.826  54.920  1.00  0.00           C
ATOM   5949 5C31 POPEE 347      27.521   5.555  56.430  1.00  0.00           C
ATOM   5952 6C31 POPEE 347      28.922   5.405  57.010  1.00  0.00           C
ATOM   5956  NH3 POPEF 348       7.592 123.906  42.029  1.00  0.00           N
ATOM   5960  C12 POPEF 348       8.122 123.085  40.890  1.00  0.00           C
ATOM   5963  C11 POPEF 348       9.641 122.916  41.080  1.00  0.00           C
ATOM   5966  P   POPEF 348      11.162 123.786  39.070  1.00  0.00           P
ATOM   5967  O13 POPEF 348      10.231 124.475  38.130  1.00  0.00           O
ATOM   5968  O14 POPEF 348      12.342 123.125  38.490  1.00  0.00           O
ATOM   5969  O11 POPEF 348      11.621 124.756  40.219  1.00  0.00           O
ATOM   5970  O12 POPEF 348      10.312 122.676  39.840  1.00  0.00           O
ATOM   5971  C1  POPEF 348      12.912 124.616  40.820  1.00  0.00           C
ATOM   5974  C2  POPEF 348      12.842 123.825  42.150  1.00  0.00           C
ATOM   5976  O21 POPEF 348      13.742 124.435  43.099  1.00  0.00           O
ATOM   5977  C21 POPEF 348      13.262 124.606  44.329  1.00  0.00           C
ATOM   5978  O22 POPEF 348      12.122 124.396  44.690  1.00  0.00           O
ATOM   5979  C22 POPEF 348      14.402 125.115  45.229  1.00  0.00           C
ATOM   5982  C3  POPEF 348      13.202 122.335  41.950  1.00  0.00           C
ATOM   5985  O31 POPEF 348      13.152 121.655  43.219  1.00  0.00           O
ATOM   5986  C31 POPEF 348      13.542 120.386  43.219  1.00  0.00           C
ATOM   5987  O32 POPEF 348      13.962 119.765  42.260  1.00  0.00           O
ATOM   5988  C32 POPEF 348      13.302 119.785  44.600  1.00  0.00           C
ATOM   5991  C23 POPEF 348      14.481 124.446  46.630  1.00  0.00           C
ATOM   5994  C24 POPEF 348      15.052 125.416  47.670  1.00  0.00           C
ATOM   5997  C25 POPEF 348      14.912 124.956  49.130  1.00  0.00           C
ATOM   6000  C26 POPEF 348      15.901 123.846  49.529  1.00  0.00           C
ATOM   6003  C27 POPEF 348      15.891 123.625  51.049  1.00  0.00           C
ATOM   6006  C28 POPEF 348      16.861 122.516  51.510  1.00  0.00           C
ATOM   6009  C29 POPEF 348      16.642 122.165  52.959  1.00  0.00           C
ATOM   6011 0C21 POPEF 348      17.451 121.416  53.729  1.00  0.00           C
ATOM   6013 1C21 POPEF 348      18.752 120.786  53.309  1.00  0.00           C
ATOM   6016 2C21 POPEF 348      19.751 120.696  54.489  1.00  0.00           C
ATOM   6019 3C21 POPEF 348      19.342 119.715  55.590  1.00  0.00           C
ATOM   6022 4C21 POPEF 348      20.351 119.655  56.750  1.00  0.00           C
ATOM   6025 5C21 POPEF 348      20.151 120.786  57.780  1.00  0.00           C
ATOM   6028 6C21 POPEF 348      19.092 120.445  58.830  1.00  0.00           C
ATOM   6031 7C21 POPEF 348      18.552 121.695  59.550  1.00  0.00           C
ATOM   6034 8C21 POPEF 348      17.771 121.406  60.830  1.00  0.00           C
ATOM   6038  C33 POPEF 348      13.942 120.585  45.770  1.00  0.00           C
ATOM   6041  C34 POPEF 348      13.702 119.826  47.080  1.00  0.00           C
ATOM   6044  C35 POPEF 348      14.172 120.515  48.370  1.00  0.00           C
ATOM   6047  C36 POPEF 348      13.712 119.706  49.580  1.00  0.00           C
ATOM   6050  C37 POPEF 348      13.981 120.346  50.960  1.00  0.00           C
ATOM   6053  C38 POPEF 348      13.122 119.706  52.059  1.00  0.00           C
ATOM   6056  C39 POPEF 348      13.082 120.485  53.390  1.00  0.00           C
ATOM   6059 0C31 POPEF 348      14.021 119.916  54.459  1.00  0.00           C
ATOM   6062 1C31 POPEF 348      13.771 120.536  55.850  1.00  0.00           C
ATOM   6065 2C31 POPEF 348      14.872 120.156  56.849  1.00  0.00           C
ATOM   6068 3C31 POPEF 348      14.472 120.305  58.320  1.00  0.00           C
ATOM   6071 4C31 POPEF 348      14.332 121.756  58.830  1.00  0.00           C
ATOM   6074 5C31 POPEF 348      13.762 121.795  60.250  1.00  0.00           C
ATOM   6077 6C31 POPEF 348      13.882 123.146  60.960  1.00  0.00           C
ATOM   6081  NH3 POPEG 349      91.471  37.366  42.520  1.00  0.00           N
ATOM   6085  C12 POPEG 349      92.290  36.145  42.819  1.00  0.00           C
ATOM   6088  C11 POPEG 349      93.691  36.276  42.240  1.00  0.00           C
ATOM   6091  P   POPEG 349      95.970  35.055  42.319  1.00  0.00           P
ATOM   6092  O13 POPEG 349      96.021  33.875  41.440  1.00  0.00           O
ATOM   6093  O14 POPEG 349      96.511  36.335  41.810  1.00  0.00           O
ATOM   6094  O11 POPEG 349      96.691  34.706  43.670  1.00  0.00           O
ATOM   6095  O12 POPEG 349      94.471  35.226  42.780  1.00  0.00           O
ATOM   6096  C1  POPEG 349      96.091  34.666  44.960  1.00  0.00           C
ATOM   6099  C2  POPEG 349      95.430  33.286  45.190  1.00  0.00           C
ATOM   6101  O21 POPEG 349      94.521  33.265  46.299  1.00  0.00           O
ATOM   6102  C21 POPEG 349      94.962  33.586  47.479  1.00  0.00           C
ATOM   6103  O22 POPEG 349      96.122  33.826  47.810  1.00  0.00           O
ATOM   6104  C22 POPEG 349      93.751  33.636  48.410  1.00  0.00           C
ATOM   6107  C3  POPEG 349      96.461  32.116  45.149  1.00  0.00           C
ATOM   6110  O31 POPEG 349      96.632  31.416  46.410  1.00  0.00           O
ATOM   6111  C31 POPEG 349      97.872  31.355  46.870  1.00  0.00           C
ATOM   6112  O32 POPEG 349      98.871  31.846  46.360  1.00  0.00           O
ATOM   6113  C32 POPEG 349      97.851  30.545  48.169  1.00  0.00           C
ATOM   6116  C23 POPEG 349      94.091  34.276  49.760  1.00  0.00           C
ATOM   6119  C24 POPEG 349      94.872  33.346  50.690  1.00  0.00           C
ATOM   6122  C25 POPEG 349      95.561  34.145  51.800  1.00  0.00           C
ATOM   6125  C26 POPEG 349      95.862  33.305  53.040  1.00  0.00           C
ATOM   6128  C27 POPEG 349      96.601  34.116  54.110  1.00  0.00           C
ATOM   6131  C28 POPEG 349      96.941  33.276  55.350  1.00  0.00           C
ATOM   6134  C29 POPEG 349      98.021  33.945  56.160  1.00  0.00           C
ATOM   6136 0C21 POPEG 349      98.201  33.866  57.479  1.00  0.00           C
ATOM   6138 1C21 POPEG 349      97.360  33.045  58.419  1.00  0.00           C
ATOM   6141 2C21 POPEG 349      97.592  33.465  59.880  1.00  0.00           C
ATOM   6144 3C21 POPEG 349      97.051  32.406  60.830  1.00  0.00           C
ATOM   6147 4C21 POPEG 349      97.290  32.735  62.299  1.00  0.00           C
ATOM   6150 5C21 POPEG 349      97.001  31.526  63.190  1.00  0.00           C
ATOM   6153 6C21 POPEG 349      95.512  31.195  63.270  1.00  0.00           C
ATOM   6156 7C21 POPEG 349      95.221  29.955  64.110  1.00  0.00           C
ATOM   6159 8C21 POPEG 349      93.731  29.706  64.290  1.00  0.00           C
ATOM   6163  C33 POPEG 349      99.201  30.576  48.910  1.00  0.00           C
ATOM   6166  C34 POPEG 349      99.241  29.555  50.049  1.00  0.00           C
ATOM   6169  C35 POPEG 349     100.602  29.446  50.750  1.00  0.00           C
ATOM   6172  C36 POPEG 349     100.792  30.486  51.870  1.00  0.00           C
ATOM   6175  C37 POPEG 349     102.031  30.246  52.740  1.00  0.00           C
ATOM   6178  C38 POPEG 349     102.381  31.395  53.700  1.00  0.00           C
ATOM   6181  C39 POPEG 349     101.441  31.555  54.910  1.00  0.00           C
ATOM   6184 0C31 POPEG 349     102.112  31.166  56.240  1.00  0.00           C
ATOM   6187 1C31 POPEG 349     101.241  31.495  57.460  1.00  0.00           C
ATOM   6190 2C31 POPEG 349     101.852  31.006  58.780  1.00  0.00           C
ATOM   6193 3C31 POPEG 349     101.251  31.706  60.000  1.00  0.00           C
ATOM   6196 4C31 POPEG 349     101.601  31.016  61.330  1.00  0.00           C
ATOM   6199 5C31 POPEG 349     101.381  31.925  62.540  1.00  0.00           C
ATOM   6202 6C31 POPEG 349     101.562  31.195  63.880  1.00  0.00           C
ATOM   6206  NH3 POPEH 350      63.521  46.366  41.139  1.00  0.00           N
ATOM   6210  C12 POPEH 350      64.701  45.465  41.340  1.00  0.00           C
ATOM   6213  C11 POPEH 350      65.041  45.316  42.819  1.00  0.00           C
ATOM   6216  P   POPEH 350      66.860  44.235  44.290  1.00  0.00           P
ATOM   6217  O13 POPEH 350      67.751  43.045  44.349  1.00  0.00           O
ATOM   6218  O14 POPEH 350      67.521  45.545  44.410  1.00  0.00           O
ATOM   6219  O11 POPEH 350      65.741  44.145  45.400  1.00  0.00           O
ATOM   6220  O12 POPEH 350      65.991  44.256  42.970  1.00  0.00           O
ATOM   6221  C1  POPEH 350      65.782  44.936  46.590  1.00  0.00           C
ATOM   6224  C2  POPEH 350      66.262  44.085  47.780  1.00  0.00           C
ATOM   6226  O21 POPEH 350      66.321  44.945  48.930  1.00  0.00           O
ATOM   6227  C21 POPEH 350      65.671  44.495  49.990  1.00  0.00           C
ATOM   6228  O22 POPEH 350      64.901  43.555  50.009  1.00  0.00           O
ATOM   6229  C22 POPEH 350      66.131  45.306  51.210  1.00  0.00           C
ATOM   6232  C3  POPEH 350      67.661  43.466  47.520  1.00  0.00           C
ATOM   6235  O31 POPEH 350      68.250  42.946  48.729  1.00  0.00           O
ATOM   6236  C31 POPEH 350      69.540  42.676  48.639  1.00  0.00           C
ATOM   6237  O32 POPEH 350      70.242  42.846  47.649  1.00  0.00           O
ATOM   6238  C32 POPEH 350      69.992  42.065  49.960  1.00  0.00           C
ATOM   6241  C23 POPEH 350      65.470  44.875  52.530  1.00  0.00           C
ATOM   6244  C24 POPEH 350      64.071  45.485  52.710  1.00  0.00           C
ATOM   6247  C25 POPEH 350      64.051  46.645  53.720  1.00  0.00           C
ATOM   6250  C26 POPEH 350      64.150  46.176  55.180  1.00  0.00           C
ATOM   6253  C27 POPEH 350      64.241  47.356  56.160  1.00  0.00           C
ATOM   6256  C28 POPEH 350      64.732  47.026  57.590  1.00  0.00           C
ATOM   6259  C29 POPEH 350      64.001  45.916  58.289  1.00  0.00           C
ATOM   6261 0C21 POPEH 350      64.091  45.666  59.609  1.00  0.00           C
ATOM   6263 1C21 POPEH 350      64.941  46.445  60.579  1.00  0.00           C
ATOM   6266 2C21 POPEH 350      64.150  47.596  61.229  1.00  0.00           C
ATOM   6269 3C21 POPEH 350      65.012  48.445  62.169  1.00  0.00           C
ATOM   6272 4C21 POPEH 350      64.241  49.606  62.829  1.00  0.00           C
ATOM   6275 5C21 POPEH 350      63.001  49.126  63.600  1.00  0.00           C
ATOM   6278 6C21 POPEH 350      62.650  50.035  64.780  1.00  0.00           C
ATOM   6281 7C21 POPEH 350      61.540  49.435  65.649  1.00  0.00           C
ATOM   6284 8C21 POPEH 350      61.250  50.256  66.910  1.00  0.00           C
ATOM   6288  C33 POPEH 350      69.111  42.496  51.160  1.00  0.00           C
ATOM   6291  C34 POPEH 350      69.782  42.156  52.500  1.00  0.00           C
ATOM   6294  C35 POPEH 350      69.062  42.816  53.680  1.00  0.00           C
ATOM   6297  C36 POPEH 350      69.831  42.666  55.000  1.00  0.00           C
ATOM   6300  C37 POPEH 350      69.732  43.926  55.859  1.00  0.00           C
ATOM   6303  C38 POPEH 350      70.521  43.875  57.170  1.00  0.00           C
ATOM   6306  C39 POPEH 350      69.691  43.266  58.300  1.00  0.00           C
ATOM   6309 0C31 POPEH 350      70.540  43.045  59.550  1.00  0.00           C
ATOM   6312 1C31 POPEH 350      69.791  42.366  60.700  1.00  0.00           C
ATOM   6315 2C31 POPEH 350      70.741  41.945  61.829  1.00  0.00           C
ATOM   6318 3C31 POPEH 350      71.361  43.125  62.590  1.00  0.00           C
ATOM   6321 4C31 POPEH 350      72.571  42.706  63.440  1.00  0.00           C
ATOM   6324 5C31 POPEH 350      73.211  43.895  64.160  1.00  0.00           C
ATOM   6327 6C31 POPEH 350      74.471  43.515  64.939  1.00  0.00           C
ATOM   6331  NH3 POPEI 351     108.172  48.216  44.119  1.00  0.00           N
ATOM   6335  C12 POPEI 351     107.721  46.985  44.850  1.00  0.00           C
ATOM   6338  C11 POPEI 351     107.462  45.885  43.820  1.00  0.00           C
ATOM   6341  P   POPEI 351     106.931  43.686  45.140  1.00  0.00           P
ATOM   6342  O13 POPEI 351     105.792  43.436  46.040  1.00  0.00           O
ATOM   6343  O14 POPEI 351     107.351  42.616  44.200  1.00  0.00           O
ATOM   6344  O11 POPEI 351     108.201  44.206  45.940  1.00  0.00           O
ATOM   6345  O12 POPEI 351     106.521  44.936  44.290  1.00  0.00           O
ATOM   6346  C1  POPEI 351     108.540  43.576  47.179  1.00  0.00           C
ATOM   6349  C2  POPEI 351     110.081  43.555  47.360  1.00  0.00           C
ATOM   6351  O21 POPEI 351     110.481  42.526  48.289  1.00  0.00           O
ATOM   6352  C21 POPEI 351     110.021  42.645  49.529  1.00  0.00           C
ATOM   6353  O22 POPEI 351     109.411  43.596  49.970  1.00  0.00           O
ATOM   6354  C22 POPEI 351     110.382  41.386  50.310  1.00  0.00           C
ATOM   6357  C3  POPEI 351     110.681  44.956  47.680  1.00  0.00           C
ATOM   6360  O31 POPEI 351     112.071  44.826  48.050  1.00  0.00           O
ATOM   6361  C31 POPEI 351     112.611  45.015  49.250  1.00  0.00           C
ATOM   6362  O32 POPEI 351     113.731  44.616  49.539  1.00  0.00           O
ATOM   6363  C32 POPEI 351     111.762  45.836  50.219  1.00  0.00           C
ATOM   6366  C23 POPEI 351     110.481  41.655  51.829  1.00  0.00           C
ATOM   6369  C24 POPEI 351     111.031  40.425  52.579  1.00  0.00           C
ATOM   6372  C25 POPEI 351     111.171  40.675  54.090  1.00  0.00           C
ATOM   6375  C26 POPEI 351     111.811  39.485  54.810  1.00  0.00           C
ATOM   6378  C27 POPEI 351     111.771  39.606  56.340  1.00  0.00           C
ATOM   6381  C28 POPEI 351     112.150  38.276  57.039  1.00  0.00           C
ATOM   6384  C29 POPEI 351     113.622  37.965  56.930  1.00  0.00           C
ATOM   6386 0C21 POPEI 351     114.391  37.465  57.910  1.00  0.00           C
ATOM   6388 1C21 POPEI 351     113.911  37.125  59.300  1.00  0.00           C
ATOM   6391 2C21 POPEI 351     115.041  36.886  60.319  1.00  0.00           C
ATOM   6394 3C21 POPEI 351     115.872  35.625  60.049  1.00  0.00           C
ATOM   6397 4C21 POPEI 351     116.841  35.315  61.189  1.00  0.00           C
ATOM   6400 5C21 POPEI 351     116.202  34.585  62.380  1.00  0.00           C
ATOM   6403 6C21 POPEI 351     115.991  33.086  62.120  1.00  0.00           C
ATOM   6406 7C21 POPEI 351     115.501  32.346  63.370  1.00  0.00           C
ATOM   6409 8C21 POPEI 351     115.161  30.875  63.100  1.00  0.00           C
ATOM   6413  C33 POPEI 351     112.241  45.615  51.670  1.00  0.00           C
ATOM   6416  C34 POPEI 351     111.400  46.386  52.690  1.00  0.00           C
ATOM   6419  C35 POPEI 351     110.271  45.526  53.260  1.00  0.00           C
ATOM   6422  C36 POPEI 351     110.650  44.746  54.529  1.00  0.00           C
ATOM   6425  C37 POPEI 351     109.451  43.945  55.040  1.00  0.00           C
ATOM   6428  C38 POPEI 351     109.720  43.105  56.299  1.00  0.00           C
ATOM   6431  C39 POPEI 351     109.111  43.666  57.590  1.00  0.00           C
ATOM   6434 0C31 POPEI 351     109.141  42.585  58.689  1.00  0.00           C
ATOM   6437 1C31 POPEI 351     108.372  42.936  59.970  1.00  0.00           C
ATOM   6440 2C31 POPEI 351     108.172  41.666  60.810  1.00  0.00           C
ATOM   6443 3C31 POPEI 351     107.512  41.875  62.169  1.00  0.00           C
ATOM   6446 4C31 POPEI 351     107.132  40.526  62.810  1.00  0.00           C
ATOM   6449 5C31 POPEI 351     106.911  40.596  64.320  1.00  0.00           C
ATOM   6452 6C31 POPEI 351     106.131  39.396  64.869  1.00  0.00           C
ATOM   6456  NH3 POPEJ 352      27.611  85.945  79.609  1.00  0.00           N
ATOM   6460  C12 POPEJ 352      27.521  84.606  80.249  1.00  0.00           C
ATOM   6463  C11 POPEJ 352      27.201  83.535  79.220  1.00  0.00           C
ATOM   6466  P   POPEJ 352      27.071  80.945  79.200  1.00  0.00           P
ATOM   6467  O13 POPEJ 352      28.482  80.696  78.850  1.00  0.00           O
ATOM   6468  O14 POPEJ 352      26.461  79.916  80.070  1.00  0.00           O
ATOM   6469  O11 POPEJ 352      26.181  81.225  77.909  1.00  0.00           O
ATOM   6470  O12 POPEJ 352      26.980  82.326  79.939  1.00  0.00           O
ATOM   6471  C1  POPEJ 352      25.901  80.176  76.969  1.00  0.00           C
ATOM   6474  C2  POPEJ 352      26.642  80.355  75.610  1.00  0.00           C
ATOM   6476  O21 POPEJ 352      27.431  79.176  75.380  1.00  0.00           O
ATOM   6477  C21 POPEJ 352      26.922  78.246  74.590  1.00  0.00           C
ATOM   6478  O22 POPEJ 352      25.922  78.356  73.910  1.00  0.00           O
ATOM   6479  C22 POPEJ 352      27.832  77.026  74.670  1.00  0.00           C
ATOM   6482  C3  POPEJ 352      27.552  81.616  75.619  1.00  0.00           C
ATOM   6485  O31 POPEJ 352      28.431  81.715  74.469  1.00  0.00           O
ATOM   6486  C31 POPEJ 352      29.621  81.155  74.640  1.00  0.00           C
ATOM   6487  O32 POPEJ 352      29.951  80.506  75.619  1.00  0.00           O
ATOM   6488  C32 POPEJ 352      30.532  81.526  73.469  1.00  0.00           C
ATOM   6491  C23 POPEJ 352      27.521  75.905  73.650  1.00  0.00           C
ATOM   6494  C24 POPEJ 352      28.351  74.655  73.970  1.00  0.00           C
ATOM   6497  C25 POPEJ 352      28.172  73.466  73.020  1.00  0.00           C
ATOM   6500  C26 POPEJ 352      29.112  72.325  73.420  1.00  0.00           C
ATOM   6503  C27 POPEJ 352      29.781  71.585  72.250  1.00  0.00           C
ATOM   6506  C28 POPEJ 352      31.001  70.755  72.720  1.00  0.00           C
ATOM   6509  C29 POPEJ 352      30.631  69.625  73.650  1.00  0.00           C
ATOM   6511 0C21 POPEJ 352      30.172  68.416  73.250  1.00  0.00           C
ATOM   6513 1C21 POPEJ 352      29.922  68.006  71.820  1.00  0.00           C
ATOM   6516 2C21 POPEJ 352      28.451  67.646  71.570  1.00  0.00           C
ATOM   6519 3C21 POPEJ 352      28.111  66.206  71.990  1.00  0.00           C
ATOM   6522 4C21 POPEJ 352      26.642  65.816  71.790  1.00  0.00           C
ATOM   6525 5C21 POPEJ 352      26.101  66.026  70.360  1.00  0.00           C
ATOM   6528 6C21 POPEJ 352      26.912  65.316  69.279  1.00  0.00           C
ATOM   6531 7C21 POPEJ 352      26.262  65.436  67.899  1.00  0.00           C
ATOM   6534 8C21 POPEJ 352      27.121  64.895  66.770  1.00  0.00           C
ATOM   6538  C33 POPEJ 352      29.832  81.445  72.079  1.00  0.00           C
ATOM   6541  C34 POPEJ 352      30.730  81.905  70.920  1.00  0.00           C
ATOM   6544  C35 POPEJ 352      29.971  82.096  69.600  1.00  0.00           C
ATOM   6547  C36 POPEJ 352      30.901  82.586  68.469  1.00  0.00           C
ATOM   6550  C37 POPEJ 352      30.152  83.125  67.250  1.00  0.00           C
ATOM   6553  C38 POPEJ 352      31.101  83.776  66.229  1.00  0.00           C
ATOM   6556  C39 POPEJ 352      30.371  84.515  65.100  1.00  0.00           C
ATOM   6559 0C31 POPEJ 352      31.271  85.526  64.380  1.00  0.00           C
ATOM   6562 1C31 POPEJ 352      30.482  86.325  63.330  1.00  0.00           C
ATOM   6565 2C31 POPEJ 352      31.311  87.435  62.660  1.00  0.00           C
ATOM   6568 3C31 POPEJ 352      30.471  88.356  61.770  1.00  0.00           C
ATOM   6571 4C31 POPEJ 352      29.521  89.256  62.569  1.00  0.00           C
ATOM   6574 5C31 POPEJ 352      28.601  90.106  61.689  1.00  0.00           C
ATOM   6577 6C31 POPEJ 352      27.492  90.805  62.490  1.00  0.00           C
ATOM   6581  NH3 POPEK 353      52.390  14.536  35.970  1.00  0.00           N
ATOM   6585  C12 POPEK 353      51.172  15.315  36.369  1.00  0.00           C
ATOM   6588  C11 POPEK 353      50.070  14.365  36.880  1.00  0.00           C
ATOM   6591  P   POPEK 353      49.492  12.655  38.750  1.00  0.00           P
ATOM   6592  O13 POPEK 353      48.151  13.286  38.790  1.00  0.00           O
ATOM   6593  O14 POPEK 353      49.511  11.256  38.299  1.00  0.00           O
ATOM   6594  O11 POPEK 353      50.052  12.666  40.229  1.00  0.00           O
ATOM   6595  O12 POPEK 353      50.532  13.596  37.990  1.00  0.00           O
ATOM   6596  C1  POPEK 353      51.302  12.005  40.509  1.00  0.00           C
ATOM   6599  C2  POPEK 353      51.140  11.106  41.750  1.00  0.00           C
ATOM   6601  O21 POPEK 353      52.131  10.045  41.680  1.00  0.00           O
ATOM   6602  C21 POPEK 353      52.861   9.945  42.780  1.00  0.00           C
ATOM   6603  O22 POPEK 353      52.822  10.705  43.729  1.00  0.00           O
ATOM   6604  C22 POPEK 353      53.692   8.676  42.770  1.00  0.00           C
ATOM   6607  C3  POPEK 353      49.732  10.456  41.800  1.00  0.00           C
ATOM   6610  O31 POPEK 353      49.631   9.485  42.850  1.00  0.00           O
ATOM   6611  C31 POPEK 353      48.482   9.435  43.530  1.00  0.00           C
ATOM   6612  O32 POPEK 353      47.512  10.136  43.300  1.00  0.00           O
ATOM   6613  C32 POPEK 353      48.552   8.225  44.469  1.00  0.00           C
ATOM   6616  C23 POPEK 353      55.042   8.856  43.499  1.00  0.00           C
ATOM   6619  C24 POPEK 353      55.140   8.065  44.799  1.00  0.00           C
ATOM   6622  C25 POPEK 353      54.132   8.496  45.870  1.00  0.00           C
ATOM   6625  C26 POPEK 353      54.272   7.655  47.140  1.00  0.00           C
ATOM   6628  C27 POPEK 353      53.191   7.956  48.180  1.00  0.00           C
ATOM   6631  C28 POPEK 353      53.201   6.986  49.380  1.00  0.00           C
ATOM   6634  C29 POPEK 353      54.342   7.226  50.330  1.00  0.00           C
ATOM   6636 0C21 POPEK 353      54.230   7.206  51.670  1.00  0.00           C
ATOM   6638 1C21 POPEK 353      52.962   6.885  52.410  1.00  0.00           C
ATOM   6641 2C21 POPEK 353      53.142   6.576  53.910  1.00  0.00           C
ATOM   6644 3C21 POPEK 353      53.492   7.796  54.770  1.00  0.00           C
ATOM   6647 4C21 POPEK 353      53.422   7.466  56.270  1.00  0.00           C
ATOM   6650 5C21 POPEK 353      54.581   6.596  56.759  1.00  0.00           C
ATOM   6653 6C21 POPEK 353      54.282   5.876  58.079  1.00  0.00           C
ATOM   6656 7C21 POPEK 353      55.522   5.155  58.610  1.00  0.00           C
ATOM   6659 8C21 POPEK 353      55.271   4.186  59.770  1.00  0.00           C
ATOM   6663  C33 POPEK 353      47.962   8.395  45.890  1.00  0.00           C
ATOM   6666  C34 POPEK 353      48.981   8.856  46.940  1.00  0.00           C
ATOM   6669  C35 POPEK 353      49.151  10.375  46.969  1.00  0.00           C
ATOM   6672  C36 POPEK 353      50.462  10.906  46.390  1.00  0.00           C
ATOM   6675  C37 POPEK 353      50.332  12.395  46.060  1.00  0.00           C
ATOM   6678  C38 POPEK 353      51.651  13.126  45.789  1.00  0.00           C
ATOM   6681  C39 POPEK 353      52.631  13.135  46.980  1.00  0.00           C
ATOM   6684 0C31 POPEK 353      52.032  13.736  48.260  1.00  0.00           C
ATOM   6687 1C31 POPEK 353      53.041  13.756  49.410  1.00  0.00           C
ATOM   6690 2C31 POPEK 353      52.442  14.235  50.739  1.00  0.00           C
ATOM   6693 3C31 POPEK 353      51.922  15.686  50.680  1.00  0.00           C
ATOM   6696 4C31 POPEK 353      51.642  16.265  52.070  1.00  0.00           C
ATOM   6699 5C31 POPEK 353      51.352  17.776  52.029  1.00  0.00           C
ATOM   6702 6C31 POPEK 353      51.231  18.405  53.420  1.00  0.00           C
ATOM   6706  NH3 POPEL 354      41.651 116.396  40.219  1.00  0.00           N
ATOM   6710  C12 POPEL 354      40.852 116.835  41.420  1.00  0.00           C
ATOM   6713  C11 POPEL 354      40.681 118.356  41.510  1.00  0.00           C
ATOM   6716  P   POPEL 354      38.251 119.195  41.549  1.00  0.00           P
ATOM   6717  O13 POPEL 354      38.512 120.576  41.100  1.00  0.00           O
ATOM   6718  O14 POPEL 354      37.901 118.196  40.520  1.00  0.00           O
ATOM   6719  O11 POPEL 354      37.082 119.096  42.590  1.00  0.00           O
ATOM   6720  O12 POPEL 354      39.541 118.655  42.319  1.00  0.00           O
ATOM   6721  C1  POPEL 354      36.951 120.006  43.670  1.00  0.00           C
ATOM   6724  C2  POPEL 354      35.571 119.835  44.360  1.00  0.00           C
ATOM   6726  O21 POPEL 354      35.841 119.726  45.770  1.00  0.00           O
ATOM   6727  C21 POPEL 354      34.922 120.276  46.549  1.00  0.00           C
ATOM   6728  O22 POPEL 354      33.890 120.795  46.180  1.00  0.00           O
ATOM   6729  C22 POPEL 354      35.352 120.125  48.000  1.00  0.00           C
ATOM   6732  C3  POPEL 354      34.802 118.576  43.850  1.00  0.00           C
ATOM   6735  O31 POPEL 354      33.401 118.555  44.240  1.00  0.00           O
ATOM   6736  C31 POPEL 354      33.172 117.975  45.420  1.00  0.00           C
ATOM   6737  O32 POPEL 354      33.992 117.355  46.069  1.00  0.00           O
ATOM   6738  C32 POPEL 354      31.742 118.265  45.880  1.00  0.00           C
ATOM   6741  C23 POPEL 354      34.521 120.976  48.990  1.00  0.00           C
ATOM   6744  C24 POPEL 354      34.572 120.355  50.389  1.00  0.00           C
ATOM   6747  C25 POPEL 354      33.971 121.206  51.510  1.00  0.00           C
ATOM   6750  C26 POPEL 354      34.731 122.495  51.810  1.00  0.00           C
ATOM   6753  C27 POPEL 354      34.391 123.026  53.219  1.00  0.00           C
ATOM   6756  C28 POPEL 354      34.942 124.435  53.510  1.00  0.00           C
ATOM   6759  C29 POPEL 354      36.431 124.536  53.309  1.00  0.00           C
ATOM   6761 0C21 POPEL 354      37.381 124.496  54.259  1.00  0.00           C
ATOM   6763 1C21 POPEL 354      37.161 124.256  55.730  1.00  0.00           C
ATOM   6766 2C21 POPEL 354      38.242 123.336  56.299  1.00  0.00           C
ATOM   6769 3C21 POPEL 354      37.931 122.926  57.750  1.00  0.00           C
ATOM   6772 4C21 POPEL 354      38.971 121.946  58.300  1.00  0.00           C
ATOM   6775 5C21 POPEL 354      38.660 121.546  59.750  1.00  0.00           C
ATOM   6778 6C21 POPEL 354      39.762 120.676  60.360  1.00  0.00           C
ATOM   6781 7C21 POPEL 354      39.622 120.495  61.870  1.00  0.00           C
ATOM   6784 8C21 POPEL 354      40.951 120.125  62.540  1.00  0.00           C
ATOM   6788  C33 POPEL 354      31.521 117.875  47.369  1.00  0.00           C
ATOM   6791  C34 POPEL 354      30.091 118.155  47.860  1.00  0.00           C
ATOM   6794  C35 POPEL 354      29.832 117.776  49.329  1.00  0.00           C
ATOM   6797  C36 POPEL 354      30.622 118.646  50.319  1.00  0.00           C
ATOM   6800  C37 POPEL 354      30.482 118.235  51.800  1.00  0.00           C
ATOM   6803  C38 POPEL 354      31.352 119.136  52.690  1.00  0.00           C
ATOM   6806  C39 POPEL 354      31.651 118.616  54.110  1.00  0.00           C
ATOM   6809 0C31 POPEL 354      30.422 118.426  55.000  1.00  0.00           C
ATOM   6812 1C31 POPEL 354      30.800 118.106  56.460  1.00  0.00           C
ATOM   6815 2C31 POPEL 354      29.662 117.475  57.280  1.00  0.00           C
ATOM   6818 3C31 POPEL 354      28.422 118.375  57.450  1.00  0.00           C
ATOM   6821 4C31 POPEL 354      28.501 119.375  58.610  1.00  0.00           C
ATOM   6824 5C31 POPEL 354      27.221 120.206  58.750  1.00  0.00           C
ATOM   6827 6C31 POPEL 354      27.232 121.206  59.910  1.00  0.00           C
ATOM   6831  NH3 POPEM 355       5.602  24.186  43.390  1.00  0.00           N
ATOM   6835  C12 POPEM 355       5.342  23.436  42.109  1.00  0.00           C
ATOM   6838  C11 POPEM 355       5.242  24.376  40.880  1.00  0.00           C
ATOM   6841  P   POPEM 355       7.772  24.785  40.560  1.00  0.00           P
ATOM   6842  O13 POPEM 355       8.662  25.875  40.070  1.00  0.00           O
ATOM   6843  O14 POPEM 355       7.731  23.546  39.759  1.00  0.00           O
ATOM   6844  O11 POPEM 355       8.132  24.425  42.050  1.00  0.00           O
ATOM   6845  O12 POPEM 355       6.302  25.326  40.760  1.00  0.00           O
ATOM   6846  C1  POPEM 355       9.502  24.425  42.450  1.00  0.00           C
ATOM   6849  C2  POPEM 355       9.571  23.956  43.920  1.00  0.00           C
ATOM   6851  O21 POPEM 355      10.782  24.455  44.510  1.00  0.00           O
ATOM   6852  C21 POPEM 355      10.712  24.586  45.840  1.00  0.00           C
ATOM   6853  O22 POPEM 355       9.702  24.436  46.510  1.00  0.00           O
ATOM   6854  C22 POPEM 355      12.102  24.836  46.410  1.00  0.00           C
ATOM   6857  C3  POPEM 355       9.492  22.396  43.990  1.00  0.00           C
ATOM   6860  O31 POPEM 355       9.342  21.876  45.340  1.00  0.00           O
ATOM   6861  C31 POPEM 355       8.111  22.066  45.809  1.00  0.00           C
ATOM   6862  O32 POPEM 355       7.182  22.515  45.160  1.00  0.00           O
ATOM   6863  C32 POPEM 355       8.042  21.686  47.299  1.00  0.00           C
ATOM   6866  C23 POPEM 355      12.082  24.975  47.959  1.00  0.00           C
ATOM   6869  C24 POPEM 355      13.342  24.395  48.619  1.00  0.00           C
ATOM   6872  C25 POPEM 355      13.952  25.285  49.710  1.00  0.00           C
ATOM   6875  C26 POPEM 355      13.192  25.296  51.040  1.00  0.00           C
ATOM   6878  C27 POPEM 355      14.051  25.886  52.179  1.00  0.00           C
ATOM   6881  C28 POPEM 355      13.302  26.055  53.520  1.00  0.00           C
ATOM   6884  C29 POPEM 355      14.112  26.865  54.510  1.00  0.00           C
ATOM   6886 0C21 POPEM 355      14.322  26.596  55.809  1.00  0.00           C
ATOM   6888 1C21 POPEM 355      13.821  25.405  56.590  1.00  0.00           C
ATOM   6891 2C21 POPEM 355      12.492  25.666  57.340  1.00  0.00           C
ATOM   6894 3C21 POPEM 355      12.562  26.785  58.390  1.00  0.00           C
ATOM   6897 4C21 POPEM 355      11.271  26.846  59.230  1.00  0.00           C
ATOM   6900 5C21 POPEM 355      11.242  27.986  60.259  1.00  0.00           C
ATOM   6903 6C21 POPEM 355      10.982  29.365  59.640  1.00  0.00           C
ATOM   6906 7C21 POPEM 355      10.821  30.445  60.709  1.00  0.00           C
ATOM   6909 8C21 POPEM 355      10.471  31.826  60.160  1.00  0.00           C
ATOM   6913  C33 POPEM 355       6.781  22.206  48.029  1.00  0.00           C
ATOM   6916  C34 POPEM 355       6.921  23.635  48.580  1.00  0.00           C
ATOM   6919  C35 POPEM 355       7.752  23.705  49.860  1.00  0.00           C
ATOM   6922  C36 POPEM 355       8.071  25.115  50.350  1.00  0.00           C
ATOM   6925  C37 POPEM 355       9.071  25.096  51.520  1.00  0.00           C
ATOM   6928  C38 POPEM 355       9.462  26.506  52.010  1.00  0.00           C
ATOM   6931  C39 POPEM 355       8.502  27.136  53.040  1.00  0.00           C
ATOM   6934 0C31 POPEM 355       8.452  26.395  54.380  1.00  0.00           C
ATOM   6937 1C31 POPEM 355       7.691  27.196  55.459  1.00  0.00           C
ATOM   6940 2C31 POPEM 355       7.552  26.435  56.779  1.00  0.00           C
ATOM   6943 3C31 POPEM 355       6.802  27.225  57.869  1.00  0.00           C
ATOM   6946 4C31 POPEM 355       5.342  27.545  57.500  1.00  0.00           C
ATOM   6949 5C31 POPEM 355       4.582  28.256  58.630  1.00  0.00           C
ATOM   6952 6C31 POPEM 355       3.082  28.386  58.340  1.00  0.00           C
ATOM   6956  NH3 POPEN 356      33.890 100.135  81.030  1.00  0.00           N
ATOM   6960  C12 POPEN 356      33.311  98.745  80.970  1.00  0.00           C
ATOM   6963  C11 POPEN 356      32.122  98.535  81.940  1.00  0.00           C
ATOM   6966  P   POPEN 356      29.601  98.646  81.200  1.00  0.00           P
ATOM   6967  O13 POPEN 356      28.592  99.726  81.130  1.00  0.00           O
ATOM   6968  O14 POPEN 356      29.352  97.506  82.109  1.00  0.00           O
ATOM   6969  O11 POPEN 356      29.861  98.146  79.719  1.00  0.00           O
ATOM   6970  O12 POPEN 356      30.982  99.316  81.579  1.00  0.00           O
ATOM   6971  C1  POPEN 356      29.352  99.005  78.670  1.00  0.00           C
ATOM   6974  C2  POPEN 356      30.091  98.735  77.350  1.00  0.00           C
ATOM   6976  O21 POPEN 356      29.611  99.686  76.380  1.00  0.00           O
ATOM   6977  C21 POPEN 356      30.451  99.975  75.389  1.00  0.00           C
ATOM   6978  O22 POPEN 356      31.582  99.536  75.269  1.00  0.00           O
ATOM   6979  C22 POPEN 356      29.822 101.045  74.500  1.00  0.00           C
ATOM   6982  C3  POPEN 356      29.802  97.276  76.910  1.00  0.00           C
ATOM   6985  O31 POPEN 356      30.592  96.875  75.780  1.00  0.00           O
ATOM   6986  C31 POPEN 356      31.791  96.416  76.109  1.00  0.00           C
ATOM   6987  O32 POPEN 356      32.192  96.185  77.240  1.00  0.00           O
ATOM   6988  C32 POPEN 356      32.582  96.175  74.840  1.00  0.00           C
ATOM   6991  C23 POPEN 356      29.881 100.676  73.000  1.00  0.00           C
ATOM   6994  C24 POPEN 356      28.692  99.826  72.520  1.00  0.00           C
ATOM   6997  C25 POPEN 356      27.672 100.646  71.720  1.00  0.00           C
ATOM   7000  C26 POPEN 356      28.172 101.015  70.310  1.00  0.00           C
ATOM   7003  C27 POPEN 356      27.361 102.155  69.670  1.00  0.00           C
ATOM   7006  C28 POPEN 356      28.002 102.706  68.380  1.00  0.00           C
ATOM   7009  C29 POPEN 356      27.951 101.706  67.250  1.00  0.00           C
ATOM   7011 0C21 POPEN 356      27.192 101.786  66.140  1.00  0.00           C
ATOM   7013 1C21 POPEN 356      26.221 102.886  65.810  1.00  0.00           C
ATOM   7016 2C21 POPEN 356      26.821 103.935  64.859  1.00  0.00           C
ATOM   7019 3C21 POPEN 356      26.742 103.545  63.370  1.00  0.00           C
ATOM   7022 4C21 POPEN 356      27.422 104.606  62.490  1.00  0.00           C
ATOM   7025 5C21 POPEN 356      27.132 104.475  60.979  1.00  0.00           C
ATOM   7028 6C21 POPEN 356      25.771 105.065  60.569  1.00  0.00           C
ATOM   7031 7C21 POPEN 356      25.592 105.125  59.049  1.00  0.00           C
ATOM   7034 8C21 POPEN 356      24.431 106.015  58.590  1.00  0.00           C
ATOM   7038  C33 POPEN 356      33.492  94.935  74.900  1.00  0.00           C
ATOM   7041  C34 POPEN 356      34.391  94.946  73.660  1.00  0.00           C
ATOM   7044  C35 POPEN 356      35.122  93.625  73.390  1.00  0.00           C
ATOM   7047  C36 POPEN 356      36.632  93.846  73.259  1.00  0.00           C
ATOM   7050  C37 POPEN 356      37.381  92.575  72.829  1.00  0.00           C
ATOM   7053  C38 POPEN 356      37.762  92.596  71.350  1.00  0.00           C
ATOM   7056  C39 POPEN 356      39.242  92.945  71.160  1.00  0.00           C
ATOM   7059 0C31 POPEN 356      39.681  93.006  69.689  1.00  0.00           C
ATOM   7062 1C31 POPEN 356      41.201  93.146  69.570  1.00  0.00           C
ATOM   7065 2C31 POPEN 356      41.642  93.945  68.340  1.00  0.00           C
ATOM   7068 3C31 POPEN 356      43.162  93.885  68.130  1.00  0.00           C
ATOM   7071 4C31 POPEN 356      43.640  94.735  66.950  1.00  0.00           C
ATOM   7074 5C31 POPEN 356      45.131  94.525  66.630  1.00  0.00           C
ATOM   7077 6C31 POPEN 356      45.651  95.465  65.529  1.00  0.00           C
ATOM   7081  NH3 POPEO 357      76.242 121.445  84.469  1.00  0.00           N
ATOM   7085  C12 POPEO 357      75.231 122.075  83.560  1.00  0.00           C
ATOM   7088  C11 POPEO 357      74.852 123.485  84.049  1.00  0.00           C
ATOM   7091  P   POPEO 357      76.701 124.896  85.229  1.00  0.00           P
ATOM   7092  O13 POPEO 357      75.881 125.965  85.820  1.00  0.00           O
ATOM   7093  O14 POPEO 357      77.032 123.716  86.049  1.00  0.00           O
ATOM   7094  O11 POPEO 357      78.040 125.475  84.620  1.00  0.00           O
ATOM   7095  O12 POPEO 357      75.962 124.375  83.920  1.00  0.00           O
ATOM   7096  C1  POPEO 357      78.812 124.726  83.670  1.00  0.00           C
ATOM   7099  C2  POPEO 357      79.062 125.536  82.369  1.00  0.00           C
ATOM   7101  O21 POPEO 357      79.101 124.606  81.270  1.00  0.00           O
ATOM   7102  C21 POPEO 357      78.821 125.146  80.100  1.00  0.00           C
ATOM   7103  O22 POPEO 357      78.180 126.185  79.939  1.00  0.00           O
ATOM   7104  C22 POPEO 357      79.521 124.286  79.030  1.00  0.00           C
ATOM   7107  C3  POPEO 357      80.382 126.375  82.450  1.00  0.00           C
ATOM   7110  O31 POPEO 357      80.721 127.066  81.210  1.00  0.00           O
ATOM   7111  C31 POPEO 357      81.711 126.505  80.490  1.00  0.00           C
ATOM   7112  O32 POPEO 357      82.341 125.526  80.830  1.00  0.00           O
ATOM   7113  C32 POPEO 357      81.891 127.155  79.119  1.00  0.00           C
ATOM   7116  C23 POPEO 357      79.371 124.765  77.569  1.00  0.00           C
ATOM   7119  C24 POPEO 357      80.521 124.295  76.670  1.00  0.00           C
ATOM   7122  C25 POPEO 357      80.421 124.866  75.249  1.00  0.00           C
ATOM   7125  C26 POPEO 357      79.680 123.935  74.270  1.00  0.00           C
ATOM   7128  C27 POPEO 357      79.692 124.466  72.829  1.00  0.00           C
ATOM   7131  C28 POPEO 357      79.321 123.386  71.799  1.00  0.00           C
ATOM   7134  C29 POPEO 357      77.951 122.825  72.060  1.00  0.00           C
ATOM   7136 0C21 POPEO 357      76.801 123.295  71.549  1.00  0.00           C
ATOM   7138 1C21 POPEO 357      76.650 124.456  70.600  1.00  0.00           C
ATOM   7141 2C21 POPEO 357      76.382 123.945  69.180  1.00  0.00           C
ATOM   7144 3C21 POPEO 357      75.052 123.176  69.020  1.00  0.00           C
ATOM   7147 4C21 POPEO 357      75.031 122.305  67.759  1.00  0.00           C
ATOM   7150 5C21 POPEO 357      75.091 123.146  66.479  1.00  0.00           C
ATOM   7153 6C21 POPEO 357      75.281 122.316  65.200  1.00  0.00           C
ATOM   7156 7C21 POPEO 357      75.081 123.196  63.960  1.00  0.00           C
ATOM   7159 8C21 POPEO 357      75.701 122.646  62.680  1.00  0.00           C
ATOM   7163  C33 POPEO 357      81.521 128.646  78.979  1.00  0.00           C
ATOM   7166  C34 POPEO 357      81.911 129.185  77.590  1.00  0.00           C
ATOM   7169  C35 POPEO 357      81.021 128.685  76.439  1.00  0.00           C
ATOM   7172  C36 POPEO 357      81.591 129.036  75.060  1.00  0.00           C
ATOM   7175  C37 POPEO 357      80.641 128.666  73.900  1.00  0.00           C
ATOM   7178  C38 POPEO 357      81.262 128.956  72.530  1.00  0.00           C
ATOM   7181  C39 POPEO 357      80.521 128.265  71.369  1.00  0.00           C
ATOM   7184 0C31 POPEO 357      81.381 128.146  70.100  1.00  0.00           C
ATOM   7187 1C31 POPEO 357      82.441 127.045  70.210  1.00  0.00           C
ATOM   7190 2C31 POPEO 357      83.470 127.036  69.070  1.00  0.00           C
ATOM   7193 3C31 POPEO 357      82.891 126.625  67.710  1.00  0.00           C
ATOM   7196 4C31 POPEO 357      83.971 126.616  66.610  1.00  0.00           C
ATOM   7199 5C31 POPEO 357      83.442 126.116  65.259  1.00  0.00           C
ATOM   7202 6C31 POPEO 357      84.551 125.816  64.240  1.00  0.00           C
ATOM   7206  NH3 POPEP 358      18.012  18.376  41.740  1.00  0.00           N
ATOM   7210  C12 POPEP 358      19.492  18.235  41.479  1.00  0.00           C
ATOM   7213  C11 POPEP 358      19.922  18.926  40.170  1.00  0.00           C
ATOM   7216  P   POPEP 358      22.451  19.726  40.330  1.00  0.00           P
ATOM   7217  O13 POPEP 358      23.662  18.956  40.680  1.00  0.00           O
ATOM   7218  O14 POPEP 358      22.611  20.826  39.340  1.00  0.00           O
ATOM   7219  O11 POPEP 358      21.891  20.355  41.670  1.00  0.00           O
ATOM   7220  O12 POPEP 358      21.311  18.715  39.920  1.00  0.00           O
ATOM   7221  C1  POPEP 358      22.832  20.605  42.719  1.00  0.00           C
ATOM   7224  C2  POPEP 358      22.211  21.645  43.670  1.00  0.00           C
ATOM   7226  O21 POPEP 358      22.811  21.645  44.970  1.00  0.00           O
ATOM   7227  C21 POPEP 358      24.112  21.746  45.100  1.00  0.00           C
ATOM   7228  O22 POPEP 358      24.971  21.746  44.229  1.00  0.00           O
ATOM   7229  C22 POPEP 358      24.442  21.995  46.560  1.00  0.00           C
ATOM   7232  C3  POPEP 358      20.672  21.395  43.829  1.00  0.00           C
ATOM   7235  O31 POPEP 358      20.070  22.276  44.790  1.00  0.00           O
ATOM   7236  C31 POPEP 358      19.971  21.995  46.100  1.00  0.00           C
ATOM   7237  O32 POPEP 358      19.501  22.776  46.910  1.00  0.00           O
ATOM   7238  C32 POPEP 358      20.451  20.615  46.560  1.00  0.00           C
ATOM   7241  C23 POPEP 358      24.321  23.496  46.870  1.00  0.00           C
ATOM   7244  C24 POPEP 358      24.262  23.795  48.370  1.00  0.00           C
ATOM   7247  C25 POPEP 358      25.561  23.446  49.100  1.00  0.00           C
ATOM   7250  C26 POPEP 358      25.382  23.526  50.610  1.00  0.00           C
ATOM   7253  C27 POPEP 358      26.642  23.105  51.369  1.00  0.00           C
ATOM   7256  C28 POPEP 358      26.311  22.826  52.850  1.00  0.00           C
ATOM   7259  C29 POPEP 358      27.552  22.506  53.639  1.00  0.00           C
ATOM   7261 0C21 POPEP 358      27.932  23.096  54.790  1.00  0.00           C
ATOM   7263 1C21 POPEP 358      27.172  24.166  55.529  1.00  0.00           C
ATOM   7266 2C21 POPEP 358      26.390  23.555  56.709  1.00  0.00           C
ATOM   7269 3C21 POPEP 358      27.201  23.456  58.009  1.00  0.00           C
ATOM   7272 4C21 POPEP 358      27.442  24.836  58.630  1.00  0.00           C
ATOM   7275 5C21 POPEP 358      27.691  24.776  60.130  1.00  0.00           C
ATOM   7278 6C21 POPEP 358      27.532  26.155  60.789  1.00  0.00           C
ATOM   7281 7C21 POPEP 358      27.792  26.116  62.299  1.00  0.00           C
ATOM   7284 8C21 POPEP 358      27.351  27.375  63.029  1.00  0.00           C
ATOM   7288  C33 POPEP 358      20.941  20.726  48.020  1.00  0.00           C
ATOM   7291  C34 POPEP 358      21.542  19.416  48.530  1.00  0.00           C
ATOM   7294  C35 POPEP 358      20.492  18.356  48.930  1.00  0.00           C
ATOM   7297  C36 POPEP 358      19.641  18.776  50.140  1.00  0.00           C
ATOM   7300  C37 POPEP 358      18.881  17.596  50.760  1.00  0.00           C
ATOM   7303  C38 POPEP 358      18.162  17.946  52.070  1.00  0.00           C
ATOM   7306  C39 POPEP 358      19.112  18.395  53.190  1.00  0.00           C
ATOM   7309 0C31 POPEP 358      18.471  18.306  54.580  1.00  0.00           C
ATOM   7312 1C31 POPEP 358      19.252  19.116  55.630  1.00  0.00           C
ATOM   7315 2C31 POPEP 358      19.071  18.576  57.050  1.00  0.00           C
ATOM   7318 3C31 POPEP 358      19.691  19.495  58.110  1.00  0.00           C
ATOM   7321 4C31 POPEP 358      18.662  19.996  59.130  1.00  0.00           C
ATOM   7324 5C31 POPEP 358      19.292  20.826  60.250  1.00  0.00           C
ATOM   7327 6C31 POPEP 358      18.272  21.496  61.170  1.00  0.00           C
ATOM   7331  NH3 POPEQ 359       6.702  -0.345  85.839  1.00  0.00           N
ATOM   7335  C12 POPEQ 359       6.091  -0.515  84.490  1.00  0.00           C
ATOM   7338  C11 POPEQ 359       4.941  -1.535  84.539  1.00  0.00           C
ATOM   7341  P   POPEQ 359       2.892   0.045  84.910  1.00  0.00           P
ATOM   7342  O13 POPEQ 359       1.572  -0.605  84.810  1.00  0.00           O
ATOM   7343  O14 POPEQ 359       3.022   1.256  85.750  1.00  0.00           O
ATOM   7344  O11 POPEQ 359       3.452   0.375  83.470  1.00  0.00           O
ATOM   7345  O12 POPEQ 359       3.901  -1.075  85.399  1.00  0.00           O
ATOM   7346  C1  POPEQ 359       2.841   1.206  82.490  1.00  0.00           C
ATOM   7349  C2  POPEQ 359       3.192   0.645  81.089  1.00  0.00           C
ATOM   7351  O21 POPEQ 359       2.562   1.456  80.060  1.00  0.00           O
ATOM   7352  C21 POPEQ 359       3.222   1.426  78.900  1.00  0.00           C
ATOM   7353  O22 POPEQ 359       4.222   0.776  78.679  1.00  0.00           O
ATOM   7354  C22 POPEQ 359       2.632   2.395  77.889  1.00  0.00           C
ATOM   7357  C3  POPEQ 359       2.822  -0.875  80.989  1.00  0.00           C
ATOM   7360  O31 POPEQ 359       3.492  -1.595  79.939  1.00  0.00           O
ATOM   7361  C31 POPEQ 359       4.812  -1.705  80.079  1.00  0.00           C
ATOM   7362  O32 POPEQ 359       5.462  -1.345  81.040  1.00  0.00           O
ATOM   7363  C32 POPEQ 359       5.392  -2.415  78.859  1.00  0.00           C
ATOM   7366  C23 POPEQ 359       3.332   2.146  76.540  1.00  0.00           C
ATOM   7369  C24 POPEQ 359       2.942   3.135  75.450  1.00  0.00           C
ATOM   7372  C25 POPEQ 359       3.582   2.736  74.110  1.00  0.00           C
ATOM   7375  C26 POPEQ 359       3.082   3.576  72.939  1.00  0.00           C
ATOM   7378  C27 POPEQ 359       3.742   3.156  71.619  1.00  0.00           C
ATOM   7381  C28 POPEQ 359       3.232   3.976  70.430  1.00  0.00           C
ATOM   7384  C29 POPEQ 359       1.852   3.546  70.020  1.00  0.00           C
ATOM   7386 0C21 POPEQ 359       1.302   3.786  68.819  1.00  0.00           C
ATOM   7388 1C21 POPEQ 359       1.952   4.606  67.740  1.00  0.00           C
ATOM   7391 2C21 POPEQ 359       1.732   6.106  68.009  1.00  0.00           C
ATOM   7394 3C21 POPEQ 359       0.271   6.556  67.939  1.00  0.00           C
ATOM   7397 4C21 POPEQ 359       0.131   8.025  68.340  1.00  0.00           C
ATOM   7400 5C21 POPEQ 359      -1.229   8.645  67.979  1.00  0.00           C
ATOM   7403 6C21 POPEQ 359      -1.409   8.806  66.470  1.00  0.00           C
ATOM   7406 7C21 POPEQ 359      -2.689   9.565  66.100  1.00  0.00           C
ATOM   7409 8C21 POPEQ 359      -2.879   9.726  64.590  1.00  0.00           C
ATOM   7413  C33 POPEQ 359       6.442  -1.555  78.100  1.00  0.00           C
ATOM   7416  C34 POPEQ 359       6.382  -1.815  76.600  1.00  0.00           C
ATOM   7419  C35 POPEQ 359       6.921  -0.665  75.740  1.00  0.00           C
ATOM   7422  C36 POPEQ 359       6.582  -0.945  74.270  1.00  0.00           C
ATOM   7425  C37 POPEQ 359       7.222   0.005  73.250  1.00  0.00           C
ATOM   7428  C38 POPEQ 359       7.002  -0.485  71.799  1.00  0.00           C
ATOM   7431  C39 POPEQ 359       5.512  -0.555  71.420  1.00  0.00           C
ATOM   7434 0C31 POPEQ 359       5.232  -1.145  70.030  1.00  0.00           C
ATOM   7437 1C31 POPEQ 359       3.732  -1.425  69.859  1.00  0.00           C
ATOM   7440 2C31 POPEQ 359       3.222  -1.485  68.410  1.00  0.00           C
ATOM   7443 3C31 POPEQ 359       3.352  -0.135  67.700  1.00  0.00           C
ATOM   7446 4C31 POPEQ 359       2.072   0.365  67.020  1.00  0.00           C
ATOM   7449 5C31 POPEQ 359       1.532  -0.575  65.939  1.00  0.00           C
ATOM   7452 6C31 POPEQ 359       0.631   0.135  64.929  1.00  0.00           C
ATOM   7456  NH3 POPER 360      18.172  68.625  80.180  1.00  0.00           N
ATOM   7460  C12 POPER 360      17.592  68.606  81.560  1.00  0.00           C
ATOM   7463  C11 POPER 360      18.111  69.776  82.400  1.00  0.00           C
ATOM   7466  P   POPER 360      20.262  71.106  81.679  1.00  0.00           P
ATOM   7467  O13 POPER 360      19.292  71.826  80.840  1.00  0.00           O
ATOM   7468  O14 POPER 360      21.022  71.846  82.719  1.00  0.00           O
ATOM   7469  O11 POPER 360      21.320  70.396  80.750  1.00  0.00           O
ATOM   7470  O12 POPER 360      19.550  69.866  82.350  1.00  0.00           O
ATOM   7471  C1  POPER 360      21.942  71.116  79.680  1.00  0.00           C
ATOM   7474  C2  POPER 360      21.352  70.706  78.310  1.00  0.00           C
ATOM   7476  O21 POPER 360      22.041  69.515  77.869  1.00  0.00           O
ATOM   7477  C21 POPER 360      21.411  68.746  76.990  1.00  0.00           C
ATOM   7478  O22 POPER 360      20.262  68.886  76.639  1.00  0.00           O
ATOM   7479  C22 POPER 360      22.361  67.625  76.540  1.00  0.00           C
ATOM   7482  C3  POPER 360      21.461  71.856  77.280  1.00  0.00           C
ATOM   7485  O31 POPER 360      20.201  72.015  76.610  1.00  0.00           O
ATOM   7486  C31 POPER 360      20.221  72.026  75.290  1.00  0.00           C
ATOM   7487  O32 POPER 360      21.212  72.036  74.600  1.00  0.00           O
ATOM   7488  C32 POPER 360      18.791  72.075  74.750  1.00  0.00           C
ATOM   7491  C23 POPER 360      21.651  66.436  75.859  1.00  0.00           C
ATOM   7494  C24 POPER 360      21.071  66.716  74.460  1.00  0.00           C
ATOM   7497  C25 POPER 360      22.092  66.706  73.310  1.00  0.00           C
ATOM   7500  C26 POPER 360      21.390  66.846  71.939  1.00  0.00           C
ATOM   7503  C27 POPER 360      22.302  66.515  70.740  1.00  0.00           C
ATOM   7506  C28 POPER 360      21.582  66.655  69.369  1.00  0.00           C
ATOM   7509  C29 POPER 360      22.392  66.106  68.219  1.00  0.00           C
ATOM   7511 0C21 POPER 360      22.392  66.536  66.950  1.00  0.00           C
ATOM   7513 1C21 POPER 360      21.542  67.655  66.390  1.00  0.00           C
ATOM   7516 2C21 POPER 360      21.472  67.655  64.850  1.00  0.00           C
ATOM   7519 3C21 POPER 360      20.462  68.695  64.310  1.00  0.00           C
ATOM   7522 4C21 POPER 360      20.561  68.945  62.799  1.00  0.00           C
ATOM   7525 5C21 POPER 360      21.672  69.926  62.410  1.00  0.00           C
ATOM   7528 6C21 POPER 360      21.742  70.176  60.890  1.00  0.00           C
ATOM   7531 7C21 POPER 360      22.911  71.075  60.470  1.00  0.00           C
ATOM   7534 8C21 POPER 360      22.971  71.325  58.960  1.00  0.00           C
ATOM   7538  C33 POPER 360      17.932  70.856  75.160  1.00  0.00           C
ATOM   7541  C34 POPER 360      16.422  71.155  75.140  1.00  0.00           C
ATOM   7544  C35 POPER 360      15.861  71.576  73.780  1.00  0.00           C
ATOM   7547  C36 POPER 360      15.622  70.426  72.799  1.00  0.00           C
ATOM   7550  C37 POPER 360      15.082  70.945  71.470  1.00  0.00           C
ATOM   7553  C38 POPER 360      14.802  69.835  70.439  1.00  0.00           C
ATOM   7556  C39 POPER 360      14.542  70.375  69.030  1.00  0.00           C
ATOM   7559 0C31 POPER 360      13.311  71.296  68.950  1.00  0.00           C
ATOM   7562 1C31 POPER 360      13.042  71.776  67.520  1.00  0.00           C
ATOM   7565 2C31 POPER 360      11.892  72.786  67.450  1.00  0.00           C
ATOM   7568 3C31 POPER 360      11.462  73.115  66.010  1.00  0.00           C
ATOM   7571 4C31 POPER 360      12.502  73.896  65.200  1.00  0.00           C
ATOM   7574 5C31 POPER 360      12.571  73.395  63.750  1.00  0.00           C
ATOM   7577 6C31 POPER 360      13.552  74.166  62.869  1.00  0.00           C
ATOM   7581  NH3 POPES 361      21.221  70.765  40.009  1.00  0.00           N
ATOM   7585  C12 POPES 361      21.172  72.125  39.360  1.00  0.00           C
ATOM   7588  C11 POPES 361      20.791  73.235  40.340  1.00  0.00           C
ATOM   7591  P   POPES 361      21.791  75.405  39.290  1.00  0.00           P
ATOM   7592  O13 POPES 361      22.911  74.596  38.760  1.00  0.00           O
ATOM   7593  O14 POPES 361      21.320  76.526  38.450  1.00  0.00           O
ATOM   7594  O11 POPES 361      22.132  76.015  40.719  1.00  0.00           O
ATOM   7595  O12 POPES 361      20.532  74.466  39.650  1.00  0.00           O
ATOM   7596  C1  POPES 361      21.172  76.985  41.200  1.00  0.00           C
ATOM   7599  C2  POPES 361      21.492  77.506  42.619  1.00  0.00           C
ATOM   7601  O21 POPES 361      20.572  78.445  43.200  1.00  0.00           O
ATOM   7602  C21 POPES 361      19.442  78.875  42.690  1.00  0.00           C
ATOM   7603  O22 POPES 361      19.012  78.726  41.560  1.00  0.00           O
ATOM   7604  C22 POPES 361      18.752  79.655  43.820  1.00  0.00           C
ATOM   7607  C3  POPES 361      22.941  78.066  42.740  1.00  0.00           C
ATOM   7610  O31 POPES 361      23.230  78.555  44.080  1.00  0.00           O
ATOM   7611  C31 POPES 361      23.492  77.585  44.930  1.00  0.00           C
ATOM   7612  O32 POPES 361      23.572  76.405  44.650  1.00  0.00           O
ATOM   7613  C32 POPES 361      23.721  78.125  46.340  1.00  0.00           C
ATOM   7616  C23 POPES 361      17.451  80.386  43.450  1.00  0.00           C
ATOM   7619  C24 POPES 361      16.932  81.305  44.580  1.00  0.00           C
ATOM   7622  C25 POPES 361      16.631  80.586  45.900  1.00  0.00           C
ATOM   7625  C26 POPES 361      16.122  81.526  47.010  1.00  0.00           C
ATOM   7628  C27 POPES 361      15.711  80.775  48.289  1.00  0.00           C
ATOM   7631  C28 POPES 361      15.112  81.735  49.340  1.00  0.00           C
ATOM   7634  C29 POPES 361      14.242  81.035  50.360  1.00  0.00           C
ATOM   7636 0C21 POPES 361      13.561  81.645  51.340  1.00  0.00           C
ATOM   7638 1C21 POPES 361      13.571  83.135  51.610  1.00  0.00           C
ATOM   7641 2C21 POPES 361      14.502  83.535  52.780  1.00  0.00           C
ATOM   7644 3C21 POPES 361      13.852  83.465  54.170  1.00  0.00           C
ATOM   7647 4C21 POPES 361      14.882  83.716  55.280  1.00  0.00           C
ATOM   7650 5C21 POPES 361      14.582  84.905  56.210  1.00  0.00           C
ATOM   7653 6C21 POPES 361      13.552  84.636  57.310  1.00  0.00           C
ATOM   7656 7C21 POPES 361      13.622  85.676  58.440  1.00  0.00           C
ATOM   7659 8C21 POPES 361      12.672  85.405  59.609  1.00  0.00           C
ATOM   7663  C33 POPES 361      23.351  77.055  47.389  1.00  0.00           C
ATOM   7666  C34 POPES 361      23.412  77.546  48.840  1.00  0.00           C
ATOM   7669  C35 POPES 361      24.732  78.225  49.189  1.00  0.00           C
ATOM   7672  C36 POPES 361      25.262  77.865  50.579  1.00  0.00           C
ATOM   7675  C37 POPES 361      24.401  78.386  51.740  1.00  0.00           C
ATOM   7678  C38 POPES 361      25.161  78.255  53.060  1.00  0.00           C
ATOM   7681  C39 POPES 361      24.611  79.096  54.209  1.00  0.00           C
ATOM   7684 0C31 POPES 361      25.622  79.125  55.360  1.00  0.00           C
ATOM   7687 1C31 POPES 361      25.131  79.866  56.610  1.00  0.00           C
ATOM   7690 2C31 POPES 361      26.181  79.935  57.729  1.00  0.00           C
ATOM   7693 3C31 POPES 361      26.802  78.585  58.130  1.00  0.00           C
ATOM   7696 4C31 POPES 361      25.781  77.506  58.540  1.00  0.00           C
ATOM   7699 5C31 POPES 361      26.472  76.246  59.090  1.00  0.00           C
ATOM   7702 6C31 POPES 361      25.532  75.116  59.500  1.00  0.00           C
ATOM   7706  NH3 POPET 362     110.840  22.046  85.870  1.00  0.00           N
ATOM   7710  C12 POPET 362     111.021  20.576  86.130  1.00  0.00           C
ATOM   7713  C11 POPET 362     109.800  19.735  85.770  1.00  0.00           C
ATOM   7716  P   POPET 362     109.352  17.116  85.560  1.00  0.00           P
ATOM   7717  O13 POPET 362     110.181  15.905  85.730  1.00  0.00           O
ATOM   7718  O14 POPET 362     108.102  17.235  86.329  1.00  0.00           O
ATOM   7719  O11 POPET 362     108.911  17.266  84.060  1.00  0.00           O
ATOM   7720  O12 POPET 362     110.221  18.385  85.830  1.00  0.00           O
ATOM   7721  C1  POPET 362     109.781  17.076  82.950  1.00  0.00           C
ATOM   7724  C2  POPET 362     109.161  17.746  81.700  1.00  0.00           C
ATOM   7726  O21 POPET 362     110.032  17.686  80.550  1.00  0.00           O
ATOM   7727  C21 POPET 362     110.131  16.475  80.009  1.00  0.00           C
ATOM   7728  O22 POPET 362     109.542  15.475  80.399  1.00  0.00           O
ATOM   7729  C22 POPET 362     111.091  16.485  78.830  1.00  0.00           C
ATOM   7732  C3  POPET 362     108.881  19.235  82.010  1.00  0.00           C
ATOM   7735  O31 POPET 362     107.971  19.796  81.030  1.00  0.00           O
ATOM   7736  C31 POPET 362     106.680  19.656  81.390  1.00  0.00           C
ATOM   7737  O32 POPET 362     106.321  19.365  82.530  1.00  0.00           O
ATOM   7738  C32 POPET 362     105.710  19.815  80.219  1.00  0.00           C
ATOM   7741  C23 POPET 362     110.512  17.035  77.510  1.00  0.00           C
ATOM   7744  C24 POPET 362     110.942  18.485  77.260  1.00  0.00           C
ATOM   7747  C25 POPET 362     110.242  19.135  76.060  1.00  0.00           C
ATOM   7750  C26 POPET 362     110.611  18.526  74.700  1.00  0.00           C
ATOM   7753  C27 POPET 362     109.481  18.686  73.679  1.00  0.00           C
ATOM   7756  C28 POPET 362     109.701  17.916  72.369  1.00  0.00           C
ATOM   7759  C29 POPET 362     110.792  18.535  71.540  1.00  0.00           C
ATOM   7761 0C21 POPET 362     110.631  19.466  70.579  1.00  0.00           C
ATOM   7763 1C21 POPET 362     109.320  20.085  70.170  1.00  0.00           C
ATOM   7766 2C21 POPET 362     109.341  21.625  70.240  1.00  0.00           C
ATOM   7769 3C21 POPET 362     107.930  22.246  70.150  1.00  0.00           C
ATOM   7772 4C21 POPET 362     107.090  21.756  68.960  1.00  0.00           C
ATOM   7775 5C21 POPET 362     107.751  22.025  67.600  1.00  0.00           C
ATOM   7778 6C21 POPET 362     106.871  21.606  66.410  1.00  0.00           C
ATOM   7781 7C21 POPET 362     107.611  21.715  65.069  1.00  0.00           C
ATOM   7784 8C21 POPET 362     106.762  21.376  63.850  1.00  0.00           C
ATOM   7788  C33 POPET 362     106.381  20.076  78.850  1.00  0.00           C
ATOM   7791  C34 POPET 362     105.401  19.905  77.680  1.00  0.00           C
ATOM   7794  C35 POPET 362     106.131  19.955  76.330  1.00  0.00           C
ATOM   7797  C36 POPET 362     105.211  19.856  75.100  1.00  0.00           C
ATOM   7800  C37 POPET 362     106.031  19.726  73.810  1.00  0.00           C
ATOM   7803  C38 POPET 362     105.211  19.555  72.530  1.00  0.00           C
ATOM   7806  C39 POPET 362     104.262  20.726  72.219  1.00  0.00           C
ATOM   7809 0C31 POPET 362     103.400  20.436  70.979  1.00  0.00           C
ATOM   7812 1C31 POPET 362     102.241  21.416  70.820  1.00  0.00           C
ATOM   7815 2C31 POPET 362     101.301  21.046  69.670  1.00  0.00           C
ATOM   7818 3C31 POPET 362     100.181  22.076  69.420  1.00  0.00           C
ATOM   7821 4C31 POPET 362      99.101  22.086  70.509  1.00  0.00           C
ATOM   7824 5C31 POPET 362      98.061  23.186  70.280  1.00  0.00           C
ATOM   7827 6C31 POPET 362      96.931  23.196  71.319  1.00  0.00           C
ATOM   7831  NH3 POPEU 363       6.312 101.325  39.580  1.00  0.00           N
ATOM   7835  C12 POPEU 363       7.611 100.655  39.270  1.00  0.00           C
ATOM   7838  C11 POPEU 363       7.372  99.155  39.170  1.00  0.00           C
ATOM   7841  P   POPEU 363       9.592  97.936  39.600  1.00  0.00           P
ATOM   7842  O13 POPEU 363       8.952  97.036  40.599  1.00  0.00           O
ATOM   7843  O14 POPEU 363      10.762  97.466  38.840  1.00  0.00           O
ATOM   7844  O11 POPEU 363      10.011  99.256  40.380  1.00  0.00           O
ATOM   7845  O12 POPEU 363       8.512  98.526  38.620  1.00  0.00           O
ATOM   7846  C1  POPEU 363      10.371  99.125  41.759  1.00  0.00           C
ATOM   7849  C2  POPEU 363      11.811  98.576  41.860  1.00  0.00           C
ATOM   7851  O21 POPEU 363      11.912  97.366  42.640  1.00  0.00           O
ATOM   7852  C21 POPEU 363      11.832  97.495  43.940  1.00  0.00           C
ATOM   7853  O22 POPEU 363      11.412  98.476  44.550  1.00  0.00           O
ATOM   7854  C22 POPEU 363      12.352  96.225  44.600  1.00  0.00           C
ATOM   7857  C3  POPEU 363      12.842  99.676  42.229  1.00  0.00           C
ATOM   7860  O31 POPEU 363      14.151  99.096  42.200  1.00  0.00           O
ATOM   7861  C31 POPEU 363      15.012  99.645  43.040  1.00  0.00           C
ATOM   7862  O32 POPEU 363      14.752 100.556  43.820  1.00  0.00           O
ATOM   7863  C32 POPEU 363      16.342  98.926  42.900  1.00  0.00           C
ATOM   7866  C23 POPEU 363      12.632  96.456  46.100  1.00  0.00           C
ATOM   7869  C24 POPEU 363      12.892  95.146  46.849  1.00  0.00           C
ATOM   7872  C25 POPEU 363      12.842  95.296  48.380  1.00  0.00           C
ATOM   7875  C26 POPEU 363      14.051  96.045  48.930  1.00  0.00           C
ATOM   7878  C27 POPEU 363      13.821  96.686  50.290  1.00  0.00           C
ATOM   7881  C28 POPEU 363      15.132  97.015  51.020  1.00  0.00           C
ATOM   7884  C29 POPEU 363      14.882  98.045  52.090  1.00  0.00           C
ATOM   7886 0C21 POPEU 363      14.852  97.835  53.420  1.00  0.00           C
ATOM   7888 1C21 POPEU 363      15.151  96.536  54.110  1.00  0.00           C
ATOM   7891 2C21 POPEU 363      15.442  96.756  55.610  1.00  0.00           C
ATOM   7894 3C21 POPEU 363      16.701  97.606  55.859  1.00  0.00           C
ATOM   7897 4C21 POPEU 363      16.942  97.855  57.350  1.00  0.00           C
ATOM   7900 5C21 POPEU 363      18.262  98.585  57.610  1.00  0.00           C
ATOM   7903 6C21 POPEU 363      18.461  98.926  59.090  1.00  0.00           C
ATOM   7906 7C21 POPEU 363      19.792  99.616  59.360  1.00  0.00           C
ATOM   7909 8C21 POPEU 363      19.901 100.166  60.779  1.00  0.00           C
ATOM   7913  C33 POPEU 363      17.451  99.555  43.770  1.00  0.00           C
ATOM   7916  C34 POPEU 363      17.122  99.545  45.260  1.00  0.00           C
ATOM   7919  C35 POPEU 363      18.382  99.505  46.130  1.00  0.00           C
ATOM   7922  C36 POPEU 363      18.092  99.735  47.610  1.00  0.00           C
ATOM   7925  C37 POPEU 363      19.032  98.906  48.499  1.00  0.00           C
ATOM   7928  C38 POPEU 363      18.692  99.005  49.990  1.00  0.00           C
ATOM   7931  C39 POPEU 363      19.681  98.225  50.870  1.00  0.00           C
ATOM   7934 0C31 POPEU 363      19.652  96.706  50.700  1.00  0.00           C
ATOM   7937 1C31 POPEU 363      20.642  96.035  51.670  1.00  0.00           C
ATOM   7940 2C31 POPEU 363      20.582  94.505  51.630  1.00  0.00           C
ATOM   7943 3C31 POPEU 363      21.502  93.846  52.680  1.00  0.00           C
ATOM   7946 4C31 POPEU 363      22.962  94.295  52.560  1.00  0.00           C
ATOM   7949 5C31 POPEU 363      23.941  93.386  53.320  1.00  0.00           C
ATOM   7952 6C31 POPEU 363      25.392  93.825  53.190  1.00  0.00           C
ATOM   7956  NH3 POPEV 364      62.672  30.416  84.459  1.00  0.00           N
ATOM   7960  C12 POPEV 364      61.660  30.615  85.550  1.00  0.00           C
ATOM   7963  C11 POPEV 364      61.031  31.995  85.470  1.00  0.00           C
ATOM   7966  P   POPEV 364      59.820  33.805  86.860  1.00  0.00           P
ATOM   7967  O13 POPEV 364      58.372  33.826  87.140  1.00  0.00           O
ATOM   7968  O14 POPEV 364      60.712  34.585  87.759  1.00  0.00           O
ATOM   7969  O11 POPEV 364      59.992  34.395  85.399  1.00  0.00           O
ATOM   7970  O12 POPEV 364      60.332  32.296  86.679  1.00  0.00           O
ATOM   7971  C1  POPEV 364      61.041  35.326  85.149  1.00  0.00           C
ATOM   7974  C2  POPEV 364      60.992  35.846  83.689  1.00  0.00           C
ATOM   7976  O21 POPEV 364      60.042  36.916  83.570  1.00  0.00           O
ATOM   7977  C21 POPEV 364      58.820  36.686  83.130  1.00  0.00           C
ATOM   7978  O22 POPEV 364      58.132  35.695  83.309  1.00  0.00           O
ATOM   7979  C22 POPEV 364      58.431  37.945  82.360  1.00  0.00           C
ATOM   7982  C3  POPEV 364      60.852  34.696  82.640  1.00  0.00           C
ATOM   7985  O31 POPEV 364      60.621  35.136  81.280  1.00  0.00           O
ATOM   7986  C31 POPEV 364      61.670  35.636  80.649  1.00  0.00           C
ATOM   7987  O32 POPEV 364      62.742  35.926  81.160  1.00  0.00           O
ATOM   7988  C32 POPEV 364      61.320  35.866  79.189  1.00  0.00           C
ATOM   7991  C23 POPEV 364      57.451  37.796  81.170  1.00  0.00           C
ATOM   7994  C24 POPEV 364      57.521  39.055  80.289  1.00  0.00           C
ATOM   7997  C25 POPEV 364      58.582  39.006  79.170  1.00  0.00           C
ATOM   8000  C26 POPEV 364      58.102  38.305  77.889  1.00  0.00           C
ATOM   8003  C27 POPEV 364      57.071  39.125  77.079  1.00  0.00           C
ATOM   8006  C28 POPEV 364      56.660  38.426  75.759  1.00  0.00           C
ATOM   8009  C29 POPEV 364      55.642  39.006  74.810  1.00  0.00           C
ATOM   8011 0C21 POPEV 364      54.901  40.136  74.810  1.00  0.00           C
ATOM   8013 1C21 POPEV 364      54.832  41.276  75.789  1.00  0.00           C
ATOM   8016 2C21 POPEV 364      55.231  42.636  75.170  1.00  0.00           C
ATOM   8019 3C21 POPEV 364      54.352  43.136  74.009  1.00  0.00           C
ATOM   8022 4C21 POPEV 364      54.742  44.546  73.510  1.00  0.00           C
ATOM   8025 5C21 POPEV 364      56.111  44.606  72.829  1.00  0.00           C
ATOM   8028 6C21 POPEV 364      56.621  46.046  72.670  1.00  0.00           C
ATOM   8031 7C21 POPEV 364      58.050  46.085  72.120  1.00  0.00           C
ATOM   8034 8C21 POPEV 364      58.661  47.485  72.140  1.00  0.00           C
ATOM   8038  C33 POPEV 364      62.542  36.326  78.359  1.00  0.00           C
ATOM   8041  C34 POPEV 364      62.122  36.785  76.950  1.00  0.00           C
ATOM   8044  C35 POPEV 364      63.291  37.206  76.060  1.00  0.00           C
ATOM   8047  C36 POPEV 364      63.602  38.715  76.140  1.00  0.00           C
ATOM   8050  C37 POPEV 364      64.532  39.206  75.020  1.00  0.00           C
ATOM   8053  C38 POPEV 364      64.831  40.706  75.140  1.00  0.00           C
ATOM   8056  C39 POPEV 364      65.901  41.186  74.149  1.00  0.00           C
ATOM   8059 0C31 POPEV 364      66.442  42.576  74.509  1.00  0.00           C
ATOM   8062 1C31 POPEV 364      67.720  42.946  73.729  1.00  0.00           C
ATOM   8065 2C31 POPEV 364      68.471  44.145  74.340  1.00  0.00           C
ATOM   8068 3C31 POPEV 364      67.742  45.485  74.200  1.00  0.00           C
ATOM   8071 4C31 POPEV 364      67.832  46.125  72.810  1.00  0.00           C
ATOM   8074 5C31 POPEV 364      67.312  47.576  72.820  1.00  0.00           C
ATOM   8077 6C31 POPEV 364      67.562  48.336  71.519  1.00  0.00           C
ATOM   8081  NH3 POPEW 365      18.951 104.735  82.460  1.00  0.00           N
ATOM   8085  C12 POPEW 365      20.070 105.676  82.039  1.00  0.00           C
ATOM   8088  C11 POPEW 365      21.451 105.296  82.630  1.00  0.00           C
ATOM   8091  P   POPEW 365      23.922 106.266  82.680  1.00  0.00           P
ATOM   8092  O13 POPEW 365      24.232 107.656  83.090  1.00  0.00           O
ATOM   8093  O14 POPEW 365      24.151 105.166  83.670  1.00  0.00           O
ATOM   8094  O11 POPEW 365      24.772 105.945  81.369  1.00  0.00           O
ATOM   8095  O12 POPEW 365      22.431 106.216  82.180  1.00  0.00           O
ATOM   8096  C1  POPEW 365      24.182 105.536  80.119  1.00  0.00           C
ATOM   8099  C2  POPEW 365      24.151 106.695  79.089  1.00  0.00           C
ATOM   8101  O21 POPEW 365      23.461 106.336  77.880  1.00  0.00           O
ATOM   8102  C21 POPEW 365      22.151 106.546  77.860  1.00  0.00           C
ATOM   8103  O22 POPEW 365      21.431 106.636  78.840  1.00  0.00           O
ATOM   8104  C22 POPEW 365      21.742 106.806  76.420  1.00  0.00           C
ATOM   8107  C3  POPEW 365      25.592 107.116  78.670  1.00  0.00           C
ATOM   8110  O31 POPEW 365      26.271 106.006  78.049  1.00  0.00           O
ATOM   8111  C31 POPEW 365      26.542 106.085  76.750  1.00  0.00           C
ATOM   8112  O32 POPEW 365      26.402 107.066  76.049  1.00  0.00           O
ATOM   8113  C32 POPEW 365      27.092 104.706  76.319  1.00  0.00           C
ATOM   8116  C23 POPEW 365      22.181 108.225  76.000  1.00  0.00           C
ATOM   8119  C24 POPEW 365      21.861 108.585  74.539  1.00  0.00           C
ATOM   8122  C25 POPEW 365      22.372 109.985  74.159  1.00  0.00           C
ATOM   8125  C26 POPEW 365      21.842 111.105  75.069  1.00  0.00           C
ATOM   8128  C27 POPEW 365      22.021 112.506  74.490  1.00  0.00           C
ATOM   8131  C28 POPEW 365      21.572 113.585  75.479  1.00  0.00           C
ATOM   8134  C29 POPEW 365      21.572 114.966  74.869  1.00  0.00           C
ATOM   8136 0C21 POPEW 365      22.640 115.755  74.700  1.00  0.00           C
ATOM   8138 1C21 POPEW 365      24.051 115.436  75.119  1.00  0.00           C
ATOM   8141 2C21 POPEW 365      24.621 116.496  76.079  1.00  0.00           C
ATOM   8144 3C21 POPEW 365      23.791 116.645  77.359  1.00  0.00           C
ATOM   8147 4C21 POPEW 365      24.422 117.606  78.390  1.00  0.00           C
ATOM   8150 5C21 POPEW 365      25.692 117.055  79.040  1.00  0.00           C
ATOM   8153 6C21 POPEW 365      26.992 117.746  78.590  1.00  0.00           C
ATOM   8156 7C21 POPEW 365      28.201 117.295  79.410  1.00  0.00           C
ATOM   8159 8C21 POPEW 365      29.471 118.076  79.070  1.00  0.00           C
ATOM   8163  C33 POPEW 365      27.151 104.475  74.789  1.00  0.00           C
ATOM   8166  C34 POPEW 365      25.882 103.865  74.159  1.00  0.00           C
ATOM   8169  C35 POPEW 365      25.762 104.225  72.670  1.00  0.00           C
ATOM   8172  C36 POPEW 365      24.701 103.445  71.880  1.00  0.00           C
ATOM   8175  C37 POPEW 365      24.132 104.286  70.719  1.00  0.00           C
ATOM   8178  C38 POPEW 365      22.922 103.666  70.010  1.00  0.00           C
ATOM   8181  C39 POPEW 365      23.291 102.536  69.040  1.00  0.00           C
ATOM   8184 0C31 POPEW 365      22.181 102.295  68.009  1.00  0.00           C
ATOM   8187 1C31 POPEW 365      22.541 101.185  67.000  1.00  0.00           C
ATOM   8190 2C31 POPEW 365      21.682 101.196  65.729  1.00  0.00           C
ATOM   8193 3C31 POPEW 365      21.762 102.536  64.990  1.00  0.00           C
ATOM   8196 4C31 POPEW 365      21.332 102.456  63.530  1.00  0.00           C
ATOM   8199 5C31 POPEW 365      21.451 103.825  62.869  1.00  0.00           C
ATOM   8202 6C31 POPEW 365      21.302 103.745  61.360  1.00  0.00           C
ATOM   8206  NH3 POPEX 366      42.390  78.006  80.610  1.00  0.00           N
ATOM   8210  C12 POPEX 366      42.602  79.375  81.219  1.00  0.00           C
ATOM   8213  C11 POPEX 366      41.271  80.085  81.530  1.00  0.00           C
ATOM   8216  P   POPEX 366      41.411  82.276  80.100  1.00  0.00           P
ATOM   8217  O13 POPEX 366      40.812  83.625  80.200  1.00  0.00           O
ATOM   8218  O14 POPEX 366      42.812  82.305  79.649  1.00  0.00           O
ATOM   8219  O11 POPEX 366      40.592  81.356  79.100  1.00  0.00           O
ATOM   8220  O12 POPEX 366      41.381  81.515  81.490  1.00  0.00           O
ATOM   8221  C1  POPEX 366      41.311  80.696  78.040  1.00  0.00           C
ATOM   8224  C2  POPEX 366      41.540  81.625  76.820  1.00  0.00           C
ATOM   8226  O21 POPEX 366      41.052  80.945  75.649  1.00  0.00           O
ATOM   8227  C21 POPEX 366      40.410  81.735  74.799  1.00  0.00           C
ATOM   8228  O22 POPEX 366      40.222  82.936  74.950  1.00  0.00           O
ATOM   8229  C22 POPEX 366      39.942  80.875  73.630  1.00  0.00           C
ATOM   8232  C3  POPEX 366      43.022  82.106  76.670  1.00  0.00           C
ATOM   8235  O31 POPEX 366      43.401  82.575  75.350  1.00  0.00           O
ATOM   8236  C31 POPEX 366      43.900  81.636  74.549  1.00  0.00           C
ATOM   8237  O32 POPEX 366      44.002  80.456  74.829  1.00  0.00           O
ATOM   8238  C32 POPEX 366      44.312  82.246  73.219  1.00  0.00           C
ATOM   8241  C23 POPEX 366      38.992  81.625  72.670  1.00  0.00           C
ATOM   8244  C24 POPEX 366      38.922  80.956  71.290  1.00  0.00           C
ATOM   8247  C25 POPEX 366      38.121  79.645  71.260  1.00  0.00           C
ATOM   8250  C26 POPEX 366      38.541  78.796  70.060  1.00  0.00           C
ATOM   8253  C27 POPEX 366      37.861  77.426  69.979  1.00  0.00           C
ATOM   8256  C28 POPEX 366      38.642  76.536  68.990  1.00  0.00           C
ATOM   8259  C29 POPEX 366      38.000  75.225  68.609  1.00  0.00           C
ATOM   8261 0C21 POPEX 366      38.631  74.286  67.880  1.00  0.00           C
ATOM   8263 1C21 POPEX 366      40.032  74.405  67.310  1.00  0.00           C
ATOM   8266 2C21 POPEX 366      40.082  74.015  65.829  1.00  0.00           C
ATOM   8269 3C21 POPEX 366      40.021  72.496  65.610  1.00  0.00           C
ATOM   8272 4C21 POPEX 366      40.111  72.086  64.139  1.00  0.00           C
ATOM   8275 5C21 POPEX 366      38.811  72.235  63.349  1.00  0.00           C
ATOM   8278 6C21 POPEX 366      38.971  71.676  61.930  1.00  0.00           C
ATOM   8281 7C21 POPEX 366      37.872  72.075  60.950  1.00  0.00           C
ATOM   8284 8C21 POPEX 366      38.232  71.846  59.479  1.00  0.00           C
ATOM   8288  C33 POPEX 366      44.100  81.315  72.000  1.00  0.00           C
ATOM   8291  C34 POPEX 366      44.811  81.875  70.759  1.00  0.00           C
ATOM   8294  C35 POPEX 366      46.302  81.465  70.649  1.00  0.00           C
ATOM   8297  C36 POPEX 366      46.502  80.045  70.090  1.00  0.00           C
ATOM   8300  C37 POPEX 366      47.910  79.846  69.509  1.00  0.00           C
ATOM   8303  C38 POPEX 366      48.111  78.545  68.710  1.00  0.00           C
ATOM   8306  C39 POPEX 366      49.272  78.645  67.700  1.00  0.00           C
ATOM   8309 0C31 POPEX 366      49.552  77.346  66.920  1.00  0.00           C
ATOM   8312 1C31 POPEX 366      50.271  76.296  67.780  1.00  0.00           C
ATOM   8315 2C31 POPEX 366      50.522  74.945  67.070  1.00  0.00           C
ATOM   8318 3C31 POPEX 366      51.892  74.326  67.400  1.00  0.00           C
ATOM   8321 4C31 POPEX 366      52.971  74.716  66.380  1.00  0.00           C
ATOM   8324 5C31 POPEX 366      54.382  74.225  66.750  1.00  0.00           C
ATOM   8327 6C31 POPEX 366      55.420  74.526  65.680  1.00  0.00           C
ATOM   8331  NH3 POPEY 367      39.992  92.555  37.860  1.00  0.00           N
ATOM   8335  C12 POPEY 367      38.742  91.875  37.370  1.00  0.00           C
ATOM   8338  C11 POPEY 367      39.041  90.755  36.369  1.00  0.00           C
ATOM   8341  P   POPEY 367      37.072  88.996  36.630  1.00  0.00           P
ATOM   8342  O13 POPEY 367      35.662  89.416  36.800  1.00  0.00           O
ATOM   8343  O14 POPEY 367      37.340  87.755  35.869  1.00  0.00           O
ATOM   8344  O11 POPEY 367      37.692  88.935  38.079  1.00  0.00           O
ATOM   8345  O12 POPEY 367      37.821  90.185  35.920  1.00  0.00           O
ATOM   8346  C1  POPEY 367      38.381  87.755  38.520  1.00  0.00           C
ATOM   8349  C2  POPEY 367      37.651  87.116  39.720  1.00  0.00           C
ATOM   8351  O21 POPEY 367      38.521  86.035  40.100  1.00  0.00           O
ATOM   8352  C21 POPEY 367      38.651  85.846  41.399  1.00  0.00           C
ATOM   8353  O22 POPEY 367      37.951  86.356  42.260  1.00  0.00           O
ATOM   8354  C22 POPEY 367      39.861  84.956  41.660  1.00  0.00           C
ATOM   8357  C3  POPEY 367      36.242  86.605  39.310  1.00  0.00           C
ATOM   8360  O31 POPEY 367      35.532  85.926  40.369  1.00  0.00           O
ATOM   8361  C31 POPEY 367      34.651  86.666  41.049  1.00  0.00           C
ATOM   8362  O32 POPEY 367      34.501  87.866  40.940  1.00  0.00           O
ATOM   8363  C32 POPEY 367      33.802  85.676  41.870  1.00  0.00           C
ATOM   8366  C23 POPEY 367      40.592  85.346  42.970  1.00  0.00           C
ATOM   8369  C24 POPEY 367      42.022  84.816  43.009  1.00  0.00           C
ATOM   8372  C25 POPEY 367      42.692  84.896  44.399  1.00  0.00           C
ATOM   8375  C26 POPEY 367      42.910  86.336  44.910  1.00  0.00           C
ATOM   8378  C27 POPEY 367      42.250  86.636  46.270  1.00  0.00           C
ATOM   8381  C28 POPEY 367      43.032  86.175  47.509  1.00  0.00           C
ATOM   8384  C29 POPEY 367      42.991  84.676  47.690  1.00  0.00           C
ATOM   8386 0C21 POPEY 367      42.092  84.005  48.429  1.00  0.00           C
ATOM   8388 1C21 POPEY 367      40.982  84.645  49.220  1.00  0.00           C
ATOM   8391 2C21 POPEY 367      40.242  83.625  50.110  1.00  0.00           C
ATOM   8394 3C21 POPEY 367      39.352  82.656  49.310  1.00  0.00           C
ATOM   8397 4C21 POPEY 367      38.762  81.536  50.180  1.00  0.00           C
ATOM   8400 5C21 POPEY 367      37.661  81.966  51.160  1.00  0.00           C
ATOM   8403 6C21 POPEY 367      36.381  82.466  50.470  1.00  0.00           C
ATOM   8406 7C21 POPEY 367      35.192  82.575  51.430  1.00  0.00           C
ATOM   8409 8C21 POPEY 367      33.922  83.125  50.770  1.00  0.00           C
ATOM   8413  C33 POPEY 367      32.901  86.305  42.950  1.00  0.00           C
ATOM   8416  C34 POPEY 367      33.611  86.645  44.270  1.00  0.00           C
ATOM   8419  C35 POPEY 367      34.271  85.456  44.990  1.00  0.00           C
ATOM   8422  C36 POPEY 367      33.341  84.256  45.260  1.00  0.00           C
ATOM   8425  C37 POPEY 367      34.001  83.235  46.210  1.00  0.00           C
ATOM   8428  C38 POPEY 367      33.111  82.066  46.639  1.00  0.00           C
ATOM   8431  C39 POPEY 367      33.061  80.886  45.649  1.00  0.00           C
ATOM   8434 0C31 POPEY 367      32.322  79.686  46.250  1.00  0.00           C
ATOM   8437 1C31 POPEY 367      32.322  78.435  45.369  1.00  0.00           C
ATOM   8440 2C31 POPEY 367      31.881  77.166  46.119  1.00  0.00           C
ATOM   8443 3C31 POPEY 367      30.502  77.206  46.819  1.00  0.00           C
ATOM   8446 4C31 POPEY 367      29.291  77.136  45.880  1.00  0.00           C
ATOM   8449 5C31 POPEY 367      28.212  76.145  46.360  1.00  0.00           C
ATOM   8452 6C31 POPEY 367      26.901  76.206  45.579  1.00  0.00           C
ATOM   8456  NH3 POPEZ 368      45.802  14.096  40.000  1.00  0.00           N
ATOM   8460  C12 POPEZ 368      44.300  14.055  39.920  1.00  0.00           C
ATOM   8463  C11 POPEZ 368      43.750  15.286  39.200  1.00  0.00           C
ATOM   8466  P   POPEZ 368      41.142  15.305  38.670  1.00  0.00           P
ATOM   8467  O13 POPEZ 368      41.181  14.055  37.860  1.00  0.00           O
ATOM   8468  O14 POPEZ 368      40.982  16.606  37.990  1.00  0.00           O
ATOM   8469  O11 POPEZ 368      39.992  15.155  39.740  1.00  0.00           O
ATOM   8470  O12 POPEZ 368      42.401  15.405  39.600  1.00  0.00           O
ATOM   8471  C1  POPEZ 368      40.131  14.256  40.840  1.00  0.00           C
ATOM   8474  C2  POPEZ 368      39.701  14.965  42.150  1.00  0.00           C
ATOM   8476  O21 POPEZ 368      40.231  14.296  43.300  1.00  0.00           O
ATOM   8477  C21 POPEZ 368      41.521  14.336  43.540  1.00  0.00           C
ATOM   8478  O22 POPEZ 368      42.381  14.916  42.900  1.00  0.00           O
ATOM   8479  C22 POPEZ 368      41.791  13.485  44.780  1.00  0.00           C
ATOM   8482  C3  POPEZ 368      38.131  15.025  42.249  1.00  0.00           C
ATOM   8485  O31 POPEZ 368      37.602  14.455  43.470  1.00  0.00           O
ATOM   8486  C31 POPEZ 368      37.701  15.235  44.539  1.00  0.00           C
ATOM   8487  O32 POPEZ 368      37.931  16.426  44.529  1.00  0.00           O
ATOM   8488  C32 POPEZ 368      37.462  14.455  45.830  1.00  0.00           C
ATOM   8491  C23 POPEZ 368      42.092  14.416  45.970  1.00  0.00           C
ATOM   8494  C24 POPEZ 368      42.061  13.725  47.340  1.00  0.00           C
ATOM   8497  C25 POPEZ 368      42.250  14.765  48.440  1.00  0.00           C
ATOM   8500  C26 POPEZ 368      42.341  14.246  49.880  1.00  0.00           C
ATOM   8503  C27 POPEZ 368      42.582  15.405  50.850  1.00  0.00           C
ATOM   8506  C28 POPEZ 368      43.291  15.025  52.160  1.00  0.00           C
ATOM   8509  C29 POPEZ 368      42.460  14.216  53.120  1.00  0.00           C
ATOM   8511 0C21 POPEZ 368      42.941  13.515  54.170  1.00  0.00           C
ATOM   8513 1C21 POPEZ 368      44.401  13.406  54.570  1.00  0.00           C
ATOM   8516 2C21 POPEZ 368      44.692  13.975  55.970  1.00  0.00           C
ATOM   8519 3C21 POPEZ 368      46.201  14.006  56.280  1.00  0.00           C
ATOM   8522 4C21 POPEZ 368      46.512  14.466  57.710  1.00  0.00           C
ATOM   8525 5C21 POPEZ 368      48.001  14.446  58.060  1.00  0.00           C
ATOM   8528 6C21 POPEZ 368      48.811  15.516  57.290  1.00  0.00           C
ATOM   8531 7C21 POPEZ 368      50.231  15.686  57.840  1.00  0.00           C
ATOM   8534 8C21 POPEZ 368      51.031  16.756  57.100  1.00  0.00           C
ATOM   8538  C33 POPEZ 368      38.302  15.015  47.010  1.00  0.00           C
ATOM   8541  C34 POPEZ 368      37.711  14.635  48.370  1.00  0.00           C
ATOM   8544  C35 POPEZ 368      38.561  15.025  49.590  1.00  0.00           C
ATOM   8547  C36 POPEZ 368      37.742  15.045  50.890  1.00  0.00           C
ATOM   8550  C37 POPEZ 368      38.582  15.136  52.179  1.00  0.00           C
ATOM   8553  C38 POPEZ 368      37.672  15.176  53.420  1.00  0.00           C
ATOM   8556  C39 POPEZ 368      38.372  14.776  54.720  1.00  0.00           C
ATOM   8559 0C31 POPEZ 368      39.361  15.826  55.260  1.00  0.00           C
ATOM   8562 1C31 POPEZ 368      40.082  15.315  56.520  1.00  0.00           C
ATOM   8565 2C31 POPEZ 368      40.992  16.346  57.210  1.00  0.00           C
ATOM   8568 3C31 POPEZ 368      42.071  16.916  56.280  1.00  0.00           C
ATOM   8571 4C31 POPEZ 368      43.221  17.586  57.059  1.00  0.00           C
ATOM   8574 5C31 POPEZ 368      44.300  18.155  56.119  1.00  0.00           C
ATOM   8577 6C31 POPEZ 368      45.420  18.875  56.870  1.00  0.00           C
ATOM   8581  NH3 POPEa 369      19.231  59.875  81.919  1.00  0.00           N
ATOM   8585  C12 POPEa 369      19.802  58.735  82.729  1.00  0.00           C
ATOM   8588  C11 POPEa 369      21.262  58.965  83.149  1.00  0.00           C
ATOM   8591  P   POPEa 369      22.862  60.685  84.179  1.00  0.00           P
ATOM   8592  O13 POPEa 369      22.892  61.906  85.009  1.00  0.00           O
ATOM   8593  O14 POPEa 369      23.742  59.555  84.539  1.00  0.00           O
ATOM   8594  O11 POPEa 369      23.162  61.145  82.729  1.00  0.00           O
ATOM   8595  O12 POPEa 369      21.381  60.145  83.960  1.00  0.00           O
ATOM   8596  C1  POPEa 369      24.401  60.926  82.059  1.00  0.00           C
ATOM   8599  C2  POPEa 369      24.051  60.825  80.569  1.00  0.00           C
ATOM   8601  O21 POPEa 369      25.242  60.776  79.799  1.00  0.00           O
ATOM   8602  C21 POPEa 369      25.781  59.575  79.740  1.00  0.00           C
ATOM   8603  O22 POPEa 369      25.252  58.546  80.130  1.00  0.00           O
ATOM   8604  C22 POPEa 369      27.071  59.656  78.970  1.00  0.00           C
ATOM   8607  C3  POPEa 369      23.201  62.026  80.100  1.00  0.00           C
ATOM   8610  O31 POPEa 369      22.801  61.855  78.729  1.00  0.00           O
ATOM   8611  C31 POPEa 369      21.512  61.795  78.469  1.00  0.00           C
ATOM   8612  O32 POPEa 369      20.611  61.735  79.290  1.00  0.00           O
ATOM   8613  C32 POPEa 369      21.311  61.706  76.960  1.00  0.00           C
ATOM   8616  C23 POPEa 369      26.912  59.045  77.560  1.00  0.00           C
ATOM   8619  C24 POPEa 369      27.951  59.606  76.589  1.00  0.00           C
ATOM   8622  C25 POPEa 369      27.941  58.916  75.220  1.00  0.00           C
ATOM   8625  C26 POPEa 369      28.731  57.605  75.180  1.00  0.00           C
ATOM   8628  C27 POPEa 369      29.342  57.335  73.799  1.00  0.00           C
ATOM   8631  C28 POPEa 369      30.521  56.355  73.850  1.00  0.00           C
ATOM   8634  C29 POPEa 369      30.091  54.936  74.130  1.00  0.00           C
ATOM   8636 0C21 POPEa 369      30.091  53.905  73.270  1.00  0.00           C
ATOM   8638 1C21 POPEa 369      30.502  53.945  71.820  1.00  0.00           C
ATOM   8641 2C21 POPEa 369      31.852  53.255  71.560  1.00  0.00           C
ATOM   8644 3C21 POPEa 369      32.332  53.485  70.109  1.00  0.00           C
ATOM   8647 4C21 POPEa 369      33.622  52.746  69.750  1.00  0.00           C
ATOM   8650 5C21 POPEa 369      33.462  51.235  69.539  1.00  0.00           C
ATOM   8653 6C21 POPEa 369      32.611  50.856  68.310  1.00  0.00           C
ATOM   8656 7C21 POPEa 369      32.672  49.355  68.000  1.00  0.00           C
ATOM   8659 8C21 POPEa 369      31.681  48.905  66.920  1.00  0.00           C
ATOM   8663  C33 POPEa 369      20.262  62.706  76.460  1.00  0.00           C
ATOM   8666  C34 POPEa 369      20.052  62.616  74.939  1.00  0.00           C
ATOM   8669  C35 POPEa 369      21.341  62.826  74.149  1.00  0.00           C
ATOM   8672  C36 POPEa 369      21.141  62.975  72.630  1.00  0.00           C
ATOM   8675  C37 POPEa 369      21.181  61.645  71.869  1.00  0.00           C
ATOM   8678  C38 POPEa 369      21.381  61.846  70.360  1.00  0.00           C
ATOM   8681  C39 POPEa 369      20.091  62.075  69.570  1.00  0.00           C
ATOM   8684 0C31 POPEa 369      20.371  62.506  68.119  1.00  0.00           C
ATOM   8687 1C31 POPEa 369      19.112  62.585  67.250  1.00  0.00           C
ATOM   8690 2C31 POPEa 369      19.301  63.485  66.020  1.00  0.00           C
ATOM   8693 3C31 POPEa 369      18.002  63.695  65.229  1.00  0.00           C
ATOM   8696 4C31 POPEa 369      18.182  64.666  64.049  1.00  0.00           C
ATOM   8699 5C31 POPEa 369      16.881  64.926  63.279  1.00  0.00           C
ATOM   8702 6C31 POPEa 369      17.052  65.926  62.130  1.00  0.00           C
ATOM   8706  NH3 POPEb 370      66.621  16.866  80.160  1.00  0.00           N
ATOM   8710  C12 POPEb 370      68.040  16.576  80.569  1.00  0.00           C
ATOM   8713  C11 POPEb 370      68.321  15.066  80.760  1.00  0.00           C
ATOM   8716  P   POPEb 370      67.121  13.615  78.939  1.00  0.00           P
ATOM   8717  O13 POPEb 370      66.001  14.576  78.950  1.00  0.00           O
ATOM   8718  O14 POPEb 370      66.851  12.346  79.640  1.00  0.00           O
ATOM   8719  O11 POPEb 370      67.552  13.306  77.450  1.00  0.00           O
ATOM   8720  O12 POPEb 370      68.392  14.355  79.530  1.00  0.00           O
ATOM   8721  C1  POPEb 370      66.621  13.565  76.390  1.00  0.00           C
ATOM   8724  C2  POPEb 370      67.212  13.126  75.030  1.00  0.00           C
ATOM   8726  O21 POPEb 370      66.451  13.836  74.040  1.00  0.00           O
ATOM   8727  C21 POPEb 370      67.180  14.516  73.170  1.00  0.00           C
ATOM   8728  O22 POPEb 370      68.250  14.166  72.710  1.00  0.00           O
ATOM   8729  C22 POPEb 370      66.481  15.856  72.939  1.00  0.00           C
ATOM   8732  C3  POPEb 370      67.142  11.586  74.850  1.00  0.00           C
ATOM   8735  O31 POPEb 370      68.250  11.076  74.089  1.00  0.00           O
ATOM   8736  C31 POPEb 370      68.221  10.776  72.790  1.00  0.00           C
ATOM   8737  O32 POPEb 370      69.191  10.355  72.180  1.00  0.00           O
ATOM   8738  C32 POPEb 370      66.860  10.945  72.120  1.00  0.00           C
ATOM   8741  C23 POPEb 370      66.801  16.496  71.579  1.00  0.00           C
ATOM   8744  C24 POPEb 370      66.172  15.715  70.420  1.00  0.00           C
ATOM   8747  C25 POPEb 370      66.041  16.555  69.139  1.00  0.00           C
ATOM   8750  C26 POPEb 370      67.391  17.065  68.609  1.00  0.00           C
ATOM   8753  C27 POPEb 370      67.261  17.655  67.200  1.00  0.00           C
ATOM   8756  C28 POPEb 370      68.602  17.746  66.460  1.00  0.00           C
ATOM   8759  C29 POPEb 370      69.430  18.945  66.820  1.00  0.00           C
ATOM   8761 0C21 POPEb 370      69.441  20.126  66.170  1.00  0.00           C
ATOM   8763 1C21 POPEb 370      68.581  20.526  64.990  1.00  0.00           C
ATOM   8766 2C21 POPEb 370      67.581  21.655  65.290  1.00  0.00           C
ATOM   8769 3C21 POPEb 370      68.110  23.086  65.080  1.00  0.00           C
ATOM   8772 4C21 POPEb 370      69.290  23.485  65.990  1.00  0.00           C
ATOM   8775 5C21 POPEb 370      69.661  24.985  65.939  1.00  0.00           C
ATOM   8778 6C21 POPEb 370      68.591  25.905  66.540  1.00  0.00           C
ATOM   8781 7C21 POPEb 370      69.040  27.375  66.520  1.00  0.00           C
ATOM   8784 8C21 POPEb 370      67.991  28.326  67.100  1.00  0.00           C
ATOM   8788  C33 POPEb 370      66.971  10.676  70.600  1.00  0.00           C
ATOM   8791  C34 POPEb 370      65.650  10.916  69.850  1.00  0.00           C
ATOM   8794  C35 POPEb 370      65.831  10.976  68.320  1.00  0.00           C
ATOM   8797  C36 POPEb 370      66.720  12.145  67.880  1.00  0.00           C
ATOM   8800  C37 POPEb 370      66.771  12.326  66.359  1.00  0.00           C
ATOM   8803  C38 POPEb 370      67.731  13.456  65.939  1.00  0.00           C
ATOM   8806  C39 POPEb 370      67.061  14.546  65.090  1.00  0.00           C
ATOM   8809 0C31 POPEb 370      66.562  14.055  63.729  1.00  0.00           C
ATOM   8812 1C31 POPEb 370      65.941  15.195  62.910  1.00  0.00           C
ATOM   8815 2C31 POPEb 370      65.301  14.715  61.610  1.00  0.00           C
ATOM   8818 3C31 POPEb 370      66.312  14.505  60.470  1.00  0.00           C
ATOM   8821 4C31 POPEb 370      65.642  13.916  59.220  1.00  0.00           C
ATOM   8824 5C31 POPEb 370      66.431  14.155  57.930  1.00  0.00           C
ATOM   8827 6C31 POPEb 370      65.741  13.586  56.689  1.00  0.00           C
ATOM   8831  NH3 POPEc 371      20.692  92.125  37.840  1.00  0.00           N
ATOM   8835  C12 POPEc 371      20.832  91.966  39.329  1.00  0.00           C
ATOM   8838  C11 POPEc 371      19.550  92.375  40.060  1.00  0.00           C
ATOM   8841  P   POPEc 371      17.082  92.625  39.350  1.00  0.00           P
ATOM   8842  O13 POPEc 371      17.382  93.965  38.819  1.00  0.00           O
ATOM   8843  O14 POPEc 371      16.022  91.826  38.680  1.00  0.00           O
ATOM   8844  O11 POPEc 371      16.672  92.726  40.870  1.00  0.00           O
ATOM   8845  O12 POPEc 371      18.412  91.806  39.400  1.00  0.00           O
ATOM   8846  C1  POPEc 371      15.641  91.835  41.329  1.00  0.00           C
ATOM   8849  C2  POPEc 371      14.932  92.416  42.560  1.00  0.00           C
ATOM   8851  O21 POPEc 371      15.922  92.656  43.569  1.00  0.00           O
ATOM   8852  C21 POPEc 371      16.371  93.896  43.660  1.00  0.00           C
ATOM   8853  O22 POPEc 371      15.922  94.875  43.099  1.00  0.00           O
ATOM   8854  C22 POPEc 371      17.502  93.865  44.670  1.00  0.00           C
ATOM   8857  C3  POPEc 371      13.872  91.406  43.069  1.00  0.00           C
ATOM   8860  O31 POPEc 371      14.192  90.786  44.340  1.00  0.00           O
ATOM   8861  C31 POPEc 371      13.841  91.546  45.369  1.00  0.00           C
ATOM   8862  O32 POPEc 371      13.422  92.676  45.299  1.00  0.00           O
ATOM   8863  C32 POPEc 371      14.082  90.775  46.670  1.00  0.00           C
ATOM   8866  C23 POPEc 371      17.862  95.286  45.130  1.00  0.00           C
ATOM   8869  C24 POPEc 371      18.901  95.286  46.259  1.00  0.00           C
ATOM   8872  C25 POPEc 371      18.482  94.466  47.490  1.00  0.00           C
ATOM   8875  C26 POPEc 371      19.231  93.135  47.590  1.00  0.00           C
ATOM   8878  C27 POPEc 371      18.721  92.285  48.759  1.00  0.00           C
ATOM   8881  C28 POPEc 371      19.611  91.066  49.040  1.00  0.00           C
ATOM   8884  C29 POPEc 371      18.981  90.226  50.119  1.00  0.00           C
ATOM   8886 0C21 POPEc 371      19.592  89.676  51.180  1.00  0.00           C
ATOM   8888 1C21 POPEc 371      21.071  89.726  51.490  1.00  0.00           C
ATOM   8891 2C21 POPEc 371      21.431  88.795  52.670  1.00  0.00           C
ATOM   8894 3C21 POPEc 371      20.772  89.206  54.000  1.00  0.00           C
ATOM   8897 4C21 POPEc 371      20.891  88.115  55.079  1.00  0.00           C
ATOM   8900 5C21 POPEc 371      20.161  88.506  56.369  1.00  0.00           C
ATOM   8903 6C21 POPEc 371      20.451  87.536  57.530  1.00  0.00           C
ATOM   8906 7C21 POPEc 371      19.691  87.895  58.810  1.00  0.00           C
ATOM   8909 8C21 POPEc 371      19.982  86.956  59.990  1.00  0.00           C
ATOM   8913  C33 POPEc 371      13.031  91.116  47.760  1.00  0.00           C
ATOM   8916  C34 POPEc 371      13.352  90.426  49.090  1.00  0.00           C
ATOM   8919  C35 POPEc 371      12.352  90.805  50.200  1.00  0.00           C
ATOM   8922  C36 POPEc 371      12.781  92.036  51.020  1.00  0.00           C
ATOM   8925  C37 POPEc 371      11.632  92.615  51.849  1.00  0.00           C
ATOM   8928  C38 POPEc 371      12.111  93.666  52.860  1.00  0.00           C
ATOM   8931  C39 POPEc 371      10.982  94.265  53.700  1.00  0.00           C
ATOM   8934 0C31 POPEc 371      11.462  94.735  55.070  1.00  0.00           C
ATOM   8937 1C31 POPEc 371      10.332  95.235  55.979  1.00  0.00           C
ATOM   8940 2C31 POPEc 371      10.821  95.465  57.410  1.00  0.00           C
ATOM   8943 3C31 POPEc 371       9.772  96.096  58.340  1.00  0.00           C
ATOM   8946 4C31 POPEc 371       8.512  95.246  58.530  1.00  0.00           C
ATOM   8949 5C31 POPEc 371       7.452  95.965  59.380  1.00  0.00           C
ATOM   8952 6C31 POPEc 371       6.132  95.206  59.389  1.00  0.00           C
ATOM   8956  NH3 POPEd 372      69.281 117.565  37.390  1.00  0.00           N
ATOM   8960  C12 POPEd 372      70.621 118.265  37.310  1.00  0.00           C
ATOM   8963  C11 POPEd 372      70.491 119.795  37.170  1.00  0.00           C
ATOM   8966  P   POPEd 372      72.861 120.945  37.220  1.00  0.00           P
ATOM   8967  O13 POPEd 372      74.082 120.725  36.400  1.00  0.00           O
ATOM   8968  O14 POPEd 372      72.552 122.366  37.490  1.00  0.00           O
ATOM   8969  O11 POPEd 372      72.941 120.135  38.580  1.00  0.00           O
ATOM   8970  O12 POPEd 372      71.621 120.305  36.479  1.00  0.00           O
ATOM   8971  C1  POPEd 372      73.110 120.846  39.810  1.00  0.00           C
ATOM   8974  C2  POPEd 372      72.871 119.935  41.040  1.00  0.00           C
ATOM   8976  O21 POPEd 372      72.832 120.786  42.179  1.00  0.00           O
ATOM   8977  C21 POPEd 372      72.011 120.426  43.149  1.00  0.00           C
ATOM   8978  O22 POPEd 372      71.251 119.475  43.130  1.00  0.00           O
ATOM   8979  C22 POPEd 372      72.161 121.445  44.290  1.00  0.00           C
ATOM   8982  C3  POPEd 372      74.012 118.896  41.210  1.00  0.00           C
ATOM   8985  O31 POPEd 372      73.701 117.926  42.249  1.00  0.00           O
ATOM   8986  C31 POPEd 372      74.680 117.025  42.410  1.00  0.00           C
ATOM   8987  O32 POPEd 372      75.790 117.106  41.919  1.00  0.00           O
ATOM   8988  C32 POPEd 372      74.171 115.866  43.279  1.00  0.00           C
ATOM   8991  C23 POPEd 372      72.521 120.846  45.669  1.00  0.00           C
ATOM   8994  C24 POPEd 372      72.251 121.806  46.840  1.00  0.00           C
ATOM   8997  C25 POPEd 372      72.762 121.276  48.190  1.00  0.00           C
ATOM   9000  C26 POPEd 372      71.951 120.086  48.740  1.00  0.00           C
ATOM   9003  C27 POPEd 372      72.391 119.695  50.160  1.00  0.00           C
ATOM   9006  C28 POPEd 372      71.470 118.696  50.870  1.00  0.00           C
ATOM   9009  C29 POPEd 372      70.102 119.265  51.180  1.00  0.00           C
ATOM   9011 0C21 POPEd 372      69.861 120.316  51.989  1.00  0.00           C
ATOM   9013 1C21 POPEd 372      70.901 121.085  52.770  1.00  0.00           C
ATOM   9016 2C21 POPEd 372      70.461 121.406  54.209  1.00  0.00           C
ATOM   9019 3C21 POPEd 372      70.081 120.156  55.020  1.00  0.00           C
ATOM   9022 4C21 POPEd 372      70.251 120.375  56.520  1.00  0.00           C
ATOM   9025 5C21 POPEd 372      69.611 119.295  57.400  1.00  0.00           C
ATOM   9028 6C21 POPEd 372      70.290 117.926  57.280  1.00  0.00           C
ATOM   9031 7C21 POPEd 372      69.861 116.956  58.390  1.00  0.00           C
ATOM   9034 8C21 POPEd 372      70.642 115.635  58.380  1.00  0.00           C
ATOM   9038  C33 POPEd 372      72.812 116.066  44.010  1.00  0.00           C
ATOM   9041  C34 POPEd 372      72.212 114.726  44.480  1.00  0.00           C
ATOM   9044  C35 POPEd 372      73.001 114.046  45.610  1.00  0.00           C
ATOM   9047  C36 POPEd 372      72.650 114.596  47.010  1.00  0.00           C
ATOM   9050  C37 POPEd 372      73.661 114.105  48.060  1.00  0.00           C
ATOM   9053  C38 POPEd 372      73.250 114.385  49.510  1.00  0.00           C
ATOM   9056  C39 POPEd 372      72.331 113.316  50.119  1.00  0.00           C
ATOM   9059 0C31 POPEd 372      72.941 111.905  50.049  1.00  0.00           C
ATOM   9062 1C31 POPEd 372      72.492 110.996  51.189  1.00  0.00           C
ATOM   9065 2C31 POPEd 372      73.091 109.586  51.090  1.00  0.00           C
ATOM   9068 3C31 POPEd 372      72.661 108.655  52.220  1.00  0.00           C
ATOM   9071 4C31 POPEd 372      73.211 109.085  53.590  1.00  0.00           C
ATOM   9074 5C31 POPEd 372      72.851 108.085  54.690  1.00  0.00           C
ATOM   9077 6C31 POPEd 372      73.611 108.356  55.979  1.00  0.00           C
ATOM   9081  NH3 POPEe 373     120.471  29.436  44.450  1.00  0.00           N
ATOM   9085  C12 POPEe 373     120.672  30.436  45.560  1.00  0.00           C
ATOM   9088  C11 POPEe 373     120.461  31.875  45.060  1.00  0.00           C
ATOM   9091  P   POPEe 373     122.452  33.516  44.500  1.00  0.00           P
ATOM   9092  O13 POPEe 373     123.861  33.226  44.200  1.00  0.00           O
ATOM   9093  O14 POPEe 373     121.911  34.756  43.899  1.00  0.00           O
ATOM   9094  O11 POPEe 373     122.290  33.715  46.049  1.00  0.00           O
ATOM   9095  O12 POPEe 373     121.511  32.285  44.170  1.00  0.00           O
ATOM   9096  C1  POPEe 373     123.281  34.375  46.819  1.00  0.00           C
ATOM   9099  C2  POPEe 373     123.540  33.596  48.130  1.00  0.00           C
ATOM   9101  O21 POPEe 373     124.641  34.235  48.840  1.00  0.00           O
ATOM   9102  C21 POPEe 373     124.622  33.995  50.160  1.00  0.00           C
ATOM   9103  O22 POPEe 373     123.702  33.475  50.760  1.00  0.00           O
ATOM   9104  C22 POPEe 373     125.882  34.546  50.820  1.00  0.00           C
ATOM   9107  C3  POPEe 373     123.842  32.106  47.790  1.00  0.00           C
ATOM   9110  O31 POPEe 373     123.751  31.256  48.940  1.00  0.00           O
ATOM   9111  C31 POPEe 373     122.532  30.875  49.329  1.00  0.00           C
ATOM   9112  O32 POPEe 373     121.482  31.215  48.810  1.00  0.00           O
ATOM   9113  C32 POPEe 373     122.681  30.015  50.599  1.00  0.00           C
ATOM   9116  C23 POPEe 373     125.691  34.676  52.350  1.00  0.00           C
ATOM   9119  C24 POPEe 373     126.911  35.256  53.069  1.00  0.00           C
ATOM   9122  C25 POPEe 373     126.540  36.026  54.349  1.00  0.00           C
ATOM   9125  C26 POPEe 373     127.721  36.305  55.290  1.00  0.00           C
ATOM   9128  C27 POPEe 373     127.351  37.336  56.369  1.00  0.00           C
ATOM   9131  C28 POPEe 373     128.392  37.465  57.490  1.00  0.00           C
ATOM   9134  C29 POPEe 373     128.081  38.625  58.410  1.00  0.00           C
ATOM   9136 0C21 POPEe 373     127.732  38.596  59.710  1.00  0.00           C
ATOM   9138 1C21 POPEe 373     127.581  37.366  60.569  1.00  0.00           C
ATOM   9141 2C21 POPEe 373     127.600  37.645  62.090  1.00  0.00           C
ATOM   9144 3C21 POPEe 373     128.891  38.286  62.619  1.00  0.00           C
ATOM   9147 4C21 POPEe 373     129.481  37.535  63.830  1.00  0.00           C
ATOM   9150 5C21 POPEe 373     130.462  36.436  63.390  1.00  0.00           C
ATOM   9153 6C21 POPEe 373     130.971  35.576  64.560  1.00  0.00           C
ATOM   9156 7C21 POPEe 373     132.182  34.735  64.170  1.00  0.00           C
ATOM   9159 8C21 POPEe 373     132.622  33.746  65.249  1.00  0.00           C
ATOM   9163  C33 POPEe 373     124.071  30.166  51.270  1.00  0.00           C
ATOM   9166  C34 POPEe 373     124.431  29.155  52.360  1.00  0.00           C
ATOM   9169  C35 POPEe 373     123.811  29.416  53.740  1.00  0.00           C
ATOM   9172  C36 POPEe 373     124.822  29.815  54.840  1.00  0.00           C
ATOM   9175  C37 POPEe 373     125.661  28.635  55.360  1.00  0.00           C
ATOM   9178  C38 POPEe 373     126.581  28.946  56.569  1.00  0.00           C
ATOM   9181  C39 POPEe 373     125.891  29.595  57.790  1.00  0.00           C
ATOM   9184 0C31 POPEe 373     124.671  28.826  58.320  1.00  0.00           C
ATOM   9187 1C31 POPEe 373     123.871  29.616  59.370  1.00  0.00           C
ATOM   9190 2C31 POPEe 373     122.441  29.065  59.590  1.00  0.00           C
ATOM   9193 3C31 POPEe 373     121.482  30.085  60.229  1.00  0.00           C
ATOM   9196 4C31 POPEe 373     121.050  31.206  59.259  1.00  0.00           C
ATOM   9199 5C31 POPEe 373     120.181  32.285  59.920  1.00  0.00           C
ATOM   9202 6C31 POPEe 373     119.832  33.426  58.960  1.00  0.00           C
ATOM   9206  NH3 POPEf 374      32.962 126.346  40.229  1.00  0.00           N
ATOM   9210  C12 POPEf 374      32.681 126.125  38.770  1.00  0.00           C
ATOM   9213  C11 POPEf 374      31.750 124.925  38.580  1.00  0.00           C
ATOM   9216  P   POPEf 374      30.721 123.515  36.619  1.00  0.00           P
ATOM   9217  O13 POPEf 374      30.002 124.306  35.600  1.00  0.00           O
ATOM   9218  O14 POPEf 374      31.221 122.176  36.280  1.00  0.00           O
ATOM   9219  O11 POPEf 374      29.692 123.316  37.779  1.00  0.00           O
ATOM   9220  O12 POPEf 374      31.861 124.435  37.240  1.00  0.00           O
ATOM   9221  C1  POPEf 374      29.922 122.335  38.799  1.00  0.00           C
ATOM   9224  C2  POPEf 374      29.091 122.755  40.020  1.00  0.00           C
ATOM   9226  O21 POPEf 374      29.521 122.145  41.250  1.00  0.00           O
ATOM   9227  C21 POPEf 374      29.412 120.846  41.340  1.00  0.00           C
ATOM   9228  O22 POPEf 374      29.102 120.086  40.439  1.00  0.00           O
ATOM   9229  C22 POPEf 374      29.721 120.445  42.780  1.00  0.00           C
ATOM   9232  C3  POPEf 374      27.561 122.586  39.790  1.00  0.00           C
ATOM   9235  O31 POPEf 374      26.832 122.926  40.979  1.00  0.00           O
ATOM   9236  C31 POPEf 374      25.812 122.145  41.340  1.00  0.00           C
ATOM   9237  O32 POPEf 374      25.371 121.206  40.690  1.00  0.00           O
ATOM   9238  C32 POPEf 374      25.252 122.726  42.640  1.00  0.00           C
ATOM   9241  C23 POPEf 374      29.401 118.965  43.069  1.00  0.00           C
ATOM   9244  C24 POPEf 374      28.592 118.766  44.370  1.00  0.00           C
ATOM   9247  C25 POPEf 374      27.172 119.326  44.279  1.00  0.00           C
ATOM   9250  C26 POPEf 374      26.201 118.636  45.250  1.00  0.00           C
ATOM   9253  C27 POPEf 374      26.402 119.005  46.720  1.00  0.00           C
ATOM   9256  C28 POPEf 374      25.742 118.036  47.719  1.00  0.00           C
ATOM   9259  C29 POPEf 374      24.302 117.805  47.380  1.00  0.00           C
ATOM   9261 0C21 POPEf 374      23.221 117.936  48.169  1.00  0.00           C
ATOM   9263 1C21 POPEf 374      23.192 118.265  49.640  1.00  0.00           C
ATOM   9266 2C21 POPEf 374      22.172 117.326  50.310  1.00  0.00           C
ATOM   9269 3C21 POPEf 374      22.141 117.456  51.840  1.00  0.00           C
ATOM   9272 4C21 POPEf 374      21.192 116.416  52.439  1.00  0.00           C
ATOM   9275 5C21 POPEf 374      21.291 116.315  53.969  1.00  0.00           C
ATOM   9278 6C21 POPEf 374      20.561 115.075  54.489  1.00  0.00           C
ATOM   9281 7C21 POPEf 374      20.582 114.975  56.020  1.00  0.00           C
ATOM   9284 8C21 POPEf 374      20.002 113.646  56.530  1.00  0.00           C
ATOM   9288  C33 POPEf 374      24.361 121.826  43.540  1.00  0.00           C
ATOM   9291  C34 POPEf 374      24.142 122.425  44.950  1.00  0.00           C
ATOM   9294  C35 POPEf 374      23.221 121.596  45.850  1.00  0.00           C
ATOM   9297  C36 POPEf 374      22.771 122.285  47.150  1.00  0.00           C
ATOM   9300  C37 POPEf 374      23.681 122.066  48.380  1.00  0.00           C
ATOM   9303  C38 POPEf 374      22.982 122.555  49.660  1.00  0.00           C
ATOM   9306  C39 POPEf 374      23.692 122.246  50.990  1.00  0.00           C
ATOM   9309 0C31 POPEf 374      22.951 122.886  52.179  1.00  0.00           C
ATOM   9312 1C31 POPEf 374      23.642 122.706  53.540  1.00  0.00           C
ATOM   9315 2C31 POPEf 374      22.932 123.496  54.650  1.00  0.00           C
ATOM   9318 3C31 POPEf 374      23.631 123.415  56.020  1.00  0.00           C
ATOM   9321 4C31 POPEf 374      22.951 124.295  57.080  1.00  0.00           C
ATOM   9324 5C31 POPEf 374      23.681 124.306  58.430  1.00  0.00           C
ATOM   9327 6C31 POPEf 374      23.151 125.375  59.389  1.00  0.00           C
ATOM   9331  NH3 POPEg 375      51.311  61.545  86.589  1.00  0.00           N
ATOM   9335  C12 POPEg 375      49.832  61.456  86.259  1.00  0.00           C
ATOM   9338  C11 POPEg 375      49.462  60.516  85.090  1.00  0.00           C
ATOM   9341  P   POPEg 375      46.892  60.176  84.340  1.00  0.00           P
ATOM   9342  O13 POPEg 375      45.951  59.096  84.650  1.00  0.00           O
ATOM   9343  O14 POPEg 375      46.372  61.556  84.430  1.00  0.00           O
ATOM   9344  O11 POPEg 375      47.500  59.926  82.929  1.00  0.00           O
ATOM   9345  O12 POPEg 375      48.132  60.046  85.320  1.00  0.00           O
ATOM   9346  C1  POPEg 375      47.361  58.655  82.290  1.00  0.00           C
ATOM   9349  C2  POPEg 375      48.482  58.546  81.229  1.00  0.00           C
ATOM   9351  O21 POPEg 375      48.132  57.835  80.030  1.00  0.00           O
ATOM   9352  C21 POPEg 375      47.631  56.615  80.149  1.00  0.00           C
ATOM   9353  O22 POPEg 375      47.311  56.066  81.189  1.00  0.00           O
ATOM   9354  C22 POPEg 375      47.602  55.955  78.780  1.00  0.00           C
ATOM   9357  C3  POPEg 375      49.832  58.076  81.829  1.00  0.00           C
ATOM   9360  O31 POPEg 375      50.821  59.126  81.770  1.00  0.00           O
ATOM   9361  C31 POPEg 375      51.372  59.285  80.569  1.00  0.00           C
ATOM   9362  O32 POPEg 375      51.262  58.525  79.630  1.00  0.00           O
ATOM   9363  C32 POPEg 375      52.162  60.596  80.579  1.00  0.00           C
ATOM   9366  C23 POPEg 375      48.981  55.346  78.460  1.00  0.00           C
ATOM   9369  C24 POPEg 375      49.142  54.976  76.979  1.00  0.00           C
ATOM   9372  C25 POPEg 375      49.382  56.206  76.090  1.00  0.00           C
ATOM   9375  C26 POPEg 375      49.960  55.856  74.700  1.00  0.00           C
ATOM   9378  C27 POPEg 375      51.422  55.365  74.789  1.00  0.00           C
ATOM   9381  C28 POPEg 375      52.081  55.015  73.439  1.00  0.00           C
ATOM   9384  C29 POPEg 375      51.411  53.895  72.660  1.00  0.00           C
ATOM   9386 0C21 POPEg 375      51.590  52.576  72.860  1.00  0.00           C
ATOM   9388 1C21 POPEg 375      52.442  51.956  73.930  1.00  0.00           C
ATOM   9391 2C21 POPEg 375      51.832  50.636  74.460  1.00  0.00           C
ATOM   9394 3C21 POPEg 375      52.201  49.406  73.619  1.00  0.00           C
ATOM   9397 4C21 POPEg 375      51.102  48.346  73.539  1.00  0.00           C
ATOM   9400 5C21 POPEg 375      51.660  46.945  73.219  1.00  0.00           C
ATOM   9403 6C21 POPEg 375      50.532  45.945  72.930  1.00  0.00           C
ATOM   9406 7C21 POPEg 375      51.031  44.635  72.329  1.00  0.00           C
ATOM   9409 8C21 POPEg 375      49.881  43.746  71.840  1.00  0.00           C
ATOM   9413  C33 POPEg 375      53.492  60.545  79.799  1.00  0.00           C
ATOM   9416  C34 POPEg 375      53.412  61.116  78.370  1.00  0.00           C
ATOM   9419  C35 POPEg 375      52.692  60.225  77.350  1.00  0.00           C
ATOM   9422  C36 POPEg 375      52.980  60.685  75.910  1.00  0.00           C
ATOM   9425  C37 POPEg 375      52.561  59.676  74.840  1.00  0.00           C
ATOM   9428  C38 POPEg 375      53.121  60.066  73.460  1.00  0.00           C
ATOM   9431  C39 POPEg 375      52.941  58.996  72.380  1.00  0.00           C
ATOM   9434 0C31 POPEg 375      51.512  58.936  71.810  1.00  0.00           C
ATOM   9437 1C31 POPEg 375      51.400  57.936  70.649  1.00  0.00           C
ATOM   9440 2C31 POPEg 375      49.981  57.835  70.080  1.00  0.00           C
ATOM   9443 3C31 POPEg 375      49.602  56.405  69.670  1.00  0.00           C
ATOM   9446 4C31 POPEg 375      50.611  55.735  68.740  1.00  0.00           C
ATOM   9449 5C31 POPEg 375      50.090  54.416  68.149  1.00  0.00           C
ATOM   9452 6C31 POPEg 375      51.061  53.826  67.120  1.00  0.00           C
ATOM   9456  NH3 POPEh 376      10.382 107.916  80.989  1.00  0.00           N
ATOM   9460  C12 POPEh 376       9.582 106.875  80.249  1.00  0.00           C
ATOM   9463  C11 POPEh 376       8.272 106.566  81.000  1.00  0.00           C
ATOM   9466  P   POPEh 376       6.222 107.926  80.079  1.00  0.00           P
ATOM   9467  O13 POPEh 376       5.042 107.305  80.719  1.00  0.00           O
ATOM   9468  O14 POPEh 376       6.141 109.375  79.750  1.00  0.00           O
ATOM   9469  O11 POPEh 376       6.662 107.096  78.810  1.00  0.00           O
ATOM   9470  O12 POPEh 376       7.452 107.726  81.060  1.00  0.00           O
ATOM   9471  C1  POPEh 376       5.732 106.896  77.740  1.00  0.00           C
ATOM   9474  C2  POPEh 376       6.551 106.786  76.430  1.00  0.00           C
ATOM   9476  O21 POPEh 376       5.732 106.625  75.249  1.00  0.00           O
ATOM   9477  C21 POPEh 376       5.102 105.465  75.080  1.00  0.00           C
ATOM   9478  O22 POPEh 376       5.012 104.575  75.890  1.00  0.00           O
ATOM   9479  C22 POPEh 376       4.532 105.436  73.660  1.00  0.00           C
ATOM   9482  C3  POPEh 376       7.672 105.716  76.549  1.00  0.00           C
ATOM   9485  O31 POPEh 376       8.302 105.465  75.280  1.00  0.00           O
ATOM   9486  C31 POPEh 376       9.222 106.365  74.929  1.00  0.00           C
ATOM   9487  O32 POPEh 376       9.672 107.226  75.660  1.00  0.00           O
ATOM   9488  C32 POPEh 376       9.611 106.096  73.479  1.00  0.00           C
ATOM   9491  C23 POPEh 376       4.752 104.085  72.950  1.00  0.00           C
ATOM   9494  C24 POPEh 376       4.611 104.186  71.420  1.00  0.00           C
ATOM   9497  C25 POPEh 376       4.361 102.835  70.729  1.00  0.00           C
ATOM   9500  C26 POPEh 376       5.562 101.875  70.640  1.00  0.00           C
ATOM   9503  C27 POPEh 376       5.162 100.566  69.950  1.00  0.00           C
ATOM   9506  C28 POPEh 376       6.271  99.496  69.810  1.00  0.00           C
ATOM   9509  C29 POPEh 376       7.521  99.925  69.090  1.00  0.00           C
ATOM   9511 0C21 POPEh 376       7.651 100.166  67.780  1.00  0.00           C
ATOM   9513 1C21 POPEh 376       6.562 100.065  66.740  1.00  0.00           C
ATOM   9516 2C21 POPEh 376       7.042  99.505  65.389  1.00  0.00           C
ATOM   9519 3C21 POPEh 376       7.392  98.006  65.420  1.00  0.00           C
ATOM   9522 4C21 POPEh 376       8.012  97.536  64.090  1.00  0.00           C
ATOM   9525 5C21 POPEh 376       8.342  96.035  64.049  1.00  0.00           C
ATOM   9528 6C21 POPEh 376       7.172  95.166  63.560  1.00  0.00           C
ATOM   9531 7C21 POPEh 376       7.542  93.675  63.479  1.00  0.00           C
ATOM   9534 8C21 POPEh 376       6.432  92.786  62.920  1.00  0.00           C
ATOM   9538  C33 POPEh 376       9.551 107.375  72.619  1.00  0.00           C
ATOM   9541  C34 POPEh 376       9.691 107.075  71.119  1.00  0.00           C
ATOM   9544  C35 POPEh 376       8.372 106.686  70.420  1.00  0.00           C
ATOM   9547  C36 POPEh 376       8.582 105.816  69.170  1.00  0.00           C
ATOM   9550  C37 POPEh 376       7.252 105.456  68.479  1.00  0.00           C
ATOM   9553  C38 POPEh 376       7.392 104.586  67.219  1.00  0.00           C
ATOM   9556  C39 POPEh 376       6.122 104.566  66.359  1.00  0.00           C
ATOM   9559 0C31 POPEh 376       4.891 103.965  67.060  1.00  0.00           C
ATOM   9562 1C31 POPEh 376       3.602 104.136  66.240  1.00  0.00           C
ATOM   9565 2C31 POPEh 376       2.402 103.386  66.840  1.00  0.00           C
ATOM   9568 3C31 POPEh 376       1.071 103.815  66.210  1.00  0.00           C
ATOM   9571 4C31 POPEh 376      -0.129 103.006  66.740  1.00  0.00           C
ATOM   9574 5C31 POPEh 376      -1.479 103.646  66.400  1.00  0.00           C
ATOM   9577 6C31 POPEh 376      -2.679 102.866  66.950  1.00  0.00           C
ATOM   9581  NH3 POPEi 377     112.501 115.956  39.870  1.00  0.00           N
ATOM   9585  C12 POPEi 377     113.131 117.316  39.830  1.00  0.00           C
ATOM   9588  C11 POPEi 377     114.320 117.386  40.800  1.00  0.00           C
ATOM   9591  P   POPEi 377     114.941 117.215  43.320  1.00  0.00           P
ATOM   9592  O13 POPEi 377     115.481 115.866  43.450  1.00  0.00           O
ATOM   9593  O14 POPEi 377     115.921 118.295  43.069  1.00  0.00           O
ATOM   9594  O11 POPEi 377     114.091 117.565  44.609  1.00  0.00           O
ATOM   9595  O12 POPEi 377     113.861 117.186  42.140  1.00  0.00           O
ATOM   9596  C1  POPEi 377     113.881 118.926  45.020  1.00  0.00           C
ATOM   9599  C2  POPEi 377     113.842 119.105  46.569  1.00  0.00           C
ATOM   9601  O21 POPEi 377     114.581 118.045  47.240  1.00  0.00           O
ATOM   9602  C21 POPEi 377     115.051 118.405  48.410  1.00  0.00           C
ATOM   9603  O22 POPEi 377     115.221 119.566  48.780  1.00  0.00           O
ATOM   9604  C22 POPEi 377     115.312 117.215  49.329  1.00  0.00           C
ATOM   9607  C3  POPEi 377     112.372 119.085  47.080  1.00  0.00           C
ATOM   9610  O31 POPEi 377     112.211 119.206  48.510  1.00  0.00           O
ATOM   9611  C31 POPEi 377     112.122 120.436  49.010  1.00  0.00           C
ATOM   9612  O32 POPEi 377     112.332 121.465  48.390  1.00  0.00           O
ATOM   9613  C32 POPEi 377     111.671 120.346  50.459  1.00  0.00           C
ATOM   9616  C23 POPEi 377     114.832 117.575  50.760  1.00  0.00           C
ATOM   9619  C24 POPEi 377     115.221 116.585  51.860  1.00  0.00           C
ATOM   9622  C25 POPEi 377     114.581 116.966  53.200  1.00  0.00           C
ATOM   9625  C26 POPEi 377     115.032 116.096  54.389  1.00  0.00           C
ATOM   9628  C27 POPEi 377     116.342 116.596  55.009  1.00  0.00           C
ATOM   9631  C28 POPEi 377     116.931 115.655  56.069  1.00  0.00           C
ATOM   9634  C29 POPEi 377     118.091 116.295  56.800  1.00  0.00           C
ATOM   9636 0C21 POPEi 377     118.161 116.625  58.100  1.00  0.00           C
ATOM   9638 1C21 POPEi 377     117.090 116.416  59.149  1.00  0.00           C
ATOM   9641 2C21 POPEi 377     116.680 117.695  59.900  1.00  0.00           C
ATOM   9644 3C21 POPEi 377     115.891 117.355  61.170  1.00  0.00           C
ATOM   9647 4C21 POPEi 377     115.261 118.576  61.860  1.00  0.00           C
ATOM   9650 5C21 POPEi 377     114.901 118.316  63.330  1.00  0.00           C
ATOM   9653 6C21 POPEi 377     114.111 117.025  63.590  1.00  0.00           C
ATOM   9656 7C21 POPEi 377     113.751 116.856  65.080  1.00  0.00           C
ATOM   9659 8C21 POPEi 377     113.021 115.545  65.380  1.00  0.00           C
ATOM   9663  C33 POPEi 377     112.742 120.666  51.520  1.00  0.00           C
ATOM   9666  C34 POPEi 377     112.211 120.316  52.920  1.00  0.00           C
ATOM   9669  C35 POPEi 377     113.210 120.556  54.060  1.00  0.00           C
ATOM   9672  C36 POPEi 377     112.641 120.135  55.430  1.00  0.00           C
ATOM   9675  C37 POPEi 377     113.470 120.655  56.619  1.00  0.00           C
ATOM   9678  C38 POPEi 377     114.051 119.536  57.500  1.00  0.00           C
ATOM   9681  C39 POPEi 377     113.012 118.776  58.340  1.00  0.00           C
ATOM   9684 0C31 POPEi 377     112.192 119.645  59.300  1.00  0.00           C
ATOM   9687 1C31 POPEi 377     110.761 119.905  58.799  1.00  0.00           C
ATOM   9690 2C31 POPEi 377     109.952 120.886  59.660  1.00  0.00           C
ATOM   9693 3C31 POPEi 377     110.001 120.585  61.170  1.00  0.00           C
ATOM   9696 4C31 POPEi 377     108.992 121.406  61.979  1.00  0.00           C
ATOM   9699 5C31 POPEi 377     109.180 121.305  63.510  1.00  0.00           C
ATOM   9702 6C31 POPEi 377     110.451 121.985  64.030  1.00  0.00           C
ATOM   9706  NH3 POPEj 378     118.852  43.866  42.590  1.00  0.00           N
ATOM   9710  C12 POPEj 378     118.861  42.375  42.549  1.00  0.00           C
ATOM   9713  C11 POPEj 378     120.131  41.846  41.889  1.00  0.00           C
ATOM   9716  P   POPEj 378     121.562  39.706  42.369  1.00  0.00           P
ATOM   9717  O13 POPEj 378     121.551  38.465  41.590  1.00  0.00           O
ATOM   9718  O14 POPEj 378     122.701  40.646  42.179  1.00  0.00           O
ATOM   9719  O11 POPEj 378     121.571  39.245  43.890  1.00  0.00           O
ATOM   9720  O12 POPEj 378     120.191  40.445  42.179  1.00  0.00           O
ATOM   9721  C1  POPEj 378     120.812  39.985  44.840  1.00  0.00           C
ATOM   9724  C2  POPEj 378     120.900  39.346  46.259  1.00  0.00           C
ATOM   9726  O21 POPEj 378     122.262  39.256  46.729  1.00  0.00           O
ATOM   9727  C21 POPEj 378     122.742  40.395  47.190  1.00  0.00           C
ATOM   9728  O22 POPEj 378     122.281  41.506  46.989  1.00  0.00           O
ATOM   9729  C22 POPEj 378     123.911  40.096  48.120  1.00  0.00           C
ATOM   9732  C3  POPEj 378     120.261  37.926  46.290  1.00  0.00           C
ATOM   9735  O31 POPEj 378     120.840  37.096  47.330  1.00  0.00           O
ATOM   9736  C31 POPEj 378     120.421  37.406  48.560  1.00  0.00           C
ATOM   9737  O32 POPEj 378     119.632  38.296  48.810  1.00  0.00           O
ATOM   9738  C32 POPEj 378     121.161  36.546  49.580  1.00  0.00           C
ATOM   9741  C23 POPEj 378     123.432  39.826  49.570  1.00  0.00           C
ATOM   9744  C24 POPEj 378     124.492  39.125  50.439  1.00  0.00           C
ATOM   9747  C25 POPEj 378     124.001  38.805  51.860  1.00  0.00           C
ATOM   9750  C26 POPEj 378     124.331  39.936  52.850  1.00  0.00           C
ATOM   9753  C27 POPEj 378     123.992  39.586  54.310  1.00  0.00           C
ATOM   9756  C28 POPEj 378     124.301  40.726  55.299  1.00  0.00           C
ATOM   9759  C29 POPEj 378     125.781  41.015  55.380  1.00  0.00           C
ATOM   9761 0C21 POPEj 378     126.461  41.426  56.469  1.00  0.00           C
ATOM   9763 1C21 POPEj 378     125.872  41.725  57.829  1.00  0.00           C
ATOM   9766 2C21 POPEj 378     126.391  43.055  58.419  1.00  0.00           C
ATOM   9769 3C21 POPEj 378     127.122  42.895  59.770  1.00  0.00           C
ATOM   9772 4C21 POPEj 378     128.521  42.286  59.669  1.00  0.00           C
ATOM   9775 5C21 POPEj 378     129.122  42.016  61.049  1.00  0.00           C
ATOM   9778 6C21 POPEj 378     130.482  41.296  61.010  1.00  0.00           C
ATOM   9781 7C21 POPEj 378     131.212  41.335  62.369  1.00  0.00           C
ATOM   9784 8C21 POPEj 378     132.531  40.565  62.380  1.00  0.00           C
ATOM   9788  C33 POPEj 378     120.710  36.836  51.020  1.00  0.00           C
ATOM   9791  C34 POPEj 378     119.341  36.226  51.369  1.00  0.00           C
ATOM   9794  C35 POPEj 378     118.801  36.695  52.729  1.00  0.00           C
ATOM   9797  C36 POPEj 378     119.841  36.676  53.860  1.00  0.00           C
ATOM   9800  C37 POPEj 378     119.241  37.085  55.210  1.00  0.00           C
ATOM   9803  C38 POPEj 378     120.290  37.605  56.200  1.00  0.00           C
ATOM   9806  C39 POPEj 378     119.692  38.555  57.240  1.00  0.00           C
ATOM   9809 0C31 POPEj 378     120.691  38.945  58.340  1.00  0.00           C
ATOM   9812 1C31 POPEj 378     120.092  39.945  59.340  1.00  0.00           C
ATOM   9815 2C31 POPEj 378     120.641  39.796  60.760  1.00  0.00           C
ATOM   9818 3C31 POPEj 378     122.112  40.195  60.919  1.00  0.00           C
ATOM   9821 4C31 POPEj 378     122.322  41.715  61.000  1.00  0.00           C
ATOM   9824 5C31 POPEj 378     123.771  42.086  61.330  1.00  0.00           C
ATOM   9827 6C31 POPEj 378     124.031  43.596  61.330  1.00  0.00           C
ATOM   9831  NH3 POPEk 379      14.971  51.335  79.979  1.00  0.00           N
ATOM   9835  C12 POPEk 379      13.691  50.675  80.450  1.00  0.00           C
ATOM   9838  C11 POPEk 379      12.532  51.675  80.620  1.00  0.00           C
ATOM   9841  P   POPEk 379      10.492  51.675  82.310  1.00  0.00           P
ATOM   9842  O13 POPEk 379      11.151  51.305  83.570  1.00  0.00           O
ATOM   9843  O14 POPEk 379      10.292  53.136  82.099  1.00  0.00           O
ATOM   9844  O11 POPEk 379       9.132  50.906  82.150  1.00  0.00           O
ATOM   9845  O12 POPEk 379      11.372  51.046  81.160  1.00  0.00           O
ATOM   9846  C1  POPEk 379       8.752  50.346  80.890  1.00  0.00           C
ATOM   9849  C2  POPEk 379       7.302  50.726  80.540  1.00  0.00           C
ATOM   9851  O21 POPEk 379       7.002  50.235  79.229  1.00  0.00           O
ATOM   9852  C21 POPEk 379       7.582  50.735  78.160  1.00  0.00           C
ATOM   9853  O22 POPEk 379       8.351  51.675  78.100  1.00  0.00           O
ATOM   9854  C22 POPEk 379       7.092  49.905  76.969  1.00  0.00           C
ATOM   9857  C3  POPEk 379       7.012  52.246  80.719  1.00  0.00           C
ATOM   9860  O31 POPEk 379       5.772  52.645  80.109  1.00  0.00           O
ATOM   9861  C31 POPEk 379       5.531  53.805  79.460  1.00  0.00           C
ATOM   9862  O32 POPEk 379       4.382  54.136  79.170  1.00  0.00           O
ATOM   9863  C32 POPEk 379       6.712  54.676  79.030  1.00  0.00           C
ATOM   9866  C23 POPEk 379       7.372  50.485  75.570  1.00  0.00           C
ATOM   9869  C24 POPEk 379       6.642  49.666  74.479  1.00  0.00           C
ATOM   9872  C25 POPEk 379       5.941  50.456  73.359  1.00  0.00           C
ATOM   9875  C26 POPEk 379       6.852  51.395  72.560  1.00  0.00           C
ATOM   9878  C27 POPEk 379       7.362  50.745  71.260  1.00  0.00           C
ATOM   9881  C28 POPEk 379       8.222  51.655  70.350  1.00  0.00           C
ATOM   9884  C29 POPEk 379       7.521  52.946  69.990  1.00  0.00           C
ATOM   9886 0C21 POPEk 379       6.972  53.286  68.810  1.00  0.00           C
ATOM   9888 1C21 POPEk 379       6.932  52.476  67.530  1.00  0.00           C
ATOM   9891 2C21 POPEk 379       7.112  53.356  66.270  1.00  0.00           C
ATOM   9894 3C21 POPEk 379       8.502  54.006  66.170  1.00  0.00           C
ATOM   9897 4C21 POPEk 379       8.762  54.705  64.829  1.00  0.00           C
ATOM   9900 5C21 POPEk 379       7.972  56.015  64.620  1.00  0.00           C
ATOM   9903 6C21 POPEk 379       8.252  56.655  63.250  1.00  0.00           C
ATOM   9906 7C21 POPEk 379       7.642  58.045  63.100  1.00  0.00           C
ATOM   9909 8C21 POPEk 379       7.852  58.666  61.720  1.00  0.00           C
ATOM   9913  C33 POPEk 379       6.562  55.096  77.540  1.00  0.00           C
ATOM   9916  C34 POPEk 379       7.912  55.015  76.829  1.00  0.00           C
ATOM   9919  C35 POPEk 379       7.812  54.945  75.299  1.00  0.00           C
ATOM   9922  C36 POPEk 379       7.162  56.145  74.600  1.00  0.00           C
ATOM   9925  C37 POPEk 379       7.602  56.176  73.130  1.00  0.00           C
ATOM   9928  C38 POPEk 379       6.882  57.205  72.260  1.00  0.00           C
ATOM   9931  C39 POPEk 379       7.262  57.086  70.770  1.00  0.00           C
ATOM   9934 0C31 POPEk 379       8.771  57.116  70.509  1.00  0.00           C
ATOM   9937 1C31 POPEk 379       9.152  56.956  69.030  1.00  0.00           C
ATOM   9940 2C31 POPEk 379      10.662  56.976  68.780  1.00  0.00           C
ATOM   9943 3C31 POPEk 379      10.992  56.636  67.320  1.00  0.00           C
ATOM   9946 4C31 POPEk 379      12.462  56.865  66.950  1.00  0.00           C
ATOM   9949 5C31 POPEk 379      12.781  56.375  65.529  1.00  0.00           C
ATOM   9952 6C31 POPEk 379      14.242  56.566  65.130  1.00  0.00           C
ATOM   9956  NH3 POPEl 380       8.502  95.355  42.530  1.00  0.00           N
ATOM   9960  C12 POPEl 380       9.442  94.326  42.010  1.00  0.00           C
ATOM   9963  C11 POPEl 380       8.742  93.646  40.820  1.00  0.00           C
ATOM   9966  P   POPEl 380       7.512  91.445  41.360  1.00  0.00           P
ATOM   9967  O13 POPEl 380       6.162  91.006  41.790  1.00  0.00           O
ATOM   9968  O14 POPEl 380       8.102  90.836  40.149  1.00  0.00           O
ATOM   9969  O11 POPEl 380       8.512  91.286  42.579  1.00  0.00           O
ATOM   9970  O12 POPEl 380       7.512  93.036  41.220  1.00  0.00           O
ATOM   9971  C1  POPEl 380       8.111  90.746  43.850  1.00  0.00           C
ATOM   9974  C2  POPEl 380       8.272  91.776  45.000  1.00  0.00           C
ATOM   9976  O21 POPEl 380       8.842  91.206  46.200  1.00  0.00           O
ATOM   9977  C21 POPEl 380       8.082  90.346  46.840  1.00  0.00           C
ATOM   9978  O22 POPEl 380       7.132  89.735  46.380  1.00  0.00           O
ATOM   9979  C22 POPEl 380       8.522  90.255  48.300  1.00  0.00           C
ATOM   9982  C3  POPEl 380       6.952  92.536  45.290  1.00  0.00           C
ATOM   9985  O31 POPEl 380       7.002  93.216  46.560  1.00  0.00           O
ATOM   9986  C31 POPEl 380       7.042  94.525  46.540  1.00  0.00           C
ATOM   9987  O32 POPEl 380       6.952  95.235  45.550  1.00  0.00           O
ATOM   9988  C32 POPEl 380       7.372  95.055  47.930  1.00  0.00           C
ATOM   9991  C23 POPEl 380       7.252  90.125  49.170  1.00  0.00           C
ATOM   9994  C24 POPEl 380       7.482  90.335  50.669  1.00  0.00           C
ATOM   9997  C25 POPEl 380       6.262  89.896  51.490  1.00  0.00           C
ATOM  10000  C26 POPEl 380       6.132  90.585  52.850  1.00  0.00           C
ATOM  10003  C27 POPEl 380       7.412  90.545  53.700  1.00  0.00           C
ATOM  10006  C28 POPEl 380       7.172  91.125  55.110  1.00  0.00           C
ATOM  10009  C29 POPEl 380       8.452  91.456  55.820  1.00  0.00           C
ATOM  10011 0C21 POPEl 380       8.662  91.456  57.150  1.00  0.00           C
ATOM  10013 1C21 POPEl 380       7.662  91.125  58.229  1.00  0.00           C
ATOM  10016 2C21 POPEl 380       8.151  89.975  59.149  1.00  0.00           C
ATOM  10019 3C21 POPEl 380       9.271  90.386  60.110  1.00  0.00           C
ATOM  10022 4C21 POPEl 380       9.892  89.186  60.840  1.00  0.00           C
ATOM  10025 5C21 POPEl 380      10.912  89.586  61.920  1.00  0.00           C
ATOM  10028 6C21 POPEl 380      11.692  88.375  62.470  1.00  0.00           C
ATOM  10031 7C21 POPEl 380      11.822  88.356  64.000  1.00  0.00           C
ATOM  10034 8C21 POPEl 380      10.512  88.056  64.729  1.00  0.00           C
ATOM  10038  C33 POPEl 380       8.742  94.545  48.440  1.00  0.00           C
ATOM  10041  C34 POPEl 380       9.132  95.176  49.790  1.00  0.00           C
ATOM  10044  C35 POPEl 380       8.262  94.665  50.950  1.00  0.00           C
ATOM  10047  C36 POPEl 380       7.742  95.786  51.860  1.00  0.00           C
ATOM  10050  C37 POPEl 380       6.602  95.286  52.760  1.00  0.00           C
ATOM  10053  C38 POPEl 380       5.811  96.406  53.440  1.00  0.00           C
ATOM  10056  C39 POPEl 380       6.572  97.145  54.550  1.00  0.00           C
ATOM  10059 0C31 POPEl 380       5.662  98.185  55.219  1.00  0.00           C
ATOM  10062 1C31 POPEl 380       6.361  99.046  56.280  1.00  0.00           C
ATOM  10065 2C31 POPEl 380       5.442 100.146  56.810  1.00  0.00           C
ATOM  10068 3C31 POPEl 380       6.031 100.956  57.970  1.00  0.00           C
ATOM  10071 4C31 POPEl 380       5.932 100.246  59.319  1.00  0.00           C
ATOM  10074 5C31 POPEl 380       6.252 101.185  60.490  1.00  0.00           C
ATOM  10077 6C31 POPEl 380       5.961 100.566  61.860  1.00  0.00           C
ATOM  10081  NH3 POPEm 381      34.622 125.856  84.729  1.00  0.00           N
ATOM  10085  C12 POPEm 381      34.132 126.935  83.790  1.00  0.00           C
ATOM  10088  C11 POPEm 381      33.141 126.456  82.700  1.00  0.00           C
ATOM  10091  P   POPEm 381      30.901 126.266  84.079  1.00  0.00           P
ATOM  10092  O13 POPEm 381      30.812 125.436  85.280  1.00  0.00           O
ATOM  10093  O14 POPEm 381      31.172 127.706  84.270  1.00  0.00           O
ATOM  10094  O11 POPEm 381      29.611 125.996  83.200  1.00  0.00           O
ATOM  10095  O12 POPEm 381      32.072 125.646  83.200  1.00  0.00           O
ATOM  10096  C1  POPEm 381      29.352 126.485  81.889  1.00  0.00           C
ATOM  10099  C2  POPEm 381      29.792 125.465  80.779  1.00  0.00           C
ATOM  10101  O21 POPEm 381      29.412 125.905  79.460  1.00  0.00           O
ATOM  10102  C21 POPEm 381      28.122 126.066  79.189  1.00  0.00           C
ATOM  10103  O22 POPEm 381      27.201 125.716  79.920  1.00  0.00           O
ATOM  10104  C22 POPEm 381      27.971 126.706  77.799  1.00  0.00           C
ATOM  10107  C3  POPEm 381      29.381 123.985  81.060  1.00  0.00           C
ATOM  10110  O31 POPEm 381      30.462 123.085  80.750  1.00  0.00           O
ATOM  10111  C31 POPEm 381      30.641 122.435  79.600  1.00  0.00           C
ATOM  10112  O32 POPEm 381      31.642 121.765  79.380  1.00  0.00           O
ATOM  10113  C32 POPEm 381      29.512 122.575  78.590  1.00  0.00           C
ATOM  10116  C23 POPEm 381      27.262 125.805  76.750  1.00  0.00           C
ATOM  10119  C24 POPEm 381      27.361 126.336  75.310  1.00  0.00           C
ATOM  10122  C25 POPEm 381      26.802 125.386  74.240  1.00  0.00           C
ATOM  10125  C26 POPEm 381      26.872 125.956  72.810  1.00  0.00           C
ATOM  10128  C27 POPEm 381      26.661 124.886  71.720  1.00  0.00           C
ATOM  10131  C28 POPEm 381      26.402 125.405  70.290  1.00  0.00           C
ATOM  10134  C29 POPEm 381      27.481 126.276  69.689  1.00  0.00           C
ATOM  10136 0C21 POPEm 381      28.512 125.866  68.920  1.00  0.00           C
ATOM  10138 1C21 POPEm 381      28.861 124.435  68.570  1.00  0.00           C
ATOM  10141 2C21 POPEm 381      28.401 123.976  67.160  1.00  0.00           C
ATOM  10144 3C21 POPEm 381      29.051 124.735  66.000  1.00  0.00           C
ATOM  10147 4C21 POPEm 381      28.811 124.046  64.640  1.00  0.00           C
ATOM  10150 5C21 POPEm 381      29.480 124.765  63.460  1.00  0.00           C
ATOM  10153 6C21 POPEm 381      28.762 126.055  63.060  1.00  0.00           C
ATOM  10156 7C21 POPEm 381      29.571 126.926  62.099  1.00  0.00           C
ATOM  10159 8C21 POPEm 381      28.820 128.196  61.720  1.00  0.00           C
ATOM  10163  C33 POPEm 381      29.861 121.835  77.280  1.00  0.00           C
ATOM  10166  C34 POPEm 381      28.802 121.985  76.179  1.00  0.00           C
ATOM  10169  C35 POPEm 381      29.121 121.155  74.929  1.00  0.00           C
ATOM  10172  C36 POPEm 381      30.392 121.585  74.170  1.00  0.00           C
ATOM  10175  C37 POPEm 381      30.341 123.015  73.619  1.00  0.00           C
ATOM  10178  C38 POPEm 381      31.482 123.295  72.630  1.00  0.00           C
ATOM  10181  C39 POPEm 381      31.582 124.765  72.229  1.00  0.00           C
ATOM  10184 0C31 POPEm 381      32.762 125.045  71.280  1.00  0.00           C
ATOM  10187 1C31 POPEm 381      32.971 126.555  71.070  1.00  0.00           C
ATOM  10190 2C31 POPEm 381      34.332 126.926  70.460  1.00  0.00           C
ATOM  10193 3C31 POPEm 381      34.631 128.415  70.660  1.00  0.00           C
ATOM  10196 4C31 POPEm 381      36.021 128.856  70.189  1.00  0.00           C
ATOM  10199 5C31 POPEm 381      36.381 130.247  70.750  1.00  0.00           C
ATOM  10202 6C31 POPEm 381      37.692 130.827  70.210  1.00  0.00           C
ATOM  10206  NH3 POPEn 382      47.131  89.606  38.530  1.00  0.00           N
ATOM  10210  C12 POPEn 382      45.891  89.046  37.880  1.00  0.00           C
ATOM  10213  C11 POPEn 382      44.861  90.146  37.560  1.00  0.00           C
ATOM  10216  P   POPEn 382      42.650  89.676  38.930  1.00  0.00           P
ATOM  10217  O13 POPEn 382      41.582  90.706  38.830  1.00  0.00           O
ATOM  10218  O14 POPEn 382      42.232  88.305  39.310  1.00  0.00           O
ATOM  10219  O11 POPEn 382      43.722  90.206  39.960  1.00  0.00           O
ATOM  10220  O12 POPEn 382      43.512  89.645  37.600  1.00  0.00           O
ATOM  10221  C1  POPEn 382      43.701  89.925  41.350  1.00  0.00           C
ATOM  10224  C2  POPEn 382      43.451  91.216  42.170  1.00  0.00           C
ATOM  10226  O21 POPEn 382      43.302  90.836  43.549  1.00  0.00           O
ATOM  10227  C21 POPEn 382      44.471  90.685  44.170  1.00  0.00           C
ATOM  10228  O22 POPEn 382      45.550  91.035  43.750  1.00  0.00           O
ATOM  10229  C22 POPEn 382      44.291  89.925  45.470  1.00  0.00           C
ATOM  10232  C3  POPEn 382      42.181  91.975  41.700  1.00  0.00           C
ATOM  10235  O31 POPEn 382      41.741  92.995  42.619  1.00  0.00           O
ATOM  10236  C31 POPEn 382      42.460  94.125  42.579  1.00  0.00           C
ATOM  10237  O32 POPEn 382      43.372  94.335  41.810  1.00  0.00           O
ATOM  10238  C32 POPEn 382      41.882  95.096  43.610  1.00  0.00           C
ATOM  10241  C23 POPEn 382      43.942  90.886  46.619  1.00  0.00           C
ATOM  10244  C24 POPEn 382      42.442  90.936  46.910  1.00  0.00           C
ATOM  10247  C25 POPEn 382      42.092  91.975  47.970  1.00  0.00           C
ATOM  10250  C26 POPEn 382      43.041  91.946  49.170  1.00  0.00           C
ATOM  10253  C27 POPEn 382      42.542  92.746  50.380  1.00  0.00           C
ATOM  10256  C28 POPEn 382      43.640  92.786  51.460  1.00  0.00           C
ATOM  10259  C29 POPEn 382      43.151  93.275  52.799  1.00  0.00           C
ATOM  10261 0C21 POPEn 382      42.521  92.506  53.710  1.00  0.00           C
ATOM  10263 1C21 POPEn 382      42.162  91.045  53.549  1.00  0.00           C
ATOM  10266 2C21 POPEn 382      42.650  90.176  54.720  1.00  0.00           C
ATOM  10269 3C21 POPEn 382      44.160  89.875  54.700  1.00  0.00           C
ATOM  10272 4C21 POPEn 382      44.651  89.356  56.060  1.00  0.00           C
ATOM  10275 5C21 POPEn 382      46.161  89.096  56.110  1.00  0.00           C
ATOM  10278 6C21 POPEn 382      46.660  88.906  57.549  1.00  0.00           C
ATOM  10281 7C21 POPEn 382      48.181  89.005  57.670  1.00  0.00           C
ATOM  10284 8C21 POPEn 382      48.672  88.985  59.130  1.00  0.00           C
ATOM  10288  C33 POPEn 382      42.041  94.706  45.100  1.00  0.00           C
ATOM  10291  C34 POPEn 382      41.332  95.765  45.960  1.00  0.00           C
ATOM  10294  C35 POPEn 382      41.340  95.545  47.479  1.00  0.00           C
ATOM  10297  C36 POPEn 382      40.611  96.666  48.239  1.00  0.00           C
ATOM  10300  C37 POPEn 382      40.691  96.515  49.760  1.00  0.00           C
ATOM  10303  C38 POPEn 382      39.911  97.625  50.490  1.00  0.00           C
ATOM  10306  C39 POPEn 382      40.122  97.656  52.010  1.00  0.00           C
ATOM  10309 0C31 POPEn 382      41.572  97.995  52.400  1.00  0.00           C
ATOM  10312 1C31 POPEn 382      41.670  98.836  53.689  1.00  0.00           C
ATOM  10315 2C31 POPEn 382      43.102  99.316  53.969  1.00  0.00           C
ATOM  10318 3C31 POPEn 382      43.232 100.185  55.219  1.00  0.00           C
ATOM  10321 4C31 POPEn 382      42.431 101.496  55.149  1.00  0.00           C
ATOM  10324 5C31 POPEn 382      42.611 102.375  56.399  1.00  0.00           C
ATOM  10327 6C31 POPEn 382      41.861 103.696  56.320  1.00  0.00           C
ATOM  10331  NH3 POPEo 383     130.702 113.346  39.960  1.00  0.00           N
ATOM  10335  C12 POPEo 383     129.820 112.715  38.920  1.00  0.00           C
ATOM  10338  C11 POPEo 383     128.361 112.615  39.370  1.00  0.00           C
ATOM  10341  P   POPEo 383     126.231 111.365  38.400  1.00  0.00           P
ATOM  10342  O13 POPEo 383     125.290 112.136  37.560  1.00  0.00           O
ATOM  10343  O14 POPEo 383     126.321 109.916  38.079  1.00  0.00           O
ATOM  10344  O11 POPEo 383     125.792 111.456  39.910  1.00  0.00           O
ATOM  10345  O12 POPEo 383     127.650 112.015  38.299  1.00  0.00           O
ATOM  10346  C1  POPEo 383     124.931 112.446  40.479  1.00  0.00           C
ATOM  10349  C2  POPEo 383     125.161 112.506  42.039  1.00  0.00           C
ATOM  10351  O21 POPEo 383     123.971 112.516  42.869  1.00  0.00           O
ATOM  10352  C21 POPEo 383     123.131 111.515  42.799  1.00  0.00           C
ATOM  10353  O22 POPEo 383     123.161 110.615  41.959  1.00  0.00           O
ATOM  10354  C22 POPEo 383     122.201 111.496  44.020  1.00  0.00           C
ATOM  10357  C3  POPEo 383     126.050 113.706  42.439  1.00  0.00           C
ATOM  10360  O31 POPEo 383     126.981 113.316  43.460  1.00  0.00           O
ATOM  10361  C31 POPEo 383     126.511 113.176  44.679  1.00  0.00           C
ATOM  10362  O32 POPEo 383     125.461 113.605  45.110  1.00  0.00           O
ATOM  10363  C32 POPEo 383     127.532 112.326  45.439  1.00  0.00           C
ATOM  10366  C23 POPEo 383     122.941 111.465  45.380  1.00  0.00           C
ATOM  10369  C24 POPEo 383     121.981 111.406  46.580  1.00  0.00           C
ATOM  10372  C25 POPEo 383     122.661 111.575  47.950  1.00  0.00           C
ATOM  10375  C26 POPEo 383     121.711 111.196  49.100  1.00  0.00           C
ATOM  10378  C27 POPEo 383     122.141 111.686  50.490  1.00  0.00           C
ATOM  10381  C28 POPEo 383     121.922 110.676  51.639  1.00  0.00           C
ATOM  10384  C29 POPEo 383     120.501 110.206  51.720  1.00  0.00           C
ATOM  10386 0C21 POPEo 383     119.692 110.265  52.790  1.00  0.00           C
ATOM  10388 1C21 POPEo 383     120.021 110.866  54.139  1.00  0.00           C
ATOM  10391 2C21 POPEo 383     118.751 110.976  55.000  1.00  0.00           C
ATOM  10394 3C21 POPEo 383     118.971 111.735  56.310  1.00  0.00           C
ATOM  10397 4C21 POPEo 383     117.681 111.806  57.150  1.00  0.00           C
ATOM  10400 5C21 POPEo 383     117.761 112.765  58.340  1.00  0.00           C
ATOM  10403 6C21 POPEo 383     118.671 112.276  59.479  1.00  0.00           C
ATOM  10406 7C21 POPEo 383     118.681 113.255  60.670  1.00  0.00           C
ATOM  10409 8C21 POPEo 383     119.460 112.746  61.880  1.00  0.00           C
ATOM  10413  C33 POPEo 383     127.042 111.966  46.849  1.00  0.00           C
ATOM  10416  C34 POPEo 383     128.202 111.416  47.680  1.00  0.00           C
ATOM  10419  C35 POPEo 383     127.880 111.365  49.170  1.00  0.00           C
ATOM  10422  C36 POPEo 383     126.791 110.346  49.510  1.00  0.00           C
ATOM  10425  C37 POPEo 383     126.540 110.286  51.020  1.00  0.00           C
ATOM  10428  C38 POPEo 383     125.731 109.055  51.420  1.00  0.00           C
ATOM  10431  C39 POPEo 383     125.701 108.875  52.939  1.00  0.00           C
ATOM  10434 0C31 POPEo 383     125.041 107.565  53.359  1.00  0.00           C
ATOM  10437 1C31 POPEo 383     125.261 107.265  54.840  1.00  0.00           C
ATOM  10440 2C31 POPEo 383     124.641 105.926  55.250  1.00  0.00           C
ATOM  10443 3C31 POPEo 383     125.290 105.335  56.510  1.00  0.00           C
ATOM  10446 4C31 POPEo 383     124.601 104.046  56.959  1.00  0.00           C
ATOM  10449 5C31 POPEo 383     125.351 103.366  58.110  1.00  0.00           C
ATOM  10452 6C31 POPEo 383     124.711 102.055  58.549  1.00  0.00           C
ATOM  10456  NH3 POPEp 384     124.581 108.836  40.009  1.00  0.00           N
ATOM  10460  C12 POPEp 384     123.491 107.846  39.689  1.00  0.00           C
ATOM  10463  C11 POPEp 384     122.532 107.706  40.900  1.00  0.00           C
ATOM  10466  P   POPEp 384     120.321 107.165  39.689  1.00  0.00           P
ATOM  10467  O13 POPEp 384     119.720 108.436  40.140  1.00  0.00           O
ATOM  10468  O14 POPEp 384     120.872 107.075  38.320  1.00  0.00           O
ATOM  10469  O11 POPEp 384     119.301 105.996  40.000  1.00  0.00           O
ATOM  10470  O12 POPEp 384     121.501 106.745  40.669  1.00  0.00           O
ATOM  10471  C1  POPEp 384     118.771 105.915  41.350  1.00  0.00           C
ATOM  10474  C2  POPEp 384     117.220 105.965  41.350  1.00  0.00           C
ATOM  10476  O21 POPEp 384     116.671 106.305  42.640  1.00  0.00           O
ATOM  10477  C21 POPEp 384     116.922 105.495  43.639  1.00  0.00           C
ATOM  10478  O22 POPEp 384     117.541 104.435  43.569  1.00  0.00           O
ATOM  10479  C22 POPEp 384     116.441 106.085  44.960  1.00  0.00           C
ATOM  10482  C3  POPEp 384     116.591 104.676  40.760  1.00  0.00           C
ATOM  10485  O31 POPEp 384     115.161 104.776  40.789  1.00  0.00           O
ATOM  10486  C31 POPEp 384     114.531 103.896  40.020  1.00  0.00           C
ATOM  10487  O32 POPEp 384     115.061 103.076  39.300  1.00  0.00           O
ATOM  10488  C32 POPEp 384     113.032 104.105  40.200  1.00  0.00           C
ATOM  10491  C23 POPEp 384     114.941 105.895  45.260  1.00  0.00           C
ATOM  10494  C24 POPEp 384     114.601 106.286  46.709  1.00  0.00           C
ATOM  10497  C25 POPEp 384     113.391 105.536  47.280  1.00  0.00           C
ATOM  10500  C26 POPEp 384     113.150 105.856  48.770  1.00  0.00           C
ATOM  10503  C27 POPEp 384     113.591 104.746  49.729  1.00  0.00           C
ATOM  10506  C28 POPEp 384     113.261 105.096  51.200  1.00  0.00           C
ATOM  10509  C29 POPEp 384     113.442 103.926  52.130  1.00  0.00           C
ATOM  10511 0C21 POPEp 384     114.431 103.716  53.020  1.00  0.00           C
ATOM  10513 1C21 POPEp 384     115.621 104.596  53.309  1.00  0.00           C
ATOM  10516 2C21 POPEp 384     115.541 105.195  54.729  1.00  0.00           C
ATOM  10519 3C21 POPEp 384     115.441 104.136  55.850  1.00  0.00           C
ATOM  10522 4C21 POPEp 384     115.401 104.726  57.260  1.00  0.00           C
ATOM  10525 5C21 POPEp 384     114.400 103.996  58.160  1.00  0.00           C
ATOM  10528 6C21 POPEp 384     114.371 104.505  59.609  1.00  0.00           C
ATOM  10531 7C21 POPEp 384     113.331 103.766  60.450  1.00  0.00           C
ATOM  10534 8C21 POPEp 384     113.251 104.245  61.899  1.00  0.00           C
ATOM  10538  C33 POPEp 384     112.290 102.786  40.500  1.00  0.00           C
ATOM  10541  C34 POPEp 384     111.061 103.015  41.399  1.00  0.00           C
ATOM  10544  C35 POPEp 384     110.631 101.776  42.179  1.00  0.00           C
ATOM  10547  C36 POPEp 384     111.701 101.295  43.169  1.00  0.00           C
ATOM  10550  C37 POPEp 384     111.171 100.255  44.150  1.00  0.00           C
ATOM  10553  C38 POPEp 384     112.220  99.686  45.110  1.00  0.00           C
ATOM  10556  C39 POPEp 384     111.551  98.805  46.180  1.00  0.00           C
ATOM  10559 0C31 POPEp 384     112.532  97.926  46.940  1.00  0.00           C
ATOM  10562 1C31 POPEp 384     111.871  97.116  48.060  1.00  0.00           C
ATOM  10565 2C31 POPEp 384     112.861  96.136  48.689  1.00  0.00           C
ATOM  10568 3C31 POPEp 384     112.252  95.286  49.799  1.00  0.00           C
ATOM  10571 4C31 POPEp 384     113.321  94.375  50.430  1.00  0.00           C
ATOM  10574 5C31 POPEp 384     112.742  93.115  51.069  1.00  0.00           C
ATOM  10577 6C31 POPEp 384     113.831  92.176  51.569  1.00  0.00           C
ATOM  10581  NH3 POPEq 385      48.750  59.045  39.470  1.00  0.00           N
ATOM  10585  C12 POPEq 385      49.492  59.565  38.270  1.00  0.00           C
ATOM  10588  C11 POPEq 385      48.570  60.316  37.299  1.00  0.00           C
ATOM  10591  P   POPEq 385      50.651  61.535  36.150  1.00  0.00           P
ATOM  10592  O13 POPEq 385      51.741  60.535  36.229  1.00  0.00           O
ATOM  10593  O14 POPEq 385      50.742  62.506  35.040  1.00  0.00           O
ATOM  10594  O11 POPEq 385      50.672  62.335  37.520  1.00  0.00           O
ATOM  10595  O12 POPEq 385      49.251  60.796  36.150  1.00  0.00           O
ATOM  10596  C1  POPEq 385      49.771  63.445  37.709  1.00  0.00           C
ATOM  10599  C2  POPEq 385      50.350  64.456  38.740  1.00  0.00           C
ATOM  10601  O21 POPEq 385      49.342  64.676  39.750  1.00  0.00           O
ATOM  10602  C21 POPEq 385      49.820  64.856  40.970  1.00  0.00           C
ATOM  10603  O22 POPEq 385      51.000  64.935  41.259  1.00  0.00           O
ATOM  10604  C22 POPEq 385      48.681  65.046  41.959  1.00  0.00           C
ATOM  10607  C3  POPEq 385      50.761  65.795  38.040  1.00  0.00           C
ATOM  10610  O31 POPEq 385      51.502  66.686  38.910  1.00  0.00           O
ATOM  10611  C31 POPEq 385      50.861  67.695  39.470  1.00  0.00           C
ATOM  10612  O32 POPEq 385      49.692  67.985  39.310  1.00  0.00           O
ATOM  10613  C32 POPEq 385      51.832  68.485  40.360  1.00  0.00           C
ATOM  10616  C23 POPEq 385      48.861  64.235  43.270  1.00  0.00           C
ATOM  10619  C24 POPEq 385      47.742  64.536  44.270  1.00  0.00           C
ATOM  10622  C25 POPEq 385      48.022  65.716  45.210  1.00  0.00           C
ATOM  10625  C26 POPEq 385      49.002  65.346  46.329  1.00  0.00           C
ATOM  10628  C27 POPEq 385      49.111  66.386  47.450  1.00  0.00           C
ATOM  10631  C28 POPEq 385      50.192  65.956  48.470  1.00  0.00           C
ATOM  10634  C29 POPEq 385      50.161  66.725  49.760  1.00  0.00           C
ATOM  10636 0C21 POPEq 385      49.901  66.256  50.990  1.00  0.00           C
ATOM  10638 1C21 POPEq 385      49.532  64.835  51.380  1.00  0.00           C
ATOM  10641 2C21 POPEq 385      48.261  64.835  52.240  1.00  0.00           C
ATOM  10644 3C21 POPEq 385      47.801  63.426  52.649  1.00  0.00           C
ATOM  10647 4C21 POPEq 385      46.372  63.466  53.209  1.00  0.00           C
ATOM  10650 5C21 POPEq 385      45.811  62.086  53.580  1.00  0.00           C
ATOM  10653 6C21 POPEq 385      46.111  61.696  55.030  1.00  0.00           C
ATOM  10656 7C21 POPEq 385      45.312  60.475  55.490  1.00  0.00           C
ATOM  10659 8C21 POPEq 385      45.420  60.225  57.000  1.00  0.00           C
ATOM  10663  C33 POPEq 385      51.791  68.015  41.829  1.00  0.00           C
ATOM  10666  C34 POPEq 385      52.602  68.936  42.750  1.00  0.00           C
ATOM  10669  C35 POPEq 385      52.850  68.395  44.160  1.00  0.00           C
ATOM  10672  C36 POPEq 385      53.521  69.456  45.040  1.00  0.00           C
ATOM  10675  C37 POPEq 385      53.832  68.956  46.450  1.00  0.00           C
ATOM  10678  C38 POPEq 385      54.622  69.976  47.280  1.00  0.00           C
ATOM  10681  C39 POPEq 385      55.090  69.405  48.630  1.00  0.00           C
ATOM  10684 0C31 POPEq 385      53.942  69.006  49.570  1.00  0.00           C
ATOM  10687 1C31 POPEq 385      54.422  68.365  50.880  1.00  0.00           C
ATOM  10690 2C31 POPEq 385      53.302  67.616  51.600  1.00  0.00           C
ATOM  10693 3C31 POPEq 385      53.582  67.346  53.079  1.00  0.00           C
ATOM  10696 4C31 POPEq 385      52.332  66.826  53.799  1.00  0.00           C
ATOM  10699 5C31 POPEq 385      52.500  66.716  55.319  1.00  0.00           C
ATOM  10702 6C31 POPEq 385      51.161  66.526  56.030  1.00  0.00           C
ATOM  10706  NH3 POPEr 386      53.951  20.775  36.969  1.00  0.00           N
ATOM  10710  C12 POPEr 386      55.082  20.856  35.979  1.00  0.00           C
ATOM  10713  C11 POPEr 386      55.042  19.656  35.030  1.00  0.00           C
ATOM  10716  P   POPEr 386      55.340  17.426  36.420  1.00  0.00           P
ATOM  10717  O13 POPEr 386      54.100  16.805  35.900  1.00  0.00           O
ATOM  10718  O14 POPEr 386      56.460  16.516  36.710  1.00  0.00           O
ATOM  10719  O11 POPEr 386      55.070  18.356  37.680  1.00  0.00           O
ATOM  10720  O12 POPEr 386      55.861  18.576  35.470  1.00  0.00           O
ATOM  10721  C1  POPEr 386      55.992  18.416  38.770  1.00  0.00           C
ATOM  10724  C2  POPEr 386      55.201  17.996  40.020  1.00  0.00           C
ATOM  10726  O21 POPEr 386      56.031  17.985  41.189  1.00  0.00           O
ATOM  10727  C21 POPEr 386      56.842  16.955  41.350  1.00  0.00           C
ATOM  10728  O22 POPEr 386      57.372  16.305  40.479  1.00  0.00           O
ATOM  10729  C22 POPEr 386      56.861  16.666  42.860  1.00  0.00           C
ATOM  10732  C3  POPEr 386      54.441  16.655  39.759  1.00  0.00           C
ATOM  10735  O31 POPEr 386      53.911  16.065  40.970  1.00  0.00           O
ATOM  10736  C31 POPEr 386      52.840  16.696  41.460  1.00  0.00           C
ATOM  10737  O32 POPEr 386      52.311  17.676  40.970  1.00  0.00           O
ATOM  10738  C32 POPEr 386      52.341  15.916  42.660  1.00  0.00           C
ATOM  10741  C23 POPEr 386      58.201  16.086  43.380  1.00  0.00           C
ATOM  10744  C24 POPEr 386      58.071  15.576  44.830  1.00  0.00           C
ATOM  10747  C25 POPEr 386      57.640  16.625  45.859  1.00  0.00           C
ATOM  10750  C26 POPEr 386      57.442  16.016  47.249  1.00  0.00           C
ATOM  10753  C27 POPEr 386      56.871  17.016  48.250  1.00  0.00           C
ATOM  10756  C28 POPEr 386      56.551  16.395  49.620  1.00  0.00           C
ATOM  10759  C29 POPEr 386      55.721  17.326  50.470  1.00  0.00           C
ATOM  10761 0C21 POPEr 386      55.301  17.096  51.720  1.00  0.00           C
ATOM  10763 1C21 POPEr 386      55.611  15.895  52.570  1.00  0.00           C
ATOM  10766 2C21 POPEr 386      56.122  16.286  53.979  1.00  0.00           C
ATOM  10769 3C21 POPEr 386      55.031  16.895  54.880  1.00  0.00           C
ATOM  10772 4C21 POPEr 386      55.621  17.616  56.100  1.00  0.00           C
ATOM  10775 5C21 POPEr 386      56.161  19.006  55.770  1.00  0.00           C
ATOM  10778 6C21 POPEr 386      57.022  19.576  56.899  1.00  0.00           C
ATOM  10781 7C21 POPEr 386      57.542  20.985  56.619  1.00  0.00           C
ATOM  10784 8C21 POPEr 386      58.570  21.435  57.660  1.00  0.00           C
ATOM  10788  C33 POPEr 386      52.061  16.846  43.860  1.00  0.00           C
ATOM  10791  C34 POPEr 386      53.342  17.176  44.650  1.00  0.00           C
ATOM  10794  C35 POPEr 386      53.151  18.356  45.620  1.00  0.00           C
ATOM  10797  C36 POPEr 386      52.092  18.116  46.700  1.00  0.00           C
ATOM  10800  C37 POPEr 386      51.842  19.365  47.560  1.00  0.00           C
ATOM  10803  C38 POPEr 386      50.651  19.196  48.520  1.00  0.00           C
ATOM  10806  C39 POPEr 386      49.272  19.145  47.819  1.00  0.00           C
ATOM  10809 0C31 POPEr 386      48.750  20.506  47.350  1.00  0.00           C
ATOM  10812 1C31 POPEr 386      47.892  21.176  48.429  1.00  0.00           C
ATOM  10815 2C31 POPEr 386      47.390  22.566  48.020  1.00  0.00           C
ATOM  10818 3C31 POPEr 386      46.250  23.035  48.940  1.00  0.00           C
ATOM  10821 4C31 POPEr 386      45.861  24.485  48.660  1.00  0.00           C
ATOM  10824 5C31 POPEr 386      44.592  24.885  49.410  1.00  0.00           C
ATOM  10827 6C31 POPEr 386      44.300  26.376  49.250  1.00  0.00           C
ATOM  10831  NH3 POPEs 387       1.632  70.786  85.610  1.00  0.00           N
ATOM  10835  C12 POPEs 387       2.722  70.786  84.589  1.00  0.00           C
ATOM  10838  C11 POPEs 387       3.992  70.116  85.160  1.00  0.00           C
ATOM  10841  P   POPEs 387       3.781  67.456  85.339  1.00  0.00           P
ATOM  10842  O13 POPEs 387       5.202  67.066  85.329  1.00  0.00           O
ATOM  10843  O14 POPEs 387       2.892  66.576  86.119  1.00  0.00           O
ATOM  10844  O11 POPEs 387       3.252  67.585  83.859  1.00  0.00           O
ATOM  10845  O12 POPEs 387       3.672  68.926  85.890  1.00  0.00           O
ATOM  10846  C1  POPEs 387       3.192  66.475  82.970  1.00  0.00           C
ATOM  10849  C2  POPEs 387       3.932  66.856  81.670  1.00  0.00           C
ATOM  10851  O21 POPEs 387       3.301  66.176  80.560  1.00  0.00           O
ATOM  10852  C21 POPEs 387       3.262  66.935  79.450  1.00  0.00           C
ATOM  10853  O22 POPEs 387       3.872  67.966  79.279  1.00  0.00           O
ATOM  10854  C22 POPEs 387       2.292  66.316  78.450  1.00  0.00           C
ATOM  10857  C3  POPEs 387       5.462  66.566  81.759  1.00  0.00           C
ATOM  10860  O31 POPEs 387       6.191  67.226  80.700  1.00  0.00           O
ATOM  10861  C31 POPEs 387       6.652  66.426  79.740  1.00  0.00           C
ATOM  10862  O32 POPEs 387       6.582  65.206  79.750  1.00  0.00           O
ATOM  10863  C32 POPEs 387       7.182  67.276  78.590  1.00  0.00           C
ATOM  10866  C23 POPEs 387       2.602  66.646  76.969  1.00  0.00           C
ATOM  10869  C24 POPEs 387       1.442  66.235  76.070  1.00  0.00           C
ATOM  10872  C25 POPEs 387       1.161  64.726  76.039  1.00  0.00           C
ATOM  10875  C26 POPEs 387      -0.179  64.396  75.369  1.00  0.00           C
ATOM  10878  C27 POPEs 387      -0.469  62.895  75.269  1.00  0.00           C
ATOM  10881  C28 POPEs 387      -1.949  62.576  74.950  1.00  0.00           C
ATOM  10884  C29 POPEs 387      -2.469  63.365  73.780  1.00  0.00           C
ATOM  10886 0C21 POPEs 387      -2.689  62.925  72.530  1.00  0.00           C
ATOM  10888 1C21 POPEs 387      -2.459  61.526  72.030  1.00  0.00           C
ATOM  10891 2C21 POPEs 387      -3.790  60.745  72.070  1.00  0.00           C
ATOM  10894 3C21 POPEs 387      -3.689  59.365  71.410  1.00  0.00           C
ATOM  10897 4C21 POPEs 387      -5.069  58.816  71.020  1.00  0.00           C
ATOM  10900 5C21 POPEs 387      -5.009  57.535  70.180  1.00  0.00           C
ATOM  10903 6C21 POPEs 387      -6.369  57.176  69.570  1.00  0.00           C
ATOM  10906 7C21 POPEs 387      -6.299  55.976  68.630  1.00  0.00           C
ATOM  10909 8C21 POPEs 387      -7.630  55.675  67.930  1.00  0.00           C
ATOM  10913  C33 POPEs 387       8.002  66.456  77.580  1.00  0.00           C
ATOM  10916  C34 POPEs 387       8.351  67.216  76.290  1.00  0.00           C
ATOM  10919  C35 POPEs 387       7.162  67.575  75.380  1.00  0.00           C
ATOM  10922  C36 POPEs 387       6.302  66.366  74.979  1.00  0.00           C
ATOM  10925  C37 POPEs 387       5.362  66.576  73.770  1.00  0.00           C
ATOM  10928  C38 POPEs 387       4.472  65.346  73.549  1.00  0.00           C
ATOM  10931  C39 POPEs 387       3.812  65.215  72.160  1.00  0.00           C
ATOM  10934 0C31 POPEs 387       2.792  66.305  71.810  1.00  0.00           C
ATOM  10937 1C31 POPEs 387       1.812  65.836  70.719  1.00  0.00           C
ATOM  10940 2C31 POPEs 387       0.801  66.916  70.299  1.00  0.00           C
ATOM  10943 3C31 POPEs 387      -0.639  66.405  70.140  1.00  0.00           C
ATOM  10946 4C31 POPEs 387      -0.839  65.475  68.939  1.00  0.00           C
ATOM  10949 5C31 POPEs 387      -2.299  65.046  68.830  1.00  0.00           C
ATOM  10952 6C31 POPEs 387      -2.599  64.136  67.650  1.00  0.00           C
ATOM  10956  NH3 POPEt 388      83.971  74.935  43.530  1.00  0.00           N
ATOM  10960  C12 POPEt 388      84.730  74.316  42.400  1.00  0.00           C
ATOM  10963  C11 POPEt 388      85.691  73.255  42.920  1.00  0.00           C
ATOM  10966  P   POPEt 388      85.672  71.125  44.500  1.00  0.00           P
ATOM  10967  O13 POPEt 388      86.241  70.316  43.390  1.00  0.00           O
ATOM  10968  O14 POPEt 388      86.591  71.386  45.610  1.00  0.00           O
ATOM  10969  O11 POPEt 388      84.311  70.506  45.000  1.00  0.00           O
ATOM  10970  O12 POPEt 388      85.071  72.476  43.930  1.00  0.00           O
ATOM  10971  C1  POPEt 388      84.122  69.125  45.290  1.00  0.00           C
ATOM  10974  C2  POPEt 388      83.111  68.945  46.450  1.00  0.00           C
ATOM  10976  O21 POPEt 388      83.121  67.555  46.840  1.00  0.00           O
ATOM  10977  C21 POPEt 388      83.102  67.346  48.160  1.00  0.00           C
ATOM  10978  O22 POPEt 388      82.160  66.856  48.770  1.00  0.00           O
ATOM  10979  C22 POPEt 388      84.441  67.725  48.799  1.00  0.00           C
ATOM  10982  C3  POPEt 388      81.671  69.375  46.040  1.00  0.00           C
ATOM  10985  O31 POPEt 388      80.681  69.026  47.020  1.00  0.00           O
ATOM  10986  C31 POPEt 388      80.611  69.805  48.090  1.00  0.00           C
ATOM  10987  O32 POPEt 388      81.202  70.856  48.239  1.00  0.00           O
ATOM  10988  C32 POPEt 388      79.641  69.176  49.080  1.00  0.00           C
ATOM  10991  C23 POPEt 388      84.320  68.816  49.889  1.00  0.00           C
ATOM  10994  C24 POPEt 388      83.502  68.346  51.100  1.00  0.00           C
ATOM  10997  C25 POPEt 388      83.601  69.326  52.280  1.00  0.00           C
ATOM  11000  C26 POPEt 388      82.742  68.905  53.479  1.00  0.00           C
ATOM  11003  C27 POPEt 388      83.201  69.596  54.770  1.00  0.00           C
ATOM  11006  C28 POPEt 388      82.392  69.166  55.999  1.00  0.00           C
ATOM  11009  C29 POPEt 388      83.102  69.555  57.270  1.00  0.00           C
ATOM  11011 0C21 POPEt 388      82.551  70.026  58.400  1.00  0.00           C
ATOM  11013 1C21 POPEt 388      81.082  70.276  58.660  1.00  0.00           C
ATOM  11016 2C21 POPEt 388      80.550  69.235  59.669  1.00  0.00           C
ATOM  11019 3C21 POPEt 388      79.171  69.625  60.229  1.00  0.00           C
ATOM  11022 4C21 POPEt 388      78.631  68.566  61.189  1.00  0.00           C
ATOM  11025 5C21 POPEt 388      77.441  69.076  62.020  1.00  0.00           C
ATOM  11028 6C21 POPEt 388      76.841  67.985  62.899  1.00  0.00           C
ATOM  11031 7C21 POPEt 388      76.051  68.466  64.110  1.00  0.00           C
ATOM  11034 8C21 POPEt 388      75.411  67.305  64.869  1.00  0.00           C
ATOM  11038  C33 POPEt 388      79.262  70.136  50.229  1.00  0.00           C
ATOM  11041  C34 POPEt 388      78.491  69.386  51.320  1.00  0.00           C
ATOM  11044  C35 POPEt 388      78.261  70.246  52.570  1.00  0.00           C
ATOM  11047  C36 POPEt 388      77.861  69.405  53.780  1.00  0.00           C
ATOM  11050  C37 POPEt 388      77.692  70.256  55.040  1.00  0.00           C
ATOM  11053  C38 POPEt 388      77.672  69.426  56.329  1.00  0.00           C
ATOM  11056  C39 POPEt 388      76.461  68.496  56.469  1.00  0.00           C
ATOM  11059 0C31 POPEt 388      76.341  67.975  57.910  1.00  0.00           C
ATOM  11062 1C31 POPEt 388      74.971  67.375  58.260  1.00  0.00           C
ATOM  11065 2C31 POPEt 388      74.771  67.386  59.790  1.00  0.00           C
ATOM  11068 3C31 POPEt 388      73.342  67.115  60.270  1.00  0.00           C
ATOM  11071 4C31 POPEt 388      73.071  65.655  60.630  1.00  0.00           C
ATOM  11074 5C31 POPEt 388      71.832  65.495  61.530  1.00  0.00           C
ATOM  11077 6C31 POPEt 388      71.621  64.066  62.029  1.00  0.00           C
ATOM  11081  NH3 POPEu 389      60.651  82.526  39.940  1.00  0.00           N
ATOM  11085  C12 POPEu 389      61.400  81.426  39.229  1.00  0.00           C
ATOM  11088  C11 POPEu 389      62.271  80.646  40.210  1.00  0.00           C
ATOM  11091  P   POPEu 389      64.392  79.186  40.100  1.00  0.00           P
ATOM  11092  O13 POPEu 389      64.852  77.896  39.529  1.00  0.00           O
ATOM  11093  O14 POPEu 389      65.321  80.335  40.180  1.00  0.00           O
ATOM  11094  O11 POPEu 389      64.082  78.916  41.619  1.00  0.00           O
ATOM  11095  O12 POPEu 389      63.001  79.625  39.529  1.00  0.00           O
ATOM  11096  C1  POPEu 389      63.142  77.975  42.109  1.00  0.00           C
ATOM  11099  C2  POPEu 389      63.762  77.226  43.309  1.00  0.00           C
ATOM  11101  O21 POPEu 389      63.071  75.976  43.530  1.00  0.00           O
ATOM  11102  C21 POPEu 389      62.442  75.646  44.650  1.00  0.00           C
ATOM  11103  O22 POPEu 389      62.151  76.375  45.590  1.00  0.00           O
ATOM  11104  C22 POPEu 389      62.162  74.136  44.580  1.00  0.00           C
ATOM  11107  C3  POPEu 389      64.021  78.176  44.520  1.00  0.00           C
ATOM  11110  O31 POPEu 389      64.651  77.465  45.579  1.00  0.00           O
ATOM  11111  C31 POPEu 389      65.122  78.195  46.569  1.00  0.00           C
ATOM  11112  O32 POPEu 389      65.220  79.416  46.569  1.00  0.00           O
ATOM  11113  C32 POPEu 389      65.391  77.246  47.740  1.00  0.00           C
ATOM  11116  C23 POPEu 389      61.712  73.496  45.920  1.00  0.00           C
ATOM  11119  C24 POPEu 389      61.691  71.966  45.870  1.00  0.00           C
ATOM  11122  C25 POPEu 389      61.530  71.265  47.240  1.00  0.00           C
ATOM  11125  C26 POPEu 389      60.192  71.536  47.959  1.00  0.00           C
ATOM  11128  C27 POPEu 389      59.701  70.316  48.770  1.00  0.00           C
ATOM  11131  C28 POPEu 389      58.692  70.655  49.889  1.00  0.00           C
ATOM  11134  C29 POPEu 389      59.361  71.215  51.130  1.00  0.00           C
ATOM  11136 0C21 POPEu 389      59.422  70.636  52.340  1.00  0.00           C
ATOM  11138 1C21 POPEu 389      58.802  69.316  52.729  1.00  0.00           C
ATOM  11141 2C21 POPEu 389      58.471  69.206  54.240  1.00  0.00           C
ATOM  11144 3C21 POPEu 389      57.311  70.116  54.690  1.00  0.00           C
ATOM  11147 4C21 POPEu 389      56.931  69.875  56.160  1.00  0.00           C
ATOM  11150 5C21 POPEu 389      55.491  70.276  56.479  1.00  0.00           C
ATOM  11153 6C21 POPEu 389      55.150  70.066  57.959  1.00  0.00           C
ATOM  11156 7C21 POPEu 389      53.750  70.566  58.320  1.00  0.00           C
ATOM  11159 8C21 POPEu 389      53.401  70.346  59.790  1.00  0.00           C
ATOM  11163  C33 POPEu 389      66.131  77.886  48.930  1.00  0.00           C
ATOM  11166  C34 POPEu 389      65.991  77.026  50.200  1.00  0.00           C
ATOM  11169  C35 POPEu 389      66.641  77.555  51.479  1.00  0.00           C
ATOM  11172  C36 POPEu 389      66.191  78.975  51.829  1.00  0.00           C
ATOM  11175  C37 POPEu 389      66.372  79.285  53.320  1.00  0.00           C
ATOM  11178  C38 POPEu 389      66.172  80.775  53.619  1.00  0.00           C
ATOM  11181  C39 POPEu 389      66.111  81.105  55.119  1.00  0.00           C
ATOM  11184 0C31 POPEu 389      65.721  82.575  55.330  1.00  0.00           C
ATOM  11187 1C31 POPEu 389      65.321  82.916  56.770  1.00  0.00           C
ATOM  11190 2C31 POPEu 389      64.791  84.356  56.860  1.00  0.00           C
ATOM  11193 3C31 POPEu 389      64.012  84.655  58.149  1.00  0.00           C
ATOM  11196 4C31 POPEu 389      64.881  84.645  59.410  1.00  0.00           C
ATOM  11199 5C31 POPEu 389      64.091  85.026  60.670  1.00  0.00           C
ATOM  11202 6C31 POPEu 389      64.951  85.125  61.920  1.00  0.00           C
ATOM  11206  NH3 POPEv 390      65.122   4.606  80.859  1.00  0.00           N
ATOM  11210  C12 POPEv 390      66.451   3.896  80.789  1.00  0.00           C
ATOM  11213  C11 POPEv 390      66.291   2.356  80.949  1.00  0.00           C
ATOM  11216  P   POPEv 390      68.511   1.906  82.260  1.00  0.00           P
ATOM  11217  O13 POPEv 390      67.650   2.155  83.439  1.00  0.00           O
ATOM  11218  O14 POPEv 390      69.441   0.766  82.360  1.00  0.00           O
ATOM  11219  O11 POPEv 390      69.271   3.216  81.860  1.00  0.00           O
ATOM  11220  O12 POPEv 390      67.552   1.666  81.020  1.00  0.00           O
ATOM  11221  C1  POPEv 390      70.521   3.296  81.170  1.00  0.00           C
ATOM  11224  C2  POPEv 390      70.341   3.635  79.660  1.00  0.00           C
ATOM  11226  O21 POPEv 390      70.680   2.456  78.910  1.00  0.00           O
ATOM  11227  C21 POPEv 390      70.091   2.286  77.740  1.00  0.00           C
ATOM  11228  O22 POPEv 390      69.150   2.926  77.310  1.00  0.00           O
ATOM  11229  C22 POPEv 390      70.871   1.236  76.939  1.00  0.00           C
ATOM  11232  C3  POPEv 390      71.262   4.826  79.220  1.00  0.00           C
ATOM  11235  O31 POPEv 390      71.111   5.246  77.839  1.00  0.00           O
ATOM  11236  C31 POPEv 390      70.091   6.096  77.670  1.00  0.00           C
ATOM  11237  O32 POPEv 390      69.251   6.356  78.510  1.00  0.00           O
ATOM  11238  C32 POPEv 390      69.941   6.506  76.200  1.00  0.00           C
ATOM  11241  C23 POPEv 390      70.312   1.006  75.509  1.00  0.00           C
ATOM  11244  C24 POPEv 390      69.121   0.035  75.460  1.00  0.00           C
ATOM  11247  C25 POPEv 390      67.900   0.545  74.680  1.00  0.00           C
ATOM  11250  C26 POPEv 390      68.211   0.906  73.219  1.00  0.00           C
ATOM  11253  C27 POPEv 390      67.011   0.696  72.280  1.00  0.00           C
ATOM  11256  C28 POPEv 390      67.151   1.456  70.939  1.00  0.00           C
ATOM  11259  C29 POPEv 390      68.331   1.016  70.109  1.00  0.00           C
ATOM  11261 0C21 POPEv 390      68.462   1.116  68.780  1.00  0.00           C
ATOM  11263 1C21 POPEv 390      67.441   1.706  67.820  1.00  0.00           C
ATOM  11266 2C21 POPEv 390      67.951   2.996  67.149  1.00  0.00           C
ATOM  11269 3C21 POPEv 390      66.951   3.506  66.100  1.00  0.00           C
ATOM  11272 4C21 POPEv 390      67.361   4.836  65.450  1.00  0.00           C
ATOM  11275 5C21 POPEv 390      66.540   5.186  64.189  1.00  0.00           C
ATOM  11278 6C21 POPEv 390      65.012   5.025  64.320  1.00  0.00           C
ATOM  11281 7C21 POPEv 390      64.360   5.846  65.450  1.00  0.00           C
ATOM  11284 8C21 POPEv 390      64.721   7.336  65.470  1.00  0.00           C
ATOM  11288  C33 POPEv 390      70.922   7.565  75.640  1.00  0.00           C
ATOM  11291  C34 POPEv 390      71.161   7.405  74.139  1.00  0.00           C
ATOM  11294  C35 POPEv 390      72.142   6.266  73.869  1.00  0.00           C
ATOM  11297  C36 POPEv 390      72.201   5.916  72.390  1.00  0.00           C
ATOM  11300  C37 POPEv 390      72.991   4.626  72.120  1.00  0.00           C
ATOM  11303  C38 POPEv 390      73.031   4.276  70.630  1.00  0.00           C
ATOM  11306  C39 POPEv 390      73.841   5.286  69.820  1.00  0.00           C
ATOM  11309 0C31 POPEv 390      73.762   5.045  68.310  1.00  0.00           C
ATOM  11312 1C31 POPEv 390      74.621   6.066  67.549  1.00  0.00           C
ATOM  11315 2C31 POPEv 390      74.532   5.916  66.030  1.00  0.00           C
ATOM  11318 3C31 POPEv 390      73.521   6.896  65.430  1.00  0.00           C
ATOM  11321 4C31 POPEv 390      73.381   6.756  63.910  1.00  0.00           C
ATOM  11324 5C31 POPEv 390      72.611   7.916  63.279  1.00  0.00           C
ATOM  11327 6C31 POPEv 390      72.451   7.796  61.770  1.00  0.00           C
ATOM  11331  NH3 POPEw 391      22.302  39.315  84.030  1.00  0.00           N
ATOM  11335  C12 POPEw 391      23.082  38.226  84.720  1.00  0.00           C
ATOM  11338  C11 POPEw 391      22.272  36.925  84.790  1.00  0.00           C
ATOM  11341  P   POPEw 391      22.552  34.375  85.149  1.00  0.00           P
ATOM  11342  O13 POPEw 391      23.300  33.526  86.119  1.00  0.00           O
ATOM  11343  O14 POPEw 391      21.111  34.495  85.339  1.00  0.00           O
ATOM  11344  O11 POPEw 391      22.892  33.796  83.710  1.00  0.00           O
[truncated: 1,847,506 more chars]
