# Supplementary material for: Characterizing Membrane Association and Periplasmic Transfer of Bacterial Lipoproteins through Molecular Dynamics Simulations
Source: Structure. 2020 Apr 7;28(4):475–487.e3. doi: 10.1016/j.str.2020.01.012 (PMC7139219; doi:10.1016/j.str.2020.01.012)
Supplement: Data S3. Final Coordinates from Simulations (M–X), Related to Figure 3 [file mmc5.zip › M-X/MLTC-1-atomistic.pdb]

TITLE     Protein
REMARK    THIS IS A SIMULATION BOX
CRYST1  129.308  129.308  140.235  90.00  90.00  90.00 P 1           1
MODEL        1
ATOM      1  N   CYSTA   1      78.129  84.439  71.833  1.00  0.00           N
ATOM      3  CA  CYSTA   1      76.919  83.979  72.513  1.00  0.00           C
ATOM      5  C   CYSTA   1      76.659  84.659  73.842  1.00  0.00           C
ATOM      6  O   CYSTA   1      77.569  85.169  74.493  1.00  0.00           O
ATOM      7  CB  CYSTA   1      76.849  82.439  72.653  1.00  0.00           C
ATOM     10  SG  CYSTA   1      75.899  81.629  71.322  1.00  0.00           S
ATOM     11  C1  CYSTA   1      76.349  79.919  71.803  1.00  0.00           C
ATOM     14  CA1 CYSTA   1      78.249  85.699  71.373  1.00  0.00           C
ATOM     15  OA1 CYSTA   1      77.569  86.609  71.822  1.00  0.00           O
ATOM     16  CA2 CYSTA   1      79.129  85.989  70.202  1.00  0.00           C
ATOM     19  C11 CYSTA   1      75.639  78.719  71.103  1.00  0.00           C
ATOM     21  O11 CYSTA   1      75.289  79.139  69.783  1.00  0.00           O
ATOM     22  CX1 CYSTA   1      74.469  78.559  68.982  1.00  0.00           C
ATOM     23  OX1 CYSTA   1      73.719  77.619  69.192  1.00  0.00           O
ATOM     24  CX2 CYSTA   1      74.709  79.219  67.623  1.00  0.00           C
ATOM     27  C12 CYSTA   1      74.559  77.969  71.973  1.00  0.00           C
ATOM     30  O12 CYSTA   1      73.259  78.579  71.933  1.00  0.00           O
ATOM     31  CD1 CYSTA   1      72.249  77.769  71.673  1.00  0.00           C
ATOM     32  OD1 CYSTA   1      72.219  76.549  71.743  1.00  0.00           O
ATOM     33  CD2 CYSTA   1      71.129  78.649  71.132  1.00  0.00           C
ATOM     36  CA3 CYSTA   1      78.169  86.029  69.003  1.00  0.00           C
ATOM     39  CA4 CYSTA   1      78.849  85.929  67.642  1.00  0.00           C
ATOM     42  CA5 CYSTA   1      77.819  85.489  66.592  1.00  0.00           C
ATOM     45  CA6 CYSTA   1      77.699  83.959  66.543  1.00  0.00           C
ATOM     48  CA7 CYSTA   1      76.589  83.489  65.603  1.00  0.00           C
ATOM     51  CA8 CYSTA   1      77.069  83.449  64.153  1.00  0.00           C
ATOM     54  CA9 CYSTA   1      75.919  83.489  63.142  1.00  0.00           C
ATOM     57 0CA1 CYSTA   1      76.399  83.859  61.743  1.00  0.00           C
ATOM     60 1CA1 CYSTA   1      77.509  82.929  61.232  1.00  0.00           C
ATOM     63 2CA1 CYSTA   1      77.719  83.069  59.723  1.00  0.00           C
ATOM     66 3CA1 CYSTA   1      78.809  82.159  59.163  1.00  0.00           C
ATOM     69 4CA1 CYSTA   1      78.389  80.749  58.683  1.00  0.00           C
ATOM     72 5CA1 CYSTA   1      76.919  80.609  58.243  1.00  0.00           C
ATOM     75 6CA1 CYSTA   1      76.619  79.279  57.542  1.00  0.00           C
ATOM     79  CD3 CYSTA   1      70.069  77.839  70.372  1.00  0.00           C
ATOM     82  CD4 CYSTA   1      70.459  77.499  68.943  1.00  0.00           C
ATOM     85  CD5 CYSTA   1      69.259  77.039  68.132  1.00  0.00           C
ATOM     88  CD6 CYSTA   1      68.369  75.979  68.793  1.00  0.00           C
ATOM     91  CD7 CYSTA   1      67.219  75.619  67.863  1.00  0.00           C
ATOM     94  CD8 CYSTA   1      66.239  74.619  68.463  1.00  0.00           C
ATOM     97  CD9 CYSTA   1      65.169  74.219  67.451  1.00  0.00           C
ATOM    100 0CD1 CYSTA   1      64.589  72.839  67.782  1.00  0.00           C
ATOM    103 1CD1 CYSTA   1      63.349  72.489  66.952  1.00  0.00           C
ATOM    106 2CD1 CYSTA   1      62.589  71.329  67.592  1.00  0.00           C
ATOM    109 3CD1 CYSTA   1      61.869  70.399  66.603  1.00  0.00           C
ATOM    112 4CD1 CYSTA   1      62.719  69.199  66.193  1.00  0.00           C
ATOM    115 5CD1 CYSTA   1      62.899  68.159  67.312  1.00  0.00           C
ATOM    118 6CD1 CYSTA   1      63.989  67.149  66.962  1.00  0.00           C
ATOM    122  CX3 CYSTA   1      73.549  79.129  66.613  1.00  0.00           C
ATOM    125  CX4 CYSTA   1      73.199  80.519  66.073  1.00  0.00           C
ATOM    128  CX5 CYSTA   1      72.319  80.439  64.823  1.00  0.00           C
ATOM    131  CX6 CYSTA   1      73.139  80.389  63.522  1.00  0.00           C
ATOM    134  CX7 CYSTA   1      72.249  80.039  62.323  1.00  0.00           C
ATOM    137  CX8 CYSTA   1      72.709  80.609  60.973  1.00  0.00           C
ATOM    140  CX9 CYSTA   1      71.519  81.059  60.173  1.00  0.00           C
ATOM    142 0CX1 CYSTA   1      71.139  80.699  58.933  1.00  0.00           C
ATOM    144 1CX1 CYSTA   1      71.819  79.739  57.993  1.00  0.00           C
ATOM    147 2CX1 CYSTA   1      70.839  78.729  57.363  1.00  0.00           C
ATOM    150 3CX1 CYSTA   1      69.879  79.349  56.343  1.00  0.00           C
ATOM    153 4CX1 CYSTA   1      68.869  78.339  55.753  1.00  0.00           C
ATOM    156 5CX1 CYSTA   1      68.669  78.539  54.243  1.00  0.00           C
ATOM    159 6CX1 CYSTA   1      67.379  77.919  53.703  1.00  0.00           C
ATOM    162 7CX1 CYSTA   1      67.239  78.069  52.183  1.00  0.00           C
ATOM    165 8CX1 CYSTA   1      65.949  77.479  51.623  1.00  0.00           C
ATOM    169  N   SER A   2      75.359  84.759  74.192  1.00  0.00           N
ATOM    171  CA  SER A   2      74.789  85.859  74.943  1.00  0.00           C
ATOM    173  CB  SER A   2      73.259  85.639  75.062  1.00  0.00           C
ATOM    176  OG  SER A   2      72.719  85.099  73.853  1.00  0.00           O
ATOM    178  C   SER A   2      75.379  86.019  76.333  1.00  0.00           C
ATOM    179  O   SER A   2      74.959  85.359  77.283  1.00  0.00           O
ATOM    180  N   THR A   3      76.399  86.899  76.452  1.00  0.00           N
ATOM    182  CA  THR A   3      77.229  86.999  77.642  1.00  0.00           C
ATOM    184  CB  THR A   3      78.609  87.689  77.473  1.00  0.00           C
ATOM    186  OG1 THR A   3      79.339  87.239  76.342  1.00  0.00           O
ATOM    188  CG2 THR A   3      79.499  87.339  78.673  1.00  0.00           C
ATOM    192  C   THR A   3      76.499  87.729  78.753  1.00  0.00           C
ATOM    193  O   THR A   3      76.179  87.119  79.763  1.00  0.00           O
ATOM    194  N   THR A   4      76.289  89.049  78.583  1.00  0.00           N
ATOM    196  CA  THR A   4      75.919  90.069  79.562  1.00  0.00           C
ATOM    198  CB  THR A   4      75.199  91.189  78.771  1.00  0.00           C
ATOM    200  OG1 THR A   4      76.109  91.919  77.963  1.00  0.00           O
ATOM    202  CG2 THR A   4      74.479  92.209  79.652  1.00  0.00           C
ATOM    206  C   THR A   4      75.029  89.599  80.693  1.00  0.00           C
ATOM    207  O   THR A   4      75.369  89.459  81.863  1.00  0.00           O
ATOM    208  N   LYS A   5      73.819  89.319  80.263  1.00  0.00           N
ATOM    210  CA  LYS A   5      72.829  88.469  80.793  1.00  0.00           C
ATOM    212  CB  LYS A   5      72.089  89.039  82.043  1.00  0.00           C
ATOM    215  CG  LYS A   5      72.549  88.459  83.402  1.00  0.00           C
ATOM    218  CD  LYS A   5      71.719  89.089  84.531  1.00  0.00           C
ATOM    221  CE  LYS A   5      71.899  88.459  85.913  1.00  0.00           C
ATOM    224  NZ  LYS A   5      70.759  88.839  86.772  1.00  0.00           N
ATOM    228  C   LYS A   5      71.929  88.489  79.583  1.00  0.00           C
ATOM    229  O   LYS A   5      71.999  89.389  78.743  1.00  0.00           O
ATOM    230  N   LYS A   6      70.909  87.689  79.493  1.00  0.00           N
ATOM    232  CA  LYS A   6      70.709  86.269  79.583  1.00  0.00           C
ATOM    234  CB  LYS A   6      69.479  86.009  78.683  1.00  0.00           C
ATOM    237  CG  LYS A   6      68.429  87.139  78.863  1.00  0.00           C
ATOM    240  CD  LYS A   6      66.949  86.829  78.553  1.00  0.00           C
ATOM    243  CE  LYS A   6      66.199  86.329  79.793  1.00  0.00           C
ATOM    246  NZ  LYS A   6      64.749  86.459  79.623  1.00  0.00           N
ATOM    250  C   LYS A   6      71.849  85.239  79.512  1.00  0.00           C
ATOM    251  O   LYS A   6      72.809  85.319  80.263  1.00  0.00           O
ATOM    252  N   GLY A   7      71.669  84.159  78.712  1.00  0.00           N
ATOM    254  CA  GLY A   7      72.069  82.809  79.132  1.00  0.00           C
ATOM    257  C   GLY A   7      73.449  82.489  79.632  1.00  0.00           C
ATOM    258  O   GLY A   7      73.579  82.069  80.772  1.00  0.00           O
ATOM    259  N   ASP A   8      74.519  82.659  78.833  1.00  0.00           N
ATOM    261  CA  ASP A   8      75.839  82.059  79.063  1.00  0.00           C
ATOM    263  CB  ASP A   8      76.799  82.539  77.923  1.00  0.00           C
ATOM    266  CG  ASP A   8      76.779  81.669  76.683  1.00  0.00           C
ATOM    267  OD1 ASP A   8      77.589  81.999  75.782  1.00  0.00           O
ATOM    268  OD2 ASP A   8      75.929  80.739  76.592  1.00  0.00           O
ATOM    269  C   ASP A   8      76.489  82.439  80.393  1.00  0.00           C
ATOM    270  O   ASP A   8      77.199  81.679  81.053  1.00  0.00           O
ATOM    271  N   THR A   9      76.319  83.709  80.772  1.00  0.00           N
ATOM    273  CA  THR A   9      76.959  84.289  81.943  1.00  0.00           C
ATOM    275  CB  THR A   9      78.509  84.509  81.833  1.00  0.00           C
ATOM    277  OG1 THR A   9      79.039  85.769  82.213  1.00  0.00           O
ATOM    279  CG2 THR A   9      79.059  84.249  80.423  1.00  0.00           C
ATOM    283  C   THR A   9      76.069  85.429  82.451  1.00  0.00           C
ATOM    284  O   THR A   9      76.429  86.599  82.533  1.00  0.00           O
ATOM    285  N   TYR A  10      74.809  85.139  82.873  1.00  0.00           N
ATOM    287  CA  TYR A  10      74.659  84.299  84.053  1.00  0.00           C
ATOM    289  CB  TYR A  10      75.209  85.069  85.303  1.00  0.00           C
ATOM    292  CG  TYR A  10      76.159  84.169  86.033  1.00  0.00           C
ATOM    293  CD1 TYR A  10      75.769  83.529  87.202  1.00  0.00           C
ATOM    295  CE1 TYR A  10      76.649  82.689  87.893  1.00  0.00           C
ATOM    297  CZ  TYR A  10      77.919  82.449  87.363  1.00  0.00           C
ATOM    298  OH  TYR A  10      78.809  81.639  88.103  1.00  0.00           O
ATOM    300  CD2 TYR A  10      77.439  83.939  85.513  1.00  0.00           C
ATOM    302  CE2 TYR A  10      78.299  83.039  86.152  1.00  0.00           C
ATOM    304  C   TYR A  10      73.269  83.719  84.312  1.00  0.00           C
ATOM    305  O   TYR A  10      72.959  82.599  83.913  1.00  0.00           O
ATOM    306  N   ASN A  11      72.399  84.399  85.093  1.00  0.00           N
ATOM    308  CA  ASN A  11      71.359  83.699  85.852  1.00  0.00           C
ATOM    310  CB  ASN A  11      71.409  84.109  87.373  1.00  0.00           C
ATOM    313  CG  ASN A  11      70.409  85.039  88.103  1.00  0.00           C
ATOM    314  OD1 ASN A  11      70.709  85.479  89.213  1.00  0.00           O
ATOM    315  ND2 ASN A  11      69.259  85.429  87.521  1.00  0.00           N
ATOM    318  C   ASN A  11      69.999  83.809  85.242  1.00  0.00           C
ATOM    319  O   ASN A  11      69.029  83.239  85.732  1.00  0.00           O
ATOM    320  N   GLU A  12      69.849  84.559  84.153  1.00  0.00           N
ATOM    322  CA  GLU A  12      68.689  84.399  83.323  1.00  0.00           C
ATOM    324  CB  GLU A  12      68.029  85.709  82.873  1.00  0.00           C
ATOM    327  CG  GLU A  12      67.119  86.319  83.973  1.00  0.00           C
ATOM    330  CD  GLU A  12      67.809  87.279  84.943  1.00  0.00           C
ATOM    331  OE1 GLU A  12      67.079  87.759  85.843  1.00  0.00           O
ATOM    332  OE2 GLU A  12      69.019  87.589  84.842  1.00  0.00           O
ATOM    333  C   GLU A  12      69.129  83.609  82.143  1.00  0.00           C
ATOM    334  O   GLU A  12      70.069  83.959  81.443  1.00  0.00           O
ATOM    335  N   ALA A  13      68.519  82.489  81.812  1.00  0.00           N
ATOM    337  CA  ALA A  13      67.429  81.799  82.451  1.00  0.00           C
ATOM    339  CB  ALA A  13      67.819  81.119  83.753  1.00  0.00           C
ATOM    343  C   ALA A  13      66.009  82.309  82.382  1.00  0.00           C
ATOM    344  O   ALA A  13      65.719  83.499  82.363  1.00  0.00           O
ATOM    345  N   TRP A  14      65.089  81.329  82.262  1.00  0.00           N
ATOM    347  CA  TRP A  14      63.669  81.529  82.143  1.00  0.00           C
ATOM    349  CB  TRP A  14      63.249  82.399  80.921  1.00  0.00           C
ATOM    352  CG  TRP A  14      63.299  81.919  79.493  1.00  0.00           C
ATOM    353  CD1 TRP A  14      64.359  82.009  78.623  1.00  0.00           C
ATOM    355  NE1 TRP A  14      63.889  81.949  77.323  1.00  0.00           N
ATOM    357  CE2 TRP A  14      62.529  81.889  77.333  1.00  0.00           C
ATOM    358  CD2 TRP A  14      62.109  81.839  78.683  1.00  0.00           C
ATOM    359  CE3 TRP A  14      60.749  81.829  78.973  1.00  0.00           C
ATOM    361  CZ3 TRP A  14      59.849  81.999  77.933  1.00  0.00           C
ATOM    363  CZ2 TRP A  14      61.619  82.049  76.293  1.00  0.00           C
ATOM    365  CH2 TRP A  14      60.269  82.139  76.622  1.00  0.00           C
ATOM    367  C   TRP A  14      63.069  80.159  82.012  1.00  0.00           C
ATOM    368  O   TRP A  14      63.799  79.219  81.723  1.00  0.00           O
ATOM    369  N   VAL A  15      61.759  79.959  82.183  1.00  0.00           N
ATOM    371  CA  VAL A  15      61.169  78.629  82.272  1.00  0.00           C
ATOM    373  CB  VAL A  15      60.699  78.389  83.712  1.00  0.00           C
ATOM    375  CG1 VAL A  15      59.849  77.129  83.873  1.00  0.00           C
ATOM    379  CG2 VAL A  15      61.949  78.299  84.613  1.00  0.00           C
ATOM    383  C   VAL A  15      60.059  78.479  81.243  1.00  0.00           C
ATOM    384  O   VAL A  15      59.469  79.479  80.823  1.00  0.00           O
ATOM    385  N   LYS A  16      59.699  77.249  80.812  1.00  0.00           N
ATOM    387  CA  LYS A  16      58.469  77.089  80.033  1.00  0.00           C
ATOM    389  CB  LYS A  16      58.659  77.259  78.503  1.00  0.00           C
ATOM    392  CG  LYS A  16      59.649  76.289  77.842  1.00  0.00           C
ATOM    395  CD  LYS A  16      59.609  76.419  76.312  1.00  0.00           C
ATOM    398  CE  LYS A  16      59.209  75.119  75.593  1.00  0.00           C
ATOM    401  NZ  LYS A  16      59.049  75.339  74.143  1.00  0.00           N
ATOM    405  C   LYS A  16      57.699  75.809  80.312  1.00  0.00           C
ATOM    406  O   LYS A  16      58.279  74.749  80.553  1.00  0.00           O
ATOM    407  N   ASP A  17      56.349  75.939  80.293  1.00  0.00           N
ATOM    409  CA  ASP A  17      55.379  74.979  80.781  1.00  0.00           C
ATOM    411  CB  ASP A  17      54.559  75.599  81.962  1.00  0.00           C
ATOM    414  CG  ASP A  17      53.759  74.549  82.702  1.00  0.00           C
ATOM    415  OD1 ASP A  17      52.589  74.819  83.062  1.00  0.00           O
ATOM    416  OD2 ASP A  17      54.329  73.459  83.003  1.00  0.00           O
ATOM    417  C   ASP A  17      54.359  74.569  79.723  1.00  0.00           C
ATOM    418  O   ASP A  17      53.939  75.359  78.883  1.00  0.00           O
ATOM    419  N   THR A  18      53.899  73.309  79.842  1.00  0.00           N
ATOM    421  CA  THR A  18      52.929  72.649  78.973  1.00  0.00           C
ATOM    423  CB  THR A  18      53.299  72.669  77.493  1.00  0.00           C
ATOM    425  OG1 THR A  18      52.449  73.549  76.783  1.00  0.00           O
ATOM    427  CG2 THR A  18      53.259  71.309  76.753  1.00  0.00           C
ATOM    431  C   THR A  18      52.819  71.219  79.473  1.00  0.00           C
ATOM    432  O   THR A  18      53.819  70.559  79.733  1.00  0.00           O
ATOM    433  N   ASN A  19      51.599  70.729  79.753  1.00  0.00           N
ATOM    435  CA  ASN A  19      51.489  69.559  80.603  1.00  0.00           C
ATOM    437  CB  ASN A  19      50.759  69.789  81.952  1.00  0.00           C
ATOM    440  CG  ASN A  19      51.539  70.669  82.913  1.00  0.00           C
ATOM    441  OD1 ASN A  19      51.809  70.309  84.062  1.00  0.00           O
ATOM    442  ND2 ASN A  19      51.929  71.879  82.462  1.00  0.00           N
ATOM    445  C   ASN A  19      50.789  68.459  79.863  1.00  0.00           C
ATOM    446  O   ASN A  19      49.669  68.589  79.372  1.00  0.00           O
ATOM    447  N   GLY A  20      51.479  67.299  79.842  1.00  0.00           N
ATOM    449  CA  GLY A  20      50.869  65.989  79.873  1.00  0.00           C
ATOM    452  C   GLY A  20      51.429  65.399  81.123  1.00  0.00           C
ATOM    453  O   GLY A  20      52.649  65.319  81.263  1.00  0.00           O
ATOM    454  N   PHE A  21      50.539  65.029  82.073  1.00  0.00           N
ATOM    456  CA  PHE A  21      50.899  64.479  83.363  1.00  0.00           C
ATOM    458  CB  PHE A  21      51.749  63.169  83.243  1.00  0.00           C
ATOM    461  CG  PHE A  21      53.229  63.289  83.522  1.00  0.00           C
ATOM    462  CD1 PHE A  21      54.009  62.149  83.232  1.00  0.00           C
ATOM    464  CE1 PHE A  21      55.329  62.049  83.673  1.00  0.00           C
ATOM    466  CZ  PHE A  21      55.899  63.099  84.391  1.00  0.00           C
ATOM    468  CD2 PHE A  21      53.859  64.379  84.153  1.00  0.00           C
ATOM    470  CE2 PHE A  21      55.179  64.279  84.602  1.00  0.00           C
ATOM    472  C   PHE A  21      49.689  64.319  84.293  1.00  0.00           C
ATOM    473  O   PHE A  21      49.399  63.259  84.853  1.00  0.00           O
ATOM    474  N   ASP A  22      48.949  65.419  84.531  1.00  0.00           N
ATOM    476  CA  ASP A  22      47.989  65.559  85.613  1.00  0.00           C
ATOM    478  CB  ASP A  22      47.389  66.989  85.533  1.00  0.00           C
ATOM    481  CG  ASP A  22      48.349  67.949  86.212  1.00  0.00           C
ATOM    482  OD1 ASP A  22      48.629  67.719  87.412  1.00  0.00           O
ATOM    483  OD2 ASP A  22      48.779  68.939  85.572  1.00  0.00           O
ATOM    484  C   ASP A  22      46.809  64.589  85.641  1.00  0.00           C
ATOM    485  O   ASP A  22      46.459  64.029  86.693  1.00  0.00           O
ATOM    486  N   ILE A  23      46.149  64.399  84.493  1.00  0.00           N
ATOM    488  CA  ILE A  23      44.939  63.589  84.382  1.00  0.00           C
ATOM    490  CB  ILE A  23      44.129  63.839  83.103  1.00  0.00           C
ATOM    492  CG2 ILE A  23      44.279  65.319  82.702  1.00  0.00           C
ATOM    496  CG1 ILE A  23      44.449  62.919  81.903  1.00  0.00           C
ATOM    499  CD  ILE A  23      43.479  63.099  80.732  1.00  0.00           C
ATOM    503  C   ILE A  23      45.249  62.119  84.622  1.00  0.00           C
ATOM    504  O   ILE A  23      44.509  61.389  85.282  1.00  0.00           O
ATOM    505  N   LEU A  24      46.399  61.659  84.113  1.00  0.00           N
ATOM    507  CA  LEU A  24      46.949  60.349  84.353  1.00  0.00           C
ATOM    509  CB  LEU A  24      48.099  60.109  83.333  1.00  0.00           C
ATOM    512  CG  LEU A  24      48.179  58.679  82.733  1.00  0.00           C
ATOM    514  CD1 LEU A  24      48.579  57.629  83.763  1.00  0.00           C
ATOM    518  CD2 LEU A  24      46.889  58.269  81.993  1.00  0.00           C
ATOM    522  C   LEU A  24      47.399  60.149  85.793  1.00  0.00           C
ATOM    523  O   LEU A  24      47.159  59.109  86.403  1.00  0.00           O
ATOM    524  N   MET A  25      48.059  61.149  86.413  1.00  0.00           N
ATOM    526  CA  MET A  25      48.429  61.089  87.823  1.00  0.00           C
ATOM    528  CB  MET A  25      49.299  62.309  88.193  1.00  0.00           C
ATOM    531  CG  MET A  25      49.369  62.619  89.692  1.00  0.00           C
ATOM    534  SD  MET A  25      51.019  63.069  90.212  1.00  0.00           S
ATOM    535  CE  MET A  25      51.469  61.329  90.312  1.00  0.00           C
ATOM    539  C   MET A  25      47.289  60.949  88.792  1.00  0.00           C
ATOM    540  O   MET A  25      47.309  60.099  89.683  1.00  0.00           O
ATOM    541  N   GLY A  26      46.239  61.769  88.623  1.00  0.00           N
ATOM    543  CA  GLY A  26      45.059  61.709  89.473  1.00  0.00           C
ATOM    546  C   GLY A  26      44.299  60.449  89.283  1.00  0.00           C
ATOM    547  O   GLY A  26      43.819  59.839  90.233  1.00  0.00           O
ATOM    548  N   GLN A  27      44.179  59.939  88.033  1.00  0.00           N
ATOM    550  CA  GLN A  27      43.519  58.659  87.873  1.00  0.00           C
ATOM    552  CB  GLN A  27      42.939  58.469  86.443  1.00  0.00           C
ATOM    555  CG  GLN A  27      43.779  57.629  85.463  1.00  0.00           C
ATOM    558  CD  GLN A  27      42.969  57.259  84.223  1.00  0.00           C
ATOM    559  OE1 GLN A  27      42.359  56.189  84.183  1.00  0.00           O
ATOM    560  NE2 GLN A  27      42.949  58.159  83.212  1.00  0.00           N
ATOM    563  C   GLN A  27      44.379  57.469  88.333  1.00  0.00           C
ATOM    564  O   GLN A  27      43.809  56.469  88.743  1.00  0.00           O
ATOM    565  N   PHE A  28      45.729  57.529  88.352  1.00  0.00           N
ATOM    567  CA  PHE A  28      46.559  56.509  88.983  1.00  0.00           C
ATOM    569  CB  PHE A  28      48.079  56.759  88.712  1.00  0.00           C
ATOM    572  CG  PHE A  28      49.049  55.919  89.522  1.00  0.00           C
ATOM    573  CD1 PHE A  28      49.509  54.689  89.032  1.00  0.00           C
ATOM    575  CE1 PHE A  28      50.479  53.949  89.713  1.00  0.00           C
ATOM    577  CZ  PHE A  28      50.979  54.409  90.933  1.00  0.00           C
ATOM    579  CD2 PHE A  28      49.559  56.369  90.753  1.00  0.00           C
ATOM    581  CE2 PHE A  28      50.499  55.609  91.462  1.00  0.00           C
ATOM    583  C   PHE A  28      46.289  56.359  90.473  1.00  0.00           C
ATOM    584  O   PHE A  28      46.159  55.249  91.003  1.00  0.00           O
ATOM    585  N   ALA A  29      46.149  57.499  91.162  1.00  0.00           N
ATOM    587  CA  ALA A  29      45.609  57.609  92.493  1.00  0.00           C
ATOM    589  CB  ALA A  29      45.749  59.049  92.992  1.00  0.00           C
ATOM    593  C   ALA A  29      44.169  57.159  92.633  1.00  0.00           C
ATOM    594  O   ALA A  29      43.819  56.399  93.522  1.00  0.00           O
ATOM    595  N   HIS A  30      43.269  57.539  91.702  1.00  0.00           N
ATOM    597  CA  HIS A  30      41.929  56.969  91.683  1.00  0.00           C
ATOM    599  CB  HIS A  30      41.019  57.589  90.592  1.00  0.00           C
ATOM    602  ND1 HIS A  30      38.939  57.109  91.812  1.00  0.00           N
ATOM    603  CG  HIS A  30      39.639  57.029  90.632  1.00  0.00           C
ATOM    604  CE1 HIS A  30      37.889  56.329  91.653  1.00  0.00           C
ATOM    606  NE2 HIS A  30      37.849  55.789  90.413  1.00  0.00           N
ATOM    608  CD2 HIS A  30      38.969  56.239  89.742  1.00  0.00           C
ATOM    610  C   HIS A  30      41.929  55.459  91.513  1.00  0.00           C
ATOM    611  O   HIS A  30      41.229  54.739  92.223  1.00  0.00           O
ATOM    612  N   ASN A  31      42.759  54.899  90.622  1.00  0.00           N
ATOM    614  CA  ASN A  31      42.939  53.469  90.482  1.00  0.00           C
ATOM    616  CB  ASN A  31      43.929  53.129  89.322  1.00  0.00           C
ATOM    619  CG  ASN A  31      43.409  53.609  87.973  1.00  0.00           C
ATOM    620  OD1 ASN A  31      42.209  53.819  87.793  1.00  0.00           O
ATOM    621  ND2 ASN A  31      44.319  53.789  86.982  1.00  0.00           N
ATOM    624  C   ASN A  31      43.469  52.819  91.763  1.00  0.00           C
ATOM    625  O   ASN A  31      42.939  51.829  92.242  1.00  0.00           O
ATOM    626  N   ILE A  32      44.509  53.409  92.382  1.00  0.00           N
ATOM    628  CA  ILE A  32      45.059  52.919  93.632  1.00  0.00           C
ATOM    630  CB  ILE A  32      46.429  53.539  93.952  1.00  0.00           C
ATOM    632  CG2 ILE A  32      46.369  54.789  94.842  1.00  0.00           C
ATOM    636  CG1 ILE A  32      47.399  52.509  94.562  1.00  0.00           C
ATOM    639  CD  ILE A  32      47.209  52.259  96.062  1.00  0.00           C
ATOM    643  C   ILE A  32      44.039  52.989  94.763  1.00  0.00           C
ATOM    644  O   ILE A  32      43.829  51.999  95.463  1.00  0.00           O
ATOM    645  N   GLU A  33      43.259  54.089  94.863  1.00  0.00           N
ATOM    647  CA  GLU A  33      42.099  54.199  95.712  1.00  0.00           C
ATOM    649  CB  GLU A  33      41.379  55.559  95.543  1.00  0.00           C
ATOM    652  CG  GLU A  33      42.059  56.789  96.182  1.00  0.00           C
ATOM    655  CD  GLU A  33      41.139  57.979  96.033  1.00  0.00           C
ATOM    656  OE1 GLU A  33      40.149  58.039  96.822  1.00  0.00           O
ATOM    657  OE2 GLU A  33      41.359  58.849  95.153  1.00  0.00           O
ATOM    658  C   GLU A  33      41.039  53.149  95.433  1.00  0.00           C
ATOM    659  O   GLU A  33      40.459  52.559  96.343  1.00  0.00           O
ATOM    660  N   ASN A  34      40.719  52.849  94.163  1.00  0.00           N
ATOM    662  CA  ASN A  34      39.569  52.049  93.812  1.00  0.00           C
ATOM    664  CB  ASN A  34      39.279  52.189  92.303  1.00  0.00           C
ATOM    667  CG  ASN A  34      37.939  51.529  91.982  1.00  0.00           C
ATOM    668  OD1 ASN A  34      36.909  51.939  92.513  1.00  0.00           O
ATOM    669  ND2 ASN A  34      37.969  50.459  91.162  1.00  0.00           N
ATOM    672  C   ASN A  34      39.729  50.579  94.183  1.00  0.00           C
ATOM    673  O   ASN A  34      38.759  49.839  94.333  1.00  0.00           O
ATOM    674  N   ILE A  35      40.979  50.139  94.383  1.00  0.00           N
ATOM    676  CA  ILE A  35      41.299  48.809  94.822  1.00  0.00           C
ATOM    678  CB  ILE A  35      42.239  48.179  93.772  1.00  0.00           C
ATOM    680  CG2 ILE A  35      43.699  48.639  93.942  1.00  0.00           C
ATOM    684  CG1 ILE A  35      42.129  46.649  93.662  1.00  0.00           C
ATOM    687  CD  ILE A  35      42.339  45.939  94.993  1.00  0.00           C
ATOM    691  C   ILE A  35      41.799  48.849  96.283  1.00  0.00           C
ATOM    692  O   ILE A  35      41.329  48.079  97.113  1.00  0.00           O
ATOM    693  N   TRP A  36      42.699  49.749  96.713  1.00  0.00           N
ATOM    695  CA  TRP A  36      43.199  49.729  98.092  1.00  0.00           C
ATOM    697  CB  TRP A  36      44.669  50.239  98.153  1.00  0.00           C
ATOM    700  CG  TRP A  36      45.659  49.299  97.543  1.00  0.00           C
ATOM    701  CD1 TRP A  36      46.019  49.249  96.232  1.00  0.00           C
ATOM    703  NE1 TRP A  36      46.879  48.199  96.033  1.00  0.00           N
ATOM    705  CE2 TRP A  36      47.139  47.589  97.202  1.00  0.00           C
ATOM    706  CD2 TRP A  36      46.429  48.279  98.212  1.00  0.00           C
ATOM    707  CE3 TRP A  36      46.619  47.939  99.543  1.00  0.00           C
ATOM    709  CZ3 TRP A  36      47.569  46.949  99.833  1.00  0.00           C
ATOM    711  CZ2 TRP A  36      47.969  46.519  97.493  1.00  0.00           C
ATOM    713  CH2 TRP A  36      48.169  46.199  98.833  1.00  0.00           C
ATOM    715  C   TRP A  36      42.379  50.569  99.073  1.00  0.00           C
ATOM    716  O   TRP A  36      42.369  50.359 100.282  1.00  0.00           O
ATOM    717  N   GLY A  37      41.619  51.549  98.572  1.00  0.00           N
ATOM    719  CA  GLY A  37      40.999  52.589  99.372  1.00  0.00           C
ATOM    722  C   GLY A  37      41.969  53.649  99.853  1.00  0.00           C
ATOM    723  O   GLY A  37      43.169  53.439  99.962  1.00  0.00           O
ATOM    724  N   PHE A  38      41.419  54.839 100.173  1.00  0.00           N
ATOM    726  CA  PHE A  38      42.109  56.099 100.423  1.00  0.00           C
ATOM    728  CB  PHE A  38      41.079  57.199 100.823  1.00  0.00           C
ATOM    731  CG  PHE A  38      41.729  58.559 100.843  1.00  0.00           C
ATOM    732  CD1 PHE A  38      42.289  59.089 102.012  1.00  0.00           C
ATOM    734  CE1 PHE A  38      42.939  60.329 101.982  1.00  0.00           C
ATOM    736  CZ  PHE A  38      43.029  61.049 100.781  1.00  0.00           C
ATOM    738  CD2 PHE A  38      41.829  59.289  99.643  1.00  0.00           C
ATOM    740  CE2 PHE A  38      42.469  60.529  99.613  1.00  0.00           C
ATOM    742  C   PHE A  38      43.189  56.029 101.492  1.00  0.00           C
ATOM    743  O   PHE A  38      44.249  56.649 101.392  1.00  0.00           O
ATOM    744  N   LYS A  39      42.939  55.269 102.562  1.00  0.00           N
ATOM    746  CA  LYS A  39      43.819  55.239 103.723  1.00  0.00           C
ATOM    748  CB  LYS A  39      43.089  54.679 104.973  1.00  0.00           C
ATOM    751  CG  LYS A  39      41.979  55.589 105.553  1.00  0.00           C
ATOM    754  CD  LYS A  39      40.679  55.649 104.733  1.00  0.00           C
ATOM    757  CE  LYS A  39      39.469  56.159 105.543  1.00  0.00           C
ATOM    760  NZ  LYS A  39      38.309  56.419 104.663  1.00  0.00           N
ATOM    764  C   LYS A  39      45.079  54.439 103.442  1.00  0.00           C
ATOM    765  O   LYS A  39      46.099  54.549 104.132  1.00  0.00           O
ATOM    766  N   GLU A  40      44.999  53.629 102.373  1.00  0.00           N
ATOM    768  CA  GLU A  40      46.009  52.739 101.891  1.00  0.00           C
ATOM    770  CB  GLU A  40      45.359  51.379 101.592  1.00  0.00           C
ATOM    773  CG  GLU A  40      44.919  50.619 102.863  1.00  0.00           C
ATOM    776  CD  GLU A  40      46.099  49.949 103.513  1.00  0.00           C
ATOM    777  OE1 GLU A  40      47.269  50.109 103.043  1.00  0.00           O
ATOM    778  OE2 GLU A  40      45.899  49.199 104.503  1.00  0.00           O
ATOM    779  C   GLU A  40      46.639  53.259 100.622  1.00  0.00           C
ATOM    780  O   GLU A  40      47.449  52.589  99.982  1.00  0.00           O
ATOM    781  N   VAL A  41      46.319  54.509 100.223  1.00  0.00           N
ATOM    783  CA  VAL A  41      47.059  55.179  99.183  1.00  0.00           C
ATOM    785  CB  VAL A  41      46.399  56.449  98.653  1.00  0.00           C
ATOM    787  CG1 VAL A  41      47.239  57.019  97.493  1.00  0.00           C
ATOM    791  CG2 VAL A  41      44.979  56.099  98.162  1.00  0.00           C
ATOM    795  C   VAL A  41      48.489  55.439  99.632  1.00  0.00           C
ATOM    796  O   VAL A  41      48.769  56.219 100.543  1.00  0.00           O
ATOM    797  N   VAL A  42      49.419  54.719  99.012  1.00  0.00           N
ATOM    799  CA  VAL A  42      50.829  54.929  99.132  1.00  0.00           C
ATOM    801  CB  VAL A  42      51.569  53.809  99.853  1.00  0.00           C
ATOM    803  CG1 VAL A  42      53.079  54.069  99.903  1.00  0.00           C
ATOM    807  CG2 VAL A  42      51.009  53.729 101.293  1.00  0.00           C
ATOM    811  C   VAL A  42      51.259  55.139  97.712  1.00  0.00           C
ATOM    812  O   VAL A  42      50.629  54.679  96.763  1.00  0.00           O
ATOM    813  N   ILE A  43      52.289  55.959  97.522  1.00  0.00           N
ATOM    815  CA  ILE A  43      52.609  56.569  96.272  1.00  0.00           C
ATOM    817  CB  ILE A  43      51.839  57.879  96.113  1.00  0.00           C
ATOM    819  CG2 ILE A  43      52.049  58.769  97.342  1.00  0.00           C
ATOM    823  CG1 ILE A  43      52.179  58.709  94.853  1.00  0.00           C
ATOM    826  CD  ILE A  43      51.799  58.029  93.553  1.00  0.00           C
ATOM    830  C   ILE A  43      54.089  56.769  96.392  1.00  0.00           C
ATOM    831  O   ILE A  43      54.619  56.949  97.493  1.00  0.00           O
ATOM    832  N   ALA A  44      54.839  56.659  95.293  1.00  0.00           N
ATOM    834  CA  ALA A  44      56.239  56.959  95.303  1.00  0.00           C
ATOM    836  CB  ALA A  44      56.859  56.519  93.983  1.00  0.00           C
ATOM    840  C   ALA A  44      56.559  58.419  95.563  1.00  0.00           C
ATOM    841  O   ALA A  44      55.839  59.349  95.192  1.00  0.00           O
ATOM    842  N   GLY A  45      57.699  58.609  96.232  1.00  0.00           N
ATOM    844  CA  GLY A  45      58.179  59.889  96.663  1.00  0.00           C
ATOM    847  C   GLY A  45      59.649  59.999  96.413  1.00  0.00           C
ATOM    848  O   GLY A  45      60.249  59.279  95.613  1.00  0.00           O
ATOM    849  N   PRO A  46      60.289  60.909  97.123  1.00  0.00           N
ATOM    850  CD  PRO A  46      59.619  62.079  97.683  1.00  0.00           C
ATOM    853  CA  PRO A  46      61.729  61.059  97.052  1.00  0.00           C
ATOM    855  CB  PRO A  46      61.999  62.459  97.633  1.00  0.00           C
ATOM    858  CG  PRO A  46      60.639  63.179  97.562  1.00  0.00           C
ATOM    861  C   PRO A  46      62.469  59.969  97.762  1.00  0.00           C
ATOM    862  O   PRO A  46      63.399  59.409  97.202  1.00  0.00           O
ATOM    863  N   LYS A  47      62.049  59.649  98.992  1.00  0.00           N
ATOM    865  CA  LYS A  47      62.699  58.649  99.803  1.00  0.00           C
ATOM    867  CB  LYS A  47      62.509  59.039 101.283  1.00  0.00           C
ATOM    870  CG  LYS A  47      63.349  60.269 101.673  1.00  0.00           C
ATOM    873  CD  LYS A  47      63.109  60.649 103.141  1.00  0.00           C
ATOM    876  CE  LYS A  47      63.959  61.799 103.662  1.00  0.00           C
ATOM    879  NZ  LYS A  47      65.389  61.499 103.503  1.00  0.00           N
ATOM    883  C   LYS A  47      62.139  57.259  99.573  1.00  0.00           C
ATOM    884  O   LYS A  47      62.629  56.299 100.153  1.00  0.00           O
ATOM    885  N   ASP A  48      61.109  57.149  98.723  1.00  0.00           N
ATOM    887  CA  ASP A  48      60.299  55.969  98.603  1.00  0.00           C
ATOM    889  CB  ASP A  48      58.919  56.199  99.283  1.00  0.00           C
ATOM    892  CG  ASP A  48      59.059  56.219 100.793  1.00  0.00           C
ATOM    893  OD1 ASP A  48      59.579  55.219 101.343  1.00  0.00           O
ATOM    894  OD2 ASP A  48      58.559  57.169 101.452  1.00  0.00           O
ATOM    895  C   ASP A  48      60.119  55.639  97.123  1.00  0.00           C
ATOM    896  O   ASP A  48      59.489  56.369  96.363  1.00  0.00           O
ATOM    897  N   TYR A  49      60.639  54.479  96.702  1.00  0.00           N
ATOM    899  CA  TYR A  49      60.239  53.809  95.472  1.00  0.00           C
ATOM    901  CB  TYR A  49      61.389  52.869  94.982  1.00  0.00           C
ATOM    904  CG  TYR A  49      61.049  51.929  93.843  1.00  0.00           C
ATOM    905  CD1 TYR A  49      60.359  50.719  94.043  1.00  0.00           C
ATOM    907  CE1 TYR A  49      59.999  49.919  92.952  1.00  0.00           C
ATOM    909  CZ  TYR A  49      60.379  50.289  91.653  1.00  0.00           C
ATOM    910  OH  TYR A  49      59.999  49.529  90.543  1.00  0.00           O
ATOM    912  CD2 TYR A  49      61.449  52.269  92.542  1.00  0.00           C
ATOM    914  CE2 TYR A  49      61.129  51.459  91.452  1.00  0.00           C
ATOM    916  C   TYR A  49      58.969  53.029  95.781  1.00  0.00           C
ATOM    917  O   TYR A  49      59.019  52.149  96.632  1.00  0.00           O
ATOM    918  N   VAL A  50      57.839  53.329  95.122  1.00  0.00           N
ATOM    920  CA  VAL A  50      56.619  52.559  95.262  1.00  0.00           C
ATOM    922  CB  VAL A  50      55.519  53.229  96.072  1.00  0.00           C
ATOM    924  CG1 VAL A  50      54.319  52.279  96.232  1.00  0.00           C
ATOM    928  CG2 VAL A  50      56.089  53.629  97.452  1.00  0.00           C
ATOM    932  C   VAL A  50      56.079  52.329  93.872  1.00  0.00           C
ATOM    933  O   VAL A  50      55.729  53.269  93.162  1.00  0.00           O
ATOM    934  N   LYS A  51      56.009  51.069  93.433  1.00  0.00           N
ATOM    936  CA  LYS A  51      55.449  50.749  92.152  1.00  0.00           C
ATOM    938  CB  LYS A  51      56.489  50.229  91.132  1.00  0.00           C
ATOM    941  CG  LYS A  51      55.859  49.969  89.762  1.00  0.00           C
ATOM    944  CD  LYS A  51      56.809  49.619  88.623  1.00  0.00           C
ATOM    947  CE  LYS A  51      55.949  49.239  87.432  1.00  0.00           C
ATOM    950  NZ  LYS A  51      56.779  48.829  86.322  1.00  0.00           N
ATOM    954  C   LYS A  51      54.309  49.769  92.363  1.00  0.00           C
ATOM    955  O   LYS A  51      54.249  49.039  93.352  1.00  0.00           O
ATOM    956  N   TYR A  52      53.359  49.769  91.423  1.00  0.00           N
ATOM    958  CA  TYR A  52      52.209  48.909  91.413  1.00  0.00           C
ATOM    960  CB  TYR A  52      50.909  49.729  91.312  1.00  0.00           C
ATOM    963  CG  TYR A  52      50.689  50.379  92.642  1.00  0.00           C
ATOM    964  CD1 TYR A  52      51.379  51.549  93.022  1.00  0.00           C
ATOM    966  CE1 TYR A  52      51.259  52.059  94.322  1.00  0.00           C
ATOM    968  CZ  TYR A  52      50.439  51.409  95.253  1.00  0.00           C
ATOM    969  OH  TYR A  52      50.389  51.849  96.582  1.00  0.00           O
ATOM    971  CD2 TYR A  52      49.829  49.769  93.572  1.00  0.00           C
ATOM    973  CE2 TYR A  52      49.699  50.289  94.853  1.00  0.00           C
ATOM    975  C   TYR A  52      52.319  47.979  90.242  1.00  0.00           C
ATOM    976  O   TYR A  52      52.869  48.339  89.202  1.00  0.00           O
ATOM    977  N   THR A  53      51.829  46.749  90.403  1.00  0.00           N
ATOM    979  CA  THR A  53      51.699  45.799  89.303  1.00  0.00           C
ATOM    981  CB  THR A  53      52.829  44.789  89.132  1.00  0.00           C
ATOM    983  OG1 THR A  53      53.079  44.029  90.303  1.00  0.00           O
ATOM    985  CG2 THR A  53      54.119  45.539  88.792  1.00  0.00           C
ATOM    989  C   THR A  53      50.419  45.049  89.531  1.00  0.00           C
ATOM    990  O   THR A  53      49.819  45.119  90.603  1.00  0.00           O
ATOM    991  N   ASP A  54      49.969  44.309  88.492  1.00  0.00           N
ATOM    993  CA  ASP A  54      48.989  43.259  88.643  1.00  0.00           C
ATOM    995  CB  ASP A  54      49.319  42.239  89.783  1.00  0.00           C
ATOM    998  CG  ASP A  54      50.619  41.509  89.522  1.00  0.00           C
ATOM    999  OD1 ASP A  54      51.019  41.359  88.352  1.00  0.00           O
ATOM   1000  OD2 ASP A  54      51.149  40.889  90.482  1.00  0.00           O
ATOM   1001  C   ASP A  54      47.589  43.839  88.763  1.00  0.00           C
ATOM   1002  O   ASP A  54      46.779  43.309  89.503  1.00  0.00           O
ATOM   1003  N   GLN A  55      47.299  44.969  88.072  1.00  0.00           N
ATOM   1005  CA  GLN A  55      46.029  45.669  88.162  1.00  0.00           C
ATOM   1007  CB  GLN A  55      44.799  44.789  87.823  1.00  0.00           C
ATOM   1010  CG  GLN A  55      43.499  45.569  87.533  1.00  0.00           C
ATOM   1013  CD  GLN A  55      43.659  46.569  86.383  1.00  0.00           C
ATOM   1014  OE1 GLN A  55      43.949  46.209  85.242  1.00  0.00           O
ATOM   1015  NE2 GLN A  55      43.449  47.859  86.683  1.00  0.00           N
ATOM   1018  C   GLN A  55      45.929  46.389  89.503  1.00  0.00           C
ATOM   1019  O   GLN A  55      44.939  46.349  90.233  1.00  0.00           O
ATOM   1020  N   TYR A  56      47.069  47.009  89.893  1.00  0.00           N
ATOM   1022  CA  TYR A  56      47.249  47.739  91.132  1.00  0.00           C
ATOM   1024  CB  TYR A  56      46.279  48.939  91.271  1.00  0.00           C
ATOM   1027  CG  TYR A  56      46.499  49.859  90.123  1.00  0.00           C
ATOM   1028  CD1 TYR A  56      45.629  49.879  89.023  1.00  0.00           C
ATOM   1030  CE1 TYR A  56      45.879  50.729  87.933  1.00  0.00           C
ATOM   1032  CZ  TYR A  56      46.989  51.569  87.952  1.00  0.00           C
ATOM   1033  OH  TYR A  56      47.229  52.479  86.903  1.00  0.00           O
ATOM   1035  CD2 TYR A  56      47.619  50.699  90.123  1.00  0.00           C
ATOM   1037  CE2 TYR A  56      47.879  51.539  89.043  1.00  0.00           C
ATOM   1039  C   TYR A  56      47.239  46.869  92.382  1.00  0.00           C
ATOM   1040  O   TYR A  56      47.299  47.369  93.492  1.00  0.00           O
ATOM   1041  N   GLN A  57      47.189  45.539  92.242  1.00  0.00           N
ATOM   1043  CA  GLN A  57      46.949  44.659  93.363  1.00  0.00           C
ATOM   1045  CB  GLN A  57      46.479  43.299  92.833  1.00  0.00           C
ATOM   1048  CG  GLN A  57      45.159  43.349  92.031  1.00  0.00           C
ATOM   1051  CD  GLN A  57      44.759  41.979  91.483  1.00  0.00           C
ATOM   1052  OE1 GLN A  57      43.619  41.729  91.103  1.00  0.00           O
ATOM   1053  NE2 GLN A  57      45.739  41.049  91.433  1.00  0.00           N
ATOM   1056  C   GLN A  57      48.179  44.379  94.193  1.00  0.00           C
ATOM   1057  O   GLN A  57      48.069  43.889  95.312  1.00  0.00           O
ATOM   1058  N   THR A  58      49.369  44.669  93.662  1.00  0.00           N
ATOM   1060  CA  THR A  58      50.629  44.379  94.322  1.00  0.00           C
ATOM   1062  CB  THR A  58      51.499  43.379  93.583  1.00  0.00           C
ATOM   1064  OG1 THR A  58      50.789  42.179  93.293  1.00  0.00           O
ATOM   1066  CG2 THR A  58      52.699  43.009  94.462  1.00  0.00           C
ATOM   1070  C   THR A  58      51.389  45.679  94.453  1.00  0.00           C
ATOM   1071  O   THR A  58      51.559  46.399  93.473  1.00  0.00           O
ATOM   1072  N   ARG A  59      51.899  45.989  95.653  1.00  0.00           N
ATOM   1074  CA  ARG A  59      52.839  47.049  95.902  1.00  0.00           C
ATOM   1076  CB  ARG A  59      52.509  47.799  97.223  1.00  0.00           C
ATOM   1079  CG  ARG A  59      51.299  48.689  97.031  1.00  0.00           C
ATOM   1082  CD  ARG A  59      50.279  48.689  98.162  1.00  0.00           C
ATOM   1085  NE  ARG A  59      50.829  49.409  99.342  1.00  0.00           N
ATOM   1087  CZ  ARG A  59      50.079  49.939 100.293  1.00  0.00           C
ATOM   1088  NH1 ARG A  59      48.769  49.999 100.262  1.00  0.00           N
ATOM   1091  NH2 ARG A  59      50.679  50.329 101.392  1.00  0.00           N
ATOM   1094  C   ARG A  59      54.229  46.529  96.072  1.00  0.00           C
ATOM   1095  O   ARG A  59      54.469  45.619  96.863  1.00  0.00           O
ATOM   1096  N   SER A  60      55.199  47.169  95.402  1.00  0.00           N
ATOM   1098  CA  SER A  60      56.589  47.049  95.773  1.00  0.00           C
ATOM   1100  CB  SER A  60      57.479  46.459  94.652  1.00  0.00           C
ATOM   1103  OG  SER A  60      57.329  47.089  93.372  1.00  0.00           O
ATOM   1105  C   SER A  60      57.089  48.399  96.263  1.00  0.00           C
ATOM   1106  O   SER A  60      57.279  49.339  95.503  1.00  0.00           O
ATOM   1107  N   HIS A  61      57.309  48.519  97.593  1.00  0.00           N
ATOM   1109  CA  HIS A  61      57.799  49.729  98.243  1.00  0.00           C
ATOM   1111  CB  HIS A  61      56.819  50.129  99.383  1.00  0.00           C
ATOM   1114  ND1 HIS A  61      56.139  51.909 100.963  1.00  0.00           N
ATOM   1115  CG  HIS A  61      57.099  51.419 100.093  1.00  0.00           C
ATOM   1116  CE1 HIS A  61      56.619  53.069 101.372  1.00  0.00           C
ATOM   1118  NE2 HIS A  61      57.819  53.329 100.833  1.00  0.00           N
ATOM   1120  CD2 HIS A  61      58.129  52.299  99.982  1.00  0.00           C
ATOM   1122  C   HIS A  61      59.229  49.539  98.783  1.00  0.00           C
ATOM   1123  O   HIS A  61      59.489  48.649  99.583  1.00  0.00           O
ATOM   1124  N   ILE A  62      60.209  50.379  98.373  1.00  0.00           N
ATOM   1126  CA  ILE A  62      61.539  50.419  98.973  1.00  0.00           C
ATOM   1128  CB  ILE A  62      62.699  50.359  97.972  1.00  0.00           C
ATOM   1130  CG2 ILE A  62      64.059  50.389  98.712  1.00  0.00           C
ATOM   1134  CG1 ILE A  62      62.579  49.149  97.012  1.00  0.00           C
ATOM   1137  CD  ILE A  62      63.469  49.289  95.773  1.00  0.00           C
ATOM   1141  C   ILE A  62      61.639  51.739  99.713  1.00  0.00           C
ATOM   1142  O   ILE A  62      61.609  52.799  99.082  1.00  0.00           O
ATOM   1143  N   ASN A  63      61.769  51.709 101.053  1.00  0.00           N
ATOM   1145  CA  ASN A  63      62.009  52.919 101.833  1.00  0.00           C
ATOM   1147  CB  ASN A  63      61.259  52.839 103.203  1.00  0.00           C
ATOM   1150  CG  ASN A  63      61.339  54.119 104.053  1.00  0.00           C
ATOM   1151  OD1 ASN A  63      62.309  54.879 104.043  1.00  0.00           O
ATOM   1152  ND2 ASN A  63      60.279  54.349 104.882  1.00  0.00           N
ATOM   1155  C   ASN A  63      63.509  53.129 101.982  1.00  0.00           C
ATOM   1156  O   ASN A  63      64.219  52.289 102.543  1.00  0.00           O
ATOM   1157  N   PHE A  64      64.029  54.269 101.503  1.00  0.00           N
ATOM   1159  CA  PHE A  64      65.459  54.519 101.452  1.00  0.00           C
ATOM   1161  CB  PHE A  64      65.819  55.309 100.173  1.00  0.00           C
ATOM   1164  CG  PHE A  64      65.629  54.409  98.973  1.00  0.00           C
ATOM   1165  CD1 PHE A  64      66.569  53.409  98.712  1.00  0.00           C
ATOM   1167  CE1 PHE A  64      66.469  52.599  97.583  1.00  0.00           C
ATOM   1169  CZ  PHE A  64      65.379  52.759  96.713  1.00  0.00           C
ATOM   1171  CD2 PHE A  64      64.539  54.559  98.103  1.00  0.00           C
ATOM   1173  CE2 PHE A  64      64.419  53.739  96.982  1.00  0.00           C
ATOM   1175  C   PHE A  64      65.959  55.289 102.663  1.00  0.00           C
ATOM   1176  O   PHE A  64      67.159  55.529 102.793  1.00  0.00           O
ATOM   1177  N   ASP A  65      65.069  55.639 103.603  1.00  0.00           N
ATOM   1179  CA  ASP A  65      65.459  56.189 104.882  1.00  0.00           C
ATOM   1181  CB  ASP A  65      64.569  57.439 105.192  1.00  0.00           C
ATOM   1184  CG  ASP A  65      64.839  58.119 106.523  1.00  0.00           C
ATOM   1185  OD1 ASP A  65      64.509  57.549 107.593  1.00  0.00           O
ATOM   1186  OD2 ASP A  65      65.349  59.279 106.512  1.00  0.00           O
ATOM   1187  C   ASP A  65      65.429  55.069 105.913  1.00  0.00           C
ATOM   1188  O   ASP A  65      66.469  54.729 106.492  1.00  0.00           O
ATOM   1189  N   ASP A  66      64.279  54.399 106.092  1.00  0.00           N
ATOM   1191  CA  ASP A  66      64.109  53.269 107.012  1.00  0.00           C
ATOM   1193  CB  ASP A  66      62.619  52.779 106.982  1.00  0.00           C
ATOM   1196  CG  ASP A  66      62.229  52.039 108.253  1.00  0.00           C
ATOM   1197  OD1 ASP A  66      62.909  52.289 109.283  1.00  0.00           O
ATOM   1198  OD2 ASP A  66      61.179  51.339 108.262  1.00  0.00           O
ATOM   1199  C   ASP A  66      65.029  52.109 106.663  1.00  0.00           C
ATOM   1200  O   ASP A  66      65.639  51.439 107.503  1.00  0.00           O
ATOM   1201  N   GLY A  67      65.179  51.879 105.342  1.00  0.00           N
ATOM   1203  CA  GLY A  67      65.909  50.759 104.792  1.00  0.00           C
ATOM   1206  C   GLY A  67      65.139  49.489 104.973  1.00  0.00           C
ATOM   1207  O   GLY A  67      65.669  48.449 105.342  1.00  0.00           O
ATOM   1208  N   THR A  68      63.829  49.559 104.723  1.00  0.00           N
ATOM   1210  CA  THR A  68      62.969  48.399 104.702  1.00  0.00           C
ATOM   1212  CB  THR A  68      61.889  48.299 105.773  1.00  0.00           C
ATOM   1214  OG1 THR A  68      60.949  49.359 105.723  1.00  0.00           O
ATOM   1216  CG2 THR A  68      62.569  48.359 107.143  1.00  0.00           C
ATOM   1220  C   THR A  68      62.359  48.339 103.333  1.00  0.00           C
ATOM   1221  O   THR A  68      61.999  49.349 102.723  1.00  0.00           O
ATOM   1222  N   ILE A  69      62.249  47.129 102.812  1.00  0.00           N
ATOM   1224  CA  ILE A  69      61.479  46.869 101.623  1.00  0.00           C
ATOM   1226  CB  ILE A  69      62.219  46.029 100.592  1.00  0.00           C
ATOM   1228  CG2 ILE A  69      61.359  45.909  99.333  1.00  0.00           C
ATOM   1232  CG1 ILE A  69      63.589  46.649 100.273  1.00  0.00           C
ATOM   1235  CD  ILE A  69      64.419  45.769  99.353  1.00  0.00           C
ATOM   1239  C   ILE A  69      60.249  46.159 102.102  1.00  0.00           C
ATOM   1240  O   ILE A  69      60.309  45.089 102.712  1.00  0.00           O
ATOM   1241  N   THR A  70      59.089  46.739 101.833  1.00  0.00           N
ATOM   1243  CA  THR A  70      57.799  46.139 102.102  1.00  0.00           C
ATOM   1245  CB  THR A  70      56.849  46.959 102.963  1.00  0.00           C
ATOM   1247  OG1 THR A  70      57.059  48.349 102.782  1.00  0.00           O
ATOM   1249  CG2 THR A  70      57.159  46.639 104.433  1.00  0.00           C
ATOM   1253  C   THR A  70      57.139  45.839 100.793  1.00  0.00           C
ATOM   1254  O   THR A  70      57.109  46.639  99.853  1.00  0.00           O
ATOM   1255  N   ILE A  71      56.609  44.609 100.683  1.00  0.00           N
ATOM   1257  CA  ILE A  71      55.909  44.179  99.512  1.00  0.00           C
ATOM   1259  CB  ILE A  71      56.699  43.169  98.693  1.00  0.00           C
ATOM   1261  CG2 ILE A  71      55.829  42.599  97.552  1.00  0.00           C
ATOM   1265  CG1 ILE A  71      57.969  43.839  98.113  1.00  0.00           C
ATOM   1268  CD  ILE A  71      58.969  42.839  97.543  1.00  0.00           C
ATOM   1272  C   ILE A  71      54.589  43.649 100.003  1.00  0.00           C
ATOM   1273  O   ILE A  71      54.519  42.849 100.942  1.00  0.00           O
ATOM   1274  N   GLU A  72      53.489  44.149  99.423  1.00  0.00           N
ATOM   1276  CA  GLU A  72      52.179  43.819  99.903  1.00  0.00           C
ATOM   1278  CB  GLU A  72      51.749  44.689 101.103  1.00  0.00           C
ATOM   1281  CG  GLU A  72      51.849  46.219 100.882  1.00  0.00           C
ATOM   1284  CD  GLU A  72      51.599  46.979 102.183  1.00  0.00           C
ATOM   1285  OE1 GLU A  72      51.109  46.339 103.153  1.00  0.00           O
ATOM   1286  OE2 GLU A  72      52.009  48.169 102.272  1.00  0.00           O
ATOM   1287  C   GLU A  72      51.119  43.799  98.833  1.00  0.00           C
ATOM   1288  O   GLU A  72      51.149  44.559  97.863  1.00  0.00           O
ATOM   1289  N   THR A  73      50.179  42.859  98.983  1.00  0.00           N
ATOM   1291  CA  THR A  73      49.309  42.409  97.923  1.00  0.00           C
ATOM   1293  CB  THR A  73      49.719  41.079  97.292  1.00  0.00           C
ATOM   1295  OG1 THR A  73      50.989  41.199  96.683  1.00  0.00           O
ATOM   1297  CG2 THR A  73      48.759  40.649  96.182  1.00  0.00           C
ATOM   1301  C   THR A  73      47.929  42.249  98.492  1.00  0.00           C
ATOM   1302  O   THR A  73      47.709  41.579  99.503  1.00  0.00           O
ATOM   1303  N   ILE A  74      46.949  42.869  97.842  1.00  0.00           N
ATOM   1305  CA  ILE A  74      45.559  42.839  98.232  1.00  0.00           C
ATOM   1307  CB  ILE A  74      44.999  44.239  98.083  1.00  0.00           C
ATOM   1309  CG2 ILE A  74      45.049  44.679  96.603  1.00  0.00           C
ATOM   1313  CG1 ILE A  74      43.559  44.399  98.643  1.00  0.00           C
ATOM   1316  CD  ILE A  74      43.149  45.869  98.772  1.00  0.00           C
ATOM   1320  C   ILE A  74      44.809  41.839  97.373  1.00  0.00           C
ATOM   1321  O   ILE A  74      43.629  41.599  97.572  1.00  0.00           O
ATOM   1322  N   ALA A  75      45.499  41.209  96.383  1.00  0.00           N
ATOM   1324  CA  ALA A  75      44.979  40.179  95.503  1.00  0.00           C
ATOM   1326  CB  ALA A  75      46.069  39.629  94.573  1.00  0.00           C
ATOM   1330  C   ALA A  75      44.279  39.039  96.212  1.00  0.00           C
ATOM   1331  O   ALA A  75      44.809  38.439  97.143  1.00  0.00           O
ATOM   1332  N   GLY A  76      43.049  38.709  95.773  1.00  0.00           N
ATOM   1334  CA  GLY A  76      42.229  37.749  96.492  1.00  0.00           C
ATOM   1337  C   GLY A  76      42.629  36.319  96.263  1.00  0.00           C
ATOM   1338  O   GLY A  76      42.549  35.509  97.183  1.00  0.00           O
ATOM   1339  N   THR A  77      43.069  35.999  95.033  1.00  0.00           N
ATOM   1341  CA  THR A  77      43.219  34.599  94.573  1.00  0.00           C
ATOM   1343  CB  THR A  77      43.249  34.389  93.043  1.00  0.00           C
ATOM   1345  OG1 THR A  77      41.999  34.739  92.462  1.00  0.00           O
ATOM   1347  CG2 THR A  77      43.459  32.919  92.663  1.00  0.00           C
ATOM   1351  C   THR A  77      44.369  33.869  95.223  1.00  0.00           C
ATOM   1352  O   THR A  77      44.189  33.119  96.182  1.00  0.00           O
ATOM   1353  N   GLU A  78      45.579  34.039  94.683  1.00  0.00           N
ATOM   1355  CA  GLU A  78      46.749  33.429  95.262  1.00  0.00           C
ATOM   1357  CB  GLU A  78      47.339  32.419  94.253  1.00  0.00           C
ATOM   1360  CG  GLU A  78      48.839  32.049  94.372  1.00  0.00           C
ATOM   1363  CD  GLU A  78      49.179  30.789  95.133  1.00  0.00           C
ATOM   1364  OE1 GLU A  78      49.179  30.839  96.383  1.00  0.00           O
ATOM   1365  OE2 GLU A  78      49.569  29.809  94.443  1.00  0.00           O
ATOM   1366  C   GLU A  78      47.709  34.539  95.613  1.00  0.00           C
ATOM   1367  O   GLU A  78      48.439  35.009  94.742  1.00  0.00           O
ATOM   1368  N   PRO A  79      47.789  34.999  96.863  1.00  0.00           N
ATOM   1369  CD  PRO A  79      46.809  34.689  97.913  1.00  0.00           C
ATOM   1372  CA  PRO A  79      48.559  36.189  97.192  1.00  0.00           C
ATOM   1374  CB  PRO A  79      48.099  36.589  98.592  1.00  0.00           C
ATOM   1377  CG  PRO A  79      46.709  35.969  98.712  1.00  0.00           C
ATOM   1380  C   PRO A  79      50.019  35.879  97.132  1.00  0.00           C
ATOM   1381  O   PRO A  79      50.819  36.769  96.853  1.00  0.00           O
ATOM   1382  N   ALA A  80      50.399  34.619  97.452  1.00  0.00           N
ATOM   1384  CA  ALA A  80      51.759  34.179  97.403  1.00  0.00           C
ATOM   1386  CB  ALA A  80      51.789  32.689  97.793  1.00  0.00           C
ATOM   1390  C   ALA A  80      52.409  34.329  96.042  1.00  0.00           C
ATOM   1391  O   ALA A  80      53.479  34.899  95.933  1.00  0.00           O
ATOM   1392  N   ALA A  81      51.749  33.889  94.962  1.00  0.00           N
ATOM   1394  CA  ALA A  81      52.269  34.069  93.623  1.00  0.00           C
ATOM   1396  CB  ALA A  81      51.409  33.259  92.633  1.00  0.00           C
ATOM   1400  C   ALA A  81      52.429  35.529  93.183  1.00  0.00           C
ATOM   1401  O   ALA A  81      53.459  35.929  92.653  1.00  0.00           O
ATOM   1402  N   HIS A  82      51.429  36.399  93.452  1.00  0.00           N
ATOM   1404  CA  HIS A  82      51.599  37.829  93.232  1.00  0.00           C
ATOM   1406  CB  HIS A  82      50.299  38.589  93.542  1.00  0.00           C
ATOM   1409  ND1 HIS A  82      48.109  37.499  93.232  1.00  0.00           N
ATOM   1410  CG  HIS A  82      49.159  38.189  92.663  1.00  0.00           C
ATOM   1411  CE1 HIS A  82      47.229  37.329  92.272  1.00  0.00           C
ATOM   1413  NE2 HIS A  82      47.659  37.869  91.113  1.00  0.00           N
ATOM   1415  CD2 HIS A  82      48.889  38.449  91.362  1.00  0.00           C
ATOM   1417  C   HIS A  82      52.719  38.459  94.053  1.00  0.00           C
ATOM   1418  O   HIS A  82      53.529  39.239  93.542  1.00  0.00           O
ATOM   1419  N   LEU A  83      52.809  38.109  95.353  1.00  0.00           N
ATOM   1421  CA  LEU A  83      53.879  38.549  96.243  1.00  0.00           C
ATOM   1423  CB  LEU A  83      53.489  38.179  97.692  1.00  0.00           C
ATOM   1426  CG  LEU A  83      54.029  39.079  98.812  1.00  0.00           C
ATOM   1428  CD1 LEU A  83      53.599  38.519 100.173  1.00  0.00           C
ATOM   1432  CD2 LEU A  83      55.539  39.269  98.793  1.00  0.00           C
ATOM   1436  C   LEU A  83      55.259  38.009  95.843  1.00  0.00           C
ATOM   1437  O   LEU A  83      56.239  38.749  95.823  1.00  0.00           O
ATOM   1438  N   ARG A  84      55.399  36.729  95.443  1.00  0.00           N
ATOM   1440  CA  ARG A  84      56.649  36.149  94.952  1.00  0.00           C
ATOM   1442  CB  ARG A  84      56.459  34.709  94.383  1.00  0.00           C
ATOM   1445  CG  ARG A  84      56.499  33.559  95.393  1.00  0.00           C
ATOM   1448  CD  ARG A  84      56.909  32.219  94.742  1.00  0.00           C
ATOM   1451  NE  ARG A  84      58.379  32.299  94.503  1.00  0.00           N
ATOM   1453  CZ  ARG A  84      59.139  31.429  93.843  1.00  0.00           C
ATOM   1454  NH1 ARG A  84      58.799  30.209  93.562  1.00  0.00           N
ATOM   1457  NH2 ARG A  84      60.289  31.879  93.402  1.00  0.00           N
ATOM   1460  C   ARG A  84      57.299  36.909  93.822  1.00  0.00           C
ATOM   1461  O   ARG A  84      58.469  37.279  93.892  1.00  0.00           O
ATOM   1462  N   ARG A  85      56.529  37.189  92.763  1.00  0.00           N
ATOM   1464  CA  ARG A  85      56.989  37.899  91.592  1.00  0.00           C
ATOM   1466  CB  ARG A  85      55.879  37.949  90.522  1.00  0.00           C
ATOM   1469  CG  ARG A  85      56.209  38.769  89.253  1.00  0.00           C
ATOM   1472  CD  ARG A  85      55.179  38.669  88.103  1.00  0.00           C
ATOM   1475  NE  ARG A  85      53.809  38.989  88.643  1.00  0.00           N
ATOM   1477  CZ  ARG A  85      52.929  38.079  89.003  1.00  0.00           C
ATOM   1478  NH1 ARG A  85      53.159  36.799  88.873  1.00  0.00           N
ATOM   1481  NH2 ARG A  85      51.769  38.429  89.512  1.00  0.00           N
ATOM   1484  C   ARG A  85      57.479  39.299  91.923  1.00  0.00           C
ATOM   1485  O   ARG A  85      58.509  39.719  91.423  1.00  0.00           O
ATOM   1486  N   ALA A  86      56.769  40.009  92.803  1.00  0.00           N
ATOM   1488  CA  ALA A  86      57.179  41.279  93.333  1.00  0.00           C
ATOM   1490  CB  ALA A  86      56.049  41.809  94.222  1.00  0.00           C
ATOM   1494  C   ALA A  86      58.489  41.239  94.113  1.00  0.00           C
ATOM   1495  O   ALA A  86      59.349  42.099  93.903  1.00  0.00           O
ATOM   1496  N   ILE A  87      58.699  40.229  94.993  1.00  0.00           N
ATOM   1498  CA  ILE A  87      59.979  40.049  95.683  1.00  0.00           C
ATOM   1500  CB  ILE A  87      59.979  38.939  96.753  1.00  0.00           C
ATOM   1502  CG2 ILE A  87      61.349  38.899  97.473  1.00  0.00           C
ATOM   1506  CG1 ILE A  87      58.899  39.139  97.832  1.00  0.00           C
ATOM   1509  CD  ILE A  87      58.649  37.859  98.653  1.00  0.00           C
ATOM   1513  C   ILE A  87      61.099  39.789  94.683  1.00  0.00           C
ATOM   1514  O   ILE A  87      62.159  40.409  94.723  1.00  0.00           O
ATOM   1515  N   ILE A  88      60.859  38.899  93.693  1.00  0.00           N
ATOM   1517  CA  ILE A  88      61.839  38.589  92.653  1.00  0.00           C
ATOM   1519  CB  ILE A  88      61.369  37.409  91.803  1.00  0.00           C
ATOM   1521  CG2 ILE A  88      62.299  37.169  90.583  1.00  0.00           C
ATOM   1525  CG1 ILE A  88      61.299  36.129  92.673  1.00  0.00           C
ATOM   1528  CD  ILE A  88      60.469  35.029  92.031  1.00  0.00           C
ATOM   1532  C   ILE A  88      62.199  39.779  91.812  1.00  0.00           C
ATOM   1533  O   ILE A  88      63.369  40.069  91.573  1.00  0.00           O
ATOM   1534  N   LYS A  89      61.189  40.559  91.392  1.00  0.00           N
ATOM   1536  CA  LYS A  89      61.399  41.719  90.572  1.00  0.00           C
ATOM   1538  CB  LYS A  89      60.029  42.309  90.133  1.00  0.00           C
ATOM   1541  CG  LYS A  89      59.979  42.969  88.743  1.00  0.00           C
ATOM   1544  CD  LYS A  89      61.069  44.009  88.463  1.00  0.00           C
ATOM   1547  CE  LYS A  89      62.279  43.399  87.753  1.00  0.00           C
ATOM   1550  NZ  LYS A  89      61.879  43.099  86.362  1.00  0.00           N
ATOM   1554  C   LYS A  89      62.209  42.799  91.292  1.00  0.00           C
ATOM   1555  O   LYS A  89      63.169  43.329  90.753  1.00  0.00           O
ATOM   1556  N   THR A  90      61.829  43.119  92.553  1.00  0.00           N
ATOM   1558  CA  THR A  90      62.449  44.179  93.343  1.00  0.00           C
ATOM   1560  CB  THR A  90      61.719  44.419  94.663  1.00  0.00           C
ATOM   1562  OG1 THR A  90      60.359  44.749  94.443  1.00  0.00           O
ATOM   1564  CG2 THR A  90      62.299  45.629  95.402  1.00  0.00           C
ATOM   1568  C   THR A  90      63.909  43.909  93.643  1.00  0.00           C
ATOM   1569  O   THR A  90      64.769  44.769  93.473  1.00  0.00           O
ATOM   1570  N   LEU A  91      64.239  42.669  94.043  1.00  0.00           N
ATOM   1572  CA  LEU A  91      65.589  42.299  94.412  1.00  0.00           C
ATOM   1574  CB  LEU A  91      65.589  40.949  95.153  1.00  0.00           C
ATOM   1577  CG  LEU A  91      64.799  40.929  96.473  1.00  0.00           C
ATOM   1579  CD1 LEU A  91      64.739  39.489  96.962  1.00  0.00           C
ATOM   1583  CD2 LEU A  91      65.399  41.839  97.552  1.00  0.00           C
ATOM   1587  C   LEU A  91      66.529  42.189  93.232  1.00  0.00           C
ATOM   1588  O   LEU A  91      67.739  42.359  93.382  1.00  0.00           O
ATOM   1589  N   LEU A  92      65.989  41.929  92.031  1.00  0.00           N
ATOM   1591  CA  LEU A  92      66.779  41.739  90.843  1.00  0.00           C
ATOM   1593  CB  LEU A  92      66.269  40.509  90.053  1.00  0.00           C
ATOM   1596  CG  LEU A  92      66.369  39.169  90.793  1.00  0.00           C
ATOM   1598  CD1 LEU A  92      65.759  38.079  89.893  1.00  0.00           C
ATOM   1602  CD2 LEU A  92      67.809  38.819  91.193  1.00  0.00           C
ATOM   1606  C   LEU A  92      66.729  42.919  89.882  1.00  0.00           C
ATOM   1607  O   LEU A  92      67.269  42.869  88.783  1.00  0.00           O
ATOM   1608  N   MET A  93      66.039  44.029  90.242  1.00  0.00           N
ATOM   1610  CA  MET A  93      65.939  45.149  89.322  1.00  0.00           C
ATOM   1612  CB  MET A  93      64.769  46.139  89.543  1.00  0.00           C
ATOM   1615  CG  MET A  93      64.789  47.019  90.802  1.00  0.00           C
ATOM   1618  SD  MET A  93      63.439  48.229  90.793  1.00  0.00           S
ATOM   1619  CE  MET A  93      63.919  48.909  92.393  1.00  0.00           C
ATOM   1623  C   MET A  93      67.229  45.949  89.163  1.00  0.00           C
ATOM   1624  O   MET A  93      67.809  46.429  90.142  1.00  0.00           O
ATOM   1625  N   GLY A  94      67.699  46.129  87.913  1.00  0.00           N
ATOM   1627  CA  GLY A  94      68.769  47.049  87.583  1.00  0.00           C
ATOM   1630  C   GLY A  94      68.399  48.479  87.793  1.00  0.00           C
ATOM   1631  O   GLY A  94      67.229  48.849  87.712  1.00  0.00           O
ATOM   1632  N   ASP A  95      69.389  49.339  88.022  1.00  0.00           N
ATOM   1634  CA  ASP A  95      69.189  50.769  88.141  1.00  0.00           C
ATOM   1636  CB  ASP A  95      70.299  51.439  89.023  1.00  0.00           C
ATOM   1639  CG  ASP A  95      71.709  51.259  88.503  1.00  0.00           C
ATOM   1640  OD1 ASP A  95      72.019  50.159  87.992  1.00  0.00           O
ATOM   1641  OD2 ASP A  95      72.569  52.119  88.803  1.00  0.00           O
ATOM   1642  C   ASP A  95      69.039  51.459  86.793  1.00  0.00           C
ATOM   1643  O   ASP A  95      69.839  52.299  86.383  1.00  0.00           O
ATOM   1644  N   ASP A  96      67.929  51.159  86.082  1.00  0.00           N
ATOM   1646  CA  ASP A  96      67.529  51.969  84.962  1.00  0.00           C
ATOM   1648  CB  ASP A  96      67.319  51.069  83.701  1.00  0.00           C
ATOM   1651  CG  ASP A  96      67.229  51.889  82.432  1.00  0.00           C
ATOM   1652  OD1 ASP A  96      67.499  53.119  82.521  1.00  0.00           O
ATOM   1653  OD2 ASP A  96      66.939  51.319  81.352  1.00  0.00           O
ATOM   1654  C   ASP A  96      66.289  52.779  85.352  1.00  0.00           C
ATOM   1655  O   ASP A  96      65.179  52.249  85.282  1.00  0.00           O
ATOM   1656  N   PRO A  97      66.399  54.039  85.762  1.00  0.00           N
ATOM   1657  CD  PRO A  97      67.569  54.519  86.503  1.00  0.00           C
ATOM   1660  CA  PRO A  97      65.229  54.819  86.162  1.00  0.00           C
ATOM   1662  CB  PRO A  97      65.789  56.039  86.923  1.00  0.00           C
ATOM   1665  CG  PRO A  97      67.299  55.999  86.693  1.00  0.00           C
ATOM   1668  C   PRO A  97      64.349  55.239  85.013  1.00  0.00           C
ATOM   1669  O   PRO A  97      63.129  55.149  85.163  1.00  0.00           O
ATOM   1670  N   SER A  98      64.869  55.699  83.852  1.00  0.00           N
ATOM   1672  CA  SER A  98      64.059  56.319  82.812  1.00  0.00           C
ATOM   1674  CB  SER A  98      64.919  56.929  81.683  1.00  0.00           C
ATOM   1677  OG  SER A  98      65.779  57.919  82.223  1.00  0.00           O
ATOM   1679  C   SER A  98      63.139  55.359  82.122  1.00  0.00           C
ATOM   1680  O   SER A  98      62.159  55.719  81.483  1.00  0.00           O
ATOM   1681  N   SER A  99      63.449  54.069  82.262  1.00  0.00           N
ATOM   1683  CA  SER A  99      62.699  52.979  81.723  1.00  0.00           C
ATOM   1685  CB  SER A  99      63.679  51.849  81.333  1.00  0.00           C
ATOM   1688  OG  SER A  99      64.669  52.379  80.443  1.00  0.00           O
ATOM   1690  C   SER A  99      61.709  52.439  82.733  1.00  0.00           C
ATOM   1691  O   SER A  99      61.059  51.439  82.472  1.00  0.00           O
ATOM   1692  N   VAL A 100      61.539  53.079  83.913  1.00  0.00           N
ATOM   1694  CA  VAL A 100      60.599  52.629  84.923  1.00  0.00           C
ATOM   1696  CB  VAL A 100      61.309  52.219  86.222  1.00  0.00           C
ATOM   1698  CG1 VAL A 100      60.319  51.789  87.322  1.00  0.00           C
ATOM   1702  CG2 VAL A 100      62.269  51.039  85.921  1.00  0.00           C
ATOM   1706  C   VAL A 100      59.539  53.689  85.183  1.00  0.00           C
ATOM   1707  O   VAL A 100      59.819  54.749  85.762  1.00  0.00           O
ATOM   1708  N   ASP A 101      58.269  53.439  84.792  1.00  0.00           N
ATOM   1710  CA  ASP A 101      57.179  54.319  85.142  1.00  0.00           C
ATOM   1712  CB  ASP A 101      56.059  54.379  84.053  1.00  0.00           C
ATOM   1715  CG  ASP A 101      55.059  55.499  84.293  1.00  0.00           C
ATOM   1716  OD1 ASP A 101      55.219  56.269  85.273  1.00  0.00           O
ATOM   1717  OD2 ASP A 101      54.099  55.659  83.473  1.00  0.00           O
ATOM   1718  C   ASP A 101      56.649  53.909  86.503  1.00  0.00           C
ATOM   1719  O   ASP A 101      56.169  52.799  86.742  1.00  0.00           O
ATOM   1720  N   LEU A 102      56.719  54.829  87.472  1.00  0.00           N
ATOM   1722  CA  LEU A 102      56.309  54.549  88.833  1.00  0.00           C
ATOM   1724  CB  LEU A 102      57.129  55.429  89.811  1.00  0.00           C
ATOM   1727  CG  LEU A 102      58.579  54.969  90.102  1.00  0.00           C
ATOM   1729  CD1 LEU A 102      59.609  55.229  88.992  1.00  0.00           C
ATOM   1733  CD2 LEU A 102      59.089  55.639  91.392  1.00  0.00           C
ATOM   1737  C   LEU A 102      54.829  54.839  88.983  1.00  0.00           C
ATOM   1738  O   LEU A 102      54.209  54.579  90.021  1.00  0.00           O
ATOM   1739  N   TYR A 103      54.219  55.379  87.913  1.00  0.00           N
ATOM   1741  CA  TYR A 103      52.889  55.909  87.873  1.00  0.00           C
ATOM   1743  CB  TYR A 103      52.979  57.379  87.393  1.00  0.00           C
ATOM   1746  CG  TYR A 103      53.579  58.329  88.372  1.00  0.00           C
ATOM   1747  CD1 TYR A 103      53.309  58.269  89.753  1.00  0.00           C
ATOM   1749  CE1 TYR A 103      53.869  59.219  90.613  1.00  0.00           C
ATOM   1751  CZ  TYR A 103      54.699  60.229  90.102  1.00  0.00           C
ATOM   1752  OH  TYR A 103      55.319  61.139  90.963  1.00  0.00           O
ATOM   1754  CD2 TYR A 103      54.359  59.389  87.873  1.00  0.00           C
ATOM   1756  CE2 TYR A 103      54.919  60.329  88.722  1.00  0.00           C
ATOM   1758  C   TYR A 103      51.989  55.139  86.912  1.00  0.00           C
ATOM   1759  O   TYR A 103      50.949  55.649  86.503  1.00  0.00           O
ATOM   1760  N   SER A 104      52.339  53.879  86.583  1.00  0.00           N
ATOM   1762  CA  SER A 104      51.459  52.969  85.872  1.00  0.00           C
ATOM   1764  CB  SER A 104      51.709  52.949  84.342  1.00  0.00           C
ATOM   1767  OG  SER A 104      53.019  52.529  83.992  1.00  0.00           O
ATOM   1769  C   SER A 104      51.649  51.589  86.462  1.00  0.00           C
ATOM   1770  O   SER A 104      52.589  51.339  87.213  1.00  0.00           O
ATOM   1771  N   ASP A 105      50.729  50.629  86.193  1.00  0.00           N
ATOM   1773  CA  ASP A 105      50.849  49.289  86.742  1.00  0.00           C
ATOM   1775  CB  ASP A 105      49.439  48.699  87.062  1.00  0.00           C
ATOM   1778  CG  ASP A 105      48.539  48.489  85.852  1.00  0.00           C
ATOM   1779  OD1 ASP A 105      48.659  49.259  84.853  1.00  0.00           O
ATOM   1780  OD2 ASP A 105      47.659  47.609  85.983  1.00  0.00           O
ATOM   1781  C   ASP A 105      51.589  48.359  85.772  1.00  0.00           C
ATOM   1782  O   ASP A 105      51.769  47.169  86.053  1.00  0.00           O
ATOM   1783  N   VAL A 106      52.029  48.899  84.622  1.00  0.00           N
ATOM   1785  CA  VAL A 106      52.689  48.179  83.553  1.00  0.00           C
ATOM   1787  CB  VAL A 106      52.889  49.069  82.342  1.00  0.00           C
ATOM   1789  CG1 VAL A 106      54.169  49.939  82.423  1.00  0.00           C
ATOM   1793  CG2 VAL A 106      52.909  48.179  81.092  1.00  0.00           C
ATOM   1797  C   VAL A 106      53.989  47.559  84.013  1.00  0.00           C
ATOM   1798  O   VAL A 106      54.709  48.119  84.832  1.00  0.00           O
ATOM   1799  N   ASP A 107      54.379  46.359  83.542  1.00  0.00           N
ATOM   1801  CA  ASP A 107      55.659  45.829  83.923  1.00  0.00           C
ATOM   1803  CB  ASP A 107      55.769  44.289  83.753  1.00  0.00           C
ATOM   1806  CG  ASP A 107      56.899  43.769  84.622  1.00  0.00           C
ATOM   1807  OD1 ASP A 107      57.569  44.559  85.342  1.00  0.00           O
ATOM   1808  OD2 ASP A 107      57.139  42.549  84.583  1.00  0.00           O
ATOM   1809  C   ASP A 107      56.799  46.489  83.153  1.00  0.00           C
ATOM   1810  O   ASP A 107      56.819  46.499  81.923  1.00  0.00           O
ATOM   1811  N   ASP A 108      57.789  47.049  83.873  1.00  0.00           N
ATOM   1813  CA  ASP A 108      58.899  47.789  83.293  1.00  0.00           C
ATOM   1815  CB  ASP A 108      59.289  49.009  84.143  1.00  0.00           C
ATOM   1818  CG  ASP A 108      58.249  50.059  83.913  1.00  0.00           C
ATOM   1819  OD1 ASP A 108      57.839  50.279  82.753  1.00  0.00           O
ATOM   1820  OD2 ASP A 108      57.899  50.689  84.932  1.00  0.00           O
ATOM   1821  C   ASP A 108      60.119  46.959  83.162  1.00  0.00           C
ATOM   1822  O   ASP A 108      61.169  47.439  82.742  1.00  0.00           O
ATOM   1823  N   ILE A 109      59.999  45.649  83.492  1.00  0.00           N
ATOM   1825  CA  ILE A 109      60.789  44.689  82.753  1.00  0.00           C
ATOM   1827  CB  ILE A 109      60.159  44.519  81.343  1.00  0.00           C
ATOM   1829  CG2 ILE A 109      59.099  43.409  81.473  1.00  0.00           C
ATOM   1833  CG1 ILE A 109      61.039  44.279  80.093  1.00  0.00           C
ATOM   1836  CD  ILE A 109      61.319  42.829  79.723  1.00  0.00           C
ATOM   1840  C   ILE A 109      62.289  44.899  83.003  1.00  0.00           C
ATOM   1841  O   ILE A 109      63.159  44.729  82.163  1.00  0.00           O
ATOM   1842  N   THR A 110      62.609  45.349  84.232  1.00  0.00           N
ATOM   1844  CA  THR A 110      63.879  45.969  84.632  1.00  0.00           C
ATOM   1846  CB  THR A 110      63.579  47.229  85.463  1.00  0.00           C
ATOM   1848  OG1 THR A 110      64.739  47.979  85.781  1.00  0.00           O
ATOM   1850  CG2 THR A 110      62.789  46.889  86.742  1.00  0.00           C
ATOM   1854  C   THR A 110      64.819  44.989  85.363  1.00  0.00           C
ATOM   1855  O   THR A 110      65.649  45.339  86.193  1.00  0.00           O
ATOM   1856  N   ILE A 111      64.699  43.669  85.093  1.00  0.00           N
ATOM   1858  CA  ILE A 111      65.519  42.629  85.712  1.00  0.00           C
ATOM   1860  CB  ILE A 111      64.809  41.259  85.622  1.00  0.00           C
ATOM   1862  CG2 ILE A 111      64.709  40.709  84.183  1.00  0.00           C
ATOM   1866  CG1 ILE A 111      65.319  40.189  86.613  1.00  0.00           C
ATOM   1869  CD  ILE A 111      66.759  39.709  86.443  1.00  0.00           C
ATOM   1873  C   ILE A 111      66.929  42.589  85.112  1.00  0.00           C
ATOM   1874  O   ILE A 111      67.129  42.379  83.923  1.00  0.00           O
ATOM   1875  N   SER A 112      67.999  42.779  85.902  1.00  0.00           N
ATOM   1877  CA  SER A 112      69.329  42.869  85.303  1.00  0.00           C
ATOM   1879  CB  SER A 112      69.829  44.329  85.263  1.00  0.00           C
ATOM   1882  OG  SER A 112      70.289  44.779  86.532  1.00  0.00           O
ATOM   1884  C   SER A 112      70.299  41.959  86.033  1.00  0.00           C
ATOM   1885  O   SER A 112      70.009  41.419  87.102  1.00  0.00           O
ATOM   1886  N   LYS A 113      71.499  41.709  85.443  1.00  0.00           N
ATOM   1888  CA  LYS A 113      72.509  40.889  86.092  1.00  0.00           C
ATOM   1890  CB  LYS A 113      73.619  40.439  85.112  1.00  0.00           C
ATOM   1893  CG  LYS A 113      74.519  41.549  84.543  1.00  0.00           C
ATOM   1896  CD  LYS A 113      75.729  40.979  83.792  1.00  0.00           C
ATOM   1899  CE  LYS A 113      76.749  40.309  84.702  1.00  0.00           C
ATOM   1902  NZ  LYS A 113      77.869  39.769  83.913  1.00  0.00           N
ATOM   1906  C   LYS A 113      73.209  41.659  87.192  1.00  0.00           C
ATOM   1907  O   LYS A 113      73.889  41.119  88.072  1.00  0.00           O
ATOM   1908  N   GLU A 114      73.029  42.989  87.143  1.00  0.00           N
ATOM   1910  CA  GLU A 114      73.579  43.949  88.062  1.00  0.00           C
ATOM   1912  CB  GLU A 114      74.459  44.929  87.223  1.00  0.00           C
ATOM   1915  CG  GLU A 114      73.789  45.559  85.952  1.00  0.00           C
ATOM   1918  CD  GLU A 114      73.959  44.839  84.613  1.00  0.00           C
ATOM   1919  OE1 GLU A 114      75.119  44.659  84.143  1.00  0.00           O
ATOM   1920  OE2 GLU A 114      72.909  44.489  84.003  1.00  0.00           O
ATOM   1921  C   GLU A 114      72.529  44.679  88.923  1.00  0.00           C
ATOM   1922  O   GLU A 114      72.509  45.909  88.862  1.00  0.00           O
ATOM   1923  N   PRO A 115      71.669  44.029  89.753  1.00  0.00           N
ATOM   1924  CD  PRO A 115      71.719  42.599  90.062  1.00  0.00           C
ATOM   1927  CA  PRO A 115      70.649  44.689  90.572  1.00  0.00           C
ATOM   1929  CB  PRO A 115      70.189  43.629  91.583  1.00  0.00           C
ATOM   1932  CG  PRO A 115      70.469  42.299  90.893  1.00  0.00           C
ATOM   1935  C   PRO A 115      71.049  45.959  91.303  1.00  0.00           C
ATOM   1936  O   PRO A 115      72.159  46.049  91.842  1.00  0.00           O
ATOM   1937  N   PHE A 116      70.139  46.939  91.423  1.00  0.00           N
ATOM   1939  CA  PHE A 116      70.329  48.129  92.233  1.00  0.00           C
ATOM   1941  CB  PHE A 116      69.089  49.049  92.093  1.00  0.00           C
ATOM   1944  CG  PHE A 116      69.239  50.299  92.923  1.00  0.00           C
ATOM   1945  CD1 PHE A 116      70.369  51.109  92.753  1.00  0.00           C
ATOM   1947  CE1 PHE A 116      70.489  52.319  93.433  1.00  0.00           C
ATOM   1949  CZ  PHE A 116      69.489  52.729  94.313  1.00  0.00           C
ATOM   1951  CD2 PHE A 116      68.229  50.709  93.812  1.00  0.00           C
ATOM   1953  CE2 PHE A 116      68.349  51.929  94.493  1.00  0.00           C
ATOM   1955  C   PHE A 116      70.549  47.779  93.702  1.00  0.00           C
ATOM   1956  O   PHE A 116      71.379  48.359  94.412  1.00  0.00           O
ATOM   1957  N   LEU A 117      69.809  46.769  94.163  1.00  0.00           N
ATOM   1959  CA  LEU A 117      69.759  46.349  95.543  1.00  0.00           C
ATOM   1961  CB  LEU A 117      68.379  45.749  95.882  1.00  0.00           C
ATOM   1964  CG  LEU A 117      67.189  46.709  95.723  1.00  0.00           C
ATOM   1966  CD1 LEU A 117      65.949  46.009  96.272  1.00  0.00           C
ATOM   1970  CD2 LEU A 117      67.399  48.029  96.473  1.00  0.00           C
ATOM   1974  C   LEU A 117      70.809  45.299  95.843  1.00  0.00           C
ATOM   1975  O   LEU A 117      70.939  44.819  96.962  1.00  0.00           O
ATOM   1976  N   TYR A 118      71.669  44.999  94.853  1.00  0.00           N
ATOM   1978  CA  TYR A 118      72.869  44.229  95.062  1.00  0.00           C
ATOM   1980  CB  TYR A 118      73.619  43.999  93.712  1.00  0.00           C
ATOM   1983  CG  TYR A 118      74.859  43.189  93.952  1.00  0.00           C
ATOM   1984  CD1 TYR A 118      74.729  41.839  94.293  1.00  0.00           C
ATOM   1986  CE1 TYR A 118      75.839  41.129  94.753  1.00  0.00           C
ATOM   1988  CZ  TYR A 118      77.089  41.749  94.853  1.00  0.00           C
ATOM   1989  OH  TYR A 118      78.139  41.069  95.503  1.00  0.00           O
ATOM   1991  CD2 TYR A 118      76.119  43.799  93.983  1.00  0.00           C
ATOM   1993  CE2 TYR A 118      77.229  43.079  94.443  1.00  0.00           C
ATOM   1995  C   TYR A 118      73.769  44.849  96.132  1.00  0.00           C
ATOM   1996  O   TYR A 118      74.279  45.959  96.003  1.00  0.00           O
ATOM   1997  N   GLY A 119      73.919  44.129  97.263  1.00  0.00           N
ATOM   1999  CA  GLY A 119      74.739  44.539  98.393  1.00  0.00           C
ATOM   2002  C   GLY A 119      74.049  45.379  99.391  1.00  0.00           C
ATOM   2003  O   GLY A 119      74.619  45.659 100.443  1.00  0.00           O
ATOM   2004  N   GLN A 120      72.819  45.799  99.073  1.00  0.00           N
ATOM   2006  CA  GLN A 120      72.019  46.669  99.882  1.00  0.00           C
ATOM   2008  CB  GLN A 120      71.329  47.639  98.892  1.00  0.00           C
ATOM   2011  CG  GLN A 120      70.879  48.979  99.512  1.00  0.00           C
ATOM   2014  CD  GLN A 120      70.259  49.929  98.483  1.00  0.00           C
ATOM   2015  OE1 GLN A 120      69.669  50.949  98.812  1.00  0.00           O
ATOM   2016  NE2 GLN A 120      70.379  49.619  97.172  1.00  0.00           N
ATOM   2019  C   GLN A 120      70.979  45.819 100.592  1.00  0.00           C
ATOM   2020  O   GLN A 120      70.459  46.199 101.643  1.00  0.00           O
ATOM   2021  N   VAL A 121      70.719  44.619 100.062  1.00  0.00           N
ATOM   2023  CA  VAL A 121      69.889  43.609 100.673  1.00  0.00           C
ATOM   2025  CB  VAL A 121      68.539  43.469  99.962  1.00  0.00           C
ATOM   2027  CG1 VAL A 121      67.639  42.409 100.613  1.00  0.00           C
ATOM   2031  CG2 VAL A 121      67.819  44.819 100.033  1.00  0.00           C
ATOM   2035  C   VAL A 121      70.689  42.319 100.603  1.00  0.00           C
ATOM   2036  O   VAL A 121      71.549  42.139  99.733  1.00  0.00           O
ATOM   2037  N   VAL A 122      70.429  41.389 101.532  1.00  0.00           N
ATOM   2039  CA  VAL A 122      71.019  40.079 101.592  1.00  0.00           C
ATOM   2041  CB  VAL A 122      72.089  39.969 102.683  1.00  0.00           C
ATOM   2043  CG1 VAL A 122      73.259  40.869 102.283  1.00  0.00           C
ATOM   2047  CG2 VAL A 122      71.539  40.349 104.073  1.00  0.00           C
ATOM   2051  C   VAL A 122      69.909  39.079 101.833  1.00  0.00           C
ATOM   2052  O   VAL A 122      68.799  39.479 102.192  1.00  0.00           O
ATOM   2053  N   ASP A 123      70.159  37.779 101.603  1.00  0.00           N
ATOM   2055  CA  ASP A 123      69.219  36.719 101.872  1.00  0.00           C
ATOM   2057  CB  ASP A 123      69.409  35.569 100.833  1.00  0.00           C
ATOM   2060  CG  ASP A 123      70.799  34.949 100.833  1.00  0.00           C
ATOM   2061  OD1 ASP A 123      71.499  35.109 101.863  1.00  0.00           O
ATOM   2062  OD2 ASP A 123      71.179  34.239  99.863  1.00  0.00           O
ATOM   2063  C   ASP A 123      69.309  36.289 103.352  1.00  0.00           C
ATOM   2064  O   ASP A 123      70.029  36.859 104.163  1.00  0.00           O
ATOM   2065  N   ASN A 124      68.549  35.239 103.753  1.00  0.00           N
ATOM   2067  CA  ASN A 124      68.599  34.739 105.122  1.00  0.00           C
ATOM   2069  CB  ASN A 124      67.429  33.759 105.373  1.00  0.00           C
ATOM   2072  CG  ASN A 124      67.619  32.439 104.623  1.00  0.00           C
ATOM   2073  OD1 ASN A 124      67.279  32.359 103.442  1.00  0.00           O
ATOM   2074  ND2 ASN A 124      68.119  31.399 105.332  1.00  0.00           N
ATOM   2077  C   ASN A 124      69.919  34.039 105.443  1.00  0.00           C
ATOM   2078  O   ASN A 124      70.269  33.779 106.592  1.00  0.00           O
ATOM   2079  N   THR A 125      70.669  33.709 104.383  1.00  0.00           N
ATOM   2081  CA  THR A 125      71.999  33.149 104.473  1.00  0.00           C
ATOM   2083  CB  THR A 125      72.329  32.369 103.193  1.00  0.00           C
ATOM   2085  OG1 THR A 125      71.439  31.279 103.043  1.00  0.00           O
ATOM   2087  CG2 THR A 125      73.739  31.809 103.223  1.00  0.00           C
ATOM   2091  C   THR A 125      73.009  34.249 104.772  1.00  0.00           C
ATOM   2092  O   THR A 125      74.039  33.999 105.393  1.00  0.00           O
ATOM   2093  N   GLY A 126      72.679  35.509 104.433  1.00  0.00           N
ATOM   2095  CA  GLY A 126      73.469  36.699 104.753  1.00  0.00           C
ATOM   2098  C   GLY A 126      74.269  37.149 103.583  1.00  0.00           C
ATOM   2099  O   GLY A 126      75.219  37.919 103.723  1.00  0.00           O
ATOM   2100  N   GLN A 127      73.899  36.679 102.373  1.00  0.00           N
ATOM   2102  CA  GLN A 127      74.669  36.859 101.173  1.00  0.00           C
ATOM   2104  CB  GLN A 127      74.929  35.479 100.543  1.00  0.00           C
ATOM   2107  CG  GLN A 127      75.819  35.469  99.271  1.00  0.00           C
ATOM   2110  CD  GLN A 127      77.279  35.779  99.583  1.00  0.00           C
ATOM   2111  OE1 GLN A 127      77.719  35.789 100.732  1.00  0.00           O
ATOM   2112  NE2 GLN A 127      78.069  36.029  98.522  1.00  0.00           N
ATOM   2115  C   GLN A 127      73.869  37.729 100.202  1.00  0.00           C
ATOM   2116  O   GLN A 127      72.659  37.519 100.072  1.00  0.00           O
ATOM   2117  N   PRO A 128      74.439  38.709  99.523  1.00  0.00           N
ATOM   2118  CD  PRO A 128      75.759  39.239  99.833  1.00  0.00           C
ATOM   2121  CA  PRO A 128      73.799  39.449  98.442  1.00  0.00           C
ATOM   2123  CB  PRO A 128      74.919  40.329  97.893  1.00  0.00           C
ATOM   2126  CG  PRO A 128      75.819  40.579  99.103  1.00  0.00           C
ATOM   2129  C   PRO A 128      73.119  38.649  97.333  1.00  0.00           C
ATOM   2130  O   PRO A 128      73.629  37.619  96.891  1.00  0.00           O
ATOM   2131  N   ILE A 129      71.979  39.149  96.833  1.00  0.00           N
ATOM   2133  CA  ILE A 129      71.179  38.499  95.823  1.00  0.00           C
ATOM   2135  CB  ILE A 129      69.689  38.639  96.173  1.00  0.00           C
ATOM   2137  CG2 ILE A 129      68.799  37.999  95.093  1.00  0.00           C
ATOM   2141  CG1 ILE A 129      69.429  38.029  97.583  1.00  0.00           C
ATOM   2144  CD  ILE A 129      68.049  38.349  98.133  1.00  0.00           C
ATOM   2148  C   ILE A 129      71.519  39.049  94.443  1.00  0.00           C
ATOM   2149  O   ILE A 129      71.389  40.239  94.163  1.00  0.00           O
ATOM   2150  N   ARG A 130      72.029  38.169  93.533  1.00  0.00           N
ATOM   2152  CA  ARG A 130      72.329  38.529  92.152  1.00  0.00           C
ATOM   2154  CB  ARG A 130      73.779  38.139  91.763  1.00  0.00           C
ATOM   2157  CG  ARG A 130      74.839  39.119  92.233  1.00  0.00           C
ATOM   2160  CD  ARG A 130      76.189  38.839  91.573  1.00  0.00           C
ATOM   2163  NE  ARG A 130      77.119  39.969  91.891  1.00  0.00           N
ATOM   2165  CZ  ARG A 130      77.149  41.099  91.201  1.00  0.00           C
ATOM   2166  NH1 ARG A 130      76.219  41.449  90.333  1.00  0.00           N
ATOM   2169  NH2 ARG A 130      78.209  41.869  91.403  1.00  0.00           N
ATOM   2172  C   ARG A 130      71.459  37.899  91.092  1.00  0.00           C
ATOM   2173  O   ARG A 130      71.399  38.399  89.982  1.00  0.00           O
ATOM   2174  N   TRP A 131      70.829  36.749  91.373  1.00  0.00           N
ATOM   2176  CA  TRP A 131      70.219  35.949  90.333  1.00  0.00           C
ATOM   2178  CB  TRP A 131      71.109  34.779  89.842  1.00  0.00           C
ATOM   2181  CG  TRP A 131      72.439  35.219  89.322  1.00  0.00           C
ATOM   2182  CD1 TRP A 131      72.629  35.809  88.113  1.00  0.00           C
ATOM   2184  NE1 TRP A 131      73.969  36.059  87.913  1.00  0.00           N
ATOM   2186  CE2 TRP A 131      74.649  35.689  89.032  1.00  0.00           C
ATOM   2187  CD2 TRP A 131      73.729  35.139  89.951  1.00  0.00           C
ATOM   2188  CE3 TRP A 131      74.169  34.669  91.193  1.00  0.00           C
ATOM   2190  CZ3 TRP A 131      75.529  34.779  91.503  1.00  0.00           C
ATOM   2192  CZ2 TRP A 131      75.979  35.839  89.363  1.00  0.00           C
ATOM   2194  CH2 TRP A 131      76.419  35.359  90.603  1.00  0.00           C
ATOM   2196  C   TRP A 131      68.949  35.369  90.863  1.00  0.00           C
ATOM   2197  O   TRP A 131      68.719  35.309  92.073  1.00  0.00           O
ATOM   2198  N   GLU A 132      68.089  34.899  89.932  1.00  0.00           N
ATOM   2200  CA  GLU A 132      66.739  34.479  90.173  1.00  0.00           C
ATOM   2202  CB  GLU A 132      65.979  34.089  88.892  1.00  0.00           C
ATOM   2205  CG  GLU A 132      66.399  32.739  88.253  1.00  0.00           C
ATOM   2208  CD  GLU A 132      65.419  32.279  87.183  1.00  0.00           C
ATOM   2209  OE1 GLU A 132      64.429  32.999  86.912  1.00  0.00           O
ATOM   2210  OE2 GLU A 132      65.639  31.129  86.702  1.00  0.00           O
ATOM   2211  C   GLU A 132      66.649  33.359  91.162  1.00  0.00           C
ATOM   2212  O   GLU A 132      65.699  33.309  91.912  1.00  0.00           O
ATOM   2213  N   GLY A 133      67.639  32.449  91.212  1.00  0.00           N
ATOM   2215  CA  GLY A 133      67.679  31.399  92.223  1.00  0.00           C
ATOM   2218  C   GLY A 133      67.679  31.909  93.632  1.00  0.00           C
ATOM   2219  O   GLY A 133      66.859  31.529  94.462  1.00  0.00           O
ATOM   2220  N   ARG A 134      68.599  32.849  93.942  1.00  0.00           N
ATOM   2222  CA  ARG A 134      68.729  33.439  95.262  1.00  0.00           C
ATOM   2224  CB  ARG A 134      69.969  34.349  95.413  1.00  0.00           C
ATOM   2227  CG  ARG A 134      71.319  33.629  95.521  1.00  0.00           C
ATOM   2230  CD  ARG A 134      71.349  32.579  96.632  1.00  0.00           C
ATOM   2233  NE  ARG A 134      72.779  32.159  96.743  1.00  0.00           N
ATOM   2235  CZ  ARG A 134      73.669  32.869  97.423  1.00  0.00           C
ATOM   2236  NH1 ARG A 134      73.349  33.949  98.113  1.00  0.00           N
ATOM   2239  NH2 ARG A 134      74.929  32.509  97.412  1.00  0.00           N
ATOM   2242  C   ARG A 134      67.519  34.239  95.633  1.00  0.00           C
ATOM   2243  O   ARG A 134      66.989  34.119  96.732  1.00  0.00           O
ATOM   2244  N   ALA A 135      67.039  35.019  94.652  1.00  0.00           N
ATOM   2246  CA  ALA A 135      65.809  35.729  94.763  1.00  0.00           C
ATOM   2248  CB  ALA A 135      65.619  36.519  93.463  1.00  0.00           C
ATOM   2252  C   ALA A 135      64.649  34.769  95.013  1.00  0.00           C
ATOM   2253  O   ALA A 135      63.909  34.929  95.983  1.00  0.00           O
ATOM   2254  N   SER A 136      64.489  33.709  94.213  1.00  0.00           N
ATOM   2256  CA  SER A 136      63.419  32.739  94.303  1.00  0.00           C
ATOM   2258  CB  SER A 136      63.459  31.639  93.193  1.00  0.00           C
ATOM   2261  OG  SER A 136      62.879  32.099  91.962  1.00  0.00           O
ATOM   2263  C   SER A 136      63.409  32.049  95.641  1.00  0.00           C
ATOM   2264  O   SER A 136      62.379  32.019  96.312  1.00  0.00           O
ATOM   2265  N   ASN A 137      64.579  31.579  96.113  1.00  0.00           N
ATOM   2267  CA  ASN A 137      64.709  31.079  97.462  1.00  0.00           C
ATOM   2269  CB  ASN A 137      66.149  30.549  97.723  1.00  0.00           C
ATOM   2272  CG  ASN A 137      66.409  29.209  97.052  1.00  0.00           C
ATOM   2273  OD1 ASN A 137      67.379  29.069  96.312  1.00  0.00           O
ATOM   2274  ND2 ASN A 137      65.559  28.189  97.292  1.00  0.00           N
ATOM   2277  C   ASN A 137      64.399  32.079  98.562  1.00  0.00           C
ATOM   2278  O   ASN A 137      63.689  31.749  99.503  1.00  0.00           O
ATOM   2279  N   PHE A 138      64.919  33.329  98.483  1.00  0.00           N
ATOM   2281  CA  PHE A 138      64.629  34.349  99.473  1.00  0.00           C
ATOM   2283  CB  PHE A 138      65.569  35.589  99.333  1.00  0.00           C
ATOM   2286  CG  PHE A 138      65.479  36.519 100.521  1.00  0.00           C
ATOM   2287  CD1 PHE A 138      65.729  36.039 101.822  1.00  0.00           C
ATOM   2289  CE1 PHE A 138      65.709  36.909 102.923  1.00  0.00           C
ATOM   2291  CZ  PHE A 138      65.479  38.279 102.742  1.00  0.00           C
ATOM   2293  CD2 PHE A 138      65.239  37.889 100.363  1.00  0.00           C
ATOM   2295  CE2 PHE A 138      65.259  38.769 101.452  1.00  0.00           C
ATOM   2297  C   PHE A 138      63.159  34.729  99.482  1.00  0.00           C
ATOM   2298  O   PHE A 138      62.529  34.829 100.533  1.00  0.00           O
ATOM   2299  N   ALA A 139      62.509  34.839  98.312  1.00  0.00           N
ATOM   2301  CA  ALA A 139      61.059  34.949  98.243  1.00  0.00           C
ATOM   2303  CB  ALA A 139      60.609  35.129  96.783  1.00  0.00           C
ATOM   2307  C   ALA A 139      60.319  33.759  98.852  1.00  0.00           C
ATOM   2308  O   ALA A 139      59.349  33.909  99.593  1.00  0.00           O
ATOM   2309  N   ASP A 140      60.769  32.529  98.572  1.00  0.00           N
ATOM   2311  CA  ASP A 140      60.229  31.319  99.163  1.00  0.00           C
ATOM   2313  CB  ASP A 140      60.889  30.069  98.513  1.00  0.00           C
ATOM   2316  CG  ASP A 140      60.479  29.789  97.073  1.00  0.00           C
ATOM   2317  OD1 ASP A 140      59.399  30.249  96.643  1.00  0.00           O
ATOM   2318  OD2 ASP A 140      61.199  28.979  96.423  1.00  0.00           O
ATOM   2319  C   ASP A 140      60.339  31.259 100.683  1.00  0.00           C
ATOM   2320  O   ASP A 140      59.339  31.009 101.352  1.00  0.00           O
ATOM   2321  N   TYR A 141      61.519  31.589 101.253  1.00  0.00           N
ATOM   2323  CA  TYR A 141      61.699  31.739 102.673  1.00  0.00           C
ATOM   2325  CB  TYR A 141      63.169  32.159 102.923  1.00  0.00           C
ATOM   2328  CG  TYR A 141      63.429  32.339 104.391  1.00  0.00           C
ATOM   2329  CD1 TYR A 141      63.589  31.229 105.242  1.00  0.00           C
ATOM   2331  CE1 TYR A 141      63.799  31.429 106.613  1.00  0.00           C
ATOM   2333  CZ  TYR A 141      63.749  32.719 107.143  1.00  0.00           C
ATOM   2334  OH  TYR A 141      63.999  32.939 108.503  1.00  0.00           O
ATOM   2336  CD2 TYR A 141      63.359  33.629 104.943  1.00  0.00           C
ATOM   2338  CE2 TYR A 141      63.449  33.799 106.322  1.00  0.00           C
ATOM   2340  C   TYR A 141      60.789  32.789 103.293  1.00  0.00           C
ATOM   2341  O   TYR A 141      60.199  32.589 104.353  1.00  0.00           O
ATOM   2342  N   LEU A 142      60.699  33.959 102.642  1.00  0.00           N
ATOM   2344  CA  LEU A 142      59.839  35.019 103.113  1.00  0.00           C
ATOM   2346  CB  LEU A 142      60.089  36.339 102.373  1.00  0.00           C
ATOM   2349  CG  LEU A 142      61.499  36.939 102.562  1.00  0.00           C
ATOM   2351  CD1 LEU A 142      61.679  38.109 101.603  1.00  0.00           C
ATOM   2355  CD2 LEU A 142      61.809  37.359 104.003  1.00  0.00           C
ATOM   2359  C   LEU A 142      58.369  34.649 103.103  1.00  0.00           C
ATOM   2360  O   LEU A 142      57.669  34.889 104.082  1.00  0.00           O
ATOM   2361  N   LEU A 143      57.859  33.999 102.052  1.00  0.00           N
ATOM   2363  CA  LEU A 143      56.509  33.489 102.093  1.00  0.00           C
ATOM   2365  CB  LEU A 143      56.099  32.949 100.703  1.00  0.00           C
ATOM   2368  CG  LEU A 143      55.999  34.019  99.602  1.00  0.00           C
ATOM   2370  CD1 LEU A 143      55.009  33.569  98.542  1.00  0.00           C
ATOM   2374  CD2 LEU A 143      55.539  35.399 100.083  1.00  0.00           C
ATOM   2378  C   LEU A 143      56.229  32.429 103.153  1.00  0.00           C
ATOM   2379  O   LEU A 143      55.219  32.489 103.843  1.00  0.00           O
ATOM   2380  N   LYS A 144      57.139  31.439 103.312  1.00  0.00           N
ATOM   2382  CA  LYS A 144      57.019  30.409 104.322  1.00  0.00           C
ATOM   2384  CB  LYS A 144      58.029  29.259 104.092  1.00  0.00           C
ATOM   2387  CG  LYS A 144      57.799  28.469 102.793  1.00  0.00           C
ATOM   2390  CD  LYS A 144      58.989  27.519 102.552  1.00  0.00           C
ATOM   2393  CE  LYS A 144      59.009  26.759 101.212  1.00  0.00           C
ATOM   2396  NZ  LYS A 144      58.079  25.619 101.182  1.00  0.00           N
ATOM   2400  C   LYS A 144      57.149  30.869 105.773  1.00  0.00           C
ATOM   2401  O   LYS A 144      56.399  30.439 106.632  1.00  0.00           O
ATOM   2402  N   ASN A 145      58.119  31.759 106.083  1.00  0.00           N
ATOM   2404  CA  ASN A 145      58.429  32.169 107.443  1.00  0.00           C
ATOM   2406  CB  ASN A 145      59.939  31.949 107.723  1.00  0.00           C
ATOM   2409  CG  ASN A 145      60.269  30.469 107.692  1.00  0.00           C
ATOM   2410  OD1 ASN A 145      60.989  29.979 106.822  1.00  0.00           O
ATOM   2411  ND2 ASN A 145      59.709  29.699 108.662  1.00  0.00           N
ATOM   2414  C   ASN A 145      58.189  33.639 107.782  1.00  0.00           C
ATOM   2415  O   ASN A 145      58.219  34.009 108.962  1.00  0.00           O
ATOM   2416  N   ARG A 146      57.989  34.529 106.803  1.00  0.00           N
ATOM   2418  CA  ARG A 146      57.889  35.969 107.043  1.00  0.00           C
ATOM   2420  CB  ARG A 146      59.079  36.769 106.442  1.00  0.00           C
ATOM   2423  CG  ARG A 146      60.409  36.539 107.183  1.00  0.00           C
ATOM   2426  CD  ARG A 146      60.469  37.249 108.533  1.00  0.00           C
ATOM   2429  NE  ARG A 146      61.669  36.739 109.253  1.00  0.00           N
ATOM   2431  CZ  ARG A 146      61.669  35.619 109.962  1.00  0.00           C
ATOM   2432  NH1 ARG A 146      60.649  34.789 110.022  1.00  0.00           N
ATOM   2435  NH2 ARG A 146      62.729  35.319 110.673  1.00  0.00           N
ATOM   2438  C   ARG A 146      56.589  36.559 106.543  1.00  0.00           C
ATOM   2439  O   ARG A 146      56.439  37.779 106.532  1.00  0.00           O
ATOM   2440  N   LEU A 147      55.609  35.739 106.153  1.00  0.00           N
ATOM   2442  CA  LEU A 147      54.309  36.279 105.793  1.00  0.00           C
ATOM   2444  CB  LEU A 147      53.409  35.259 105.072  1.00  0.00           C
ATOM   2447  CG  LEU A 147      52.179  35.869 104.372  1.00  0.00           C
ATOM   2449  CD1 LEU A 147      52.599  36.709 103.153  1.00  0.00           C
ATOM   2453  CD2 LEU A 147      51.199  34.779 103.923  1.00  0.00           C
ATOM   2457  C   LEU A 147      53.599  36.899 106.993  1.00  0.00           C
ATOM   2458  O   LEU A 147      53.569  36.349 108.103  1.00  0.00           O
ATOM   2459  N   LYS A 148      53.009  38.069 106.753  1.00  0.00           N
ATOM   2461  CA  LYS A 148      52.259  38.859 107.692  1.00  0.00           C
ATOM   2463  CB  LYS A 148      52.909  40.239 107.943  1.00  0.00           C
ATOM   2466  CG  LYS A 148      54.379  40.219 108.382  1.00  0.00           C
ATOM   2469  CD  LYS A 148      54.899  41.639 108.673  1.00  0.00           C
ATOM   2472  CE  LYS A 148      54.749  42.639 107.522  1.00  0.00           C
ATOM   2475  NZ  LYS A 148      55.079  44.019 107.943  1.00  0.00           N
ATOM   2479  C   LYS A 148      50.889  39.169 107.113  1.00  0.00           C
ATOM   2480  O   LYS A 148      50.699  39.179 105.893  1.00  0.00           O
ATOM   2481  N   SER A 149      49.939  39.499 107.993  1.00  0.00           N
ATOM   2483  CA  SER A 149      48.579  39.789 107.613  1.00  0.00           C
ATOM   2485  CB  SER A 149      47.659  38.609 108.003  1.00  0.00           C
ATOM   2488  OG  SER A 149      47.919  37.499 107.132  1.00  0.00           O
ATOM   2490  C   SER A 149      48.159  41.139 108.183  1.00  0.00           C
ATOM   2491  O   SER A 149      48.609  41.569 109.243  1.00  0.00           O
ATOM   2492  N   ARG A 150      47.329  41.889 107.443  1.00  0.00           N
ATOM   2494  CA  ARG A 150      46.799  43.189 107.842  1.00  0.00           C
ATOM   2496  CB  ARG A 150      47.679  44.419 107.452  1.00  0.00           C
ATOM   2499  CG  ARG A 150      47.799  44.699 105.942  1.00  0.00           C
ATOM   2502  CD  ARG A 150      49.159  45.249 105.452  1.00  0.00           C
ATOM   2505  NE  ARG A 150      49.229  46.729 105.641  1.00  0.00           N
ATOM   2507  CZ  ARG A 150      48.769  47.599 104.742  1.00  0.00           C
ATOM   2508  NH1 ARG A 150      47.889  47.269 103.833  1.00  0.00           N
ATOM   2511  NH2 ARG A 150      48.979  48.899 104.803  1.00  0.00           N
ATOM   2514  C   ARG A 150      45.469  43.269 107.113  1.00  0.00           C
ATOM   2515  O   ARG A 150      45.079  42.339 106.413  1.00  0.00           O
ATOM   2516  N   SER A 151      44.719  44.359 107.303  1.00  0.00           N
ATOM   2518  CA  SER A 151      43.439  44.529 106.643  1.00  0.00           C
ATOM   2520  CB  SER A 151      42.219  44.159 107.562  1.00  0.00           C
ATOM   2523  OG  SER A 151      42.129  44.999 108.712  1.00  0.00           O
ATOM   2525  C   SER A 151      43.329  45.959 106.173  1.00  0.00           C
ATOM   2526  O   SER A 151      43.859  46.899 106.771  1.00  0.00           O
ATOM   2527  N   ASN A 152      42.609  46.179 105.052  1.00  0.00           N
ATOM   2529  CA  ASN A 152      41.999  47.479 104.803  1.00  0.00           C
ATOM   2531  CB  ASN A 152      41.349  47.629 103.413  1.00  0.00           C
ATOM   2534  CG  ASN A 152      42.239  47.169 102.292  1.00  0.00           C
ATOM   2535  OD1 ASN A 152      42.989  47.969 101.722  1.00  0.00           O
ATOM   2536  ND2 ASN A 152      42.099  45.899 101.863  1.00  0.00           N
ATOM   2539  C   ASN A 152      40.859  47.739 105.753  1.00  0.00           C
ATOM   2540  O   ASN A 152      40.569  48.859 106.162  1.00  0.00           O
ATOM   2541  N   GLY A 153      40.129  46.649 106.053  1.00  0.00           N
ATOM   2543  CA  GLY A 153      38.819  46.669 106.673  1.00  0.00           C
ATOM   2546  C   GLY A 153      37.799  46.049 105.773  1.00  0.00           C
ATOM   2547  O   GLY A 153      36.849  45.429 106.223  1.00  0.00           O
ATOM   2548  N   LEU A 154      38.029  46.129 104.453  1.00  0.00           N
ATOM   2550  CA  LEU A 154      37.209  45.449 103.463  1.00  0.00           C
ATOM   2552  CB  LEU A 154      37.129  46.289 102.152  1.00  0.00           C
ATOM   2555  CG  LEU A 154      36.069  47.419 102.143  1.00  0.00           C
ATOM   2557  CD1 LEU A 154      36.339  48.619 103.033  1.00  0.00           C
ATOM   2561  CD2 LEU A 154      35.829  47.909 100.703  1.00  0.00           C
ATOM   2565  C   LEU A 154      37.789  44.099 103.092  1.00  0.00           C
ATOM   2566  O   LEU A 154      37.089  43.209 102.642  1.00  0.00           O
ATOM   2567  N   ARG A 155      39.109  43.929 103.262  1.00  0.00           N
ATOM   2569  CA  ARG A 155      39.859  42.809 102.733  1.00  0.00           C
ATOM   2571  CB  ARG A 155      40.179  42.919 101.223  1.00  0.00           C
ATOM   2574  CG  ARG A 155      38.929  42.699 100.353  1.00  0.00           C
ATOM   2577  CD  ARG A 155      39.209  42.569  98.872  1.00  0.00           C
ATOM   2580  NE  ARG A 155      39.849  43.849  98.433  1.00  0.00           N
ATOM   2582  CZ  ARG A 155      39.199  44.829  97.832  1.00  0.00           C
ATOM   2583  NH1 ARG A 155      37.909  44.849  97.613  1.00  0.00           N
ATOM   2586  NH2 ARG A 155      39.869  45.849  97.353  1.00  0.00           N
ATOM   2589  C   ARG A 155      41.129  42.619 103.513  1.00  0.00           C
ATOM   2590  O   ARG A 155      41.629  43.569 104.132  1.00  0.00           O
ATOM   2591  N   ILE A 156      41.719  41.399 103.483  1.00  0.00           N
ATOM   2593  CA  ILE A 156      43.059  41.119 103.973  1.00  0.00           C
ATOM   2595  CB  ILE A 156      43.219  39.649 104.372  1.00  0.00           C
ATOM   2597  CG2 ILE A 156      43.469  38.739 103.162  1.00  0.00           C
ATOM   2601  CG1 ILE A 156      44.279  39.359 105.472  1.00  0.00           C
ATOM   2604  CD  ILE A 156      45.739  39.349 105.052  1.00  0.00           C
ATOM   2608  C   ILE A 156      44.069  41.569 102.923  1.00  0.00           C
ATOM   2609  O   ILE A 156      43.859  41.459 101.713  1.00  0.00           O
ATOM   2610  N   ILE A 157      45.199  42.099 103.402  1.00  0.00           N
ATOM   2612  CA  ILE A 157      46.349  42.419 102.593  1.00  0.00           C
ATOM   2614  CB  ILE A 157      46.659  43.909 102.572  1.00  0.00           C
ATOM   2616  CG2 ILE A 157      48.059  44.209 102.003  1.00  0.00           C
ATOM   2620  CG1 ILE A 157      45.569  44.609 101.753  1.00  0.00           C
ATOM   2623  CD  ILE A 157      45.359  46.049 102.163  1.00  0.00           C
ATOM   2627  C   ILE A 157      47.509  41.669 103.141  1.00  0.00           C
ATOM   2628  O   ILE A 157      47.869  41.749 104.313  1.00  0.00           O
ATOM   2629  N   TYR A 158      48.149  40.889 102.283  1.00  0.00           N
ATOM   2631  CA  TYR A 158      49.269  40.069 102.663  1.00  0.00           C
ATOM   2633  CB  TYR A 158      49.319  38.839 101.743  1.00  0.00           C
ATOM   2636  CG  TYR A 158      48.189  37.939 102.152  1.00  0.00           C
ATOM   2637  CD1 TYR A 158      48.369  37.099 103.262  1.00  0.00           C
ATOM   2639  CE1 TYR A 158      47.369  36.189 103.632  1.00  0.00           C
ATOM   2641  CZ  TYR A 158      46.149  36.169 102.943  1.00  0.00           C
ATOM   2642  OH  TYR A 158      45.169  35.239 103.323  1.00  0.00           O
ATOM   2644  CD2 TYR A 158      46.959  37.929 101.483  1.00  0.00           C
ATOM   2646  CE2 TYR A 158      45.939  37.049 101.883  1.00  0.00           C
ATOM   2648  C   TYR A 158      50.519  40.899 102.613  1.00  0.00           C
ATOM   2649  O   TYR A 158      50.639  41.799 101.783  1.00  0.00           O
ATOM   2650  N   SER A 159      51.509  40.679 103.483  1.00  0.00           N
ATOM   2652  CA  SER A 159      52.699  41.519 103.533  1.00  0.00           C
ATOM   2654  CB  SER A 159      52.539  42.719 104.523  1.00  0.00           C
ATOM   2657  OG  SER A 159      53.769  43.419 104.812  1.00  0.00           O
ATOM   2659  C   SER A 159      53.909  40.699 103.872  1.00  0.00           C
ATOM   2660  O   SER A 159      53.869  39.829 104.742  1.00  0.00           O
ATOM   2661  N   VAL A 160      55.019  40.999 103.193  1.00  0.00           N
ATOM   2663  CA  VAL A 160      56.359  40.589 103.533  1.00  0.00           C
ATOM   2665  CB  VAL A 160      57.009  39.799 102.403  1.00  0.00           C
ATOM   2667  CG1 VAL A 160      58.539  39.689 102.513  1.00  0.00           C
ATOM   2671  CG2 VAL A 160      56.409  38.379 102.373  1.00  0.00           C
ATOM   2675  C   VAL A 160      57.159  41.849 103.833  1.00  0.00           C
ATOM   2676  O   VAL A 160      57.059  42.849 103.122  1.00  0.00           O
ATOM   2677  N   THR A 161      57.979  41.829 104.912  1.00  0.00           N
ATOM   2679  CA  THR A 161      58.959  42.889 105.173  1.00  0.00           C
ATOM   2681  CB  THR A 161      58.909  43.559 106.553  1.00  0.00           C
ATOM   2683  OG1 THR A 161      57.649  44.149 106.833  1.00  0.00           O
ATOM   2685  CG2 THR A 161      59.869  44.759 106.613  1.00  0.00           C
ATOM   2689  C   THR A 161      60.349  42.289 105.052  1.00  0.00           C
ATOM   2690  O   THR A 161      60.659  41.269 105.662  1.00  0.00           O
ATOM   2691  N   ILE A 162      61.209  42.969 104.271  1.00  0.00           N
ATOM   2693  CA  ILE A 162      62.639  42.729 104.183  1.00  0.00           C
ATOM   2695  CB  ILE A 162      63.109  42.559 102.733  1.00  0.00           C
ATOM   2697  CG2 ILE A 162      64.629  42.319 102.673  1.00  0.00           C
ATOM   2701  CG1 ILE A 162      62.339  41.429 102.023  1.00  0.00           C
ATOM   2704  CD  ILE A 162      62.509  41.459 100.493  1.00  0.00           C
ATOM   2708  C   ILE A 162      63.329  43.939 104.753  1.00  0.00           C
ATOM   2709  O   ILE A 162      62.959  45.089 104.503  1.00  0.00           O
ATOM   2710  N   ASN A 163      64.379  43.729 105.543  1.00  0.00           N
ATOM   2712  CA  ASN A 163      65.269  44.759 105.992  1.00  0.00           C
ATOM   2714  CB  ASN A 163      65.639  44.569 107.493  1.00  0.00           C
ATOM   2717  CG  ASN A 163      66.219  43.199 107.812  1.00  0.00           C
ATOM   2718  OD1 ASN A 163      66.139  42.199 107.083  1.00  0.00           O
ATOM   2719  ND2 ASN A 163      66.869  43.109 108.992  1.00  0.00           N
ATOM   2722  C   ASN A 163      66.489  44.849 105.093  1.00  0.00           C
ATOM   2723  O   ASN A 163      67.069  43.859 104.652  1.00  0.00           O
ATOM   2724  N   MET A 164      66.909  46.079 104.763  1.00  0.00           N
ATOM   2726  CA  MET A 164      68.129  46.339 104.043  1.00  0.00           C
ATOM   2728  CB  MET A 164      68.049  47.709 103.312  1.00  0.00           C
ATOM   2731  CG  MET A 164      66.849  47.809 102.353  1.00  0.00           C
ATOM   2734  SD  MET A 164      66.719  49.429 101.543  1.00  0.00           S
ATOM   2735  CE  MET A 164      67.129  48.819  99.893  1.00  0.00           C
ATOM   2739  C   MET A 164      69.319  46.309 104.993  1.00  0.00           C
ATOM   2740  O   MET A 164      69.199  46.359 106.212  1.00  0.00           O
ATOM   2741  N   VAL A 165      70.539  46.209 104.423  1.00  0.00           N
ATOM   2743  CA  VAL A 165      71.769  46.229 105.173  1.00  0.00           C
ATOM   2745  CB  VAL A 165      73.019  45.869 104.363  1.00  0.00           C
ATOM   2747  CG1 VAL A 165      72.839  44.509 103.662  1.00  0.00           C
ATOM   2751  CG2 VAL A 165      73.399  46.989 103.373  1.00  0.00           C
ATOM   2755  C   VAL A 165      71.949  47.569 105.922  1.00  0.00           C
ATOM   2756  O   VAL A 165      71.569  48.629 105.423  1.00  0.00           O
ATOM   2757  N   PRO A 166      72.549  47.619 107.102  1.00  0.00           N
ATOM   2758  CD  PRO A 166      72.749  46.419 107.933  1.00  0.00           C
ATOM   2761  CA  PRO A 166      72.539  48.839 107.913  1.00  0.00           C
ATOM   2763  CB  PRO A 166      73.159  48.389 109.232  1.00  0.00           C
ATOM   2766  CG  PRO A 166      72.749  46.919 109.363  1.00  0.00           C
ATOM   2769  C   PRO A 166      73.339  49.989 107.322  1.00  0.00           C
ATOM   2770  O   PRO A 166      73.189  51.139 107.753  1.00  0.00           O
ATOM   2771  N   ASN A 167      74.239  49.699 106.372  1.00  0.00           N
ATOM   2773  CA  ASN A 167      75.049  50.659 105.653  1.00  0.00           C
ATOM   2775  CB  ASN A 167      76.539  50.209 105.673  1.00  0.00           C
ATOM   2778  CG  ASN A 167      77.509  51.289 105.192  1.00  0.00           C
ATOM   2779  OD1 ASN A 167      78.119  51.169 104.123  1.00  0.00           O
ATOM   2780  ND2 ASN A 167      77.689  52.339 106.022  1.00  0.00           N
ATOM   2783  C   ASN A 167      74.469  50.849 104.253  1.00  0.00           C
ATOM   2784  O   ASN A 167      75.159  51.199 103.302  1.00  0.00           O
ATOM   2785  N   HIS A 168      73.149  50.619 104.073  1.00  0.00           N
ATOM   2787  CA  HIS A 168      72.459  50.729 102.803  1.00  0.00           C
ATOM   2789  CB  HIS A 168      70.929  50.429 102.933  1.00  0.00           C
ATOM   2792  ND1 HIS A 168      69.419  52.409 103.063  1.00  0.00           N
ATOM   2793  CG  HIS A 168      70.139  51.439 103.732  1.00  0.00           C
ATOM   2794  CE1 HIS A 168      68.749  53.059 104.003  1.00  0.00           C
ATOM   2796  NE2 HIS A 168      69.009  52.569 105.233  1.00  0.00           N
ATOM   2798  CD2 HIS A 168      69.889  51.519 105.072  1.00  0.00           C
ATOM   2800  C   HIS A 168      72.599  52.089 102.183  1.00  0.00           C
ATOM   2801  O   HIS A 168      72.879  52.189 100.992  1.00  0.00           O
ATOM   2802  N   LEU A 169      72.439  53.169 102.972  1.00  0.00           N
ATOM   2804  CA  LEU A 169      72.559  54.529 102.482  1.00  0.00           C
ATOM   2806  CB  LEU A 169      72.119  55.509 103.583  1.00  0.00           C
ATOM   2809  CG  LEU A 169      71.879  56.959 103.122  1.00  0.00           C
ATOM   2811  CD1 LEU A 169      70.979  57.669 104.132  1.00  0.00           C
ATOM   2815  CD2 LEU A 169      73.169  57.779 102.913  1.00  0.00           C
ATOM   2819  C   LEU A 169      73.939  54.859 101.962  1.00  0.00           C
ATOM   2820  O   LEU A 169      74.079  55.319 100.833  1.00  0.00           O
ATOM   2821  N   ASP A 170      74.989  54.559 102.733  1.00  0.00           N
ATOM   2823  CA  ASP A 170      76.349  54.859 102.333  1.00  0.00           C
ATOM   2825  CB  ASP A 170      77.259  54.689 103.572  1.00  0.00           C
ATOM   2828  CG  ASP A 170      76.809  55.569 104.742  1.00  0.00           C
ATOM   2829  OD1 ASP A 170      76.209  56.649 104.531  1.00  0.00           O
ATOM   2830  OD2 ASP A 170      77.109  55.169 105.902  1.00  0.00           O
ATOM   2831  C   ASP A 170      76.779  54.019 101.113  1.00  0.00           C
ATOM   2832  O   ASP A 170      77.439  54.509 100.192  1.00  0.00           O
ATOM   2833  N   LYS A 171      76.329  52.749 101.033  1.00  0.00           N
ATOM   2835  CA  LYS A 171      76.559  51.859  99.912  1.00  0.00           C
ATOM   2837  CB  LYS A 171      76.189  50.429 100.373  1.00  0.00           C
ATOM   2840  CG  LYS A 171      76.749  49.359  99.433  1.00  0.00           C
ATOM   2843  CD  LYS A 171      76.799  47.969 100.093  1.00  0.00           C
ATOM   2846  CE  LYS A 171      77.529  46.949  99.213  1.00  0.00           C
ATOM   2849  NZ  LYS A 171      77.609  45.619  99.842  1.00  0.00           N
ATOM   2853  C   LYS A 171      75.759  52.229  98.662  1.00  0.00           C
ATOM   2854  O   LYS A 171      76.169  51.969  97.533  1.00  0.00           O
ATOM   2855  N   ARG A 172      74.599  52.879  98.812  1.00  0.00           N
ATOM   2857  CA  ARG A 172      73.869  53.499  97.733  1.00  0.00           C
ATOM   2859  CB  ARG A 172      72.399  53.609  98.173  1.00  0.00           C
ATOM   2862  CG  ARG A 172      71.429  54.209  97.132  1.00  0.00           C
ATOM   2865  CD  ARG A 172      69.959  54.119  97.552  1.00  0.00           C
ATOM   2868  NE  ARG A 172      69.759  54.889  98.812  1.00  0.00           N
ATOM   2870  CZ  ARG A 172      69.719  54.399 100.043  1.00  0.00           C
ATOM   2871  NH1 ARG A 172      69.829  53.139 100.353  1.00  0.00           N
ATOM   2874  NH2 ARG A 172      69.499  55.219 101.053  1.00  0.00           N
ATOM   2877  C   ARG A 172      74.399  54.859  97.342  1.00  0.00           C
ATOM   2878  O   ARG A 172      74.389  55.239  96.173  1.00  0.00           O
ATOM   2879  N   ALA A 173      74.969  55.619  98.302  1.00  0.00           N
ATOM   2881  CA  ALA A 173      75.729  56.819  98.063  1.00  0.00           C
ATOM   2883  CB  ALA A 173      76.099  57.489  99.391  1.00  0.00           C
ATOM   2887  C   ALA A 173      76.959  56.539  97.223  1.00  0.00           C
ATOM   2888  O   ALA A 173      77.279  57.289  96.302  1.00  0.00           O
ATOM   2889  N   HIS A 174      77.619  55.379  97.493  1.00  0.00           N
ATOM   2891  CA  HIS A 174      78.819  54.899  96.853  1.00  0.00           C
ATOM   2893  CB  HIS A 174      79.259  53.489  97.312  1.00  0.00           C
ATOM   2896  ND1 HIS A 174      80.189  52.249  99.222  1.00  0.00           N
ATOM   2897  CG  HIS A 174      79.879  53.469  98.662  1.00  0.00           C
ATOM   2898  CE1 HIS A 174      80.619  52.539 100.433  1.00  0.00           C
ATOM   2900  NE2 HIS A 174      80.659  53.869 100.653  1.00  0.00           N
ATOM   2902  CD2 HIS A 174      80.169  54.469  99.523  1.00  0.00           C
ATOM   2904  C   HIS A 174      78.799  54.919  95.342  1.00  0.00           C
ATOM   2905  O   HIS A 174      79.829  55.209  94.723  1.00  0.00           O
ATOM   2906  N   LYS A 175      77.639  54.679  94.702  1.00  0.00           N
ATOM   2908  CA  LYS A 175      77.459  54.749  93.262  1.00  0.00           C
ATOM   2910  CB  LYS A 175      75.949  54.579  92.943  1.00  0.00           C
ATOM   2913  CG  LYS A 175      75.319  53.269  93.452  1.00  0.00           C
ATOM   2916  CD  LYS A 175      76.029  52.039  92.852  1.00  0.00           C
ATOM   2919  CE  LYS A 175      75.219  50.739  92.753  1.00  0.00           C
ATOM   2922  NZ  LYS A 175      74.539  50.469  94.023  1.00  0.00           N
ATOM   2926  C   LYS A 175      77.899  56.089  92.683  1.00  0.00           C
ATOM   2927  O   LYS A 175      78.509  56.209  91.623  1.00  0.00           O
ATOM   2928  N   TYR A 176      77.579  57.159  93.421  1.00  0.00           N
ATOM   2930  CA  TYR A 176      77.489  58.499  92.933  1.00  0.00           C
ATOM   2932  CB  TYR A 176      76.259  59.189  93.572  1.00  0.00           C
ATOM   2935  CG  TYR A 176      75.039  58.379  93.253  1.00  0.00           C
ATOM   2936  CD1 TYR A 176      74.709  58.139  91.912  1.00  0.00           C
ATOM   2938  CE1 TYR A 176      73.629  57.329  91.583  1.00  0.00           C
ATOM   2940  CZ  TYR A 176      72.829  56.779  92.583  1.00  0.00           C
ATOM   2941  OH  TYR A 176      71.699  56.029  92.213  1.00  0.00           O
ATOM   2943  CD2 TYR A 176      74.249  57.799  94.253  1.00  0.00           C
ATOM   2945  CE2 TYR A 176      73.129  57.009  93.923  1.00  0.00           C
ATOM   2947  C   TYR A 176      78.719  59.289  93.262  1.00  0.00           C
ATOM   2948  O   TYR A 176      78.879  60.419  92.812  1.00  0.00           O
ATOM   2949  N   LEU A 177      79.689  58.729  94.012  1.00  0.00           N
ATOM   2951  CA  LEU A 177      80.899  59.479  94.333  1.00  0.00           C
ATOM   2953  CB  LEU A 177      81.819  58.869  95.402  1.00  0.00           C
ATOM   2956  CG  LEU A 177      81.359  59.099  96.853  1.00  0.00           C
ATOM   2958  CD1 LEU A 177      80.119  58.259  97.163  1.00  0.00           C
ATOM   2962  CD2 LEU A 177      82.509  58.799  97.823  1.00  0.00           C
ATOM   2966  C   LEU A 177      81.709  59.929  93.122  1.00  0.00           C
ATOM   2967  O   LEU A 177      82.229  61.039  93.122  1.00  0.00           O
ATOM   2968  N   GLY A 178      81.809  59.099  92.052  1.00  0.00           N
ATOM   2970  CA  GLY A 178      82.449  59.509  90.793  1.00  0.00           C
ATOM   2973  C   GLY A 178      81.809  60.689  90.083  1.00  0.00           C
ATOM   2974  O   GLY A 178      82.489  61.549  89.522  1.00  0.00           O
ATOM   2975  N   MET A 179      80.459  60.729  90.133  1.00  0.00           N
ATOM   2977  CA  MET A 179      79.609  61.779  89.622  1.00  0.00           C
ATOM   2979  CB  MET A 179      78.119  61.339  89.723  1.00  0.00           C
ATOM   2982  CG  MET A 179      77.769  59.909  89.263  1.00  0.00           C
ATOM   2985  SD  MET A 179      77.809  59.649  87.482  1.00  0.00           S
ATOM   2986  CE  MET A 179      77.289  57.909  87.472  1.00  0.00           C
ATOM   2990  C   MET A 179      79.779  63.089  90.413  1.00  0.00           C
ATOM   2991  O   MET A 179      79.919  64.179  89.842  1.00  0.00           O
ATOM   2992  N   VAL A 180      79.739  63.019  91.772  1.00  0.00           N
ATOM   2994  CA  VAL A 180      79.889  64.219  92.602  1.00  0.00           C
ATOM   2996  CB  VAL A 180      79.479  64.059  94.073  1.00  0.00           C
ATOM   2998  CG1 VAL A 180      78.069  63.459  94.132  1.00  0.00           C
ATOM   3002  CG2 VAL A 180      80.469  63.219  94.893  1.00  0.00           C
ATOM   3006  C   VAL A 180      81.239  64.889  92.493  1.00  0.00           C
ATOM   3007  O   VAL A 180      81.299  66.109  92.353  1.00  0.00           O
ATOM   3008  N   ARG A 181      82.369  64.129  92.493  1.00  0.00           N
ATOM   3010  CA  ARG A 181      83.709  64.689  92.393  1.00  0.00           C
ATOM   3012  CB  ARG A 181      84.849  63.639  92.593  1.00  0.00           C
ATOM   3015  CG  ARG A 181      84.839  62.439  91.623  1.00  0.00           C
ATOM   3018  CD  ARG A 181      85.789  61.289  91.973  1.00  0.00           C
ATOM   3021  NE  ARG A 181      85.339  60.759  93.281  1.00  0.00           N
ATOM   3023  CZ  ARG A 181      85.379  59.499  93.682  1.00  0.00           C
ATOM   3024  NH1 ARG A 181      85.559  58.459  92.903  1.00  0.00           N
ATOM   3027  NH2 ARG A 181      85.239  59.299  94.973  1.00  0.00           N
ATOM   3030  C   ARG A 181      83.949  65.459  91.113  1.00  0.00           C
ATOM   3031  O   ARG A 181      84.569  66.519  91.103  1.00  0.00           O
ATOM   3032  N   GLN A 182      83.439  64.949  89.972  1.00  0.00           N
ATOM   3034  CA  GLN A 182      83.449  65.679  88.722  1.00  0.00           C
ATOM   3036  CB  GLN A 182      82.839  64.789  87.612  1.00  0.00           C
ATOM   3039  CG  GLN A 182      83.709  63.579  87.213  1.00  0.00           C
ATOM   3042  CD  GLN A 182      82.909  62.669  86.283  1.00  0.00           C
ATOM   3043  OE1 GLN A 182      81.749  62.979  85.992  1.00  0.00           O
ATOM   3044  NE2 GLN A 182      83.499  61.549  85.802  1.00  0.00           N
ATOM   3047  C   GLN A 182      82.699  67.019  88.732  1.00  0.00           C
ATOM   3048  O   GLN A 182      83.229  68.029  88.281  1.00  0.00           O
ATOM   3049  N   ALA A 183      81.469  67.029  89.293  1.00  0.00           N
ATOM   3051  CA  ALA A 183      80.659  68.219  89.462  1.00  0.00           C
ATOM   3053  CB  ALA A 183      79.269  67.769  89.932  1.00  0.00           C
ATOM   3057  C   ALA A 183      81.249  69.259  90.423  1.00  0.00           C
ATOM   3058  O   ALA A 183      81.249  70.459  90.163  1.00  0.00           O
ATOM   3059  N   SER A 184      81.799  68.769  91.543  1.00  0.00           N
ATOM   3061  CA  SER A 184      82.489  69.519  92.583  1.00  0.00           C
ATOM   3063  CB  SER A 184      82.949  68.499  93.673  1.00  0.00           C
ATOM   3066  OG  SER A 184      83.909  68.999  94.602  1.00  0.00           O
ATOM   3068  C   SER A 184      83.659  70.339  92.052  1.00  0.00           C
ATOM   3069  O   SER A 184      83.789  71.539  92.303  1.00  0.00           O
ATOM   3070  N   ARG A 185      84.509  69.739  91.212  1.00  0.00           N
ATOM   3072  CA  ARG A 185      85.559  70.479  90.543  1.00  0.00           C
ATOM   3074  CB  ARG A 185      86.459  69.499  89.783  1.00  0.00           C
ATOM   3077  CG  ARG A 185      87.289  68.649  90.743  1.00  0.00           C
ATOM   3080  CD  ARG A 185      88.189  67.709  89.962  1.00  0.00           C
ATOM   3083  NE  ARG A 185      88.869  66.849  90.973  1.00  0.00           N
ATOM   3085  CZ  ARG A 185      90.039  67.099  91.532  1.00  0.00           C
ATOM   3086  NH1 ARG A 185      90.749  68.169  91.263  1.00  0.00           N
ATOM   3089  NH2 ARG A 185      90.469  66.259  92.443  1.00  0.00           N
ATOM   3092  C   ARG A 185      85.139  71.559  89.573  1.00  0.00           C
ATOM   3093  O   ARG A 185      85.689  72.659  89.573  1.00  0.00           O
ATOM   3094  N   LYS A 186      84.179  71.239  88.693  1.00  0.00           N
ATOM   3096  CA  LYS A 186      83.689  72.119  87.642  1.00  0.00           C
ATOM   3098  CB  LYS A 186      82.649  71.389  86.772  1.00  0.00           C
ATOM   3101  CG  LYS A 186      83.259  70.339  85.843  1.00  0.00           C
ATOM   3104  CD  LYS A 186      82.179  69.389  85.282  1.00  0.00           C
ATOM   3107  CE  LYS A 186      81.009  70.099  84.583  1.00  0.00           C
ATOM   3110  NZ  LYS A 186      80.049  69.099  84.113  1.00  0.00           N
ATOM   3114  C   LYS A 186      83.059  73.379  88.153  1.00  0.00           C
ATOM   3115  O   LYS A 186      83.369  74.479  87.702  1.00  0.00           O
ATOM   3116  N   TYR A 187      82.179  73.219  89.143  1.00  0.00           N
ATOM   3118  CA  TYR A 187      81.359  74.309  89.602  1.00  0.00           C
ATOM   3120  CB  TYR A 187      79.969  73.739  89.982  1.00  0.00           C
ATOM   3123  CG  TYR A 187      79.269  73.279  88.743  1.00  0.00           C
ATOM   3124  CD1 TYR A 187      78.929  74.209  87.733  1.00  0.00           C
ATOM   3126  CE1 TYR A 187      78.359  73.759  86.532  1.00  0.00           C
ATOM   3128  CZ  TYR A 187      78.099  72.399  86.352  1.00  0.00           C
ATOM   3129  OH  TYR A 187      77.539  71.919  85.173  1.00  0.00           O
ATOM   3131  CD2 TYR A 187      78.959  71.929  88.553  1.00  0.00           C
ATOM   3133  CE2 TYR A 187      78.379  71.489  87.363  1.00  0.00           C
ATOM   3135  C   TYR A 187      81.989  75.019  90.781  1.00  0.00           C
ATOM   3136  O   TYR A 187      81.789  76.219  90.942  1.00  0.00           O
ATOM   3137  N   GLY A 188      82.799  74.299  91.583  1.00  0.00           N
ATOM   3139  CA  GLY A 188      83.499  74.809  92.763  1.00  0.00           C
ATOM   3142  C   GLY A 188      82.709  74.609  94.023  1.00  0.00           C
ATOM   3143  O   GLY A 188      82.989  75.209  95.052  1.00  0.00           O
ATOM   3144  N   VAL A 189      81.669  73.759  93.952  1.00  0.00           N
ATOM   3146  CA  VAL A 189      80.779  73.489  95.072  1.00  0.00           C
ATOM   3148  CB  VAL A 189      79.339  73.209  94.643  1.00  0.00           C
ATOM   3150  CG1 VAL A 189      78.429  73.049  95.882  1.00  0.00           C
ATOM   3154  CG2 VAL A 189      78.789  74.339  93.763  1.00  0.00           C
ATOM   3158  C   VAL A 189      81.299  72.259  95.793  1.00  0.00           C
ATOM   3159  O   VAL A 189      81.449  71.209  95.173  1.00  0.00           O
ATOM   3160  N   ASP A 190      81.569  72.339  97.102  1.00  0.00           N
ATOM   3162  CA  ASP A 190      82.099  71.229  97.893  1.00  0.00           C
ATOM   3164  CB  ASP A 190      82.249  71.629  99.383  1.00  0.00           C
ATOM   3167  CG  ASP A 190      82.989  70.619 100.242  1.00  0.00           C
ATOM   3168  OD1 ASP A 190      83.579  69.639  99.723  1.00  0.00           O
ATOM   3169  OD2 ASP A 190      83.009  70.849 101.483  1.00  0.00           O
ATOM   3170  C   ASP A 190      81.229  69.979  97.832  1.00  0.00           C
ATOM   3171  O   ASP A 190      80.029  70.059  98.092  1.00  0.00           O
ATOM   3172  N   GLU A 191      81.819  68.789  97.602  1.00  0.00           N
ATOM   3174  CA  GLU A 191      81.129  67.519  97.503  1.00  0.00           C
ATOM   3176  CB  GLU A 191      82.049  66.389  96.953  1.00  0.00           C
ATOM   3179  CG  GLU A 191      83.399  66.239  97.692  1.00  0.00           C
ATOM   3182  CD  GLU A 191      84.319  65.219  97.031  1.00  0.00           C
ATOM   3183  OE1 GLU A 191      83.999  63.999  97.113  1.00  0.00           O
ATOM   3184  OE2 GLU A 191      85.399  65.619  96.532  1.00  0.00           O
ATOM   3185  C   GLU A 191      80.399  67.129  98.793  1.00  0.00           C
ATOM   3186  O   GLU A 191      79.369  66.459  98.753  1.00  0.00           O
ATOM   3187  N   SER A 192      80.829  67.649  99.952  1.00  0.00           N
ATOM   3189  CA  SER A 192      80.069  67.619 101.202  1.00  0.00           C
ATOM   3191  CB  SER A 192      80.889  68.369 102.292  1.00  0.00           C
ATOM   3194  OG  SER A 192      80.199  68.619 103.533  1.00  0.00           O
ATOM   3196  C   SER A 192      78.659  68.219 101.143  1.00  0.00           C
ATOM   3197  O   SER A 192      77.699  67.619 101.613  1.00  0.00           O
ATOM   3198  N   LEU A 193      78.519  69.419 100.533  1.00  0.00           N
ATOM   3200  CA  LEU A 193      77.249  70.059 100.262  1.00  0.00           C
ATOM   3202  CB  LEU A 193      77.519  71.499  99.733  1.00  0.00           C
ATOM   3205  CG  LEU A 193      76.449  72.559 100.093  1.00  0.00           C
ATOM   3207  CD1 LEU A 193      76.909  73.989  99.733  1.00  0.00           C
ATOM   3211  CD2 LEU A 193      75.089  72.279  99.443  1.00  0.00           C
ATOM   3215  C   LEU A 193      76.389  69.249  99.283  1.00  0.00           C
ATOM   3216  O   LEU A 193      75.209  68.989  99.523  1.00  0.00           O
ATOM   3217  N   ILE A 194      76.999  68.749  98.183  1.00  0.00           N
ATOM   3219  CA  ILE A 194      76.359  67.869  97.223  1.00  0.00           C
ATOM   3221  CB  ILE A 194      77.329  67.509  96.083  1.00  0.00           C
ATOM   3223  CG2 ILE A 194      76.799  66.289  95.293  1.00  0.00           C
ATOM   3227  CG1 ILE A 194      77.549  68.669  95.093  1.00  0.00           C
ATOM   3230  CD  ILE A 194      78.779  69.529  95.312  1.00  0.00           C
ATOM   3234  C   ILE A 194      75.809  66.579  97.842  1.00  0.00           C
ATOM   3235  O   ILE A 194      74.649  66.229  97.683  1.00  0.00           O
ATOM   3236  N   LEU A 195      76.639  65.849  98.603  1.00  0.00           N
ATOM   3238  CA  LEU A 195      76.249  64.609  99.222  1.00  0.00           C
ATOM   3240  CB  LEU A 195      77.489  63.879  99.803  1.00  0.00           C
ATOM   3243  CG  LEU A 195      78.459  63.359  98.712  1.00  0.00           C
ATOM   3245  CD1 LEU A 195      79.759  62.869  99.363  1.00  0.00           C
ATOM   3249  CD2 LEU A 195      77.839  62.229  97.873  1.00  0.00           C
ATOM   3253  C   LEU A 195      75.169  64.779 100.273  1.00  0.00           C
ATOM   3254  O   LEU A 195      74.209  64.019 100.332  1.00  0.00           O
ATOM   3255  N   ALA A 196      75.269  65.839 101.092  1.00  0.00           N
ATOM   3257  CA  ALA A 196      74.249  66.189 102.043  1.00  0.00           C
ATOM   3259  CB  ALA A 196      74.769  67.379 102.842  1.00  0.00           C
ATOM   3263  C   ALA A 196      72.899  66.549 101.442  1.00  0.00           C
ATOM   3264  O   ALA A 196      71.859  66.069 101.912  1.00  0.00           O
ATOM   3265  N   ILE A 197      72.869  67.369 100.373  1.00  0.00           N
ATOM   3267  CA  ILE A 197      71.649  67.659  99.623  1.00  0.00           C
ATOM   3269  CB  ILE A 197      71.849  68.799  98.632  1.00  0.00           C
ATOM   3271  CG2 ILE A 197      70.739  68.839  97.543  1.00  0.00           C
ATOM   3275  CG1 ILE A 197      71.899  70.109  99.453  1.00  0.00           C
ATOM   3278  CD  ILE A 197      71.949  71.389  98.623  1.00  0.00           C
ATOM   3282  C   ILE A 197      71.049  66.429  98.983  1.00  0.00           C
ATOM   3283  O   ILE A 197      69.869  66.149  99.152  1.00  0.00           O
ATOM   3284  N   MET A 198      71.889  65.609  98.312  1.00  0.00           N
ATOM   3286  CA  MET A 198      71.469  64.369  97.683  1.00  0.00           C
ATOM   3288  CB  MET A 198      72.669  63.789  96.903  1.00  0.00           C
ATOM   3291  CG  MET A 198      72.259  62.759  95.833  1.00  0.00           C
ATOM   3294  SD  MET A 198      73.599  61.879  94.973  1.00  0.00           S
ATOM   3295  CE  MET A 198      74.559  63.339  94.552  1.00  0.00           C
ATOM   3299  C   MET A 198      70.919  63.359  98.682  1.00  0.00           C
ATOM   3300  O   MET A 198      69.899  62.699  98.452  1.00  0.00           O
ATOM   3301  N   GLN A 199      71.579  63.219  99.853  1.00  0.00           N
ATOM   3303  CA  GLN A 199      71.069  62.459 100.973  1.00  0.00           C
ATOM   3305  CB  GLN A 199      72.089  62.459 102.143  1.00  0.00           C
ATOM   3308  CG  GLN A 199      71.629  61.629 103.363  1.00  0.00           C
ATOM   3311  CD  GLN A 199      72.699  61.539 104.453  1.00  0.00           C
ATOM   3312  OE1 GLN A 199      73.819  61.069 104.213  1.00  0.00           O
ATOM   3313  NE2 GLN A 199      72.379  61.969 105.683  1.00  0.00           N
ATOM   3316  C   GLN A 199      69.769  62.979 101.553  1.00  0.00           C
ATOM   3317  O   GLN A 199      68.829  62.229 101.833  1.00  0.00           O
ATOM   3318  N   THR A 200      69.669  64.299 101.803  1.00  0.00           N
ATOM   3320  CA  THR A 200      68.499  64.879 102.452  1.00  0.00           C
ATOM   3322  CB  THR A 200      68.709  66.309 102.933  1.00  0.00           C
ATOM   3324  OG1 THR A 200      69.709  66.319 103.942  1.00  0.00           O
ATOM   3326  CG2 THR A 200      67.449  66.879 103.572  1.00  0.00           C
ATOM   3330  C   THR A 200      67.279  64.769 101.582  1.00  0.00           C
ATOM   3331  O   THR A 200      66.269  64.199 102.003  1.00  0.00           O
ATOM   3332  N   GLU A 201      67.419  65.209 100.323  1.00  0.00           N
ATOM   3334  CA  GLU A 201      66.339  65.229  99.363  1.00  0.00           C
ATOM   3336  CB  GLU A 201      66.849  65.949  98.072  1.00  0.00           C
ATOM   3339  CG  GLU A 201      66.979  67.489  98.183  1.00  0.00           C
ATOM   3342  CD  GLU A 201      65.639  68.189  98.413  1.00  0.00           C
ATOM   3343  OE1 GLU A 201      65.069  68.019  99.523  1.00  0.00           O
ATOM   3344  OE2 GLU A 201      65.169  68.939  97.522  1.00  0.00           O
ATOM   3345  C   GLU A 201      65.839  63.839  99.012  1.00  0.00           C
ATOM   3346  O   GLU A 201      64.659  63.509  99.113  1.00  0.00           O
ATOM   3347  N   SER A 202      66.759  62.949  98.613  1.00  0.00           N
ATOM   3349  CA  SER A 202      66.349  61.729  97.943  1.00  0.00           C
ATOM   3351  CB  SER A 202      67.059  61.709  96.562  1.00  0.00           C
ATOM   3354  OG  SER A 202      66.779  60.519  95.843  1.00  0.00           O
ATOM   3356  C   SER A 202      66.729  60.509  98.743  1.00  0.00           C
ATOM   3357  O   SER A 202      66.179  59.429  98.592  1.00  0.00           O
ATOM   3358  N   SER A 203      67.729  60.649  99.632  1.00  0.00           N
ATOM   3360  CA  SER A 203      68.419  59.519 100.253  1.00  0.00           C
ATOM   3362  CB  SER A 203      67.539  58.639 101.173  1.00  0.00           C
ATOM   3365  OG  SER A 203      68.359  57.799 101.993  1.00  0.00           O
ATOM   3367  C   SER A 203      69.139  58.669  99.232  1.00  0.00           C
ATOM   3368  O   SER A 203      69.219  57.449  99.353  1.00  0.00           O
ATOM   3369  N   PHE A 204      69.659  59.279  98.153  1.00  0.00           N
ATOM   3371  CA  PHE A 204      70.389  58.589  97.102  1.00  0.00           C
ATOM   3373  CB  PHE A 204      71.689  57.899  97.613  1.00  0.00           C
ATOM   3376  CG  PHE A 204      72.619  58.899  98.243  1.00  0.00           C
ATOM   3377  CD1 PHE A 204      73.519  59.619  97.443  1.00  0.00           C
ATOM   3379  CE1 PHE A 204      74.449  60.499  98.003  1.00  0.00           C
ATOM   3381  CZ  PHE A 204      74.489  60.669  99.391  1.00  0.00           C
ATOM   3383  CD2 PHE A 204      72.679  59.069  99.632  1.00  0.00           C
ATOM   3385  CE2 PHE A 204      73.609  59.959 100.202  1.00  0.00           C
ATOM   3387  C   PHE A 204      69.529  57.649  96.243  1.00  0.00           C
ATOM   3388  O   PHE A 204      70.019  56.689  95.653  1.00  0.00           O
ATOM   3389  N   ASN A 205      68.219  57.929  96.143  1.00  0.00           N
ATOM   3391  CA  ASN A 205      67.259  57.179  95.363  1.00  0.00           C
ATOM   3393  CB  ASN A 205      65.869  57.279  96.042  1.00  0.00           C
ATOM   3396  CG  ASN A 205      64.769  56.529  95.293  1.00  0.00           C
ATOM   3397  OD1 ASN A 205      65.039  55.659  94.453  1.00  0.00           O
ATOM   3398  ND2 ASN A 205      63.499  56.889  95.572  1.00  0.00           N
ATOM   3401  C   ASN A 205      67.219  57.679  93.892  1.00  0.00           C
ATOM   3402  O   ASN A 205      66.799  58.809  93.643  1.00  0.00           O
ATOM   3403  N   PRO A 206      67.619  56.919  92.882  1.00  0.00           N
ATOM   3404  CD  PRO A 206      68.199  55.579  93.013  1.00  0.00           C
ATOM   3407  CA  PRO A 206      67.609  57.379  91.492  1.00  0.00           C
ATOM   3409  CB  PRO A 206      68.489  56.349  90.762  1.00  0.00           C
ATOM   3412  CG  PRO A 206      68.339  55.069  91.583  1.00  0.00           C
ATOM   3415  C   PRO A 206      66.199  57.409  90.942  1.00  0.00           C
ATOM   3416  O   PRO A 206      65.969  58.049  89.923  1.00  0.00           O
ATOM   3417  N   TYR A 207      65.239  56.749  91.613  1.00  0.00           N
ATOM   3419  CA  TYR A 207      63.859  56.669  91.182  1.00  0.00           C
ATOM   3421  CB  TYR A 207      63.219  55.329  91.623  1.00  0.00           C
ATOM   3424  CG  TYR A 207      63.899  54.159  91.012  1.00  0.00           C
ATOM   3425  CD1 TYR A 207      63.619  53.819  89.683  1.00  0.00           C
ATOM   3427  CE1 TYR A 207      64.139  52.639  89.132  1.00  0.00           C
ATOM   3429  CZ  TYR A 207      64.929  51.799  89.912  1.00  0.00           C
ATOM   3430  OH  TYR A 207      65.509  50.649  89.363  1.00  0.00           O
ATOM   3432  CD2 TYR A 207      64.689  53.299  91.803  1.00  0.00           C
ATOM   3434  CE2 TYR A 207      65.179  52.109  91.253  1.00  0.00           C
ATOM   3436  C   TYR A 207      62.999  57.729  91.822  1.00  0.00           C
ATOM   3437  O   TYR A 207      61.789  57.749  91.653  1.00  0.00           O
ATOM   3438  N   ALA A 208      63.619  58.629  92.602  1.00  0.00           N
ATOM   3440  CA  ALA A 208      62.949  59.669  93.333  1.00  0.00           C
ATOM   3442  CB  ALA A 208      64.039  60.449  94.082  1.00  0.00           C
ATOM   3446  C   ALA A 208      62.109  60.609  92.462  1.00  0.00           C
ATOM   3447  O   ALA A 208      62.619  61.259  91.553  1.00  0.00           O
ATOM   3448  N   VAL A 209      60.809  60.739  92.773  1.00  0.00           N
ATOM   3450  CA  VAL A 209      59.959  61.749  92.143  1.00  0.00           C
ATOM   3452  CB  VAL A 209      59.249  61.139  90.952  1.00  0.00           C
ATOM   3454  CG1 VAL A 209      58.489  59.869  91.383  1.00  0.00           C
ATOM   3458  CG2 VAL A 209      58.309  62.149  90.282  1.00  0.00           C
ATOM   3462  C   VAL A 209      58.979  62.399  93.132  1.00  0.00           C
ATOM   3463  O   VAL A 209      58.259  61.739  93.883  1.00  0.00           O
ATOM   3464  N   SER A 210      58.959  63.749  93.212  1.00  0.00           N
ATOM   3466  CA  SER A 210      58.079  64.479  94.143  1.00  0.00           C
ATOM   3468  CB  SER A 210      58.719  65.769  94.742  1.00  0.00           C
ATOM   3471  OG  SER A 210      58.669  66.909  93.883  1.00  0.00           O
ATOM   3473  C   SER A 210      56.759  64.819  93.473  1.00  0.00           C
ATOM   3474  O   SER A 210      56.499  64.439  92.332  1.00  0.00           O
ATOM   3475  N   ARG A 211      55.859  65.559  94.183  1.00  0.00           N
ATOM   3477  CA  ARG A 211      54.569  65.979  93.632  1.00  0.00           C
ATOM   3479  CB  ARG A 211      53.419  65.929  94.692  1.00  0.00           C
ATOM   3482  CG  ARG A 211      51.979  66.009  94.123  1.00  0.00           C
ATOM   3485  CD  ARG A 211      51.679  65.039  92.952  1.00  0.00           C
ATOM   3488  NE  ARG A 211      51.829  63.649  93.492  1.00  0.00           N
ATOM   3490  CZ  ARG A 211      52.759  62.769  93.122  1.00  0.00           C
ATOM   3491  NH1 ARG A 211      53.649  63.019  92.192  1.00  0.00           N
ATOM   3494  NH2 ARG A 211      52.779  61.569  93.673  1.00  0.00           N
ATOM   3497  C   ARG A 211      54.659  67.389  93.083  1.00  0.00           C
ATOM   3498  O   ARG A 211      53.709  67.929  92.533  1.00  0.00           O
ATOM   3499  N   SER A 212      55.859  67.989  93.162  1.00  0.00           N
ATOM   3501  CA  SER A 212      56.209  69.169  92.382  1.00  0.00           C
ATOM   3503  CB  SER A 212      56.859  70.299  93.232  1.00  0.00           C
ATOM   3506  OG  SER A 212      55.939  70.849  94.183  1.00  0.00           O
ATOM   3508  C   SER A 212      57.169  68.759  91.303  1.00  0.00           C
ATOM   3509  O   SER A 212      57.939  69.579  90.812  1.00  0.00           O
ATOM   3510  N   ASP A 213      57.129  67.459  90.913  1.00  0.00           N
ATOM   3512  CA  ASP A 213      57.949  66.809  89.902  1.00  0.00           C
ATOM   3514  CB  ASP A 213      57.359  67.139  88.522  1.00  0.00           C
ATOM   3517  CG  ASP A 213      56.149  66.279  88.323  1.00  0.00           C
ATOM   3518  OD1 ASP A 213      56.349  65.049  88.141  1.00  0.00           O
ATOM   3519  OD2 ASP A 213      55.009  66.809  88.333  1.00  0.00           O
ATOM   3520  C   ASP A 213      59.449  67.059  89.951  1.00  0.00           C
ATOM   3521  O   ASP A 213      60.109  67.249  88.923  1.00  0.00           O
ATOM   3522  N   ALA A 214      60.019  67.019  91.162  1.00  0.00           N
ATOM   3524  CA  ALA A 214      61.419  67.249  91.403  1.00  0.00           C
ATOM   3526  CB  ALA A 214      61.599  67.519  92.893  1.00  0.00           C
ATOM   3530  C   ALA A 214      62.439  66.289  90.793  1.00  0.00           C
ATOM   3531  O   ALA A 214      63.399  66.729  90.173  1.00  0.00           O
ATOM   3532  N   LEU A 215      62.269  64.959  90.823  1.00  0.00           N
ATOM   3534  CA  LEU A 215      63.089  64.069  89.993  1.00  0.00           C
ATOM   3536  CB  LEU A 215      62.969  64.279  88.452  1.00  0.00           C
ATOM   3539  CG  LEU A 215      61.809  63.509  87.803  1.00  0.00           C
ATOM   3541  CD1 LEU A 215      60.469  64.139  88.153  1.00  0.00           C
ATOM   3545  CD2 LEU A 215      61.969  63.449  86.283  1.00  0.00           C
ATOM   3549  C   LEU A 215      64.549  63.799  90.382  1.00  0.00           C
ATOM   3550  O   LEU A 215      65.399  64.669  90.543  1.00  0.00           O
ATOM   3551  N   GLY A 216      64.879  62.489  90.463  1.00  0.00           N
ATOM   3553  CA  GLY A 216      66.219  61.949  90.632  1.00  0.00           C
ATOM   3556  C   GLY A 216      66.919  62.289  91.912  1.00  0.00           C
ATOM   3557  O   GLY A 216      66.339  62.689  92.923  1.00  0.00           O
ATOM   3558  N   LEU A 217      68.239  62.059  91.933  1.00  0.00           N
ATOM   3560  CA  LEU A 217      69.049  62.109  93.132  1.00  0.00           C
ATOM   3562  CB  LEU A 217      70.489  61.749  92.742  1.00  0.00           C
ATOM   3565  CG  LEU A 217      70.619  60.369  92.093  1.00  0.00           C
ATOM   3567  CD1 LEU A 217      72.029  60.209  91.553  1.00  0.00           C
ATOM   3571  CD2 LEU A 217      70.319  59.249  93.092  1.00  0.00           C
ATOM   3575  C   LEU A 217      69.079  63.419  93.892  1.00  0.00           C
ATOM   3576  O   LEU A 217      69.069  63.419  95.122  1.00  0.00           O
ATOM   3577  N   MET A 218      69.119  64.559  93.193  1.00  0.00           N
ATOM   3579  CA  MET A 218      69.169  65.859  93.812  1.00  0.00           C
ATOM   3581  CB  MET A 218      70.209  66.739  93.092  1.00  0.00           C
ATOM   3584  CG  MET A 218      71.629  66.189  93.162  1.00  0.00           C
ATOM   3587  SD  MET A 218      72.739  67.339  92.332  1.00  0.00           S
ATOM   3588  CE  MET A 218      74.159  66.549  93.062  1.00  0.00           C
ATOM   3592  C   MET A 218      67.879  66.619  93.743  1.00  0.00           C
ATOM   3593  O   MET A 218      67.829  67.749  94.213  1.00  0.00           O
ATOM   3594  N   GLN A 219      66.799  66.059  93.162  1.00  0.00           N
ATOM   3596  CA  GLN A 219      65.499  66.699  93.243  1.00  0.00           C
ATOM   3598  CB  GLN A 219      64.979  66.789  94.702  1.00  0.00           C
ATOM   3601  CG  GLN A 219      64.639  65.419  95.303  1.00  0.00           C
ATOM   3604  CD  GLN A 219      63.559  64.759  94.482  1.00  0.00           C
ATOM   3605  OE1 GLN A 219      62.379  65.049  94.672  1.00  0.00           O
ATOM   3606  NE2 GLN A 219      63.919  63.819  93.572  1.00  0.00           N
ATOM   3609  C   GLN A 219      65.339  67.949  92.393  1.00  0.00           C
ATOM   3610  O   GLN A 219      64.749  68.959  92.773  1.00  0.00           O
ATOM   3611  N   VAL A 220      65.899  67.929  91.173  1.00  0.00           N
ATOM   3613  CA  VAL A 220      65.979  69.099  90.333  1.00  0.00           C
ATOM   3615  CB  VAL A 220      67.239  69.129  89.462  1.00  0.00           C
ATOM   3617  CG1 VAL A 220      67.429  70.589  89.003  1.00  0.00           C
ATOM   3621  CG2 VAL A 220      68.469  68.639  90.242  1.00  0.00           C
ATOM   3625  C   VAL A 220      64.769  69.189  89.423  1.00  0.00           C
ATOM   3626  O   VAL A 220      64.779  68.629  88.333  1.00  0.00           O
ATOM   3627  N   VAL A 221      63.689  69.909  89.822  1.00  0.00           N
ATOM   3629  CA  VAL A 221      62.499  70.079  89.003  1.00  0.00           C
ATOM   3631  CB  VAL A 221      61.369  70.939  89.622  1.00  0.00           C
ATOM   3633  CG1 VAL A 221      61.079  70.639  91.103  1.00  0.00           C
ATOM   3637  CG2 VAL A 221      61.669  72.439  89.522  1.00  0.00           C
ATOM   3641  C   VAL A 221      62.899  70.669  87.642  1.00  0.00           C
ATOM   3642  O   VAL A 221      63.839  71.469  87.542  1.00  0.00           O
ATOM   3643  N   GLN A 222      62.199  70.319  86.532  1.00  0.00           N
ATOM   3645  CA  GLN A 222      62.449  70.939  85.233  1.00  0.00           C
ATOM   3647  CB  GLN A 222      61.429  70.499  84.153  1.00  0.00           C
ATOM   3650  CG  GLN A 222      61.609  69.079  83.623  1.00  0.00           C
ATOM   3653  CD  GLN A 222      60.549  68.699  82.583  1.00  0.00           C
ATOM   3654  OE1 GLN A 222      59.709  67.849  82.882  1.00  0.00           O
ATOM   3655  NE2 GLN A 222      60.589  69.299  81.373  1.00  0.00           N
ATOM   3658  C   GLN A 222      62.299  72.439  85.273  1.00  0.00           C
ATOM   3659  O   GLN A 222      63.089  73.199  84.713  1.00  0.00           O
ATOM   3660  N   HIS A 223      61.249  72.899  85.963  1.00  0.00           N
ATOM   3662  CA  HIS A 223      60.669  74.199  85.753  1.00  0.00           C
ATOM   3664  CB  HIS A 223      59.129  74.139  85.893  1.00  0.00           C
ATOM   3667  ND1 HIS A 223      58.579  72.669  87.812  1.00  0.00           N
ATOM   3668  CG  HIS A 223      58.669  73.949  87.303  1.00  0.00           C
ATOM   3669  CE1 HIS A 223      58.119  72.829  89.043  1.00  0.00           C
ATOM   3671  NE2 HIS A 223      57.919  74.129  89.342  1.00  0.00           N
ATOM   3673  CD2 HIS A 223      58.259  74.859  88.223  1.00  0.00           C
ATOM   3675  C   HIS A 223      61.189  75.259  86.723  1.00  0.00           C
ATOM   3676  O   HIS A 223      60.579  76.299  86.872  1.00  0.00           O
ATOM   3677  N   THR A 224      62.329  75.059  87.393  1.00  0.00           N
ATOM   3679  CA  THR A 224      63.009  76.179  88.033  1.00  0.00           C
ATOM   3681  CB  THR A 224      62.799  76.319  89.552  1.00  0.00           C
ATOM   3683  OG1 THR A 224      63.029  75.119  90.282  1.00  0.00           O
ATOM   3685  CG2 THR A 224      61.349  76.749  89.842  1.00  0.00           C
ATOM   3689  C   THR A 224      64.469  76.049  87.702  1.00  0.00           C
ATOM   3690  O   THR A 224      64.939  76.499  86.653  1.00  0.00           O
ATOM   3691  N   ALA A 225      65.169  75.339  88.582  1.00  0.00           N
ATOM   3693  CA  ALA A 225      66.579  75.069  88.613  1.00  0.00           C
ATOM   3695  CB  ALA A 225      66.899  74.189  89.832  1.00  0.00           C
ATOM   3699  C   ALA A 225      67.049  74.359  87.373  1.00  0.00           C
ATOM   3700  O   ALA A 225      68.079  74.699  86.803  1.00  0.00           O
ATOM   3701  N   GLY A 226      66.289  73.339  86.882  1.00  0.00           N
ATOM   3703  CA  GLY A 226      66.629  72.609  85.662  1.00  0.00           C
ATOM   3706  C   GLY A 226      66.779  73.489  84.452  1.00  0.00           C
ATOM   3707  O   GLY A 226      67.769  73.419  83.732  1.00  0.00           O
ATOM   3708  N   LYS A 227      65.809  74.389  84.202  1.00  0.00           N
ATOM   3710  CA  LYS A 227      65.969  75.379  83.153  1.00  0.00           C
ATOM   3712  CB  LYS A 227      64.629  76.079  82.833  1.00  0.00           C
ATOM   3715  CG  LYS A 227      64.389  76.259  81.322  1.00  0.00           C
ATOM   3718  CD  LYS A 227      65.509  77.029  80.583  1.00  0.00           C
ATOM   3721  CE  LYS A 227      65.139  77.499  79.173  1.00  0.00           C
ATOM   3724  NZ  LYS A 227      64.589  78.859  79.203  1.00  0.00           N
ATOM   3728  C   LYS A 227      67.059  76.399  83.492  1.00  0.00           C
ATOM   3729  O   LYS A 227      67.769  76.849  82.593  1.00  0.00           O
ATOM   3730  N   ASP A 228      67.239  76.759  84.783  1.00  0.00           N
ATOM   3732  CA  ASP A 228      68.229  77.739  85.212  1.00  0.00           C
ATOM   3734  CB  ASP A 228      68.119  78.029  86.742  1.00  0.00           C
ATOM   3737  CG  ASP A 228      68.909  79.269  87.163  1.00  0.00           C
ATOM   3738  OD1 ASP A 228      68.979  80.239  86.392  1.00  0.00           O
ATOM   3739  OD2 ASP A 228      69.339  79.309  88.343  1.00  0.00           O
ATOM   3740  C   ASP A 228      69.659  77.379  84.811  1.00  0.00           C
ATOM   3741  O   ASP A 228      70.389  78.149  84.202  1.00  0.00           O
ATOM   3742  N   VAL A 229      70.039  76.119  85.053  1.00  0.00           N
ATOM   3744  CA  VAL A 229      71.359  75.629  84.692  1.00  0.00           C
ATOM   3746  CB  VAL A 229      71.739  74.429  85.553  1.00  0.00           C
ATOM   3748  CG1 VAL A 229      71.789  74.909  87.012  1.00  0.00           C
ATOM   3752  CG2 VAL A 229      70.759  73.249  85.433  1.00  0.00           C
ATOM   3756  C   VAL A 229      71.509  75.319  83.223  1.00  0.00           C
ATOM   3757  O   VAL A 229      72.589  75.439  82.642  1.00  0.00           O
ATOM   3758  N   PHE A 230      70.419  74.969  82.513  1.00  0.00           N
ATOM   3760  CA  PHE A 230      70.489  74.769  81.082  1.00  0.00           C
ATOM   3762  CB  PHE A 230      69.229  74.029  80.572  1.00  0.00           C
ATOM   3765  CG  PHE A 230      69.539  72.559  80.533  1.00  0.00           C
ATOM   3766  CD1 PHE A 230      70.289  71.909  81.532  1.00  0.00           C
ATOM   3768  CE1 PHE A 230      70.719  70.599  81.383  1.00  0.00           C
ATOM   3770  CZ  PHE A 230      70.379  69.889  80.223  1.00  0.00           C
ATOM   3772  CD2 PHE A 230      69.179  71.819  79.403  1.00  0.00           C
ATOM   3774  CE2 PHE A 230      69.599  70.499  79.243  1.00  0.00           C
ATOM   3776  C   PHE A 230      70.789  76.019  80.282  1.00  0.00           C
ATOM   3777  O   PHE A 230      71.619  76.019  79.382  1.00  0.00           O
ATOM   3778  N   ARG A 231      70.189  77.139  80.693  1.00  0.00           N
ATOM   3780  CA  ARG A 231      70.519  78.449  80.183  1.00  0.00           C
ATOM   3782  CB  ARG A 231      69.529  79.499  80.753  1.00  0.00           C
ATOM   3785  CG  ARG A 231      68.189  79.509  79.962  1.00  0.00           C
ATOM   3788  CD  ARG A 231      67.979  80.749  79.083  1.00  0.00           C
ATOM   3791  NE  ARG A 231      69.169  80.819  78.193  1.00  0.00           N
ATOM   3793  CZ  ARG A 231      69.259  80.129  77.073  1.00  0.00           C
ATOM   3794  NH1 ARG A 231      68.209  79.529  76.573  1.00  0.00           N
ATOM   3797  NH2 ARG A 231      70.419  79.989  76.473  1.00  0.00           N
ATOM   3800  C   ARG A 231      71.979  78.859  80.373  1.00  0.00           C
ATOM   3801  O   ARG A 231      72.579  79.429  79.462  1.00  0.00           O
ATOM   3802  N   SER A 232      72.559  78.509  81.543  1.00  0.00           N
ATOM   3804  CA  SER A 232      73.849  78.989  82.022  1.00  0.00           C
ATOM   3806  CB  SER A 232      73.939  78.929  83.582  1.00  0.00           C
ATOM   3809  OG  SER A 232      74.229  77.629  84.123  1.00  0.00           O
ATOM   3811  C   SER A 232      75.039  78.259  81.392  1.00  0.00           C
ATOM   3812  O   SER A 232      76.199  78.589  81.653  1.00  0.00           O
ATOM   3813  N   GLN A 233      74.779  77.239  80.553  1.00  0.00           N
ATOM   3815  CA  GLN A 233      75.849  76.509  79.882  1.00  0.00           C
ATOM   3817  CB  GLN A 233      76.079  75.119  80.562  1.00  0.00           C
ATOM   3820  CG  GLN A 233      76.029  75.059  82.102  1.00  0.00           C
ATOM   3823  CD  GLN A 233      75.789  73.639  82.602  1.00  0.00           C
ATOM   3824  OE1 GLN A 233      74.709  73.289  83.092  1.00  0.00           O
ATOM   3825  NE2 GLN A 233      76.789  72.739  82.472  1.00  0.00           N
ATOM   3828  C   GLN A 233      75.519  76.289  78.393  1.00  0.00           C
ATOM   3829  O   GLN A 233      76.069  75.389  77.773  1.00  0.00           O
ATOM   3830  N   GLY A 234      74.599  77.059  77.773  1.00  0.00           N
ATOM   3832  CA  GLY A 234      74.419  76.979  76.312  1.00  0.00           C
ATOM   3835  C   GLY A 234      73.229  76.199  75.793  1.00  0.00           C
ATOM   3836  O   GLY A 234      73.039  76.009  74.593  1.00  0.00           O
ATOM   3837  N   LYS A 235      72.309  75.739  76.673  1.00  0.00           N
ATOM   3839  CA  LYS A 235      71.129  74.999  76.263  1.00  0.00           C
ATOM   3841  CB  LYS A 235      70.769  73.769  77.132  1.00  0.00           C
ATOM   3844  CG  LYS A 235      71.759  72.609  77.022  1.00  0.00           C
ATOM   3847  CD  LYS A 235      73.049  72.839  77.833  1.00  0.00           C
ATOM   3850  CE  LYS A 235      73.939  71.599  77.913  1.00  0.00           C
ATOM   3853  NZ  LYS A 235      73.309  70.569  78.763  1.00  0.00           N
ATOM   3857  C   LYS A 235      69.909  75.889  76.193  1.00  0.00           C
ATOM   3858  O   LYS A 235      69.659  76.749  77.032  1.00  0.00           O
ATOM   3859  N   SER A 236      69.109  75.749  75.133  1.00  0.00           N
ATOM   3861  CA  SER A 236      68.029  76.699  74.903  1.00  0.00           C
ATOM   3863  CB  SER A 236      67.789  76.999  73.422  1.00  0.00           C
ATOM   3866  OG  SER A 236      68.829  77.869  73.013  1.00  0.00           O
ATOM   3868  C   SER A 236      66.749  76.399  75.603  1.00  0.00           C
ATOM   3869  O   SER A 236      66.009  77.309  76.013  1.00  0.00           O
ATOM   3870  N   GLY A 237      66.489  75.109  75.782  1.00  0.00           N
ATOM   3872  CA  GLY A 237      65.279  74.599  76.363  1.00  0.00           C
ATOM   3875  C   GLY A 237      65.419  74.249  77.813  1.00  0.00           C
ATOM   3876  O   GLY A 237      66.189  74.839  78.562  1.00  0.00           O
ATOM   3877  N   THR A 238      64.619  73.269  78.243  1.00  0.00           N
ATOM   3879  CA  THR A 238      64.449  72.859  79.613  1.00  0.00           C
ATOM   3881  CB  THR A 238      62.989  72.909  80.062  1.00  0.00           C
ATOM   3883  OG1 THR A 238      62.339  74.109  79.672  1.00  0.00           O
ATOM   3885  CG2 THR A 238      62.869  72.779  81.583  1.00  0.00           C
ATOM   3889  C   THR A 238      64.869  71.399  79.623  1.00  0.00           C
ATOM   3890  O   THR A 238      64.569  70.729  78.632  1.00  0.00           O
ATOM   3891  N   PRO A 239      65.539  70.859  80.622  1.00  0.00           N
ATOM   3892  CD  PRO A 239      66.209  71.599  81.683  1.00  0.00           C
ATOM   3895  CA  PRO A 239      65.729  69.429  80.802  1.00  0.00           C
ATOM   3897  CB  PRO A 239      66.179  69.309  82.262  1.00  0.00           C
ATOM   3900  CG  PRO A 239      67.049  70.549  82.412  1.00  0.00           C
ATOM   3903  C   PRO A 239      64.559  68.519  80.522  1.00  0.00           C
ATOM   3904  O   PRO A 239      63.439  68.789  80.963  1.00  0.00           O
ATOM   3905  N   SER A 240      64.809  67.409  79.822  1.00  0.00           N
ATOM   3907  CA  SER A 240      63.879  66.319  79.672  1.00  0.00           C
ATOM   3909  CB  SER A 240      64.199  65.519  78.413  1.00  0.00           C
ATOM   3912  OG  SER A 240      63.269  64.459  78.223  1.00  0.00           O
ATOM   3914  C   SER A 240      63.909  65.399  80.882  1.00  0.00           C
ATOM   3915  O   SER A 240      64.879  65.329  81.643  1.00  0.00           O
ATOM   3916  N   ARG A 241      62.809  64.669  81.132  1.00  0.00           N
ATOM   3918  CA  ARG A 241      62.689  63.759  82.242  1.00  0.00           C
ATOM   3920  CB  ARG A 241      61.229  63.319  82.443  1.00  0.00           C
ATOM   3923  CG  ARG A 241      60.369  64.529  82.793  1.00  0.00           C
ATOM   3926  CD  ARG A 241      58.959  64.189  83.262  1.00  0.00           C
ATOM   3929  NE  ARG A 241      58.469  65.479  83.833  1.00  0.00           N
ATOM   3931  CZ  ARG A 241      58.599  65.749  85.133  1.00  0.00           C
ATOM   3932  NH1 ARG A 241      58.279  64.889  86.061  1.00  0.00           N
ATOM   3935  NH2 ARG A 241      59.119  66.919  85.423  1.00  0.00           N
ATOM   3938  C   ARG A 241      63.679  62.629  82.272  1.00  0.00           C
ATOM   3939  O   ARG A 241      64.189  62.309  83.333  1.00  0.00           O
ATOM   3940  N   SER A 242      64.049  62.049  81.103  1.00  0.00           N
ATOM   3942  CA  SER A 242      65.129  61.059  81.033  1.00  0.00           C
ATOM   3944  CB  SER A 242      65.419  60.619  79.583  1.00  0.00           C
ATOM   3947  OG  SER A 242      65.999  59.309  79.573  1.00  0.00           O
ATOM   3949  C   SER A 242      66.459  61.609  81.513  1.00  0.00           C
ATOM   3950  O   SER A 242      67.169  60.979  82.292  1.00  0.00           O
ATOM   3951  N   PHE A 243      66.779  62.839  81.082  1.00  0.00           N
ATOM   3953  CA  PHE A 243      67.969  63.559  81.452  1.00  0.00           C
ATOM   3955  CB  PHE A 243      67.999  64.919  80.673  1.00  0.00           C
ATOM   3958  CG  PHE A 243      69.109  65.819  81.123  1.00  0.00           C
ATOM   3959  CD1 PHE A 243      70.339  65.849  80.463  1.00  0.00           C
ATOM   3961  CE1 PHE A 243      71.399  66.599  80.973  1.00  0.00           C
ATOM   3963  CZ  PHE A 243      71.239  67.329  82.152  1.00  0.00           C
ATOM   3965  CD2 PHE A 243      68.929  66.609  82.262  1.00  0.00           C
ATOM   3967  CE2 PHE A 243      69.989  67.329  82.803  1.00  0.00           C
ATOM   3969  C   PHE A 243      68.099  63.719  82.963  1.00  0.00           C
ATOM   3970  O   PHE A 243      69.159  63.499  83.553  1.00  0.00           O
ATOM   3971  N   LEU A 244      67.009  64.059  83.673  1.00  0.00           N
ATOM   3973  CA  LEU A 244      67.039  64.139  85.133  1.00  0.00           C
ATOM   3975  CB  LEU A 244      65.799  64.839  85.712  1.00  0.00           C
ATOM   3978  CG  LEU A 244      65.609  66.309  85.312  1.00  0.00           C
ATOM   3980  CD1 LEU A 244      64.319  66.769  86.012  1.00  0.00           C
ATOM   3984  CD2 LEU A 244      66.779  67.199  85.732  1.00  0.00           C
ATOM   3988  C   LEU A 244      67.079  62.799  85.833  1.00  0.00           C
ATOM   3989  O   LEU A 244      67.489  62.689  86.982  1.00  0.00           O
ATOM   3990  N   PHE A 245      66.629  61.739  85.153  1.00  0.00           N
ATOM   3992  CA  PHE A 245      66.749  60.399  85.653  1.00  0.00           C
ATOM   3994  CB  PHE A 245      65.719  59.469  84.972  1.00  0.00           C
ATOM   3997  CG  PHE A 245      64.399  59.589  85.673  1.00  0.00           C
ATOM   3998  CD1 PHE A 245      64.269  59.359  87.052  1.00  0.00           C
ATOM   4000  CE1 PHE A 245      63.029  59.499  87.693  1.00  0.00           C
ATOM   4002  CZ  PHE A 245      61.919  59.899  86.952  1.00  0.00           C
ATOM   4004  CD2 PHE A 245      63.259  59.929  84.943  1.00  0.00           C
ATOM   4006  CE2 PHE A 245      62.039  60.119  85.583  1.00  0.00           C
ATOM   4008  C   PHE A 245      68.119  59.799  85.503  1.00  0.00           C
ATOM   4009  O   PHE A 245      68.449  58.869  86.212  1.00  0.00           O
ATOM   4010  N   ASP A 246      68.979  60.309  84.602  1.00  0.00           N
ATOM   4012  CA  ASP A 246      70.379  59.899  84.583  1.00  0.00           C
ATOM   4014  CB  ASP A 246      71.109  60.249  83.243  1.00  0.00           C
ATOM   4017  CG  ASP A 246      72.609  59.949  83.262  1.00  0.00           C
ATOM   4018  OD1 ASP A 246      73.009  58.859  83.732  1.00  0.00           O
ATOM   4019  OD2 ASP A 246      73.389  60.809  82.763  1.00  0.00           O
ATOM   4020  C   ASP A 246      71.089  60.429  85.833  1.00  0.00           C
ATOM   4021  O   ASP A 246      70.989  61.629  86.132  1.00  0.00           O
ATOM   4022  N   PRO A 247      71.819  59.619  86.602  1.00  0.00           N
ATOM   4023  CD  PRO A 247      71.609  58.169  86.693  1.00  0.00           C
ATOM   4026  CA  PRO A 247      72.499  60.119  87.773  1.00  0.00           C
ATOM   4028  CB  PRO A 247      73.109  58.839  88.363  1.00  0.00           C
ATOM   4031  CG  PRO A 247      71.999  57.819  88.122  1.00  0.00           C
ATOM   4034  C   PRO A 247      73.589  61.079  87.443  1.00  0.00           C
ATOM   4035  O   PRO A 247      73.749  62.059  88.173  1.00  0.00           O
ATOM   4036  N   ALA A 248      74.349  60.839  86.373  1.00  0.00           N
ATOM   4038  CA  ALA A 248      75.419  61.719  85.973  1.00  0.00           C
ATOM   4040  CB  ALA A 248      76.179  61.079  84.803  1.00  0.00           C
ATOM   4044  C   ALA A 248      74.919  63.109  85.603  1.00  0.00           C
ATOM   4045  O   ALA A 248      75.389  64.119  86.123  1.00  0.00           O
ATOM   4046  N   SER A 249      73.879  63.179  84.753  1.00  0.00           N
ATOM   4048  CA  SER A 249      73.169  64.409  84.423  1.00  0.00           C
ATOM   4050  CB  SER A 249      72.089  64.089  83.363  1.00  0.00           C
ATOM   4053  OG  SER A 249      72.679  63.749  82.102  1.00  0.00           O
ATOM   4055  C   SER A 249      72.499  65.159  85.572  1.00  0.00           C
ATOM   4056  O   SER A 249      72.639  66.379  85.693  1.00  0.00           O
ATOM   4057  N   ASN A 250      71.759  64.459  86.462  1.00  0.00           N
ATOM   4059  CA  ASN A 250      71.089  65.069  87.612  1.00  0.00           C
ATOM   4061  CB  ASN A 250      70.229  63.989  88.323  1.00  0.00           C
ATOM   4064  CG  ASN A 250      69.229  64.559  89.322  1.00  0.00           C
ATOM   4065  OD1 ASN A 250      69.549  64.789  90.482  1.00  0.00           O
ATOM   4066  ND2 ASN A 250      67.949  64.689  88.892  1.00  0.00           N
ATOM   4069  C   ASN A 250      72.049  65.719  88.603  1.00  0.00           C
ATOM   4070  O   ASN A 250      71.849  66.819  89.123  1.00  0.00           O
ATOM   4071  N   ILE A 251      73.169  65.009  88.852  1.00  0.00           N
ATOM   4073  CA  ILE A 251      74.269  65.459  89.663  1.00  0.00           C
ATOM   4075  CB  ILE A 251      75.209  64.309  90.003  1.00  0.00           C
ATOM   4077  CG2 ILE A 251      76.489  64.799  90.732  1.00  0.00           C
ATOM   4081  CG1 ILE A 251      74.429  63.279  90.863  1.00  0.00           C
ATOM   4084  CD  ILE A 251      75.179  61.979  91.123  1.00  0.00           C
ATOM   4088  C   ILE A 251      74.969  66.689  89.102  1.00  0.00           C
ATOM   4089  O   ILE A 251      75.289  67.639  89.811  1.00  0.00           O
ATOM   4090  N   ASP A 252      75.199  66.709  87.773  1.00  0.00           N
ATOM   4092  CA  ASP A 252      75.679  67.869  87.052  1.00  0.00           C
ATOM   4094  CB  ASP A 252      75.979  67.379  85.592  1.00  0.00           C
ATOM   4097  CG  ASP A 252      76.839  68.289  84.742  1.00  0.00           C
ATOM   4098  OD1 ASP A 252      77.439  69.259  85.273  1.00  0.00           O
ATOM   4099  OD2 ASP A 252      77.019  67.969  83.542  1.00  0.00           O
ATOM   4100  C   ASP A 252      74.729  69.079  87.132  1.00  0.00           C
ATOM   4101  O   ASP A 252      75.139  70.179  87.472  1.00  0.00           O
ATOM   4102  N   THR A 253      73.399  68.899  86.903  1.00  0.00           N
ATOM   4104  CA  THR A 253      72.429  69.989  87.062  1.00  0.00           C
ATOM   4106  CB  THR A 253      71.049  69.759  86.452  1.00  0.00           C
ATOM   4108  OG1 THR A 253      70.489  68.509  86.822  1.00  0.00           O
ATOM   4110  CG2 THR A 253      71.239  69.769  84.943  1.00  0.00           C
ATOM   4114  C   THR A 253      72.209  70.549  88.442  1.00  0.00           C
ATOM   4115  O   THR A 253      72.179  71.759  88.613  1.00  0.00           O
ATOM   4116  N   GLY A 254      72.049  69.729  89.493  1.00  0.00           N
ATOM   4118  CA  GLY A 254      71.789  70.279  90.823  1.00  0.00           C
ATOM   4121  C   GLY A 254      73.009  70.929  91.423  1.00  0.00           C
ATOM   4122  O   GLY A 254      72.929  71.979  92.043  1.00  0.00           O
ATOM   4123  N   THR A 255      74.209  70.349  91.182  1.00  0.00           N
ATOM   4125  CA  THR A 255      75.489  70.979  91.553  1.00  0.00           C
ATOM   4127  CB  THR A 255      76.729  70.149  91.243  1.00  0.00           C
ATOM   4129  OG1 THR A 255      76.649  68.869  91.853  1.00  0.00           O
ATOM   4131  CG2 THR A 255      77.979  70.829  91.812  1.00  0.00           C
ATOM   4135  C   THR A 255      75.689  72.299  90.872  1.00  0.00           C
ATOM   4136  O   THR A 255      76.129  73.279  91.483  1.00  0.00           O
ATOM   4137  N   ALA A 256      75.319  72.379  89.573  1.00  0.00           N
ATOM   4139  CA  ALA A 256      75.309  73.619  88.843  1.00  0.00           C
ATOM   4141  CB  ALA A 256      74.849  73.369  87.393  1.00  0.00           C
ATOM   4145  C   ALA A 256      74.409  74.649  89.503  1.00  0.00           C
ATOM   4146  O   ALA A 256      74.859  75.769  89.733  1.00  0.00           O
ATOM   4147  N   TYR A 257      73.179  74.279  89.902  1.00  0.00           N
ATOM   4149  CA  TYR A 257      72.239  75.159  90.562  1.00  0.00           C
ATOM   4151  CB  TYR A 257      70.859  74.479  90.662  1.00  0.00           C
ATOM   4154  CG  TYR A 257      69.829  75.459  91.152  1.00  0.00           C
ATOM   4155  CD1 TYR A 257      69.479  76.569  90.352  1.00  0.00           C
ATOM   4157  CE1 TYR A 257      68.539  77.499  90.812  1.00  0.00           C
ATOM   4159  CZ  TYR A 257      67.939  77.329  92.052  1.00  0.00           C
ATOM   4160  OH  TYR A 257      66.919  78.189  92.493  1.00  0.00           O
ATOM   4162  CD2 TYR A 257      69.209  75.299  92.393  1.00  0.00           C
ATOM   4164  CE2 TYR A 257      68.259  76.219  92.842  1.00  0.00           C
ATOM   4166  C   TYR A 257      72.749  75.669  91.912  1.00  0.00           C
ATOM   4167  O   TYR A 257      72.609  76.839  92.262  1.00  0.00           O
ATOM   4168  N   LEU A 258      73.439  74.829  92.702  1.00  0.00           N
ATOM   4170  CA  LEU A 258      74.119  75.309  93.903  1.00  0.00           C
ATOM   4172  CB  LEU A 258      74.799  74.139  94.643  1.00  0.00           C
ATOM   4175  CG  LEU A 258      73.789  73.159  95.253  1.00  0.00           C
ATOM   4177  CD1 LEU A 258      74.549  71.889  95.653  1.00  0.00           C
ATOM   4181  CD2 LEU A 258      73.049  73.789  96.442  1.00  0.00           C
ATOM   4185  C   LEU A 258      75.169  76.389  93.682  1.00  0.00           C
ATOM   4186  O   LEU A 258      75.239  77.379  94.412  1.00  0.00           O
ATOM   4187  N   ALA A 259      75.989  76.239  92.612  1.00  0.00           N
ATOM   4189  CA  ALA A 259      76.899  77.279  92.171  1.00  0.00           C
ATOM   4191  CB  ALA A 259      77.809  76.729  91.072  1.00  0.00           C
ATOM   4195  C   ALA A 259      76.219  78.539  91.683  1.00  0.00           C
ATOM   4196  O   ALA A 259      76.659  79.639  92.022  1.00  0.00           O
ATOM   4197  N   MET A 260      75.109  78.399  90.933  1.00  0.00           N
ATOM   4199  CA  MET A 260      74.229  79.499  90.543  1.00  0.00           C
ATOM   4201  CB  MET A 260      72.979  79.009  89.753  1.00  0.00           C
ATOM   4204  CG  MET A 260      73.229  78.329  88.393  1.00  0.00           C
ATOM   4207  SD  MET A 260      74.039  79.369  87.152  1.00  0.00           S
ATOM   4208  CE  MET A 260      72.549  80.339  86.822  1.00  0.00           C
ATOM   4212  C   MET A 260      73.699  80.249  91.753  1.00  0.00           C
ATOM   4213  O   MET A 260      73.769  81.479  91.853  1.00  0.00           O
ATOM   4214  N   LEU A 261      73.209  79.529  92.773  1.00  0.00           N
ATOM   4216  CA  LEU A 261      72.719  80.119  93.992  1.00  0.00           C
ATOM   4218  CB  LEU A 261      72.069  79.039  94.882  1.00  0.00           C
ATOM   4221  CG  LEU A 261      70.709  78.479  94.412  1.00  0.00           C
ATOM   4223  CD1 LEU A 261      70.309  77.339  95.373  1.00  0.00           C
ATOM   4227  CD2 LEU A 261      69.619  79.559  94.391  1.00  0.00           C
ATOM   4231  C   LEU A 261      73.779  80.909  94.753  1.00  0.00           C
ATOM   4232  O   LEU A 261      73.519  82.059  95.122  1.00  0.00           O
ATOM   4233  N   ASN A 262      75.009  80.379  94.973  1.00  0.00           N
ATOM   4235  CA  ASN A 262      76.089  81.179  95.563  1.00  0.00           C
ATOM   4237  CB  ASN A 262      77.369  80.309  95.873  1.00  0.00           C
ATOM   4240  CG  ASN A 262      78.549  81.099  96.483  1.00  0.00           C
ATOM   4241  OD1 ASN A 262      78.589  82.319  96.652  1.00  0.00           O
ATOM   4242  ND2 ASN A 262      79.609  80.359  96.923  1.00  0.00           N
ATOM   4245  C   ASN A 262      76.489  82.369  94.713  1.00  0.00           C
ATOM   4246  O   ASN A 262      76.489  83.509  95.183  1.00  0.00           O
ATOM   4247  N   ASN A 263      76.829  82.129  93.433  1.00  0.00           N
ATOM   4249  CA  ASN A 263      77.559  83.089  92.633  1.00  0.00           C
ATOM   4251  CB  ASN A 263      78.049  82.449  91.303  1.00  0.00           C
ATOM   4254  CG  ASN A 263      79.339  81.659  91.543  1.00  0.00           C
ATOM   4255  OD1 ASN A 263      80.239  82.149  92.223  1.00  0.00           O
ATOM   4256  ND2 ASN A 263      79.459  80.439  90.973  1.00  0.00           N
ATOM   4259  C   ASN A 263      76.789  84.359  92.353  1.00  0.00           C
ATOM   4260  O   ASN A 263      77.379  85.419  92.192  1.00  0.00           O
ATOM   4261  N   VAL A 264      75.449  84.279  92.242  1.00  0.00           N
ATOM   4263  CA  VAL A 264      74.649  85.389  91.742  1.00  0.00           C
ATOM   4265  CB  VAL A 264      74.279  85.179  90.282  1.00  0.00           C
ATOM   4267  CG1 VAL A 264      73.659  83.799  90.042  1.00  0.00           C
ATOM   4271  CG2 VAL A 264      73.439  86.379  89.783  1.00  0.00           C
ATOM   4275  C   VAL A 264      73.429  85.709  92.602  1.00  0.00           C
ATOM   4276  O   VAL A 264      73.279  86.829  93.092  1.00  0.00           O
ATOM   4277  N   TYR A 265      72.489  84.759  92.782  1.00  0.00           N
ATOM   4279  CA  TYR A 265      71.279  84.939  93.542  1.00  0.00           C
ATOM   4281  CB  TYR A 265      70.429  83.639  93.492  1.00  0.00           C
ATOM   4284  CG  TYR A 265      69.919  83.279  92.132  1.00  0.00           C
ATOM   4285  CD1 TYR A 265      68.729  83.859  91.663  1.00  0.00           C
ATOM   4287  CE1 TYR A 265      68.169  83.449  90.443  1.00  0.00           C
ATOM   4289  CZ  TYR A 265      68.789  82.459  89.683  1.00  0.00           C
ATOM   4290  OH  TYR A 265      68.199  82.079  88.452  1.00  0.00           O
ATOM   4292  CD2 TYR A 265      70.499  82.249  91.373  1.00  0.00           C
ATOM   4294  CE2 TYR A 265      69.949  81.849  90.153  1.00  0.00           C
ATOM   4296  C   TYR A 265      71.539  85.289  95.013  1.00  0.00           C
ATOM   4297  O   TYR A 265      70.909  86.169  95.603  1.00  0.00           O
ATOM   4298  N   LEU A 266      72.509  84.599  95.622  1.00  0.00           N
ATOM   4300  CA  LEU A 266      72.969  84.759  96.973  1.00  0.00           C
ATOM   4302  CB  LEU A 266      72.689  83.499  97.823  1.00  0.00           C
ATOM   4305  CG  LEU A 266      71.199  83.079  97.902  1.00  0.00           C
ATOM   4307  CD1 LEU A 266      70.699  82.209  96.763  1.00  0.00           C
ATOM   4311  CD2 LEU A 266      71.019  82.249  99.152  1.00  0.00           C
ATOM   4315  C   LEU A 266      74.459  85.059  96.953  1.00  0.00           C
ATOM   4316  O   LEU A 266      75.249  84.549  97.742  1.00  0.00           O
ATOM   4317  N   GLY A 267      74.859  85.949  96.013  1.00  0.00           N
ATOM   4319  CA  GLY A 267      76.209  86.489  95.882  1.00  0.00           C
ATOM   4322  C   GLY A 267      76.329  87.829  96.562  1.00  0.00           C
ATOM   4323  O   GLY A 267      77.409  88.359  96.771  1.00  0.00           O
ATOM   4324  N   GLY A 268      75.169  88.409  96.943  1.00  0.00           N
ATOM   4326  CA  GLY A 268      75.039  89.679  97.663  1.00  0.00           C
ATOM   4329  C   GLY A 268      75.189  89.559  99.152  1.00  0.00           C
ATOM   4330  O   GLY A 268      75.429  90.539  99.842  1.00  0.00           O
ATOM   4331  N   ILE A 269      75.019  88.329  99.692  1.00  0.00           N
ATOM   4333  CA  ILE A 269      75.379  87.999 101.062  1.00  0.00           C
ATOM   4335  CB  ILE A 269      74.679  86.749 101.573  1.00  0.00           C
ATOM   4337  CG2 ILE A 269      75.109  85.529 100.753  1.00  0.00           C
ATOM   4341  CG1 ILE A 269      74.879  86.499 103.083  1.00  0.00           C
ATOM   4344  CD  ILE A 269      73.959  85.389 103.592  1.00  0.00           C
ATOM   4348  C   ILE A 269      76.889  87.899 101.263  1.00  0.00           C
ATOM   4349  O   ILE A 269      77.619  87.259 100.493  1.00  0.00           O
ATOM   4350  N   ASP A 270      77.389  88.609 102.283  1.00  0.00           N
ATOM   4352  CA  ASP A 270      78.799  88.809 102.522  1.00  0.00           C
ATOM   4354  CB  ASP A 270      79.009  90.049 103.422  1.00  0.00           C
ATOM   4357  CG  ASP A 270      78.859  91.319 102.613  1.00  0.00           C
ATOM   4358  OD1 ASP A 270      78.869  91.259 101.363  1.00  0.00           O
ATOM   4359  OD2 ASP A 270      78.799  92.399 103.262  1.00  0.00           O
ATOM   4360  C   ASP A 270      79.519  87.619 103.133  1.00  0.00           C
ATOM   4361  O   ASP A 270      80.639  87.309 102.742  1.00  0.00           O
ATOM   4362  N   ASN A 271      78.919  86.939 104.123  1.00  0.00           N
ATOM   4364  CA  ASN A 271      79.649  85.959 104.903  1.00  0.00           C
ATOM   4366  CB  ASN A 271      79.199  86.049 106.383  1.00  0.00           C
ATOM   4369  CG  ASN A 271      80.089  85.259 107.342  1.00  0.00           C
ATOM   4370  OD1 ASN A 271      80.249  84.039 107.233  1.00  0.00           O
ATOM   4371  ND2 ASN A 271      80.709  85.969 108.312  1.00  0.00           N
ATOM   4374  C   ASN A 271      79.549  84.549 104.271  1.00  0.00           C
ATOM   4375  O   ASN A 271      78.429  84.089 104.003  1.00  0.00           O
ATOM   4376  N   PRO A 272      80.639  83.789 104.032  1.00  0.00           N
ATOM   4377  CD  PRO A 272      81.979  84.359 103.843  1.00  0.00           C
ATOM   4380  CA  PRO A 272      80.549  82.479 103.393  1.00  0.00           C
ATOM   4382  CB  PRO A 272      82.009  82.099 103.103  1.00  0.00           C
ATOM   4385  CG  PRO A 272      82.669  83.449 102.812  1.00  0.00           C
ATOM   4388  C   PRO A 272      79.879  81.419 104.232  1.00  0.00           C
ATOM   4389  O   PRO A 272      79.289  80.509 103.653  1.00  0.00           O
ATOM   4390  N   THR A 273      79.989  81.429 105.563  1.00  0.00           N
ATOM   4392  CA  THR A 273      79.189  80.529 106.383  1.00  0.00           C
ATOM   4394  CB  THR A 273      79.709  80.409 107.812  1.00  0.00           C
ATOM   4396  OG1 THR A 273      80.999  79.839 107.782  1.00  0.00           O
ATOM   4398  CG2 THR A 273      78.899  79.429 108.673  1.00  0.00           C
ATOM   4402  C   THR A 273      77.719  80.889 106.322  1.00  0.00           C
ATOM   4403  O   THR A 273      76.859  80.009 106.193  1.00  0.00           O
ATOM   4404  N   SER A 274      77.379  82.199 106.372  1.00  0.00           N
ATOM   4406  CA  SER A 274      75.999  82.679 106.212  1.00  0.00           C
ATOM   4408  CB  SER A 274      75.799  84.209 106.383  1.00  0.00           C
ATOM   4411  OG  SER A 274      76.139  84.609 107.702  1.00  0.00           O
ATOM   4413  C   SER A 274      75.379  82.349 104.873  1.00  0.00           C
ATOM   4414  O   SER A 274      74.209  81.949 104.812  1.00  0.00           O
ATOM   4415  N   ARG A 275      76.139  82.519 103.763  1.00  0.00           N
ATOM   4417  CA  ARG A 275      75.669  82.289 102.412  1.00  0.00           C
ATOM   4419  CB  ARG A 275      76.719  82.659 101.333  1.00  0.00           C
ATOM   4422  CG  ARG A 275      77.709  81.579 100.873  1.00  0.00           C
ATOM   4425  CD  ARG A 275      78.529  81.929  99.632  1.00  0.00           C
ATOM   4428  NE  ARG A 275      79.419  83.099  99.893  1.00  0.00           N
ATOM   4430  CZ  ARG A 275      79.119  84.359  99.573  1.00  0.00           C
ATOM   4431  NH1 ARG A 275      78.059  84.719  98.892  1.00  0.00           N
ATOM   4434  NH2 ARG A 275      79.949  85.299  99.973  1.00  0.00           N
ATOM   4437  C   ARG A 275      75.259  80.849 102.242  1.00  0.00           C
ATOM   4438  O   ARG A 275      74.269  80.559 101.603  1.00  0.00           O
ATOM   4439  N   ARG A 276      76.019  79.919 102.832  1.00  0.00           N
ATOM   4441  CA  ARG A 276      75.769  78.509 102.723  1.00  0.00           C
ATOM   4443  CB  ARG A 276      76.919  77.729 103.373  1.00  0.00           C
ATOM   4446  CG  ARG A 276      76.809  76.209 103.183  1.00  0.00           C
ATOM   4449  CD  ARG A 276      78.099  75.429 103.473  1.00  0.00           C
ATOM   4452  NE  ARG A 276      78.619  75.819 104.822  1.00  0.00           N
ATOM   4454  CZ  ARG A 276      78.039  75.549 105.983  1.00  0.00           C
ATOM   4455  NH1 ARG A 276      76.959  74.799 106.153  1.00  0.00           N
ATOM   4458  NH2 ARG A 276      78.579  76.049 107.083  1.00  0.00           N
ATOM   4461  C   ARG A 276      74.419  78.109 103.302  1.00  0.00           C
ATOM   4462  O   ARG A 276      73.629  77.409 102.673  1.00  0.00           O
ATOM   4463  N   TYR A 277      74.039  78.619 104.493  1.00  0.00           N
ATOM   4465  CA  TYR A 277      72.719  78.389 105.052  1.00  0.00           C
ATOM   4467  CB  TYR A 277      72.549  79.059 106.433  1.00  0.00           C
ATOM   4470  CG  TYR A 277      73.589  78.569 107.382  1.00  0.00           C
ATOM   4471  CD1 TYR A 277      73.759  77.199 107.633  1.00  0.00           C
ATOM   4473  CE1 TYR A 277      74.719  76.749 108.553  1.00  0.00           C
ATOM   4475  CZ  TYR A 277      75.499  77.669 109.232  1.00  0.00           C
ATOM   4476  OH  TYR A 277      76.499  77.259 110.142  1.00  0.00           O
ATOM   4478  CD2 TYR A 277      74.389  79.479 108.083  1.00  0.00           C
ATOM   4480  CE2 TYR A 277      75.329  79.039 109.012  1.00  0.00           C
ATOM   4482  C   TYR A 277      71.609  78.889 104.152  1.00  0.00           C
ATOM   4483  O   TYR A 277      70.609  78.209 103.923  1.00  0.00           O
ATOM   4484  N   ALA A 278      71.799  80.079 103.583  1.00  0.00           N
ATOM   4486  CA  ALA A 278      70.939  80.599 102.572  1.00  0.00           C
ATOM   4488  CB  ALA A 278      71.339  82.069 102.403  1.00  0.00           C
ATOM   4492  C   ALA A 278      70.899  79.789 101.253  1.00  0.00           C
ATOM   4493  O   ALA A 278      69.819  79.579 100.712  1.00  0.00           O
ATOM   4494  N   VAL A 279      72.059  79.309 100.732  1.00  0.00           N
ATOM   4496  CA  VAL A 279      72.209  78.529  99.503  1.00  0.00           C
ATOM   4498  CB  VAL A 279      73.689  78.379  99.082  1.00  0.00           C
ATOM   4500  CG1 VAL A 279      74.379  77.059  99.443  1.00  0.00           C
ATOM   4504  CG2 VAL A 279      73.759  78.519  97.562  1.00  0.00           C
ATOM   4508  C   VAL A 279      71.499  77.189  99.583  1.00  0.00           C
ATOM   4509  O   VAL A 279      70.799  76.779  98.662  1.00  0.00           O
ATOM   4510  N   ILE A 280      71.589  76.509 100.732  1.00  0.00           N
ATOM   4512  CA  ILE A 280      70.839  75.319 101.062  1.00  0.00           C
ATOM   4514  CB  ILE A 280      71.279  74.829 102.452  1.00  0.00           C
ATOM   4516  CG2 ILE A 280      70.109  74.189 103.253  1.00  0.00           C
ATOM   4520  CG1 ILE A 280      72.459  73.829 102.353  1.00  0.00           C
ATOM   4523  CD  ILE A 280      73.809  74.439 101.993  1.00  0.00           C
ATOM   4527  C   ILE A 280      69.339  75.579 101.042  1.00  0.00           C
ATOM   4528  O   ILE A 280      68.549  74.859 100.443  1.00  0.00           O
ATOM   4529  N   THR A 281      68.909  76.669 101.693  1.00  0.00           N
ATOM   4531  CA  THR A 281      67.489  76.919 101.853  1.00  0.00           C
ATOM   4533  CB  THR A 281      67.239  77.909 102.963  1.00  0.00           C
ATOM   4535  OG1 THR A 281      67.749  77.369 104.173  1.00  0.00           O
ATOM   4537  CG2 THR A 281      65.749  78.129 103.193  1.00  0.00           C
ATOM   4541  C   THR A 281      66.869  77.389 100.572  1.00  0.00           C
ATOM   4542  O   THR A 281      65.689  77.159 100.303  1.00  0.00           O
ATOM   4543  N   ALA A 282      67.689  77.989  99.702  1.00  0.00           N
ATOM   4545  CA  ALA A 282      67.319  78.419  98.382  1.00  0.00           C
ATOM   4547  CB  ALA A 282      68.299  79.519  97.952  1.00  0.00           C
ATOM   4551  C   ALA A 282      67.349  77.279  97.382  1.00  0.00           C
ATOM   4552  O   ALA A 282      66.689  77.329  96.352  1.00  0.00           O
ATOM   4553  N   TYR A 283      68.069  76.199  97.692  1.00  0.00           N
ATOM   4555  CA  TYR A 283      67.979  74.969  96.943  1.00  0.00           C
ATOM   4557  CB  TYR A 283      69.089  73.999  97.412  1.00  0.00           C
ATOM   4560  CG  TYR A 283      69.179  72.859  96.442  1.00  0.00           C
ATOM   4561  CD1 TYR A 283      69.919  73.019  95.273  1.00  0.00           C
ATOM   4563  CE1 TYR A 283      69.919  72.029  94.283  1.00  0.00           C
ATOM   4565  CZ  TYR A 283      69.139  70.889  94.462  1.00  0.00           C
ATOM   4566  OH  TYR A 283      69.069  69.959  93.421  1.00  0.00           O
ATOM   4568  CD2 TYR A 283      68.449  71.679  96.643  1.00  0.00           C
ATOM   4570  CE2 TYR A 283      68.419  70.699  95.641  1.00  0.00           C
ATOM   4572  C   TYR A 283      66.589  74.339  97.062  1.00  0.00           C
ATOM   4573  O   TYR A 283      65.959  73.989  96.062  1.00  0.00           O
ATOM   4574  N   ASN A 284      66.049  74.239  98.293  1.00  0.00           N
ATOM   4576  CA  ASN A 284      64.739  73.659  98.492  1.00  0.00           C
ATOM   4578  CB  ASN A 284      64.679  73.059  99.932  1.00  0.00           C
ATOM   4581  CG  ASN A 284      63.289  72.569 100.373  1.00  0.00           C
ATOM   4582  OD1 ASN A 284      62.629  73.259 101.153  1.00  0.00           O
ATOM   4583  ND2 ASN A 284      62.899  71.349  99.923  1.00  0.00           N
ATOM   4586  C   ASN A 284      63.619  74.669  98.223  1.00  0.00           C
ATOM   4587  O   ASN A 284      62.609  74.379  97.593  1.00  0.00           O
ATOM   4588  N   GLY A 285      63.769  75.919  98.682  1.00  0.00           N
ATOM   4590  CA  GLY A 285      62.689  76.899  98.662  1.00  0.00           C
ATOM   4593  C   GLY A 285      62.789  77.909  97.572  1.00  0.00           C
ATOM   4594  O   GLY A 285      61.879  78.729  97.403  1.00  0.00           O
ATOM   4595  N   GLY A 286      63.899  77.939  96.822  1.00  0.00           N
ATOM   4597  CA  GLY A 286      64.249  78.999  95.893  1.00  0.00           C
ATOM   4600  C   GLY A 286      64.869  80.219  96.553  1.00  0.00           C
ATOM   4601  O   GLY A 286      64.609  80.549  97.702  1.00  0.00           O
ATOM   4602  N   ALA A 287      65.719  80.959  95.802  1.00  0.00           N
ATOM   4604  CA  ALA A 287      66.469  82.089  96.312  1.00  0.00           C
ATOM   4606  CB  ALA A 287      67.399  82.629  95.223  1.00  0.00           C
ATOM   4610  C   ALA A 287      65.579  83.219  96.793  1.00  0.00           C
ATOM   4611  O   ALA A 287      65.799  83.829  97.842  1.00  0.00           O
ATOM   4612  N   GLY A 288      64.519  83.479  96.013  1.00  0.00           N
ATOM   4614  CA  GLY A 288      63.519  84.489  96.312  1.00  0.00           C
ATOM   4617  C   GLY A 288      62.879  84.319  97.653  1.00  0.00           C
ATOM   4618  O   GLY A 288      62.719  85.309  98.373  1.00  0.00           O
ATOM   4619  N   SER A 289      62.509  83.089  98.072  1.00  0.00           N
ATOM   4621  CA  SER A 289      61.879  82.869  99.372  1.00  0.00           C
ATOM   4623  CB  SER A 289      61.139  81.509  99.503  1.00  0.00           C
ATOM   4626  OG  SER A 289      62.009  80.379  99.512  1.00  0.00           O
ATOM   4628  C   SER A 289      62.849  83.059 100.533  1.00  0.00           C
ATOM   4629  O   SER A 289      62.499  83.579 101.582  1.00  0.00           O
ATOM   4630  N   VAL A 290      64.129  82.699 100.332  1.00  0.00           N
ATOM   4632  CA  VAL A 290      65.219  82.979 101.253  1.00  0.00           C
ATOM   4634  CB  VAL A 290      66.479  82.239 100.812  1.00  0.00           C
ATOM   4636  CG1 VAL A 290      67.669  82.519 101.753  1.00  0.00           C
ATOM   4640  CG2 VAL A 290      66.159  80.759 100.882  1.00  0.00           C
ATOM   4644  C   VAL A 290      65.519  84.449 101.483  1.00  0.00           C
ATOM   4645  O   VAL A 290      65.809  84.889 102.602  1.00  0.00           O
ATOM   4646  N   LEU A 291      65.499  85.289 100.443  1.00  0.00           N
ATOM   4648  CA  LEU A 291      65.589  86.729 100.592  1.00  0.00           C
ATOM   4650  CB  LEU A 291      65.889  87.409  99.232  1.00  0.00           C
ATOM   4653  CG  LEU A 291      67.229  86.919  98.623  1.00  0.00           C
ATOM   4655  CD1 LEU A 291      67.579  87.689  97.342  1.00  0.00           C
ATOM   4659  CD2 LEU A 291      68.399  87.019  99.613  1.00  0.00           C
ATOM   4663  C   LEU A 291      64.409  87.359 101.312  1.00  0.00           C
ATOM   4664  O   LEU A 291      64.559  88.239 102.163  1.00  0.00           O
ATOM   4665  N   ARG A 292      63.199  86.849 101.053  1.00  0.00           N
ATOM   4667  CA  ARG A 292      61.939  87.399 101.523  1.00  0.00           C
ATOM   4669  CB  ARG A 292      60.829  86.609 100.833  1.00  0.00           C
ATOM   4672  CG  ARG A 292      59.469  87.329 100.873  1.00  0.00           C
ATOM   4675  CD  ARG A 292      58.349  86.539 100.253  1.00  0.00           C
ATOM   4678  NE  ARG A 292      58.829  86.179  98.883  1.00  0.00           N
ATOM   4680  CZ  ARG A 292      58.689  84.989  98.323  1.00  0.00           C
ATOM   4681  NH1 ARG A 292      58.179  83.989  98.992  1.00  0.00           N
ATOM   4684  NH2 ARG A 292      59.099  84.819  97.083  1.00  0.00           N
ATOM   4687  C   ARG A 292      61.729  87.299 103.021  1.00  0.00           C
ATOM   4688  O   ARG A 292      60.949  88.009 103.643  1.00  0.00           O
ATOM   4689  N   VAL A 293      62.469  86.419 103.693  1.00  0.00           N
ATOM   4691  CA  VAL A 293      62.409  86.309 105.133  1.00  0.00           C
ATOM   4693  CB  VAL A 293      63.019  84.979 105.563  1.00  0.00           C
ATOM   4695  CG1 VAL A 293      64.549  85.029 105.673  1.00  0.00           C
ATOM   4699  CG2 VAL A 293      62.389  84.549 106.891  1.00  0.00           C
ATOM   4703  C   VAL A 293      63.079  87.509 105.812  1.00  0.00           C
ATOM   4704  O   VAL A 293      62.849  87.779 106.993  1.00  0.00           O
ATOM   4705  N   PHE A 294      63.889  88.269 105.072  1.00  0.00           N
ATOM   4707  CA  PHE A 294      64.579  89.449 105.553  1.00  0.00           C
ATOM   4709  CB  PHE A 294      66.079  89.429 105.163  1.00  0.00           C
ATOM   4712  CG  PHE A 294      66.749  88.239 105.781  1.00  0.00           C
ATOM   4713  CD1 PHE A 294      67.099  88.219 107.143  1.00  0.00           C
ATOM   4715  CE1 PHE A 294      67.719  87.099 107.702  1.00  0.00           C
ATOM   4717  CZ  PHE A 294      67.939  85.959 106.933  1.00  0.00           C
ATOM   4719  CD2 PHE A 294      67.009  87.099 105.003  1.00  0.00           C
ATOM   4721  CE2 PHE A 294      67.569  85.959 105.583  1.00  0.00           C
ATOM   4723  C   PHE A 294      63.939  90.719 105.003  1.00  0.00           C
ATOM   4724  O   PHE A 294      63.659  91.629 105.773  1.00  0.00           O
ATOM   4725  N   SER A 295      63.679  90.819 103.682  1.00  0.00           N
ATOM   4727  CA  SER A 295      62.999  91.989 103.122  1.00  0.00           C
ATOM   4729  CB  SER A 295      63.939  93.219 102.963  1.00  0.00           C
ATOM   4732  OG  SER A 295      63.229  94.379 102.543  1.00  0.00           O
ATOM   4734  C   SER A 295      62.429  91.609 101.771  1.00  0.00           C
ATOM   4735  O   SER A 295      62.809  90.589 101.212  1.00  0.00           O
ATOM   4736  N   ASN A 296      61.449  92.379 101.212  1.00  0.00           N
ATOM   4738  CA  ASN A 296      60.929  92.119  99.873  1.00  0.00           C
ATOM   4740  CB  ASN A 296      59.529  92.739  99.562  1.00  0.00           C
ATOM   4743  CG  ASN A 296      58.349  92.269 100.423  1.00  0.00           C
ATOM   4744  OD1 ASN A 296      58.099  91.079 100.662  1.00  0.00           O
ATOM   4745  ND2 ASN A 296      57.479  93.229 100.812  1.00  0.00           N
ATOM   4748  C   ASN A 296      61.889  92.689  98.822  1.00  0.00           C
ATOM   4749  O   ASN A 296      62.049  92.139  97.733  1.00  0.00           O
ATOM   4750  N   ASP A 297      62.609  93.789  99.163  1.00  0.00           N
ATOM   4752  CA  ASP A 297      63.729  94.249  98.373  1.00  0.00           C
ATOM   4754  CB  ASP A 297      64.089  95.739  98.662  1.00  0.00           C
ATOM   4757  CG  ASP A 297      65.009  96.329  97.602  1.00  0.00           C
ATOM   4758  OD1 ASP A 297      65.219  95.669  96.553  1.00  0.00           O
ATOM   4759  OD2 ASP A 297      65.519  97.459  97.793  1.00  0.00           O
ATOM   4760  C   ASP A 297      64.929  93.309  98.583  1.00  0.00           C
ATOM   4761  O   ASP A 297      65.329  93.009  99.702  1.00  0.00           O
ATOM   4762  N   LYS A 298      65.519  92.819  97.473  1.00  0.00           N
ATOM   4764  CA  LYS A 298      66.629  91.869  97.513  1.00  0.00           C
ATOM   4766  CB  LYS A 298      66.919  91.269  96.113  1.00  0.00           C
ATOM   4769  CG  LYS A 298      67.369  92.259  95.013  1.00  0.00           C
ATOM   4772  CD  LYS A 298      68.889  92.459  94.912  1.00  0.00           C
ATOM   4775  CE  LYS A 298      69.279  93.569  93.933  1.00  0.00           C
ATOM   4778  NZ  LYS A 298      69.209  93.019  92.572  1.00  0.00           N
ATOM   4782  C   LYS A 298      67.909  92.439  98.083  1.00  0.00           C
ATOM   4783  O   LYS A 298      68.709  91.749  98.712  1.00  0.00           O
ATOM   4784  N   ILE A 299      68.159  93.749  97.832  1.00  0.00           N
ATOM   4786  CA  ILE A 299      69.349  94.419  98.343  1.00  0.00           C
ATOM   4788  CB  ILE A 299      69.739  95.669  97.562  1.00  0.00           C
ATOM   4790  CG2 ILE A 299      68.689  96.799  97.723  1.00  0.00           C
ATOM   4794  CG1 ILE A 299      71.149  96.169  97.933  1.00  0.00           C
ATOM   4797  CD  ILE A 299      71.749  97.139  96.891  1.00  0.00           C
ATOM   4801  C   ILE A 299      69.269  94.659  99.822  1.00  0.00           C
ATOM   4802  O   ILE A 299      70.229  94.409 100.543  1.00  0.00           O
ATOM   4803  N   GLN A 300      68.109  95.089 100.353  1.00  0.00           N
ATOM   4805  CA  GLN A 300      67.839  95.139 101.771  1.00  0.00           C
ATOM   4807  CB  GLN A 300      66.489  95.839 102.031  1.00  0.00           C
ATOM   4810  CG  GLN A 300      66.439  97.319 101.573  1.00  0.00           C
ATOM   4813  CD  GLN A 300      67.399  98.219 102.373  1.00  0.00           C
ATOM   4814  OE1 GLN A 300      67.939  97.829 103.402  1.00  0.00           O
ATOM   4815  NE2 GLN A 300      67.629  99.469 101.933  1.00  0.00           N
ATOM   4818  C   GLN A 300      67.899  93.789 102.452  1.00  0.00           C
ATOM   4819  O   GLN A 300      68.479  93.659 103.533  1.00  0.00           O
ATOM   4820  N   ALA A 301      67.369  92.719 101.813  1.00  0.00           N
ATOM   4822  CA  ALA A 301      67.529  91.369 102.292  1.00  0.00           C
ATOM   4824  CB  ALA A 301      66.759  90.409 101.372  1.00  0.00           C
ATOM   4828  C   ALA A 301      68.989  90.939 102.412  1.00  0.00           C
ATOM   4829  O   ALA A 301      69.389  90.429 103.452  1.00  0.00           O
ATOM   4830  N   ALA A 302      69.819  91.229 101.372  1.00  0.00           N
ATOM   4832  CA  ALA A 302      71.269  91.119 101.442  1.00  0.00           C
ATOM   4834  CB  ALA A 302      71.899  91.499 100.093  1.00  0.00           C
ATOM   4838  C   ALA A 302      71.899  91.959 102.543  1.00  0.00           C
ATOM   4839  O   ALA A 302      72.709  91.499 103.333  1.00  0.00           O
ATOM   4840  N   ASN A 303      71.469  93.229 102.683  1.00  0.00           N
ATOM   4842  CA  ASN A 303      71.979  94.079 103.732  1.00  0.00           C
ATOM   4844  CB  ASN A 303      71.369  95.509 103.682  1.00  0.00           C
ATOM   4847  CG  ASN A 303      71.699  96.239 102.382  1.00  0.00           C
ATOM   4848  OD1 ASN A 303      72.669  95.959 101.673  1.00  0.00           O
ATOM   4849  ND2 ASN A 303      70.859  97.249 102.052  1.00  0.00           N
ATOM   4852  C   ASN A 303      71.729  93.499 105.133  1.00  0.00           C
ATOM   4853  O   ASN A 303      72.629  93.459 105.963  1.00  0.00           O
ATOM   4854  N   ILE A 304      70.509  92.999 105.402  1.00  0.00           N
ATOM   4856  CA  ILE A 304      70.109  92.469 106.702  1.00  0.00           C
ATOM   4858  CB  ILE A 304      68.609  92.209 106.713  1.00  0.00           C
ATOM   4860  CG2 ILE A 304      68.159  91.379 107.943  1.00  0.00           C
ATOM   4864  CG1 ILE A 304      67.829  93.539 106.683  1.00  0.00           C
ATOM   4867  CD  ILE A 304      66.379  93.359 106.223  1.00  0.00           C
ATOM   4871  C   ILE A 304      70.929  91.269 107.163  1.00  0.00           C
ATOM   4872  O   ILE A 304      71.279  91.169 108.333  1.00  0.00           O
ATOM   4873  N   ILE A 305      71.279  90.349 106.223  1.00  0.00           N
ATOM   4875  CA  ILE A 305      72.119  89.179 106.452  1.00  0.00           C
ATOM   4877  CB  ILE A 305      71.949  88.069 105.413  1.00  0.00           C
ATOM   4879  CG2 ILE A 305      70.619  87.379 105.732  1.00  0.00           C
ATOM   4883  CG1 ILE A 305      72.019  88.579 103.952  1.00  0.00           C
ATOM   4886  CD  ILE A 305      71.339  87.689 102.902  1.00  0.00           C
ATOM   4890  C   ILE A 305      73.579  89.489 106.663  1.00  0.00           C
ATOM   4891  O   ILE A 305      74.329  88.719 107.263  1.00  0.00           O
ATOM   4892  N   ASN A 306      74.009  90.679 106.223  1.00  0.00           N
ATOM   4894  CA  ASN A 306      75.379  91.139 106.403  1.00  0.00           C
ATOM   4896  CB  ASN A 306      75.839  91.949 105.163  1.00  0.00           C
ATOM   4899  CG  ASN A 306      75.659  91.179 103.863  1.00  0.00           C
ATOM   4900  OD1 ASN A 306      75.479  89.959 103.822  1.00  0.00           O
ATOM   4901  ND2 ASN A 306      75.739  91.919 102.733  1.00  0.00           N
ATOM   4904  C   ASN A 306      75.519  92.009 107.663  1.00  0.00           C
ATOM   4905  O   ASN A 306      76.559  92.639 107.873  1.00  0.00           O
ATOM   4906  N   THR A 307      74.469  92.069 108.513  1.00  0.00           N
ATOM   4908  CA  THR A 307      74.509  92.729 109.833  1.00  0.00           C
ATOM   4910  CB  THR A 307      73.369  93.749 110.122  1.00  0.00           C
ATOM   4912  OG1 THR A 307      72.239  93.269 110.843  1.00  0.00           O
ATOM   4914  CG2 THR A 307      72.829  94.379 108.852  1.00  0.00           C
ATOM   4918  C   THR A 307      74.499  91.709 110.942  1.00  0.00           C
ATOM   4919  O   THR A 307      74.539  92.069 112.123  1.00  0.00           O
ATOM   4920  N   MET A 308      74.429  90.419 110.603  1.00  0.00           N
ATOM   4922  CA  MET A 308      74.099  89.359 111.532  1.00  0.00           C
ATOM   4924  CB  MET A 308      72.619  88.969 111.363  1.00  0.00           C
ATOM   4927  CG  MET A 308      72.269  88.509 109.943  1.00  0.00           C
ATOM   4930  SD  MET A 308      70.509  88.279 109.613  1.00  0.00           S
ATOM   4931  CE  MET A 308      70.249  87.039 110.882  1.00  0.00           C
ATOM   4935  C   MET A 308      75.049  88.209 111.283  1.00  0.00           C
ATOM   4936  O   MET A 308      75.739  88.159 110.273  1.00  0.00           O
ATOM   4937  N   THR A 309      75.219  87.309 112.263  1.00  0.00           N
ATOM   4939  CA  THR A 309      76.289  86.319 112.233  1.00  0.00           C
ATOM   4941  CB  THR A 309      76.939  85.979 113.592  1.00  0.00           C
ATOM   4943  OG1 THR A 309      76.199  85.079 114.403  1.00  0.00           O
ATOM   4945  CG2 THR A 309      77.239  87.249 114.403  1.00  0.00           C
ATOM   4949  C   THR A 309      75.759  85.079 111.532  1.00  0.00           C
ATOM   4950  O   THR A 309      74.569  84.959 111.243  1.00  0.00           O
ATOM   4951  N   PRO A 310      76.619  84.099 111.232  1.00  0.00           N
ATOM   4952  CD  PRO A 310      78.029  84.359 110.933  1.00  0.00           C
ATOM   4955  CA  PRO A 310      76.149  82.859 110.641  1.00  0.00           C
ATOM   4957  CB  PRO A 310      77.439  82.149 110.242  1.00  0.00           C
ATOM   4960  CG  PRO A 310      78.409  83.279 109.923  1.00  0.00           C
ATOM   4963  C   PRO A 310      75.269  82.049 111.582  1.00  0.00           C
ATOM   4964  O   PRO A 310      74.379  81.339 111.132  1.00  0.00           O
ATOM   4965  N   GLY A 311      75.499  82.169 112.902  1.00  0.00           N
ATOM   4967  CA  GLY A 311      74.619  81.619 113.923  1.00  0.00           C
ATOM   4970  C   GLY A 311      73.189  82.079 113.843  1.00  0.00           C
ATOM   4971  O   GLY A 311      72.279  81.249 113.942  1.00  0.00           O
ATOM   4972  N   ASP A 312      72.909  83.389 113.643  1.00  0.00           N
ATOM   4974  CA  ASP A 312      71.529  83.849 113.653  1.00  0.00           C
ATOM   4976  CB  ASP A 312      71.319  85.079 114.583  1.00  0.00           C
ATOM   4979  CG  ASP A 312      71.839  86.409 114.082  1.00  0.00           C
ATOM   4980  OD1 ASP A 312      73.019  86.479 113.643  1.00  0.00           O
ATOM   4981  OD2 ASP A 312      71.069  87.399 114.222  1.00  0.00           O
ATOM   4982  C   ASP A 312      70.919  83.999 112.253  1.00  0.00           C
ATOM   4983  O   ASP A 312      69.689  84.059 112.132  1.00  0.00           O
ATOM   4984  N   VAL A 313      71.669  83.949 111.123  1.00  0.00           N
ATOM   4986  CA  VAL A 313      71.029  83.629 109.842  1.00  0.00           C
ATOM   4988  CB  VAL A 313      71.829  83.829 108.533  1.00  0.00           C
ATOM   4990  CG1 VAL A 313      72.399  85.239 108.463  1.00  0.00           C
ATOM   4994  CG2 VAL A 313      72.939  82.799 108.333  1.00  0.00           C
ATOM   4998  C   VAL A 313      70.469  82.219 109.863  1.00  0.00           C
ATOM   4999  O   VAL A 313      69.359  81.969 109.403  1.00  0.00           O
ATOM   5000  N   TYR A 314      71.209  81.259 110.452  1.00  0.00           N
ATOM   5002  CA  TYR A 314      70.759  79.899 110.653  1.00  0.00           C
ATOM   5004  CB  TYR A 314      71.939  79.039 111.202  1.00  0.00           C
ATOM   5007  CG  TYR A 314      71.549  77.599 111.413  1.00  0.00           C
ATOM   5008  CD1 TYR A 314      71.669  76.659 110.373  1.00  0.00           C
ATOM   5010  CE1 TYR A 314      71.269  75.329 110.553  1.00  0.00           C
ATOM   5012  CZ  TYR A 314      70.629  74.959 111.732  1.00  0.00           C
ATOM   5013  OH  TYR A 314      70.069  73.689 111.872  1.00  0.00           O
ATOM   5015  CD2 TYR A 314      71.039  77.169 112.642  1.00  0.00           C
ATOM   5017  CE2 TYR A 314      70.539  75.869 112.793  1.00  0.00           C
ATOM   5019  C   TYR A 314      69.509  79.859 111.543  1.00  0.00           C
ATOM   5020  O   TYR A 314      68.519  79.189 111.243  1.00  0.00           O
ATOM   5021  N   GLN A 315      69.489  80.639 112.642  1.00  0.00           N
ATOM   5023  CA  GLN A 315      68.309  80.819 113.463  1.00  0.00           C
ATOM   5025  CB  GLN A 315      68.719  81.659 114.683  1.00  0.00           C
ATOM   5028  CG  GLN A 315      67.729  81.619 115.873  1.00  0.00           C
ATOM   5031  CD  GLN A 315      66.489  82.519 115.712  1.00  0.00           C
ATOM   5032  OE1 GLN A 315      66.549  83.679 115.323  1.00  0.00           O
ATOM   5033  NE2 GLN A 315      65.329  81.989 116.162  1.00  0.00           N
ATOM   5036  C   GLN A 315      67.119  81.439 112.753  1.00  0.00           C
ATOM   5037  O   GLN A 315      66.009  80.899 112.823  1.00  0.00           O
ATOM   5038  N   THR A 316      67.339  82.529 111.993  1.00  0.00           N
ATOM   5040  CA  THR A 316      66.309  83.179 111.202  1.00  0.00           C
ATOM   5042  CB  THR A 316      66.799  84.419 110.452  1.00  0.00           C
ATOM   5044  OG1 THR A 316      67.249  85.419 111.372  1.00  0.00           O
ATOM   5046  CG2 THR A 316      65.669  85.019 109.593  1.00  0.00           C
ATOM   5050  C   THR A 316      65.679  82.259 110.173  1.00  0.00           C
ATOM   5051  O   THR A 316      64.469  82.169 110.083  1.00  0.00           O
ATOM   5052  N   LEU A 317      66.499  81.529 109.383  1.00  0.00           N
ATOM   5054  CA  LEU A 317      65.969  80.619 108.382  1.00  0.00           C
ATOM   5056  CB  LEU A 317      67.069  80.189 107.373  1.00  0.00           C
ATOM   5059  CG  LEU A 317      67.369  81.229 106.263  1.00  0.00           C
ATOM   5061  CD1 LEU A 317      68.169  82.459 106.702  1.00  0.00           C
ATOM   5065  CD2 LEU A 317      68.139  80.579 105.113  1.00  0.00           C
ATOM   5069  C   LEU A 317      65.189  79.449 108.992  1.00  0.00           C
ATOM   5070  O   LEU A 317      64.049  79.209 108.623  1.00  0.00           O
ATOM   5071  N   THR A 318      65.749  78.789 110.033  1.00  0.00           N
ATOM   5073  CA  THR A 318      65.129  77.689 110.781  1.00  0.00           C
ATOM   5075  CB  THR A 318      66.049  77.159 111.883  1.00  0.00           C
ATOM   5077  OG1 THR A 318      67.269  76.639 111.372  1.00  0.00           O
ATOM   5079  CG2 THR A 318      65.429  75.989 112.642  1.00  0.00           C
ATOM   5083  C   THR A 318      63.819  78.069 111.442  1.00  0.00           C
ATOM   5084  O   THR A 318      62.849  77.309 111.442  1.00  0.00           O
ATOM   5085  N   THR A 319      63.729  79.269 112.052  1.00  0.00           N
ATOM   5087  CA  THR A 319      62.509  79.699 112.753  1.00  0.00           C
ATOM   5089  CB  THR A 319      62.829  80.649 113.923  1.00  0.00           C
ATOM   5091  OG1 THR A 319      61.769  80.719 114.873  1.00  0.00           O
ATOM   5093  CG2 THR A 319      63.109  82.099 113.492  1.00  0.00           C
ATOM   5097  C   THR A 319      61.489  80.309 111.803  1.00  0.00           C
ATOM   5098  O   THR A 319      60.289  80.019 111.883  1.00  0.00           O
ATOM   5099  N   ARG A 320      61.929  81.149 110.843  1.00  0.00           N
ATOM   5101  CA  ARG A 320      61.049  82.089 110.173  1.00  0.00           C
ATOM   5103  CB  ARG A 320      61.639  83.539 110.262  1.00  0.00           C
ATOM   5106  CG  ARG A 320      60.659  84.689 109.923  1.00  0.00           C
ATOM   5109  CD  ARG A 320      61.229  86.109 109.943  1.00  0.00           C
ATOM   5112  NE  ARG A 320      61.449  86.549 111.352  1.00  0.00           N
ATOM   5114  CZ  ARG A 320      60.589  87.229 112.083  1.00  0.00           C
ATOM   5115  NH1 ARG A 320      59.369  87.469 111.663  1.00  0.00           N
ATOM   5118  NH2 ARG A 320      60.919  87.689 113.262  1.00  0.00           N
ATOM   5121  C   ARG A 320      60.829  81.739 108.702  1.00  0.00           C
ATOM   5122  O   ARG A 320      60.049  82.399 108.033  1.00  0.00           O
ATOM   5123  N   HIS A 321      61.479  80.689 108.122  1.00  0.00           N
ATOM   5125  CA  HIS A 321      61.189  80.359 106.722  1.00  0.00           C
ATOM   5127  CB  HIS A 321      62.139  79.349 106.033  1.00  0.00           C
ATOM   5130  ND1 HIS A 321      60.989  79.089 103.802  1.00  0.00           N
ATOM   5131  CG  HIS A 321      62.119  79.449 104.512  1.00  0.00           C
ATOM   5132  CE1 HIS A 321      61.269  79.349 102.543  1.00  0.00           C
ATOM   5134  NE2 HIS A 321      62.519  79.829 102.403  1.00  0.00           N
ATOM   5136  CD2 HIS A 321      63.079  79.889 103.653  1.00  0.00           C
ATOM   5138  C   HIS A 321      59.739  79.909 106.553  1.00  0.00           C
ATOM   5139  O   HIS A 321      59.329  78.979 107.242  1.00  0.00           O
ATOM   5140  N   PRO A 322      58.919  80.529 105.693  1.00  0.00           N
ATOM   5141  CD  PRO A 322      59.269  81.739 104.943  1.00  0.00           C
ATOM   5144  CA  PRO A 322      57.519  80.179 105.513  1.00  0.00           C
ATOM   5146  CB  PRO A 322      57.119  80.999 104.283  1.00  0.00           C
ATOM   5149  CG  PRO A 322      57.939  82.269 104.453  1.00  0.00           C
ATOM   5152  C   PRO A 322      57.189  78.699 105.382  1.00  0.00           C
ATOM   5153  O   PRO A 322      56.169  78.259 105.913  1.00  0.00           O
ATOM   5154  N   SER A 323      58.019  77.939 104.652  1.00  0.00           N
ATOM   5156  CA  SER A 323      57.839  76.509 104.462  1.00  0.00           C
ATOM   5158  CB  SER A 323      58.499  76.029 103.133  1.00  0.00           C
ATOM   5161  OG  SER A 323      58.549  74.609 102.952  1.00  0.00           O
ATOM   5163  C   SER A 323      58.279  75.689 105.662  1.00  0.00           C
ATOM   5164  O   SER A 323      59.379  75.839 106.202  1.00  0.00           O
ATOM   5165  N   ALA A 324      57.419  74.759 106.132  1.00  0.00           N
ATOM   5167  CA  ALA A 324      57.769  73.769 107.123  1.00  0.00           C
ATOM   5169  CB  ALA A 324      56.509  72.959 107.462  1.00  0.00           C
ATOM   5173  C   ALA A 324      58.899  72.819 106.702  1.00  0.00           C
ATOM   5174  O   ALA A 324      59.839  72.579 107.462  1.00  0.00           O
ATOM   5175  N   GLU A 325      58.829  72.329 105.452  1.00  0.00           N
ATOM   5177  CA  GLU A 325      59.799  71.449 104.833  1.00  0.00           C
ATOM   5179  CB  GLU A 325      59.299  71.139 103.393  1.00  0.00           C
ATOM   5182  CG  GLU A 325      60.269  70.389 102.432  1.00  0.00           C
ATOM   5185  CD  GLU A 325      59.749  70.379 100.983  1.00  0.00           C
ATOM   5186  OE1 GLU A 325      58.709  71.029 100.673  1.00  0.00           O
ATOM   5187  OE2 GLU A 325      60.429  69.729 100.142  1.00  0.00           O
ATOM   5188  C   GLU A 325      61.179  72.049 104.763  1.00  0.00           C
ATOM   5189  O   GLU A 325      62.179  71.439 105.153  1.00  0.00           O
ATOM   5190  N   SER A 326      61.259  73.329 104.333  1.00  0.00           N
ATOM   5192  CA  SER A 326      62.489  74.099 104.271  1.00  0.00           C
ATOM   5194  CB  SER A 326      62.279  75.459 103.533  1.00  0.00           C
ATOM   5197  OG  SER A 326      61.669  76.449 104.363  1.00  0.00           O
ATOM   5199  C   SER A 326      63.109  74.319 105.653  1.00  0.00           C
ATOM   5200  O   SER A 326      64.319  74.189 105.852  1.00  0.00           O
ATOM   5201  N   ARG A 327      62.309  74.669 106.683  1.00  0.00           N
ATOM   5203  CA  ARG A 327      62.799  74.849 108.033  1.00  0.00           C
ATOM   5205  CB  ARG A 327      61.659  75.249 109.003  1.00  0.00           C
ATOM   5208  CG  ARG A 327      61.109  76.669 108.783  1.00  0.00           C
ATOM   5211  CD  ARG A 327      59.799  76.959 109.543  1.00  0.00           C
ATOM   5214  NE  ARG A 327      60.059  76.869 111.003  1.00  0.00           N
ATOM   5216  CZ  ARG A 327      59.969  75.779 111.753  1.00  0.00           C
ATOM   5217  NH1 ARG A 327      59.419  74.659 111.372  1.00  0.00           N
ATOM   5220  NH2 ARG A 327      60.529  75.869 112.943  1.00  0.00           N
ATOM   5223  C   ARG A 327      63.449  73.619 108.623  1.00  0.00           C
ATOM   5224  O   ARG A 327      64.549  73.659 109.173  1.00  0.00           O
ATOM   5225  N   ARG A 328      62.799  72.459 108.442  1.00  0.00           N
ATOM   5227  CA  ARG A 328      63.319  71.149 108.702  1.00  0.00           C
ATOM   5229  CB  ARG A 328      62.189  70.119 108.483  1.00  0.00           C
ATOM   5232  CG  ARG A 328      61.039  70.169 109.523  1.00  0.00           C
ATOM   5235  CD  ARG A 328      61.429  69.899 110.983  1.00  0.00           C
ATOM   5238  NE  ARG A 328      61.669  68.439 111.182  1.00  0.00           N
ATOM   5240  CZ  ARG A 328      62.839  67.819 111.153  1.00  0.00           C
ATOM   5241  NH1 ARG A 328      63.939  68.379 110.712  1.00  0.00           N
ATOM   5244  NH2 ARG A 328      62.909  66.549 111.512  1.00  0.00           N
ATOM   5247  C   ARG A 328      64.569  70.789 107.913  1.00  0.00           C
ATOM   5248  O   ARG A 328      65.519  70.209 108.463  1.00  0.00           O
ATOM   5249  N   TYR A 329      64.609  71.139 106.623  1.00  0.00           N
ATOM   5251  CA  TYR A 329      65.649  70.849 105.662  1.00  0.00           C
ATOM   5253  CB  TYR A 329      65.219  71.389 104.283  1.00  0.00           C
ATOM   5256  CG  TYR A 329      66.169  71.059 103.173  1.00  0.00           C
ATOM   5257  CD1 TYR A 329      67.089  71.999 102.663  1.00  0.00           C
ATOM   5259  CE1 TYR A 329      67.869  71.679 101.543  1.00  0.00           C
ATOM   5261  CZ  TYR A 329      67.739  70.419 100.963  1.00  0.00           C
ATOM   5262  OH  TYR A 329      68.399  70.099  99.772  1.00  0.00           O
ATOM   5264  CD2 TYR A 329      66.079  69.799 102.593  1.00  0.00           C
ATOM   5266  CE2 TYR A 329      66.879  69.469 101.492  1.00  0.00           C
ATOM   5268  C   TYR A 329      66.999  71.409 106.053  1.00  0.00           C
ATOM   5269  O   TYR A 329      68.019  70.729 105.963  1.00  0.00           O
ATOM   5270  N   LEU A 330      67.049  72.669 106.532  1.00  0.00           N
ATOM   5272  CA  LEU A 330      68.299  73.299 106.883  1.00  0.00           C
ATOM   5274  CB  LEU A 330      68.079  74.769 107.303  1.00  0.00           C
ATOM   5277  CG  LEU A 330      69.359  75.599 107.533  1.00  0.00           C
ATOM   5279  CD1 LEU A 330      70.249  75.659 106.283  1.00  0.00           C
ATOM   5283  CD2 LEU A 330      69.029  77.029 108.003  1.00  0.00           C
ATOM   5287  C   LEU A 330      69.099  72.549 107.943  1.00  0.00           C
ATOM   5288  O   LEU A 330      70.309  72.389 107.812  1.00  0.00           O
ATOM   5289  N   TYR A 331      68.439  71.999 108.992  1.00  0.00           N
ATOM   5291  CA  TYR A 331      69.179  71.149 109.923  1.00  0.00           C
ATOM   5293  CB  TYR A 331      68.359  70.759 111.182  1.00  0.00           C
ATOM   5296  CG  TYR A 331      69.199  69.939 112.132  1.00  0.00           C
ATOM   5297  CD1 TYR A 331      69.249  68.529 112.062  1.00  0.00           C
ATOM   5299  CE1 TYR A 331      69.979  67.809 113.013  1.00  0.00           C
ATOM   5301  CZ  TYR A 331      70.679  68.479 114.012  1.00  0.00           C
ATOM   5302  OH  TYR A 331      71.419  67.759 114.962  1.00  0.00           O
ATOM   5304  CD2 TYR A 331      69.889  70.589 113.173  1.00  0.00           C
ATOM   5306  CE2 TYR A 331      70.639  69.869 114.103  1.00  0.00           C
ATOM   5308  C   TYR A 331      69.709  69.889 109.263  1.00  0.00           C
ATOM   5309  O   TYR A 331      70.859  69.509 109.473  1.00  0.00           O
ATOM   5310  N   LYS A 332      68.859  69.219 108.463  1.00  0.00           N
ATOM   5312  CA  LYS A 332      69.159  67.929 107.882  1.00  0.00           C
ATOM   5314  CB  LYS A 332      67.959  67.419 107.043  1.00  0.00           C
ATOM   5317  CG  LYS A 332      66.779  66.939 107.893  1.00  0.00           C
ATOM   5320  CD  LYS A 332      67.149  65.739 108.763  1.00  0.00           C
ATOM   5323  CE  LYS A 332      65.969  65.079 109.473  1.00  0.00           C
ATOM   5326  NZ  LYS A 332      66.439  63.919 110.253  1.00  0.00           N
ATOM   5330  C   LYS A 332      70.359  67.949 106.993  1.00  0.00           C
ATOM   5331  O   LYS A 332      71.289  67.149 107.113  1.00  0.00           O
ATOM   5332  N   VAL A 333      70.409  68.929 106.113  1.00  0.00           N
ATOM   5334  CA  VAL A 333      71.539  69.069 105.262  1.00  0.00           C
ATOM   5336  CB  VAL A 333      71.089  69.889 104.092  1.00  0.00           C
ATOM   5338  CG1 VAL A 333      71.249  71.379 104.353  1.00  0.00           C
ATOM   5342  CG2 VAL A 333      71.869  69.489 102.853  1.00  0.00           C
ATOM   5346  C   VAL A 333      72.779  69.609 105.992  1.00  0.00           C
ATOM   5347  O   VAL A 333      73.899  69.179 105.712  1.00  0.00           O
ATOM   5348  N   ASN A 334      72.629  70.509 107.003  1.00  0.00           N
ATOM   5350  CA  ASN A 334      73.759  70.969 107.803  1.00  0.00           C
ATOM   5352  CB  ASN A 334      73.309  72.169 108.682  1.00  0.00           C
ATOM   5355  CG  ASN A 334      74.459  72.909 109.372  1.00  0.00           C
ATOM   5356  OD1 ASN A 334      75.609  72.959 108.933  1.00  0.00           O
ATOM   5357  ND2 ASN A 334      74.129  73.539 110.521  1.00  0.00           N
ATOM   5360  C   ASN A 334      74.399  69.849 108.623  1.00  0.00           C
ATOM   5361  O   ASN A 334      75.619  69.649 108.592  1.00  0.00           O
ATOM   5362  N   THR A 335      73.569  69.029 109.313  1.00  0.00           N
ATOM   5364  CA  THR A 335      74.029  67.839 110.033  1.00  0.00           C
ATOM   5366  CB  THR A 335      72.989  67.279 111.013  1.00  0.00           C
ATOM   5368  OG1 THR A 335      73.629  66.469 111.982  1.00  0.00           O
ATOM   5370  CG2 THR A 335      71.899  66.439 110.332  1.00  0.00           C
ATOM   5374  C   THR A 335      74.589  66.769 109.113  1.00  0.00           C
ATOM   5375  O   THR A 335      75.629  66.179 109.403  1.00  0.00           O
ATOM   5376  N   ALA A 336      73.969  66.519 107.943  1.00  0.00           N
ATOM   5378  CA  ALA A 336      74.529  65.609 106.962  1.00  0.00           C
ATOM   5380  CB  ALA A 336      73.529  65.409 105.812  1.00  0.00           C
ATOM   5384  C   ALA A 336      75.879  66.049 106.423  1.00  0.00           C
ATOM   5385  O   ALA A 336      76.809  65.259 106.302  1.00  0.00           O
ATOM   5386  N   GLN A 337      76.039  67.359 106.103  1.00  0.00           N
ATOM   5388  CA  GLN A 337      77.259  67.799 105.463  1.00  0.00           C
ATOM   5390  CB  GLN A 337      77.079  69.139 104.713  1.00  0.00           C
ATOM   5393  CG  GLN A 337      77.269  70.449 105.493  1.00  0.00           C
ATOM   5396  CD  GLN A 337      77.349  71.629 104.523  1.00  0.00           C
ATOM   5397  OE1 GLN A 337      76.479  72.499 104.493  1.00  0.00           O
ATOM   5398  NE2 GLN A 337      78.419  71.669 103.702  1.00  0.00           N
ATOM   5401  C   GLN A 337      78.419  67.819 106.452  1.00  0.00           C
ATOM   5402  O   GLN A 337      79.549  67.539 106.062  1.00  0.00           O
ATOM   5403  N   LYS A 338      78.159  67.999 107.773  1.00  0.00           N
ATOM   5405  CA  LYS A 338      79.159  67.809 108.822  1.00  0.00           C
ATOM   5407  CB  LYS A 338      78.579  68.129 110.223  1.00  0.00           C
ATOM   5410  CG  LYS A 338      78.349  69.639 110.503  1.00  0.00           C
ATOM   5413  CD  LYS A 338      77.639  69.869 111.853  1.00  0.00           C
ATOM   5416  CE  LYS A 338      77.249  71.339 112.123  1.00  0.00           C
ATOM   5419  NZ  LYS A 338      76.669  71.519 113.483  1.00  0.00           N
ATOM   5423  C   LYS A 338      79.859  66.439 108.812  1.00  0.00           C
ATOM   5424  O   LYS A 338      81.069  66.369 109.003  1.00  0.00           O
ATOM   5425  N   SER A 339      79.129  65.339 108.503  1.00  0.00           N
ATOM   5427  CA  SER A 339      79.719  63.999 108.333  1.00  0.00           C
ATOM   5429  CB  SER A 339      78.659  62.869 108.243  1.00  0.00           C
ATOM   5432  OG  SER A 339      78.009  62.669 109.493  1.00  0.00           O
ATOM   5434  C   SER A 339      80.559  63.859 107.073  1.00  0.00           C
ATOM   5435  O   SER A 339      81.439  62.999 107.003  1.00  0.00           O
ATOM   5436  N   TYR A 340      80.299  64.689 106.042  1.00  0.00           N
ATOM   5438  CA  TYR A 340      80.909  64.559 104.733  1.00  0.00           C
ATOM   5440  CB  TYR A 340      79.869  64.869 103.613  1.00  0.00           C
ATOM   5443  CG  TYR A 340      78.869  63.759 103.413  1.00  0.00           C
ATOM   5444  CD1 TYR A 340      79.319  62.529 102.923  1.00  0.00           C
ATOM   5446  CE1 TYR A 340      78.419  61.499 102.633  1.00  0.00           C
ATOM   5448  CZ  TYR A 340      77.049  61.689 102.812  1.00  0.00           C
ATOM   5449  OH  TYR A 340      76.149  60.659 102.493  1.00  0.00           O
ATOM   5451  CD2 TYR A 340      77.479  63.959 103.562  1.00  0.00           C
ATOM   5453  CE2 TYR A 340      76.569  62.919 103.281  1.00  0.00           C
ATOM   5455  C   TYR A 340      82.119  65.469 104.552  1.00  0.00           C
ATOM   5456  O   TYR A 340      82.789  65.439 103.522  1.00  0.00           O
ATOM   5457  N   ARG A 341      82.489  66.299 105.563  1.00  0.00           N
ATOM   5459  CA  ARG A 341      83.589  67.249 105.402  1.00  0.00           C
ATOM   5461  CB  ARG A 341      83.449  68.579 106.232  1.00  0.00           C
ATOM   5464  CG  ARG A 341      82.069  69.229 106.352  1.00  0.00           C
ATOM   5467  CD  ARG A 341      82.059  70.549 107.132  1.00  0.00           C
ATOM   5470  NE  ARG A 341      80.709  71.189 107.003  1.00  0.00           N
ATOM   5472  CZ  ARG A 341      80.109  71.939 107.923  1.00  0.00           C
ATOM   5473  NH1 ARG A 341      80.649  72.219 109.092  1.00  0.00           N
ATOM   5476  NH2 ARG A 341      78.929  72.459 107.653  1.00  0.00           N
ATOM   5479  C   ARG A 341      84.919  66.639 105.863  1.00  0.00           C
ATOM   5480  O   ARG A 341      85.909  67.359 106.013  1.00  0.00           O
ATOM   5481  N   ARG A 342      84.969  65.319 106.132  1.00  0.00           N
ATOM   5483  CA  ARG A 342      86.139  64.689 106.683  1.00  0.00           C
ATOM   5485  CB  ARG A 342      85.919  64.429 108.193  1.00  0.00           C
ATOM   5488  CG  ARG A 342      87.139  63.869 108.952  1.00  0.00           C
ATOM   5491  CD  ARG A 342      88.359  64.799 108.883  1.00  0.00           C
ATOM   5494  NE  ARG A 342      89.519  64.089 109.473  1.00  0.00           N
ATOM   5496  CZ  ARG A 342      89.789  64.059 110.781  1.00  0.00           C
ATOM   5497  NH1 ARG A 342      88.979  64.549 111.683  1.00  0.00           N
ATOM   5500  NH2 ARG A 342      90.939  63.549 111.173  1.00  0.00           N
ATOM   5503  C   ARG A 342      86.479  63.429 105.913  1.00  0.00           C
ATOM   5504  O   ARG A 342      85.789  62.409 105.983  1.00  0.00           O
ATOM   5505  N   ARG A 343      87.559  63.509 105.122  1.00  0.00           N
ATOM   5507  CA  ARG A 343      87.929  62.599 104.073  1.00  0.00           C
ATOM   5509  CB  ARG A 343      88.139  63.459 102.803  1.00  0.00           C
ATOM   5512  CG  ARG A 343      89.149  64.609 103.033  1.00  0.00           C
ATOM   5515  CD  ARG A 343      89.529  65.459 101.822  1.00  0.00           C
ATOM   5518  NE  ARG A 343      90.029  64.529 100.773  1.00  0.00           N
ATOM   5520  CZ  ARG A 343      89.299  64.079  99.772  1.00  0.00           C
ATOM   5521  NH1 ARG A 343      88.089  64.509  99.493  1.00  0.00           N
ATOM   5524  NH2 ARG A 343      89.809  63.129  99.023  1.00  0.00           N
ATOM   5527  C   ARG A 343      89.229  61.809 104.403  1.00  0.00           C
ATOM   5528  OT1 ARG A 343      89.639  60.949 103.583  1.00  0.00           O
ATOM   5529  OT2 ARG A 343      89.809  62.059 105.503  1.00  0.00           O
ATOM   5530  NH3 POPEB 344      72.899  94.699  73.632  1.00  0.00           N
ATOM   5534  C12 POPEB 344      73.499  93.639  74.522  1.00  0.00           C
ATOM   5537  C11 POPEB 344      73.409  92.209  73.933  1.00  0.00           C
ATOM   5540  P   POPEB 344      74.179  89.899  74.982  1.00  0.00           P
ATOM   5541  O13 POPEB 344      75.559  90.239  74.593  1.00  0.00           O
ATOM   5542  O14 POPEB 344      74.009  89.189  76.263  1.00  0.00           O
ATOM   5543  O11 POPEB 344      73.489  89.059  73.853  1.00  0.00           O
ATOM   5544  O12 POPEB 344      73.339  91.259  75.013  1.00  0.00           O
ATOM   5545  C1  POPEB 344      73.769  89.259  72.473  1.00  0.00           C
ATOM   5548  C2  POPEB 344      73.779  87.899  71.723  1.00  0.00           C
ATOM   5550  O21 POPEB 344      74.539  87.889  70.513  1.00  0.00           O
ATOM   5551  C21 POPEB 344      74.599  88.959  69.763  1.00  0.00           C
ATOM   5552  O22 POPEB 344      73.869  89.939  69.803  1.00  0.00           O
ATOM   5553  C22 POPEB 344      75.759  88.829  68.793  1.00  0.00           C
ATOM   5556  C3  POPEB 344      72.369  87.229  71.532  1.00  0.00           C
ATOM   5559  O31 POPEB 344      71.529  87.879  70.543  1.00  0.00           O
ATOM   5560  C31 POPEB 344      70.949  87.069  69.643  1.00  0.00           C
ATOM   5561  O32 POPEB 344      71.129  85.879  69.522  1.00  0.00           O
ATOM   5562  C32 POPEB 344      70.089  87.919  68.693  1.00  0.00           C
ATOM   5565  C23 POPEB 344      75.709  89.889  67.673  1.00  0.00           C
ATOM   5568  C24 POPEB 344      76.499  89.479  66.443  1.00  0.00           C
ATOM   5571  C25 POPEB 344      78.029  89.589  66.573  1.00  0.00           C
ATOM   5574  C26 POPEB 344      78.679  89.349  65.202  1.00  0.00           C
ATOM   5577  C27 POPEB 344      80.149  88.899  65.232  1.00  0.00           C
ATOM   5580  C28 POPEB 344      80.599  88.289  63.893  1.00  0.00           C
ATOM   5583  C29 POPEB 344      79.809  87.049  63.543  1.00  0.00           C
ATOM   5585 0C21 POPEB 344      80.259  85.809  63.333  1.00  0.00           C
ATOM   5587 1C21 POPEB 344      81.669  85.309  63.353  1.00  0.00           C
ATOM   5590 2C21 POPEB 344      82.229  85.219  61.923  1.00  0.00           C
ATOM   5593 3C21 POPEB 344      83.119  83.989  61.703  1.00  0.00           C
ATOM   5596 4C21 POPEB 344      83.579  83.859  60.243  1.00  0.00           C
ATOM   5599 5C21 POPEB 344      82.519  83.219  59.333  1.00  0.00           C
ATOM   5602 6C21 POPEB 344      82.959  83.199  57.873  1.00  0.00           C
ATOM   5605 7C21 POPEB 344      81.889  82.609  56.952  1.00  0.00           C
ATOM   5608 8C21 POPEB 344      82.279  82.659  55.483  1.00  0.00           C
ATOM   5612  C33 POPEB 344      69.789  87.209  67.333  1.00  0.00           C
ATOM   5615  C34 POPEB 344      69.429  88.209  66.213  1.00  0.00           C
ATOM   5618  C35 POPEB 344      68.639  87.589  65.043  1.00  0.00           C
ATOM   5621  C36 POPEB 344      69.369  86.539  64.192  1.00  0.00           C
ATOM   5624  C37 POPEB 344      68.489  86.089  63.013  1.00  0.00           C
ATOM   5627  C38 POPEB 344      68.769  84.659  62.503  1.00  0.00           C
ATOM   5630  C39 POPEB 344      67.719  84.179  61.483  1.00  0.00           C
ATOM   5633 0C31 POPEB 344      67.979  84.629  60.033  1.00  0.00           C
ATOM   5636 1C31 POPEB 344      69.109  83.829  59.373  1.00  0.00           C
ATOM   5639 2C31 POPEB 344      69.389  84.229  57.923  1.00  0.00           C
ATOM   5642 3C31 POPEB 344      68.349  83.749  56.892  1.00  0.00           C
ATOM   5645 4C31 POPEB 344      68.919  83.859  55.473  1.00  0.00           C
ATOM   5648 5C31 POPEB 344      67.939  83.549  54.343  1.00  0.00           C
ATOM   5651 6C31 POPEB 344      68.469  83.959  52.963  1.00  0.00           C
ATOM   5655  NH3 POPEC 345      46.989  17.989  32.653  1.00  0.00           N
ATOM   5659  C12 POPEC 345      45.979  19.039  32.323  1.00  0.00           C
ATOM   5662  C11 POPEC 345      46.599  20.429  32.433  1.00  0.00           C
ATOM   5665  P   POPEC 345      45.539  22.839  32.493  1.00  0.00           P
ATOM   5666  O13 POPEC 345      46.609  23.699  31.933  1.00  0.00           O
ATOM   5667  O14 POPEC 345      44.169  23.339  32.263  1.00  0.00           O
ATOM   5668  O11 POPEC 345      45.799  22.719  34.043  1.00  0.00           O
ATOM   5669  O12 POPEC 345      45.639  21.369  31.973  1.00  0.00           O
ATOM   5670  C1  POPEC 345      44.809  22.169  34.923  1.00  0.00           C
ATOM   5673  C2  POPEC 345      44.529  23.179  36.063  1.00  0.00           C
ATOM   5675  O21 POPEC 345      43.359  22.759  36.783  1.00  0.00           O
ATOM   5676  C21 POPEC 345      43.379  22.989  38.083  1.00  0.00           C
ATOM   5677  O22 POPEC 345      44.349  23.399  38.703  1.00  0.00           O
ATOM   5678  C22 POPEC 345      42.029  22.649  38.713  1.00  0.00           C
ATOM   5681  C3  POPEC 345      44.319  24.609  35.473  1.00  0.00           C
ATOM   5684  O31 POPEC 345      43.739  25.539  36.403  1.00  0.00           O
ATOM   5685  C31 POPEC 345      44.589  25.969  37.333  1.00  0.00           C
ATOM   5686  O32 POPEC 345      45.779  25.729  37.333  1.00  0.00           O
ATOM   5687  C32 POPEC 345      43.819  26.619  38.473  1.00  0.00           C
ATOM   5690  C23 POPEC 345      41.429  23.789  39.573  1.00  0.00           C
ATOM   5693  C24 POPEC 345      40.309  23.329  40.493  1.00  0.00           C
ATOM   5696  C25 POPEC 345      40.849  22.709  41.772  1.00  0.00           C
ATOM   5699  C26 POPEC 345      41.559  23.689  42.703  1.00  0.00           C
ATOM   5702  C27 POPEC 345      40.579  24.509  43.563  1.00  0.00           C
ATOM   5705  C28 POPEC 345      41.329  25.379  44.573  1.00  0.00           C
ATOM   5708  C29 POPEC 345      40.379  26.009  45.571  1.00  0.00           C
ATOM   5710 0C21 POPEC 345      40.319  25.749  46.892  1.00  0.00           C
ATOM   5712 1C21 POPEC 345      41.209  24.789  47.643  1.00  0.00           C
ATOM   5715 2C21 POPEC 345      42.379  25.519  48.333  1.00  0.00           C
ATOM   5718 3C21 POPEC 345      42.009  26.089  49.713  1.00  0.00           C
ATOM   5721 4C21 POPEC 345      43.059  27.099  50.183  1.00  0.00           C
ATOM   5724 5C21 POPEC 345      42.779  27.739  51.543  1.00  0.00           C
ATOM   5727 6C21 POPEC 345      43.799  28.839  51.821  1.00  0.00           C
ATOM   5730 7C21 POPEC 345      43.809  29.339  53.273  1.00  0.00           C
ATOM   5733 8C21 POPEC 345      44.869  30.429  53.493  1.00  0.00           C
ATOM   5737  C33 POPEC 345      44.689  26.669  39.743  1.00  0.00           C
ATOM   5740  C34 POPEC 345      44.179  27.649  40.793  1.00  0.00           C
ATOM   5743  C35 POPEC 345      44.429  27.049  42.173  1.00  0.00           C
ATOM   5746  C36 POPEC 345      44.339  28.039  43.323  1.00  0.00           C
ATOM   5749  C37 POPEC 345      45.279  27.549  44.423  1.00  0.00           C
ATOM   5752  C38 POPEC 345      45.029  28.139  45.812  1.00  0.00           C
ATOM   5755  C39 POPEC 345      46.129  27.689  46.793  1.00  0.00           C
ATOM   5758 0C31 POPEC 345      46.249  26.159  46.953  1.00  0.00           C
ATOM   5761 1C31 POPEC 345      47.529  25.739  47.703  1.00  0.00           C
ATOM   5764 2C31 POPEC 345      47.299  24.719  48.823  1.00  0.00           C
ATOM   5767 3C31 POPEC 345      46.359  25.229  49.923  1.00  0.00           C
ATOM   5770 4C31 POPEC 345      46.759  24.739  51.323  1.00  0.00           C
ATOM   5773 5C31 POPEC 345      45.949  25.409  52.443  1.00  0.00           C
ATOM   5776 6C31 POPEC 345      46.419  24.989  53.833  1.00  0.00           C
ATOM   5780  NH3 POPED 346      85.299 120.779  27.153  1.00  0.00           N
ATOM   5784  C12 POPED 346      83.919 121.049  26.643  1.00  0.00           C
ATOM   5787  C11 POPED 346      83.019 119.859  26.963  1.00  0.00           C
ATOM   5790  P   POPED 346      83.919 117.559  27.793  1.00  0.00           P
ATOM   5791  O13 POPED 346      82.599 117.189  28.313  1.00  0.00           O
ATOM   5792  O14 POPED 346      84.809 116.489  27.283  1.00  0.00           O
ATOM   5793  O11 POPED 346      84.729 118.359  28.883  1.00  0.00           O
ATOM   5794  O12 POPED 346      83.689 118.629  26.653  1.00  0.00           O
ATOM   5795  C1  POPED 346      84.429 118.299  30.283  1.00  0.00           C
ATOM   5798  C2  POPED 346      84.229 116.869  30.863  1.00  0.00           C
ATOM   5800  O21 POPED 346      83.799 116.959  32.253  1.00  0.00           O
ATOM   5801  C21 POPED 346      82.799 116.109  32.563  1.00  0.00           C
ATOM   5802  O22 POPED 346      82.159 115.429  31.783  1.00  0.00           O
ATOM   5803  C22 POPED 346      82.689 115.929  34.083  1.00  0.00           C
ATOM   5806  C3  POPED 346      85.519 116.009  30.753  1.00  0.00           C
ATOM   5809  O31 POPED 346      85.409 114.889  31.663  1.00  0.00           O
ATOM   5810  C31 POPED 346      86.389 114.779  32.543  1.00  0.00           C
ATOM   5811  O32 POPED 346      87.519 115.169  32.393  1.00  0.00           O
ATOM   5812  C32 POPED 346      85.759 114.249  33.843  1.00  0.00           C
ATOM   5815  C23 POPED 346      81.239 115.899  34.613  1.00  0.00           C
ATOM   5818  C24 POPED 346      80.709 117.289  34.973  1.00  0.00           C
ATOM   5821  C25 POPED 346      79.669 117.289  36.103  1.00  0.00           C
ATOM   5824  C26 POPED 346      80.299 117.049  37.493  1.00  0.00           C
ATOM   5827  C27 POPED 346      79.509 116.009  38.293  1.00  0.00           C
ATOM   5830  C28 POPED 346      79.989 115.809  39.743  1.00  0.00           C
ATOM   5833  C29 POPED 346      81.419 115.349  39.843  1.00  0.00           C
ATOM   5835 0C21 POPED 346      82.229 115.549  40.893  1.00  0.00           C
ATOM   5837 1C21 POPED 346      81.859 116.239  42.183  1.00  0.00           C
ATOM   5840 2C21 POPED 346      81.059 115.339  43.143  1.00  0.00           C
ATOM   5843 3C21 POPED 346      80.879 115.959  44.533  1.00  0.00           C
ATOM   5846 4C21 POPED 346      80.069 115.049  45.473  1.00  0.00           C
ATOM   5849 5C21 POPED 346      79.939 115.569  46.913  1.00  0.00           C
ATOM   5852 6C21 POPED 346      81.109 115.169  47.833  1.00  0.00           C
ATOM   5855 7C21 POPED 346      80.759 115.299  49.321  1.00  0.00           C
ATOM   5858 8C21 POPED 346      81.859 114.809  50.273  1.00  0.00           C
ATOM   5862  C33 POPED 346      86.709 113.799  34.983  1.00  0.00           C
ATOM   5865  C34 POPED 346      85.939 113.869  36.312  1.00  0.00           C
ATOM   5868  C35 POPED 346      86.679 113.289  37.533  1.00  0.00           C
ATOM   5871  C36 POPED 346      85.849 113.459  38.812  1.00  0.00           C
ATOM   5874  C37 POPED 346      86.369 112.599  39.973  1.00  0.00           C
ATOM   5877  C38 POPED 346      85.379 112.499  41.162  1.00  0.00           C
ATOM   5880  C39 POPED 346      85.559 113.579  42.243  1.00  0.00           C
ATOM   5883 0C31 POPED 346      84.719 113.239  43.483  1.00  0.00           C
ATOM   5886 1C31 POPED 346      85.169 113.999  44.733  1.00  0.00           C
ATOM   5889 2C31 POPED 346      84.389 113.579  45.993  1.00  0.00           C
ATOM   5892 3C31 POPED 346      85.049 114.049  47.292  1.00  0.00           C
ATOM   5895 4C31 POPED 346      86.189 113.129  47.773  1.00  0.00           C
ATOM   5898 5C31 POPED 346      86.959 113.729  48.953  1.00  0.00           C
ATOM   5901 6C31 POPED 346      87.799 112.709  49.733  1.00  0.00           C
ATOM   5905  NH3 POPEE 347      25.049  61.679  33.843  1.00  0.00           N
ATOM   5909  C12 POPEE 347      25.999  62.679  34.413  1.00  0.00           C
ATOM   5912  C11 POPEE 347      25.419  64.069  34.603  1.00  0.00           C
ATOM   5915  P   POPEE 347      26.039  66.329  35.722  1.00  0.00           P
ATOM   5916  O13 POPEE 347      27.149  67.159  35.173  1.00  0.00           O
ATOM   5917  O14 POPEE 347      24.669  66.699  35.293  1.00  0.00           O
ATOM   5918  O11 POPEE 347      26.169  66.289  37.293  1.00  0.00           O
ATOM   5919  O12 POPEE 347      26.359  64.839  35.333  1.00  0.00           O
ATOM   5920  C1  POPEE 347      27.209  65.619  38.023  1.00  0.00           C
ATOM   5923  C2  POPEE 347      26.639  64.579  39.033  1.00  0.00           C
ATOM   5925  O21 POPEE 347      27.239  64.789  40.333  1.00  0.00           O
ATOM   5926  C21 POPEE 347      26.579  64.299  41.372  1.00  0.00           C
ATOM   5927  O22 POPEE 347      25.439  63.869  41.363  1.00  0.00           O
ATOM   5928  C22 POPEE 347      27.499  64.349  42.603  1.00  0.00           C
ATOM   5931  C3  POPEE 347      26.919  63.139  38.523  1.00  0.00           C
ATOM   5934  O31 POPEE 347      26.429  62.109  39.413  1.00  0.00           O
ATOM   5935  C31 POPEE 347      25.439  61.349  38.973  1.00  0.00           C
ATOM   5936  O32 POPEE 347      25.039  61.289  37.823  1.00  0.00           O
ATOM   5937  C32 POPEE 347      24.889  60.549  40.153  1.00  0.00           C
ATOM   5940  C23 POPEE 347      26.779  63.879  43.883  1.00  0.00           C
ATOM   5943  C24 POPEE 347      27.729  63.409  44.993  1.00  0.00           C
ATOM   5946  C25 POPEE 347      26.939  63.069  46.263  1.00  0.00           C
ATOM   5949  C26 POPEE 347      27.599  62.029  47.173  1.00  0.00           C
ATOM   5952  C27 POPEE 347      26.719  61.739  48.413  1.00  0.00           C
ATOM   5955  C28 POPEE 347      27.439  60.939  49.523  1.00  0.00           C
ATOM   5958  C29 POPEE 347      27.349  61.619  50.863  1.00  0.00           C
ATOM   5960 0C21 POPEE 347      27.539  61.059  52.073  1.00  0.00           C
ATOM   5962 1C21 POPEE 347      27.909  59.639  52.393  1.00  0.00           C
ATOM   5965 2C21 POPEE 347      29.169  59.579  53.273  1.00  0.00           C
ATOM   5968 3C21 POPEE 347      29.249  58.269  54.073  1.00  0.00           C
ATOM   5971 4C21 POPEE 347      30.489  58.199  54.972  1.00  0.00           C
ATOM   5974 5C21 POPEE 347      30.509  56.939  55.843  1.00  0.00           C
ATOM   5977 6C21 POPEE 347      31.289  57.119  57.143  1.00  0.00           C
ATOM   5980 7C21 POPEE 347      31.429  55.809  57.933  1.00  0.00           C
ATOM   5983 8C21 POPEE 347      32.379  55.929  59.123  1.00  0.00           C
ATOM   5987  C33 POPEE 347      23.379  60.249  40.073  1.00  0.00           C
ATOM   5990  C34 POPEE 347      22.709  60.059  41.453  1.00  0.00           C
ATOM   5993  C35 POPEE 347      23.389  59.019  42.362  1.00  0.00           C
ATOM   5996  C36 POPEE 347      23.039  59.149  43.853  1.00  0.00           C
ATOM   5999  C37 POPEE 347      22.039  58.109  44.393  1.00  0.00           C
ATOM   6002  C38 POPEE 347      21.839  58.189  45.923  1.00  0.00           C
ATOM   6005  C39 POPEE 347      23.029  57.679  46.753  1.00  0.00           C
ATOM   6008 0C31 POPEE 347      22.739  57.679  48.273  1.00  0.00           C
ATOM   6011 1C31 POPEE 347      24.019  57.549  49.123  1.00  0.00           C
ATOM   6014 2C31 POPEE 347      23.789  56.879  50.483  1.00  0.00           C
ATOM   6017 3C31 POPEE 347      24.829  57.269  51.543  1.00  0.00           C
ATOM   6020 4C31 POPEE 347      24.809  56.339  52.773  1.00  0.00           C
ATOM   6023 5C31 POPEE 347      25.689  56.819  53.923  1.00  0.00           C
ATOM   6026 6C31 POPEE 347      25.729  55.849  55.112  1.00  0.00           C
ATOM   6030  NH3 POPEF 348      46.149  34.909  32.903  1.00  0.00           N
ATOM   6034  C12 POPEF 348      45.779  34.999  31.443  1.00  0.00           C
ATOM   6037  C11 POPEF 348      44.419  35.679  31.253  1.00  0.00           C
ATOM   6040  P   POPEF 348      42.679  35.539  33.213  1.00  0.00           P
ATOM   6041  O13 POPEF 348      42.009  36.809  32.853  1.00  0.00           O
ATOM   6042  O14 POPEF 348      41.869  34.479  33.833  1.00  0.00           O
ATOM   6043  O11 POPEF 348      43.959  35.889  34.073  1.00  0.00           O
ATOM   6044  O12 POPEF 348      43.359  34.959  31.913  1.00  0.00           O
ATOM   6045  C1  POPEF 348      43.899  36.009  35.493  1.00  0.00           C
ATOM   6048  C2  POPEF 348      44.799  37.189  35.933  1.00  0.00           C
ATOM   6050  O21 POPEF 348      44.659  37.459  37.343  1.00  0.00           O
ATOM   6051  C21 POPEF 348      45.359  36.619  38.093  1.00  0.00           C
ATOM   6052  O22 POPEF 348      45.919  35.619  37.693  1.00  0.00           O
ATOM   6053  C22 POPEF 348      45.459  37.119  39.523  1.00  0.00           C
ATOM   6056  C3  POPEF 348      44.399  38.459  35.143  1.00  0.00           C
ATOM   6059  O31 POPEF 348      44.969  39.659  35.713  1.00  0.00           O
ATOM   6060  C31 POPEF 348      44.149  40.699  35.573  1.00  0.00           C
ATOM   6061  O32 POPEF 348      43.219  40.729  34.783  1.00  0.00           O
ATOM   6062  C32 POPEF 348      44.469  41.789  36.573  1.00  0.00           C
ATOM   6065  C23 POPEF 348      46.869  36.749  40.052  1.00  0.00           C
ATOM   6068  C24 POPEF 348      47.489  37.729  41.053  1.00  0.00           C
ATOM   6071  C25 POPEF 348      47.479  37.179  42.482  1.00  0.00           C
ATOM   6074  C26 POPEF 348      46.049  37.059  43.013  1.00  0.00           C
ATOM   6077  C27 POPEF 348      46.009  36.639  44.483  1.00  0.00           C
ATOM   6080  C28 POPEF 348      44.619  36.829  45.093  1.00  0.00           C
ATOM   6083  C29 POPEF 348      44.289  38.289  45.273  1.00  0.00           C
ATOM   6085 0C21 POPEF 348      44.289  38.959  46.433  1.00  0.00           C
ATOM   6087 1C21 POPEF 348      44.589  38.359  47.783  1.00  0.00           C
ATOM   6090 2C21 POPEF 348      43.309  37.889  48.483  1.00  0.00           C
ATOM   6093 3C21 POPEF 348      43.609  37.149  49.783  1.00  0.00           C
ATOM   6096 4C21 POPEF 348      42.349  36.789  50.583  1.00  0.00           C
ATOM   6099 5C21 POPEF 348      42.709  36.179  51.943  1.00  0.00           C
ATOM   6102 6C21 POPEF 348      41.489  35.939  52.833  1.00  0.00           C
ATOM   6105 7C21 POPEF 348      41.869  35.249  54.153  1.00  0.00           C
ATOM   6108 8C21 POPEF 348      40.719  35.179  55.153  1.00  0.00           C
ATOM   6112  C33 POPEF 348      43.169  42.199  37.313  1.00  0.00           C
ATOM   6115  C34 POPEF 348      43.459  43.009  38.583  1.00  0.00           C
ATOM   6118  C35 POPEF 348      43.659  42.139  39.823  1.00  0.00           C
ATOM   6121  C36 POPEF 348      44.409  42.909  40.913  1.00  0.00           C
ATOM   6124  C37 POPEF 348      44.629  42.129  42.202  1.00  0.00           C
ATOM   6127  C38 POPEF 348      45.379  42.999  43.223  1.00  0.00           C
ATOM   6130  C39 POPEF 348      45.669  42.349  44.583  1.00  0.00           C
ATOM   6133 0C31 POPEF 348      46.769  43.109  45.333  1.00  0.00           C
ATOM   6136 1C31 POPEF 348      47.109  42.479  46.683  1.00  0.00           C
ATOM   6139 2C31 POPEF 348      48.619  42.469  46.993  1.00  0.00           C
ATOM   6142 3C31 POPEF 348      49.449  41.569  46.063  1.00  0.00           C
ATOM   6145 4C31 POPEF 348      49.239  40.059  46.273  1.00  0.00           C
ATOM   6148 5C31 POPEF 348      50.149  39.219  45.373  1.00  0.00           C
ATOM   6151 6C31 POPEF 348      50.089  37.719  45.663  1.00  0.00           C
ATOM   6155  NH3 POPEG 349      18.259  32.709  33.062  1.00  0.00           N
ATOM   6159  C12 POPEG 349      19.519  33.539  33.283  1.00  0.00           C
ATOM   6162  C11 POPEG 349      20.319  33.899  32.003  1.00  0.00           C
ATOM   6165  P   POPEG 349      22.239  35.589  31.253  1.00  0.00           P
ATOM   6166  O13 POPEG 349      22.509  34.749  30.063  1.00  0.00           O
ATOM   6167  O14 POPEG 349      21.559  36.889  31.063  1.00  0.00           O
ATOM   6168  O11 POPEG 349      23.619  35.819  31.983  1.00  0.00           O
ATOM   6169  O12 POPEG 349      21.429  34.739  32.342  1.00  0.00           O
ATOM   6170  C1  POPEG 349      23.629  35.879  33.413  1.00  0.00           C
ATOM   6173  C2  POPEG 349      25.039  36.249  33.953  1.00  0.00           C
ATOM   6175  O21 POPEG 349      25.129  36.009  35.373  1.00  0.00           O
ATOM   6176  C21 POPEG 349      24.329  36.719  36.173  1.00  0.00           C
ATOM   6177  O22 POPEG 349      23.349  37.349  35.833  1.00  0.00           O
ATOM   6178  C22 POPEG 349      24.789  36.549  37.603  1.00  0.00           C
ATOM   6181  C3  POPEG 349      25.499  37.689  33.563  1.00  0.00           C
ATOM   6184  O31 POPEG 349      26.849  37.979  33.993  1.00  0.00           O
ATOM   6185  C31 POPEG 349      26.959  38.699  35.093  1.00  0.00           C
ATOM   6186  O32 POPEG 349      26.039  39.099  35.783  1.00  0.00           O
ATOM   6187  C32 POPEG 349      28.419  38.889  35.453  1.00  0.00           C
ATOM   6190  C23 POPEG 349      24.409  37.729  38.513  1.00  0.00           C
ATOM   6193  C24 POPEG 349      24.649  37.429  40.003  1.00  0.00           C
ATOM   6196  C25 POPEG 349      23.529  36.559  40.603  1.00  0.00           C
ATOM   6199  C26 POPEG 349      23.749  36.139  42.062  1.00  0.00           C
ATOM   6202  C27 POPEG 349      22.859  34.969  42.523  1.00  0.00           C
ATOM   6205  C28 POPEG 349      22.959  34.689  44.033  1.00  0.00           C
ATOM   6208  C29 POPEG 349      22.239  33.399  44.353  1.00  0.00           C
ATOM   6210 0C21 POPEG 349      22.489  32.539  45.353  1.00  0.00           C
ATOM   6212 1C21 POPEG 349      23.489  32.739  46.453  1.00  0.00           C
ATOM   6215 2C21 POPEG 349      22.769  32.899  47.803  1.00  0.00           C
ATOM   6218 3C21 POPEG 349      22.299  31.579  48.423  1.00  0.00           C
ATOM   6221 4C21 POPEG 349      22.249  31.689  49.953  1.00  0.00           C
ATOM   6224 5C21 POPEG 349      22.299  30.329  50.673  1.00  0.00           C
ATOM   6227 6C21 POPEG 349      22.469  30.519  52.183  1.00  0.00           C
ATOM   6230 7C21 POPEG 349      22.629  29.199  52.943  1.00  0.00           C
ATOM   6233 8C21 POPEG 349      22.799  29.409  54.452  1.00  0.00           C
ATOM   6237  C33 POPEG 349      28.609  38.739  36.972  1.00  0.00           C
ATOM   6240  C34 POPEG 349      30.069  38.509  37.373  1.00  0.00           C
ATOM   6243  C35 POPEG 349      30.229  37.979  38.803  1.00  0.00           C
ATOM   6246  C36 POPEG 349      29.459  38.769  39.863  1.00  0.00           C
ATOM   6249  C37 POPEG 349      29.309  37.999  41.182  1.00  0.00           C
ATOM   6252  C38 POPEG 349      29.059  38.939  42.373  1.00  0.00           C
ATOM   6255  C39 POPEG 349      29.069  38.219  43.723  1.00  0.00           C
ATOM   6258 0C31 POPEG 349      28.699  39.169  44.862  1.00  0.00           C
ATOM   6261 1C31 POPEG 349      28.459  38.429  46.182  1.00  0.00           C
ATOM   6264 2C31 POPEG 349      28.119  39.359  47.353  1.00  0.00           C
ATOM   6267 3C31 POPEG 349      29.239  40.329  47.723  1.00  0.00           C
ATOM   6270 4C31 POPEG 349      28.869  41.229  48.913  1.00  0.00           C
ATOM   6273 5C31 POPEG 349      29.739  42.479  48.993  1.00  0.00           C
ATOM   6276 6C31 POPEG 349      29.259  43.489  50.043  1.00  0.00           C
ATOM   6280  NH3 POPEH 350      58.109  25.749  29.463  1.00  0.00           N
ATOM   6284  C12 POPEH 350      57.509  26.639  28.393  1.00  0.00           C
ATOM   6287  C11 POPEH 350      58.409  26.719  27.143  1.00  0.00           C
ATOM   6290  P   POPEH 350      60.859  26.789  28.073  1.00  0.00           P
ATOM   6291  O13 POPEH 350      60.689  25.319  28.043  1.00  0.00           O
ATOM   6292  O14 POPEH 350      62.109  27.349  27.523  1.00  0.00           O
ATOM   6293  O11 POPEH 350      60.719  27.259  29.573  1.00  0.00           O
ATOM   6294  O12 POPEH 350      59.609  27.449  27.383  1.00  0.00           O
ATOM   6295  C1  POPEH 350      61.929  27.209  30.353  1.00  0.00           C
ATOM   6298  C2  POPEH 350      61.549  26.869  31.803  1.00  0.00           C
ATOM   6300  O21 POPEH 350      62.539  27.249  32.763  1.00  0.00           O
ATOM   6301  C21 POPEH 350      63.779  26.779  32.653  1.00  0.00           C
ATOM   6302  O22 POPEH 350      64.249  26.179  31.703  1.00  0.00           O
ATOM   6303  C22 POPEH 350      64.469  26.959  34.003  1.00  0.00           C
ATOM   6306  C3  POPEH 350      61.049  25.399  31.943  1.00  0.00           C
ATOM   6309  O31 POPEH 350      59.869  25.359  32.783  1.00  0.00           O
ATOM   6310  C31 POPEH 350      60.169  25.259  34.083  1.00  0.00           C
ATOM   6311  O32 POPEH 350      61.269  25.019  34.523  1.00  0.00           O
ATOM   6312  C32 POPEH 350      58.929  25.599  34.913  1.00  0.00           C
ATOM   6315  C23 POPEH 350      64.469  25.649  34.823  1.00  0.00           C
ATOM   6318  C24 POPEH 350      64.099  25.829  36.303  1.00  0.00           C
ATOM   6321  C25 POPEH 350      63.779  24.519  37.033  1.00  0.00           C
ATOM   6324  C26 POPEH 350      63.839  24.639  38.563  1.00  0.00           C
ATOM   6327  C27 POPEH 350      64.079  23.309  39.293  1.00  0.00           C
ATOM   6330  C28 POPEH 350      64.099  23.419  40.833  1.00  0.00           C
ATOM   6333  C29 POPEH 350      64.889  24.619  41.313  1.00  0.00           C
ATOM   6335 0C21 POPEH 350      65.999  24.659  42.062  1.00  0.00           C
ATOM   6337 1C21 POPEH 350      66.729  23.509  42.703  1.00  0.00           C
ATOM   6340 2C21 POPEH 350      67.399  23.919  44.033  1.00  0.00           C
ATOM   6343 3C21 POPEH 350      68.469  24.999  43.883  1.00  0.00           C
ATOM   6346 4C21 POPEH 350      69.429  25.119  45.073  1.00  0.00           C
ATOM   6349 5C21 POPEH 350      68.739  25.399  46.423  1.00  0.00           C
ATOM   6352 6C21 POPEH 350      69.749  25.929  47.443  1.00  0.00           C
ATOM   6355 7C21 POPEH 350      69.219  25.959  48.883  1.00  0.00           C
ATOM   6358 8C21 POPEH 350      70.289  26.369  49.903  1.00  0.00           C
ATOM   6362  C33 POPEH 350      59.159  25.489  36.443  1.00  0.00           C
ATOM   6365  C34 POPEH 350      58.039  26.159  37.263  1.00  0.00           C
ATOM   6368  C35 POPEH 350      56.629  25.789  36.803  1.00  0.00           C
ATOM   6371  C36 POPEH 350      55.919  26.909  36.023  1.00  0.00           C
ATOM   6374  C37 POPEH 350      54.609  26.439  35.393  1.00  0.00           C
ATOM   6377  C38 POPEH 350      53.579  27.549  35.133  1.00  0.00           C
ATOM   6380  C39 POPEH 350      52.999  28.219  36.403  1.00  0.00           C
ATOM   6383 0C31 POPEH 350      52.279  27.239  37.343  1.00  0.00           C
ATOM   6386 1C31 POPEH 350      53.159  26.689  38.473  1.00  0.00           C
ATOM   6389 2C31 POPEH 350      52.839  25.229  38.853  1.00  0.00           C
ATOM   6392 3C31 POPEH 350      53.869  24.609  39.803  1.00  0.00           C
ATOM   6395 4C31 POPEH 350      53.999  25.389  41.123  1.00  0.00           C
ATOM   6398 5C31 POPEH 350      54.919  24.689  42.132  1.00  0.00           C
ATOM   6401 6C31 POPEH 350      55.069  25.489  43.423  1.00  0.00           C
ATOM   6405  NH3 POPEI 351      82.809  76.959  33.003  1.00  0.00           N
ATOM   6409  C12 POPEI 351      82.679  78.319  32.383  1.00  0.00           C
ATOM   6412  C11 POPEI 351      83.969  78.769  31.653  1.00  0.00           C
ATOM   6415  P   POPEI 351      86.039  77.339  32.403  1.00  0.00           P
ATOM   6416  O13 POPEI 351      87.409  77.669  31.943  1.00  0.00           O
ATOM   6417  O14 POPEI 351      85.309  76.279  31.683  1.00  0.00           O
ATOM   6418  O11 POPEI 351      86.069  76.949  33.933  1.00  0.00           O
ATOM   6419  O12 POPEI 351      85.149  78.649  32.453  1.00  0.00           O
ATOM   6420  C1  POPEI 351      86.389  77.949  34.913  1.00  0.00           C
ATOM   6423  C2  POPEI 351      85.539  77.869  36.193  1.00  0.00           C
ATOM   6425  O21 POPEI 351      86.309  78.559  37.183  1.00  0.00           O
ATOM   6426  C21 POPEI 351      85.719  79.569  37.813  1.00  0.00           C
ATOM   6427  O22 POPEI 351      84.569  79.959  37.613  1.00  0.00           O
ATOM   6428  C22 POPEI 351      86.659  80.109  38.893  1.00  0.00           C
ATOM   6431  C3  POPEI 351      85.249  76.399  36.643  1.00  0.00           C
ATOM   6434  O31 POPEI 351      83.939  76.279  37.243  1.00  0.00           O
ATOM   6435  C31 POPEI 351      83.899  76.789  38.473  1.00  0.00           C
ATOM   6436  O32 POPEI 351      84.879  77.129  39.103  1.00  0.00           O
ATOM   6437  C32 POPEI 351      82.469  77.019  38.903  1.00  0.00           C
ATOM   6440  C23 POPEI 351      85.899  80.969  39.933  1.00  0.00           C
ATOM   6443  C24 POPEI 351      86.719  81.309  41.193  1.00  0.00           C
ATOM   6446  C25 POPEI 351      85.879  81.119  42.473  1.00  0.00           C
ATOM   6449  C26 POPEI 351      86.549  81.659  43.743  1.00  0.00           C
ATOM   6452  C27 POPEI 351      85.809  81.229  45.013  1.00  0.00           C
ATOM   6455  C28 POPEI 351      86.369  81.909  46.273  1.00  0.00           C
ATOM   6458  C29 POPEI 351      85.889  81.269  47.543  1.00  0.00           C
ATOM   6460 0C21 POPEI 351      84.839  81.649  48.283  1.00  0.00           C
ATOM   6462 1C21 POPEI 351      83.869  82.769  48.003  1.00  0.00           C
ATOM   6465 2C21 POPEI 351      84.079  84.009  48.903  1.00  0.00           C
ATOM   6468 3C21 POPEI 351      84.329  83.659  50.382  1.00  0.00           C
ATOM   6471 4C21 POPEI 351      84.329  84.859  51.333  1.00  0.00           C
ATOM   6474 5C21 POPEI 351      84.819  84.419  52.723  1.00  0.00           C
ATOM   6477 6C21 POPEI 351      84.689  85.469  53.823  1.00  0.00           C
ATOM   6480 7C21 POPEI 351      85.559  85.109  55.033  1.00  0.00           C
ATOM   6483 8C21 POPEI 351      85.439  86.069  56.222  1.00  0.00           C
ATOM   6487  C33 POPEI 351      82.439  78.199  39.903  1.00  0.00           C
ATOM   6490  C34 POPEI 351      81.169  78.199  40.733  1.00  0.00           C
ATOM   6493  C35 POPEI 351      81.239  79.139  41.943  1.00  0.00           C
ATOM   6496  C36 POPEI 351      81.489  80.609  41.613  1.00  0.00           C
ATOM   6499  C37 POPEI 351      81.559  81.479  42.882  1.00  0.00           C
ATOM   6502  C38 POPEI 351      81.559  82.979  42.563  1.00  0.00           C
ATOM   6505  C39 POPEI 351      80.159  83.529  42.283  1.00  0.00           C
ATOM   6508 0C31 POPEI 351      80.169  84.949  41.693  1.00  0.00           C
ATOM   6511 1C31 POPEI 351      78.749  85.529  41.623  1.00  0.00           C
ATOM   6514 2C31 POPEI 351      78.539  86.639  40.583  1.00  0.00           C
ATOM   6517 3C31 POPEI 351      79.269  87.959  40.843  1.00  0.00           C
ATOM   6520 4C31 POPEI 351      78.929  88.959  39.743  1.00  0.00           C
ATOM   6523 5C31 POPEI 351      79.339  90.409  40.003  1.00  0.00           C
ATOM   6526 6C31 POPEI 351      78.779  91.349  38.933  1.00  0.00           C
ATOM   6530  NH3 POPEJ 352      41.549  10.549  74.943  1.00  0.00           N
ATOM   6534  C12 POPEJ 352      42.389  11.299  73.943  1.00  0.00           C
ATOM   6537  C11 POPEJ 352      43.899  11.049  74.122  1.00  0.00           C
ATOM   6540  P   POPEJ 352      45.029  13.419  73.952  1.00  0.00           P
ATOM   6541  O13 POPEJ 352      43.839  14.299  73.903  1.00  0.00           O
ATOM   6542  O14 POPEJ 352      45.779  13.269  75.223  1.00  0.00           O
ATOM   6543  O11 POPEJ 352      45.969  13.979  72.823  1.00  0.00           O
ATOM   6544  O12 POPEJ 352      44.649  11.979  73.343  1.00  0.00           O
ATOM   6545  C1  POPEJ 352      47.229  13.369  72.562  1.00  0.00           C
ATOM   6548  C2  POPEJ 352      47.619  13.569  71.073  1.00  0.00           C
ATOM   6550  O21 POPEJ 352      48.379  12.419  70.702  1.00  0.00           O
ATOM   6551  C21 POPEJ 352      48.599  12.129  69.423  1.00  0.00           C
ATOM   6552  O22 POPEJ 352      49.599  11.569  69.013  1.00  0.00           O
ATOM   6553  C22 POPEJ 352      47.399  12.459  68.533  1.00  0.00           C
ATOM   6556  C3  POPEJ 352      48.399  14.909  70.843  1.00  0.00           C
ATOM   6559  O31 POPEJ 352      49.119  14.899  69.593  1.00  0.00           O
ATOM   6560  C31 POPEJ 352      49.039  15.829  68.632  1.00  0.00           C
ATOM   6561  O32 POPEJ 352      49.849  15.929  67.732  1.00  0.00           O
ATOM   6562  C32 POPEJ 352      47.769  16.669  68.653  1.00  0.00           C
ATOM   6565  C23 POPEJ 352      47.449  11.749  67.163  1.00  0.00           C
ATOM   6568  C24 POPEJ 352      46.149  11.989  66.383  1.00  0.00           C
ATOM   6571  C25 POPEJ 352      46.369  12.069  64.873  1.00  0.00           C
ATOM   6574  C26 POPEJ 352      46.809  10.749  64.243  1.00  0.00           C
ATOM   6577  C27 POPEJ 352      47.279  10.949  62.793  1.00  0.00           C
ATOM   6580  C28 POPEJ 352      47.539   9.619  62.073  1.00  0.00           C
ATOM   6583  C29 POPEJ 352      48.459   9.809  60.903  1.00  0.00           C
ATOM   6585 0C21 POPEJ 352      48.989   8.839  60.143  1.00  0.00           C
ATOM   6587 1C21 POPEJ 352      48.679   7.369  60.223  1.00  0.00           C
ATOM   6590 2C21 POPEJ 352      48.149   6.919  58.853  1.00  0.00           C
ATOM   6593 3C21 POPEJ 352      47.619   5.469  58.823  1.00  0.00           C
ATOM   6596 4C21 POPEJ 352      46.919   5.199  57.482  1.00  0.00           C
ATOM   6599 5C21 POPEJ 352      46.719   3.729  57.132  1.00  0.00           C
ATOM   6602 6C21 POPEJ 352      45.779   2.969  58.083  1.00  0.00           C
ATOM   6605 7C21 POPEJ 352      45.539   1.529  57.623  1.00  0.00           C
ATOM   6608 8C21 POPEJ 352      44.579   0.759  58.522  1.00  0.00           C
ATOM   6612  C33 POPEJ 352      47.579  17.349  67.272  1.00  0.00           C
ATOM   6615  C34 POPEJ 352      46.369  18.279  67.183  1.00  0.00           C
ATOM   6618  C35 POPEJ 352      46.339  19.129  65.893  1.00  0.00           C
ATOM   6621  C36 POPEJ 352      46.849  18.429  64.613  1.00  0.00           C
ATOM   6624  C37 POPEJ 352      46.679  19.299  63.353  1.00  0.00           C
ATOM   6627  C38 POPEJ 352      47.629  18.919  62.213  1.00  0.00           C
ATOM   6630  C39 POPEJ 352      47.239  17.649  61.453  1.00  0.00           C
ATOM   6633 0C31 POPEJ 352      48.379  17.139  60.553  1.00  0.00           C
ATOM   6636 1C31 POPEJ 352      47.979  15.929  59.702  1.00  0.00           C
ATOM   6639 2C31 POPEJ 352      47.769  16.299  58.223  1.00  0.00           C
ATOM   6642 3C31 POPEJ 352      49.079  16.599  57.493  1.00  0.00           C
ATOM   6645 4C31 POPEJ 352      48.839  17.159  56.083  1.00  0.00           C
ATOM   6648 5C31 POPEJ 352      50.119  17.629  55.383  1.00  0.00           C
ATOM   6651 6C31 POPEJ 352      49.849  18.219  53.993  1.00  0.00           C
ATOM   6655  NH3 POPEK 353      20.349  74.279  33.132  1.00  0.00           N
ATOM   6659  C12 POPEK 353      20.019  74.769  31.753  1.00  0.00           C
ATOM   6662  C11 POPEK 353      19.829  76.309  31.723  1.00  0.00           C
ATOM   6665  P   POPEK 353      22.039  77.299  32.733  1.00  0.00           P
ATOM   6666  O13 POPEK 353      22.659  76.019  32.303  1.00  0.00           O
ATOM   6667  O14 POPEK 353      22.329  78.509  31.923  1.00  0.00           O
ATOM   6668  O11 POPEK 353      22.439  77.639  34.213  1.00  0.00           O
ATOM   6669  O12 POPEK 353      20.489  77.019  32.793  1.00  0.00           O
ATOM   6670  C1  POPEK 353      21.909  76.939  35.333  1.00  0.00           C
ATOM   6673  C2  POPEK 353      22.169  77.699  36.683  1.00  0.00           C
ATOM   6675  O21 POPEK 353      23.509  78.039  37.062  1.00  0.00           O
ATOM   6676  C21 POPEK 353      24.539  77.319  36.723  1.00  0.00           C
ATOM   6677  O22 POPEK 353      24.629  76.539  35.793  1.00  0.00           O
ATOM   6678  C22 POPEK 353      25.659  77.519  37.723  1.00  0.00           C
ATOM   6681  C3  POPEK 353      21.519  76.939  37.873  1.00  0.00           C
ATOM   6684  O31 POPEK 353      21.399  77.809  39.003  1.00  0.00           O
ATOM   6685  C31 POPEK 353      22.389  77.749  39.883  1.00  0.00           C
ATOM   6686  O32 POPEK 353      23.339  76.999  39.853  1.00  0.00           O
ATOM   6687  C32 POPEK 353      22.179  78.829  40.933  1.00  0.00           C
ATOM   6690  C23 POPEK 353      26.249  76.159  38.153  1.00  0.00           C
ATOM   6693  C24 POPEK 353      27.449  76.349  39.083  1.00  0.00           C
ATOM   6696  C25 POPEK 353      27.519  75.279  40.173  1.00  0.00           C
ATOM   6699  C26 POPEK 353      26.489  75.569  41.263  1.00  0.00           C
ATOM   6702  C27 POPEK 353      26.649  74.679  42.503  1.00  0.00           C
ATOM   6705  C28 POPEK 353      26.269  75.459  43.773  1.00  0.00           C
ATOM   6708  C29 POPEK 353      26.589  74.759  45.073  1.00  0.00           C
ATOM   6710 0C21 POPEK 353      25.729  74.029  45.793  1.00  0.00           C
ATOM   6712 1C21 POPEK 353      24.319  73.669  45.393  1.00  0.00           C
ATOM   6715 2C21 POPEK 353      23.849  72.429  46.173  1.00  0.00           C
ATOM   6718 3C21 POPEK 353      23.449  72.739  47.622  1.00  0.00           C
ATOM   6721 4C21 POPEK 353      23.329  71.479  48.483  1.00  0.00           C
ATOM   6724 5C21 POPEK 353      22.559  71.719  49.792  1.00  0.00           C
ATOM   6727 6C21 POPEK 353      23.259  72.609  50.823  1.00  0.00           C
ATOM   6730 7C21 POPEK 353      22.289  73.119  51.892  1.00  0.00           C
ATOM   6733 8C21 POPEK 353      22.939  73.949  53.003  1.00  0.00           C
ATOM   6737  C33 POPEK 353      21.879  78.249  42.323  1.00  0.00           C
ATOM   6740  C34 POPEK 353      21.689  79.369  43.343  1.00  0.00           C
ATOM   6743  C35 POPEK 353      20.939  78.899  44.593  1.00  0.00           C
ATOM   6746  C36 POPEK 353      21.599  77.699  45.283  1.00  0.00           C
ATOM   6749  C37 POPEK 353      20.859  77.349  46.583  1.00  0.00           C
ATOM   6752  C38 POPEK 353      21.559  76.249  47.393  1.00  0.00           C
ATOM   6755  C39 POPEK 353      21.569  76.569  48.903  1.00  0.00           C
ATOM   6758 0C31 POPEK 353      20.169  76.619  49.523  1.00  0.00           C
ATOM   6761 1C31 POPEK 353      20.189  77.169  50.952  1.00  0.00           C
ATOM   6764 2C31 POPEK 353      18.899  76.799  51.693  1.00  0.00           C
ATOM   6767 3C31 POPEK 353      18.749  77.409  53.093  1.00  0.00           C
ATOM   6770 4C31 POPEK 353      19.959  77.189  54.013  1.00  0.00           C
ATOM   6773 5C31 POPEK 353      19.629  77.379  55.493  1.00  0.00           C
ATOM   6776 6C31 POPEK 353      20.769  76.959  56.423  1.00  0.00           C
ATOM   6780  NH3 POPEL 354      95.779 101.639  32.683  1.00  0.00           N
ATOM   6784  C12 POPEL 354      95.519 101.909  31.222  1.00  0.00           C
ATOM   6787  C11 POPEL 354      94.029 101.759  30.863  1.00  0.00           C
ATOM   6790  P   POPEL 354      92.959  99.389  30.493  1.00  0.00           P
ATOM   6791  O13 POPEL 354      94.009  98.989  29.533  1.00  0.00           O
ATOM   6792  O14 POPEL 354      91.639  99.789  29.972  1.00  0.00           O
ATOM   6793  O11 POPEL 354      92.699  98.219  31.513  1.00  0.00           O
ATOM   6794  O12 POPEL 354      93.479 100.569  31.423  1.00  0.00           O
ATOM   6795  C1  POPEL 354      93.629  97.849  32.543  1.00  0.00           C
ATOM   6798  C2  POPEL 354      93.289  98.579  33.863  1.00  0.00           C
ATOM   6800  O21 POPEL 354      94.069  98.089  34.973  1.00  0.00           O
ATOM   6801  C21 POPEL 354      95.019  98.919  35.393  1.00  0.00           C
ATOM   6802  O22 POPEL 354      95.479  99.849  34.763  1.00  0.00           O
ATOM   6803  C22 POPEL 354      95.329  98.539  36.853  1.00  0.00           C
ATOM   6806  C3  POPEL 354      91.799  98.399  34.243  1.00  0.00           C
ATOM   6809  O31 POPEL 354      91.599  98.999  35.543  1.00  0.00           O
ATOM   6810  C31 POPEL 354      90.499  98.639  36.173  1.00  0.00           C
ATOM   6811  O32 POPEL 354      89.529  98.089  35.683  1.00  0.00           O
ATOM   6812  C32 POPEL 354      90.599  99.149  37.613  1.00  0.00           C
ATOM   6815  C23 POPEL 354      96.149  99.579  37.663  1.00  0.00           C
ATOM   6818  C24 POPEL 354      95.389 100.859  38.013  1.00  0.00           C
ATOM   6821  C25 POPEL 354      96.219 101.869  38.823  1.00  0.00           C
ATOM   6824  C26 POPEL 354      96.839 101.279  40.103  1.00  0.00           C
ATOM   6827  C27 POPEL 354      97.309 102.349  41.092  1.00  0.00           C
ATOM   6830  C28 POPEL 354      97.709 101.779  42.463  1.00  0.00           C
ATOM   6833  C29 POPEL 354      98.199 102.889  43.363  1.00  0.00           C
ATOM   6835 0C21 POPEL 354      97.729 103.239  44.583  1.00  0.00           C
ATOM   6837 1C21 POPEL 354      96.629 102.539  45.343  1.00  0.00           C
ATOM   6840 2C21 POPEL 354      96.779 102.629  46.873  1.00  0.00           C
ATOM   6843 3C21 POPEL 354      96.509 104.029  47.443  1.00  0.00           C
ATOM   6846 4C21 POPEL 354      96.129 104.039  48.942  1.00  0.00           C
ATOM   6849 5C21 POPEL 354      94.929 103.119  49.243  1.00  0.00           C
ATOM   6852 6C21 POPEL 354      93.989 103.639  50.333  1.00  0.00           C
ATOM   6855 7C21 POPEL 354      92.779 102.699  50.522  1.00  0.00           C
ATOM   6858 8C21 POPEL 354      91.629 103.339  51.283  1.00  0.00           C
ATOM   6862  C33 POPEL 354      90.199  98.089  38.653  1.00  0.00           C
ATOM   6865  C34 POPEL 354      90.319  98.649  40.073  1.00  0.00           C
ATOM   6868  C35 POPEL 354      89.809  97.709  41.173  1.00  0.00           C
ATOM   6871  C36 POPEL 354      89.839  98.389  42.543  1.00  0.00           C
ATOM   6874  C37 POPEL 354      89.409  97.469  43.693  1.00  0.00           C
ATOM   6877  C38 POPEL 354      89.069  98.229  44.982  1.00  0.00           C
ATOM   6880  C39 POPEL 354      90.269  98.919  45.663  1.00  0.00           C
ATOM   6883 0C31 POPEL 354      91.109  97.959  46.533  1.00  0.00           C
ATOM   6886 1C31 POPEL 354      91.509  98.569  47.882  1.00  0.00           C
ATOM   6889 2C31 POPEL 354      91.749  97.489  48.953  1.00  0.00           C
ATOM   6892 3C31 POPEL 354      92.059  98.079  50.343  1.00  0.00           C
ATOM   6895 4C31 POPEL 354      91.479  97.219  51.473  1.00  0.00           C
ATOM   6898 5C31 POPEL 354      91.729  97.819  52.863  1.00  0.00           C
ATOM   6901 6C31 POPEL 354      91.069  97.019  53.993  1.00  0.00           C
ATOM   6905  NH3 POPEM 355      80.529 114.319  29.923  1.00  0.00           N
ATOM   6909  C12 POPEM 355      80.989 112.959  30.373  1.00  0.00           C
ATOM   6912  C11 POPEM 355      82.499 112.759  30.233  1.00  0.00           C
ATOM   6915  P   POPEM 355      84.309 110.949  30.533  1.00  0.00           P
ATOM   6916  O13 POPEM 355      84.329 109.519  30.193  1.00  0.00           O
ATOM   6917  O14 POPEM 355      85.059 111.839  29.603  1.00  0.00           O
ATOM   6918  O11 POPEM 355      84.879 111.189  31.983  1.00  0.00           O
ATOM   6919  O12 POPEM 355      82.819 111.439  30.663  1.00  0.00           O
ATOM   6920  C1  POPEM 355      84.789 110.189  33.013  1.00  0.00           C
ATOM   6923  C2  POPEM 355      84.059 110.749  34.263  1.00  0.00           C
ATOM   6925  O21 POPEM 355      84.179 109.809  35.353  1.00  0.00           O
ATOM   6926  C21 POPEM 355      83.179 109.189  35.913  1.00  0.00           C
ATOM   6927  O22 POPEM 355      82.059 108.989  35.473  1.00  0.00           O
ATOM   6928  C22 POPEM 355      83.599 108.799  37.333  1.00  0.00           C
ATOM   6931  C3  POPEM 355      82.649 111.299  33.903  1.00  0.00           C
ATOM   6934  O31 POPEM 355      81.919 111.729  35.073  1.00  0.00           O
ATOM   6935  C31 POPEM 355      80.669 112.059  34.763  1.00  0.00           C
ATOM   6936  O32 POPEM 355      80.299 112.499  33.683  1.00  0.00           O
ATOM   6937  C32 POPEM 355      79.749 111.659  35.893  1.00  0.00           C
ATOM   6940  C23 POPEM 355      82.909 109.729  38.353  1.00  0.00           C
ATOM   6943  C24 POPEM 355      83.639 109.879  39.693  1.00  0.00           C
ATOM   6946  C25 POPEM 355      83.519 108.679  40.643  1.00  0.00           C
ATOM   6949  C26 POPEM 355      84.249 108.909  41.973  1.00  0.00           C
ATOM   6952  C27 POPEM 355      83.959 107.829  43.022  1.00  0.00           C
ATOM   6955  C28 POPEM 355      84.819 107.939  44.313  1.00  0.00           C
ATOM   6958  C29 POPEM 355      84.539 109.179  45.133  1.00  0.00           C
ATOM   6960 0C21 POPEM 355      84.729 109.319  46.463  1.00  0.00           C
ATOM   6962 1C21 POPEM 355      85.319 108.299  47.403  1.00  0.00           C
ATOM   6965 2C21 POPEM 355      85.289 108.759  48.883  1.00  0.00           C
ATOM   6968 3C21 POPEM 355      83.939 108.519  49.562  1.00  0.00           C
ATOM   6971 4C21 POPEM 355      83.829 109.069  51.003  1.00  0.00           C
ATOM   6974 5C21 POPEM 355      82.609 108.489  51.723  1.00  0.00           C
ATOM   6977 6C21 POPEM 355      82.119 109.269  52.952  1.00  0.00           C
ATOM   6980 7C21 POPEM 355      80.879 108.599  53.573  1.00  0.00           C
ATOM   6983 8C21 POPEM 355      80.159 109.429  54.632  1.00  0.00           C
ATOM   6987  C33 POPEM 355      78.959 110.389  35.513  1.00  0.00           C
ATOM   6990  C34 POPEM 355      78.889 109.379  36.663  1.00  0.00           C
ATOM   6993  C35 POPEM 355      78.029 109.839  37.843  1.00  0.00           C
ATOM   6996  C36 POPEM 355      77.509 108.659  38.673  1.00  0.00           C
ATOM   6999  C37 POPEM 355      76.009 108.789  38.983  1.00  0.00           C
ATOM   7002  C38 POPEM 355      75.349 107.469  39.403  1.00  0.00           C
ATOM   7005  C39 POPEM 355      75.749 106.959  40.793  1.00  0.00           C
ATOM   7008 0C31 POPEM 355      75.369 107.899  41.953  1.00  0.00           C
ATOM   7011 1C31 POPEM 355      74.869 107.129  43.183  1.00  0.00           C
ATOM   7014 2C31 POPEM 355      74.299 108.049  44.272  1.00  0.00           C
ATOM   7017 3C31 POPEM 355      73.889 107.279  45.553  1.00  0.00           C
ATOM   7020 4C31 POPEM 355      75.089 106.969  46.463  1.00  0.00           C
ATOM   7023 5C31 POPEM 355      74.729 106.199  47.743  1.00  0.00           C
ATOM   7026 6C31 POPEM 355      75.479 106.699  48.973  1.00  0.00           C
ATOM   7030  NH3 POPEN 356      26.639  71.359  77.083  1.00  0.00           N
ATOM   7034  C12 POPEN 356      27.269  72.689  76.853  1.00  0.00           C
ATOM   7037  C11 POPEN 356      27.769  72.669  75.393  1.00  0.00           C
ATOM   7040  P   POPEN 356      29.819  71.079  75.583  1.00  0.00           P
ATOM   7041  O13 POPEN 356      29.789  71.299  77.043  1.00  0.00           O
ATOM   7042  O14 POPEN 356      30.199  69.719  75.162  1.00  0.00           O
ATOM   7043  O11 POPEN 356      30.689  72.129  74.772  1.00  0.00           O
ATOM   7044  O12 POPEN 356      28.349  71.399  75.053  1.00  0.00           O
ATOM   7045  C1  POPEN 356      31.449  71.849  73.583  1.00  0.00           C
ATOM   7048  C2  POPEN 356      30.749  72.359  72.283  1.00  0.00           C
ATOM   7050  O21 POPEN 356      31.289  71.729  71.103  1.00  0.00           O
ATOM   7051  C21 POPEN 356      32.559  71.929  70.782  1.00  0.00           C
ATOM   7052  O22 POPEN 356      33.349  72.669  71.353  1.00  0.00           O
ATOM   7053  C22 POPEN 356      32.979  70.969  69.663  1.00  0.00           C
ATOM   7056  C3  POPEN 356      30.709  73.919  72.202  1.00  0.00           C
ATOM   7059  O31 POPEN 356      29.539  74.429  71.523  1.00  0.00           O
ATOM   7060  C31 POPEN 356      29.659  74.669  70.232  1.00  0.00           C
ATOM   7061  O32 POPEN 356      30.589  74.319  69.522  1.00  0.00           O
ATOM   7062  C32 POPEN 356      28.489  75.539  69.763  1.00  0.00           C
ATOM   7065  C23 POPEN 356      32.669  71.459  68.231  1.00  0.00           C
ATOM   7068  C24 POPEN 356      32.809  70.349  67.163  1.00  0.00           C
ATOM   7071  C25 POPEN 356      34.219  69.799  66.903  1.00  0.00           C
ATOM   7074  C26 POPEN 356      34.219  68.749  65.772  1.00  0.00           C
ATOM   7077  C27 POPEN 356      35.589  68.139  65.463  1.00  0.00           C
ATOM   7080  C28 POPEN 356      35.459  66.829  64.652  1.00  0.00           C
ATOM   7083  C29 POPEN 356      36.769  66.129  64.372  1.00  0.00           C
ATOM   7085 0C21 POPEN 356      36.889  65.019  63.633  1.00  0.00           C
ATOM   7087 1C21 POPEN 356      35.759  64.289  62.953  1.00  0.00           C
ATOM   7090 2C21 POPEN 356      36.109  63.779  61.543  1.00  0.00           C
ATOM   7093 3C21 POPEN 356      34.909  63.139  60.843  1.00  0.00           C
ATOM   7096 4C21 POPEN 356      35.229  62.549  59.462  1.00  0.00           C
ATOM   7099 5C21 POPEN 356      33.999  61.969  58.753  1.00  0.00           C
ATOM   7102 6C21 POPEN 356      34.229  61.709  57.253  1.00  0.00           C
ATOM   7105 7C21 POPEN 356      32.999  61.099  56.563  1.00  0.00           C
ATOM   7108 8C21 POPEN 356      33.169  60.969  55.053  1.00  0.00           C
ATOM   7112  C33 POPEN 356      28.469  75.719  68.231  1.00  0.00           C
ATOM   7115  C34 POPEN 356      27.479  76.769  67.712  1.00  0.00           C
ATOM   7118  C35 POPEN 356      27.999  78.219  67.813  1.00  0.00           C
ATOM   7121  C36 POPEN 356      29.069  78.589  66.773  1.00  0.00           C
ATOM   7124  C37 POPEN 356      29.459  80.079  66.833  1.00  0.00           C
ATOM   7127  C38 POPEN 356      30.619  80.469  65.902  1.00  0.00           C
ATOM   7130  C39 POPEN 356      30.279  80.449  64.403  1.00  0.00           C
ATOM   7133 0C31 POPEN 356      31.509  80.609  63.503  1.00  0.00           C
ATOM   7136 1C31 POPEN 356      31.289  80.049  62.083  1.00  0.00           C
ATOM   7139 2C31 POPEN 356      32.499  80.219  61.153  1.00  0.00           C
ATOM   7142 3C31 POPEN 356      32.629  81.639  60.593  1.00  0.00           C
ATOM   7145 4C31 POPEN 356      33.809  81.829  59.632  1.00  0.00           C
ATOM   7148 5C31 POPEN 356      33.879  83.269  59.093  1.00  0.00           C
ATOM   7151 6C31 POPEN 356      35.059  83.519  58.132  1.00  0.00           C
ATOM   7155  NH3 POPEO 357      82.919   8.929  69.343  1.00  0.00           N
ATOM   7159  C12 POPEO 357      83.719  10.189  69.543  1.00  0.00           C
ATOM   7162  C11 POPEO 357      83.309  10.989  70.801  1.00  0.00           C
ATOM   7165  P   POPEO 357      84.909  13.129  71.053  1.00  0.00           P
ATOM   7166  O13 POPEO 357      84.699  14.599  70.983  1.00  0.00           O
ATOM   7167  O14 POPEO 357      85.309  12.609  72.373  1.00  0.00           O
ATOM   7168  O11 POPEO 357      85.999  12.679  70.021  1.00  0.00           O
ATOM   7169  O12 POPEO 357      83.589  12.379  70.613  1.00  0.00           O
ATOM   7170  C1  POPEO 357      85.729  12.529  68.632  1.00  0.00           C
ATOM   7173  C2  POPEO 357      86.349  13.659  67.773  1.00  0.00           C
ATOM   7175  O21 POPEO 357      86.019  13.599  66.373  1.00  0.00           O
ATOM   7176  C21 POPEO 357      85.329  12.579  65.902  1.00  0.00           C
ATOM   7177  O22 POPEO 357      85.559  11.389  66.073  1.00  0.00           O
ATOM   7178  C22 POPEO 357      84.119  13.119  65.153  1.00  0.00           C
ATOM   7181  C3  POPEO 357      87.879  13.819  67.982  1.00  0.00           C
ATOM   7184  O31 POPEO 357      88.309  15.189  67.883  1.00  0.00           O
ATOM   7185  C31 POPEO 357      88.629  15.629  66.673  1.00  0.00           C
ATOM   7186  O32 POPEO 357      88.449  15.039  65.622  1.00  0.00           O
ATOM   7187  C32 POPEO 357      89.269  17.019  66.853  1.00  0.00           C
ATOM   7190  C23 POPEO 357      84.419  13.779  63.792  1.00  0.00           C
ATOM   7193  C24 POPEO 357      83.159  14.439  63.212  1.00  0.00           C
ATOM   7196  C25 POPEO 357      83.399  15.229  61.923  1.00  0.00           C
ATOM   7199  C26 POPEO 357      83.789  14.359  60.723  1.00  0.00           C
ATOM   7202  C27 POPEO 357      84.039  15.169  59.443  1.00  0.00           C
ATOM   7205  C28 POPEO 357      83.989  14.309  58.163  1.00  0.00           C
ATOM   7208  C29 POPEO 357      84.689  14.979  57.003  1.00  0.00           C
ATOM   7210 0C21 POPEO 357      84.129  15.669  55.993  1.00  0.00           C
ATOM   7212 1C21 POPEO 357      82.649  15.929  55.793  1.00  0.00           C
ATOM   7215 2C21 POPEO 357      82.219  16.059  54.312  1.00  0.00           C
ATOM   7218 3C21 POPEO 357      82.699  17.359  53.633  1.00  0.00           C
ATOM   7221 4C21 POPEO 357      81.799  17.739  52.443  1.00  0.00           C
ATOM   7224 5C21 POPEO 357      82.169  19.079  51.793  1.00  0.00           C
ATOM   7227 6C21 POPEO 357      81.249  19.439  50.623  1.00  0.00           C
ATOM   7230 7C21 POPEO 357      81.559  20.789  49.953  1.00  0.00           C
ATOM   7233 8C21 POPEO 357      80.529  21.159  48.883  1.00  0.00           C
ATOM   7237  C33 POPEO 357      89.069  17.979  65.673  1.00  0.00           C
ATOM   7240  C34 POPEO 357      90.229  18.069  64.683  1.00  0.00           C
ATOM   7243  C35 POPEO 357      90.569  16.749  63.993  1.00  0.00           C
ATOM   7246  C36 POPEO 357      91.449  16.979  62.773  1.00  0.00           C
ATOM   7249  C37 POPEO 357      92.009  15.689  62.173  1.00  0.00           C
ATOM   7252  C38 POPEO 357      92.839  15.989  60.913  1.00  0.00           C
ATOM   7255  C39 POPEO 357      93.589  14.749  60.413  1.00  0.00           C
ATOM   7258 0C31 POPEO 357      94.639  15.099  59.353  1.00  0.00           C
ATOM   7261 1C31 POPEO 357      95.609  13.939  59.103  1.00  0.00           C
ATOM   7264 2C31 POPEO 357      96.659  14.279  58.033  1.00  0.00           C
ATOM   7267 3C31 POPEO 357      97.689  13.149  57.833  1.00  0.00           C
ATOM   7270 4C31 POPEO 357      98.889  13.259  58.792  1.00  0.00           C
ATOM   7273 5C31 POPEO 357      99.879  12.089  58.673  1.00  0.00           C
ATOM   7276 6C31 POPEO 357     101.039  12.139  59.663  1.00  0.00           C
ATOM   7280  NH3 POPEP 358       5.129  49.349  36.103  1.00  0.00           N
ATOM   7284  C12 POPEP 358       6.579  49.429  35.693  1.00  0.00           C
ATOM   7287  C11 POPEP 358       7.139  50.849  35.763  1.00  0.00           C
ATOM   7290  P   POPEP 358       9.529  51.269  34.702  1.00  0.00           P
ATOM   7291  O13 POPEP 358      10.929  51.119  35.173  1.00  0.00           O
ATOM   7292  O14 POPEP 358       9.149  50.509  33.503  1.00  0.00           O
ATOM   7293  O11 POPEP 358       9.149  52.799  34.553  1.00  0.00           O
ATOM   7294  O12 POPEP 358       8.559  50.759  35.833  1.00  0.00           O
ATOM   7295  C1  POPEP 358       9.699  53.749  35.493  1.00  0.00           C
ATOM   7298  C2  POPEP 358       9.009  53.679  36.893  1.00  0.00           C
ATOM   7300  O21 POPEP 358       8.829  54.989  37.433  1.00  0.00           O
ATOM   7301  C21 POPEP 358       7.969  55.059  38.443  1.00  0.00           C
ATOM   7302  O22 POPEP 358       7.089  54.259  38.693  1.00  0.00           O
ATOM   7303  C22 POPEP 358       8.349  56.279  39.303  1.00  0.00           C
ATOM   7306  C3  POPEP 358       9.759  52.789  37.923  1.00  0.00           C
ATOM   7309  O31 POPEP 358       8.829  51.889  38.543  1.00  0.00           O
ATOM   7310  C31 POPEP 358       8.819  51.769  39.843  1.00  0.00           C
ATOM   7311  O32 POPEP 358       9.449  52.439  40.643  1.00  0.00           O
ATOM   7312  C32 POPEP 358       7.899  50.609  40.173  1.00  0.00           C
ATOM   7315  C23 POPEP 358       7.879  56.239  40.773  1.00  0.00           C
ATOM   7318  C24 POPEP 358       8.469  57.409  41.583  1.00  0.00           C
ATOM   7321  C25 POPEP 358       8.009  57.519  43.043  1.00  0.00           C
ATOM   7324  C26 POPEP 358       8.679  56.549  44.023  1.00  0.00           C
ATOM   7327  C27 POPEP 358       8.049  56.639  45.423  1.00  0.00           C
ATOM   7330  C28 POPEP 358       8.669  55.659  46.433  1.00  0.00           C
ATOM   7333  C29 POPEP 358       7.809  55.519  47.673  1.00  0.00           C
ATOM   7335 0C21 POPEP 358       7.879  56.299  48.763  1.00  0.00           C
ATOM   7337 1C21 POPEP 358       8.799  57.479  48.913  1.00  0.00           C
ATOM   7340 2C21 POPEP 358       8.399  58.459  50.033  1.00  0.00           C
ATOM   7343 3C21 POPEP 358       8.509  57.869  51.442  1.00  0.00           C
ATOM   7346 4C21 POPEP 358       9.019  58.909  52.453  1.00  0.00           C
ATOM   7349 5C21 POPEP 358       9.319  58.329  53.843  1.00  0.00           C
ATOM   7352 6C21 POPEP 358      10.589  58.929  54.443  1.00  0.00           C
ATOM   7355 7C21 POPEP 358      10.929  58.379  55.833  1.00  0.00           C
ATOM   7358 8C21 POPEP 358      12.179  59.019  56.433  1.00  0.00           C
ATOM   7362  C33 POPEP 358       8.009  50.069  41.613  1.00  0.00           C
ATOM   7365  C34 POPEP 358       6.889  49.039  41.863  1.00  0.00           C
ATOM   7368  C35 POPEP 358       6.869  48.459  43.283  1.00  0.00           C
ATOM   7371  C36 POPEP 358       6.949  49.549  44.343  1.00  0.00           C
ATOM   7374  C37 POPEP 358       6.749  49.049  45.773  1.00  0.00           C
ATOM   7377  C38 POPEP 358       6.709  50.219  46.743  1.00  0.00           C
ATOM   7380  C39 POPEP 358       6.719  49.789  48.212  1.00  0.00           C
ATOM   7383 0C31 POPEP 358       5.439  49.029  48.603  1.00  0.00           C
ATOM   7386 1C31 POPEP 358       5.339  48.819  50.113  1.00  0.00           C
ATOM   7389 2C31 POPEP 358       3.889  48.859  50.613  1.00  0.00           C
ATOM   7392 3C31 POPEP 358       3.749  49.279  52.083  1.00  0.00           C
ATOM   7395 4C31 POPEP 358       4.349  48.279  53.071  1.00  0.00           C
ATOM   7398 5C31 POPEP 358       4.019  48.629  54.522  1.00  0.00           C
ATOM   7401 6C31 POPEP 358       4.499  47.589  55.533  1.00  0.00           C
ATOM   7405  NH3 POPEQ 359     103.829   8.609  69.103  1.00  0.00           N
ATOM   7409  C12 POPEQ 359     104.829   9.449  69.823  1.00  0.00           C
ATOM   7412  C11 POPEQ 359     105.789   8.529  70.583  1.00  0.00           C
ATOM   7415  P   POPEQ 359     108.229   9.009  69.793  1.00  0.00           P
ATOM   7416  O13 POPEQ 359     109.479   9.379  70.493  1.00  0.00           O
ATOM   7417  O14 POPEQ 359     108.139   7.669  69.183  1.00  0.00           O
ATOM   7418  O11 POPEQ 359     107.839  10.079  68.701  1.00  0.00           O
ATOM   7419  O12 POPEQ 359     107.039   9.169  70.812  1.00  0.00           O
ATOM   7420  C1  POPEQ 359     107.419   9.759  67.382  1.00  0.00           C
ATOM   7423  C2  POPEQ 359     108.639   9.769  66.412  1.00  0.00           C
ATOM   7425  O21 POPEQ 359     108.429  10.729  65.363  1.00  0.00           O
ATOM   7426  C21 POPEQ 359     107.499  10.539  64.462  1.00  0.00           C
ATOM   7427  O22 POPEQ 359     106.889   9.509  64.243  1.00  0.00           O
ATOM   7428  C22 POPEQ 359     107.269  11.889  63.763  1.00  0.00           C
ATOM   7431  C3  POPEQ 359     109.029   8.329  65.952  1.00  0.00           C
ATOM   7434  O31 POPEQ 359     110.429   8.199  65.702  1.00  0.00           O
ATOM   7435  C31 POPEQ 359     110.869   8.449  64.503  1.00  0.00           C
ATOM   7436  O32 POPEQ 359     110.209   8.799  63.533  1.00  0.00           O
ATOM   7437  C32 POPEQ 359     112.369   8.149  64.503  1.00  0.00           C
ATOM   7440  C23 POPEQ 359     106.299  11.879  62.563  1.00  0.00           C
ATOM   7443  C24 POPEQ 359     105.899  13.279  62.062  1.00  0.00           C
ATOM   7446  C25 POPEQ 359     107.009  14.119  61.403  1.00  0.00           C
ATOM   7449  C26 POPEQ 359     107.589  13.509  60.112  1.00  0.00           C
ATOM   7452  C27 POPEQ 359     108.689  14.359  59.462  1.00  0.00           C
ATOM   7455  C28 POPEQ 359     109.269  13.739  58.173  1.00  0.00           C
ATOM   7458  C29 POPEQ 359     108.329  13.779  57.003  1.00  0.00           C
ATOM   7460 0C21 POPEQ 359     108.019  14.889  56.303  1.00  0.00           C
ATOM   7462 1C21 POPEQ 359     108.559  16.269  56.573  1.00  0.00           C
ATOM   7465 2C21 POPEQ 359     108.259  17.259  55.433  1.00  0.00           C
ATOM   7468 3C21 POPEQ 359     109.089  16.989  54.163  1.00  0.00           C
ATOM   7471 4C21 POPEQ 359     108.509  17.669  52.913  1.00  0.00           C
ATOM   7474 5C21 POPEQ 359     107.279  16.949  52.333  1.00  0.00           C
ATOM   7477 6C21 POPEQ 359     107.599  15.629  51.632  1.00  0.00           C
ATOM   7480 7C21 POPEQ 359     106.339  14.879  51.193  1.00  0.00           C
ATOM   7483 8C21 POPEQ 359     106.629  13.629  50.353  1.00  0.00           C
ATOM   7487  C33 POPEQ 359     112.609   6.739  63.923  1.00  0.00           C
ATOM   7490  C34 POPEQ 359     114.089   6.449  63.633  1.00  0.00           C
ATOM   7493  C35 POPEQ 359     114.279   5.149  62.843  1.00  0.00           C
ATOM   7496  C36 POPEQ 359     113.749   5.249  61.403  1.00  0.00           C
ATOM   7499  C37 POPEQ 359     113.569   3.889  60.733  1.00  0.00           C
ATOM   7502  C38 POPEQ 359     114.819   3.379  60.023  1.00  0.00           C
ATOM   7505  C39 POPEQ 359     114.459   3.009  58.583  1.00  0.00           C
ATOM   7508 0C31 POPEQ 359     115.649   2.769  57.653  1.00  0.00           C
ATOM   7511 1C31 POPEQ 359     115.069   2.529  56.263  1.00  0.00           C
ATOM   7514 2C31 POPEQ 359     116.079   2.129  55.193  1.00  0.00           C
ATOM   7517 3C31 POPEQ 359     115.369   1.429  54.023  1.00  0.00           C
ATOM   7520 4C31 POPEQ 359     114.949  -0.001  54.373  1.00  0.00           C
ATOM   7523 5C31 POPEQ 359     114.109  -0.661  53.273  1.00  0.00           C
ATOM   7526 6C31 POPEQ 359     113.809  -2.121  53.583  1.00  0.00           C
ATOM   7530  NH3 POPER 360     121.709   3.959  69.943  1.00  0.00           N
ATOM   7534  C12 POPER 360     121.599   2.649  70.663  1.00  0.00           C
ATOM   7537  C11 POPER 360     120.379   2.599  71.573  1.00  0.00           C
ATOM   7540  P   POPER 360     118.429   0.909  71.993  1.00  0.00           P
ATOM   7541  O13 POPER 360     118.769  -0.511  72.242  1.00  0.00           O
ATOM   7542  O14 POPER 360     118.209   1.779  73.163  1.00  0.00           O
ATOM   7543  O11 POPER 360     117.229   0.969  70.963  1.00  0.00           O
ATOM   7544  O12 POPER 360     119.589   1.509  71.132  1.00  0.00           O
ATOM   7545  C1  POPER 360     117.459   0.709  69.562  1.00  0.00           C
ATOM   7548  C2  POPER 360     117.629   1.999  68.701  1.00  0.00           C
ATOM   7550  O21 POPER 360     118.999   2.159  68.262  1.00  0.00           O
ATOM   7551  C21 POPER 360     119.209   2.039  66.952  1.00  0.00           C
ATOM   7552  O22 POPER 360     118.479   1.499  66.143  1.00  0.00           O
ATOM   7553  C22 POPER 360     120.479   2.829  66.643  1.00  0.00           C
ATOM   7556  C3  POPER 360     117.229   3.289  69.462  1.00  0.00           C
ATOM   7559  O31 POPER 360     117.099   4.399  68.553  1.00  0.00           O
ATOM   7560  C31 POPER 360     118.169   5.159  68.333  1.00  0.00           C
ATOM   7561  O32 POPER 360     119.269   5.039  68.853  1.00  0.00           O
ATOM   7562  C32 POPER 360     117.829   6.129  67.191  1.00  0.00           C
ATOM   7565  C23 POPER 360     120.879   2.849  65.153  1.00  0.00           C
ATOM   7568  C24 POPER 360     122.259   3.499  64.963  1.00  0.00           C
ATOM   7571  C25 POPER 360     122.739   3.589  63.503  1.00  0.00           C
ATOM   7574  C26 POPER 360     121.899   4.559  62.663  1.00  0.00           C
ATOM   7577  C27 POPER 360     122.219   4.549  61.162  1.00  0.00           C
ATOM   7580  C28 POPER 360     123.199   5.649  60.712  1.00  0.00           C
ATOM   7583  C29 POPER 360     123.069   5.859  59.223  1.00  0.00           C
ATOM   7585 0C21 POPER 360     123.949   5.539  58.263  1.00  0.00           C
ATOM   7587 1C21 POPER 360     125.319   4.939  58.433  1.00  0.00           C
ATOM   7590 2C21 POPER 360     126.359   5.979  57.983  1.00  0.00           C
ATOM   7593 3C21 POPER 360     127.799   5.469  58.043  1.00  0.00           C
ATOM   7596 4C21 POPER 360     128.789   6.549  57.623  1.00  0.00           C
ATOM   7599 5C21 POPER 360     130.247   6.089  57.673  1.00  0.00           C
ATOM   7602 6C21 POPER 360     131.227   7.179  57.223  1.00  0.00           C
ATOM   7605 7C21 POPER 360     132.667   6.819  57.593  1.00  0.00           C
ATOM   7608 8C21 POPER 360     133.737   7.769  57.033  1.00  0.00           C
ATOM   7612  C33 POPER 360     118.379   5.639  65.833  1.00  0.00           C
ATOM   7615  C34 POPER 360     117.949   6.499  64.632  1.00  0.00           C
ATOM   7618  C35 POPER 360     118.769   6.169  63.373  1.00  0.00           C
ATOM   7621  C36 POPER 360     118.269   6.909  62.123  1.00  0.00           C
ATOM   7624  C37 POPER 360     119.099   6.539  60.873  1.00  0.00           C
ATOM   7627  C38 POPER 360     118.499   7.029  59.543  1.00  0.00           C
ATOM   7630  C39 POPER 360     117.209   6.289  59.173  1.00  0.00           C
ATOM   7633 0C31 POPER 360     116.219   7.119  58.333  1.00  0.00           C
ATOM   7636 1C31 POPER 360     116.479   7.099  56.822  1.00  0.00           C
ATOM   7639 2C31 POPER 360     115.399   7.899  56.083  1.00  0.00           C
ATOM   7642 3C31 POPER 360     115.559   7.899  54.562  1.00  0.00           C
ATOM   7645 4C31 POPER 360     116.699   8.799  54.083  1.00  0.00           C
ATOM   7648 5C31 POPER 360     116.819   8.839  52.563  1.00  0.00           C
ATOM   7651 6C31 POPER 360     117.909   9.809  52.093  1.00  0.00           C
ATOM   7655  NH3 POPES 361     113.319  77.009  34.543  1.00  0.00           N
ATOM   7659  C12 POPES 361     112.079  77.519  35.233  1.00  0.00           C
ATOM   7662  C11 POPES 361     110.759  77.189  34.513  1.00  0.00           C
ATOM   7665  P   POPES 361     108.569  78.699  34.562  1.00  0.00           P
ATOM   7666  O13 POPES 361     109.149  80.029  34.323  1.00  0.00           O
ATOM   7667  O14 POPES 361     108.039  77.959  33.403  1.00  0.00           O
ATOM   7668  O11 POPES 361     107.429  78.869  35.643  1.00  0.00           O
ATOM   7669  O12 POPES 361     109.689  77.799  35.253  1.00  0.00           O
ATOM   7670  C1  POPES 361     106.789  77.669  36.103  1.00  0.00           C
ATOM   7673  C2  POPES 361     105.419  77.869  36.843  1.00  0.00           C
ATOM   7675  O21 POPES 361     105.269  79.189  37.403  1.00  0.00           O
ATOM   7676  C21 POPES 361     105.859  79.439  38.543  1.00  0.00           C
ATOM   7677  O22 POPES 361     106.709  78.749  39.093  1.00  0.00           O
ATOM   7678  C22 POPES 361     105.439  80.789  39.073  1.00  0.00           C
ATOM   7681  C3  POPES 361     105.189  76.689  37.863  1.00  0.00           C
ATOM   7684  O31 POPES 361     104.169  76.959  38.833  1.00  0.00           O
ATOM   7685  C31 POPES 361     104.269  76.619  40.143  1.00  0.00           C
ATOM   7686  O32 POPES 361     103.429  76.899  40.972  1.00  0.00           O
ATOM   7687  C32 POPES 361     105.529  75.799  40.513  1.00  0.00           C
ATOM   7690  C23 POPES 361     105.129  80.819  40.583  1.00  0.00           C
ATOM   7693  C24 POPES 361     105.059  82.289  41.003  1.00  0.00           C
ATOM   7696  C25 POPES 361     104.769  82.569  42.473  1.00  0.00           C
ATOM   7699  C26 POPES 361     104.649  84.079  42.703  1.00  0.00           C
ATOM   7702  C27 POPES 361     104.679  84.399  44.202  1.00  0.00           C
ATOM   7705  C28 POPES 361     105.049  85.859  44.503  1.00  0.00           C
ATOM   7708  C29 POPES 361     105.389  85.979  45.963  1.00  0.00           C
ATOM   7710 0C21 POPES 361     105.149  87.029  46.763  1.00  0.00           C
ATOM   7712 1C21 POPES 361     104.539  88.339  46.353  1.00  0.00           C
ATOM   7715 2C21 POPES 361     104.249  89.229  47.573  1.00  0.00           C
ATOM   7718 3C21 POPES 361     103.199  88.629  48.522  1.00  0.00           C
ATOM   7721 4C21 POPES 361     102.989  89.489  49.772  1.00  0.00           C
ATOM   7724 5C21 POPES 361     101.919  88.909  50.712  1.00  0.00           C
ATOM   7727 6C21 POPES 361     101.289  89.999  51.583  1.00  0.00           C
ATOM   7730 7C21 POPES 361     100.509  89.439  52.773  1.00  0.00           C
ATOM   7733 8C21 POPES 361      99.979  90.539  53.703  1.00  0.00           C
ATOM   7737  C33 POPES 361     105.549  75.179  41.943  1.00  0.00           C
ATOM   7740  C34 POPES 361     106.579  75.829  42.882  1.00  0.00           C
ATOM   7743  C35 POPES 361     106.789  75.079  44.213  1.00  0.00           C
ATOM   7746  C36 POPES 361     107.949  75.649  45.043  1.00  0.00           C
ATOM   7749  C37 POPES 361     108.349  74.839  46.283  1.00  0.00           C
ATOM   7752  C38 POPES 361     109.459  75.519  47.123  1.00  0.00           C
ATOM   7755  C39 POPES 361     109.989  74.659  48.293  1.00  0.00           C
ATOM   7758 0C31 POPES 361     108.959  74.459  49.413  1.00  0.00           C
ATOM   7761 1C31 POPES 361     109.409  73.419  50.452  1.00  0.00           C
ATOM   7764 2C31 POPES 361     108.219  72.929  51.293  1.00  0.00           C
ATOM   7767 3C31 POPES 361     108.559  71.829  52.303  1.00  0.00           C
ATOM   7770 4C31 POPES 361     109.119  70.559  51.643  1.00  0.00           C
ATOM   7773 5C31 POPES 361     109.099  69.349  52.583  1.00  0.00           C
ATOM   7776 6C31 POPES 361     109.759  68.119  51.962  1.00  0.00           C
ATOM   7780  NH3 POPET 362      59.389  89.919  76.532  1.00  0.00           N
ATOM   7784  C12 POPET 362      59.489  88.909  75.423  1.00  0.00           C
ATOM   7787  C11 POPET 362      60.889  88.299  75.232  1.00  0.00           C
ATOM   7790  P   POPET 362      60.219  85.779  75.013  1.00  0.00           P
ATOM   7791  O13 POPET 362      60.319  85.889  76.493  1.00  0.00           O
ATOM   7792  O14 POPET 362      58.899  85.549  74.423  1.00  0.00           O
ATOM   7793  O11 POPET 362      61.259  84.689  74.543  1.00  0.00           O
ATOM   7794  O12 POPET 362      60.789  87.129  74.413  1.00  0.00           O
ATOM   7795  C1  POPET 362      62.429  84.969  73.783  1.00  0.00           C
ATOM   7798  C2  POPET 362      62.329  84.459  72.333  1.00  0.00           C
ATOM   7800  O21 POPET 362      63.379  85.129  71.613  1.00  0.00           O
ATOM   7801  C21 POPET 362      63.829  84.509  70.533  1.00  0.00           C
ATOM   7802  O22 POPET 362      63.549  83.369  70.193  1.00  0.00           O
ATOM   7803  C22 POPET 362      64.739  85.469  69.763  1.00  0.00           C
ATOM   7806  C3  POPET 362      60.939  84.769  71.703  1.00  0.00           C
ATOM   7809  O31 POPET 362      60.649  83.909  70.593  1.00  0.00           O
ATOM   7810  C31 POPET 362      60.779  84.409  69.382  1.00  0.00           C
ATOM   7811  O32 POPET 362      61.199  85.509  69.083  1.00  0.00           O
ATOM   7812  C32 POPET 362      60.309  83.339  68.422  1.00  0.00           C
ATOM   7815  C23 POPET 362      64.639  85.289  68.231  1.00  0.00           C
ATOM   7818  C24 POPET 362      65.509  86.299  67.473  1.00  0.00           C
ATOM   7821  C25 POPET 362      65.009  86.569  66.053  1.00  0.00           C
ATOM   7824  C26 POPET 362      64.919  85.349  65.123  1.00  0.00           C
ATOM   7827  C27 POPET 362      64.009  85.689  63.933  1.00  0.00           C
ATOM   7830  C28 POPET 362      63.779  84.529  62.963  1.00  0.00           C
ATOM   7833  C29 POPET 362      62.769  84.969  61.923  1.00  0.00           C
ATOM   7835 0C21 POPET 362      62.829  84.769  60.603  1.00  0.00           C
ATOM   7837 1C21 POPET 362      63.909  84.029  59.853  1.00  0.00           C
ATOM   7840 2C21 POPET 362      63.879  84.359  58.353  1.00  0.00           C
ATOM   7843 3C21 POPET 362      62.619  83.839  57.633  1.00  0.00           C
ATOM   7846 4C21 POPET 362      62.489  84.329  56.193  1.00  0.00           C
ATOM   7849 5C21 POPET 362      61.889  85.749  56.083  1.00  0.00           C
ATOM   7852 6C21 POPET 362      61.749  86.189  54.632  1.00  0.00           C
ATOM   7855 7C21 POPET 362      61.309  87.649  54.462  1.00  0.00           C
ATOM   7858 8C21 POPET 362      61.329  88.129  53.003  1.00  0.00           C
ATOM   7862  C33 POPET 362      61.079  83.379  67.102  1.00  0.00           C
ATOM   7865  C34 POPET 362      60.539  82.289  66.183  1.00  0.00           C
ATOM   7868  C35 POPET 362      61.209  82.279  64.812  1.00  0.00           C
ATOM   7871  C36 POPET 362      60.459  81.359  63.862  1.00  0.00           C
ATOM   7874  C37 POPET 362      61.089  81.269  62.472  1.00  0.00           C
ATOM   7877  C38 POPET 362      60.169  80.549  61.493  1.00  0.00           C
ATOM   7880  C39 POPET 362      60.669  80.609  60.042  1.00  0.00           C
ATOM   7883 0C31 POPET 362      61.769  79.589  59.723  1.00  0.00           C
ATOM   7886 1C31 POPET 362      62.199  79.669  58.243  1.00  0.00           C
ATOM   7889 2C31 POPET 362      63.049  78.479  57.763  1.00  0.00           C
ATOM   7892 3C31 POPET 362      62.319  77.129  57.763  1.00  0.00           C
ATOM   7895 4C31 POPET 362      61.119  77.069  56.812  1.00  0.00           C
ATOM   7898 5C31 POPET 362      60.259  75.809  57.003  1.00  0.00           C
ATOM   7901 6C31 POPET 362      58.979  75.829  56.173  1.00  0.00           C
ATOM   7905  NH3 POPEU 363      95.829 116.749  28.213  1.00  0.00           N
ATOM   7909  C12 POPEU 363      94.899 117.929  28.103  1.00  0.00           C
ATOM   7912  C11 POPEU 363      93.489 117.419  27.763  1.00  0.00           C
ATOM   7915  P   POPEU 363      92.189 119.709  27.613  1.00  0.00           P
ATOM   7916  O13 POPEU 363      93.259 120.399  28.343  1.00  0.00           O
ATOM   7917  O14 POPEU 363      91.649 120.439  26.453  1.00  0.00           O
ATOM   7918  O11 POPEU 363      90.959 119.409  28.563  1.00  0.00           O
ATOM   7919  O12 POPEU 363      92.699 118.349  27.053  1.00  0.00           O
ATOM   7920  C1  POPEU 363      90.509 118.219  29.193  1.00  0.00           C
ATOM   7923  C2  POPEU 363      90.919 118.149  30.703  1.00  0.00           C
ATOM   7925  O21 POPEU 363      89.819 117.719  31.533  1.00  0.00           O
ATOM   7926  C21 POPEU 363      90.179 117.119  32.683  1.00  0.00           C
ATOM   7927  O22 POPEU 363      91.209 116.469  32.833  1.00  0.00           O
ATOM   7928  C22 POPEU 363      89.129 117.349  33.773  1.00  0.00           C
ATOM   7931  C3  POPEU 363      91.319 119.559  31.203  1.00  0.00           C
ATOM   7934  O31 POPEU 363      91.609 119.579  32.613  1.00  0.00           O
ATOM   7935  C31 POPEU 363      92.899 119.589  32.913  1.00  0.00           C
ATOM   7936  O32 POPEU 363      93.809 119.459  32.103  1.00  0.00           O
ATOM   7937  C32 POPEU 363      93.039 119.899  34.383  1.00  0.00           C
ATOM   7940  C23 POPEU 363      89.689 118.009  35.062  1.00  0.00           C
ATOM   7943  C24 POPEU 363      88.599 118.209  36.123  1.00  0.00           C
ATOM   7946  C25 POPEU 363      88.419 117.059  37.132  1.00  0.00           C
ATOM   7949  C26 POPEU 363      89.279 117.219  38.403  1.00  0.00           C
ATOM   7952  C27 POPEU 363      88.839 116.329  39.583  1.00  0.00           C
ATOM   7955  C28 POPEU 363      89.579 116.659  40.903  1.00  0.00           C
ATOM   7958  C29 POPEU 363      89.039 115.919  42.093  1.00  0.00           C
ATOM   7960 0C21 POPEU 363      89.589 115.909  43.323  1.00  0.00           C
ATOM   7962 1C21 POPEU 363      90.839 116.649  43.732  1.00  0.00           C
ATOM   7965 2C21 POPEU 363      91.109 116.579  45.253  1.00  0.00           C
ATOM   7968 3C21 POPEU 363      92.299 117.459  45.693  1.00  0.00           C
ATOM   7971 4C21 POPEU 363      92.579 117.359  47.193  1.00  0.00           C
ATOM   7974 5C21 POPEU 363      93.489 118.479  47.723  1.00  0.00           C
ATOM   7977 6C21 POPEU 363      93.759 118.379  49.233  1.00  0.00           C
ATOM   7980 7C21 POPEU 363      94.359 119.679  49.792  1.00  0.00           C
ATOM   7983 8C21 POPEU 363      94.579 119.649  51.313  1.00  0.00           C
ATOM   7987  C33 POPEU 363      94.459 120.359  34.773  1.00  0.00           C
ATOM   7990  C34 POPEU 363      94.479 121.169  36.073  1.00  0.00           C
ATOM   7993  C35 POPEU 363      93.739 120.479  37.213  1.00  0.00           C
ATOM   7996  C36 POPEU 363      93.819 121.249  38.533  1.00  0.00           C
ATOM   7999  C37 POPEU 363      93.229 120.449  39.693  1.00  0.00           C
ATOM   8002  C38 POPEU 363      93.329 121.209  41.022  1.00  0.00           C
ATOM   8005  C39 POPEU 363      93.479 120.279  42.233  1.00  0.00           C
ATOM   8008 0C31 POPEU 363      94.869 119.639  42.283  1.00  0.00           C
ATOM   8011 1C31 POPEU 363      95.229 119.069  43.653  1.00  0.00           C
ATOM   8014 2C31 POPEU 363      96.739 118.959  43.853  1.00  0.00           C
ATOM   8017 3C31 POPEU 363      97.139 118.709  45.312  1.00  0.00           C
ATOM   8020 4C31 POPEU 363      96.819 117.299  45.793  1.00  0.00           C
ATOM   8023 5C31 POPEU 363      97.389 117.019  47.183  1.00  0.00           C
ATOM   8026 6C31 POPEU 363      97.009 115.629  47.713  1.00  0.00           C
ATOM   8030  NH3 POPEV 364      92.049  86.189  72.121  1.00  0.00           N
ATOM   8034  C12 POPEV 364      91.989  87.689  72.242  1.00  0.00           C
ATOM   8037  C11 POPEV 364      90.959  88.199  73.262  1.00  0.00           C
ATOM   8040  P   POPEV 364      91.229  90.849  72.973  1.00  0.00           P
ATOM   8041  O13 POPEV 364      89.819  91.309  72.963  1.00  0.00           O
ATOM   8042  O14 POPEV 364      92.219  91.779  73.562  1.00  0.00           O
ATOM   8043  O11 POPEV 364      91.659  90.479  71.482  1.00  0.00           O
ATOM   8044  O12 POPEV 364      91.289  89.489  73.763  1.00  0.00           O
ATOM   8045  C1  POPEV 364      93.029  90.539  71.053  1.00  0.00           C
ATOM   8048  C2  POPEV 364      93.159  90.379  69.503  1.00  0.00           C
ATOM   8050  O21 POPEV 364      94.399  89.759  69.092  1.00  0.00           O
ATOM   8051  C21 POPEV 364      94.489  88.459  69.283  1.00  0.00           C
ATOM   8052  O22 POPEV 364      93.789  87.799  70.033  1.00  0.00           O
ATOM   8053  C22 POPEV 364      95.519  87.879  68.312  1.00  0.00           C
ATOM   8056  C3  POPEV 364      93.049  91.729  68.753  1.00  0.00           C
ATOM   8059  O31 POPEV 364      93.549  91.639  67.393  1.00  0.00           O
ATOM   8060  C31 POPEV 364      94.709  92.249  67.132  1.00  0.00           C
ATOM   8061  O32 POPEV 364      95.219  93.139  67.782  1.00  0.00           O
ATOM   8062  C32 POPEV 364      95.299  91.679  65.843  1.00  0.00           C
ATOM   8065  C23 POPEV 364      94.879  86.769  67.443  1.00  0.00           C
ATOM   8068  C24 POPEV 364      95.699  86.389  66.202  1.00  0.00           C
ATOM   8071  C25 POPEV 364      96.009  87.569  65.273  1.00  0.00           C
ATOM   8074  C26 POPEV 364      96.639  87.159  63.933  1.00  0.00           C
ATOM   8077  C27 POPEV 364      96.939  88.399  63.072  1.00  0.00           C
ATOM   8080  C28 POPEV 364      97.039  88.119  61.563  1.00  0.00           C
ATOM   8083  C29 POPEV 364      98.389  87.609  61.133  1.00  0.00           C
ATOM   8085 0C21 POPEV 364      98.859  87.609  59.873  1.00  0.00           C
ATOM   8087 1C21 POPEV 364      98.089  88.039  58.643  1.00  0.00           C
ATOM   8090 2C21 POPEV 364      98.259  87.089  57.433  1.00  0.00           C
ATOM   8093 3C21 POPEV 364      97.989  85.599  57.743  1.00  0.00           C
ATOM   8096 4C21 POPEV 364      98.229  84.679  56.533  1.00  0.00           C
ATOM   8099 5C21 POPEV 364      97.109  84.719  55.483  1.00  0.00           C
ATOM   8102 6C21 POPEV 364      96.119  83.559  55.632  1.00  0.00           C
ATOM   8105 7C21 POPEV 364      95.069  83.579  54.522  1.00  0.00           C
ATOM   8108 8C21 POPEV 364      93.909  82.609  54.763  1.00  0.00           C
ATOM   8112  C33 POPEV 364      96.579  92.419  65.383  1.00  0.00           C
ATOM   8115  C34 POPEV 364      97.209  91.769  64.143  1.00  0.00           C
ATOM   8118  C35 POPEV 364      98.349  92.579  63.503  1.00  0.00           C
ATOM   8121  C36 POPEV 364      97.899  93.849  62.763  1.00  0.00           C
ATOM   8124  C37 POPEV 364      98.989  94.379  61.812  1.00  0.00           C
ATOM   8127  C38 POPEV 364      98.579  95.639  61.022  1.00  0.00           C
ATOM   8130  C39 POPEV 364      97.339  95.509  60.123  1.00  0.00           C
ATOM   8133 0C31 POPEV 364      97.469  94.419  59.053  1.00  0.00           C
ATOM   8136 1C31 POPEV 364      96.209  94.289  58.193  1.00  0.00           C
ATOM   8139 2C31 POPEV 364      96.349  93.219  57.103  1.00  0.00           C
ATOM   8142 3C31 POPEV 364      95.049  93.009  56.313  1.00  0.00           C
ATOM   8145 4C31 POPEV 364      95.229  92.159  55.053  1.00  0.00           C
ATOM   8148 5C31 POPEV 364      93.929  92.089  54.233  1.00  0.00           C
ATOM   8151 6C31 POPEV 364      94.079  91.379  52.893  1.00  0.00           C
ATOM   8155  NH3 POPEW 365      39.979 105.919  72.032  1.00  0.00           N
ATOM   8159  C12 POPEW 365      40.639 106.859  73.013  1.00  0.00           C
ATOM   8162  C11 POPEW 365      39.749 108.069  73.382  1.00  0.00           C
ATOM   8165  P   POPEW 365      40.139 110.649  73.842  1.00  0.00           P
ATOM   8166  O13 POPEW 365      38.789 110.909  74.403  1.00  0.00           O
ATOM   8167  O14 POPEW 365      41.259 111.479  74.322  1.00  0.00           O
ATOM   8168  O11 POPEW 365      40.029 110.829  72.283  1.00  0.00           O
ATOM   8169  O12 POPEW 365      40.519 109.109  73.993  1.00  0.00           O
ATOM   8170  C1  POPEW 365      41.169 110.849  71.423  1.00  0.00           C
ATOM   8173  C2  POPEW 365      40.939 109.859  70.263  1.00  0.00           C
ATOM   8175  O21 POPEW 365      41.659 110.249  69.083  1.00  0.00           O
ATOM   8176  C21 POPEW 365      42.789 109.639  68.822  1.00  0.00           C
ATOM   8177  O22 POPEW 365      43.709 109.429  69.602  1.00  0.00           O
ATOM   8178  C22 POPEW 365      42.649 109.079  67.403  1.00  0.00           C
ATOM   8181  C3  POPEW 365      39.419 109.839  69.882  1.00  0.00           C
ATOM   8184  O31 POPEW 365      39.089 109.109  68.683  1.00  0.00           O
ATOM   8185  C31 POPEW 365      39.199 107.799  68.763  1.00  0.00           C
ATOM   8186  O32 POPEW 365      39.669 107.189  69.713  1.00  0.00           O
ATOM   8187  C32 POPEW 365      38.599 107.139  67.543  1.00  0.00           C
ATOM   8190  C23 POPEW 365      43.199 110.009  66.303  1.00  0.00           C
ATOM   8193  C24 POPEW 365      42.819 109.489  64.912  1.00  0.00           C
ATOM   8196  C25 POPEW 365      43.409 110.329  63.783  1.00  0.00           C
ATOM   8199  C26 POPEW 365      42.969 109.859  62.383  1.00  0.00           C
ATOM   8202  C27 POPEW 365      43.059 110.979  61.343  1.00  0.00           C
ATOM   8205  C28 POPEW 365      42.679 110.539  59.912  1.00  0.00           C
ATOM   8208  C29 POPEW 365      43.739 109.669  59.283  1.00  0.00           C
ATOM   8210 0C21 POPEW 365      44.769 110.109  58.533  1.00  0.00           C
ATOM   8212 1C21 POPEW 365      45.089 111.559  58.243  1.00  0.00           C
ATOM   8215 2C21 POPEW 365      46.589 111.909  58.312  1.00  0.00           C
ATOM   8218 3C21 POPEW 365      47.429 111.199  57.243  1.00  0.00           C
ATOM   8221 4C21 POPEW 365      48.829 111.809  57.062  1.00  0.00           C
ATOM   8224 5C21 POPEW 365      49.699 111.859  58.333  1.00  0.00           C
ATOM   8227 6C21 POPEW 365      49.819 110.519  59.083  1.00  0.00           C
ATOM   8230 7C21 POPEW 365      51.179 110.379  59.793  1.00  0.00           C
ATOM   8233 8C21 POPEW 365      51.329 109.109  60.642  1.00  0.00           C
ATOM   8237  C33 POPEW 365      39.629 106.319  66.743  1.00  0.00           C
ATOM   8240  C34 POPEW 365      39.359 106.499  65.253  1.00  0.00           C
ATOM   8243  C35 POPEW 365      40.299 105.689  64.353  1.00  0.00           C
ATOM   8246  C36 POPEW 365      40.029 105.999  62.873  1.00  0.00           C
ATOM   8249  C37 POPEW 365      38.689 105.439  62.373  1.00  0.00           C
ATOM   8252  C38 POPEW 365      38.259 106.069  61.043  1.00  0.00           C
ATOM   8255  C39 POPEW 365      36.909 105.539  60.533  1.00  0.00           C
ATOM   8258 0C31 POPEW 365      36.969 104.049  60.153  1.00  0.00           C
ATOM   8261 1C31 POPEW 365      35.709 103.579  59.433  1.00  0.00           C
ATOM   8264 2C31 POPEW 365      35.819 102.109  59.013  1.00  0.00           C
ATOM   8267 3C31 POPEW 365      34.699 101.629  58.093  1.00  0.00           C
ATOM   8270 4C31 POPEW 365      33.419 101.199  58.813  1.00  0.00           C
ATOM   8273 5C31 POPEW 365      32.369 100.639  57.833  1.00  0.00           C
ATOM   8276 6C31 POPEW 365      31.159 100.009  58.533  1.00  0.00           C
ATOM   8280  NH3 POPEX 366      34.889  50.249  79.322  1.00  0.00           N
ATOM   8284  C12 POPEX 366      35.939  50.959  78.513  1.00  0.00           C
ATOM   8287  C11 POPEX 366      37.299  50.249  78.623  1.00  0.00           C
ATOM   8290  P   POPEX 366      39.859  50.749  78.373  1.00  0.00           P
ATOM   8291  O13 POPEX 366      40.669  51.879  77.863  1.00  0.00           O
ATOM   8292  O14 POPEX 366      40.119  50.309  79.763  1.00  0.00           O
ATOM   8293  O11 POPEX 366      39.939  49.499  77.412  1.00  0.00           O
ATOM   8294  O12 POPEX 366      38.329  51.169  78.272  1.00  0.00           O
ATOM   8295  C1  POPEX 366      40.029  49.599  75.992  1.00  0.00           C
ATOM   8298  C2  POPEX 366      38.619  49.459  75.323  1.00  0.00           C
ATOM   8300  O21 POPEX 366      38.579  48.579  74.192  1.00  0.00           O
ATOM   8301  C21 POPEX 366      39.429  48.699  73.202  1.00  0.00           C
ATOM   8302  O22 POPEX 366      40.329  49.479  73.083  1.00  0.00           O
ATOM   8303  C22 POPEX 366      38.989  47.669  72.152  1.00  0.00           C
ATOM   8306  C3  POPEX 366      37.919  50.819  75.021  1.00  0.00           C
ATOM   8309  O31 POPEX 366      38.699  51.649  74.153  1.00  0.00           O
ATOM   8310  C31 POPEX 366      38.289  51.839  72.913  1.00  0.00           C
ATOM   8311  O32 POPEX 366      37.199  51.529  72.463  1.00  0.00           O
ATOM   8312  C32 POPEX 366      39.449  52.459  72.132  1.00  0.00           C
ATOM   8315  C23 POPEX 366      39.689  47.829  70.782  1.00  0.00           C
ATOM   8318  C24 POPEX 366      38.699  48.169  69.663  1.00  0.00           C
ATOM   8321  C25 POPEX 366      38.569  49.669  69.392  1.00  0.00           C
ATOM   8324  C26 POPEX 366      37.719  49.929  68.142  1.00  0.00           C
ATOM   8327  C27 POPEX 366      37.589  51.419  67.802  1.00  0.00           C
ATOM   8330  C28 POPEX 366      36.779  51.709  66.523  1.00  0.00           C
ATOM   8333  C29 POPEX 366      37.369  51.029  65.313  1.00  0.00           C
ATOM   8335 0C21 POPEX 366      37.999  51.609  64.273  1.00  0.00           C
ATOM   8337 1C21 POPEX 366      38.269  53.069  64.033  1.00  0.00           C
ATOM   8340 2C21 POPEX 366      39.779  53.329  63.893  1.00  0.00           C
ATOM   8343 3C21 POPEX 366      40.119  54.729  63.373  1.00  0.00           C
ATOM   8346 4C21 POPEX 366      41.619  55.019  63.522  1.00  0.00           C
ATOM   8349 5C21 POPEX 366      42.049  56.379  62.963  1.00  0.00           C
ATOM   8352 6C21 POPEX 366      43.529  56.649  63.233  1.00  0.00           C
ATOM   8355 7C21 POPEX 366      43.959  58.069  62.873  1.00  0.00           C
ATOM   8358 8C21 POPEX 366      45.419  58.329  63.223  1.00  0.00           C
ATOM   8362  C33 POPEX 366      39.159  53.869  71.583  1.00  0.00           C
ATOM   8365  C34 POPEX 366      38.749  53.869  70.113  1.00  0.00           C
ATOM   8368  C35 POPEX 366      38.559  55.279  69.543  1.00  0.00           C
ATOM   8371  C36 POPEX 366      37.339  56.029  70.092  1.00  0.00           C
ATOM   8374  C37 POPEX 366      35.979  55.409  69.713  1.00  0.00           C
ATOM   8377  C38 POPEX 366      34.819  56.279  70.212  1.00  0.00           C
ATOM   8380  C39 POPEX 366      33.439  55.849  69.691  1.00  0.00           C
ATOM   8383 0C31 POPEX 366      33.299  55.909  68.173  1.00  0.00           C
ATOM   8386 1C31 POPEX 366      31.839  56.029  67.743  1.00  0.00           C
ATOM   8389 2C31 POPEX 366      31.649  56.139  66.223  1.00  0.00           C
ATOM   8392 3C31 POPEX 366      30.259  56.669  65.863  1.00  0.00           C
ATOM   8395 4C31 POPEX 366      29.999  56.769  64.353  1.00  0.00           C
ATOM   8398 5C31 POPEX 366      28.739  57.589  64.063  1.00  0.00           C
ATOM   8401 6C31 POPEX 366      28.389  57.689  62.583  1.00  0.00           C
ATOM   8405  NH3 POPEY 367      26.659   8.939  30.573  1.00  0.00           N
ATOM   8409  C12 POPEY 367      26.469   7.789  31.513  1.00  0.00           C
ATOM   8412  C11 POPEY 367      26.549   6.439  30.763  1.00  0.00           C
ATOM   8415  P   POPEY 367      28.969   5.469  31.123  1.00  0.00           P
ATOM   8416  O13 POPEY 367      29.349   4.199  30.493  1.00  0.00           O
ATOM   8417  O14 POPEY 367      30.039   6.459  31.393  1.00  0.00           O
ATOM   8418  O11 POPEY 367      28.179   5.209  32.463  1.00  0.00           O
ATOM   8419  O12 POPEY 367      27.859   6.189  30.243  1.00  0.00           O
ATOM   8420  C1  POPEY 367      28.749   4.619  33.623  1.00  0.00           C
ATOM   8423  C2  POPEY 367      27.619   4.499  34.683  1.00  0.00           C
ATOM   8425  O21 POPEY 367      28.069   3.929  35.933  1.00  0.00           O
ATOM   8426  C21 POPEY 367      28.859   4.679  36.673  1.00  0.00           C
ATOM   8427  O22 POPEY 367      29.329   5.759  36.363  1.00  0.00           O
ATOM   8428  C22 POPEY 367      29.029   4.019  38.043  1.00  0.00           C
ATOM   8431  C3  POPEY 367      26.469   3.619  34.093  1.00  0.00           C
ATOM   8434  O31 POPEY 367      25.819   2.769  35.053  1.00  0.00           O
ATOM   8435  C31 POPEY 367      24.979   3.369  35.882  1.00  0.00           C
ATOM   8436  O32 POPEY 367      24.469   4.469  35.733  1.00  0.00           O
ATOM   8437  C32 POPEY 367      24.789   2.489  37.103  1.00  0.00           C
ATOM   8440  C23 POPEY 367      29.579   4.959  39.113  1.00  0.00           C
ATOM   8443  C24 POPEY 367      29.169   4.519  40.522  1.00  0.00           C
ATOM   8446  C25 POPEY 367      29.839   5.399  41.562  1.00  0.00           C
ATOM   8449  C26 POPEY 367      29.339   5.199  42.993  1.00  0.00           C
ATOM   8452  C27 POPEY 367      30.139   6.079  43.953  1.00  0.00           C
ATOM   8455  C28 POPEY 367      29.819   5.859  45.443  1.00  0.00           C
ATOM   8458  C29 POPEY 367      28.479   6.409  45.823  1.00  0.00           C
ATOM   8460 0C21 POPEY 367      28.089   6.639  47.083  1.00  0.00           C
ATOM   8462 1C21 POPEY 367      28.899   6.389  48.333  1.00  0.00           C
ATOM   8465 2C21 POPEY 367      28.969   7.669  49.183  1.00  0.00           C
ATOM   8468 3C21 POPEY 367      29.519   7.389  50.583  1.00  0.00           C
ATOM   8471 4C21 POPEY 367      29.479   8.649  51.453  1.00  0.00           C
ATOM   8474 5C21 POPEY 367      29.829   8.399  52.923  1.00  0.00           C
ATOM   8477 6C21 POPEY 367      28.929   7.369  53.603  1.00  0.00           C
ATOM   8480 7C21 POPEY 367      29.089   7.279  55.133  1.00  0.00           C
ATOM   8483 8C21 POPEY 367      27.949   6.499  55.772  1.00  0.00           C
ATOM   8487  C33 POPEY 367      24.209   3.259  38.293  1.00  0.00           C
ATOM   8490  C34 POPEY 367      24.299   2.449  39.583  1.00  0.00           C
ATOM   8493  C35 POPEY 367      23.679   3.199  40.763  1.00  0.00           C
ATOM   8496  C36 POPEY 367      24.699   3.709  41.793  1.00  0.00           C
ATOM   8499  C37 POPEY 367      23.989   4.529  42.882  1.00  0.00           C
ATOM   8502  C38 POPEY 367      24.849   4.799  44.123  1.00  0.00           C
ATOM   8505  C39 POPEY 367      25.079   3.559  44.993  1.00  0.00           C
ATOM   8508 0C31 POPEY 367      25.709   3.889  46.353  1.00  0.00           C
ATOM   8511 1C31 POPEY 367      25.719   2.679  47.292  1.00  0.00           C
ATOM   8514 2C31 POPEY 367      26.349   2.989  48.653  1.00  0.00           C
ATOM   8517 3C31 POPEY 367      25.399   3.729  49.613  1.00  0.00           C
ATOM   8520 4C31 POPEY 367      26.109   4.109  50.923  1.00  0.00           C
ATOM   8523 5C31 POPEY 367      25.159   4.259  52.113  1.00  0.00           C
ATOM   8526 6C31 POPEY 367      25.869   4.739  53.382  1.00  0.00           C
ATOM   8530  NH3 POPEZ 368      37.539  25.189  31.203  1.00  0.00           N
ATOM   8534  C12 POPEZ 368      37.199  25.379  29.753  1.00  0.00           C
ATOM   8537  C11 POPEZ 368      38.429  25.779  28.903  1.00  0.00           C
ATOM   8540  P   POPEZ 368      40.669  25.109  30.093  1.00  0.00           P
ATOM   8541  O13 POPEZ 368      39.919  23.869  30.353  1.00  0.00           O
ATOM   8542  O14 POPEZ 368      41.779  25.079  29.123  1.00  0.00           O
ATOM   8543  O11 POPEZ 368      41.169  25.699  31.463  1.00  0.00           O
ATOM   8544  O12 POPEZ 368      39.569  26.159  29.693  1.00  0.00           O
ATOM   8545  C1  POPEZ 368      41.259  24.849  32.603  1.00  0.00           C
ATOM   8548  C2  POPEZ 368      40.579  25.459  33.853  1.00  0.00           C
ATOM   8550  O21 POPEZ 368      39.149  25.189  33.883  1.00  0.00           O
ATOM   8551  C21 POPEZ 368      38.759  24.469  34.943  1.00  0.00           C
ATOM   8552  O22 POPEZ 368      39.489  23.759  35.613  1.00  0.00           O
ATOM   8553  C22 POPEZ 368      37.279  24.679  35.263  1.00  0.00           C
ATOM   8556  C3  POPEZ 368      40.879  26.979  33.973  1.00  0.00           C
ATOM   8559  O31 POPEZ 368      40.519  27.529  35.263  1.00  0.00           O
ATOM   8560  C31 POPEZ 368      40.739  28.839  35.403  1.00  0.00           C
ATOM   8561  O32 POPEZ 368      41.009  29.609  34.493  1.00  0.00           O
ATOM   8562  C32 POPEZ 368      40.719  29.229  36.883  1.00  0.00           C
ATOM   8565  C23 POPEZ 368      37.069  24.549  36.793  1.00  0.00           C
ATOM   8568  C24 POPEZ 368      35.609  24.519  37.253  1.00  0.00           C
ATOM   8571  C25 POPEZ 368      35.479  24.749  38.773  1.00  0.00           C
ATOM   8574  C26 POPEZ 368      36.189  23.689  39.643  1.00  0.00           C
ATOM   8577  C27 POPEZ 368      36.199  24.069  41.133  1.00  0.00           C
ATOM   8580  C28 POPEZ 368      36.799  22.999  42.073  1.00  0.00           C
ATOM   8583  C29 POPEZ 368      35.899  21.789  42.202  1.00  0.00           C
ATOM   8585 0C21 POPEZ 368      35.909  20.869  43.183  1.00  0.00           C
ATOM   8587 1C21 POPEZ 368      36.809  20.799  44.393  1.00  0.00           C
ATOM   8590 2C21 POPEZ 368      37.879  19.699  44.263  1.00  0.00           C
ATOM   8593 3C21 POPEZ 368      38.969  20.119  43.273  1.00  0.00           C
ATOM   8596 4C21 POPEZ 368      40.109  19.129  42.983  1.00  0.00           C
ATOM   8599 5C21 POPEZ 368      40.959  18.789  44.213  1.00  0.00           C
ATOM   8602 6C21 POPEZ 368      42.429  18.519  43.853  1.00  0.00           C
ATOM   8605 7C21 POPEZ 368      43.199  17.859  45.003  1.00  0.00           C
ATOM   8608 8C21 POPEZ 368      44.709  17.909  44.823  1.00  0.00           C
ATOM   8612  C33 POPEZ 368      39.329  29.139  37.562  1.00  0.00           C
ATOM   8615  C34 POPEZ 368      39.419  29.039  39.103  1.00  0.00           C
ATOM   8618  C35 POPEZ 368      40.199  30.179  39.763  1.00  0.00           C
ATOM   8621  C36 POPEZ 368      39.549  30.669  41.063  1.00  0.00           C
ATOM   8624  C37 POPEZ 368      40.569  31.199  42.093  1.00  0.00           C
ATOM   8627  C38 POPEZ 368      41.139  30.089  42.983  1.00  0.00           C
ATOM   8630  C39 POPEZ 368      40.249  29.759  44.193  1.00  0.00           C
ATOM   8633 0C31 POPEZ 368      40.329  30.809  45.323  1.00  0.00           C
ATOM   8636 1C31 POPEZ 368      39.659  30.279  46.593  1.00  0.00           C
ATOM   8639 2C31 POPEZ 368      39.589  31.289  47.743  1.00  0.00           C
ATOM   8642 3C31 POPEZ 368      39.049  30.599  49.003  1.00  0.00           C
ATOM   8645 4C31 POPEZ 368      38.759  31.559  50.163  1.00  0.00           C
ATOM   8648 5C31 POPEZ 368      38.179  30.809  51.363  1.00  0.00           C
ATOM   8651 6C31 POPEZ 368      38.049  31.679  52.613  1.00  0.00           C
ATOM   8655  NH3 POPEa 369      76.429  14.109  72.933  1.00  0.00           N
ATOM   8659  C12 POPEa 369      75.529  12.939  73.301  1.00  0.00           C
ATOM   8662  C11 POPEa 369      76.249  11.569  73.122  1.00  0.00           C
ATOM   8665  P   POPEa 369      74.489  10.019  74.312  1.00  0.00           P
ATOM   8666  O13 POPEa 369      74.499   8.559  74.481  1.00  0.00           O
ATOM   8667  O14 POPEa 369      74.949  10.849  75.463  1.00  0.00           O
ATOM   8668  O11 POPEa 369      73.039  10.489  73.912  1.00  0.00           O
ATOM   8669  O12 POPEa 369      75.339  10.459  73.033  1.00  0.00           O
ATOM   8670  C1  POPEa 369      72.509  10.389  72.592  1.00  0.00           C
ATOM   8673  C2  POPEa 369      71.729   9.049  72.412  1.00  0.00           C
ATOM   8675  O21 POPEa 369      71.999   8.479  71.113  1.00  0.00           O
ATOM   8676  C21 POPEa 369      71.309   8.889  70.072  1.00  0.00           C
ATOM   8677  O22 POPEa 369      70.489   9.789  70.062  1.00  0.00           O
ATOM   8678  C22 POPEa 369      71.759   8.109  68.833  1.00  0.00           C
ATOM   8681  C3  POPEa 369      70.229   9.239  72.813  1.00  0.00           C
ATOM   8684  O31 POPEa 369      69.409   8.149  72.333  1.00  0.00           O
ATOM   8685  C31 POPEa 369      68.129   8.429  72.093  1.00  0.00           C
ATOM   8686  O32 POPEa 369      67.539   9.439  72.433  1.00  0.00           O
ATOM   8687  C32 POPEa 369      67.499   7.279  71.342  1.00  0.00           C
ATOM   8690  C23 POPEa 369      70.929   8.479  67.583  1.00  0.00           C
ATOM   8693  C24 POPEa 369      71.609   8.059  66.283  1.00  0.00           C
ATOM   8696  C25 POPEa 369      70.769   8.409  65.053  1.00  0.00           C
ATOM   8699  C26 POPEa 369      71.049   7.459  63.883  1.00  0.00           C
ATOM   8702  C27 POPEa 369      69.989   7.539  62.773  1.00  0.00           C
ATOM   8705  C28 POPEa 369      69.999   6.309  61.863  1.00  0.00           C
ATOM   8708  C29 POPEa 369      71.209   6.249  60.973  1.00  0.00           C
ATOM   8710 0C21 POPEa 369      71.229   5.939  59.663  1.00  0.00           C
ATOM   8712 1C21 POPEa 369      70.059   5.539  58.783  1.00  0.00           C
ATOM   8715 2C21 POPEa 369      69.739   6.589  57.703  1.00  0.00           C
ATOM   8718 3C21 POPEa 369      69.139   5.989  56.423  1.00  0.00           C
ATOM   8721 4C21 POPEa 369      68.599   7.119  55.543  1.00  0.00           C
ATOM   8724 5C21 POPEa 369      68.229   6.699  54.113  1.00  0.00           C
ATOM   8727 6C21 POPEa 369      67.899   7.939  53.273  1.00  0.00           C
ATOM   8730 7C21 POPEa 369      67.639   7.619  51.813  1.00  0.00           C
ATOM   8733 8C21 POPEa 369      66.169   7.279  51.533  1.00  0.00           C
ATOM   8737  C33 POPEa 369      68.299   6.799  70.103  1.00  0.00           C
ATOM   8740  C34 POPEa 369      67.789   5.429  69.652  1.00  0.00           C
ATOM   8743  C35 POPEa 369      68.149   5.029  68.223  1.00  0.00           C
ATOM   8746  C36 POPEa 369      69.609   4.689  67.942  1.00  0.00           C
ATOM   8749  C37 POPEa 369      69.789   4.349  66.452  1.00  0.00           C
ATOM   8752  C38 POPEa 369      71.079   3.579  66.132  1.00  0.00           C
ATOM   8755  C39 POPEa 369      71.339   3.439  64.623  1.00  0.00           C
ATOM   8758 0C31 POPEa 369      70.149   2.859  63.843  1.00  0.00           C
ATOM   8761 1C31 POPEa 369      70.489   2.589  62.373  1.00  0.00           C
ATOM   8764 2C31 POPEa 369      69.309   2.069  61.543  1.00  0.00           C
ATOM   8767 3C31 POPEa 369      68.259   3.139  61.213  1.00  0.00           C
ATOM   8770 4C31 POPEa 369      67.209   2.609  60.223  1.00  0.00           C
ATOM   8773 5C31 POPEa 369      66.309   3.709  59.643  1.00  0.00           C
ATOM   8776 6C31 POPEa 369      65.149   3.139  58.843  1.00  0.00           C
ATOM   8780  NH3 POPEb 370      23.159 108.859  72.242  1.00  0.00           N
ATOM   8784  C12 POPEb 370      21.749 109.049  71.753  1.00  0.00           C
ATOM   8787  C11 POPEb 370      21.499 110.489  71.263  1.00  0.00           C
ATOM   8790  P   POPEb 370      19.489 111.999  70.473  1.00  0.00           P
ATOM   8791  O13 POPEb 370      18.709 112.789  71.443  1.00  0.00           O
ATOM   8792  O14 POPEb 370      20.579 112.699  69.772  1.00  0.00           O
ATOM   8793  O11 POPEb 370      18.519 111.259  69.452  1.00  0.00           O
ATOM   8794  O12 POPEb 370      20.089 110.739  71.243  1.00  0.00           O
ATOM   8795  C1  POPEb 370      18.149 111.819  68.183  1.00  0.00           C
ATOM   8798  C2  POPEb 370      17.729 110.739  67.143  1.00  0.00           C
ATOM   8800  O21 POPEb 370      17.079 111.439  66.053  1.00  0.00           O
ATOM   8801  C21 POPEb 370      17.589 111.239  64.853  1.00  0.00           C
ATOM   8802  O22 POPEb 370      18.559 110.559  64.593  1.00  0.00           O
ATOM   8803  C22 POPEb 370      16.719 111.919  63.803  1.00  0.00           C
ATOM   8806  C3  POPEb 370      16.739 109.669  67.712  1.00  0.00           C
ATOM   8809  O31 POPEb 370      15.779 109.169  66.732  1.00  0.00           O
ATOM   8810  C31 POPEb 370      16.169 108.119  66.003  1.00  0.00           C
ATOM   8811  O32 POPEb 370      17.239 107.549  66.113  1.00  0.00           O
ATOM   8812  C32 POPEb 370      15.089 107.749  64.963  1.00  0.00           C
ATOM   8815  C23 POPEb 370      17.429 112.079  62.433  1.00  0.00           C
ATOM   8818  C24 POPEb 370      17.119 110.959  61.433  1.00  0.00           C
ATOM   8821  C25 POPEb 370      17.769 111.199  60.053  1.00  0.00           C
ATOM   8824  C26 POPEb 370      17.099 112.329  59.253  1.00  0.00           C
ATOM   8827  C27 POPEb 370      18.029 112.979  58.212  1.00  0.00           C
ATOM   8830  C28 POPEb 370      17.489 114.299  57.623  1.00  0.00           C
ATOM   8833  C29 POPEb 370      16.089 114.179  57.053  1.00  0.00           C
ATOM   8835 0C21 POPEb 370      15.789 114.029  55.753  1.00  0.00           C
ATOM   8837 1C21 POPEb 370      16.799 113.909  54.643  1.00  0.00           C
ATOM   8840 2C21 POPEb 370      17.129 115.239  53.963  1.00  0.00           C
ATOM   8843 3C21 POPEb 370      15.999 115.829  53.113  1.00  0.00           C
ATOM   8846 4C21 POPEb 370      16.489 116.959  52.193  1.00  0.00           C
ATOM   8849 5C21 POPEb 370      17.089 116.439  50.882  1.00  0.00           C
ATOM   8852 6C21 POPEb 370      17.969 117.479  50.183  1.00  0.00           C
ATOM   8855 7C21 POPEb 370      18.579 116.979  48.872  1.00  0.00           C
ATOM   8858 8C21 POPEb 370      19.629 117.929  48.303  1.00  0.00           C
ATOM   8862  C33 POPEb 370      15.549 107.989  63.503  1.00  0.00           C
ATOM   8865  C34 POPEb 370      14.459 108.399  62.493  1.00  0.00           C
ATOM   8868  C35 POPEb 370      13.289 107.399  62.313  1.00  0.00           C
ATOM   8871  C36 POPEb 370      12.409 107.739  61.103  1.00  0.00           C
ATOM   8874  C37 POPEb 370      11.329 106.679  60.812  1.00  0.00           C
ATOM   8877  C38 POPEb 370      10.649 106.869  59.443  1.00  0.00           C
ATOM   8880  C39 POPEb 370       9.549 107.959  59.392  1.00  0.00           C
ATOM   8883 0C31 POPEb 370       8.259 107.539  60.103  1.00  0.00           C
ATOM   8886 1C31 POPEb 370       7.129 108.579  60.042  1.00  0.00           C
ATOM   8889 2C31 POPEb 370       6.529 108.819  58.643  1.00  0.00           C
ATOM   8892 3C31 POPEb 370       6.529 110.289  58.193  1.00  0.00           C
ATOM   8895 4C31 POPEb 370       5.779 110.479  56.863  1.00  0.00           C
ATOM   8898 5C31 POPEb 370       5.609 111.949  56.443  1.00  0.00           C
ATOM   8901 6C31 POPEb 370       4.649 112.129  55.273  1.00  0.00           C
ATOM   8905  NH3 POPEc 371      90.749  47.019  34.632  1.00  0.00           N
ATOM   8909  C12 POPEc 371      91.849  47.949  34.183  1.00  0.00           C
ATOM   8912  C11 POPEc 371      91.799  49.289  34.933  1.00  0.00           C
ATOM   8915  P   POPEc 371      90.289  51.299  35.553  1.00  0.00           P
ATOM   8916  O13 POPEc 371      91.569  52.029  35.523  1.00  0.00           O
ATOM   8917  O14 POPEc 371      89.079  51.909  34.943  1.00  0.00           O
ATOM   8918  O11 POPEc 371      89.959  50.939  37.043  1.00  0.00           O
ATOM   8919  O12 POPEc 371      90.479  49.859  34.893  1.00  0.00           O
ATOM   8920  C1  POPEc 371      90.859  51.129  38.123  1.00  0.00           C
ATOM   8923  C2  POPEc 371      90.379  50.269  39.313  1.00  0.00           C
ATOM   8925  O21 POPEc 371      91.349  50.359  40.382  1.00  0.00           O
ATOM   8926  C21 POPEc 371      91.049  51.249  41.323  1.00  0.00           C
ATOM   8927  O22 POPEc 371      89.979  51.829  41.463  1.00  0.00           O
ATOM   8928  C22 POPEc 371      92.339  51.589  42.113  1.00  0.00           C
ATOM   8931  C3  POPEc 371      90.249  48.809  38.823  1.00  0.00           C
ATOM   8934  O31 POPEc 371      90.129  47.839  39.893  1.00  0.00           O
ATOM   8935  C31 POPEc 371      90.279  46.599  39.433  1.00  0.00           C
ATOM   8936  O32 POPEc 371      90.439  46.299  38.263  1.00  0.00           O
ATOM   8937  C32 POPEc 371      90.309  45.639  40.623  1.00  0.00           C
ATOM   8940  C23 POPEc 371      92.189  51.699  43.653  1.00  0.00           C
ATOM   8943  C24 POPEc 371      91.199  52.779  44.103  1.00  0.00           C
ATOM   8946  C25 POPEc 371      91.379  53.239  45.553  1.00  0.00           C
ATOM   8949  C26 POPEc 371      91.219  52.119  46.593  1.00  0.00           C
ATOM   8952  C27 POPEc 371      89.769  51.819  47.023  1.00  0.00           C
ATOM   8955  C28 POPEc 371      89.279  52.739  48.173  1.00  0.00           C
ATOM   8958  C29 POPEc 371      88.009  52.209  48.793  1.00  0.00           C
ATOM   8960 0C21 POPEc 371      87.729  52.089  50.103  1.00  0.00           C
ATOM   8962 1C21 POPEc 371      88.609  52.519  51.243  1.00  0.00           C
ATOM   8965 2C21 POPEc 371      87.909  52.399  52.613  1.00  0.00           C
ATOM   8968 3C21 POPEc 371      87.859  50.959  53.163  1.00  0.00           C
ATOM   8971 4C21 POPEc 371      86.469  50.309  53.203  1.00  0.00           C
ATOM   8974 5C21 POPEc 371      85.539  50.869  54.283  1.00  0.00           C
ATOM   8977 6C21 POPEc 371      84.219  50.079  54.363  1.00  0.00           C
ATOM   8980 7C21 POPEc 371      83.349  50.459  55.572  1.00  0.00           C
ATOM   8983 8C21 POPEc 371      82.059  49.649  55.673  1.00  0.00           C
ATOM   8987  C33 POPEc 371      90.019  44.209  40.143  1.00  0.00           C
ATOM   8990  C34 POPEc 371      90.459  43.059  41.053  1.00  0.00           C
ATOM   8993  C35 POPEc 371      89.689  42.899  42.353  1.00  0.00           C
ATOM   8996  C36 POPEc 371      89.659  41.429  42.773  1.00  0.00           C
ATOM   8999  C37 POPEc 371      88.799  41.189  44.023  1.00  0.00           C
ATOM   9002  C38 POPEc 371      88.279  39.759  44.143  1.00  0.00           C
ATOM   9005  C39 POPEc 371      89.269  38.759  44.743  1.00  0.00           C
ATOM   9008 0C31 POPEc 371      89.849  39.229  46.083  1.00  0.00           C
ATOM   9011 1C31 POPEc 371      90.409  38.079  46.933  1.00  0.00           C
ATOM   9014 2C31 POPEc 371      90.899  38.629  48.283  1.00  0.00           C
ATOM   9017 3C31 POPEc 371      91.479  37.569  49.223  1.00  0.00           C
ATOM   9020 4C31 POPEc 371      92.049  38.249  50.473  1.00  0.00           C
ATOM   9023 5C31 POPEc 371      92.729  37.279  51.442  1.00  0.00           C
ATOM   9026 6C31 POPEc 371      93.399  38.019  52.603  1.00  0.00           C
ATOM   9030  NH3 POPEd 372      95.239  53.269  36.563  1.00  0.00           N
ATOM   9034  C12 POPEd 372      94.639  51.959  36.143  1.00  0.00           C
ATOM   9037  C11 POPEd 372      95.659  50.839  36.373  1.00  0.00           C
ATOM   9040  P   POPEd 372      97.689  49.979  34.913  1.00  0.00           P
ATOM   9041  O13 POPEd 372      96.789  48.949  34.363  1.00  0.00           O
ATOM   9042  O14 POPEd 372      98.689  50.589  34.013  1.00  0.00           O
ATOM   9043  O11 POPEd 372      98.549  49.329  36.073  1.00  0.00           O
ATOM   9044  O12 POPEd 372      96.849  51.099  35.633  1.00  0.00           O
ATOM   9045  C1  POPEd 372      98.039  48.709  37.233  1.00  0.00           C
ATOM   9048  C2  POPEd 372      98.769  49.209  38.513  1.00  0.00           C
ATOM   9050  O21 POPEd 372      97.909  49.989  39.373  1.00  0.00           O
ATOM   9051  C21 POPEd 372      98.319  49.939  40.633  1.00  0.00           C
ATOM   9052  O22 POPEd 372      99.279  49.329  41.063  1.00  0.00           O
ATOM   9053  C22 POPEd 372      97.359  50.669  41.562  1.00  0.00           C
ATOM   9056  C3  POPEd 372     100.139  49.929  38.203  1.00  0.00           C
ATOM   9059  O31 POPEd 372     101.029  49.839  39.333  1.00  0.00           O
ATOM   9060  C31 POPEd 372     102.099  50.579  39.383  1.00  0.00           C
ATOM   9061  O32 POPEd 372     102.589  51.189  38.452  1.00  0.00           O
ATOM   9062  C32 POPEd 372     102.659  50.569  40.833  1.00  0.00           C
ATOM   9065  C23 POPEd 372      97.739  50.229  42.993  1.00  0.00           C
ATOM   9068  C24 POPEd 372      97.239  51.169  44.062  1.00  0.00           C
ATOM   9071  C25 POPEd 372      96.049  50.579  44.803  1.00  0.00           C
ATOM   9074  C26 POPEd 372      95.629  51.479  45.952  1.00  0.00           C
ATOM   9077  C27 POPEd 372      94.749  50.739  46.962  1.00  0.00           C
ATOM   9080  C28 POPEd 372      94.369  51.629  48.153  1.00  0.00           C
ATOM   9083  C29 POPEd 372      95.519  51.839  49.103  1.00  0.00           C
ATOM   9085 0C21 POPEd 372      95.559  51.459  50.393  1.00  0.00           C
ATOM   9087 1C21 POPEd 372      94.479  50.699  51.123  1.00  0.00           C
ATOM   9090 2C21 POPEd 372      95.059  49.759  52.183  1.00  0.00           C
ATOM   9093 3C21 POPEd 372      95.599  50.489  53.413  1.00  0.00           C
ATOM   9096 4C21 POPEd 372      96.399  49.539  54.312  1.00  0.00           C
ATOM   9099 5C21 POPEd 372      97.249  50.269  55.353  1.00  0.00           C
ATOM   9102 6C21 POPEd 372      98.109  49.279  56.153  1.00  0.00           C
ATOM   9105 7C21 POPEd 372      99.349  49.929  56.763  1.00  0.00           C
ATOM   9108 8C21 POPEd 372     100.249  48.939  57.493  1.00  0.00           C
ATOM   9112  C33 POPEd 372     103.239  49.199  41.273  1.00  0.00           C
ATOM   9115  C34 POPEd 372     102.509  48.499  42.453  1.00  0.00           C
ATOM   9118  C35 POPEd 372     103.329  48.309  43.743  1.00  0.00           C
ATOM   9121  C36 POPEd 372     103.149  49.419  44.803  1.00  0.00           C
ATOM   9124  C37 POPEd 372     104.179  49.359  45.943  1.00  0.00           C
ATOM   9127  C38 POPEd 372     103.929  50.369  47.083  1.00  0.00           C
ATOM   9130  C39 POPEd 372     102.809  49.899  48.033  1.00  0.00           C
ATOM   9133 0C31 POPEd 372     102.599  50.779  49.272  1.00  0.00           C
ATOM   9136 1C31 POPEd 372     101.609  50.129  50.243  1.00  0.00           C
ATOM   9139 2C31 POPEd 372     101.319  50.949  51.503  1.00  0.00           C
ATOM   9142 3C31 POPEd 372     100.259  52.029  51.273  1.00  0.00           C
ATOM   9145 4C31 POPEd 372      99.949  52.819  52.552  1.00  0.00           C
ATOM   9148 5C31 POPEd 372      98.749  53.749  52.362  1.00  0.00           C
ATOM   9151 6C31 POPEd 372      98.369  54.489  53.643  1.00  0.00           C
ATOM   9155  NH3 POPEe 373      74.189 102.499  29.823  1.00  0.00           N
ATOM   9159  C12 POPEe 373      74.749 103.559  28.943  1.00  0.00           C
ATOM   9162  C11 POPEe 373      73.729 104.629  28.503  1.00  0.00           C
ATOM   9165  P   POPEe 373      74.499 107.019  27.493  1.00  0.00           P
ATOM   9166  O13 POPEe 373      75.619 107.269  26.573  1.00  0.00           O
ATOM   9167  O14 POPEe 373      73.209 107.609  27.133  1.00  0.00           O
ATOM   9168  O11 POPEe 373      74.829 107.529  28.943  1.00  0.00           O
ATOM   9169  O12 POPEe 373      74.399 105.459  27.583  1.00  0.00           O
ATOM   9170  C1  POPEe 373      75.869 107.009  29.753  1.00  0.00           C
ATOM   9173  C2  POPEe 373      75.479 107.199  31.243  1.00  0.00           C
ATOM   9175  O21 POPEe 373      76.399 106.709  32.233  1.00  0.00           O
ATOM   9176  C21 POPEe 373      77.169 105.669  32.043  1.00  0.00           C
ATOM   9177  O22 POPEe 373      77.139 104.889  31.103  1.00  0.00           O
ATOM   9178  C22 POPEe 373      78.089 105.519  33.243  1.00  0.00           C
ATOM   9181  C3  POPEe 373      74.029 106.749  31.593  1.00  0.00           C
ATOM   9184  O31 POPEe 373      73.519 107.569  32.653  1.00  0.00           O
ATOM   9185  C31 POPEe 373      73.579 107.239  33.953  1.00  0.00           C
ATOM   9186  O32 POPEe 373      73.539 108.059  34.853  1.00  0.00           O
ATOM   9187  C32 POPEe 373      73.549 105.729  34.213  1.00  0.00           C
ATOM   9190  C23 POPEe 373      77.449 104.679  34.383  1.00  0.00           C
ATOM   9193  C24 POPEe 373      78.509 104.149  35.343  1.00  0.00           C
ATOM   9196  C25 POPEe 373      77.899 103.669  36.663  1.00  0.00           C
ATOM   9199  C26 POPEe 373      78.929 103.139  37.653  1.00  0.00           C
ATOM   9202  C27 POPEe 373      79.119 101.609  37.583  1.00  0.00           C
ATOM   9205  C28 POPEe 373      79.869 101.009  38.793  1.00  0.00           C
ATOM   9208  C29 POPEe 373      79.089 101.209  40.073  1.00  0.00           C
ATOM   9210 0C21 POPEe 373      78.729 100.289  40.972  1.00  0.00           C
ATOM   9212 1C21 POPEe 373      79.089  98.829  40.943  1.00  0.00           C
ATOM   9215 2C21 POPEe 373      78.999  98.209  42.353  1.00  0.00           C
ATOM   9218 3C21 POPEe 373      79.939  98.839  43.393  1.00  0.00           C
ATOM   9221 4C21 POPEe 373      79.829  98.139  44.763  1.00  0.00           C
ATOM   9224 5C21 POPEe 373      78.629  98.609  45.603  1.00  0.00           C
ATOM   9227 6C21 POPEe 373      78.429  97.739  46.853  1.00  0.00           C
ATOM   9230 7C21 POPEe 373      77.509  98.389  47.903  1.00  0.00           C
ATOM   9233 8C21 POPEe 373      77.149  97.449  49.053  1.00  0.00           C
ATOM   9237  C33 POPEe 373      73.489 105.429  35.743  1.00  0.00           C
ATOM   9240  C34 POPEe 373      73.229 103.949  36.073  1.00  0.00           C
ATOM   9243  C35 POPEe 373      73.149 103.689  37.593  1.00  0.00           C
ATOM   9246  C36 POPEe 373      74.509 103.589  38.303  1.00  0.00           C
ATOM   9249  C37 POPEe 373      74.349 103.369  39.813  1.00  0.00           C
ATOM   9252  C38 POPEe 373      75.679 103.129  40.563  1.00  0.00           C
ATOM   9255  C39 POPEe 373      75.509 102.509  41.973  1.00  0.00           C
ATOM   9258 0C31 POPEe 373      74.519 103.229  42.893  1.00  0.00           C
ATOM   9261 1C31 POPEe 373      74.199 102.439  44.183  1.00  0.00           C
ATOM   9264 2C31 POPEe 373      73.099 103.149  44.982  1.00  0.00           C
ATOM   9267 3C31 POPEe 373      72.619 102.439  46.263  1.00  0.00           C
ATOM   9270 4C31 POPEe 373      71.209 102.949  46.623  1.00  0.00           C
ATOM   9273 5C31 POPEe 373      70.679 102.559  48.003  1.00  0.00           C
ATOM   9276 6C31 POPEe 373      69.259 103.109  48.212  1.00  0.00           C
ATOM   9280  NH3 POPEf 374      73.519  46.889  34.323  1.00  0.00           N
ATOM   9284  C12 POPEf 374      74.799  47.519  33.823  1.00  0.00           C
ATOM   9287  C11 POPEf 374      75.279  48.569  34.853  1.00  0.00           C
ATOM   9290  P   POPEf 374      76.549  50.749  35.353  1.00  0.00           P
ATOM   9291  O13 POPEf 374      77.899  51.249  35.003  1.00  0.00           O
ATOM   9292  O14 POPEf 374      75.509  51.759  35.643  1.00  0.00           O
ATOM   9293  O11 POPEf 374      76.769  49.819  36.593  1.00  0.00           O
ATOM   9294  O12 POPEf 374      76.009  49.679  34.303  1.00  0.00           O
ATOM   9295  C1  POPEf 374      77.229  50.289  37.843  1.00  0.00           C
ATOM   9298  C2  POPEf 374      76.919  49.179  38.843  1.00  0.00           C
ATOM   9300  O21 POPEf 374      77.369  49.609  40.133  1.00  0.00           O
ATOM   9301  C21 POPEf 374      76.609  49.199  41.123  1.00  0.00           C
ATOM   9302  O22 POPEf 374      75.509  48.669  41.022  1.00  0.00           O
ATOM   9303  C22 POPEf 374      77.359  49.459  42.403  1.00  0.00           C
ATOM   9306  C3  POPEf 374      77.579  47.809  38.473  1.00  0.00           C
ATOM   9309  O31 POPEf 374      77.239  46.779  39.413  1.00  0.00           O
ATOM   9310  C31 POPEf 374      78.209  46.399  40.233  1.00  0.00           C
ATOM   9311  O32 POPEf 374      79.359  46.809  40.203  1.00  0.00           O
ATOM   9312  C32 POPEf 374      77.649  45.449  41.283  1.00  0.00           C
ATOM   9315  C23 POPEf 374      76.569  49.049  43.653  1.00  0.00           C
ATOM   9318  C24 POPEf 374      77.449  48.969  44.903  1.00  0.00           C
ATOM   9321  C25 POPEf 374      78.129  50.299  45.283  1.00  0.00           C
ATOM   9324  C26 POPEf 374      77.269  51.259  46.112  1.00  0.00           C
ATOM   9327  C27 POPEf 374      76.849  50.769  47.503  1.00  0.00           C
ATOM   9330  C28 POPEf 374      76.299  51.919  48.373  1.00  0.00           C
ATOM   9333  C29 POPEf 374      74.809  51.839  48.533  1.00  0.00           C
ATOM   9335 0C21 POPEf 374      74.139  51.769  49.693  1.00  0.00           C
ATOM   9337 1C21 POPEf 374      74.769  51.819  51.063  1.00  0.00           C
ATOM   9340 2C21 POPEf 374      75.189  50.449  51.643  1.00  0.00           C
ATOM   9343 3C21 POPEf 374      74.659  50.259  53.071  1.00  0.00           C
ATOM   9346 4C21 POPEf 374      75.169  48.979  53.743  1.00  0.00           C
ATOM   9349 5C21 POPEf 374      74.389  48.629  55.013  1.00  0.00           C
ATOM   9352 6C21 POPEf 374      72.999  48.059  54.713  1.00  0.00           C
ATOM   9355 7C21 POPEf 374      72.059  48.129  55.913  1.00  0.00           C
ATOM   9358 8C21 POPEf 374      70.599  48.109  55.483  1.00  0.00           C
ATOM   9362  C33 POPEf 374      78.779  44.829  42.123  1.00  0.00           C
ATOM   9365  C34 POPEf 374      78.289  44.169  43.413  1.00  0.00           C
ATOM   9368  C35 POPEf 374      79.019  44.749  44.623  1.00  0.00           C
ATOM   9371  C36 POPEf 374      78.449  44.309  45.963  1.00  0.00           C
ATOM   9374  C37 POPEf 374      79.259  44.919  47.113  1.00  0.00           C
ATOM   9377  C38 POPEf 374      78.749  44.529  48.503  1.00  0.00           C
ATOM   9380  C39 POPEf 374      78.839  43.019  48.793  1.00  0.00           C
ATOM   9383 0C31 POPEf 374      78.329  42.689  50.192  1.00  0.00           C
ATOM   9386 1C31 POPEf 374      78.329  41.179  50.483  1.00  0.00           C
ATOM   9389 2C31 POPEf 374      77.209  40.789  51.453  1.00  0.00           C
ATOM   9392 3C31 POPEf 374      77.319  41.439  52.843  1.00  0.00           C
ATOM   9395 4C31 POPEf 374      78.129  40.599  53.833  1.00  0.00           C
ATOM   9398 5C31 POPEf 374      77.669  40.829  55.283  1.00  0.00           C
ATOM   9401 6C31 POPEf 374      78.319  39.869  56.283  1.00  0.00           C
ATOM   9405  NH3 POPEg 375      42.999 117.029  75.142  1.00  0.00           N
ATOM   9409  C12 POPEg 375      43.709 118.229  75.693  1.00  0.00           C
ATOM   9412  C11 POPEg 375      45.039 118.359  74.943  1.00  0.00           C
ATOM   9415  P   POPEg 375      47.139 119.739  74.713  1.00  0.00           P
ATOM   9416  O13 POPEg 375      46.769 120.729  73.693  1.00  0.00           O
ATOM   9417  O14 POPEg 375      48.279 120.139  75.562  1.00  0.00           O
ATOM   9418  O11 POPEg 375      47.449 118.389  73.952  1.00  0.00           O
ATOM   9419  O12 POPEg 375      45.889 119.319  75.593  1.00  0.00           O
ATOM   9420  C1  POPEg 375      48.699 117.869  73.543  1.00  0.00           C
ATOM   9423  C2  POPEg 375      48.799 117.809  71.981  1.00  0.00           C
ATOM   9425  O21 POPEg 375      50.169 117.749  71.513  1.00  0.00           O
ATOM   9426  C21 POPEg 375      50.939 118.819  71.653  1.00  0.00           C
ATOM   9427  O22 POPEg 375      50.629 119.869  72.202  1.00  0.00           O
ATOM   9428  C22 POPEg 375      52.309 118.569  71.053  1.00  0.00           C
ATOM   9431  C3  POPEg 375      47.939 118.939  71.333  1.00  0.00           C
ATOM   9434  O31 POPEg 375      48.019 119.009  69.893  1.00  0.00           O
ATOM   9435  C31 POPEg 375      47.249 120.019  69.443  1.00  0.00           C
ATOM   9436  O32 POPEg 375      46.639 120.789  70.162  1.00  0.00           O
ATOM   9437  C32 POPEg 375      47.199 120.079  67.923  1.00  0.00           C
ATOM   9440  C23 POPEg 375      52.539 119.629  69.951  1.00  0.00           C
ATOM   9443  C24 POPEg 375      53.719 119.329  69.023  1.00  0.00           C
ATOM   9446  C25 POPEg 375      53.839 120.439  67.963  1.00  0.00           C
ATOM   9449  C26 POPEg 375      53.729 119.919  66.523  1.00  0.00           C
ATOM   9452  C27 POPEg 375      53.629 121.059  65.503  1.00  0.00           C
ATOM   9455  C28 POPEg 375      53.999 120.619  64.063  1.00  0.00           C
ATOM   9458  C29 POPEg 375      53.639 121.699  63.072  1.00  0.00           C
ATOM   9460 0C21 POPEg 375      54.389 122.209  62.073  1.00  0.00           C
ATOM   9462 1C21 POPEg 375      55.769 121.759  61.643  1.00  0.00           C
ATOM   9465 2C21 POPEg 375      55.849 121.559  60.112  1.00  0.00           C
ATOM   9468 3C21 POPEg 375      56.209 122.809  59.312  1.00  0.00           C
ATOM   9471 4C21 POPEg 375      56.239 122.519  57.803  1.00  0.00           C
ATOM   9474 5C21 POPEg 375      56.639 123.739  56.973  1.00  0.00           C
ATOM   9477 6C21 POPEg 375      56.569 123.479  55.453  1.00  0.00           C
ATOM   9480 7C21 POPEg 375      56.499 124.789  54.663  1.00  0.00           C
ATOM   9483 8C21 POPEg 375      56.229 124.609  53.173  1.00  0.00           C
ATOM   9487  C33 POPEg 375      48.519 120.509  67.253  1.00  0.00           C
ATOM   9490  C34 POPEg 375      49.419 119.339  66.833  1.00  0.00           C
ATOM   9493  C35 POPEg 375      48.819 118.429  65.743  1.00  0.00           C
ATOM   9496  C36 POPEg 375      48.759 119.069  64.353  1.00  0.00           C
ATOM   9499  C37 POPEg 375      48.139 118.109  63.333  1.00  0.00           C
ATOM   9502  C38 POPEg 375      48.549 118.409  61.882  1.00  0.00           C
ATOM   9505  C39 POPEg 375      48.139 117.279  60.933  1.00  0.00           C
ATOM   9508 0C31 POPEg 375      48.609 117.539  59.503  1.00  0.00           C
ATOM   9511 1C31 POPEg 375      48.149 116.469  58.513  1.00  0.00           C
ATOM   9514 2C31 POPEg 375      48.679 116.689  57.083  1.00  0.00           C
ATOM   9517 3C31 POPEg 375      48.309 118.059  56.503  1.00  0.00           C
ATOM   9520 4C31 POPEg 375      48.889 118.299  55.103  1.00  0.00           C
ATOM   9523 5C31 POPEg 375      48.739 119.759  54.663  1.00  0.00           C
ATOM   9526 6C31 POPEg 375      49.339 120.049  53.283  1.00  0.00           C
ATOM   9530  NH3 POPEh 376      87.069 114.529  72.793  1.00  0.00           N
ATOM   9534  C12 POPEh 376      87.329 113.109  72.363  1.00  0.00           C
ATOM   9537  C11 POPEh 376      87.369 112.109  73.533  1.00  0.00           C
ATOM   9540  P   POPEh 376      87.409 109.439  73.613  1.00  0.00           P
ATOM   9541  O13 POPEh 376      88.319 109.089  74.733  1.00  0.00           O
ATOM   9542  O14 POPEh 376      85.959 109.439  73.923  1.00  0.00           O
ATOM   9543  O11 POPEh 376      87.709 108.469  72.393  1.00  0.00           O
ATOM   9544  O12 POPEh 376      87.819 110.859  73.023  1.00  0.00           O
ATOM   9545  C1  POPEh 376      86.819 108.529  71.263  1.00  0.00           C
ATOM   9548  C2  POPEh 376      87.349 107.739  70.021  1.00  0.00           C
ATOM   9550  O21 POPEh 376      87.249 108.629  68.883  1.00  0.00           O
ATOM   9551  C21 POPEh 376      87.389 108.079  67.683  1.00  0.00           C
ATOM   9552  O22 POPEh 376      86.479 107.979  66.872  1.00  0.00           O
ATOM   9553  C22 POPEh 376      88.869 107.759  67.433  1.00  0.00           C
ATOM   9556  C3  POPEh 376      86.579 106.399  69.803  1.00  0.00           C
ATOM   9559  O31 POPEh 376      87.089 105.569  68.723  1.00  0.00           O
ATOM   9560  C31 POPEh 376      86.329 104.489  68.513  1.00  0.00           C
ATOM   9561  O32 POPEh 376      85.349 104.199  69.173  1.00  0.00           O
ATOM   9562  C32 POPEh 376      86.839 103.739  67.283  1.00  0.00           C
ATOM   9565  C23 POPEh 376      89.429 108.559  66.243  1.00  0.00           C
ATOM   9568  C24 POPEh 376      90.909 108.279  65.952  1.00  0.00           C
ATOM   9571  C25 POPEh 376      91.189 106.839  65.503  1.00  0.00           C
ATOM   9574  C26 POPEh 376      92.479 106.719  64.673  1.00  0.00           C
ATOM   9577  C27 POPEh 376      92.789 105.289  64.213  1.00  0.00           C
ATOM   9580  C28 POPEh 376      94.229 105.049  63.703  1.00  0.00           C
ATOM   9583  C29 POPEh 376      94.619 105.899  62.523  1.00  0.00           C
ATOM   9585 0C21 POPEh 376      95.009 105.479  61.292  1.00  0.00           C
ATOM   9587 1C21 POPEh 376      95.149 104.049  60.853  1.00  0.00           C
ATOM   9590 2C21 POPEh 376      95.909 103.879  59.513  1.00  0.00           C
ATOM   9593 3C21 POPEh 376      97.309 104.509  59.452  1.00  0.00           C
ATOM   9596 4C21 POPEh 376      98.119 104.029  58.243  1.00  0.00           C
ATOM   9599 5C21 POPEh 376      99.379 104.859  57.953  1.00  0.00           C
ATOM   9602 6C21 POPEh 376      99.959 104.509  56.583  1.00  0.00           C
ATOM   9605 7C21 POPEh 376     101.239 105.269  56.243  1.00  0.00           C
ATOM   9608 8C21 POPEh 376     101.879 104.799  54.933  1.00  0.00           C
ATOM   9612  C33 POPEh 376      86.409 102.249  67.253  1.00  0.00           C
ATOM   9615  C34 POPEh 376      85.619 101.889  65.983  1.00  0.00           C
ATOM   9618  C35 POPEh 376      85.429 100.379  65.812  1.00  0.00           C
ATOM   9621  C36 POPEh 376      86.559  99.689  65.022  1.00  0.00           C
ATOM   9624  C37 POPEh 376      86.569 100.049  63.533  1.00  0.00           C
ATOM   9627  C38 POPEh 376      87.079  98.899  62.653  1.00  0.00           C
ATOM   9630  C39 POPEh 376      87.009  99.189  61.153  1.00  0.00           C
ATOM   9633 0C31 POPEh 376      87.469  97.979  60.323  1.00  0.00           C
ATOM   9636 1C31 POPEh 376      87.599  98.279  58.823  1.00  0.00           C
ATOM   9639 2C31 POPEh 376      88.159  97.099  58.003  1.00  0.00           C
ATOM   9642 3C31 POPEh 376      89.479  96.499  58.522  1.00  0.00           C
ATOM   9645 4C31 POPEh 376      90.579  97.539  58.783  1.00  0.00           C
ATOM   9648 5C31 POPEh 376      91.859  96.919  59.373  1.00  0.00           C
ATOM   9651 6C31 POPEh 376      92.789  97.939  60.023  1.00  0.00           C
ATOM   9655  NH3 POPEi 377      54.039   2.899  29.972  1.00  0.00           N
ATOM   9659  C12 POPEi 377      52.729   3.579  30.253  1.00  0.00           C
ATOM   9662  C11 POPEi 377      51.609   2.589  30.562  1.00  0.00           C
ATOM   9665  P   POPEi 377      49.039   3.179  31.043  1.00  0.00           P
ATOM   9666  O13 POPEi 377      48.209   2.199  30.293  1.00  0.00           O
ATOM   9667  O14 POPEi 377      48.559   4.579  31.163  1.00  0.00           O
ATOM   9668  O11 POPEi 377      49.439   2.599  32.483  1.00  0.00           O
ATOM   9669  O12 POPEi 377      50.389   3.239  30.253  1.00  0.00           O
ATOM   9670  C1  POPEi 377      50.329   3.269  33.393  1.00  0.00           C
ATOM   9673  C2  POPEi 377      49.679   3.849  34.693  1.00  0.00           C
ATOM   9675  O21 POPEi 377      50.729   4.099  35.663  1.00  0.00           O
ATOM   9676  C21 POPEi 377      51.459   5.179  35.413  1.00  0.00           C
ATOM   9677  O22 POPEi 377      51.289   5.939  34.472  1.00  0.00           O
ATOM   9678  C22 POPEi 377      52.499   5.359  36.523  1.00  0.00           C
ATOM   9681  C3  POPEi 377      48.619   2.929  35.363  1.00  0.00           C
ATOM   9684  O31 POPEi 377      48.439   3.239  36.783  1.00  0.00           O
ATOM   9685  C31 POPEi 377      49.109   2.439  37.613  1.00  0.00           C
ATOM   9686  O32 POPEi 377      49.759   1.459  37.283  1.00  0.00           O
ATOM   9687  C32 POPEi 377      49.009   2.949  39.043  1.00  0.00           C
ATOM   9690  C23 POPEi 377      51.929   6.169  37.713  1.00  0.00           C
ATOM   9693  C24 POPEi 377      52.899   6.249  38.893  1.00  0.00           C
ATOM   9696  C25 POPEi 377      52.319   6.979  40.122  1.00  0.00           C
ATOM   9699  C26 POPEi 377      51.409   6.099  41.003  1.00  0.00           C
ATOM   9702  C27 POPEi 377      50.969   6.809  42.292  1.00  0.00           C
ATOM   9705  C28 POPEi 377      50.159   5.899  43.233  1.00  0.00           C
ATOM   9708  C29 POPEi 377      49.929   6.459  44.613  1.00  0.00           C
ATOM   9710 0C21 POPEi 377      50.859   6.609  45.571  1.00  0.00           C
ATOM   9712 1C21 POPEi 377      52.329   6.239  45.463  1.00  0.00           C
ATOM   9715 2C21 POPEi 377      52.829   5.289  46.573  1.00  0.00           C
ATOM   9718 3C21 POPEi 377      53.619   5.999  47.683  1.00  0.00           C
ATOM   9721 4C21 POPEi 377      53.329   5.419  49.073  1.00  0.00           C
ATOM   9724 5C21 POPEi 377      53.999   6.239  50.183  1.00  0.00           C
ATOM   9727 6C21 POPEi 377      53.609   5.789  51.593  1.00  0.00           C
ATOM   9730 7C21 POPEi 377      54.029   6.779  52.673  1.00  0.00           C
ATOM   9733 8C21 POPEi 377      53.549   6.399  54.073  1.00  0.00           C
ATOM   9737  C33 POPEi 377      49.499   1.879  40.052  1.00  0.00           C
ATOM   9740  C34 POPEi 377      49.789   2.449  41.463  1.00  0.00           C
ATOM   9743  C35 POPEi 377      48.559   2.989  42.202  1.00  0.00           C
ATOM   9746  C36 POPEi 377      47.529   1.879  42.412  1.00  0.00           C
ATOM   9749  C37 POPEi 377      46.389   2.129  43.393  1.00  0.00           C
ATOM   9752  C38 POPEi 377      45.489   0.879  43.522  1.00  0.00           C
ATOM   9755  C39 POPEi 377      44.339   1.029  44.533  1.00  0.00           C
ATOM   9758 0C31 POPEi 377      44.819   1.729  45.793  1.00  0.00           C
ATOM   9761 1C31 POPEi 377      43.899   1.639  47.013  1.00  0.00           C
ATOM   9764 2C31 POPEi 377      44.569   2.429  48.153  1.00  0.00           C
ATOM   9767 3C31 POPEi 377      43.789   2.429  49.462  1.00  0.00           C
ATOM   9770 4C31 POPEi 377      44.589   3.179  50.543  1.00  0.00           C
ATOM   9773 5C31 POPEi 377      43.869   3.219  51.892  1.00  0.00           C
ATOM   9776 6C31 POPEi 377      44.799   3.579  53.043  1.00  0.00           C
ATOM   9780  NH3 POPEj 378     102.539  21.349  29.693  1.00  0.00           N
ATOM   9784  C12 POPEj 378     103.529  22.379  29.233  1.00  0.00           C
ATOM   9787  C11 POPEj 378     104.709  21.809  28.413  1.00  0.00           C
ATOM   9790  P   POPEj 378     106.319  23.889  28.713  1.00  0.00           P
ATOM   9791  O13 POPEj 378     107.709  23.979  28.223  1.00  0.00           O
ATOM   9792  O14 POPEj 378     105.559  25.159  28.883  1.00  0.00           O
ATOM   9793  O11 POPEj 378     106.319  23.169  30.123  1.00  0.00           O
ATOM   9794  O12 POPEj 378     105.469  22.879  27.823  1.00  0.00           O
ATOM   9795  C1  POPEj 378     107.509  23.009  30.913  1.00  0.00           C
ATOM   9798  C2  POPEj 378     107.109  22.489  32.313  1.00  0.00           C
ATOM   9800  O21 POPEj 378     108.129  22.639  33.323  1.00  0.00           O
ATOM   9801  C21 POPEj 378     109.269  22.009  33.193  1.00  0.00           C
ATOM   9802  O22 POPEj 378     109.679  21.429  32.202  1.00  0.00           O
ATOM   9803  C22 POPEj 378     109.989  22.089  34.533  1.00  0.00           C
ATOM   9806  C3  POPEj 378     106.519  21.049  32.243  1.00  0.00           C
ATOM   9809  O31 POPEj 378     105.639  20.769  33.353  1.00  0.00           O
ATOM   9810  C31 POPEj 378     106.269  20.269  34.413  1.00  0.00           C
ATOM   9811  O32 POPEj 378     107.459  19.999  34.453  1.00  0.00           O
ATOM   9812  C32 POPEj 378     105.289  20.019  35.543  1.00  0.00           C
ATOM   9815  C23 POPEj 378     111.389  21.459  34.493  1.00  0.00           C
ATOM   9818  C24 POPEj 378     112.059  21.529  35.863  1.00  0.00           C
ATOM   9821  C25 POPEj 378     111.609  20.449  36.843  1.00  0.00           C
ATOM   9824  C26 POPEj 378     112.089  20.659  38.283  1.00  0.00           C
ATOM   9827  C27 POPEj 378     112.069  19.359  39.103  1.00  0.00           C
ATOM   9830  C28 POPEj 378     112.519  19.539  40.563  1.00  0.00           C
ATOM   9833  C29 POPEj 378     111.439  20.139  41.433  1.00  0.00           C
ATOM   9835 0C21 POPEj 378     110.979  19.649  42.593  1.00  0.00           C
ATOM   9837 1C21 POPEj 378     111.519  18.429  43.312  1.00  0.00           C
ATOM   9840 2C21 POPEj 378     111.469  18.529  44.862  1.00  0.00           C
ATOM   9843 3C21 POPEj 378     112.309  19.669  45.463  1.00  0.00           C
ATOM   9846 4C21 POPEj 378     111.499  20.959  45.673  1.00  0.00           C
ATOM   9849 5C21 POPEj 378     112.199  22.159  45.043  1.00  0.00           C
ATOM   9852 6C21 POPEj 378     111.419  23.459  45.203  1.00  0.00           C
ATOM   9855 7C21 POPEj 378     112.099  24.569  44.403  1.00  0.00           C
ATOM   9858 8C21 POPEj 378     111.419  25.919  44.513  1.00  0.00           C
ATOM   9862  C33 POPEj 378     106.039  19.709  36.853  1.00  0.00           C
ATOM   9865  C34 POPEj 378     105.059  19.419  38.003  1.00  0.00           C
ATOM   9868  C35 POPEj 378     104.929  17.929  38.273  1.00  0.00           C
ATOM   9871  C36 POPEj 378     103.609  17.559  38.943  1.00  0.00           C
ATOM   9874  C37 POPEj 378     103.509  16.049  39.123  1.00  0.00           C
ATOM   9877  C38 POPEj 378     102.219  15.589  39.823  1.00  0.00           C
ATOM   9880  C39 POPEj 378     102.079  14.079  39.663  1.00  0.00           C
ATOM   9883 0C31 POPEj 378     100.889  13.449  40.393  1.00  0.00           C
ATOM   9886 1C31 POPEj 378     100.859  11.969  40.003  1.00  0.00           C
ATOM   9889 2C31 POPEj 378      99.599  11.179  40.363  1.00  0.00           C
ATOM   9892 3C31 POPEj 378      99.459   9.929  39.463  1.00  0.00           C
ATOM   9895 4C31 POPEj 378     100.779   9.169  39.203  1.00  0.00           C
ATOM   9898 5C31 POPEj 378     100.609   8.019  38.213  1.00  0.00           C
ATOM   9901 6C31 POPEj 378     101.939   7.389  37.783  1.00  0.00           C
ATOM   9905  NH3 POPEk 379      24.939   9.399  75.393  1.00  0.00           N
ATOM   9909  C12 POPEk 379      24.369   8.119  75.952  1.00  0.00           C
ATOM   9912  C11 POPEk 379      23.639   7.279  74.873  1.00  0.00           C
ATOM   9915  P   POPEk 379      21.739   8.999  74.013  1.00  0.00           P
ATOM   9916  O13 POPEk 379      20.479   9.389  74.691  1.00  0.00           O
ATOM   9917  O14 POPEk 379      22.839   9.999  74.003  1.00  0.00           O
ATOM   9918  O11 POPEk 379      21.369   8.679  72.521  1.00  0.00           O
ATOM   9919  O12 POPEk 379      22.289   7.679  74.652  1.00  0.00           O
ATOM   9920  C1  POPEk 379      21.369   7.379  71.933  1.00  0.00           C
ATOM   9923  C2  POPEk 379      22.439   7.269  70.801  1.00  0.00           C
ATOM   9925  O21 POPEk 379      22.959   5.939  70.913  1.00  0.00           O
ATOM   9926  C21 POPEk 379      23.499   5.399  69.853  1.00  0.00           C
ATOM   9927  O22 POPEk 379      23.629   5.929  68.753  1.00  0.00           O
ATOM   9928  C22 POPEk 379      23.899   3.969  70.223  1.00  0.00           C
ATOM   9931  C3  POPEk 379      23.559   8.329  71.013  1.00  0.00           C
ATOM   9934  O31 POPEk 379      24.699   8.259  70.123  1.00  0.00           O
ATOM   9935  C31 POPEk 379      24.789   9.239  69.232  1.00  0.00           C
ATOM   9936  O32 POPEk 379      23.899   9.999  68.892  1.00  0.00           O
ATOM   9937  C32 POPEk 379      26.229   9.349  68.743  1.00  0.00           C
ATOM   9940  C23 POPEk 379      25.409   3.679  70.133  1.00  0.00           C
ATOM   9943  C24 POPEk 379      25.729   2.499  69.192  1.00  0.00           C
ATOM   9946  C25 POPEk 379      26.689   2.879  68.062  1.00  0.00           C
ATOM   9949  C26 POPEk 379      26.139   3.909  67.073  1.00  0.00           C
ATOM   9952  C27 POPEk 379      27.219   4.459  66.123  1.00  0.00           C
ATOM   9955  C28 POPEk 379      27.179   3.899  64.693  1.00  0.00           C
ATOM   9958  C29 POPEk 379      27.729   2.499  64.553  1.00  0.00           C
ATOM   9960 0C21 POPEk 379      28.059   1.949  63.373  1.00  0.00           C
ATOM   9962 1C21 POPEk 379      27.879   2.619  62.033  1.00  0.00           C
ATOM   9965 2C21 POPEk 379      27.579   1.619  60.903  1.00  0.00           C
ATOM   9968 3C21 POPEk 379      28.819   0.809  60.503  1.00  0.00           C
ATOM   9971 4C21 POPEk 379      28.609  -0.051  59.253  1.00  0.00           C
ATOM   9974 5C21 POPEk 379      29.869  -0.821  58.833  1.00  0.00           C
ATOM   9977 6C21 POPEk 379      31.109   0.079  58.732  1.00  0.00           C
ATOM   9980 7C21 POPEk 379      32.279  -0.581  58.003  1.00  0.00           C
ATOM   9983 8C21 POPEk 379      33.499   0.339  57.913  1.00  0.00           C
ATOM   9987  C33 POPEk 379      26.609  10.839  68.683  1.00  0.00           C
ATOM   9990  C34 POPEk 379      28.049  11.109  68.223  1.00  0.00           C
ATOM   9993  C35 POPEk 379      28.389  10.579  66.812  1.00  0.00           C
ATOM   9996  C36 POPEk 379      27.509  11.169  65.702  1.00  0.00           C
ATOM   9999  C37 POPEk 379      27.869  10.589  64.322  1.00  0.00           C
ATOM  10002  C38 POPEk 379      27.149  11.279  63.153  1.00  0.00           C
ATOM  10005  C39 POPEk 379      27.839  12.589  62.743  1.00  0.00           C
ATOM  10008 0C31 POPEk 379      27.249  13.209  61.463  1.00  0.00           C
ATOM  10011 1C31 POPEk 379      27.909  14.549  61.083  1.00  0.00           C
ATOM  10014 2C31 POPEk 379      27.619  14.959  59.632  1.00  0.00           C
ATOM  10017 3C31 POPEk 379      28.179  16.339  59.253  1.00  0.00           C
ATOM  10020 4C31 POPEk 379      27.509  17.499  60.013  1.00  0.00           C
ATOM  10023 5C31 POPEk 379      27.689  18.849  59.322  1.00  0.00           C
ATOM  10026 6C31 POPEk 379      27.159  20.019  60.153  1.00  0.00           C
ATOM  10030  NH3 POPEl 380      20.629  39.339  31.863  1.00  0.00           N
ATOM  10034  C12 POPEl 380      21.559  40.349  32.472  1.00  0.00           C
ATOM  10037  C11 POPEl 380      22.799  39.659  33.062  1.00  0.00           C
ATOM  10040  P   POPEl 380      24.699  41.419  32.623  1.00  0.00           P
ATOM  10041  O13 POPEl 380      24.569  40.879  31.253  1.00  0.00           O
ATOM  10042  O14 POPEl 380      26.069  41.509  33.193  1.00  0.00           O
ATOM  10043  O11 POPEl 380      24.079  42.869  32.653  1.00  0.00           O
ATOM  10044  O12 POPEl 380      23.749  40.599  33.583  1.00  0.00           O
ATOM  10045  C1  POPEl 380      23.439  43.399  33.812  1.00  0.00           C
ATOM  10048  C2  POPEl 380      24.449  43.929  34.873  1.00  0.00           C
ATOM  10050  O21 POPEl 380      24.759  42.869  35.803  1.00  0.00           O
ATOM  10051  C21 POPEl 380      25.929  42.909  36.403  1.00  0.00           C
ATOM  10052  O22 POPEl 380      26.929  43.519  36.033  1.00  0.00           O
ATOM  10053  C22 POPEl 380      25.839  42.069  37.693  1.00  0.00           C
ATOM  10056  C3  POPEl 380      23.849  45.149  35.633  1.00  0.00           C
ATOM  10059  O31 POPEl 380      24.839  45.719  36.513  1.00  0.00           O
ATOM  10060  C31 POPEl 380      24.359  46.589  37.393  1.00  0.00           C
ATOM  10061  O32 POPEl 380      23.179  46.809  37.593  1.00  0.00           O
ATOM  10062  C32 POPEl 380      25.559  47.229  38.103  1.00  0.00           C
ATOM  10065  C23 POPEl 380      27.029  42.289  38.663  1.00  0.00           C
ATOM  10068  C24 POPEl 380      26.929  41.499  39.983  1.00  0.00           C
ATOM  10071  C25 POPEl 380      25.979  42.109  41.022  1.00  0.00           C
ATOM  10074  C26 POPEl 380      26.209  41.579  42.443  1.00  0.00           C
ATOM  10077  C27 POPEl 380      25.329  42.279  43.493  1.00  0.00           C
ATOM  10080  C28 POPEl 380      25.519  41.759  44.932  1.00  0.00           C
ATOM  10083  C29 POPEl 380      26.629  42.449  45.693  1.00  0.00           C
ATOM  10085 0C21 POPEl 380      26.509  43.209  46.793  1.00  0.00           C
ATOM  10087 1C21 POPEl 380      25.229  43.569  47.523  1.00  0.00           C
ATOM  10090 2C21 POPEl 380      25.119  42.829  48.872  1.00  0.00           C
ATOM  10093 3C21 POPEl 380      23.809  43.109  49.613  1.00  0.00           C
ATOM  10096 4C21 POPEl 380      23.679  42.259  50.893  1.00  0.00           C
ATOM  10099 5C21 POPEl 380      22.379  42.449  51.673  1.00  0.00           C
ATOM  10102 6C21 POPEl 380      21.129  41.939  50.933  1.00  0.00           C
ATOM  10105 7C21 POPEl 380      19.919  41.749  51.863  1.00  0.00           C
ATOM  10108 8C21 POPEl 380      18.629  41.369  51.123  1.00  0.00           C
ATOM  10112  C33 POPEl 380      25.199  48.359  39.093  1.00  0.00           C
ATOM  10115  C34 POPEl 380      25.809  48.119  40.483  1.00  0.00           C
ATOM  10118  C35 POPEl 380      25.339  49.139  41.523  1.00  0.00           C
ATOM  10121  C36 POPEl 380      25.639  48.679  42.952  1.00  0.00           C
ATOM  10124  C37 POPEl 380      24.429  47.979  43.603  1.00  0.00           C
ATOM  10127  C38 POPEl 380      24.809  47.309  44.923  1.00  0.00           C
ATOM  10130  C39 POPEl 380      23.609  46.989  45.833  1.00  0.00           C
ATOM  10133 0C31 POPEl 380      23.019  48.239  46.512  1.00  0.00           C
ATOM  10136 1C31 POPEl 380      22.069  47.869  47.653  1.00  0.00           C
ATOM  10139 2C31 POPEl 380      21.439  49.109  48.303  1.00  0.00           C
ATOM  10142 3C31 POPEl 380      20.319  48.789  49.293  1.00  0.00           C
ATOM  10145 4C31 POPEl 380      20.809  48.199  50.623  1.00  0.00           C
ATOM  10148 5C31 POPEl 380      19.669  48.049  51.632  1.00  0.00           C
ATOM  10151 6C31 POPEl 380      20.149  47.689  53.043  1.00  0.00           C
ATOM  10155  NH3 POPEm 381     103.999  14.419  71.312  1.00  0.00           N
ATOM  10159  C12 POPEm 381     102.749  14.379  72.132  1.00  0.00           C
ATOM  10162  C11 POPEm 381     101.639  15.129  71.403  1.00  0.00           C
ATOM  10165  P   POPEm 381      99.099  15.579  71.423  1.00  0.00           P
ATOM  10166  O13 POPEm 381      98.639  14.549  70.473  1.00  0.00           O
ATOM  10167  O14 POPEm 381      98.139  16.019  72.451  1.00  0.00           O
ATOM  10168  O11 POPEm 381      99.529  16.829  70.562  1.00  0.00           O
ATOM  10169  O12 POPEm 381     100.429  15.089  72.132  1.00  0.00           O
ATOM  10170  C1  POPEm 381      99.369  16.779  69.133  1.00  0.00           C
ATOM  10173  C2  POPEm 381      99.719  18.139  68.473  1.00  0.00           C
ATOM  10175  O21 POPEm 381     100.699  17.869  67.451  1.00  0.00           O
ATOM  10176  C21 POPEm 381     100.619  18.269  66.162  1.00  0.00           C
ATOM  10177  O22 POPEm 381     101.429  17.899  65.333  1.00  0.00           O
ATOM  10178  C22 POPEm 381      99.469  19.219  65.812  1.00  0.00           C
ATOM  10181  C3  POPEm 381     100.309  19.069  69.573  1.00  0.00           C
ATOM  10184  O31 POPEm 381     100.739  20.329  69.052  1.00  0.00           O
ATOM  10185  C31 POPEm 381      99.819  21.299  69.133  1.00  0.00           C
ATOM  10186  O32 POPEm 381      98.679  21.149  69.532  1.00  0.00           O
ATOM  10187  C32 POPEm 381     100.469  22.599  68.683  1.00  0.00           C
ATOM  10190  C23 POPEm 381      99.619  19.829  64.382  1.00  0.00           C
ATOM  10193  C24 POPEm 381      98.319  20.449  63.813  1.00  0.00           C
ATOM  10196  C25 POPEm 381      98.419  20.989  62.363  1.00  0.00           C
ATOM  10199  C26 POPEm 381      98.369  19.919  61.263  1.00  0.00           C
ATOM  10202  C27 POPEm 381      98.259  20.499  59.833  1.00  0.00           C
ATOM  10205  C28 POPEm 381      97.889  19.439  58.773  1.00  0.00           C
ATOM  10208  C29 POPEm 381      97.769  20.039  57.383  1.00  0.00           C
ATOM  10210 0C21 POPEm 381      98.539  19.799  56.303  1.00  0.00           C
ATOM  10212 1C21 POPEm 381      99.709  18.849  56.193  1.00  0.00           C
ATOM  10215 2C21 POPEm 381      99.589  17.939  54.953  1.00  0.00           C
ATOM  10218 3C21 POPEm 381     100.799  17.009  54.783  1.00  0.00           C
ATOM  10221 4C21 POPEm 381     100.489  15.809  53.873  1.00  0.00           C
ATOM  10224 5C21 POPEm 381     101.719  14.959  53.503  1.00  0.00           C
ATOM  10227 6C21 POPEm 381     102.429  14.329  54.702  1.00  0.00           C
ATOM  10230 7C21 POPEm 381     103.519  13.339  54.273  1.00  0.00           C
ATOM  10233 8C21 POPEm 381     104.319  12.749  55.433  1.00  0.00           C
ATOM  10237  C33 POPEm 381     100.699  22.709  67.163  1.00  0.00           C
ATOM  10240  C34 POPEm 381     100.919  24.169  66.753  1.00  0.00           C
ATOM  10243  C35 POPEm 381     101.409  24.359  65.313  1.00  0.00           C
ATOM  10246  C36 POPEm 381     101.359  25.839  64.903  1.00  0.00           C
ATOM  10249  C37 POPEm 381     101.489  26.099  63.393  1.00  0.00           C
ATOM  10252  C38 POPEm 381     101.219  27.579  63.113  1.00  0.00           C
ATOM  10255  C39 POPEm 381     101.159  27.989  61.633  1.00  0.00           C
ATOM  10258 0C31 POPEm 381     100.359  29.289  61.493  1.00  0.00           C
ATOM  10261 1C31 POPEm 381     100.409  29.949  60.112  1.00  0.00           C
ATOM  10264 2C31 POPEm 381     101.649  30.819  59.873  1.00  0.00           C
ATOM  10267 3C31 POPEm 381     101.459  31.739  58.662  1.00  0.00           C
ATOM  10270 4C31 POPEm 381     102.659  32.649  58.373  1.00  0.00           C
ATOM  10273 5C31 POPEm 381     102.379  33.599  57.202  1.00  0.00           C
ATOM  10276 6C31 POPEm 381     103.559  34.509  56.853  1.00  0.00           C
ATOM  10280  NH3 POPEn 382      59.209  14.019  30.253  1.00  0.00           N
ATOM  10284  C12 POPEn 382      58.729  14.809  29.063  1.00  0.00           C
ATOM  10287  C11 POPEn 382      57.929  16.059  29.463  1.00  0.00           C
ATOM  10290  P   POPEn 382      56.579  17.719  27.873  1.00  0.00           P
ATOM  10291  O13 POPEn 382      57.019  19.079  27.513  1.00  0.00           O
ATOM  10292  O14 POPEn 382      55.859  16.919  26.863  1.00  0.00           O
ATOM  10293  O11 POPEn 382      55.669  17.849  29.173  1.00  0.00           O
ATOM  10294  O12 POPEn 382      57.859  16.909  28.323  1.00  0.00           O
ATOM  10295  C1  POPEn 382      55.209  19.099  29.683  1.00  0.00           C
ATOM  10298  C2  POPEn 382      56.069  19.579  30.893  1.00  0.00           C
ATOM  10300  O21 POPEn 382      55.209  20.059  31.963  1.00  0.00           O
ATOM  10301  C21 POPEn 382      54.979  19.169  32.933  1.00  0.00           C
ATOM  10302  O22 POPEn 382      55.299  17.989  32.893  1.00  0.00           O
ATOM  10303  C22 POPEn 382      54.419  19.889  34.163  1.00  0.00           C
ATOM  10306  C3  POPEn 382      57.079  20.709  30.523  1.00  0.00           C
ATOM  10309  O31 POPEn 382      58.129  20.719  31.503  1.00  0.00           O
ATOM  10310  C31 POPEn 382      58.819  21.829  31.713  1.00  0.00           C
ATOM  10311  O32 POPEn 382      58.609  22.919  31.183  1.00  0.00           O
ATOM  10312  C32 POPEn 382      59.919  21.549  32.723  1.00  0.00           C
ATOM  10315  C23 POPEn 382      55.159  19.429  35.443  1.00  0.00           C
ATOM  10318  C24 POPEn 382      54.469  19.799  36.763  1.00  0.00           C
ATOM  10321  C25 POPEn 382      55.319  19.459  37.993  1.00  0.00           C
ATOM  10324  C26 POPEn 382      54.879  20.149  39.293  1.00  0.00           C
ATOM  10327  C27 POPEn 382      55.779  19.749  40.463  1.00  0.00           C
ATOM  10330  C28 POPEn 382      55.459  20.519  41.763  1.00  0.00           C
ATOM  10333  C29 POPEn 382      56.649  20.529  42.692  1.00  0.00           C
ATOM  10335 0C21 POPEn 382      56.629  20.759  44.012  1.00  0.00           C
ATOM  10337 1C21 POPEn 382      55.429  21.019  44.893  1.00  0.00           C
ATOM  10340 2C21 POPEn 382      55.649  20.309  46.243  1.00  0.00           C
ATOM  10343 3C21 POPEn 382      54.549  20.569  47.283  1.00  0.00           C
ATOM  10346 4C21 POPEn 382      55.009  20.099  48.673  1.00  0.00           C
ATOM  10349 5C21 POPEn 382      53.989  20.349  49.783  1.00  0.00           C
ATOM  10352 6C21 POPEn 382      54.539  19.929  51.153  1.00  0.00           C
ATOM  10355 7C21 POPEn 382      53.449  19.669  52.202  1.00  0.00           C
ATOM  10358 8C21 POPEn 382      54.019  19.249  53.553  1.00  0.00           C
ATOM  10362  C33 POPEn 382      59.389  21.649  34.163  1.00  0.00           C
ATOM  10365  C34 POPEn 382      60.269  20.889  35.163  1.00  0.00           C
ATOM  10368  C35 POPEn 382      60.139  21.419  36.593  1.00  0.00           C
ATOM  10371  C36 POPEn 382      58.809  21.009  37.233  1.00  0.00           C
ATOM  10374  C37 POPEn 382      58.249  22.019  38.222  1.00  0.00           C
ATOM  10377  C38 POPEn 382      59.239  22.439  39.323  1.00  0.00           C
ATOM  10380  C39 POPEn 382      58.489  23.059  40.503  1.00  0.00           C
ATOM  10383 0C31 POPEn 382      59.389  23.419  41.683  1.00  0.00           C
ATOM  10386 1C31 POPEn 382      58.549  23.939  42.853  1.00  0.00           C
ATOM  10389 2C31 POPEn 382      59.219  23.779  44.213  1.00  0.00           C
ATOM  10392 3C31 POPEn 382      58.239  24.049  45.353  1.00  0.00           C
ATOM  10395 4C31 POPEn 382      58.649  23.379  46.673  1.00  0.00           C
ATOM  10398 5C31 POPEn 382      57.529  23.479  47.713  1.00  0.00           C
ATOM  10401 6C31 POPEn 382      57.869  22.769  49.012  1.00  0.00           C
ATOM  10405  NH3 POPEo 383     122.829  66.119  33.563  1.00  0.00           N
ATOM  10409  C12 POPEo 383     122.529  67.259  32.613  1.00  0.00           C
ATOM  10412  C11 POPEo 383     123.639  68.319  32.603  1.00  0.00           C
ATOM  10415  P   POPEo 383     122.369  70.369  31.583  1.00  0.00           P
ATOM  10416  O13 POPEo 383     122.979  71.629  31.093  1.00  0.00           O
ATOM  10417  O14 POPEo 383     121.169  69.869  30.883  1.00  0.00           O
ATOM  10418  O11 POPEo 383     122.049  70.539  33.143  1.00  0.00           O
ATOM  10419  O12 POPEo 383     123.459  69.229  31.523  1.00  0.00           O
ATOM  10420  C1  POPEo 383     122.569  71.729  33.763  1.00  0.00           C
ATOM  10423  C2  POPEo 383     122.169  71.849  35.253  1.00  0.00           C
ATOM  10425  O21 POPEo 383     123.249  71.459  36.103  1.00  0.00           O
ATOM  10426  C21 POPEo 383     123.929  72.469  36.603  1.00  0.00           C
ATOM  10427  O22 POPEo 383     123.729  73.649  36.373  1.00  0.00           O
ATOM  10428  C22 POPEo 383     125.049  71.969  37.503  1.00  0.00           C
ATOM  10431  C3  POPEo 383     120.949  71.009  35.663  1.00  0.00           C
ATOM  10434  O31 POPEo 383     120.549  71.449  36.972  1.00  0.00           O
ATOM  10435  C31 POPEo 383     119.279  71.229  37.293  1.00  0.00           C
ATOM  10436  O32 POPEo 383     118.549  70.419  36.763  1.00  0.00           O
ATOM  10437  C32 POPEo 383     118.869  72.269  38.343  1.00  0.00           C
ATOM  10440  C23 POPEo 383     125.059  72.769  38.823  1.00  0.00           C
ATOM  10443  C24 POPEo 383     126.369  72.689  39.603  1.00  0.00           C
ATOM  10446  C25 POPEo 383     126.419  73.739  40.723  1.00  0.00           C
ATOM  10449  C26 POPEo 383     125.369  73.519  41.823  1.00  0.00           C
ATOM  10452  C27 POPEo 383     125.649  74.439  43.013  1.00  0.00           C
ATOM  10455  C28 POPEo 383     124.619  74.279  44.143  1.00  0.00           C
ATOM  10458  C29 POPEo 383     125.079  75.129  45.303  1.00  0.00           C
ATOM  10460 0C21 POPEo 383     125.759  74.679  46.372  1.00  0.00           C
ATOM  10462 1C21 POPEo 383     126.149  73.249  46.593  1.00  0.00           C
ATOM  10465 2C21 POPEo 383     127.109  73.059  47.783  1.00  0.00           C
ATOM  10468 3C21 POPEo 383     126.499  73.429  49.143  1.00  0.00           C
ATOM  10471 4C21 POPEo 383     127.509  73.209  50.273  1.00  0.00           C
ATOM  10474 5C21 POPEo 383     126.899  73.469  51.653  1.00  0.00           C
ATOM  10477 6C21 POPEo 383     127.879  73.109  52.783  1.00  0.00           C
ATOM  10480 7C21 POPEo 383     127.259  73.149  54.183  1.00  0.00           C
ATOM  10483 8C21 POPEo 383     126.549  74.459  54.533  1.00  0.00           C
ATOM  10487  C33 POPEo 383     119.299  71.899  39.783  1.00  0.00           C
ATOM  10490  C34 POPEo 383     119.559  73.109  40.703  1.00  0.00           C
ATOM  10493  C35 POPEo 383     120.329  72.689  41.963  1.00  0.00           C
ATOM  10496  C36 POPEo 383     120.639  73.829  42.943  1.00  0.00           C
ATOM  10499  C37 POPEo 383     120.959  73.299  44.353  1.00  0.00           C
ATOM  10502  C38 POPEo 383     120.969  74.399  45.423  1.00  0.00           C
ATOM  10505  C39 POPEo 383     121.059  73.879  46.863  1.00  0.00           C
ATOM  10508 0C31 POPEo 383     119.699  73.629  47.543  1.00  0.00           C
ATOM  10511 1C31 POPEo 383     119.859  73.459  49.062  1.00  0.00           C
ATOM  10514 2C31 POPEo 383     118.589  73.789  49.862  1.00  0.00           C
ATOM  10517 3C31 POPEo 383     118.829  73.899  51.383  1.00  0.00           C
ATOM  10520 4C31 POPEo 383     119.839  74.989  51.772  1.00  0.00           C
ATOM  10523 5C31 POPEo 383     119.849  75.299  53.273  1.00  0.00           C
ATOM  10526 6C31 POPEo 383     120.879  76.359  53.673  1.00  0.00           C
ATOM  10530  NH3 POPEp 384      21.969  22.749  29.033  1.00  0.00           N
ATOM  10534  C12 POPEp 384      20.509  22.689  28.673  1.00  0.00           C
ATOM  10537  C11 POPEp 384      20.079  21.289  28.163  1.00  0.00           C
ATOM  10540  P   POPEp 384      20.589  20.119  30.503  1.00  0.00           P
ATOM  10541  O13 POPEp 384      21.899  20.739  30.873  1.00  0.00           O
ATOM  10542  O14 POPEp 384      19.369  20.759  31.013  1.00  0.00           O
ATOM  10543  O11 POPEp 384      20.559  18.559  30.753  1.00  0.00           O
ATOM  10544  O12 POPEp 384      20.549  20.169  28.923  1.00  0.00           O
ATOM  10545  C1  POPEp 384      21.509  17.819  31.493  1.00  0.00           C
ATOM  10548  C2  POPEp 384      21.009  17.509  32.933  1.00  0.00           C
ATOM  10550  O21 POPEp 384      21.719  18.369  33.853  1.00  0.00           O
ATOM  10551  C21 POPEp 384      21.049  18.729  34.933  1.00  0.00           C
ATOM  10552  O22 POPEp 384      19.859  18.559  35.123  1.00  0.00           O
ATOM  10553  C22 POPEp 384      22.009  19.279  35.993  1.00  0.00           C
ATOM  10556  C3  POPEp 384      21.259  15.989  33.263  1.00  0.00           C
ATOM  10559  O31 POPEp 384      21.269  15.649  34.663  1.00  0.00           O
ATOM  10560  C31 POPEp 384      20.089  15.429  35.243  1.00  0.00           C
ATOM  10561  O32 POPEp 384      18.999  15.629  34.743  1.00  0.00           O
ATOM  10562  C32 POPEp 384      20.349  15.039  36.703  1.00  0.00           C
ATOM  10565  C23 POPEp 384      22.859  18.159  36.663  1.00  0.00           C
ATOM  10568  C24 POPEp 384      23.759  18.669  37.803  1.00  0.00           C
ATOM  10571  C25 POPEp 384      22.999  19.129  39.063  1.00  0.00           C
ATOM  10574  C26 POPEp 384      22.339  17.969  39.803  1.00  0.00           C
ATOM  10577  C27 POPEp 384      21.449  18.359  40.983  1.00  0.00           C
ATOM  10580  C28 POPEp 384      20.909  17.149  41.772  1.00  0.00           C
ATOM  10583  C29 POPEp 384      19.929  17.609  42.823  1.00  0.00           C
ATOM  10585 0C21 POPEp 384      19.999  17.469  44.163  1.00  0.00           C
ATOM  10587 1C21 POPEp 384      21.069  16.759  44.973  1.00  0.00           C
ATOM  10590 2C21 POPEp 384      20.459  15.959  46.143  1.00  0.00           C
ATOM  10593 3C21 POPEp 384      19.899  16.809  47.303  1.00  0.00           C
ATOM  10596 4C21 POPEp 384      18.889  16.049  48.173  1.00  0.00           C
ATOM  10599 5C21 POPEp 384      19.409  14.729  48.743  1.00  0.00           C
ATOM  10602 6C21 POPEp 384      18.319  13.899  49.433  1.00  0.00           C
ATOM  10605 7C21 POPEp 384      18.849  12.579  49.993  1.00  0.00           C
ATOM  10608 8C21 POPEp 384      17.759  11.529  50.213  1.00  0.00           C
ATOM  10612  C33 POPEp 384      19.459  13.929  37.333  1.00  0.00           C
ATOM  10615  C34 POPEp 384      19.929  13.779  38.793  1.00  0.00           C
ATOM  10618  C35 POPEp 384      19.079  12.979  39.793  1.00  0.00           C
ATOM  10621  C36 POPEp 384      19.099  13.699  41.153  1.00  0.00           C
ATOM  10624  C37 POPEp 384      18.439  12.949  42.313  1.00  0.00           C
ATOM  10627  C38 POPEp 384      18.669  13.659  43.662  1.00  0.00           C
ATOM  10630  C39 POPEp 384      18.299  12.799  44.862  1.00  0.00           C
ATOM  10633 0C31 POPEp 384      19.439  11.899  45.353  1.00  0.00           C
ATOM  10636 1C31 POPEp 384      18.939  10.839  46.343  1.00  0.00           C
ATOM  10639 2C31 POPEp 384      20.029   9.889  46.843  1.00  0.00           C
ATOM  10642 3C31 POPEp 384      19.569   8.929  47.943  1.00  0.00           C
ATOM  10645 4C31 POPEp 384      18.279   8.179  47.603  1.00  0.00           C
ATOM  10648 5C31 POPEp 384      17.889   7.179  48.693  1.00  0.00           C
ATOM  10651 6C31 POPEp 384      16.589   6.449  48.382  1.00  0.00           C
ATOM  10655  NH3 POPEq 385      79.999 101.759  29.633  1.00  0.00           N
ATOM  10659  C12 POPEq 385      79.219 101.829  28.363  1.00  0.00           C
ATOM  10662  C11 POPEq 385      78.979 100.399  27.873  1.00  0.00           C
ATOM  10665  P   POPEq 385      76.419 100.059  28.323  1.00  0.00           P
ATOM  10666  O13 POPEq 385      76.749 100.519  29.693  1.00  0.00           O
ATOM  10667  O14 POPEq 385      75.259 100.749  27.733  1.00  0.00           O
ATOM  10668  O11 POPEq 385      76.149  98.509  28.343  1.00  0.00           O
ATOM  10669  O12 POPEq 385      77.679 100.199  27.363  1.00  0.00           O
ATOM  10670  C1  POPEq 385      74.799  98.029  28.203  1.00  0.00           C
ATOM  10673  C2  POPEq 385      74.059  97.909  29.563  1.00  0.00           C
ATOM  10675  O21 POPEq 385      72.989  96.959  29.423  1.00  0.00           O
ATOM  10676  C21 POPEq 385      71.789  97.369  29.083  1.00  0.00           C
ATOM  10677  O22 POPEq 385      71.479  98.449  28.623  1.00  0.00           O
ATOM  10678  C22 POPEq 385      70.779  96.269  29.463  1.00  0.00           C
ATOM  10681  C3  POPEq 385      73.619  99.249  30.223  1.00  0.00           C
ATOM  10684  O31 POPEq 385      72.799  98.989  31.383  1.00  0.00           O
ATOM  10685  C31 POPEq 385      72.729  99.969  32.263  1.00  0.00           C
ATOM  10686  O32 POPEq 385      73.209 101.089  32.132  1.00  0.00           O
ATOM  10687  C32 POPEq 385      71.839  99.519  33.433  1.00  0.00           C
ATOM  10690  C23 POPEq 385      70.269  96.579  30.883  1.00  0.00           C
ATOM  10693  C24 POPEq 385      69.329  95.569  31.553  1.00  0.00           C
ATOM  10696  C25 POPEq 385      69.109  96.059  32.983  1.00  0.00           C
ATOM  10699  C26 POPEq 385      68.499  95.069  33.973  1.00  0.00           C
ATOM  10702  C27 POPEq 385      68.669  95.629  35.393  1.00  0.00           C
ATOM  10705  C28 POPEq 385      67.719  95.019  36.433  1.00  0.00           C
ATOM  10708  C29 POPEq 385      66.969  96.109  37.163  1.00  0.00           C
ATOM  10710 0C21 POPEq 385      66.519  96.069  38.423  1.00  0.00           C
ATOM  10712 1C21 POPEq 385      66.649  94.959  39.423  1.00  0.00           C
ATOM  10715 2C21 POPEq 385      65.909  95.439  40.693  1.00  0.00           C
ATOM  10718 3C21 POPEq 385      66.189  94.599  41.933  1.00  0.00           C
ATOM  10721 4C21 POPEq 385      65.619  95.279  43.183  1.00  0.00           C
ATOM  10724 5C21 POPEq 385      66.059  94.629  44.503  1.00  0.00           C
ATOM  10727 6C21 POPEq 385      67.489  94.979  44.912  1.00  0.00           C
ATOM  10730 7C21 POPEq 385      67.859  94.449  46.302  1.00  0.00           C
ATOM  10733 8C21 POPEq 385      69.299  94.749  46.713  1.00  0.00           C
ATOM  10737  C33 POPEq 385      72.499  98.469  34.353  1.00  0.00           C
ATOM  10740  C34 POPEq 385      73.369  99.059  35.483  1.00  0.00           C
ATOM  10743  C35 POPEq 385      73.809  97.969  36.483  1.00  0.00           C
ATOM  10746  C36 POPEq 385      74.519  98.489  37.743  1.00  0.00           C
ATOM  10749  C37 POPEq 385      73.559  99.099  38.783  1.00  0.00           C
ATOM  10752  C38 POPEq 385      74.289  99.739  39.983  1.00  0.00           C
ATOM  10755  C39 POPEq 385      74.869  98.759  41.022  1.00  0.00           C
ATOM  10758 0C31 POPEq 385      73.879  98.349  42.123  1.00  0.00           C
ATOM  10761 1C31 POPEq 385      74.549  97.889  43.433  1.00  0.00           C
ATOM  10764 2C31 POPEq 385      73.519  97.479  44.483  1.00  0.00           C
ATOM  10767 3C31 POPEq 385      74.079  97.309  45.903  1.00  0.00           C
ATOM  10770 4C31 POPEq 385      73.009  96.759  46.863  1.00  0.00           C
ATOM  10773 5C31 POPEq 385      73.459  96.669  48.323  1.00  0.00           C
ATOM  10776 6C31 POPEq 385      72.339  96.119  49.223  1.00  0.00           C
ATOM  10780  NH3 POPEr 386      22.309  99.249  33.013  1.00  0.00           N
ATOM  10784  C12 POPEr 386      21.509  98.009  33.303  1.00  0.00           C
ATOM  10787  C11 POPEr 386      21.049  97.929  34.773  1.00  0.00           C
ATOM  10790  P   POPEr 386      20.219  95.419  34.763  1.00  0.00           P
ATOM  10791  O13 POPEr 386      18.819  95.549  35.223  1.00  0.00           O
ATOM  10792  O14 POPEr 386      20.439  95.309  33.312  1.00  0.00           O
ATOM  10793  O11 POPEr 386      20.839  94.169  35.483  1.00  0.00           O
ATOM  10794  O12 POPEr 386      21.089  96.609  35.313  1.00  0.00           O
ATOM  10795  C1  POPEr 386      22.149  94.129  36.033  1.00  0.00           C
ATOM  10798  C2  POPEr 386      22.049  93.639  37.493  1.00  0.00           C
ATOM  10800  O21 POPEr 386      21.559  94.719  38.303  1.00  0.00           O
ATOM  10801  C21 POPEr 386      20.249  94.819  38.523  1.00  0.00           C
ATOM  10802  O22 POPEr 386      19.599  95.839  38.463  1.00  0.00           O
ATOM  10803  C22 POPEr 386      19.729  93.529  39.173  1.00  0.00           C
ATOM  10806  C3  POPEr 386      23.409  93.119  38.053  1.00  0.00           C
ATOM  10809  O31 POPEr 386      23.179  92.149  39.093  1.00  0.00           O
ATOM  10810  C31 POPEr 386      23.859  92.289  40.223  1.00  0.00           C
ATOM  10811  O32 POPEr 386      24.609  93.209  40.522  1.00  0.00           O
ATOM  10812  C32 POPEr 386      23.649  91.019  41.053  1.00  0.00           C
ATOM  10815  C23 POPEr 386      19.069  93.909  40.513  1.00  0.00           C
ATOM  10818  C24 POPEr 386      18.979  92.749  41.493  1.00  0.00           C
ATOM  10821  C25 POPEr 386      18.829  93.269  42.923  1.00  0.00           C
ATOM  10824  C26 POPEr 386      19.009  92.179  43.973  1.00  0.00           C
ATOM  10827  C27 POPEr 386      19.129  92.749  45.393  1.00  0.00           C
ATOM  10830  C28 POPEr 386      17.779  92.909  46.123  1.00  0.00           C
ATOM  10833  C29 POPEr 386      17.159  91.569  46.413  1.00  0.00           C
ATOM  10835 0C21 POPEr 386      15.879  91.349  46.743  1.00  0.00           C
ATOM  10837 1C21 POPEr 386      14.809  92.389  46.973  1.00  0.00           C
ATOM  10840 2C21 POPEr 386      13.859  91.969  48.113  1.00  0.00           C
ATOM  10843 3C21 POPEr 386      14.489  91.989  49.523  1.00  0.00           C
ATOM  10846 4C21 POPEr 386      14.459  93.389  50.163  1.00  0.00           C
ATOM  10849 5C21 POPEr 386      14.969  93.419  51.613  1.00  0.00           C
ATOM  10852 6C21 POPEr 386      14.139  92.569  52.593  1.00  0.00           C
ATOM  10855 7C21 POPEr 386      14.489  92.869  54.063  1.00  0.00           C
ATOM  10858 8C21 POPEr 386      13.839  91.919  55.073  1.00  0.00           C
ATOM  10862  C33 POPEr 386      23.589  91.269  42.563  1.00  0.00           C
ATOM  10865  C34 POPEr 386      23.489  89.969  43.373  1.00  0.00           C
ATOM  10868  C35 POPEr 386      23.089  90.279  44.813  1.00  0.00           C
ATOM  10871  C36 POPEr 386      23.159  89.099  45.773  1.00  0.00           C
ATOM  10874  C37 POPEr 386      22.819  89.579  47.193  1.00  0.00           C
ATOM  10877  C38 POPEr 386      22.919  88.499  48.263  1.00  0.00           C
ATOM  10880  C39 POPEr 386      22.439  89.019  49.623  1.00  0.00           C
ATOM  10883 0C31 POPEr 386      22.789  88.089  50.783  1.00  0.00           C
ATOM  10886 1C31 POPEr 386      22.059  86.749  50.743  1.00  0.00           C
ATOM  10889 2C31 POPEr 386      22.439  85.829  51.913  1.00  0.00           C
ATOM  10892 3C31 POPEr 386      21.279  84.909  52.303  1.00  0.00           C
ATOM  10895 4C31 POPEr 386      21.549  84.079  53.563  1.00  0.00           C
ATOM  10898 5C31 POPEr 386      20.269  83.369  54.023  1.00  0.00           C
ATOM  10901 6C31 POPEr 386      20.389  82.669  55.373  1.00  0.00           C
ATOM  10905  NH3 POPEs 387      37.249  20.559  73.243  1.00  0.00           N
ATOM  10909  C12 POPEs 387      38.449  19.699  72.982  1.00  0.00           C
ATOM  10912  C11 POPEs 387      38.119  18.269  72.513  1.00  0.00           C
ATOM  10915  P   POPEs 387      40.509  17.739  71.532  1.00  0.00           P
ATOM  10916  O13 POPEs 387      41.039  19.099  71.753  1.00  0.00           O
ATOM  10917  O14 POPEs 387      41.519  16.659  71.663  1.00  0.00           O
ATOM  10918  O11 POPEs 387      39.809  17.639  70.123  1.00  0.00           O
ATOM  10919  O12 POPEs 387      39.299  17.459  72.513  1.00  0.00           O
ATOM  10920  C1  POPEs 387      39.819  16.419  69.372  1.00  0.00           C
ATOM  10923  C2  POPEs 387      40.679  16.619  68.113  1.00  0.00           C
ATOM  10925  O21 POPEs 387      40.289  15.699  67.083  1.00  0.00           O
ATOM  10926  C21 POPEs 387      39.269  16.099  66.342  1.00  0.00           C
ATOM  10927  O22 POPEs 387      38.669  17.159  66.473  1.00  0.00           O
ATOM  10928  C22 POPEs 387      38.959  14.979  65.353  1.00  0.00           C
ATOM  10931  C3  POPEs 387      42.169  16.419  68.441  1.00  0.00           C
ATOM  10934  O31 POPEs 387      42.989  16.689  67.293  1.00  0.00           O
ATOM  10935  C31 POPEs 387      43.519  15.639  66.692  1.00  0.00           C
ATOM  10936  O32 POPEs 387      43.519  14.489  67.102  1.00  0.00           O
ATOM  10937  C32 POPEs 387      44.049  16.079  65.342  1.00  0.00           C
ATOM  10940  C23 POPEs 387      37.859  15.329  64.312  1.00  0.00           C
ATOM  10943  C24 POPEs 387      38.449  15.559  62.923  1.00  0.00           C
ATOM  10946  C25 POPEs 387      37.349  15.799  61.882  1.00  0.00           C
ATOM  10949  C26 POPEs 387      37.879  15.789  60.443  1.00  0.00           C
ATOM  10952  C27 POPEs 387      36.769  16.089  59.423  1.00  0.00           C
ATOM  10955  C28 POPEs 387      37.299  16.109  57.983  1.00  0.00           C
ATOM  10958  C29 POPEs 387      36.229  16.519  57.013  1.00  0.00           C
ATOM  10960 0C21 POPEs 387      36.289  17.579  56.173  1.00  0.00           C
ATOM  10962 1C21 POPEs 387      37.459  18.519  56.053  1.00  0.00           C
ATOM  10965 2C21 POPEs 387      37.429  19.409  54.803  1.00  0.00           C
ATOM  10968 3C21 POPEs 387      36.269  20.429  54.813  1.00  0.00           C
ATOM  10971 4C21 POPEs 387      36.339  21.429  53.643  1.00  0.00           C
ATOM  10974 5C21 POPEs 387      35.039  22.219  53.493  1.00  0.00           C
ATOM  10977 6C21 POPEs 387      35.159  23.409  52.533  1.00  0.00           C
ATOM  10980 7C21 POPEs 387      33.799  24.049  52.222  1.00  0.00           C
ATOM  10983 8C21 POPEs 387      33.909  25.289  51.333  1.00  0.00           C
ATOM  10987  C33 POPEs 387      42.989  15.899  64.243  1.00  0.00           C
ATOM  10990  C34 POPEs 387      43.519  16.349  62.873  1.00  0.00           C
ATOM  10993  C35 POPEs 387      42.459  16.239  61.773  1.00  0.00           C
ATOM  10996  C36 POPEs 387      42.959  16.779  60.433  1.00  0.00           C
ATOM  10999  C37 POPEs 387      41.869  16.749  59.363  1.00  0.00           C
ATOM  11002  C38 POPEs 387      42.339  17.329  58.023  1.00  0.00           C
ATOM  11005  C39 POPEs 387      41.169  17.569  57.062  1.00  0.00           C
ATOM  11008 0C31 POPEs 387      41.589  18.109  55.683  1.00  0.00           C
ATOM  11011 1C31 POPEs 387      42.359  17.069  54.853  1.00  0.00           C
ATOM  11014 2C31 POPEs 387      42.639  17.549  53.423  1.00  0.00           C
ATOM  11017 3C31 POPEs 387      43.189  16.429  52.543  1.00  0.00           C
ATOM  11020 4C31 POPEs 387      43.579  16.899  51.133  1.00  0.00           C
ATOM  11023 5C31 POPEs 387      44.109  15.779  50.233  1.00  0.00           C
ATOM  11026 6C31 POPEs 387      44.539  16.289  48.853  1.00  0.00           C
ATOM  11030  NH3 POPEt 388      43.899  59.909  35.113  1.00  0.00           N
ATOM  11034  C12 POPEt 388      43.549  60.149  33.663  1.00  0.00           C
ATOM  11037  C11 POPEt 388      44.819  60.429  32.833  1.00  0.00           C
ATOM  11040  P   POPEt 388      45.599  58.009  32.043  1.00  0.00           P
ATOM  11041  O13 POPEt 388      44.459  57.069  32.062  1.00  0.00           O
ATOM  11042  O14 POPEt 388      46.719  57.699  31.123  1.00  0.00           O
ATOM  11043  O11 POPEt 388      46.199  58.099  33.523  1.00  0.00           O
ATOM  11044  O12 POPEt 388      45.069  59.459  31.812  1.00  0.00           O
ATOM  11045  C1  POPEt 388      47.549  57.649  33.693  1.00  0.00           C
ATOM  11048  C2  POPEt 388      48.019  57.569  35.173  1.00  0.00           C
ATOM  11050  O21 POPEt 388      47.249  56.669  35.993  1.00  0.00           O
ATOM  11051  C21 POPEt 388      46.089  56.989  36.523  1.00  0.00           C
ATOM  11052  O22 POPEt 388      45.379  57.929  36.213  1.00  0.00           O
ATOM  11053  C22 POPEt 388      45.729  55.859  37.523  1.00  0.00           C
ATOM  11056  C3  POPEt 388      48.189  58.999  35.743  1.00  0.00           C
ATOM  11059  O31 POPEt 388      48.899  59.069  36.983  1.00  0.00           O
ATOM  11060  C31 POPEt 388      48.239  59.709  37.933  1.00  0.00           C
ATOM  11061  O32 POPEt 388      47.029  59.709  38.103  1.00  0.00           O
ATOM  11062  C32 POPEt 388      49.249  60.549  38.713  1.00  0.00           C
ATOM  11065  C23 POPEt 388      45.259  56.289  38.943  1.00  0.00           C
ATOM  11068  C24 POPEt 388      46.209  55.949  40.113  1.00  0.00           C
ATOM  11071  C25 POPEt 388      45.569  56.269  41.493  1.00  0.00           C
ATOM  11074  C26 POPEt 388      46.329  55.819  42.762  1.00  0.00           C
ATOM  11077  C27 POPEt 388      45.859  56.489  44.073  1.00  0.00           C
ATOM  11080  C28 POPEt 388      46.929  57.319  44.862  1.00  0.00           C
ATOM  11083  C29 POPEt 388      48.129  56.519  45.293  1.00  0.00           C
ATOM  11085 0C21 POPEt 388      48.779  56.519  46.483  1.00  0.00           C
ATOM  11087 1C21 POPEt 388      48.509  57.329  47.723  1.00  0.00           C
ATOM  11090 2C21 POPEt 388      49.669  58.289  48.063  1.00  0.00           C
ATOM  11093 3C21 POPEt 388      50.969  57.589  48.463  1.00  0.00           C
ATOM  11096 4C21 POPEt 388      52.109  58.559  48.833  1.00  0.00           C
ATOM  11099 5C21 POPEt 388      51.939  59.329  50.153  1.00  0.00           C
ATOM  11102 6C21 POPEt 388      51.619  58.429  51.353  1.00  0.00           C
ATOM  11105 7C21 POPEt 388      51.629  59.179  52.692  1.00  0.00           C
ATOM  11108 8C21 POPEt 388      51.199  58.309  53.883  1.00  0.00           C
ATOM  11112  C33 POPEt 388      49.759  59.869  39.983  1.00  0.00           C
ATOM  11115  C34 POPEt 388      49.059  60.419  41.243  1.00  0.00           C
ATOM  11118  C35 POPEt 388      49.779  60.089  42.552  1.00  0.00           C
ATOM  11121  C36 POPEt 388      49.799  61.279  43.503  1.00  0.00           C
ATOM  11124  C37 POPEt 388      50.159  60.899  44.943  1.00  0.00           C
ATOM  11127  C38 POPEt 388      50.269  62.159  45.803  1.00  0.00           C
ATOM  11130  C39 POPEt 388      50.549  61.899  47.283  1.00  0.00           C
ATOM  11133 0C31 POPEt 388      50.199  63.159  48.093  1.00  0.00           C
ATOM  11136 1C31 POPEt 388      50.219  62.969  49.613  1.00  0.00           C
ATOM  11139 2C31 POPEt 388      49.419  64.109  50.273  1.00  0.00           C
ATOM  11142 3C31 POPEt 388      49.569  64.179  51.803  1.00  0.00           C
ATOM  11145 4C31 POPEt 388      49.099  62.929  52.533  1.00  0.00           C
ATOM  11148 5C31 POPEt 388      49.099  63.119  54.053  1.00  0.00           C
ATOM  11151 6C31 POPEt 388      48.769  61.839  54.823  1.00  0.00           C
ATOM  11155  NH3 POPEu 389      92.939  17.519  29.163  1.00  0.00           N
ATOM  11159  C12 POPEu 389      91.709  16.819  28.693  1.00  0.00           C
ATOM  11162  C11 POPEu 389      92.039  15.379  28.303  1.00  0.00           C
ATOM  11165  P   POPEu 389      90.099  14.019  29.433  1.00  0.00           P
ATOM  11166  O13 POPEu 389      88.719  14.559  29.543  1.00  0.00           O
ATOM  11167  O14 POPEu 389      90.289  12.549  29.403  1.00  0.00           O
ATOM  11168  O11 POPEu 389      90.939  14.589  30.653  1.00  0.00           O
ATOM  11169  O12 POPEu 389      90.829  14.639  28.163  1.00  0.00           O
ATOM  11170  C1  POPEu 389      91.329  13.619  31.653  1.00  0.00           C
ATOM  11173  C2  POPEu 389      91.899  14.259  32.943  1.00  0.00           C
ATOM  11175  O21 POPEu 389      91.669  13.349  34.043  1.00  0.00           O
ATOM  11176  C21 POPEu 389      92.509  12.309  34.083  1.00  0.00           C
ATOM  11177  O22 POPEu 389      93.449  12.149  33.312  1.00  0.00           O
ATOM  11178  C22 POPEu 389      92.059  11.289  35.133  1.00  0.00           C
ATOM  11181  C3  POPEu 389      91.249  15.629  33.253  1.00  0.00           C
ATOM  11184  O31 POPEu 389      91.949  16.239  34.363  1.00  0.00           O
ATOM  11185  C31 POPEu 389      91.249  16.349  35.493  1.00  0.00           C
ATOM  11186  O32 POPEu 389      90.039  16.289  35.563  1.00  0.00           O
ATOM  11187  C32 POPEu 389      92.209  16.609  36.643  1.00  0.00           C
ATOM  11190  C23 POPEu 389      93.009  10.069  35.263  1.00  0.00           C
ATOM  11193  C24 POPEu 389      92.659   9.139  36.443  1.00  0.00           C
ATOM  11196  C25 POPEu 389      93.319   9.539  37.773  1.00  0.00           C
ATOM  11199  C26 POPEu 389      94.769   9.069  37.933  1.00  0.00           C
ATOM  11202  C27 POPEu 389      95.439   9.629  39.193  1.00  0.00           C
ATOM  11205  C28 POPEu 389      96.039   8.569  40.143  1.00  0.00           C
ATOM  11208  C29 POPEu 389      95.019   7.669  40.793  1.00  0.00           C
ATOM  11210 0C21 POPEu 389      95.319   6.679  41.653  1.00  0.00           C
ATOM  11212 1C21 POPEu 389      96.719   6.319  42.083  1.00  0.00           C
ATOM  11215 2C21 POPEu 389      97.289   7.279  43.153  1.00  0.00           C
ATOM  11218 3C21 POPEu 389      98.819   7.409  43.063  1.00  0.00           C
ATOM  11221 4C21 POPEu 389      99.399   8.519  43.953  1.00  0.00           C
ATOM  11224 5C21 POPEu 389      99.239   8.249  45.452  1.00  0.00           C
ATOM  11227 6C21 POPEu 389      99.859   9.349  46.313  1.00  0.00           C
ATOM  11230 7C21 POPEu 389      99.849   9.019  47.812  1.00  0.00           C
ATOM  11233 8C21 POPEu 389     100.379  10.149  48.682  1.00  0.00           C
ATOM  11237  C33 POPEu 389      91.609  16.249  38.023  1.00  0.00           C
ATOM  11240  C34 POPEu 389      91.109  17.489  38.773  1.00  0.00           C
ATOM  11243  C35 POPEu 389      90.189  17.139  39.943  1.00  0.00           C
ATOM  11246  C36 POPEu 389      90.889  16.349  41.053  1.00  0.00           C
ATOM  11249  C37 POPEu 389      90.019  16.249  42.313  1.00  0.00           C
ATOM  11252  C38 POPEu 389      90.789  16.379  43.633  1.00  0.00           C
ATOM  11255  C39 POPEu 389      89.829  16.359  44.823  1.00  0.00           C
ATOM  11258 0C31 POPEu 389      90.479  16.579  46.203  1.00  0.00           C
ATOM  11261 1C31 POPEu 389      89.439  16.509  47.323  1.00  0.00           C
ATOM  11264 2C31 POPEu 389      89.969  16.869  48.713  1.00  0.00           C
ATOM  11267 3C31 POPEu 389      90.199  18.379  48.913  1.00  0.00           C
ATOM  11270 4C31 POPEu 389      90.189  18.789  50.393  1.00  0.00           C
ATOM  11273 5C31 POPEu 389      90.429  20.289  50.613  1.00  0.00           C
ATOM  11276 6C31 POPEu 389      90.309  20.709  52.083  1.00  0.00           C
ATOM  11280  NH3 POPEv 390      75.799 120.069  73.562  1.00  0.00           N
ATOM  11284  C12 POPEv 390      75.919 118.599  73.723  1.00  0.00           C
ATOM  11287  C11 POPEv 390      74.749 117.849  73.072  1.00  0.00           C
ATOM  11290  P   POPEv 390      75.879 115.469  72.982  1.00  0.00           P
ATOM  11291  O13 POPEv 390      76.609 116.009  71.833  1.00  0.00           O
ATOM  11292  O14 POPEv 390      76.709 115.049  74.133  1.00  0.00           O
ATOM  11293  O11 POPEv 390      74.969 114.249  72.521  1.00  0.00           O
ATOM  11294  O12 POPEv 390      74.769 116.479  73.473  1.00  0.00           O
ATOM  11295  C1  POPEv 390      74.119 114.379  71.383  1.00  0.00           C
ATOM  11298  C2  POPEv 390      74.269 113.149  70.453  1.00  0.00           C
ATOM  11300  O21 POPEv 390      73.259 113.159  69.423  1.00  0.00           O
ATOM  11301  C21 POPEv 390      73.529 113.979  68.422  1.00  0.00           C
ATOM  11302  O22 POPEv 390      74.499 114.699  68.323  1.00  0.00           O
ATOM  11303  C22 POPEv 390      72.469 113.809  67.333  1.00  0.00           C
ATOM  11306  C3  POPEv 390      74.149 111.799  71.223  1.00  0.00           C
ATOM  11309  O31 POPEv 390      74.139 110.719  70.273  1.00  0.00           O
ATOM  11310  C31 POPEv 390      72.959 110.299  69.863  1.00  0.00           C
ATOM  11311  O32 POPEv 390      71.879 110.579  70.353  1.00  0.00           O
ATOM  11312  C32 POPEv 390      73.139 109.419  68.643  1.00  0.00           C
ATOM  11315  C23 POPEv 390      72.219 115.139  66.592  1.00  0.00           C
ATOM  11318  C24 POPEv 390      71.089 115.059  65.562  1.00  0.00           C
ATOM  11321  C25 POPEv 390      71.239 114.009  64.452  1.00  0.00           C
ATOM  11324  C26 POPEv 390      72.279 114.349  63.373  1.00  0.00           C
ATOM  11327  C27 POPEv 390      72.119 113.479  62.123  1.00  0.00           C
ATOM  11330  C28 POPEv 390      73.029 113.889  60.943  1.00  0.00           C
ATOM  11333  C29 POPEv 390      72.489 115.039  60.143  1.00  0.00           C
ATOM  11335 0C21 POPEv 390      72.809 115.319  58.862  1.00  0.00           C
ATOM  11337 1C21 POPEv 390      73.819 114.569  58.033  1.00  0.00           C
ATOM  11340 2C21 POPEv 390      74.299 115.349  56.793  1.00  0.00           C
ATOM  11343 3C21 POPEv 390      73.179 115.619  55.772  1.00  0.00           C
ATOM  11346 4C21 POPEv 390      73.719 116.019  54.382  1.00  0.00           C
ATOM  11349 5C21 POPEv 390      72.609 116.159  53.323  1.00  0.00           C
ATOM  11352 6C21 POPEv 390      71.639 117.309  53.592  1.00  0.00           C
ATOM  11355 7C21 POPEv 390      70.919 117.799  52.323  1.00  0.00           C
ATOM  11358 8C21 POPEv 390      70.119 119.079  52.552  1.00  0.00           C
ATOM  11362  C33 POPEv 390      72.879 110.209  67.353  1.00  0.00           C
ATOM  11365  C34 POPEv 390      73.289 109.389  66.143  1.00  0.00           C
ATOM  11368  C35 POPEv 390      73.339 110.209  64.842  1.00  0.00           C
ATOM  11371  C36 POPEv 390      73.709 109.259  63.703  1.00  0.00           C
ATOM  11374  C37 POPEv 390      73.989 109.889  62.333  1.00  0.00           C
ATOM  11377  C38 POPEv 390      74.459 108.779  61.393  1.00  0.00           C
ATOM  11380  C39 POPEv 390      74.669 109.149  59.933  1.00  0.00           C
ATOM  11383 0C31 POPEv 390      75.629 110.319  59.683  1.00  0.00           C
ATOM  11386 1C31 POPEv 390      76.039 110.329  58.212  1.00  0.00           C
ATOM  11389 2C31 POPEv 390      76.909 111.519  57.813  1.00  0.00           C
[truncated: 1,855,959 more chars]
