# Supplementary material for: Characterizing Membrane Association and Periplasmic Transfer of Bacterial Lipoproteins through Molecular Dynamics Simulations
Source: Structure. 2020 Apr 7;28(4):475–487.e3. doi: 10.1016/j.str.2020.01.012 (PMC7139219; doi:10.1016/j.str.2020.01.012)
Supplement: Data S3. Final Coordinates from Simulations (M–X), Related to Figure 3 [file mmc5.zip › M-X/MLTC-2-atomistic.pdb]

TITLE     Protein
REMARK    THIS IS A SIMULATION BOX
CRYST1  129.269  129.269  140.304  90.00  90.00  90.00 P 1           1
MODEL        1
ATOM      1  N   CYSTA   1      48.305  72.854  71.632  1.00  0.00           N
ATOM      3  CA  CYSTA   1      48.885  73.075  72.942  1.00  0.00           C
ATOM      5  C   CYSTA   1      48.175  74.174  73.722  1.00  0.00           C
ATOM      6  O   CYSTA   1      48.675  75.285  73.932  1.00  0.00           O
ATOM      7  CB  CYSTA   1      50.455  73.096  73.052  1.00  0.00           C
ATOM     10  SG  CYSTA   1      51.375  71.475  72.962  1.00  0.00           S
ATOM     11  C1  CYSTA   1      50.465  70.635  71.652  1.00  0.00           C
ATOM     14  CA1 CYSTA   1      48.855  73.315  70.492  1.00  0.00           C
ATOM     15  OA1 CYSTA   1      49.455  74.385  70.462  1.00  0.00           O
ATOM     16  CA2 CYSTA   1      48.785  72.456  69.282  1.00  0.00           C
ATOM     19  C11 CYSTA   1      50.985  69.354  70.952  1.00  0.00           C
ATOM     21  O11 CYSTA   1      51.025  68.205  71.822  1.00  0.00           O
ATOM     22  CX1 CYSTA   1      50.535  67.036  71.342  1.00  0.00           C
ATOM     23  OX1 CYSTA   1      49.755  66.325  71.942  1.00  0.00           O
ATOM     24  CX2 CYSTA   1      51.115  66.706  69.952  1.00  0.00           C
ATOM     27  C12 CYSTA   1      52.275  69.605  70.112  1.00  0.00           C
ATOM     30  O12 CYSTA   1      53.495  69.736  70.862  1.00  0.00           O
ATOM     31  CD1 CYSTA   1      54.645  69.835  70.152  1.00  0.00           C
ATOM     32  OD1 CYSTA   1      55.625  70.424  70.532  1.00  0.00           O
ATOM     33  CD2 CYSTA   1      54.625  69.166  68.762  1.00  0.00           C
ATOM     36  CA3 CYSTA   1      47.435  72.575  68.592  1.00  0.00           C
ATOM     39  CA4 CYSTA   1      46.965  71.225  68.032  1.00  0.00           C
ATOM     42  CA5 CYSTA   1      45.565  71.325  67.422  1.00  0.00           C
ATOM     45  CA6 CYSTA   1      45.335  72.575  66.562  1.00  0.00           C
ATOM     48  CA7 CYSTA   1      46.355  72.695  65.432  1.00  0.00           C
ATOM     51  CA8 CYSTA   1      46.525  74.126  64.942  1.00  0.00           C
ATOM     54  CA9 CYSTA   1      47.715  74.236  63.992  1.00  0.00           C
ATOM     57 0CA1 CYSTA   1      47.265  74.295  62.532  1.00  0.00           C
ATOM     60 1CA1 CYSTA   1      48.445  74.166  61.582  1.00  0.00           C
ATOM     63 2CA1 CYSTA   1      48.025  74.445  60.132  1.00  0.00           C
ATOM     66 3CA1 CYSTA   1      49.245  74.585  59.222  1.00  0.00           C
ATOM     69 4CA1 CYSTA   1      49.055  73.886  57.872  1.00  0.00           C
ATOM     72 5CA1 CYSTA   1      47.945  74.494  57.022  1.00  0.00           C
ATOM     75 6CA1 CYSTA   1      47.955  73.924  55.612  1.00  0.00           C
ATOM     79  CD3 CYSTA   1      54.125  70.105  67.642  1.00  0.00           C
ATOM     82  CD4 CYSTA   1      52.835  69.705  66.872  1.00  0.00           C
ATOM     85  CD5 CYSTA   1      51.865  70.876  66.572  1.00  0.00           C
ATOM     88  CD6 CYSTA   1      52.585  72.205  66.342  1.00  0.00           C
ATOM     91  CD7 CYSTA   1      51.865  73.265  65.512  1.00  0.00           C
ATOM     94  CD8 CYSTA   1      52.905  74.245  64.932  1.00  0.00           C
ATOM     97  CD9 CYSTA   1      52.335  75.295  63.982  1.00  0.00           C
ATOM    100 0CD1 CYSTA   1      53.435  75.926  63.122  1.00  0.00           C
ATOM    103 1CD1 CYSTA   1      53.315  75.515  61.652  1.00  0.00           C
ATOM    106 2CD1 CYSTA   1      54.275  76.246  60.702  1.00  0.00           C
ATOM    109 3CD1 CYSTA   1      53.805  76.165  59.242  1.00  0.00           C
ATOM    112 4CD1 CYSTA   1      54.115  74.825  58.562  1.00  0.00           C
ATOM    115 5CD1 CYSTA   1      53.025  74.435  57.562  1.00  0.00           C
ATOM    118 6CD1 CYSTA   1      53.415  73.265  56.652  1.00  0.00           C
ATOM    122  CX3 CYSTA   1      50.735  65.385  69.242  1.00  0.00           C
ATOM    125  CX4 CYSTA   1      51.495  65.376  67.902  1.00  0.00           C
ATOM    128  CX5 CYSTA   1      51.265  64.166  66.982  1.00  0.00           C
ATOM    131  CX6 CYSTA   1      52.285  64.126  65.832  1.00  0.00           C
ATOM    134  CX7 CYSTA   1      52.255  62.795  65.052  1.00  0.00           C
ATOM    137  CX8 CYSTA   1      53.535  62.485  64.242  1.00  0.00           C
ATOM    140  CX9 CYSTA   1      54.095  61.134  64.622  1.00  0.00           C
ATOM    142 0CX1 CYSTA   1      55.065  60.385  64.062  1.00  0.00           C
ATOM    144 1CX1 CYSTA   1      55.975  60.674  62.902  1.00  0.00           C
ATOM    147 2CX1 CYSTA   1      57.035  59.545  62.812  1.00  0.00           C
ATOM    150 3CX1 CYSTA   1      58.065  59.564  63.952  1.00  0.00           C
ATOM    153 4CX1 CYSTA   1      59.005  58.345  63.952  1.00  0.00           C
ATOM    156 5CX1 CYSTA   1      60.295  58.616  64.732  1.00  0.00           C
ATOM    159 6CX1 CYSTA   1      61.145  57.355  65.022  1.00  0.00           C
ATOM    162 7CX1 CYSTA   1      62.505  57.724  65.642  1.00  0.00           C
ATOM    165 8CX1 CYSTA   1      63.335  56.526  66.092  1.00  0.00           C
ATOM    169  N   SER A   2      46.985  73.805  74.252  1.00  0.00           N
ATOM    171  CA  SER A   2      46.605  74.135  75.622  1.00  0.00           C
ATOM    173  CB  SER A   2      46.165  75.604  75.862  1.00  0.00           C
ATOM    176  OG  SER A   2      45.815  75.876  77.232  1.00  0.00           O
ATOM    178  C   SER A   2      45.585  73.115  76.102  1.00  0.00           C
ATOM    179  O   SER A   2      44.525  73.365  76.682  1.00  0.00           O
ATOM    180  N   THR A   3      45.995  71.854  75.862  1.00  0.00           N
ATOM    182  CA  THR A   3      45.475  70.585  76.342  1.00  0.00           C
ATOM    184  CB  THR A   3      45.695  69.465  75.292  1.00  0.00           C
ATOM    186  OG1 THR A   3      46.185  70.005  74.062  1.00  0.00           O
ATOM    188  CG2 THR A   3      44.395  68.736  74.972  1.00  0.00           C
ATOM    192  C   THR A   3      46.285  70.295  77.612  1.00  0.00           C
ATOM    193  O   THR A   3      47.435  70.675  77.702  1.00  0.00           O
ATOM    194  N   THR A   4      45.785  69.666  78.682  1.00  0.00           N
ATOM    196  CA  THR A   4      45.275  68.306  78.712  1.00  0.00           C
ATOM    198  CB  THR A   4      46.315  67.264  79.172  1.00  0.00           C
ATOM    200  OG1 THR A   4      46.565  67.255  80.582  1.00  0.00           O
ATOM    202  CG2 THR A   4      47.655  67.505  78.452  1.00  0.00           C
ATOM    206  C   THR A   4      44.005  68.255  79.532  1.00  0.00           C
ATOM    207  O   THR A   4      43.815  67.415  80.412  1.00  0.00           O
ATOM    208  N   LYS A   5      43.075  69.166  79.202  1.00  0.00           N
ATOM    210  CA  LYS A   5      41.644  68.886  79.132  1.00  0.00           C
ATOM    212  CB  LYS A   5      40.835  70.195  79.272  1.00  0.00           C
ATOM    215  CG  LYS A   5      41.125  71.265  78.202  1.00  0.00           C
ATOM    218  CD  LYS A   5      40.305  72.555  78.372  1.00  0.00           C
ATOM    221  CE  LYS A   5      40.995  73.695  77.622  1.00  0.00           C
ATOM    224  NZ  LYS A   5      40.245  74.975  77.622  1.00  0.00           N
ATOM    228  C   LYS A   5      41.325  68.205  77.792  1.00  0.00           C
ATOM    229  O   LYS A   5      41.935  68.505  76.772  1.00  0.00           O
ATOM    230  N   LYS A   6      40.355  67.275  77.652  1.00  0.00           N
ATOM    232  CA  LYS A   6      39.455  66.715  78.622  1.00  0.00           C
ATOM    234  CB  LYS A   6      38.145  66.255  77.912  1.00  0.00           C
ATOM    237  CG  LYS A   6      38.305  65.035  76.982  1.00  0.00           C
ATOM    240  CD  LYS A   6      36.985  64.435  76.462  1.00  0.00           C
ATOM    243  CE  LYS A   6      36.495  65.045  75.152  1.00  0.00           C
ATOM    246  NZ  LYS A   6      35.405  64.225  74.622  1.00  0.00           N
ATOM    250  C   LYS A   6      40.185  65.585  79.372  1.00  0.00           C
ATOM    251  O   LYS A   6      41.275  65.165  78.992  1.00  0.00           O
ATOM    252  N   GLY A   7      39.655  65.045  80.482  1.00  0.00           N
ATOM    254  CA  GLY A   7      38.455  65.456  81.172  1.00  0.00           C
ATOM    257  C   GLY A   7      38.645  65.155  82.612  1.00  0.00           C
ATOM    258  O   GLY A   7      39.755  64.825  82.972  1.00  0.00           O
ATOM    259  N   ASP A   8      37.655  65.255  83.512  1.00  0.00           N
ATOM    261  CA  ASP A   8      36.305  65.645  83.252  1.00  0.00           C
ATOM    263  CB  ASP A   8      35.325  64.605  83.862  1.00  0.00           C
ATOM    266  CG  ASP A   8      33.895  64.915  83.482  1.00  0.00           C
ATOM    267  OD1 ASP A   8      32.975  64.346  84.122  1.00  0.00           O
ATOM    268  OD2 ASP A   8      33.715  65.685  82.492  1.00  0.00           O
ATOM    269  C   ASP A   8      36.155  67.045  83.862  1.00  0.00           C
ATOM    270  O   ASP A   8      36.575  67.285  84.982  1.00  0.00           O
ATOM    271  N   THR A   9      35.655  68.035  83.092  1.00  0.00           N
ATOM    273  CA  THR A   9      35.415  69.425  83.512  1.00  0.00           C
ATOM    275  CB  THR A   9      34.675  69.575  84.872  1.00  0.00           C
ATOM    277  OG1 THR A   9      33.565  70.456  84.742  1.00  0.00           O
ATOM    279  CG2 THR A   9      35.525  70.115  86.032  1.00  0.00           C
ATOM    283  C   THR A   9      36.675  70.276  83.472  1.00  0.00           C
ATOM    284  O   THR A   9      36.615  71.486  83.252  1.00  0.00           O
ATOM    285  N   TYR A  10      37.855  69.666  83.702  1.00  0.00           N
ATOM    287  CA  TYR A  10      39.135  70.295  83.942  1.00  0.00           C
ATOM    289  CB  TYR A  10      39.585  71.405  82.902  1.00  0.00           C
ATOM    292  CG  TYR A  10      40.205  72.736  83.312  1.00  0.00           C
ATOM    293  CD1 TYR A  10      40.895  73.035  84.502  1.00  0.00           C
ATOM    295  CE1 TYR A  10      41.465  74.295  84.722  1.00  0.00           C
ATOM    297  CZ  TYR A  10      41.445  75.245  83.702  1.00  0.00           C
ATOM    298  OH  TYR A  10      42.145  76.435  83.852  1.00  0.00           O
ATOM    300  CD2 TYR A  10      40.135  73.746  82.332  1.00  0.00           C
ATOM    302  CE2 TYR A  10      40.785  74.975  82.502  1.00  0.00           C
ATOM    304  C   TYR A  10      39.325  70.515  85.422  1.00  0.00           C
ATOM    305  O   TYR A  10      38.535  71.174  86.102  1.00  0.00           O
ATOM    306  N   ASN A  11      40.375  69.905  85.982  1.00  0.00           N
ATOM    308  CA  ASN A  11      40.715  69.885  87.372  1.00  0.00           C
ATOM    310  CB  ASN A  11      40.595  71.215  88.162  1.00  0.00           C
ATOM    313  CG  ASN A  11      41.165  70.986  89.562  1.00  0.00           C
ATOM    314  OD1 ASN A  11      40.505  71.165  90.582  1.00  0.00           O
ATOM    315  ND2 ASN A  11      42.415  70.495  89.562  1.00  0.00           N
ATOM    318  C   ASN A  11      40.015  68.795  88.122  1.00  0.00           C
ATOM    319  O   ASN A  11      40.675  68.065  88.852  1.00  0.00           O
ATOM    320  N   GLU A  12      38.705  68.595  87.912  1.00  0.00           N
ATOM    322  CA  GLU A  12      38.125  67.306  88.222  1.00  0.00           C
ATOM    324  CB  GLU A  12      36.555  67.345  88.182  1.00  0.00           C
ATOM    327  CG  GLU A  12      35.745  66.066  88.542  1.00  0.00           C
ATOM    330  CD  GLU A  12      34.225  66.206  88.542  1.00  0.00           C
ATOM    331  OE1 GLU A  12      33.565  65.236  89.012  1.00  0.00           O
ATOM    332  OE2 GLU A  12      33.685  67.245  88.082  1.00  0.00           O
ATOM    333  C   GLU A  12      38.925  66.255  87.422  1.00  0.00           C
ATOM    334  O   GLU A  12      39.175  66.376  86.222  1.00  0.00           O
ATOM    335  N   ALA A  13      39.555  65.305  88.142  1.00  0.00           N
ATOM    337  CA  ALA A  13      38.875  64.525  89.142  1.00  0.00           C
ATOM    339  CB  ALA A  13      37.945  63.655  88.282  1.00  0.00           C
ATOM    343  C   ALA A  13      39.795  63.755  90.152  1.00  0.00           C
ATOM    344  O   ALA A  13      41.005  63.795  90.052  1.00  0.00           O
ATOM    345  N   TRP A  14      39.205  63.026  91.142  1.00  0.00           N
ATOM    347  CA  TRP A  14      39.625  62.185  92.302  1.00  0.00           C
ATOM    349  CB  TRP A  14      39.045  62.724  93.642  1.00  0.00           C
ATOM    352  CG  TRP A  14      39.645  63.876  94.392  1.00  0.00           C
ATOM    353  CD1 TRP A  14      39.345  64.035  95.712  1.00  0.00           C
ATOM    355  NE1 TRP A  14      39.355  65.376  96.032  1.00  0.00           N
ATOM    357  CE2 TRP A  14      39.705  66.095  94.942  1.00  0.00           C
ATOM    358  CD2 TRP A  14      39.975  65.195  93.892  1.00  0.00           C
ATOM    359  CE3 TRP A  14      40.465  65.685  92.702  1.00  0.00           C
ATOM    361  CZ3 TRP A  14      40.465  67.056  92.482  1.00  0.00           C
ATOM    363  CZ2 TRP A  14      39.725  67.465  94.752  1.00  0.00           C
ATOM    365  CH2 TRP A  14      40.075  67.935  93.482  1.00  0.00           C
ATOM    367  C   TRP A  14      40.875  61.264  92.502  1.00  0.00           C
ATOM    368  O   TRP A  14      41.865  61.334  91.792  1.00  0.00           O
ATOM    369  N   VAL A  15      40.825  60.346  93.522  1.00  0.00           N
ATOM    371  CA  VAL A  15      41.885  59.556  94.212  1.00  0.00           C
ATOM    373  CB  VAL A  15      42.335  60.354  95.432  1.00  0.00           C
ATOM    375  CG1 VAL A  15      43.045  59.494  96.502  1.00  0.00           C
ATOM    379  CG2 VAL A  15      43.225  61.505  94.922  1.00  0.00           C
ATOM    383  C   VAL A  15      41.365  58.115  94.562  1.00  0.00           C
ATOM    384  O   VAL A  15      40.155  57.966  94.462  1.00  0.00           O
ATOM    385  N   LYS A  16      42.195  57.045  94.912  1.00  0.00           N
ATOM    387  CA  LYS A  16      41.905  55.876  95.832  1.00  0.00           C
ATOM    389  CB  LYS A  16      40.615  55.014  95.572  1.00  0.00           C
ATOM    392  CG  LYS A  16      39.335  55.695  96.082  1.00  0.00           C
ATOM    395  CD  LYS A  16      38.295  54.814  96.802  1.00  0.00           C
ATOM    398  CE  LYS A  16      37.315  54.135  95.852  1.00  0.00           C
ATOM    401  NZ  LYS A  16      36.245  53.486  96.632  1.00  0.00           N
ATOM    405  C   LYS A  16      43.095  54.944  96.222  1.00  0.00           C
ATOM    406  O   LYS A  16      44.135  54.985  95.572  1.00  0.00           O
ATOM    407  N   ASP A  17      42.945  54.115  97.312  1.00  0.00           N
ATOM    409  CA  ASP A  17      43.955  53.416  98.132  1.00  0.00           C
ATOM    411  CB  ASP A  17      43.895  54.104  99.542  1.00  0.00           C
ATOM    414  CG  ASP A  17      44.845  53.564 100.592  1.00  0.00           C
ATOM    415  OD1 ASP A  17      44.445  53.465 101.782  1.00  0.00           O
ATOM    416  OD2 ASP A  17      46.025  53.325 100.232  1.00  0.00           O
ATOM    417  C   ASP A  17      43.755  51.885  98.322  1.00  0.00           C
ATOM    418  O   ASP A  17      42.645  51.456  98.622  1.00  0.00           O
ATOM    419  N   THR A  18      44.795  51.014  98.212  1.00  0.00           N
ATOM    421  CA  THR A  18      44.745  49.595  98.652  1.00  0.00           C
ATOM    423  CB  THR A  18      43.785  48.634  97.892  1.00  0.00           C
ATOM    425  OG1 THR A  18      42.725  48.255  98.752  1.00  0.00           O
ATOM    427  CG2 THR A  18      44.385  47.296  97.422  1.00  0.00           C
ATOM    431  C   THR A  18      46.135  49.005  98.672  1.00  0.00           C
ATOM    432  O   THR A  18      46.845  48.974  97.662  1.00  0.00           O
ATOM    433  N   ASN A  19      46.615  48.535  99.852  1.00  0.00           N
ATOM    435  CA  ASN A  19      48.055  48.384 100.052  1.00  0.00           C
ATOM    437  CB  ASN A  19      48.555  48.935 101.412  1.00  0.00           C
ATOM    440  CG  ASN A  19      48.575  50.456 101.302  1.00  0.00           C
ATOM    441  OD1 ASN A  19      49.625  51.046 101.052  1.00  0.00           O
ATOM    442  ND2 ASN A  19      47.375  51.064 101.402  1.00  0.00           N
ATOM    445  C   ASN A  19      48.595  47.005  99.852  1.00  0.00           C
ATOM    446  O   ASN A  19      48.035  45.975 100.202  1.00  0.00           O
ATOM    447  N   GLY A  20      49.775  46.965  99.262  1.00  0.00           N
ATOM    449  CA  GLY A  20      50.645  45.814  99.342  1.00  0.00           C
ATOM    452  C   GLY A  20      51.975  46.435  99.132  1.00  0.00           C
ATOM    453  O   GLY A  20      52.255  46.875  98.012  1.00  0.00           O
ATOM    454  N   PHE A  21      52.745  46.545 100.212  1.00  0.00           N
ATOM    456  CA  PHE A  21      54.025  47.215 100.232  1.00  0.00           C
ATOM    458  CB  PHE A  21      54.955  46.785  99.042  1.00  0.00           C
ATOM    461  CG  PHE A  21      55.215  47.846  97.992  1.00  0.00           C
ATOM    462  CD1 PHE A  21      56.175  47.535  97.012  1.00  0.00           C
ATOM    464  CE1 PHE A  21      56.644  48.505  96.122  1.00  0.00           C
ATOM    466  CZ  PHE A  21      56.155  49.806  96.192  1.00  0.00           C
ATOM    468  CD2 PHE A  21      54.665  49.146  97.992  1.00  0.00           C
ATOM    470  CE2 PHE A  21      55.145  50.126  97.112  1.00  0.00           C
ATOM    472  C   PHE A  21      54.605  46.994 101.622  1.00  0.00           C
ATOM    473  O   PHE A  21      55.595  46.285 101.812  1.00  0.00           O
ATOM    474  N   ASP A  22      53.915  47.566 102.632  1.00  0.00           N
ATOM    476  CA  ASP A  22      54.265  47.706 104.032  1.00  0.00           C
ATOM    478  CB  ASP A  22      52.915  47.865 104.772  1.00  0.00           C
ATOM    481  CG  ASP A  22      52.495  49.325 104.722  1.00  0.00           C
ATOM    482  OD1 ASP A  22      53.265  50.215 105.162  1.00  0.00           O
ATOM    483  OD2 ASP A  22      51.335  49.564 104.292  1.00  0.00           O
ATOM    484  C   ASP A  22      55.115  46.625 104.702  1.00  0.00           C
ATOM    485  O   ASP A  22      56.255  46.846 105.092  1.00  0.00           O
ATOM    486  N   ILE A  23      54.575  45.405 104.862  1.00  0.00           N
ATOM    488  CA  ILE A  23      55.205  44.354 105.652  1.00  0.00           C
ATOM    490  CB  ILE A  23      54.305  43.115 105.792  1.00  0.00           C
ATOM    492  CG2 ILE A  23      52.855  43.595 105.992  1.00  0.00           C
ATOM    496  CG1 ILE A  23      54.435  42.064 104.652  1.00  0.00           C
ATOM    499  CD  ILE A  23      53.585  40.814 104.872  1.00  0.00           C
ATOM    503  C   ILE A  23      56.574  43.974 105.082  1.00  0.00           C
ATOM    504  O   ILE A  23      57.555  43.774 105.792  1.00  0.00           O
ATOM    505  N   LEU A  24      56.644  43.904 103.742  1.00  0.00           N
ATOM    507  CA  LEU A  24      57.824  43.634 102.962  1.00  0.00           C
ATOM    509  CB  LEU A  24      57.425  43.354 101.502  1.00  0.00           C
ATOM    512  CG  LEU A  24      58.225  42.264 100.752  1.00  0.00           C
ATOM    514  CD1 LEU A  24      59.705  42.615 100.582  1.00  0.00           C
ATOM    518  CD2 LEU A  24      58.045  40.876 101.392  1.00  0.00           C
ATOM    522  C   LEU A  24      58.845  44.744 103.082  1.00  0.00           C
ATOM    523  O   LEU A  24      60.035  44.486 103.252  1.00  0.00           O
ATOM    524  N   MET A  25      58.415  46.025 103.052  1.00  0.00           N
ATOM    526  CA  MET A  25      59.295  47.155 103.332  1.00  0.00           C
ATOM    528  CB  MET A  25      58.555  48.494 103.142  1.00  0.00           C
ATOM    531  CG  MET A  25      59.195  49.725 103.822  1.00  0.00           C
ATOM    534  SD  MET A  25      59.055  51.194 102.812  1.00  0.00           S
ATOM    535  CE  MET A  25      60.435  50.666 101.752  1.00  0.00           C
ATOM    539  C   MET A  25      59.895  47.166 104.702  1.00  0.00           C
ATOM    540  O   MET A  25      61.105  47.335 104.882  1.00  0.00           O
ATOM    541  N   GLY A  26      59.045  46.935 105.732  1.00  0.00           N
ATOM    543  CA  GLY A  26      59.485  46.846 107.112  1.00  0.00           C
ATOM    546  C   GLY A  26      60.465  45.736 107.322  1.00  0.00           C
ATOM    547  O   GLY A  26      61.475  45.865 107.992  1.00  0.00           O
ATOM    548  N   GLN A  27      60.215  44.595 106.662  1.00  0.00           N
ATOM    550  CA  GLN A  27      61.115  43.486 106.832  1.00  0.00           C
ATOM    552  CB  GLN A  27      60.355  42.155 106.672  1.00  0.00           C
ATOM    555  CG  GLN A  27      60.394  41.456 105.302  1.00  0.00           C
ATOM    558  CD  GLN A  27      59.735  40.084 105.412  1.00  0.00           C
ATOM    559  OE1 GLN A  27      60.405  39.055 105.422  1.00  0.00           O
ATOM    560  NE2 GLN A  27      58.385  40.045 105.502  1.00  0.00           N
ATOM    563  C   GLN A  27      62.345  43.564 105.932  1.00  0.00           C
ATOM    564  O   GLN A  27      63.375  42.975 106.262  1.00  0.00           O
ATOM    565  N   PHE A  28      62.335  44.325 104.822  1.00  0.00           N
ATOM    567  CA  PHE A  28      63.535  44.725 104.112  1.00  0.00           C
ATOM    569  CB  PHE A  28      63.145  45.475 102.792  1.00  0.00           C
ATOM    572  CG  PHE A  28      64.305  46.116 102.052  1.00  0.00           C
ATOM    573  CD1 PHE A  28      65.075  45.365 101.162  1.00  0.00           C
ATOM    575  CE1 PHE A  28      66.085  45.965 100.392  1.00  0.00           C
ATOM    577  CZ  PHE A  28      66.355  47.325 100.552  1.00  0.00           C
ATOM    579  CD2 PHE A  28      64.585  47.485 102.192  1.00  0.00           C
ATOM    581  CE2 PHE A  28      65.625  48.075 101.462  1.00  0.00           C
ATOM    583  C   PHE A  28      64.505  45.535 104.962  1.00  0.00           C
ATOM    584  O   PHE A  28      65.695  45.245 105.012  1.00  0.00           O
ATOM    585  N   ALA A  29      63.975  46.526 105.722  1.00  0.00           N
ATOM    587  CA  ALA A  29      64.685  47.215 106.782  1.00  0.00           C
ATOM    589  CB  ALA A  29      63.835  48.395 107.292  1.00  0.00           C
ATOM    593  C   ALA A  29      65.105  46.285 107.922  1.00  0.00           C
ATOM    594  O   ALA A  29      66.255  46.295 108.372  1.00  0.00           O
ATOM    595  N   HIS A  30      64.245  45.365 108.382  1.00  0.00           N
ATOM    597  CA  HIS A  30      64.655  44.354 109.342  1.00  0.00           C
ATOM    599  CB  HIS A  30      63.455  43.486 109.812  1.00  0.00           C
ATOM    602  ND1 HIS A  30      64.175  43.005 112.132  1.00  0.00           N
ATOM    603  CG  HIS A  30      63.785  42.514 110.912  1.00  0.00           C
ATOM    604  CE1 HIS A  30      64.435  41.945 112.872  1.00  0.00           C
ATOM    606  NE2 HIS A  30      64.195  40.795 112.202  1.00  0.00           N
ATOM    608  CD2 HIS A  30      63.755  41.155 110.942  1.00  0.00           C
ATOM    610  C   HIS A  30      65.795  43.455 108.862  1.00  0.00           C
ATOM    611  O   HIS A  30      66.725  43.155 109.592  1.00  0.00           O
ATOM    612  N   ASN A  31      65.795  43.015 107.572  1.00  0.00           N
ATOM    614  CA  ASN A  31      66.925  42.335 106.952  1.00  0.00           C
ATOM    616  CB  ASN A  31      66.635  41.965 105.462  1.00  0.00           C
ATOM    619  CG  ASN A  31      65.565  40.895 105.332  1.00  0.00           C
ATOM    620  OD1 ASN A  31      65.555  39.925 106.092  1.00  0.00           O
ATOM    621  ND2 ASN A  31      64.645  41.035 104.362  1.00  0.00           N
ATOM    624  C   ASN A  31      68.205  43.155 106.932  1.00  0.00           C
ATOM    625  O   ASN A  31      69.285  42.675 107.302  1.00  0.00           O
ATOM    626  N   ILE A  32      68.095  44.435 106.522  1.00  0.00           N
ATOM    628  CA  ILE A  32      69.215  45.354 106.462  1.00  0.00           C
ATOM    630  CB  ILE A  32      68.875  46.596 105.622  1.00  0.00           C
ATOM    632  CG2 ILE A  32      68.455  47.826 106.462  1.00  0.00           C
ATOM    636  CG1 ILE A  32      70.025  46.975 104.672  1.00  0.00           C
ATOM    639  CD  ILE A  32      71.185  47.685 105.372  1.00  0.00           C
ATOM    643  C   ILE A  32      69.784  45.635 107.852  1.00  0.00           C
ATOM    644  O   ILE A  32      70.995  45.585 108.062  1.00  0.00           O
ATOM    645  N   GLU A  33      68.915  45.845 108.862  1.00  0.00           N
ATOM    647  CA  GLU A  33      69.245  45.924 110.272  1.00  0.00           C
ATOM    649  CB  GLU A  33      67.985  46.204 111.122  1.00  0.00           C
ATOM    652  CG  GLU A  33      67.535  47.685 111.082  1.00  0.00           C
ATOM    655  CD  GLU A  33      66.245  47.896 111.862  1.00  0.00           C
ATOM    656  OE1 GLU A  33      66.215  47.584 113.082  1.00  0.00           O
ATOM    657  OE2 GLU A  33      65.275  48.395 111.242  1.00  0.00           O
ATOM    658  C   GLU A  33      69.885  44.685 110.822  1.00  0.00           C
ATOM    659  O   GLU A  33      70.784  44.744 111.652  1.00  0.00           O
ATOM    660  N   ASN A  34      69.435  43.505 110.362  1.00  0.00           N
ATOM    662  CA  ASN A  34      69.855  42.236 110.902  1.00  0.00           C
ATOM    664  CB  ASN A  34      68.865  41.134 110.452  1.00  0.00           C
ATOM    667  CG  ASN A  34      69.105  39.814 111.172  1.00  0.00           C
ATOM    668  OD1 ASN A  34      68.585  39.615 112.272  1.00  0.00           O
ATOM    669  ND2 ASN A  34      69.795  38.854 110.542  1.00  0.00           N
ATOM    672  C   ASN A  34      71.295  41.875 110.532  1.00  0.00           C
ATOM    673  O   ASN A  34      72.005  41.155 111.232  1.00  0.00           O
ATOM    674  N   ILE A  35      71.765  42.415 109.402  1.00  0.00           N
ATOM    676  CA  ILE A  35      73.095  42.166 108.922  1.00  0.00           C
ATOM    678  CB  ILE A  35      73.035  41.625 107.492  1.00  0.00           C
ATOM    680  CG2 ILE A  35      72.824  42.715 106.432  1.00  0.00           C
ATOM    684  CG1 ILE A  35      74.235  40.705 107.132  1.00  0.00           C
ATOM    687  CD  ILE A  35      75.605  41.344 107.342  1.00  0.00           C
ATOM    691  C   ILE A  35      73.965  43.405 109.202  1.00  0.00           C
ATOM    692  O   ILE A  35      74.975  43.306 109.892  1.00  0.00           O
ATOM    693  N   TRP A  36      73.605  44.626 108.762  1.00  0.00           N
ATOM    695  CA  TRP A  36      74.445  45.795 108.972  1.00  0.00           C
ATOM    697  CB  TRP A  36      74.135  46.835 107.872  1.00  0.00           C
ATOM    700  CG  TRP A  36      74.575  46.474 106.492  1.00  0.00           C
ATOM    701  CD1 TRP A  36      73.875  45.765 105.572  1.00  0.00           C
ATOM    703  NE1 TRP A  36      74.644  45.565 104.462  1.00  0.00           N
ATOM    705  CE2 TRP A  36      75.825  46.186 104.612  1.00  0.00           C
ATOM    706  CD2 TRP A  36      75.795  46.854 105.862  1.00  0.00           C
ATOM    707  CE3 TRP A  36      76.815  47.724 106.202  1.00  0.00           C
ATOM    709  CZ3 TRP A  36      77.815  47.956 105.262  1.00  0.00           C
ATOM    711  CZ2 TRP A  36      76.894  46.305 103.742  1.00  0.00           C
ATOM    713  CH2 TRP A  36      77.894  47.205 104.092  1.00  0.00           C
ATOM    715  C   TRP A  36      74.275  46.445 110.332  1.00  0.00           C
ATOM    716  O   TRP A  36      75.195  47.015 110.882  1.00  0.00           O
ATOM    717  N   GLY A  37      73.095  46.334 110.972  1.00  0.00           N
ATOM    719  CA  GLY A  37      72.824  47.126 112.172  1.00  0.00           C
ATOM    722  C   GLY A  37      72.095  48.416 111.902  1.00  0.00           C
ATOM    723  O   GLY A  37      72.125  48.956 110.812  1.00  0.00           O
ATOM    724  N   PHE A  38      71.415  48.945 112.932  1.00  0.00           N
ATOM    726  CA  PHE A  38      70.445  50.024 112.862  1.00  0.00           C
ATOM    728  CB  PHE A  38      69.805  50.195 114.262  1.00  0.00           C
ATOM    731  CG  PHE A  38      68.665  51.194 114.242  1.00  0.00           C
ATOM    732  CD1 PHE A  38      68.845  52.555 114.542  1.00  0.00           C
ATOM    734  CE1 PHE A  38      67.785  53.455 114.452  1.00  0.00           C
ATOM    736  CZ  PHE A  38      66.515  53.005 114.052  1.00  0.00           C
ATOM    738  CD2 PHE A  38      67.385  50.744 113.882  1.00  0.00           C
ATOM    740  CE2 PHE A  38      66.314  51.646 113.772  1.00  0.00           C
ATOM    742  C   PHE A  38      71.025  51.344 112.402  1.00  0.00           C
ATOM    743  O   PHE A  38      70.445  52.095 111.612  1.00  0.00           O
ATOM    744  N   LYS A  39      72.235  51.646 112.892  1.00  0.00           N
ATOM    746  CA  LYS A  39      72.925  52.875 112.632  1.00  0.00           C
ATOM    748  CB  LYS A  39      74.175  53.045 113.532  1.00  0.00           C
ATOM    751  CG  LYS A  39      73.905  53.255 115.032  1.00  0.00           C
ATOM    754  CD  LYS A  39      73.375  52.025 115.782  1.00  0.00           C
ATOM    757  CE  LYS A  39      73.225  52.285 117.282  1.00  0.00           C
ATOM    760  NZ  LYS A  39      72.605  51.116 117.942  1.00  0.00           N
ATOM    764  C   LYS A  39      73.315  52.935 111.182  1.00  0.00           C
ATOM    765  O   LYS A  39      73.315  53.985 110.552  1.00  0.00           O
ATOM    766  N   GLU A  40      73.565  51.755 110.592  1.00  0.00           N
ATOM    768  CA  GLU A  40      74.085  51.596 109.262  1.00  0.00           C
ATOM    770  CB  GLU A  40      74.905  50.295 109.222  1.00  0.00           C
ATOM    773  CG  GLU A  40      76.265  50.456 109.952  1.00  0.00           C
ATOM    776  CD  GLU A  40      77.284  51.175 109.082  1.00  0.00           C
ATOM    777  OE1 GLU A  40      77.085  51.305 107.842  1.00  0.00           O
ATOM    778  OE2 GLU A  40      78.325  51.596 109.642  1.00  0.00           O
ATOM    779  C   GLU A  40      72.985  51.495 108.232  1.00  0.00           C
ATOM    780  O   GLU A  40      73.255  51.274 107.052  1.00  0.00           O
ATOM    781  N   VAL A  41      71.705  51.635 108.662  1.00  0.00           N
ATOM    783  CA  VAL A  41      70.555  51.495 107.782  1.00  0.00           C
ATOM    785  CB  VAL A  41      69.225  51.386 108.502  1.00  0.00           C
ATOM    787  CG1 VAL A  41      68.065  51.334 107.482  1.00  0.00           C
ATOM    791  CG2 VAL A  41      69.225  50.154 109.422  1.00  0.00           C
ATOM    795  C   VAL A  41      70.485  52.636 106.802  1.00  0.00           C
ATOM    796  O   VAL A  41      70.005  53.725 107.082  1.00  0.00           O
ATOM    797  N   VAL A  42      70.945  52.325 105.582  1.00  0.00           N
ATOM    799  CA  VAL A  42      70.805  53.174 104.442  1.00  0.00           C
ATOM    801  CB  VAL A  42      72.144  53.435 103.762  1.00  0.00           C
ATOM    803  CG1 VAL A  42      71.975  54.335 102.522  1.00  0.00           C
ATOM    807  CG2 VAL A  42      73.045  54.155 104.792  1.00  0.00           C
ATOM    811  C   VAL A  42      69.765  52.496 103.572  1.00  0.00           C
ATOM    812  O   VAL A  42      69.565  51.285 103.612  1.00  0.00           O
ATOM    813  N   ILE A  43      68.995  53.314 102.842  1.00  0.00           N
ATOM    815  CA  ILE A  43      67.755  52.956 102.222  1.00  0.00           C
ATOM    817  CB  ILE A  43      66.565  53.236 103.152  1.00  0.00           C
ATOM    819  CG2 ILE A  43      66.565  54.694 103.662  1.00  0.00           C
ATOM    823  CG1 ILE A  43      65.185  52.924 102.542  1.00  0.00           C
ATOM    826  CD  ILE A  43      65.015  51.526 101.962  1.00  0.00           C
ATOM    830  C   ILE A  43      67.725  53.805 100.992  1.00  0.00           C
ATOM    831  O   ILE A  43      68.295  54.895 100.972  1.00  0.00           O
ATOM    832  N   ALA A  44      67.095  53.314  99.912  1.00  0.00           N
ATOM    834  CA  ALA A  44      66.815  54.096  98.742  1.00  0.00           C
ATOM    836  CB  ALA A  44      66.105  53.215  97.702  1.00  0.00           C
ATOM    840  C   ALA A  44      65.965  55.326  99.032  1.00  0.00           C
ATOM    841  O   ALA A  44      65.005  55.285  99.812  1.00  0.00           O
ATOM    842  N   GLY A  45      66.325  56.445  98.392  1.00  0.00           N
ATOM    844  CA  GLY A  45      65.665  57.715  98.552  1.00  0.00           C
ATOM    847  C   GLY A  45      65.545  58.405  97.212  1.00  0.00           C
ATOM    848  O   GLY A  45      65.845  57.835  96.172  1.00  0.00           O
ATOM    849  N   PRO A  46      65.095  59.645  97.182  1.00  0.00           N
ATOM    850  CD  PRO A  46      64.315  60.224  98.272  1.00  0.00           C
ATOM    853  CA  PRO A  46      64.855  60.335  95.922  1.00  0.00           C
ATOM    855  CB  PRO A  46      63.995  61.545  96.312  1.00  0.00           C
ATOM    858  CG  PRO A  46      63.255  61.046  97.542  1.00  0.00           C
ATOM    861  C   PRO A  46      66.155  60.736  95.242  1.00  0.00           C
ATOM    862  O   PRO A  46      66.305  60.565  94.042  1.00  0.00           O
ATOM    863  N   LYS A  47      67.115  61.225  96.042  1.00  0.00           N
ATOM    865  CA  LYS A  47      68.425  61.625  95.602  1.00  0.00           C
ATOM    867  CB  LYS A  47      68.925  62.776  96.512  1.00  0.00           C
ATOM    870  CG  LYS A  47      68.175  64.096  96.252  1.00  0.00           C
ATOM    873  CD  LYS A  47      68.655  65.206  97.202  1.00  0.00           C
ATOM    876  CE  LYS A  47      68.065  66.596  96.902  1.00  0.00           C
ATOM    879  NZ  LYS A  47      68.695  67.205  95.712  1.00  0.00           N
ATOM    883  C   LYS A  47      69.425  60.495  95.692  1.00  0.00           C
ATOM    884  O   LYS A  47      70.585  60.666  95.332  1.00  0.00           O
ATOM    885  N   ASP A  48      68.975  59.306  96.142  1.00  0.00           N
ATOM    887  CA  ASP A  48      69.845  58.225  96.522  1.00  0.00           C
ATOM    889  CB  ASP A  48      69.875  58.096  98.062  1.00  0.00           C
ATOM    892  CG  ASP A  48      70.655  59.255  98.642  1.00  0.00           C
ATOM    893  OD1 ASP A  48      71.865  59.375  98.312  1.00  0.00           O
ATOM    894  OD2 ASP A  48      70.064  59.985  99.492  1.00  0.00           O
ATOM    895  C   ASP A  48      69.275  56.965  95.912  1.00  0.00           C
ATOM    896  O   ASP A  48      68.315  56.365  96.402  1.00  0.00           O
ATOM    897  N   TYR A  49      69.915  56.456  94.832  1.00  0.00           N
ATOM    899  CA  TYR A  49      69.755  55.066  94.482  1.00  0.00           C
ATOM    901  CB  TYR A  49      70.215  54.744  93.032  1.00  0.00           C
ATOM    904  CG  TYR A  49      70.235  53.265  92.682  1.00  0.00           C
ATOM    905  CD1 TYR A  49      71.335  52.454  93.032  1.00  0.00           C
ATOM    907  CE1 TYR A  49      71.365  51.095  92.662  1.00  0.00           C
ATOM    909  CZ  TYR A  49      70.315  50.556  91.912  1.00  0.00           C
ATOM    910  OH  TYR A  49      70.355  49.206  91.502  1.00  0.00           O
ATOM    912  CD2 TYR A  49      69.185  52.695  91.962  1.00  0.00           C
ATOM    914  CE2 TYR A  49      69.225  51.355  91.572  1.00  0.00           C
ATOM    916  C   TYR A  49      70.495  54.236  95.512  1.00  0.00           C
ATOM    917  O   TYR A  49      71.685  54.455  95.732  1.00  0.00           O
ATOM    918  N   VAL A  50      69.815  53.275  96.122  1.00  0.00           N
ATOM    920  CA  VAL A  50      70.475  52.306  96.962  1.00  0.00           C
ATOM    922  CB  VAL A  50      70.335  52.545  98.462  1.00  0.00           C
ATOM    924  CG1 VAL A  50      71.075  51.445  99.252  1.00  0.00           C
ATOM    928  CG2 VAL A  50      70.894  53.935  98.822  1.00  0.00           C
ATOM    932  C   VAL A  50      69.855  50.994  96.582  1.00  0.00           C
ATOM    933  O   VAL A  50      68.635  50.884  96.432  1.00  0.00           O
ATOM    934  N   LYS A  51      70.695  49.975  96.392  1.00  0.00           N
ATOM    936  CA  LYS A  51      70.265  48.626  96.252  1.00  0.00           C
ATOM    938  CB  LYS A  51      70.315  48.166  94.772  1.00  0.00           C
ATOM    941  CG  LYS A  51      69.865  46.725  94.632  1.00  0.00           C
ATOM    944  CD  LYS A  51      69.405  46.264  93.262  1.00  0.00           C
ATOM    947  CE  LYS A  51      68.895  44.835  93.462  1.00  0.00           C
ATOM    950  NZ  LYS A  51      68.595  44.236  92.182  1.00  0.00           N
ATOM    954  C   LYS A  51      71.115  47.745  97.162  1.00  0.00           C
ATOM    955  O   LYS A  51      72.195  48.135  97.622  1.00  0.00           O
ATOM    956  N   TYR A  52      70.605  46.555  97.472  1.00  0.00           N
ATOM    958  CA  TYR A  52      71.275  45.526  98.222  1.00  0.00           C
ATOM    960  CB  TYR A  52      70.495  45.195  99.512  1.00  0.00           C
ATOM    963  CG  TYR A  52      70.735  46.316 100.472  1.00  0.00           C
ATOM    964  CD1 TYR A  52      69.995  47.514 100.412  1.00  0.00           C
ATOM    966  CE1 TYR A  52      70.335  48.605 101.212  1.00  0.00           C
ATOM    968  CZ  TYR A  52      71.425  48.505 102.092  1.00  0.00           C
ATOM    969  OH  TYR A  52      71.835  49.645 102.822  1.00  0.00           O
ATOM    971  CD2 TYR A  52      71.785  46.204 101.392  1.00  0.00           C
ATOM    973  CE2 TYR A  52      72.115  47.296 102.202  1.00  0.00           C
ATOM    975  C   TYR A  52      71.345  44.295  97.352  1.00  0.00           C
ATOM    976  O   TYR A  52      70.455  44.035  96.542  1.00  0.00           O
ATOM    977  N   THR A  53      72.424  43.505  97.482  1.00  0.00           N
ATOM    979  CA  THR A  53      72.595  42.244  96.782  1.00  0.00           C
ATOM    981  CB  THR A  53      73.385  42.314  95.472  1.00  0.00           C
ATOM    983  OG1 THR A  53      74.565  43.096  95.622  1.00  0.00           O
ATOM    985  CG2 THR A  53      72.515  42.995  94.402  1.00  0.00           C
ATOM    989  C   THR A  53      73.284  41.326  97.752  1.00  0.00           C
ATOM    990  O   THR A  53      73.765  41.765  98.802  1.00  0.00           O
ATOM    991  N   ASP A  54      73.325  40.014  97.452  1.00  0.00           N
ATOM    993  CA  ASP A  54      74.245  39.055  98.052  1.00  0.00           C
ATOM    995  CB  ASP A  54      75.725  39.556  98.142  1.00  0.00           C
ATOM    998  CG  ASP A  54      76.355  39.915  96.822  1.00  0.00           C
ATOM    999  OD1 ASP A  54      76.015  39.375  95.742  1.00  0.00           O
ATOM   1000  OD2 ASP A  54      77.405  40.615  96.902  1.00  0.00           O
ATOM   1001  C   ASP A  54      73.785  38.556  99.422  1.00  0.00           C
ATOM   1002  O   ASP A  54      74.615  38.096 100.192  1.00  0.00           O
ATOM   1003  N   GLN A  55      72.475  38.686  99.742  1.00  0.00           N
ATOM   1005  CA  GLN A  55      71.905  38.505 101.082  1.00  0.00           C
ATOM   1007  CB  GLN A  55      72.424  37.275 101.892  1.00  0.00           C
ATOM   1010  CG  GLN A  55      71.635  36.885 103.172  1.00  0.00           C
ATOM   1013  CD  GLN A  55      70.135  36.705 102.932  1.00  0.00           C
ATOM   1014  OE1 GLN A  55      69.725  35.876 102.122  1.00  0.00           O
ATOM   1015  NE2 GLN A  55      69.305  37.416 103.732  1.00  0.00           N
ATOM   1018  C   GLN A  55      72.115  39.775 101.892  1.00  0.00           C
ATOM   1019  O   GLN A  55      72.485  39.755 103.062  1.00  0.00           O
ATOM   1020  N   TYR A  56      71.955  40.935 101.252  1.00  0.00           N
ATOM   1022  CA  TYR A  56      72.065  42.225 101.912  1.00  0.00           C
ATOM   1024  CB  TYR A  56      71.095  42.425 103.112  1.00  0.00           C
ATOM   1027  CG  TYR A  56      69.685  42.185 102.672  1.00  0.00           C
ATOM   1028  CD1 TYR A  56      69.074  40.935 102.852  1.00  0.00           C
ATOM   1030  CE1 TYR A  56      67.755  40.715 102.452  1.00  0.00           C
ATOM   1032  CZ  TYR A  56      67.025  41.755 101.882  1.00  0.00           C
ATOM   1033  OH  TYR A  56      65.675  41.545 101.552  1.00  0.00           O
ATOM   1035  CD2 TYR A  56      68.945  43.215 102.082  1.00  0.00           C
ATOM   1037  CE2 TYR A  56      67.625  42.995 101.682  1.00  0.00           C
ATOM   1039  C   TYR A  56      73.495  42.555 102.312  1.00  0.00           C
ATOM   1040  O   TYR A  56      73.755  43.564 102.942  1.00  0.00           O
ATOM   1041  N   GLN A  57      74.475  41.725 101.932  1.00  0.00           N
ATOM   1043  CA  GLN A  57      75.854  41.875 102.342  1.00  0.00           C
ATOM   1045  CB  GLN A  57      76.615  40.565 102.062  1.00  0.00           C
ATOM   1048  CG  GLN A  57      76.245  39.335 102.922  1.00  0.00           C
ATOM   1051  CD  GLN A  57      77.005  38.065 102.472  1.00  0.00           C
ATOM   1052  OE1 GLN A  57      77.045  37.084 103.212  1.00  0.00           O
ATOM   1053  NE2 GLN A  57      77.635  38.075 101.282  1.00  0.00           N
ATOM   1056  C   GLN A  57      76.585  42.966 101.582  1.00  0.00           C
ATOM   1057  O   GLN A  57      77.645  43.416 101.992  1.00  0.00           O
ATOM   1058  N   THR A  58      76.034  43.376 100.432  1.00  0.00           N
ATOM   1060  CA  THR A  58      76.635  44.365  99.562  1.00  0.00           C
ATOM   1062  CB  THR A  58      76.995  43.844  98.182  1.00  0.00           C
ATOM   1064  OG1 THR A  58      77.925  42.785  98.302  1.00  0.00           O
ATOM   1066  CG2 THR A  58      77.695  44.936  97.352  1.00  0.00           C
ATOM   1070  C   THR A  58      75.665  45.495  99.392  1.00  0.00           C
ATOM   1071  O   THR A  58      74.485  45.276  99.122  1.00  0.00           O
ATOM   1072  N   ARG A  59      76.145  46.736  99.542  1.00  0.00           N
ATOM   1074  CA  ARG A  59      75.455  47.945  99.162  1.00  0.00           C
ATOM   1076  CB  ARG A  59      75.635  49.045 100.242  1.00  0.00           C
ATOM   1079  CG  ARG A  59      74.795  48.704 101.462  1.00  0.00           C
ATOM   1082  CD  ARG A  59      75.425  49.015 102.802  1.00  0.00           C
ATOM   1085  NE  ARG A  59      75.394  50.466 103.062  1.00  0.00           N
ATOM   1087  CZ  ARG A  59      75.435  50.994 104.272  1.00  0.00           C
ATOM   1088  NH1 ARG A  59      75.255  50.285 105.362  1.00  0.00           N
ATOM   1091  NH2 ARG A  59      75.735  52.264 104.402  1.00  0.00           N
ATOM   1094  C   ARG A  59      76.025  48.535  97.912  1.00  0.00           C
ATOM   1095  O   ARG A  59      77.235  48.675  97.772  1.00  0.00           O
ATOM   1096  N   SER A  60      75.145  48.965  97.002  1.00  0.00           N
ATOM   1098  CA  SER A  60      75.535  49.845  95.942  1.00  0.00           C
ATOM   1100  CB  SER A  60      75.405  49.174  94.552  1.00  0.00           C
ATOM   1103  OG  SER A  60      74.074  48.725  94.302  1.00  0.00           O
ATOM   1105  C   SER A  60      74.725  51.126  96.042  1.00  0.00           C
ATOM   1106  O   SER A  60      73.505  51.134  95.962  1.00  0.00           O
ATOM   1107  N   HIS A  61      75.405  52.275  96.272  1.00  0.00           N
ATOM   1109  CA  HIS A  61      74.735  53.546  96.512  1.00  0.00           C
ATOM   1111  CB  HIS A  61      74.985  53.974  97.972  1.00  0.00           C
ATOM   1114  ND1 HIS A  61      74.435  55.545  99.772  1.00  0.00           N
ATOM   1115  CG  HIS A  61      74.305  55.224  98.442  1.00  0.00           C
ATOM   1116  CE1 HIS A  61      73.735  56.655  99.932  1.00  0.00           C
ATOM   1118  NE2 HIS A  61      73.185  57.064  98.772  1.00  0.00           N
ATOM   1120  CD2 HIS A  61      73.525  56.145  97.812  1.00  0.00           C
ATOM   1122  C   HIS A  61      75.205  54.645  95.562  1.00  0.00           C
ATOM   1123  O   HIS A  61      76.375  55.024  95.562  1.00  0.00           O
ATOM   1124  N   ILE A  62      74.285  55.235  94.772  1.00  0.00           N
ATOM   1126  CA  ILE A  62      74.575  56.396  93.932  1.00  0.00           C
ATOM   1128  CB  ILE A  62      74.045  56.264  92.502  1.00  0.00           C
ATOM   1130  CG2 ILE A  62      74.415  57.496  91.642  1.00  0.00           C
ATOM   1134  CG1 ILE A  62      74.565  54.996  91.812  1.00  0.00           C
ATOM   1137  CD  ILE A  62      73.705  54.564  90.622  1.00  0.00           C
ATOM   1141  C   ILE A  62      73.945  57.605  94.572  1.00  0.00           C
ATOM   1142  O   ILE A  62      72.715  57.724  94.622  1.00  0.00           O
ATOM   1143  N   ASN A  63      74.755  58.546  95.082  1.00  0.00           N
ATOM   1145  CA  ASN A  63      74.225  59.814  95.532  1.00  0.00           C
ATOM   1147  CB  ASN A  63      75.064  60.346  96.732  1.00  0.00           C
ATOM   1150  CG  ASN A  63      74.555  61.655  97.312  1.00  0.00           C
ATOM   1151  OD1 ASN A  63      73.995  62.524  96.632  1.00  0.00           O
ATOM   1152  ND2 ASN A  63      74.755  61.815  98.632  1.00  0.00           N
ATOM   1155  C   ASN A  63      74.175  60.795  94.362  1.00  0.00           C
ATOM   1156  O   ASN A  63      75.195  61.085  93.732  1.00  0.00           O
ATOM   1157  N   PHE A  64      72.995  61.334  94.042  1.00  0.00           N
ATOM   1159  CA  PHE A  64      72.815  62.155  92.862  1.00  0.00           C
ATOM   1161  CB  PHE A  64      71.425  61.854  92.232  1.00  0.00           C
ATOM   1164  CG  PHE A  64      71.455  60.486  91.612  1.00  0.00           C
ATOM   1165  CD1 PHE A  64      72.115  60.285  90.392  1.00  0.00           C
ATOM   1167  CE1 PHE A  64      72.085  59.055  89.742  1.00  0.00           C
ATOM   1169  CZ  PHE A  64      71.405  57.975  90.322  1.00  0.00           C
ATOM   1171  CD2 PHE A  64      70.795  59.385  92.202  1.00  0.00           C
ATOM   1173  CE2 PHE A  64      70.784  58.145  91.562  1.00  0.00           C
ATOM   1175  C   PHE A  64      72.955  63.655  93.122  1.00  0.00           C
ATOM   1176  O   PHE A  64      72.845  64.455  92.192  1.00  0.00           O
ATOM   1177  N   ASP A  65      73.235  64.064  94.382  1.00  0.00           N
ATOM   1179  CA  ASP A  65      73.455  65.445  94.792  1.00  0.00           C
ATOM   1181  CB  ASP A  65      72.465  65.725  95.962  1.00  0.00           C
ATOM   1184  CG  ASP A  65      72.345  67.176  96.422  1.00  0.00           C
ATOM   1185  OD1 ASP A  65      73.365  67.755  96.872  1.00  0.00           O
ATOM   1186  OD2 ASP A  65      71.225  67.745  96.312  1.00  0.00           O
ATOM   1187  C   ASP A  65      74.935  65.695  95.132  1.00  0.00           C
ATOM   1188  O   ASP A  65      75.545  66.604  94.592  1.00  0.00           O
ATOM   1189  N   ASP A  66      75.574  64.835  95.972  1.00  0.00           N
ATOM   1191  CA  ASP A  66      77.034  64.806  96.162  1.00  0.00           C
ATOM   1193  CB  ASP A  66      77.435  63.865  97.342  1.00  0.00           C
ATOM   1196  CG  ASP A  66      78.905  63.876  97.772  1.00  0.00           C
ATOM   1197  OD1 ASP A  66      79.565  64.956  97.872  1.00  0.00           O
ATOM   1198  OD2 ASP A  66      79.345  62.765  98.162  1.00  0.00           O
ATOM   1199  C   ASP A  66      77.755  64.405  94.862  1.00  0.00           C
ATOM   1200  O   ASP A  66      78.775  64.975  94.452  1.00  0.00           O
ATOM   1201  N   GLY A  67      77.215  63.395  94.152  1.00  0.00           N
ATOM   1203  CA  GLY A  67      77.855  62.846  92.972  1.00  0.00           C
ATOM   1206  C   GLY A  67      78.955  61.885  93.322  1.00  0.00           C
ATOM   1207  O   GLY A  67      79.945  61.776  92.602  1.00  0.00           O
ATOM   1208  N   THR A  68      78.835  61.134  94.432  1.00  0.00           N
ATOM   1210  CA  THR A  68      79.795  60.084  94.742  1.00  0.00           C
ATOM   1212  CB  THR A  68      80.635  60.285  96.012  1.00  0.00           C
ATOM   1214  OG1 THR A  68      79.875  60.315  97.212  1.00  0.00           O
ATOM   1216  CG2 THR A  68      81.395  61.615  95.912  1.00  0.00           C
ATOM   1220  C   THR A  68      79.055  58.764  94.772  1.00  0.00           C
ATOM   1221  O   THR A  68      77.905  58.686  95.202  1.00  0.00           O
ATOM   1222  N   ILE A  69      79.655  57.685  94.222  1.00  0.00           N
ATOM   1224  CA  ILE A  69      79.074  56.355  94.222  1.00  0.00           C
ATOM   1226  CB  ILE A  69      79.105  55.604  92.892  1.00  0.00           C
ATOM   1228  CG2 ILE A  69      78.385  54.236  93.022  1.00  0.00           C
ATOM   1232  CG1 ILE A  69      78.475  56.456  91.772  1.00  0.00           C
ATOM   1235  CD  ILE A  69      78.715  55.835  90.402  1.00  0.00           C
ATOM   1239  C   ILE A  69      79.865  55.545  95.202  1.00  0.00           C
ATOM   1240  O   ILE A  69      81.044  55.245  94.992  1.00  0.00           O
ATOM   1241  N   THR A  70      79.225  55.154  96.302  1.00  0.00           N
ATOM   1243  CA  THR A  70      79.815  54.346  97.342  1.00  0.00           C
ATOM   1245  CB  THR A  70      79.604  54.866  98.762  1.00  0.00           C
ATOM   1247  OG1 THR A  70      78.385  55.585  98.902  1.00  0.00           O
ATOM   1249  CG2 THR A  70      80.725  55.865  99.002  1.00  0.00           C
ATOM   1253  C   THR A  70      79.335  52.945  97.242  1.00  0.00           C
ATOM   1254  O   THR A  70      78.144  52.654  97.112  1.00  0.00           O
ATOM   1255  N   ILE A  71      80.285  51.994  97.242  1.00  0.00           N
ATOM   1257  CA  ILE A  71      79.965  50.596  97.172  1.00  0.00           C
ATOM   1259  CB  ILE A  71      80.305  49.965  95.832  1.00  0.00           C
ATOM   1261  CG2 ILE A  71      80.064  48.435  95.892  1.00  0.00           C
ATOM   1265  CG1 ILE A  71      79.455  50.615  94.722  1.00  0.00           C
ATOM   1268  CD  ILE A  71      79.895  50.215  93.322  1.00  0.00           C
ATOM   1272  C   ILE A  71      80.685  49.915  98.302  1.00  0.00           C
ATOM   1273  O   ILE A  71      81.905  50.006  98.432  1.00  0.00           O
ATOM   1274  N   GLU A  72      79.915  49.265  99.182  1.00  0.00           N
ATOM   1276  CA  GLU A  72      80.455  48.805 100.432  1.00  0.00           C
ATOM   1278  CB  GLU A  72      80.355  49.895 101.532  1.00  0.00           C
ATOM   1281  CG  GLU A  72      78.945  50.486 101.772  1.00  0.00           C
ATOM   1284  CD  GLU A  72      78.985  51.596 102.812  1.00  0.00           C
ATOM   1285  OE1 GLU A  72      80.035  51.695 103.502  1.00  0.00           O
ATOM   1286  OE2 GLU A  72      78.005  52.384 102.922  1.00  0.00           O
ATOM   1287  C   GLU A  72      79.835  47.514 100.892  1.00  0.00           C
ATOM   1288  O   GLU A  72      78.645  47.244 100.742  1.00  0.00           O
ATOM   1289  N   THR A  73      80.705  46.655 101.452  1.00  0.00           N
ATOM   1291  CA  THR A  73      80.445  45.235 101.582  1.00  0.00           C
ATOM   1293  CB  THR A  73      81.165  44.405 100.542  1.00  0.00           C
ATOM   1295  OG1 THR A  73      80.675  44.715  99.242  1.00  0.00           O
ATOM   1297  CG2 THR A  73      80.925  42.905 100.752  1.00  0.00           C
ATOM   1301  C   THR A  73      80.855  44.796 102.962  1.00  0.00           C
ATOM   1302  O   THR A  73      81.995  45.006 103.402  1.00  0.00           O
ATOM   1303  N   ILE A  74      79.935  44.135 103.692  1.00  0.00           N
ATOM   1305  CA  ILE A  74      80.155  43.665 105.062  1.00  0.00           C
ATOM   1307  CB  ILE A  74      78.875  43.896 105.852  1.00  0.00           C
ATOM   1309  CG2 ILE A  74      77.755  42.986 105.312  1.00  0.00           C
ATOM   1313  CG1 ILE A  74      79.035  43.715 107.382  1.00  0.00           C
ATOM   1316  CD  ILE A  74      77.885  44.335 108.182  1.00  0.00           C
ATOM   1320  C   ILE A  74      80.505  42.185 105.072  1.00  0.00           C
ATOM   1321  O   ILE A  74      80.785  41.596 106.112  1.00  0.00           O
ATOM   1322  N   ALA A  75      80.495  41.535 103.892  1.00  0.00           N
ATOM   1324  CA  ALA A  75      80.655  40.094 103.752  1.00  0.00           C
ATOM   1326  CB  ALA A  75      80.545  39.674 102.282  1.00  0.00           C
ATOM   1330  C   ALA A  75      81.955  39.545 104.322  1.00  0.00           C
ATOM   1331  O   ALA A  75      83.045  40.035 104.022  1.00  0.00           O
ATOM   1332  N   GLY A  76      81.865  38.486 105.152  1.00  0.00           N
ATOM   1334  CA  GLY A  76      83.015  38.035 105.932  1.00  0.00           C
ATOM   1337  C   GLY A  76      84.134  37.346 105.192  1.00  0.00           C
ATOM   1338  O   GLY A  76      85.235  37.205 105.712  1.00  0.00           O
ATOM   1339  N   THR A  77      83.854  36.845 103.982  1.00  0.00           N
ATOM   1341  CA  THR A  77      84.685  35.845 103.312  1.00  0.00           C
ATOM   1343  CB  THR A  77      83.824  34.765 102.662  1.00  0.00           C
ATOM   1345  OG1 THR A  77      83.065  34.096 103.662  1.00  0.00           O
ATOM   1347  CG2 THR A  77      84.685  33.705 101.972  1.00  0.00           C
ATOM   1351  C   THR A  77      85.685  36.455 102.342  1.00  0.00           C
ATOM   1352  O   THR A  77      86.844  36.645 102.682  1.00  0.00           O
ATOM   1353  N   GLU A  78      85.255  36.815 101.112  1.00  0.00           N
ATOM   1355  CA  GLU A  78      86.095  37.455 100.122  1.00  0.00           C
ATOM   1357  CB  GLU A  78      86.205  36.526  98.882  1.00  0.00           C
ATOM   1360  CG  GLU A  78      86.925  37.126  97.642  1.00  0.00           C
ATOM   1363  CD  GLU A  78      88.435  36.935  97.662  1.00  0.00           C
ATOM   1364  OE1 GLU A  78      89.145  37.555  98.502  1.00  0.00           O
ATOM   1365  OE2 GLU A  78      88.945  36.155  96.822  1.00  0.00           O
ATOM   1366  C   GLU A  78      85.435  38.775  99.732  1.00  0.00           C
ATOM   1367  O   GLU A  78      84.605  38.785  98.812  1.00  0.00           O
ATOM   1368  N   PRO A  79      85.755  39.915 100.342  1.00  0.00           N
ATOM   1369  CD  PRO A  79      86.645  40.024 101.492  1.00  0.00           C
ATOM   1372  CA  PRO A  79      84.955  41.126 100.182  1.00  0.00           C
ATOM   1374  CB  PRO A  79      85.475  42.085 101.262  1.00  0.00           C
ATOM   1377  CG  PRO A  79      86.055  41.155 102.322  1.00  0.00           C
ATOM   1380  C   PRO A  79      85.144  41.695  98.802  1.00  0.00           C
ATOM   1381  O   PRO A  79      84.185  42.225  98.232  1.00  0.00           O
ATOM   1382  N   ALA A  80      86.354  41.535  98.242  1.00  0.00           N
ATOM   1384  CA  ALA A  80      86.685  41.945  96.902  1.00  0.00           C
ATOM   1386  CB  ALA A  80      88.055  41.396  96.522  1.00  0.00           C
ATOM   1390  C   ALA A  80      85.764  41.396  95.842  1.00  0.00           C
ATOM   1391  O   ALA A  80      85.284  42.134  94.992  1.00  0.00           O
ATOM   1392  N   ALA A  81      85.445  40.084  95.862  1.00  0.00           N
ATOM   1394  CA  ALA A  81      84.545  39.515  94.882  1.00  0.00           C
ATOM   1396  CB  ALA A  81      84.445  38.005  95.122  1.00  0.00           C
ATOM   1400  C   ALA A  81      83.145  40.094  94.922  1.00  0.00           C
ATOM   1401  O   ALA A  81      82.555  40.515  93.922  1.00  0.00           O
ATOM   1402  N   HIS A  82      82.574  40.206  96.122  1.00  0.00           N
ATOM   1404  CA  HIS A  82      81.314  40.884  96.332  1.00  0.00           C
ATOM   1406  CB  HIS A  82      80.925  40.695  97.812  1.00  0.00           C
ATOM   1409  ND1 HIS A  82      81.634  38.735  99.162  1.00  0.00           N
ATOM   1410  CG  HIS A  82      80.745  39.255  98.252  1.00  0.00           C
ATOM   1411  CE1 HIS A  82      81.174  37.555  99.492  1.00  0.00           C
ATOM   1413  NE2 HIS A  82      80.025  37.265  98.842  1.00  0.00           N
ATOM   1415  CD2 HIS A  82      79.735  38.365  98.052  1.00  0.00           C
ATOM   1417  C   HIS A  82      81.325  42.366  95.962  1.00  0.00           C
ATOM   1418  O   HIS A  82      80.435  42.846  95.252  1.00  0.00           O
ATOM   1419  N   LEU A  83      82.355  43.125  96.352  1.00  0.00           N
ATOM   1421  CA  LEU A  83      82.545  44.505  95.962  1.00  0.00           C
ATOM   1423  CB  LEU A  83      83.655  45.126  96.842  1.00  0.00           C
ATOM   1426  CG  LEU A  83      83.475  46.615  97.212  1.00  0.00           C
ATOM   1428  CD1 LEU A  83      84.565  47.085  98.192  1.00  0.00           C
ATOM   1432  CD2 LEU A  83      83.475  47.535  95.992  1.00  0.00           C
ATOM   1436  C   LEU A  83      82.784  44.694  94.442  1.00  0.00           C
ATOM   1437  O   LEU A  83      82.175  45.535  93.802  1.00  0.00           O
ATOM   1438  N   ARG A  84      83.625  43.865  93.782  1.00  0.00           N
ATOM   1440  CA  ARG A  84      83.865  43.935  92.352  1.00  0.00           C
ATOM   1442  CB  ARG A  84      84.775  42.795  91.802  1.00  0.00           C
ATOM   1445  CG  ARG A  84      86.295  42.935  92.002  1.00  0.00           C
ATOM   1448  CD  ARG A  84      87.144  42.104  91.022  1.00  0.00           C
ATOM   1451  NE  ARG A  84      86.895  42.675  89.672  1.00  0.00           N
ATOM   1453  CZ  ARG A  84      87.225  42.075  88.542  1.00  0.00           C
ATOM   1454  NH1 ARG A  84      87.814  40.916  88.442  1.00  0.00           N
ATOM   1457  NH2 ARG A  84      86.945  42.724  87.422  1.00  0.00           N
ATOM   1460  C   ARG A  84      82.615  43.844  91.502  1.00  0.00           C
ATOM   1461  O   ARG A  84      82.424  44.585  90.552  1.00  0.00           O
ATOM   1462  N   ARG A  85      81.734  42.885  91.832  1.00  0.00           N
ATOM   1464  CA  ARG A  85      80.505  42.646  91.122  1.00  0.00           C
ATOM   1466  CB  ARG A  85      79.845  41.376  91.672  1.00  0.00           C
ATOM   1469  CG  ARG A  85      78.425  41.095  91.142  1.00  0.00           C
ATOM   1472  CD  ARG A  85      77.915  39.694  91.492  1.00  0.00           C
ATOM   1475  NE  ARG A  85      77.925  39.535  92.982  1.00  0.00           N
ATOM   1477  CZ  ARG A  85      78.905  38.985  93.692  1.00  0.00           C
ATOM   1478  NH1 ARG A  85      80.005  38.525  93.162  1.00  0.00           N
ATOM   1481  NH2 ARG A  85      78.795  38.905  94.992  1.00  0.00           N
ATOM   1484  C   ARG A  85      79.534  43.795  91.182  1.00  0.00           C
ATOM   1485  O   ARG A  85      78.945  44.174  90.182  1.00  0.00           O
ATOM   1486  N   ALA A  86      79.385  44.405  92.362  1.00  0.00           N
ATOM   1488  CA  ALA A  86      78.674  45.645  92.542  1.00  0.00           C
ATOM   1490  CB  ALA A  86      78.575  45.935  94.052  1.00  0.00           C
ATOM   1494  C   ALA A  86      79.255  46.835  91.782  1.00  0.00           C
ATOM   1495  O   ALA A  86      78.515  47.576  91.142  1.00  0.00           O
ATOM   1496  N   ILE A  87      80.605  47.025  91.772  1.00  0.00           N
ATOM   1498  CA  ILE A  87      81.225  48.056  90.922  1.00  0.00           C
ATOM   1500  CB  ILE A  87      82.744  48.195  91.102  1.00  0.00           C
ATOM   1502  CG2 ILE A  87      83.295  49.285  90.142  1.00  0.00           C
ATOM   1506  CG1 ILE A  87      83.185  48.535  92.542  1.00  0.00           C
ATOM   1509  CD  ILE A  87      84.685  48.325  92.772  1.00  0.00           C
ATOM   1513  C   ILE A  87      80.915  47.826  89.452  1.00  0.00           C
ATOM   1514  O   ILE A  87      80.465  48.715  88.742  1.00  0.00           O
ATOM   1515  N   ILE A  88      81.074  46.596  88.972  1.00  0.00           N
ATOM   1517  CA  ILE A  88      80.725  46.256  87.602  1.00  0.00           C
ATOM   1519  CB  ILE A  88      81.225  44.866  87.232  1.00  0.00           C
ATOM   1521  CG2 ILE A  88      80.755  44.486  85.812  1.00  0.00           C
ATOM   1525  CG1 ILE A  88      82.775  44.814  87.292  1.00  0.00           C
ATOM   1528  CD  ILE A  88      83.335  43.395  87.212  1.00  0.00           C
ATOM   1532  C   ILE A  88      79.245  46.435  87.302  1.00  0.00           C
ATOM   1533  O   ILE A  88      78.875  47.015  86.282  1.00  0.00           O
ATOM   1534  N   LYS A  89      78.335  45.986  88.202  1.00  0.00           N
ATOM   1536  CA  LYS A  89      76.894  46.116  88.012  1.00  0.00           C
ATOM   1538  CB  LYS A  89      76.095  45.435  89.172  1.00  0.00           C
ATOM   1541  CG  LYS A  89      74.695  44.845  88.842  1.00  0.00           C
ATOM   1544  CD  LYS A  89      73.735  45.705  88.002  1.00  0.00           C
ATOM   1547  CE  LYS A  89      73.855  45.495  86.482  1.00  0.00           C
ATOM   1550  NZ  LYS A  89      73.385  44.146  86.122  1.00  0.00           N
ATOM   1554  C   LYS A  89      76.475  47.576  87.942  1.00  0.00           C
ATOM   1555  O   LYS A  89      75.735  47.966  87.052  1.00  0.00           O
ATOM   1556  N   THR A  90      76.945  48.424  88.872  1.00  0.00           N
ATOM   1558  CA  THR A  90      76.545  49.825  88.962  1.00  0.00           C
ATOM   1560  CB  THR A  90      77.055  50.466  90.252  1.00  0.00           C
ATOM   1562  OG1 THR A  90      76.565  49.736  91.362  1.00  0.00           O
ATOM   1564  CG2 THR A  90      76.525  51.885  90.432  1.00  0.00           C
ATOM   1568  C   THR A  90      76.964  50.655  87.772  1.00  0.00           C
ATOM   1569  O   THR A  90      76.155  51.365  87.172  1.00  0.00           O
ATOM   1570  N   LEU A  91      78.235  50.526  87.342  1.00  0.00           N
ATOM   1572  CA  LEU A  91      78.795  51.235  86.212  1.00  0.00           C
ATOM   1574  CB  LEU A  91      80.324  51.035  86.172  1.00  0.00           C
ATOM   1577  CG  LEU A  91      81.085  51.485  87.442  1.00  0.00           C
ATOM   1579  CD1 LEU A  91      82.534  51.025  87.322  1.00  0.00           C
ATOM   1583  CD2 LEU A  91      80.995  52.986  87.722  1.00  0.00           C
ATOM   1587  C   LEU A  91      78.214  50.825  84.872  1.00  0.00           C
ATOM   1588  O   LEU A  91      78.155  51.625  83.942  1.00  0.00           O
ATOM   1589  N   LEU A  92      77.755  49.564  84.762  1.00  0.00           N
ATOM   1591  CA  LEU A  92      77.165  49.035  83.552  1.00  0.00           C
ATOM   1593  CB  LEU A  92      77.725  47.636  83.232  1.00  0.00           C
ATOM   1596  CG  LEU A  92      79.245  47.566  83.082  1.00  0.00           C
ATOM   1598  CD1 LEU A  92      79.615  46.105  82.812  1.00  0.00           C
ATOM   1602  CD2 LEU A  92      79.735  48.486  81.962  1.00  0.00           C
ATOM   1606  C   LEU A  92      75.665  48.865  83.622  1.00  0.00           C
ATOM   1607  O   LEU A  92      75.075  48.215  82.752  1.00  0.00           O
ATOM   1608  N   MET A  93      74.975  49.416  84.642  1.00  0.00           N
ATOM   1610  CA  MET A  93      73.534  49.255  84.692  1.00  0.00           C
ATOM   1612  CB  MET A  93      72.865  49.265  86.092  1.00  0.00           C
ATOM   1615  CG  MET A  93      72.795  50.604  86.822  1.00  0.00           C
ATOM   1618  SD  MET A  93      72.125  50.456  88.502  1.00  0.00           S
ATOM   1619  CE  MET A  93      72.104  52.244  88.722  1.00  0.00           C
ATOM   1623  C   MET A  93      72.875  50.265  83.802  1.00  0.00           C
ATOM   1624  O   MET A  93      73.085  51.474  83.892  1.00  0.00           O
ATOM   1625  N   GLY A  94      72.025  49.764  82.892  1.00  0.00           N
ATOM   1627  CA  GLY A  94      71.135  50.565  82.072  1.00  0.00           C
ATOM   1630  C   GLY A  94      70.165  51.415  82.842  1.00  0.00           C
ATOM   1631  O   GLY A  94      70.045  51.295  84.062  1.00  0.00           O
ATOM   1632  N   ASP A  95      69.425  52.306  82.172  1.00  0.00           N
ATOM   1634  CA  ASP A  95      68.375  53.096  82.782  1.00  0.00           C
ATOM   1636  CB  ASP A  95      68.475  54.595  82.382  1.00  0.00           C
ATOM   1639  CG  ASP A  95      68.335  54.954  80.902  1.00  0.00           C
ATOM   1640  OD1 ASP A  95      68.175  54.065  80.042  1.00  0.00           O
ATOM   1641  OD2 ASP A  95      68.394  56.194  80.632  1.00  0.00           O
ATOM   1642  C   ASP A  95      66.995  52.475  82.582  1.00  0.00           C
ATOM   1643  O   ASP A  95      66.065  53.125  82.102  1.00  0.00           O
ATOM   1644  N   ASP A  96      66.824  51.225  83.052  1.00  0.00           N
ATOM   1646  CA  ASP A  96      65.515  50.625  83.222  1.00  0.00           C
ATOM   1648  CB  ASP A  96      65.465  49.174  82.662  1.00  0.00           C
ATOM   1651  CG  ASP A  96      64.055  48.605  82.642  1.00  0.00           C
ATOM   1652  OD1 ASP A  96      63.095  49.335  83.022  1.00  0.00           O
ATOM   1653  OD2 ASP A  96      63.885  47.425  82.272  1.00  0.00           O
ATOM   1654  C   ASP A  96      65.105  50.666  84.702  1.00  0.00           C
ATOM   1655  O   ASP A  96      65.515  49.785  85.472  1.00  0.00           O
ATOM   1656  N   PRO A  97      64.305  51.635  85.162  1.00  0.00           N
ATOM   1657  CD  PRO A  97      64.345  52.986  84.612  1.00  0.00           C
ATOM   1660  CA  PRO A  97      63.815  51.655  86.532  1.00  0.00           C
ATOM   1662  CB  PRO A  97      63.285  53.085  86.732  1.00  0.00           C
ATOM   1665  CG  PRO A  97      63.245  53.725  85.342  1.00  0.00           C
ATOM   1668  C   PRO A  97      62.745  50.625  86.852  1.00  0.00           C
ATOM   1669  O   PRO A  97      62.765  50.076  87.952  1.00  0.00           O
ATOM   1670  N   SER A  98      61.765  50.375  85.962  1.00  0.00           N
ATOM   1672  CA  SER A  98      60.635  49.515  86.242  1.00  0.00           C
ATOM   1674  CB  SER A  98      59.555  49.486  85.122  1.00  0.00           C
ATOM   1677  OG  SER A  98      59.144  50.806  84.762  1.00  0.00           O
ATOM   1679  C   SER A  98      61.075  48.096  86.532  1.00  0.00           C
ATOM   1680  O   SER A  98      60.455  47.415  87.352  1.00  0.00           O
ATOM   1681  N   SER A  99      62.165  47.605  85.892  1.00  0.00           N
ATOM   1683  CA  SER A  99      62.635  46.225  86.082  1.00  0.00           C
ATOM   1685  CB  SER A  99      63.415  45.674  84.842  1.00  0.00           C
ATOM   1688  OG  SER A  99      62.585  45.604  83.682  1.00  0.00           O
ATOM   1690  C   SER A  99      63.605  46.075  87.242  1.00  0.00           C
ATOM   1691  O   SER A  99      64.235  45.035  87.402  1.00  0.00           O
ATOM   1692  N   VAL A 100      63.735  47.126  88.082  1.00  0.00           N
ATOM   1694  CA  VAL A 100      64.655  47.166  89.212  1.00  0.00           C
ATOM   1696  CB  VAL A 100      65.714  48.265  89.062  1.00  0.00           C
ATOM   1698  CG1 VAL A 100      66.675  48.314  90.272  1.00  0.00           C
ATOM   1702  CG2 VAL A 100      66.535  47.986  87.792  1.00  0.00           C
ATOM   1706  C   VAL A 100      63.865  47.366  90.502  1.00  0.00           C
ATOM   1707  O   VAL A 100      63.185  48.376  90.682  1.00  0.00           O
ATOM   1708  N   ASP A 101      63.975  46.435  91.462  1.00  0.00           N
ATOM   1710  CA  ASP A 101      63.385  46.576  92.782  1.00  0.00           C
ATOM   1712  CB  ASP A 101      62.765  45.215  93.192  1.00  0.00           C
ATOM   1715  CG  ASP A 101      62.115  45.126  94.562  1.00  0.00           C
ATOM   1716  OD1 ASP A 101      61.985  46.145  95.282  1.00  0.00           O
ATOM   1717  OD2 ASP A 101      61.725  43.965  94.902  1.00  0.00           O
ATOM   1718  C   ASP A 101      64.465  47.056  93.742  1.00  0.00           C
ATOM   1719  O   ASP A 101      65.515  46.425  93.912  1.00  0.00           O
ATOM   1720  N   LEU A 102      64.245  48.205  94.402  1.00  0.00           N
ATOM   1722  CA  LEU A 102      65.235  48.756  95.312  1.00  0.00           C
ATOM   1724  CB  LEU A 102      65.245  50.315  95.292  1.00  0.00           C
ATOM   1727  CG  LEU A 102      65.935  50.965  94.052  1.00  0.00           C
ATOM   1729  CD1 LEU A 102      65.155  50.825  92.742  1.00  0.00           C
ATOM   1733  CD2 LEU A 102      66.185  52.465  94.292  1.00  0.00           C
ATOM   1737  C   LEU A 102      64.965  48.244  96.732  1.00  0.00           C
ATOM   1738  O   LEU A 102      65.695  48.556  97.672  1.00  0.00           O
ATOM   1739  N   TYR A 103      63.915  47.405  96.902  1.00  0.00           N
ATOM   1741  CA  TYR A 103      63.455  46.885  98.172  1.00  0.00           C
ATOM   1743  CB  TYR A 103      61.995  47.325  98.432  1.00  0.00           C
ATOM   1746  CG  TYR A 103      61.855  48.834  98.392  1.00  0.00           C
ATOM   1747  CD1 TYR A 103      62.795  49.674  99.032  1.00  0.00           C
ATOM   1749  CE1 TYR A 103      62.615  51.056  99.042  1.00  0.00           C
ATOM   1751  CZ  TYR A 103      61.455  51.615  98.492  1.00  0.00           C
ATOM   1752  OH  TYR A 103      61.175  52.975  98.702  1.00  0.00           O
ATOM   1754  CD2 TYR A 103      60.735  49.416  97.772  1.00  0.00           C
ATOM   1756  CE2 TYR A 103      60.535  50.806  97.832  1.00  0.00           C
ATOM   1758  C   TYR A 103      63.545  45.354  98.232  1.00  0.00           C
ATOM   1759  O   TYR A 103      62.894  44.694  99.052  1.00  0.00           O
ATOM   1760  N   SER A 104      64.375  44.725  97.392  1.00  0.00           N
ATOM   1762  CA  SER A 104      64.784  43.345  97.592  1.00  0.00           C
ATOM   1764  CB  SER A 104      64.025  42.275  96.772  1.00  0.00           C
ATOM   1767  OG  SER A 104      64.074  42.566  95.382  1.00  0.00           O
ATOM   1769  C   SER A 104      66.255  43.236  97.292  1.00  0.00           C
ATOM   1770  O   SER A 104      66.885  44.125  96.732  1.00  0.00           O
ATOM   1771  N   ASP A 105      66.865  42.104  97.702  1.00  0.00           N
ATOM   1773  CA  ASP A 105      68.265  41.825  97.492  1.00  0.00           C
ATOM   1775  CB  ASP A 105      68.795  41.025  98.712  1.00  0.00           C
ATOM   1778  CG  ASP A 105      68.115  39.674  98.902  1.00  0.00           C
ATOM   1779  OD1 ASP A 105      66.975  39.445  98.412  1.00  0.00           O
ATOM   1780  OD2 ASP A 105      68.795  38.816  99.502  1.00  0.00           O
ATOM   1781  C   ASP A 105      68.445  41.005  96.232  1.00  0.00           C
ATOM   1782  O   ASP A 105      69.545  40.515  95.932  1.00  0.00           O
ATOM   1783  N   VAL A 106      67.365  40.775  95.472  1.00  0.00           N
ATOM   1785  CA  VAL A 106      67.365  39.975  94.262  1.00  0.00           C
ATOM   1787  CB  VAL A 106      65.955  39.755  93.742  1.00  0.00           C
ATOM   1789  CG1 VAL A 106      65.425  40.994  92.992  1.00  0.00           C
ATOM   1793  CG2 VAL A 106      65.935  38.515  92.842  1.00  0.00           C
ATOM   1797  C   VAL A 106      68.235  40.645  93.232  1.00  0.00           C
ATOM   1798  O   VAL A 106      68.415  41.854  93.272  1.00  0.00           O
ATOM   1799  N   ASP A 107      68.835  39.915  92.272  1.00  0.00           N
ATOM   1801  CA  ASP A 107      69.435  40.625  91.172  1.00  0.00           C
ATOM   1803  CB  ASP A 107      70.675  39.915  90.612  1.00  0.00           C
ATOM   1806  CG  ASP A 107      71.585  40.876  89.852  1.00  0.00           C
ATOM   1807  OD1 ASP A 107      71.205  42.056  89.612  1.00  0.00           O
ATOM   1808  OD2 ASP A 107      72.695  40.416  89.492  1.00  0.00           O
ATOM   1809  C   ASP A 107      68.365  40.986  90.152  1.00  0.00           C
ATOM   1810  O   ASP A 107      67.355  40.295  89.972  1.00  0.00           O
ATOM   1811  N   ASP A 108      68.555  42.145  89.522  1.00  0.00           N
ATOM   1813  CA  ASP A 108      67.635  42.745  88.582  1.00  0.00           C
ATOM   1815  CB  ASP A 108      67.215  44.166  89.012  1.00  0.00           C
ATOM   1818  CG  ASP A 108      66.325  44.155  90.232  1.00  0.00           C
ATOM   1819  OD1 ASP A 108      65.455  43.275  90.412  1.00  0.00           O
ATOM   1820  OD2 ASP A 108      66.465  45.115  91.022  1.00  0.00           O
ATOM   1821  C   ASP A 108      68.315  42.875  87.242  1.00  0.00           C
ATOM   1822  O   ASP A 108      67.725  43.384  86.302  1.00  0.00           O
ATOM   1823  N   ILE A 109      69.595  42.405  87.102  1.00  0.00           N
ATOM   1825  CA  ILE A 109      70.085  41.835  85.842  1.00  0.00           C
ATOM   1827  CB  ILE A 109      69.345  40.505  85.572  1.00  0.00           C
ATOM   1829  CG2 ILE A 109      70.225  39.346  86.092  1.00  0.00           C
ATOM   1833  CG1 ILE A 109      68.725  40.276  84.172  1.00  0.00           C
ATOM   1836  CD  ILE A 109      69.555  39.416  83.212  1.00  0.00           C
ATOM   1840  C   ILE A 109      70.265  42.875  84.722  1.00  0.00           C
ATOM   1841  O   ILE A 109      70.595  42.615  83.572  1.00  0.00           O
ATOM   1842  N   THR A 110      70.165  44.155  85.142  1.00  0.00           N
ATOM   1844  CA  THR A 110      69.985  45.385  84.372  1.00  0.00           C
ATOM   1846  CB  THR A 110      69.355  46.456  85.292  1.00  0.00           C
ATOM   1848  OG1 THR A 110      69.215  47.735  84.702  1.00  0.00           O
ATOM   1850  CG2 THR A 110      70.215  46.635  86.562  1.00  0.00           C
ATOM   1854  C   THR A 110      71.285  45.854  83.692  1.00  0.00           C
ATOM   1855  O   THR A 110      71.574  47.025  83.492  1.00  0.00           O
ATOM   1856  N   ILE A 111      72.165  44.905  83.332  1.00  0.00           N
ATOM   1858  CA  ILE A 111      73.365  45.185  82.552  1.00  0.00           C
ATOM   1860  CB  ILE A 111      74.355  44.026  82.652  1.00  0.00           C
ATOM   1862  CG2 ILE A 111      73.965  42.826  81.762  1.00  0.00           C
ATOM   1866  CG1 ILE A 111      75.845  44.424  82.502  1.00  0.00           C
ATOM   1869  CD  ILE A 111      76.265  44.915  81.122  1.00  0.00           C
ATOM   1873  C   ILE A 111      72.915  45.515  81.132  1.00  0.00           C
ATOM   1874  O   ILE A 111      72.045  44.855  80.572  1.00  0.00           O
ATOM   1875  N   SER A 112      73.435  46.576  80.502  1.00  0.00           N
ATOM   1877  CA  SER A 112      72.985  46.965  79.182  1.00  0.00           C
ATOM   1879  CB  SER A 112      71.795  47.986  79.202  1.00  0.00           C
ATOM   1882  OG  SER A 112      72.165  49.354  79.442  1.00  0.00           O
ATOM   1884  C   SER A 112      74.215  47.475  78.452  1.00  0.00           C
ATOM   1885  O   SER A 112      75.305  47.485  79.012  1.00  0.00           O
ATOM   1886  N   LYS A 113      74.085  47.826  77.152  1.00  0.00           N
ATOM   1888  CA  LYS A 113      75.185  48.365  76.382  1.00  0.00           C
ATOM   1890  CB  LYS A 113      75.145  47.916  74.892  1.00  0.00           C
ATOM   1893  CG  LYS A 113      73.985  48.455  74.052  1.00  0.00           C
ATOM   1896  CD  LYS A 113      74.135  48.225  72.552  1.00  0.00           C
ATOM   1899  CE  LYS A 113      75.265  49.055  71.932  1.00  0.00           C
ATOM   1902  NZ  LYS A 113      75.345  48.756  70.512  1.00  0.00           N
ATOM   1906  C   LYS A 113      75.105  49.884  76.432  1.00  0.00           C
ATOM   1907  O   LYS A 113      76.005  50.615  75.992  1.00  0.00           O
ATOM   1908  N   GLU A 114      74.035  50.416  77.042  1.00  0.00           N
ATOM   1910  CA  GLU A 114      73.785  51.806  77.272  1.00  0.00           C
ATOM   1912  CB  GLU A 114      72.505  52.236  76.472  1.00  0.00           C
ATOM   1915  CG  GLU A 114      71.295  51.256  76.502  1.00  0.00           C
ATOM   1918  CD  GLU A 114      71.455  50.035  75.592  1.00  0.00           C
ATOM   1919  OE1 GLU A 114      71.445  50.224  74.342  1.00  0.00           O
ATOM   1920  OE2 GLU A 114      71.655  48.904  76.112  1.00  0.00           O
ATOM   1921  C   GLU A 114      73.695  52.155  78.762  1.00  0.00           C
ATOM   1922  O   GLU A 114      72.645  52.615  79.192  1.00  0.00           O
ATOM   1923  N   PRO A 115      74.745  51.975  79.602  1.00  0.00           N
ATOM   1924  CD  PRO A 115      76.095  51.576  79.202  1.00  0.00           C
ATOM   1927  CA  PRO A 115      74.715  52.335  81.022  1.00  0.00           C
ATOM   1929  CB  PRO A 115      76.174  52.296  81.482  1.00  0.00           C
ATOM   1932  CG  PRO A 115      76.865  51.344  80.502  1.00  0.00           C
ATOM   1935  C   PRO A 115      74.095  53.675  81.372  1.00  0.00           C
ATOM   1936  O   PRO A 115      74.405  54.674  80.712  1.00  0.00           O
ATOM   1937  N   PHE A 116      73.284  53.774  82.442  1.00  0.00           N
ATOM   1939  CA  PHE A 116      72.745  55.024  82.932  1.00  0.00           C
ATOM   1941  CB  PHE A 116      71.845  54.785  84.182  1.00  0.00           C
ATOM   1944  CG  PHE A 116      71.265  56.085  84.702  1.00  0.00           C
ATOM   1945  CD1 PHE A 116      70.574  56.955  83.852  1.00  0.00           C
ATOM   1947  CE1 PHE A 116      70.005  58.135  84.332  1.00  0.00           C
ATOM   1949  CZ  PHE A 116      70.145  58.465  85.682  1.00  0.00           C
ATOM   1951  CD2 PHE A 116      71.405  56.435  86.062  1.00  0.00           C
ATOM   1953  CE2 PHE A 116      70.845  57.615  86.552  1.00  0.00           C
ATOM   1955  C   PHE A 116      73.865  55.986  83.282  1.00  0.00           C
ATOM   1956  O   PHE A 116      73.825  57.185  83.002  1.00  0.00           O
ATOM   1957  N   LEU A 117      74.945  55.445  83.852  1.00  0.00           N
ATOM   1959  CA  LEU A 117      76.075  56.194  84.332  1.00  0.00           C
ATOM   1961  CB  LEU A 117      76.775  55.424  85.472  1.00  0.00           C
ATOM   1964  CG  LEU A 117      75.894  55.175  86.702  1.00  0.00           C
ATOM   1966  CD1 LEU A 117      76.775  54.564  87.792  1.00  0.00           C
ATOM   1970  CD2 LEU A 117      75.245  56.465  87.222  1.00  0.00           C
ATOM   1974  C   LEU A 117      77.104  56.456  83.252  1.00  0.00           C
ATOM   1975  O   LEU A 117      78.135  57.075  83.502  1.00  0.00           O
ATOM   1976  N   TYR A 118      76.815  56.085  81.982  1.00  0.00           N
ATOM   1978  CA  TYR A 118      77.665  56.465  80.872  1.00  0.00           C
ATOM   1980  CB  TYR A 118      77.185  55.854  79.522  1.00  0.00           C
ATOM   1983  CG  TYR A 118      78.135  56.264  78.432  1.00  0.00           C
ATOM   1984  CD1 TYR A 118      79.355  55.596  78.312  1.00  0.00           C
ATOM   1986  CE1 TYR A 118      80.305  56.046  77.392  1.00  0.00           C
ATOM   1988  CZ  TYR A 118      80.055  57.155  76.592  1.00  0.00           C
ATOM   1989  OH  TYR A 118      80.975  57.555  75.622  1.00  0.00           O
ATOM   1991  CD2 TYR A 118      77.894  57.405  77.642  1.00  0.00           C
ATOM   1993  CE2 TYR A 118      78.865  57.865  76.752  1.00  0.00           C
ATOM   1995  C   TYR A 118      77.885  57.975  80.782  1.00  0.00           C
ATOM   1996  O   TYR A 118      76.964  58.795  80.732  1.00  0.00           O
ATOM   1997  N   GLY A 119      79.175  58.376  80.802  1.00  0.00           N
ATOM   1999  CA  GLY A 119      79.604  59.755  80.742  1.00  0.00           C
ATOM   2002  C   GLY A 119      79.464  60.475  82.052  1.00  0.00           C
ATOM   2003  O   GLY A 119      79.965  61.585  82.192  1.00  0.00           O
ATOM   2004  N   GLN A 120      78.795  59.876  83.042  1.00  0.00           N
ATOM   2006  CA  GLN A 120      78.455  60.505  84.302  1.00  0.00           C
ATOM   2008  CB  GLN A 120      77.075  59.944  84.722  1.00  0.00           C
ATOM   2011  CG  GLN A 120      76.275  60.845  85.692  1.00  0.00           C
ATOM   2014  CD  GLN A 120      74.875  60.305  86.032  1.00  0.00           C
ATOM   2015  OE1 GLN A 120      74.355  60.535  87.122  1.00  0.00           O
ATOM   2016  NE2 GLN A 120      74.215  59.595  85.092  1.00  0.00           N
ATOM   2019  C   GLN A 120      79.505  60.094  85.322  1.00  0.00           C
ATOM   2020  O   GLN A 120      79.655  60.705  86.382  1.00  0.00           O
ATOM   2021  N   VAL A 121      80.295  59.076  84.962  1.00  0.00           N
ATOM   2023  CA  VAL A 121      81.395  58.525  85.722  1.00  0.00           C
ATOM   2025  CB  VAL A 121      80.975  57.296  86.522  1.00  0.00           C
ATOM   2027  CG1 VAL A 121      82.175  56.615  87.212  1.00  0.00           C
ATOM   2031  CG2 VAL A 121      79.965  57.715  87.602  1.00  0.00           C
ATOM   2035  C   VAL A 121      82.445  58.085  84.722  1.00  0.00           C
ATOM   2036  O   VAL A 121      82.124  57.465  83.702  1.00  0.00           O
ATOM   2037  N   VAL A 122      83.725  58.384  85.002  1.00  0.00           N
ATOM   2039  CA  VAL A 122      84.845  57.995  84.172  1.00  0.00           C
ATOM   2041  CB  VAL A 122      85.624  59.216  83.652  1.00  0.00           C
ATOM   2043  CG1 VAL A 122      84.705  60.045  82.732  1.00  0.00           C
ATOM   2047  CG2 VAL A 122      86.165  60.076  84.812  1.00  0.00           C
ATOM   2051  C   VAL A 122      85.745  57.075  84.972  1.00  0.00           C
ATOM   2052  O   VAL A 122      85.734  57.104  86.202  1.00  0.00           O
ATOM   2053  N   ASP A 123      86.534  56.204  84.322  1.00  0.00           N
ATOM   2055  CA  ASP A 123      87.604  55.445  84.952  1.00  0.00           C
ATOM   2057  CB  ASP A 123      88.024  54.195  84.132  1.00  0.00           C
ATOM   2060  CG  ASP A 123      88.795  54.505  82.852  1.00  0.00           C
ATOM   2061  OD1 ASP A 123      88.755  55.655  82.382  1.00  0.00           O
ATOM   2062  OD2 ASP A 123      89.395  53.546  82.282  1.00  0.00           O
ATOM   2063  C   ASP A 123      88.805  56.316  85.332  1.00  0.00           C
ATOM   2064  O   ASP A 123      88.835  57.524  85.162  1.00  0.00           O
ATOM   2065  N   ASN A 124      89.865  55.674  85.872  1.00  0.00           N
ATOM   2067  CA  ASN A 124      91.115  56.355  86.172  1.00  0.00           C
ATOM   2069  CB  ASN A 124      91.935  55.505  87.192  1.00  0.00           C
ATOM   2072  CG  ASN A 124      92.485  54.225  86.572  1.00  0.00           C
ATOM   2073  OD1 ASN A 124      91.744  53.285  86.252  1.00  0.00           O
ATOM   2074  ND2 ASN A 124      93.824  54.155  86.372  1.00  0.00           N
ATOM   2077  C   ASN A 124      91.925  56.666  84.922  1.00  0.00           C
ATOM   2078  O   ASN A 124      92.954  57.335  85.002  1.00  0.00           O
ATOM   2079  N   THR A 125      91.525  56.186  83.722  1.00  0.00           N
ATOM   2081  CA  THR A 125      92.095  56.604  82.442  1.00  0.00           C
ATOM   2083  CB  THR A 125      91.965  55.515  81.372  1.00  0.00           C
ATOM   2085  OG1 THR A 125      92.674  54.354  81.772  1.00  0.00           O
ATOM   2087  CG2 THR A 125      92.515  55.895  79.992  1.00  0.00           C
ATOM   2091  C   THR A 125      91.424  57.885  81.972  1.00  0.00           C
ATOM   2092  O   THR A 125      91.955  58.595  81.112  1.00  0.00           O
ATOM   2093  N   GLY A 126      90.284  58.244  82.582  1.00  0.00           N
ATOM   2095  CA  GLY A 126      89.565  59.465  82.292  1.00  0.00           C
ATOM   2098  C   GLY A 126      88.574  59.265  81.192  1.00  0.00           C
ATOM   2099  O   GLY A 126      88.195  60.195  80.482  1.00  0.00           O
ATOM   2100  N   GLN A 127      88.105  58.015  81.012  1.00  0.00           N
ATOM   2102  CA  GLN A 127      87.264  57.654  79.922  1.00  0.00           C
ATOM   2104  CB  GLN A 127      87.954  56.545  79.102  1.00  0.00           C
ATOM   2107  CG  GLN A 127      87.334  56.274  77.722  1.00  0.00           C
ATOM   2110  CD  GLN A 127      87.424  57.485  76.802  1.00  0.00           C
ATOM   2111  OE1 GLN A 127      88.175  58.424  77.032  1.00  0.00           O
ATOM   2112  NE2 GLN A 127      86.634  57.444  75.702  1.00  0.00           N
ATOM   2115  C   GLN A 127      85.955  57.134  80.492  1.00  0.00           C
ATOM   2116  O   GLN A 127      85.965  56.386  81.472  1.00  0.00           O
ATOM   2117  N   PRO A 128      84.794  57.485  79.942  1.00  0.00           N
ATOM   2118  CD  PRO A 128      84.635  58.626  79.022  1.00  0.00           C
ATOM   2121  CA  PRO A 128      83.525  56.815  80.192  1.00  0.00           C
ATOM   2123  CB  PRO A 128      82.564  57.496  79.212  1.00  0.00           C
ATOM   2126  CG  PRO A 128      83.135  58.896  79.032  1.00  0.00           C
ATOM   2129  C   PRO A 128      83.534  55.305  80.032  1.00  0.00           C
ATOM   2130  O   PRO A 128      84.234  54.764  79.172  1.00  0.00           O
ATOM   2131  N   ILE A 129      82.725  54.604  80.852  1.00  0.00           N
ATOM   2133  CA  ILE A 129      82.685  53.155  80.942  1.00  0.00           C
ATOM   2135  CB  ILE A 129      82.755  52.706  82.412  1.00  0.00           C
ATOM   2137  CG2 ILE A 129      82.744  51.165  82.502  1.00  0.00           C
ATOM   2141  CG1 ILE A 129      83.985  53.345  83.102  1.00  0.00           C
ATOM   2144  CD  ILE A 129      84.145  53.015  84.592  1.00  0.00           C
ATOM   2148  C   ILE A 129      81.435  52.615  80.262  1.00  0.00           C
ATOM   2149  O   ILE A 129      80.305  52.966  80.612  1.00  0.00           O
ATOM   2150  N   ARG A 130      81.605  51.776  79.212  1.00  0.00           N
ATOM   2152  CA  ARG A 130      80.505  51.215  78.422  1.00  0.00           C
ATOM   2154  CB  ARG A 130      80.735  51.526  76.932  1.00  0.00           C
ATOM   2157  CG  ARG A 130      80.295  52.924  76.512  1.00  0.00           C
ATOM   2160  CD  ARG A 130      80.205  53.045  74.992  1.00  0.00           C
ATOM   2163  NE  ARG A 130      79.604  54.375  74.682  1.00  0.00           N
ATOM   2165  CZ  ARG A 130      78.295  54.595  74.642  1.00  0.00           C
ATOM   2166  NH1 ARG A 130      77.385  53.704  74.952  1.00  0.00           N
ATOM   2169  NH2 ARG A 130      77.875  55.785  74.252  1.00  0.00           N
ATOM   2172  C   ARG A 130      80.335  49.705  78.442  1.00  0.00           C
ATOM   2173  O   ARG A 130      79.355  49.206  77.922  1.00  0.00           O
ATOM   2174  N   TRP A 131      81.325  48.974  78.982  1.00  0.00           N
ATOM   2176  CA  TRP A 131      81.445  47.535  78.782  1.00  0.00           C
ATOM   2178  CB  TRP A 131      82.144  47.126  77.442  1.00  0.00           C
ATOM   2181  CG  TRP A 131      81.505  47.524  76.142  1.00  0.00           C
ATOM   2182  CD1 TRP A 131      80.545  46.795  75.502  1.00  0.00           C
ATOM   2184  NE1 TRP A 131      80.195  47.415  74.322  1.00  0.00           N
ATOM   2186  CE2 TRP A 131      80.945  48.535  74.152  1.00  0.00           C
ATOM   2187  CD2 TRP A 131      81.815  48.634  75.262  1.00  0.00           C
ATOM   2188  CE3 TRP A 131      82.775  49.655  75.282  1.00  0.00           C
ATOM   2190  CZ3 TRP A 131      82.775  50.604  74.252  1.00  0.00           C
ATOM   2192  CZ2 TRP A 131      80.955  49.465  73.122  1.00  0.00           C
ATOM   2194  CH2 TRP A 131      81.885  50.505  73.192  1.00  0.00           C
ATOM   2196  C   TRP A 131      82.275  46.965  79.922  1.00  0.00           C
ATOM   2197  O   TRP A 131      83.055  47.675  80.572  1.00  0.00           O
ATOM   2198  N   GLU A 132      82.154  45.645  80.142  1.00  0.00           N
ATOM   2200  CA  GLU A 132      82.725  44.895  81.252  1.00  0.00           C
ATOM   2202  CB  GLU A 132      82.245  43.424  81.332  1.00  0.00           C
ATOM   2205  CG  GLU A 132      82.854  42.465  80.282  1.00  0.00           C
ATOM   2208  CD  GLU A 132      82.455  40.994  80.472  1.00  0.00           C
ATOM   2209  OE1 GLU A 132      82.105  40.565  81.592  1.00  0.00           O
ATOM   2210  OE2 GLU A 132      82.615  40.276  79.462  1.00  0.00           O
ATOM   2211  C   GLU A 132      84.234  44.954  81.322  1.00  0.00           C
ATOM   2212  O   GLU A 132      84.794  44.944  82.412  1.00  0.00           O
ATOM   2213  N   GLY A 133      84.975  45.024  80.202  1.00  0.00           N
ATOM   2215  CA  GLY A 133      86.424  45.175  80.222  1.00  0.00           C
ATOM   2218  C   GLY A 133      86.905  46.435  80.912  1.00  0.00           C
ATOM   2219  O   GLY A 133      87.755  46.396  81.792  1.00  0.00           O
ATOM   2220  N   ARG A 134      86.324  47.584  80.532  1.00  0.00           N
ATOM   2222  CA  ARG A 134      86.505  48.855  81.212  1.00  0.00           C
ATOM   2224  CB  ARG A 134      85.795  49.954  80.392  1.00  0.00           C
ATOM   2227  CG  ARG A 134      86.555  50.486  79.142  1.00  0.00           C
ATOM   2230  CD  ARG A 134      88.085  50.715  79.322  1.00  0.00           C
ATOM   2233  NE  ARG A 134      88.684  51.435  78.132  1.00  0.00           N
ATOM   2235  CZ  ARG A 134      88.285  52.654  77.782  1.00  0.00           C
ATOM   2236  NH1 ARG A 134      87.464  53.354  78.522  1.00  0.00           N
ATOM   2239  NH2 ARG A 134      88.765  53.195  76.672  1.00  0.00           N
ATOM   2242  C   ARG A 134      86.025  48.896  82.652  1.00  0.00           C
ATOM   2243  O   ARG A 134      86.704  49.424  83.532  1.00  0.00           O
ATOM   2244  N   ALA A 135      84.824  48.345  82.922  1.00  0.00           N
ATOM   2246  CA  ALA A 135      84.274  48.225  84.262  1.00  0.00           C
ATOM   2248  CB  ALA A 135      82.844  47.695  84.162  1.00  0.00           C
ATOM   2252  C   ALA A 135      85.095  47.345  85.182  1.00  0.00           C
ATOM   2253  O   ALA A 135      85.335  47.654  86.342  1.00  0.00           O
ATOM   2254  N   SER A 136      85.575  46.194  84.662  1.00  0.00           N
ATOM   2256  CA  SER A 136      86.494  45.315  85.352  1.00  0.00           C
ATOM   2258  CB  SER A 136      86.844  44.055  84.532  1.00  0.00           C
ATOM   2261  OG  SER A 136      85.745  43.135  84.522  1.00  0.00           O
ATOM   2263  C   SER A 136      87.795  45.975  85.702  1.00  0.00           C
ATOM   2264  O   SER A 136      88.195  45.965  86.862  1.00  0.00           O
ATOM   2265  N   ASN A 137      88.444  46.646  84.732  1.00  0.00           N
ATOM   2267  CA  ASN A 137      89.665  47.395  85.002  1.00  0.00           C
ATOM   2269  CB  ASN A 137      90.305  47.995  83.712  1.00  0.00           C
ATOM   2272  CG  ASN A 137      90.935  46.945  82.802  1.00  0.00           C
ATOM   2273  OD1 ASN A 137      90.775  46.986  81.572  1.00  0.00           O
ATOM   2274  ND2 ASN A 137      91.704  46.005  83.392  1.00  0.00           N
ATOM   2277  C   ASN A 137      89.475  48.514  86.012  1.00  0.00           C
ATOM   2278  O   ASN A 137      90.314  48.694  86.902  1.00  0.00           O
ATOM   2279  N   PHE A 138      88.355  49.265  85.942  1.00  0.00           N
ATOM   2281  CA  PHE A 138      88.055  50.245  86.962  1.00  0.00           C
ATOM   2283  CB  PHE A 138      86.955  51.235  86.502  1.00  0.00           C
ATOM   2286  CG  PHE A 138      86.935  52.485  87.342  1.00  0.00           C
ATOM   2287  CD1 PHE A 138      88.115  53.185  87.622  1.00  0.00           C
ATOM   2289  CE1 PHE A 138      88.105  54.354  88.402  1.00  0.00           C
ATOM   2291  CZ  PHE A 138      86.885  54.866  88.862  1.00  0.00           C
ATOM   2293  CD2 PHE A 138      85.725  53.015  87.822  1.00  0.00           C
ATOM   2295  CE2 PHE A 138      85.695  54.206  88.552  1.00  0.00           C
ATOM   2297  C   PHE A 138      87.765  49.604  88.332  1.00  0.00           C
ATOM   2298  O   PHE A 138      88.315  50.035  89.342  1.00  0.00           O
ATOM   2299  N   ALA A 139      86.995  48.514  88.422  1.00  0.00           N
ATOM   2301  CA  ALA A 139      86.815  47.785  89.662  1.00  0.00           C
ATOM   2303  CB  ALA A 139      85.795  46.655  89.432  1.00  0.00           C
ATOM   2307  C   ALA A 139      88.115  47.215  90.262  1.00  0.00           C
ATOM   2308  O   ALA A 139      88.394  47.376  91.442  1.00  0.00           O
ATOM   2309  N   ASP A 140      88.945  46.576  89.422  1.00  0.00           N
ATOM   2311  CA  ASP A 140      90.265  46.095  89.762  1.00  0.00           C
ATOM   2313  CB  ASP A 140      90.855  45.305  88.552  1.00  0.00           C
ATOM   2316  CG  ASP A 140      90.255  43.904  88.452  1.00  0.00           C
ATOM   2317  OD1 ASP A 140      90.055  43.265  89.522  1.00  0.00           O
ATOM   2318  OD2 ASP A 140      90.155  43.384  87.302  1.00  0.00           O
ATOM   2319  C   ASP A 140      91.214  47.205  90.192  1.00  0.00           C
ATOM   2320  O   ASP A 140      91.885  47.064  91.212  1.00  0.00           O
ATOM   2321  N   TYR A 141      91.245  48.376  89.512  1.00  0.00           N
ATOM   2323  CA  TYR A 141      91.975  49.545  89.982  1.00  0.00           C
ATOM   2325  CB  TYR A 141      91.885  50.705  88.942  1.00  0.00           C
ATOM   2328  CG  TYR A 141      92.545  51.986  89.422  1.00  0.00           C
ATOM   2329  CD1 TYR A 141      93.935  52.126  89.332  1.00  0.00           C
ATOM   2331  CE1 TYR A 141      94.575  53.265  89.852  1.00  0.00           C
ATOM   2333  CZ  TYR A 141      93.814  54.285  90.442  1.00  0.00           C
ATOM   2334  OH  TYR A 141      94.484  55.405  90.972  1.00  0.00           O
ATOM   2336  CD2 TYR A 141      91.795  53.026  89.992  1.00  0.00           C
ATOM   2338  CE2 TYR A 141      92.424  54.174  90.502  1.00  0.00           C
ATOM   2340  C   TYR A 141      91.485  50.014  91.342  1.00  0.00           C
ATOM   2341  O   TYR A 141      92.264  50.265  92.272  1.00  0.00           O
ATOM   2342  N   LEU A 142      90.155  50.136  91.502  1.00  0.00           N
ATOM   2344  CA  LEU A 142      89.575  50.545  92.752  1.00  0.00           C
ATOM   2346  CB  LEU A 142      88.075  50.814  92.622  1.00  0.00           C
ATOM   2349  CG  LEU A 142      87.735  52.005  91.692  1.00  0.00           C
ATOM   2351  CD1 LEU A 142      86.225  52.045  91.462  1.00  0.00           C
ATOM   2355  CD2 LEU A 142      88.245  53.345  92.232  1.00  0.00           C
ATOM   2359  C   LEU A 142      89.845  49.615  93.912  1.00  0.00           C
ATOM   2360  O   LEU A 142      90.214  50.066  94.982  1.00  0.00           O
ATOM   2361  N   LEU A 143      89.725  48.295  93.752  1.00  0.00           N
ATOM   2363  CA  LEU A 143      90.135  47.395  94.812  1.00  0.00           C
ATOM   2365  CB  LEU A 143      89.694  45.955  94.522  1.00  0.00           C
ATOM   2368  CG  LEU A 143      88.175  45.755  94.432  1.00  0.00           C
ATOM   2370  CD1 LEU A 143      87.865  44.265  94.522  1.00  0.00           C
ATOM   2374  CD2 LEU A 143      87.405  46.456  95.552  1.00  0.00           C
ATOM   2378  C   LEU A 143      91.625  47.415  95.142  1.00  0.00           C
ATOM   2379  O   LEU A 143      92.014  47.345  96.302  1.00  0.00           O
ATOM   2380  N   LYS A 144      92.495  47.524  94.122  1.00  0.00           N
ATOM   2382  CA  LYS A 144      93.924  47.695  94.342  1.00  0.00           C
ATOM   2384  CB  LYS A 144      94.665  47.535  92.992  1.00  0.00           C
ATOM   2387  CG  LYS A 144      94.525  46.116  92.402  1.00  0.00           C
ATOM   2390  CD  LYS A 144      95.104  46.025  90.992  1.00  0.00           C
ATOM   2393  CE  LYS A 144      94.755  44.725  90.252  1.00  0.00           C
ATOM   2396  NZ  LYS A 144      95.415  43.575  90.892  1.00  0.00           N
ATOM   2400  C   LYS A 144      94.325  48.974  95.072  1.00  0.00           C
ATOM   2401  O   LYS A 144      95.185  48.945  95.952  1.00  0.00           O
ATOM   2402  N   ASN A 145      93.725  50.136  94.722  1.00  0.00           N
ATOM   2404  CA  ASN A 145      94.195  51.425  95.212  1.00  0.00           C
ATOM   2406  CB  ASN A 145      94.565  52.275  93.962  1.00  0.00           C
ATOM   2409  CG  ASN A 145      95.874  51.815  93.362  1.00  0.00           C
ATOM   2410  OD1 ASN A 145      95.975  51.474  92.182  1.00  0.00           O
ATOM   2411  ND2 ASN A 145      96.945  51.846  94.192  1.00  0.00           N
ATOM   2414  C   ASN A 145      93.205  52.236  96.042  1.00  0.00           C
ATOM   2415  O   ASN A 145      93.584  53.255  96.632  1.00  0.00           O
ATOM   2416  N   ARG A 146      91.914  51.875  96.092  1.00  0.00           N
ATOM   2418  CA  ARG A 146      90.865  52.735  96.632  1.00  0.00           C
ATOM   2420  CB  ARG A 146      90.015  53.335  95.492  1.00  0.00           C
ATOM   2423  CG  ARG A 146      90.785  54.416  94.732  1.00  0.00           C
ATOM   2426  CD  ARG A 146      90.985  55.645  95.612  1.00  0.00           C
ATOM   2429  NE  ARG A 146      91.755  56.655  94.832  1.00  0.00           N
ATOM   2431  CZ  ARG A 146      93.035  56.485  94.532  1.00  0.00           C
ATOM   2432  NH1 ARG A 146      93.775  55.545  95.072  1.00  0.00           N
ATOM   2435  NH2 ARG A 146      93.635  57.296  93.702  1.00  0.00           N
ATOM   2438  C   ARG A 146      89.975  52.045  97.622  1.00  0.00           C
ATOM   2439  O   ARG A 146      88.924  52.555  98.022  1.00  0.00           O
ATOM   2440  N   LEU A 147      90.405  50.876  98.082  1.00  0.00           N
ATOM   2442  CA  LEU A 147      89.815  50.215  99.202  1.00  0.00           C
ATOM   2444  CB  LEU A 147      90.314  48.756  99.292  1.00  0.00           C
ATOM   2447  CG  LEU A 147      89.455  47.875 100.212  1.00  0.00           C
ATOM   2449  CD1 LEU A 147      88.055  47.724  99.632  1.00  0.00           C
ATOM   2453  CD2 LEU A 147      90.085  46.485 100.382  1.00  0.00           C
ATOM   2457  C   LEU A 147      89.985  50.944 100.532  1.00  0.00           C
ATOM   2458  O   LEU A 147      91.065  51.415 100.902  1.00  0.00           O
ATOM   2459  N   LYS A 148      88.885  51.046 101.282  1.00  0.00           N
ATOM   2461  CA  LYS A 148      88.824  51.674 102.572  1.00  0.00           C
ATOM   2463  CB  LYS A 148      87.965  52.956 102.532  1.00  0.00           C
ATOM   2466  CG  LYS A 148      88.385  53.965 101.452  1.00  0.00           C
ATOM   2469  CD  LYS A 148      87.475  55.206 101.452  1.00  0.00           C
ATOM   2472  CE  LYS A 148      86.014  54.915 101.082  1.00  0.00           C
ATOM   2475  NZ  LYS A 148      85.144  56.005 101.522  1.00  0.00           N
ATOM   2479  C   LYS A 148      88.145  50.725 103.542  1.00  0.00           C
ATOM   2480  O   LYS A 148      87.455  49.775 103.172  1.00  0.00           O
ATOM   2481  N   SER A 149      88.325  51.014 104.832  1.00  0.00           N
ATOM   2483  CA  SER A 149      87.784  50.224 105.912  1.00  0.00           C
ATOM   2485  CB  SER A 149      88.905  49.535 106.712  1.00  0.00           C
ATOM   2488  OG  SER A 149      89.595  48.525 105.962  1.00  0.00           O
ATOM   2490  C   SER A 149      86.995  51.126 106.842  1.00  0.00           C
ATOM   2491  O   SER A 149      87.255  52.325 106.932  1.00  0.00           O
ATOM   2492  N   ARG A 150      85.995  50.545 107.512  1.00  0.00           N
ATOM   2494  CA  ARG A 150      85.195  51.155 108.552  1.00  0.00           C
ATOM   2496  CB  ARG A 150      84.025  52.015 107.992  1.00  0.00           C
ATOM   2499  CG  ARG A 150      82.954  51.204 107.222  1.00  0.00           C
ATOM   2502  CD  ARG A 150      82.264  51.955 106.072  1.00  0.00           C
ATOM   2505  NE  ARG A 150      81.205  52.846 106.632  1.00  0.00           N
ATOM   2507  CZ  ARG A 150      79.965  52.444 106.842  1.00  0.00           C
ATOM   2508  NH1 ARG A 150      79.604  51.186 106.792  1.00  0.00           N
ATOM   2511  NH2 ARG A 150      79.015  53.275 107.242  1.00  0.00           N
ATOM   2514  C   ARG A 150      84.644  49.975 109.342  1.00  0.00           C
ATOM   2515  O   ARG A 150      84.934  48.826 109.002  1.00  0.00           O
ATOM   2516  N   SER A 151      83.854  50.195 110.412  1.00  0.00           N
ATOM   2518  CA  SER A 151      83.304  49.096 111.182  1.00  0.00           C
ATOM   2520  CB  SER A 151      84.134  48.764 112.472  1.00  0.00           C
ATOM   2523  OG  SER A 151      83.795  49.535 113.632  1.00  0.00           O
ATOM   2525  C   SER A 151      81.874  49.416 111.552  1.00  0.00           C
ATOM   2526  O   SER A 151      81.505  50.575 111.692  1.00  0.00           O
ATOM   2527  N   ASN A 152      81.034  48.395 111.812  1.00  0.00           N
ATOM   2529  CA  ASN A 152      79.784  48.605 112.512  1.00  0.00           C
ATOM   2531  CB  ASN A 152      78.865  47.355 112.512  1.00  0.00           C
ATOM   2534  CG  ASN A 152      78.635  46.865 111.092  1.00  0.00           C
ATOM   2535  OD1 ASN A 152      77.795  47.384 110.382  1.00  0.00           O
ATOM   2536  ND2 ASN A 152      79.355  45.806 110.672  1.00  0.00           N
ATOM   2539  C   ASN A 152      80.005  48.896 113.992  1.00  0.00           C
ATOM   2540  O   ASN A 152      79.175  49.486 114.672  1.00  0.00           O
ATOM   2541  N   GLY A 153      81.144  48.395 114.512  1.00  0.00           N
ATOM   2543  CA  GLY A 153      81.435  48.115 115.912  1.00  0.00           C
ATOM   2546  C   GLY A 153      81.405  46.635 116.162  1.00  0.00           C
ATOM   2547  O   GLY A 153      81.785  46.155 117.222  1.00  0.00           O
ATOM   2548  N   LEU A 154      80.945  45.854 115.172  1.00  0.00           N
ATOM   2550  CA  LEU A 154      80.815  44.416 115.262  1.00  0.00           C
ATOM   2552  CB  LEU A 154      79.375  43.945 114.932  1.00  0.00           C
ATOM   2555  CG  LEU A 154      78.345  44.166 116.052  1.00  0.00           C
ATOM   2557  CD1 LEU A 154      77.875  45.615 116.172  1.00  0.00           C
ATOM   2561  CD2 LEU A 154      77.135  43.236 115.852  1.00  0.00           C
ATOM   2565  C   LEU A 154      81.685  43.715 114.252  1.00  0.00           C
ATOM   2566  O   LEU A 154      82.124  42.594 114.432  1.00  0.00           O
ATOM   2567  N   ARG A 155      81.865  44.385 113.112  1.00  0.00           N
ATOM   2569  CA  ARG A 155      82.515  43.834 111.952  1.00  0.00           C
ATOM   2571  CB  ARG A 155      81.564  43.026 111.022  1.00  0.00           C
ATOM   2574  CG  ARG A 155      81.184  41.646 111.572  1.00  0.00           C
ATOM   2577  CD  ARG A 155      80.565  40.736 110.512  1.00  0.00           C
ATOM   2580  NE  ARG A 155      79.235  41.316 110.182  1.00  0.00           N
ATOM   2582  CZ  ARG A 155      78.165  41.095 110.932  1.00  0.00           C
ATOM   2583  NH1 ARG A 155      78.185  40.305 111.982  1.00  0.00           N
ATOM   2586  NH2 ARG A 155      77.025  41.695 110.642  1.00  0.00           N
ATOM   2589  C   ARG A 155      83.055  44.985 111.162  1.00  0.00           C
ATOM   2590  O   ARG A 155      82.475  46.075 111.142  1.00  0.00           O
ATOM   2591  N   ILE A 156      84.155  44.755 110.452  1.00  0.00           N
ATOM   2593  CA  ILE A 156      84.635  45.545 109.352  1.00  0.00           C
ATOM   2595  CB  ILE A 156      86.044  45.094 108.992  1.00  0.00           C
ATOM   2597  CG2 ILE A 156      86.034  43.896 108.022  1.00  0.00           C
ATOM   2601  CG1 ILE A 156      87.005  46.225 108.552  1.00  0.00           C
ATOM   2604  CD  ILE A 156      86.755  46.806 107.162  1.00  0.00           C
ATOM   2608  C   ILE A 156      83.655  45.535 108.172  1.00  0.00           C
ATOM   2609  O   ILE A 156      82.994  44.535 107.852  1.00  0.00           O
ATOM   2610  N   ILE A 157      83.534  46.695 107.512  1.00  0.00           N
ATOM   2612  CA  ILE A 157      82.884  46.875 106.242  1.00  0.00           C
ATOM   2614  CB  ILE A 157      81.695  47.815 106.362  1.00  0.00           C
ATOM   2616  CG2 ILE A 157      81.214  48.345 104.992  1.00  0.00           C
ATOM   2620  CG1 ILE A 157      80.574  47.085 107.132  1.00  0.00           C
ATOM   2623  CD  ILE A 157      79.715  48.026 107.982  1.00  0.00           C
ATOM   2627  C   ILE A 157      83.905  47.465 105.312  1.00  0.00           C
ATOM   2628  O   ILE A 157      84.545  48.475 105.602  1.00  0.00           O
ATOM   2629  N   TYR A 158      84.085  46.835 104.142  1.00  0.00           N
ATOM   2631  CA  TYR A 158      84.975  47.285 103.102  1.00  0.00           C
ATOM   2633  CB  TYR A 158      85.505  46.056 102.342  1.00  0.00           C
ATOM   2636  CG  TYR A 158      86.415  45.335 103.282  1.00  0.00           C
ATOM   2637  CD1 TYR A 158      87.704  45.814 103.532  1.00  0.00           C
ATOM   2639  CE1 TYR A 158      88.555  45.165 104.442  1.00  0.00           C
ATOM   2641  CZ  TYR A 158      88.115  43.995 105.082  1.00  0.00           C
ATOM   2642  OH  TYR A 158      88.954  43.295 105.962  1.00  0.00           O
ATOM   2644  CD2 TYR A 158      85.975  44.185 103.972  1.00  0.00           C
ATOM   2646  CE2 TYR A 158      86.825  43.514 104.842  1.00  0.00           C
ATOM   2648  C   TYR A 158      84.274  48.244 102.182  1.00  0.00           C
ATOM   2649  O   TYR A 158      83.065  48.135 101.982  1.00  0.00           O
ATOM   2650  N   SER A 159      84.964  49.265 101.662  1.00  0.00           N
ATOM   2652  CA  SER A 159      84.295  50.295 100.852  1.00  0.00           C
ATOM   2654  CB  SER A 159      83.795  51.495 101.702  1.00  0.00           C
ATOM   2657  OG  SER A 159      83.155  52.524 100.942  1.00  0.00           O
ATOM   2659  C   SER A 159      85.214  50.806  99.782  1.00  0.00           C
ATOM   2660  O   SER A 159      86.424  50.905  99.962  1.00  0.00           O
ATOM   2661  N   VAL A 160      84.605  51.165  98.642  1.00  0.00           N
ATOM   2663  CA  VAL A 160      85.185  51.924  97.562  1.00  0.00           C
ATOM   2665  CB  VAL A 160      85.244  51.064  96.312  1.00  0.00           C
ATOM   2667  CG1 VAL A 160      85.524  51.854  95.022  1.00  0.00           C
ATOM   2671  CG2 VAL A 160      86.345  49.996  96.492  1.00  0.00           C
ATOM   2675  C   VAL A 160      84.315  53.166  97.342  1.00  0.00           C
ATOM   2676  O   VAL A 160      83.085  53.096  97.422  1.00  0.00           O
ATOM   2677  N   THR A 161      84.924  54.346  97.042  1.00  0.00           N
ATOM   2679  CA  THR A 161      84.174  55.556  96.672  1.00  0.00           C
ATOM   2681  CB  THR A 161      84.435  56.785  97.542  1.00  0.00           C
ATOM   2683  OG1 THR A 161      84.104  56.585  98.902  1.00  0.00           O
ATOM   2685  CG2 THR A 161      83.574  57.986  97.112  1.00  0.00           C
ATOM   2689  C   THR A 161      84.585  56.014  95.282  1.00  0.00           C
ATOM   2690  O   THR A 161      85.745  56.326  95.032  1.00  0.00           O
ATOM   2691  N   ILE A 162      83.635  56.134  94.342  1.00  0.00           N
ATOM   2693  CA  ILE A 162      83.865  56.685  93.022  1.00  0.00           C
ATOM   2695  CB  ILE A 162      83.205  55.814  91.962  1.00  0.00           C
ATOM   2697  CG2 ILE A 162      83.325  56.435  90.552  1.00  0.00           C
ATOM   2701  CG1 ILE A 162      83.784  54.395  91.992  1.00  0.00           C
ATOM   2704  CD  ILE A 162      82.965  53.376  91.182  1.00  0.00           C
ATOM   2708  C   ILE A 162      83.285  58.075  92.982  1.00  0.00           C
ATOM   2709  O   ILE A 162      82.215  58.325  93.532  1.00  0.00           O
ATOM   2710  N   ASN A 163      83.954  59.045  92.342  1.00  0.00           N
ATOM   2712  CA  ASN A 163      83.425  60.375  92.132  1.00  0.00           C
ATOM   2714  CB  ASN A 163      84.435  61.485  92.542  1.00  0.00           C
ATOM   2717  CG  ASN A 163      85.865  61.316  92.022  1.00  0.00           C
ATOM   2718  OD1 ASN A 163      86.354  60.276  91.572  1.00  0.00           O
ATOM   2719  ND2 ASN A 163      86.634  62.415  92.152  1.00  0.00           N
ATOM   2722  C   ASN A 163      82.954  60.596  90.702  1.00  0.00           C
ATOM   2723  O   ASN A 163      83.735  60.615  89.762  1.00  0.00           O
ATOM   2724  N   MET A 164      81.634  60.835  90.532  1.00  0.00           N
ATOM   2726  CA  MET A 164      81.015  61.295  89.312  1.00  0.00           C
ATOM   2728  CB  MET A 164      79.495  61.565  89.502  1.00  0.00           C
ATOM   2731  CG  MET A 164      78.674  60.375  90.012  1.00  0.00           C
ATOM   2734  SD  MET A 164      76.894  60.736  89.902  1.00  0.00           S
ATOM   2735  CE  MET A 164      76.545  59.146  89.112  1.00  0.00           C
ATOM   2739  C   MET A 164      81.615  62.566  88.742  1.00  0.00           C
ATOM   2740  O   MET A 164      82.165  63.426  89.442  1.00  0.00           O
ATOM   2741  N   VAL A 165      81.454  62.745  87.412  1.00  0.00           N
ATOM   2743  CA  VAL A 165      81.925  63.935  86.722  1.00  0.00           C
ATOM   2745  CB  VAL A 165      81.704  63.876  85.222  1.00  0.00           C
ATOM   2747  CG1 VAL A 165      82.434  62.636  84.652  1.00  0.00           C
ATOM   2751  CG2 VAL A 165      80.205  63.886  84.832  1.00  0.00           C
ATOM   2755  C   VAL A 165      81.305  65.215  87.302  1.00  0.00           C
ATOM   2756  O   VAL A 165      80.145  65.185  87.742  1.00  0.00           O
ATOM   2757  N   PRO A 166      81.975  66.365  87.352  1.00  0.00           N
ATOM   2758  CD  PRO A 166      83.435  66.435  87.202  1.00  0.00           C
ATOM   2761  CA  PRO A 166      81.454  67.535  88.042  1.00  0.00           C
ATOM   2763  CB  PRO A 166      82.585  68.566  87.942  1.00  0.00           C
ATOM   2766  CG  PRO A 166      83.845  67.706  87.942  1.00  0.00           C
ATOM   2769  C   PRO A 166      80.175  68.096  87.452  1.00  0.00           C
ATOM   2770  O   PRO A 166      79.464  68.805  88.172  1.00  0.00           O
ATOM   2771  N   ASN A 167      79.875  67.825  86.172  1.00  0.00           N
ATOM   2773  CA  ASN A 167      78.655  68.236  85.502  1.00  0.00           C
ATOM   2775  CB  ASN A 167      79.055  68.755  84.092  1.00  0.00           C
ATOM   2778  CG  ASN A 167      77.935  69.325  83.232  1.00  0.00           C
ATOM   2779  OD1 ASN A 167      77.495  68.655  82.282  1.00  0.00           O
ATOM   2780  ND2 ASN A 167      77.475  70.556  83.572  1.00  0.00           N
ATOM   2783  C   ASN A 167      77.625  67.105  85.452  1.00  0.00           C
ATOM   2784  O   ASN A 167      76.685  67.105  84.662  1.00  0.00           O
ATOM   2785  N   HIS A 168      77.745  66.085  86.342  1.00  0.00           N
ATOM   2787  CA  HIS A 168      76.894  64.895  86.352  1.00  0.00           C
ATOM   2789  CB  HIS A 168      77.155  63.995  87.602  1.00  0.00           C
ATOM   2792  ND1 HIS A 168      75.535  64.465  89.482  1.00  0.00           N
ATOM   2793  CG  HIS A 168      76.805  64.615  88.942  1.00  0.00           C
ATOM   2794  CE1 HIS A 168      75.595  65.075  90.652  1.00  0.00           C
ATOM   2796  NE2 HIS A 168      76.824  65.604  90.882  1.00  0.00           N
ATOM   2798  CD2 HIS A 168      77.605  65.295  89.802  1.00  0.00           C
ATOM   2800  C   HIS A 168      75.415  65.215  86.342  1.00  0.00           C
ATOM   2801  O   HIS A 168      74.644  64.556  85.652  1.00  0.00           O
ATOM   2802  N   LEU A 169      74.995  66.236  87.112  1.00  0.00           N
ATOM   2804  CA  LEU A 169      73.605  66.615  87.232  1.00  0.00           C
ATOM   2806  CB  LEU A 169      73.375  67.605  88.392  1.00  0.00           C
ATOM   2809  CG  LEU A 169      71.915  67.876  88.792  1.00  0.00           C
ATOM   2811  CD1 LEU A 169      71.855  68.275  90.272  1.00  0.00           C
ATOM   2815  CD2 LEU A 169      71.265  68.965  87.932  1.00  0.00           C
ATOM   2819  C   LEU A 169      72.995  67.115  85.942  1.00  0.00           C
ATOM   2820  O   LEU A 169      71.964  66.615  85.522  1.00  0.00           O
ATOM   2821  N   ASP A 170      73.645  68.065  85.252  1.00  0.00           N
ATOM   2823  CA  ASP A 170      73.195  68.545  83.962  1.00  0.00           C
ATOM   2825  CB  ASP A 170      74.055  69.745  83.522  1.00  0.00           C
ATOM   2828  CG  ASP A 170      73.935  70.835  84.552  1.00  0.00           C
ATOM   2829  OD1 ASP A 170      72.785  71.215  84.892  1.00  0.00           O
ATOM   2830  OD2 ASP A 170      74.995  71.325  85.002  1.00  0.00           O
ATOM   2831  C   ASP A 170      73.245  67.465  82.902  1.00  0.00           C
ATOM   2832  O   ASP A 170      72.315  67.295  82.112  1.00  0.00           O
ATOM   2833  N   LYS A 171      74.305  66.646  82.932  1.00  0.00           N
ATOM   2835  CA  LYS A 171      74.475  65.495  82.082  1.00  0.00           C
ATOM   2837  CB  LYS A 171      75.885  64.905  82.342  1.00  0.00           C
ATOM   2840  CG  LYS A 171      76.265  63.895  81.262  1.00  0.00           C
ATOM   2843  CD  LYS A 171      77.765  63.645  81.092  1.00  0.00           C
ATOM   2846  CE  LYS A 171      78.045  63.166  79.652  1.00  0.00           C
ATOM   2849  NZ  LYS A 171      79.464  63.255  79.292  1.00  0.00           N
ATOM   2853  C   LYS A 171      73.375  64.435  82.252  1.00  0.00           C
ATOM   2854  O   LYS A 171      72.935  63.776  81.322  1.00  0.00           O
ATOM   2855  N   ARG A 172      72.894  64.255  83.482  1.00  0.00           N
ATOM   2857  CA  ARG A 172      71.745  63.426  83.772  1.00  0.00           C
ATOM   2859  CB  ARG A 172      71.875  62.995  85.242  1.00  0.00           C
ATOM   2862  CG  ARG A 172      70.795  62.045  85.772  1.00  0.00           C
ATOM   2865  CD  ARG A 172      71.065  61.515  87.192  1.00  0.00           C
ATOM   2868  NE  ARG A 172      71.155  62.665  88.132  1.00  0.00           N
ATOM   2870  CZ  ARG A 172      72.265  63.286  88.512  1.00  0.00           C
ATOM   2871  NH1 ARG A 172      73.475  62.905  88.172  1.00  0.00           N
ATOM   2874  NH2 ARG A 172      72.144  64.346  89.292  1.00  0.00           N
ATOM   2877  C   ARG A 172      70.415  64.104  83.502  1.00  0.00           C
ATOM   2878  O   ARG A 172      69.464  63.465  83.072  1.00  0.00           O
ATOM   2879  N   ALA A 173      70.335  65.445  83.682  1.00  0.00           N
ATOM   2881  CA  ALA A 173      69.205  66.265  83.302  1.00  0.00           C
ATOM   2883  CB  ALA A 173      69.425  67.736  83.702  1.00  0.00           C
ATOM   2887  C   ALA A 173      68.915  66.185  81.812  1.00  0.00           C
ATOM   2888  O   ALA A 173      67.765  66.085  81.412  1.00  0.00           O
ATOM   2889  N   HIS A 174      69.985  66.165  80.982  1.00  0.00           N
ATOM   2891  CA  HIS A 174      69.985  66.056  79.532  1.00  0.00           C
ATOM   2893  CB  HIS A 174      71.395  65.835  78.962  1.00  0.00           C
ATOM   2896  ND1 HIS A 174      73.595  66.854  78.852  1.00  0.00           N
ATOM   2897  CG  HIS A 174      72.245  67.045  79.032  1.00  0.00           C
ATOM   2898  CE1 HIS A 174      74.105  68.075  78.902  1.00  0.00           C
ATOM   2900  NE2 HIS A 174      73.155  69.015  79.112  1.00  0.00           N
ATOM   2902  CD2 HIS A 174      71.955  68.365  79.202  1.00  0.00           C
ATOM   2904  C   HIS A 174      69.045  65.045  78.912  1.00  0.00           C
ATOM   2905  O   HIS A 174      68.365  65.365  77.942  1.00  0.00           O
ATOM   2906  N   LYS A 175      68.945  63.855  79.552  1.00  0.00           N
ATOM   2908  CA  LYS A 175      68.085  62.735  79.182  1.00  0.00           C
ATOM   2910  CB  LYS A 175      68.105  61.655  80.302  1.00  0.00           C
ATOM   2913  CG  LYS A 175      69.464  61.064  80.712  1.00  0.00           C
ATOM   2916  CD  LYS A 175      70.165  60.315  79.562  1.00  0.00           C
ATOM   2919  CE  LYS A 175      71.025  59.125  80.002  1.00  0.00           C
ATOM   2922  NZ  LYS A 175      72.025  59.585  80.992  1.00  0.00           N
ATOM   2926  C   LYS A 175      66.625  63.145  79.032  1.00  0.00           C
ATOM   2927  O   LYS A 175      65.825  62.555  78.302  1.00  0.00           O
ATOM   2928  N   TYR A 176      66.235  64.174  79.802  1.00  0.00           N
ATOM   2930  CA  TYR A 176      64.865  64.494  80.052  1.00  0.00           C
ATOM   2932  CB  TYR A 176      64.645  64.575  81.592  1.00  0.00           C
ATOM   2935  CG  TYR A 176      65.105  63.265  82.212  1.00  0.00           C
ATOM   2936  CD1 TYR A 176      64.615  62.045  81.722  1.00  0.00           C
ATOM   2938  CE1 TYR A 176      65.155  60.835  82.182  1.00  0.00           C
ATOM   2940  CZ  TYR A 176      66.135  60.825  83.172  1.00  0.00           C
ATOM   2941  OH  TYR A 176      66.665  59.595  83.602  1.00  0.00           O
ATOM   2943  CD2 TYR A 176      66.085  63.255  83.212  1.00  0.00           C
ATOM   2945  CE2 TYR A 176      66.585  62.035  83.712  1.00  0.00           C
ATOM   2947  C   TYR A 176      64.485  65.806  79.392  1.00  0.00           C
ATOM   2948  O   TYR A 176      63.335  66.215  79.472  1.00  0.00           O
ATOM   2949  N   LEU A 177      65.415  66.505  78.692  1.00  0.00           N
ATOM   2951  CA  LEU A 177      65.045  67.725  77.992  1.00  0.00           C
ATOM   2953  CB  LEU A 177      66.155  68.706  77.522  1.00  0.00           C
ATOM   2956  CG  LEU A 177      66.835  69.545  78.622  1.00  0.00           C
ATOM   2958  CD1 LEU A 177      67.885  68.685  79.302  1.00  0.00           C
ATOM   2962  CD2 LEU A 177      67.495  70.806  78.032  1.00  0.00           C
ATOM   2966  C   LEU A 177      64.025  67.525  76.892  1.00  0.00           C
ATOM   2967  O   LEU A 177      63.125  68.345  76.752  1.00  0.00           O
ATOM   2968  N   GLY A 178      64.105  66.435  76.092  1.00  0.00           N
ATOM   2970  CA  GLY A 178      63.045  66.115  75.132  1.00  0.00           C
ATOM   2973  C   GLY A 178      61.695  65.905  75.762  1.00  0.00           C
ATOM   2974  O   GLY A 178      60.665  66.395  75.302  1.00  0.00           O
ATOM   2975  N   MET A 179      61.644  65.174  76.892  1.00  0.00           N
ATOM   2977  CA  MET A 179      60.445  64.965  77.662  1.00  0.00           C
ATOM   2979  CB  MET A 179      60.785  64.045  78.862  1.00  0.00           C
ATOM   2982  CG  MET A 179      61.605  62.785  78.522  1.00  0.00           C
ATOM   2985  SD  MET A 179      60.815  61.685  77.322  1.00  0.00           S
ATOM   2986  CE  MET A 179      62.015  60.354  77.612  1.00  0.00           C
ATOM   2990  C   MET A 179      59.815  66.255  78.212  1.00  0.00           C
ATOM   2991  O   MET A 179      58.615  66.515  78.042  1.00  0.00           O
ATOM   2992  N   VAL A 180      60.625  67.134  78.872  1.00  0.00           N
ATOM   2994  CA  VAL A 180      60.135  68.365  79.492  1.00  0.00           C
ATOM   2996  CB  VAL A 180      61.095  69.085  80.442  1.00  0.00           C
ATOM   2998  CG1 VAL A 180      61.574  68.104  81.522  1.00  0.00           C
ATOM   3002  CG2 VAL A 180      62.285  69.736  79.722  1.00  0.00           C
ATOM   3006  C   VAL A 180      59.575  69.376  78.512  1.00  0.00           C
ATOM   3007  O   VAL A 180      58.515  69.945  78.762  1.00  0.00           O
ATOM   3008  N   ARG A 181      60.225  69.615  77.352  1.00  0.00           N
ATOM   3010  CA  ARG A 181      59.745  70.565  76.362  1.00  0.00           C
ATOM   3012  CB  ARG A 181      60.765  70.795  75.222  1.00  0.00           C
ATOM   3015  CG  ARG A 181      61.105  69.536  74.412  1.00  0.00           C
ATOM   3018  CD  ARG A 181      62.155  69.676  73.312  1.00  0.00           C
ATOM   3021  NE  ARG A 181      63.405  70.195  73.932  1.00  0.00           N
ATOM   3023  CZ  ARG A 181      64.565  69.585  73.752  1.00  0.00           C
ATOM   3024  NH1 ARG A 181      64.805  68.695  72.822  1.00  0.00           N
ATOM   3027  NH2 ARG A 181      65.565  69.885  74.532  1.00  0.00           N
ATOM   3030  C   ARG A 181      58.395  70.165  75.802  1.00  0.00           C
ATOM   3031  O   ARG A 181      57.475  70.975  75.642  1.00  0.00           O
ATOM   3032  N   GLN A 182      58.215  68.855  75.532  1.00  0.00           N
ATOM   3034  CA  GLN A 182      56.955  68.295  75.102  1.00  0.00           C
ATOM   3036  CB  GLN A 182      57.095  66.785  74.822  1.00  0.00           C
ATOM   3039  CG  GLN A 182      57.905  66.346  73.582  1.00  0.00           C
ATOM   3042  CD  GLN A 182      57.835  64.816  73.522  1.00  0.00           C
ATOM   3043  OE1 GLN A 182      56.945  64.225  74.142  1.00  0.00           O
ATOM   3044  NE2 GLN A 182      58.735  64.146  72.762  1.00  0.00           N
ATOM   3047  C   GLN A 182      55.805  68.475  76.092  1.00  0.00           C
ATOM   3048  O   GLN A 182      54.685  68.846  75.722  1.00  0.00           O
ATOM   3049  N   ALA A 183      56.045  68.244  77.402  1.00  0.00           N
ATOM   3051  CA  ALA A 183      55.105  68.575  78.452  1.00  0.00           C
ATOM   3053  CB  ALA A 183      55.625  67.975  79.782  1.00  0.00           C
ATOM   3057  C   ALA A 183      54.845  70.075  78.612  1.00  0.00           C
ATOM   3058  O   ALA A 183      53.725  70.556  78.742  1.00  0.00           O
ATOM   3059  N   SER A 184      55.925  70.865  78.572  1.00  0.00           N
ATOM   3061  CA  SER A 184      55.975  72.306  78.802  1.00  0.00           C
ATOM   3063  CB  SER A 184      57.445  72.785  78.692  1.00  0.00           C
ATOM   3066  OG  SER A 184      57.625  74.195  78.792  1.00  0.00           O
ATOM   3068  C   SER A 184      55.115  73.115  77.852  1.00  0.00           C
ATOM   3069  O   SER A 184      54.345  73.986  78.252  1.00  0.00           O
ATOM   3070  N   ARG A 185      55.185  72.785  76.552  1.00  0.00           N
ATOM   3072  CA  ARG A 185      54.245  73.295  75.572  1.00  0.00           C
ATOM   3074  CB  ARG A 185      54.645  72.755  74.172  1.00  0.00           C
ATOM   3077  CG  ARG A 185      56.055  73.185  73.712  1.00  0.00           C
ATOM   3080  CD  ARG A 185      56.505  72.405  72.462  1.00  0.00           C
ATOM   3083  NE  ARG A 185      57.815  72.935  71.962  1.00  0.00           N
ATOM   3085  CZ  ARG A 185      57.905  74.075  71.302  1.00  0.00           C
ATOM   3086  NH1 ARG A 185      56.875  74.825  71.012  1.00  0.00           N
ATOM   3089  NH2 ARG A 185      59.095  74.545  71.002  1.00  0.00           N
ATOM   3092  C   ARG A 185      52.815  72.905  75.872  1.00  0.00           C
ATOM   3093  O   ARG A 185      51.945  73.765  75.982  1.00  0.00           O
ATOM   3094  N   LYS A 186      52.555  71.585  76.122  1.00  0.00           N
ATOM   3096  CA  LYS A 186      51.235  71.035  76.372  1.00  0.00           C
ATOM   3098  CB  LYS A 186      51.275  69.486  76.682  1.00  0.00           C
ATOM   3101  CG  LYS A 186      51.495  68.556  75.472  1.00  0.00           C
ATOM   3104  CD  LYS A 186      51.925  67.095  75.812  1.00  0.00           C
ATOM   3107  CE  LYS A 186      50.935  66.206  76.602  1.00  0.00           C
ATOM   3110  NZ  LYS A 186      51.545  64.876  76.882  1.00  0.00           N
ATOM   3114  C   LYS A 186      50.495  71.765  77.472  1.00  0.00           C
ATOM   3115  O   LYS A 186      49.405  72.306  77.272  1.00  0.00           O
ATOM   3116  N   TYR A 187      51.135  71.835  78.632  1.00  0.00           N
ATOM   3118  CA  TYR A 187      50.505  72.285  79.852  1.00  0.00           C
ATOM   3120  CB  TYR A 187      51.225  71.535  81.002  1.00  0.00           C
ATOM   3123  CG  TYR A 187      50.775  70.115  81.002  1.00  0.00           C
ATOM   3124  CD1 TYR A 187      49.505  69.816  81.492  1.00  0.00           C
ATOM   3126  CE1 TYR A 187      49.065  68.486  81.522  1.00  0.00           C
ATOM   3128  CZ  TYR A 187      49.845  67.456  80.992  1.00  0.00           C
ATOM   3129  OH  TYR A 187      49.325  66.145  80.962  1.00  0.00           O
ATOM   3131  CD2 TYR A 187      51.605  69.064  80.562  1.00  0.00           C
ATOM   3133  CE2 TYR A 187      51.135  67.745  80.522  1.00  0.00           C
ATOM   3135  C   TYR A 187      50.635  73.775  80.072  1.00  0.00           C
ATOM   3136  O   TYR A 187      49.955  74.354  80.932  1.00  0.00           O
ATOM   3137  N   GLY A 188      51.515  74.416  79.282  1.00  0.00           N
ATOM   3139  CA  GLY A 188      51.885  75.825  79.362  1.00  0.00           C
ATOM   3142  C   GLY A 188      52.565  76.195  80.652  1.00  0.00           C
ATOM   3143  O   GLY A 188      52.535  77.335  81.112  1.00  0.00           O
ATOM   3144  N   VAL A 189      53.205  75.195  81.282  1.00  0.00           N
ATOM   3146  CA  VAL A 189      53.995  75.335  82.482  1.00  0.00           C
ATOM   3148  CB  VAL A 189      53.935  74.135  83.422  1.00  0.00           C
ATOM   3150  CG1 VAL A 189      54.765  74.425  84.692  1.00  0.00           C
ATOM   3154  CG2 VAL A 189      52.485  73.846  83.822  1.00  0.00           C
ATOM   3158  C   VAL A 189      55.405  75.456  81.972  1.00  0.00           C
ATOM   3159  O   VAL A 189      55.845  74.605  81.202  1.00  0.00           O
ATOM   3160  N   ASP A 190      56.115  76.515  82.372  1.00  0.00           N
ATOM   3162  CA  ASP A 190      57.465  76.795  81.952  1.00  0.00           C
ATOM   3164  CB  ASP A 190      57.805  78.174  82.572  1.00  0.00           C
ATOM   3167  CG  ASP A 190      59.144  78.765  82.172  1.00  0.00           C
ATOM   3168  OD1 ASP A 190      60.005  78.045  81.602  1.00  0.00           O
ATOM   3169  OD2 ASP A 190      59.355  79.945  82.542  1.00  0.00           O
ATOM   3170  C   ASP A 190      58.435  75.675  82.312  1.00  0.00           C
ATOM   3171  O   ASP A 190      58.445  75.195  83.452  1.00  0.00           O
ATOM   3172  N   GLU A 191      59.315  75.236  81.382  1.00  0.00           N
ATOM   3174  CA  GLU A 191      60.225  74.126  81.612  1.00  0.00           C
ATOM   3176  CB  GLU A 191      60.825  73.495  80.322  1.00  0.00           C
ATOM   3179  CG  GLU A 191      61.585  74.475  79.402  1.00  0.00           C
ATOM   3182  CD  GLU A 191      62.075  73.746  78.162  1.00  0.00           C
ATOM   3183  OE1 GLU A 191      63.245  73.265  78.162  1.00  0.00           O
ATOM   3184  OE2 GLU A 191      61.305  73.695  77.162  1.00  0.00           O
ATOM   3185  C   GLU A 191      61.325  74.465  82.602  1.00  0.00           C
ATOM   3186  O   GLU A 191      61.875  73.585  83.262  1.00  0.00           O
ATOM   3187  N   SER A 192      61.545  75.775  82.842  1.00  0.00           N
ATOM   3189  CA  SER A 192      62.255  76.255  84.022  1.00  0.00           C
ATOM   3191  CB  SER A 192      62.265  77.816  83.972  1.00  0.00           C
ATOM   3194  OG  SER A 192      62.685  78.455  85.182  1.00  0.00           O
ATOM   3196  C   SER A 192      61.685  75.786  85.362  1.00  0.00           C
ATOM   3197  O   SER A 192      62.425  75.314  86.232  1.00  0.00           O
ATOM   3198  N   LEU A 193      60.355  75.855  85.542  1.00  0.00           N
ATOM   3200  CA  LEU A 193      59.665  75.295  86.682  1.00  0.00           C
ATOM   3202  CB  LEU A 193      58.185  75.775  86.662  1.00  0.00           C
ATOM   3205  CG  LEU A 193      57.535  75.965  88.052  1.00  0.00           C
ATOM   3207  CD1 LEU A 193      56.205  76.725  87.952  1.00  0.00           C
ATOM   3211  CD2 LEU A 193      57.315  74.634  88.782  1.00  0.00           C
ATOM   3215  C   LEU A 193      59.785  73.765  86.732  1.00  0.00           C
ATOM   3216  O   LEU A 193      60.145  73.195  87.772  1.00  0.00           O
ATOM   3217  N   ILE A 194      59.575  73.075  85.602  1.00  0.00           N
ATOM   3219  CA  ILE A 194      59.705  71.615  85.512  1.00  0.00           C
ATOM   3221  CB  ILE A 194      59.345  71.095  84.112  1.00  0.00           C
ATOM   3223  CG2 ILE A 194      59.935  69.695  83.852  1.00  0.00           C
ATOM   3227  CG1 ILE A 194      57.824  71.045  83.842  1.00  0.00           C
ATOM   3230  CD  ILE A 194      57.235  72.354  83.332  1.00  0.00           C
ATOM   3234  C   ILE A 194      61.095  71.104  85.882  1.00  0.00           C
ATOM   3235  O   ILE A 194      61.265  70.215  86.722  1.00  0.00           O
ATOM   3236  N   LEU A 195      62.155  71.674  85.282  1.00  0.00           N
ATOM   3238  CA  LEU A 195      63.525  71.275  85.532  1.00  0.00           C
ATOM   3240  CB  LEU A 195      64.485  71.935  84.522  1.00  0.00           C
ATOM   3243  CG  LEU A 195      64.315  71.415  83.082  1.00  0.00           C
ATOM   3245  CD1 LEU A 195      65.085  72.306  82.092  1.00  0.00           C
ATOM   3249  CD2 LEU A 195      64.755  69.956  82.952  1.00  0.00           C
ATOM   3253  C   LEU A 195      63.975  71.545  86.962  1.00  0.00           C
ATOM   3254  O   LEU A 195      64.595  70.705  87.602  1.00  0.00           O
ATOM   3255  N   ALA A 196      63.595  72.706  87.512  1.00  0.00           N
ATOM   3257  CA  ALA A 196      63.855  73.015  88.892  1.00  0.00           C
ATOM   3259  CB  ALA A 196      63.365  74.435  89.152  1.00  0.00           C
ATOM   3263  C   ALA A 196      63.215  72.085  89.902  1.00  0.00           C
ATOM   3264  O   ALA A 196      63.845  71.685  90.882  1.00  0.00           O
ATOM   3265  N   ILE A 197      61.925  71.736  89.712  1.00  0.00           N
ATOM   3267  CA  ILE A 197      61.245  70.744  90.552  1.00  0.00           C
ATOM   3269  CB  ILE A 197      59.745  70.725  90.302  1.00  0.00           C
ATOM   3271  CG2 ILE A 197      59.085  69.425  90.832  1.00  0.00           C
ATOM   3275  CG1 ILE A 197      59.144  71.986  90.982  1.00  0.00           C
ATOM   3278  CD  ILE A 197      57.625  72.065  90.962  1.00  0.00           C
ATOM   3282  C   ILE A 197      61.875  69.385  90.442  1.00  0.00           C
ATOM   3283  O   ILE A 197      62.245  68.785  91.442  1.00  0.00           O
ATOM   3284  N   MET A 198      62.115  68.905  89.202  1.00  0.00           N
ATOM   3286  CA  MET A 198      62.715  67.615  88.932  1.00  0.00           C
ATOM   3288  CB  MET A 198      62.745  67.424  87.402  1.00  0.00           C
ATOM   3291  CG  MET A 198      62.975  65.955  86.982  1.00  0.00           C
ATOM   3294  SD  MET A 198      63.235  65.655  85.212  1.00  0.00           S
ATOM   3295  CE  MET A 198      61.795  66.555  84.612  1.00  0.00           C
ATOM   3299  C   MET A 198      64.135  67.505  89.502  1.00  0.00           C
ATOM   3300  O   MET A 198      64.525  66.495  90.092  1.00  0.00           O
ATOM   3301  N   GLN A 199      64.924  68.585  89.372  1.00  0.00           N
ATOM   3303  CA  GLN A 199      66.195  68.715  90.062  1.00  0.00           C
ATOM   3305  CB  GLN A 199      66.865  70.066  89.712  1.00  0.00           C
ATOM   3308  CG  GLN A 199      68.245  70.236  90.402  1.00  0.00           C
ATOM   3311  CD  GLN A 199      68.885  71.575  90.052  1.00  0.00           C
ATOM   3312  OE1 GLN A 199      69.074  71.905  88.882  1.00  0.00           O
ATOM   3313  NE2 GLN A 199      69.225  72.365  91.102  1.00  0.00           N
ATOM   3316  C   GLN A 199      66.085  68.695  91.572  1.00  0.00           C
ATOM   3317  O   GLN A 199      66.835  68.005  92.252  1.00  0.00           O
ATOM   3318  N   THR A 200      65.165  69.494  92.142  1.00  0.00           N
ATOM   3320  CA  THR A 200      65.075  69.615  93.592  1.00  0.00           C
ATOM   3322  CB  THR A 200      64.165  70.755  94.052  1.00  0.00           C
ATOM   3324  OG1 THR A 200      64.625  72.015  93.532  1.00  0.00           O
ATOM   3326  CG2 THR A 200      64.215  70.845  95.582  1.00  0.00           C
ATOM   3330  C   THR A 200      64.645  68.315  94.222  1.00  0.00           C
ATOM   3331  O   THR A 200      65.295  67.825  95.152  1.00  0.00           O
ATOM   3332  N   GLU A 201      63.565  67.715  93.672  1.00  0.00           N
ATOM   3334  CA  GLU A 201      62.935  66.486  94.112  1.00  0.00           C
ATOM   3336  CB  GLU A 201      61.635  66.225  93.282  1.00  0.00           C
ATOM   3339  CG  GLU A 201      60.455  67.215  93.502  1.00  0.00           C
ATOM   3342  CD  GLU A 201      59.965  67.275  94.932  1.00  0.00           C
ATOM   3343  OE1 GLU A 201      60.805  67.475  95.832  1.00  0.00           O
ATOM   3344  OE2 GLU A 201      58.735  67.264  95.162  1.00  0.00           O
ATOM   3345  C   GLU A 201      63.785  65.255  94.012  1.00  0.00           C
ATOM   3346  O   GLU A 201      63.915  64.465  94.942  1.00  0.00           O
ATOM   3347  N   SER A 202      64.415  65.055  92.852  1.00  0.00           N
ATOM   3349  CA  SER A 202      64.955  63.755  92.522  1.00  0.00           C
ATOM   3351  CB  SER A 202      64.185  63.244  91.282  1.00  0.00           C
ATOM   3354  OG  SER A 202      64.735  62.075  90.702  1.00  0.00           O
ATOM   3356  C   SER A 202      66.425  63.895  92.232  1.00  0.00           C
ATOM   3357  O   SER A 202      67.215  62.956  92.342  1.00  0.00           O
ATOM   3358  N   SER A 203      66.835  65.105  91.832  1.00  0.00           N
ATOM   3360  CA  SER A 203      68.144  65.376  91.262  1.00  0.00           C
ATOM   3362  CB  SER A 203      69.315  65.066  92.222  1.00  0.00           C
ATOM   3365  OG  SER A 203      70.485  65.755  91.802  1.00  0.00           O
ATOM   3367  C   SER A 203      68.315  64.676  89.922  1.00  0.00           C
ATOM   3368  O   SER A 203      69.415  64.325  89.522  1.00  0.00           O
ATOM   3369  N   PHE A 204      67.205  64.435  89.202  1.00  0.00           N
ATOM   3371  CA  PHE A 204      67.175  63.764  87.912  1.00  0.00           C
ATOM   3373  CB  PHE A 204      68.035  64.445  86.812  1.00  0.00           C
ATOM   3376  CG  PHE A 204      67.605  65.876  86.602  1.00  0.00           C
ATOM   3377  CD1 PHE A 204      66.545  66.165  85.722  1.00  0.00           C
ATOM   3379  CE1 PHE A 204      66.185  67.486  85.442  1.00  0.00           C
ATOM   3381  CZ  PHE A 204      66.875  68.545  86.042  1.00  0.00           C
ATOM   3383  CD2 PHE A 204      68.295  66.945  87.192  1.00  0.00           C
ATOM   3385  CE2 PHE A 204      67.935  68.265  86.912  1.00  0.00           C
ATOM   3387  C   PHE A 204      67.424  62.244  87.992  1.00  0.00           C
ATOM   3388  O   PHE A 204      67.915  61.615  87.052  1.00  0.00           O
ATOM   3389  N   ASN A 205      67.055  61.625  89.122  1.00  0.00           N
ATOM   3391  CA  ASN A 205      67.195  60.215  89.392  1.00  0.00           C
ATOM   3393  CB  ASN A 205      67.475  60.024  90.912  1.00  0.00           C
ATOM   3396  CG  ASN A 205      67.585  58.564  91.332  1.00  0.00           C
ATOM   3397  OD1 ASN A 205      67.765  57.675  90.502  1.00  0.00           O
ATOM   3398  ND2 ASN A 205      67.455  58.295  92.652  1.00  0.00           N
ATOM   3401  C   ASN A 205      65.945  59.435  88.942  1.00  0.00           C
ATOM   3402  O   ASN A 205      64.875  59.564  89.542  1.00  0.00           O
ATOM   3403  N   PRO A 206      65.985  58.564  87.932  1.00  0.00           N
ATOM   3404  CD  PRO A 206      67.175  58.255  87.142  1.00  0.00           C
ATOM   3407  CA  PRO A 206      64.805  57.846  87.462  1.00  0.00           C
ATOM   3409  CB  PRO A 206      65.255  57.285  86.102  1.00  0.00           C
ATOM   3412  CG  PRO A 206      66.765  57.085  86.252  1.00  0.00           C
ATOM   3415  C   PRO A 206      64.405  56.745  88.422  1.00  0.00           C
ATOM   3416  O   PRO A 206      63.325  56.186  88.282  1.00  0.00           O
ATOM   3417  N   TYR A 207      65.245  56.435  89.432  1.00  0.00           N
ATOM   3419  CA  TYR A 207      65.015  55.385  90.402  1.00  0.00           C
ATOM   3421  CB  TYR A 207      66.355  54.685  90.742  1.00  0.00           C
ATOM   3424  CG  TYR A 207      66.985  54.065  89.532  1.00  0.00           C
ATOM   3425  CD1 TYR A 207      66.555  52.795  89.112  1.00  0.00           C
ATOM   3427  CE1 TYR A 207      67.215  52.134  88.072  1.00  0.00           C
ATOM   3429  CZ  TYR A 207      68.284  52.745  87.432  1.00  0.00           C
ATOM   3430  OH  TYR A 207      68.935  52.025  86.422  1.00  0.00           O
ATOM   3432  CD2 TYR A 207      68.074  54.674  88.872  1.00  0.00           C
ATOM   3434  CE2 TYR A 207      68.715  54.015  87.812  1.00  0.00           C
ATOM   3436  C   TYR A 207      64.475  55.935  91.722  1.00  0.00           C
ATOM   3437  O   TYR A 207      64.255  55.195  92.672  1.00  0.00           O
ATOM   3438  N   ALA A 208      64.275  57.264  91.792  1.00  0.00           N
ATOM   3440  CA  ALA A 208      63.975  58.026  92.982  1.00  0.00           C
ATOM   3442  CB  ALA A 208      63.825  59.494  92.542  1.00  0.00           C
ATOM   3446  C   ALA A 208      62.695  57.636  93.692  1.00  0.00           C
ATOM   3447  O   ALA A 208      61.615  57.665  93.122  1.00  0.00           O
ATOM   3448  N   VAL A 209      62.735  57.264  94.982  1.00  0.00           N
ATOM   3450  CA  VAL A 209      61.555  56.755  95.662  1.00  0.00           C
ATOM   3452  CB  VAL A 209      61.505  55.224  95.632  1.00  0.00           C
ATOM   3454  CG1 VAL A 209      62.755  54.595  96.282  1.00  0.00           C
ATOM   3458  CG2 VAL A 209      60.185  54.705  96.232  1.00  0.00           C
ATOM   3462  C   VAL A 209      61.535  57.314  97.072  1.00  0.00           C
ATOM   3463  O   VAL A 209      62.565  57.335  97.752  1.00  0.00           O
ATOM   3464  N   SER A 210      60.405  57.865  97.562  1.00  0.00           N
ATOM   3466  CA  SER A 210      60.355  58.424  98.912  1.00  0.00           C
ATOM   3468  CB  SER A 210      59.575  59.755  98.992  1.00  0.00           C
ATOM   3471  OG  SER A 210      58.155  59.585  98.952  1.00  0.00           O
ATOM   3473  C   SER A 210      59.735  57.425  99.852  1.00  0.00           C
ATOM   3474  O   SER A 210      59.265  56.365  99.452  1.00  0.00           O
ATOM   3475  N   ARG A 211      59.705  57.755 101.162  1.00  0.00           N
ATOM   3477  CA  ARG A 211      58.945  56.965 102.092  1.00  0.00           C
ATOM   3479  CB  ARG A 211      59.395  57.134 103.562  1.00  0.00           C
ATOM   3482  CG  ARG A 211      58.825  56.064 104.522  1.00  0.00           C
ATOM   3485  CD  ARG A 211      58.905  54.595 104.052  1.00  0.00           C
ATOM   3488  NE  ARG A 211      60.345  54.265 103.772  1.00  0.00           N
ATOM   3490  CZ  ARG A 211      60.875  54.026 102.572  1.00  0.00           C
ATOM   3491  NH1 ARG A 211      60.185  53.904 101.462  1.00  0.00           N
ATOM   3494  NH2 ARG A 211      62.175  53.855 102.472  1.00  0.00           N
ATOM   3497  C   ARG A 211      57.455  57.015 101.862  1.00  0.00           C
ATOM   3498  O   ARG A 211      56.795  55.986 101.862  1.00  0.00           O
ATOM   3499  N   SER A 212      56.915  58.185 101.492  1.00  0.00           N
ATOM   3501  CA  SER A 212      55.495  58.325 101.162  1.00  0.00           C
ATOM   3503  CB  SER A 212      54.995  59.796 101.262  1.00  0.00           C
ATOM   3506  OG  SER A 212      55.394  60.375 102.502  1.00  0.00           O
ATOM   3508  C   SER A 212      55.195  57.885  99.742  1.00  0.00           C
ATOM   3509  O   SER A 212      54.205  58.325  99.152  1.00  0.00           O
ATOM   3510  N   ASP A 213      56.045  56.994  99.162  1.00  0.00           N
ATOM   3512  CA  ASP A 213      55.755  56.264  97.952  1.00  0.00           C
ATOM   3514  CB  ASP A 213      54.555  55.295  98.212  1.00  0.00           C
ATOM   3517  CG  ASP A 213      55.045  53.935  98.712  1.00  0.00           C
ATOM   3518  OD1 ASP A 213      56.045  53.475  98.092  1.00  0.00           O
ATOM   3519  OD2 ASP A 213      54.365  53.275  99.542  1.00  0.00           O
ATOM   3520  C   ASP A 213      55.675  57.134  96.682  1.00  0.00           C
ATOM   3521  O   ASP A 213      54.905  56.854  95.762  1.00  0.00           O
ATOM   3522  N   ALA A 214      56.485  58.225  96.652  1.00  0.00           N
ATOM   3524  CA  ALA A 214      56.505  59.276  95.642  1.00  0.00           C
ATOM   3526  CB  ALA A 214      57.265  60.475  96.202  1.00  0.00           C
ATOM   3530  C   ALA A 214      56.925  58.985  94.202  1.00  0.00           C
ATOM   3531  O   ALA A 214      56.225  59.365  93.282  1.00  0.00           O
ATOM   3532  N   LEU A 215      58.045  58.295  93.932  1.00  0.00           N
ATOM   3534  CA  LEU A 215      58.285  57.776  92.602  1.00  0.00           C
ATOM   3536  CB  LEU A 215      57.195  56.785  92.092  1.00  0.00           C
ATOM   3539  CG  LEU A 215      57.385  55.346  92.612  1.00  0.00           C
ATOM   3541  CD1 LEU A 215      57.045  55.195  94.092  1.00  0.00           C
ATOM   3545  CD2 LEU A 215      56.574  54.335  91.782  1.00  0.00           C
ATOM   3549  C   LEU A 215      58.775  58.735  91.482  1.00  0.00           C
ATOM   3550  O   LEU A 215      58.165  59.725  91.082  1.00  0.00           O
ATOM   3551  N   GLY A 216      59.965  58.395  90.932  1.00  0.00           N
ATOM   3553  CA  GLY A 216      60.505  58.896  89.682  1.00  0.00           C
ATOM   3556  C   GLY A 216      61.035  60.295  89.712  1.00  0.00           C
ATOM   3557  O   GLY A 216      61.315  60.884  90.752  1.00  0.00           O
ATOM   3558  N   LEU A 217      61.245  60.865  88.512  1.00  0.00           N
ATOM   3560  CA  LEU A 217      61.915  62.134  88.322  1.00  0.00           C
ATOM   3562  CB  LEU A 217      62.015  62.415  86.812  1.00  0.00           C
ATOM   3565  CG  LEU A 217      62.785  61.334  86.022  1.00  0.00           C
ATOM   3567  CD1 LEU A 217      62.675  61.635  84.532  1.00  0.00           C
ATOM   3571  CD2 LEU A 217      64.265  61.285  86.422  1.00  0.00           C
ATOM   3575  C   LEU A 217      61.275  63.325  89.022  1.00  0.00           C
ATOM   3576  O   LEU A 217      61.965  64.206  89.532  1.00  0.00           O
ATOM   3577  N   MET A 218      59.945  63.395  89.072  1.00  0.00           N
ATOM   3579  CA  MET A 218      59.215  64.494  89.642  1.00  0.00           C
ATOM   3581  CB  MET A 218      58.145  64.945  88.632  1.00  0.00           C
ATOM   3584  CG  MET A 218      58.675  65.445  87.292  1.00  0.00           C
ATOM   3587  SD  MET A 218      57.285  66.005  86.282  1.00  0.00           S
ATOM   3588  CE  MET A 218      58.265  67.105  85.262  1.00  0.00           C
ATOM   3592  C   MET A 218      58.505  64.135  90.942  1.00  0.00           C
ATOM   3593  O   MET A 218      57.805  64.975  91.502  1.00  0.00           O
ATOM   3594  N   GLN A 219      58.665  62.905  91.462  1.00  0.00           N
ATOM   3596  CA  GLN A 219      58.205  62.535  92.802  1.00  0.00           C
ATOM   3598  CB  GLN A 219      58.965  63.275  93.932  1.00  0.00           C
ATOM   3601  CG  GLN A 219      60.435  62.815  94.122  1.00  0.00           C
ATOM   3604  CD  GLN A 219      60.555  61.355  94.542  1.00  0.00           C
ATOM   3605  OE1 GLN A 219      60.485  60.994  95.722  1.00  0.00           O
ATOM   3606  NE2 GLN A 219      60.805  60.475  93.552  1.00  0.00           N
ATOM   3609  C   GLN A 219      56.675  62.475  92.972  1.00  0.00           C
ATOM   3610  O   GLN A 219      56.095  62.815  93.992  1.00  0.00           O
ATOM   3611  N   VAL A 220      55.975  62.025  91.912  1.00  0.00           N
ATOM   3613  CA  VAL A 220      54.535  62.115  91.832  1.00  0.00           C
ATOM   3615  CB  VAL A 220      54.035  62.244  90.392  1.00  0.00           C
ATOM   3617  CG1 VAL A 220      52.585  62.755  90.442  1.00  0.00           C
ATOM   3621  CG2 VAL A 220      54.935  63.215  89.602  1.00  0.00           C
ATOM   3625  C   VAL A 220      53.905  60.876  92.432  1.00  0.00           C
ATOM   3626  O   VAL A 220      53.745  59.845  91.762  1.00  0.00           O
ATOM   3627  N   VAL A 221      53.515  60.924  93.732  1.00  0.00           N
ATOM   3629  CA  VAL A 221      52.875  59.785  94.372  1.00  0.00           C
ATOM   3631  CB  VAL A 221      52.475  59.975  95.852  1.00  0.00           C
ATOM   3633  CG1 VAL A 221      53.575  60.615  96.732  1.00  0.00           C
ATOM   3637  CG2 VAL A 221      51.185  60.806  95.962  1.00  0.00           C
ATOM   3641  C   VAL A 221      51.625  59.346  93.602  1.00  0.00           C
ATOM   3642  O   VAL A 221      50.915  60.136  92.982  1.00  0.00           O
ATOM   3643  N   GLN A 222      51.305  58.035  93.632  1.00  0.00           N
ATOM   3645  CA  GLN A 222      50.095  57.535  93.042  1.00  0.00           C
ATOM   3647  CB  GLN A 222      49.945  56.014  93.282  1.00  0.00           C
ATOM   3650  CG  GLN A 222      50.855  55.126  92.432  1.00  0.00           C
ATOM   3653  CD  GLN A 222      50.515  53.675  92.742  1.00  0.00           C
ATOM   3654  OE1 GLN A 222      51.285  52.986  93.412  1.00  0.00           O
ATOM   3655  NE2 GLN A 222      49.305  53.225  92.342  1.00  0.00           N
ATOM   3658  C   GLN A 222      48.825  58.185  93.582  1.00  0.00           C
ATOM   3659  O   GLN A 222      47.894  58.486  92.852  1.00  0.00           O
ATOM   3660  N   HIS A 223      48.745  58.365  94.902  1.00  0.00           N
ATOM   3662  CA  HIS A 223      47.475  58.605  95.552  1.00  0.00           C
ATOM   3664  CB  HIS A 223      47.535  58.075  96.982  1.00  0.00           C
ATOM   3667  ND1 HIS A 223      49.815  58.435  97.832  1.00  0.00           N
ATOM   3668  CG  HIS A 223      48.485  58.795  97.872  1.00  0.00           C
ATOM   3669  CE1 HIS A 223      50.375  59.085  98.842  1.00  0.00           C
ATOM   3671  NE2 HIS A 223      49.465  59.825  99.532  1.00  0.00           N
ATOM   3673  CD2 HIS A 223      48.245  59.645  98.912  1.00  0.00           C
ATOM   3675  C   HIS A 223      46.995  60.035  95.592  1.00  0.00           C
ATOM   3676  O   HIS A 223      45.795  60.235  95.682  1.00  0.00           O
ATOM   3677  N   THR A 224      47.845  61.064  95.542  1.00  0.00           N
ATOM   3679  CA  THR A 224      47.385  62.444  95.432  1.00  0.00           C
ATOM   3681  CB  THR A 224      48.155  63.456  96.292  1.00  0.00           C
ATOM   3683  OG1 THR A 224      49.555  63.384  96.052  1.00  0.00           O
ATOM   3685  CG2 THR A 224      47.955  63.104  97.772  1.00  0.00           C
ATOM   3689  C   THR A 224      47.385  62.835  93.962  1.00  0.00           C
ATOM   3690  O   THR A 224      46.455  62.535  93.222  1.00  0.00           O
ATOM   3691  N   ALA A 225      48.465  63.496  93.522  1.00  0.00           N
ATOM   3693  CA  ALA A 225      48.645  64.115  92.242  1.00  0.00           C
ATOM   3695  CB  ALA A 225      50.045  64.745  92.192  1.00  0.00           C
ATOM   3699  C   ALA A 225      48.505  63.166  91.092  1.00  0.00           C
ATOM   3700  O   ALA A 225      47.875  63.496  90.092  1.00  0.00           O
ATOM   3701  N   GLY A 226      49.074  61.935  91.202  1.00  0.00           N
ATOM   3703  CA  GLY A 226      49.055  60.935  90.142  1.00  0.00           C
ATOM   3706  C   GLY A 226      47.665  60.545  89.722  1.00  0.00           C
ATOM   3707  O   GLY A 226      47.335  60.545  88.532  1.00  0.00           O
ATOM   3708  N   LYS A 227      46.795  60.195  90.692  1.00  0.00           N
ATOM   3710  CA  LYS A 227      45.394  59.975  90.412  1.00  0.00           C
ATOM   3712  CB  LYS A 227      44.615  59.435  91.632  1.00  0.00           C
ATOM   3715  CG  LYS A 227      43.595  58.325  91.292  1.00  0.00           C
ATOM   3718  CD  LYS A 227      42.615  58.634  90.152  1.00  0.00           C
ATOM   3721  CE  LYS A 227      41.365  57.745  90.082  1.00  0.00           C
ATOM   3724  NZ  LYS A 227      40.405  58.056  91.172  1.00  0.00           N
ATOM   3728  C   LYS A 227      44.735  61.246  89.882  1.00  0.00           C
ATOM   3729  O   LYS A 227      44.065  61.165  88.852  1.00  0.00           O
ATOM   3730  N   ASP A 228      44.985  62.425  90.512  1.00  0.00           N
ATOM   3732  CA  ASP A 228      44.355  63.706  90.172  1.00  0.00           C
ATOM   3734  CB  ASP A 228      44.925  64.825  91.132  1.00  0.00           C
ATOM   3737  CG  ASP A 228      44.285  66.206  91.042  1.00  0.00           C
ATOM   3738  OD1 ASP A 228      43.125  66.335  90.602  1.00  0.00           O
ATOM   3739  OD2 ASP A 228      44.905  67.185  91.552  1.00  0.00           O
ATOM   3740  C   ASP A 228      44.545  64.075  88.692  1.00  0.00           C
ATOM   3741  O   ASP A 228      43.605  64.325  87.932  1.00  0.00           O
ATOM   3742  N   VAL A 229      45.795  63.995  88.182  1.00  0.00           N
ATOM   3744  CA  VAL A 229      46.095  64.174  86.772  1.00  0.00           C
ATOM   3746  CB  VAL A 229      47.565  64.395  86.472  1.00  0.00           C
ATOM   3748  CG1 VAL A 229      48.015  65.666  87.222  1.00  0.00           C
ATOM   3752  CG2 VAL A 229      48.455  63.205  86.862  1.00  0.00           C
ATOM   3756  C   VAL A 229      45.505  63.145  85.832  1.00  0.00           C
ATOM   3757  O   VAL A 229      45.025  63.486  84.752  1.00  0.00           O
ATOM   3758  N   PHE A 230      45.485  61.846  86.212  1.00  0.00           N
ATOM   3760  CA  PHE A 230      44.895  60.785  85.402  1.00  0.00           C
ATOM   3762  CB  PHE A 230      45.195  59.416  86.082  1.00  0.00           C
ATOM   3765  CG  PHE A 230      46.305  58.756  85.332  1.00  0.00           C
ATOM   3766  CD1 PHE A 230      47.435  59.486  84.922  1.00  0.00           C
ATOM   3768  CE1 PHE A 230      48.395  58.915  84.092  1.00  0.00           C
ATOM   3770  CZ  PHE A 230      48.265  57.576  83.702  1.00  0.00           C
ATOM   3772  CD2 PHE A 230      46.205  57.405  84.962  1.00  0.00           C
ATOM   3774  CE2 PHE A 230      47.175  56.825  84.132  1.00  0.00           C
ATOM   3776  C   PHE A 230      43.415  60.905  85.172  1.00  0.00           C
ATOM   3777  O   PHE A 230      42.915  60.876  84.042  1.00  0.00           O
ATOM   3778  N   ARG A 231      42.725  61.175  86.282  1.00  0.00           N
ATOM   3780  CA  ARG A 231      41.385  61.674  86.332  1.00  0.00           C
ATOM   3782  CB  ARG A 231      41.015  61.955  87.792  1.00  0.00           C
ATOM   3785  CG  ARG A 231      40.385  60.825  88.652  1.00  0.00           C
ATOM   3788  CD  ARG A 231      38.855  60.685  88.912  1.00  0.00           C
ATOM   3791  NE  ARG A 231      38.085  60.604  87.652  1.00  0.00           N
ATOM   3793  CZ  ARG A 231      38.395  59.666  86.802  1.00  0.00           C
ATOM   3794  NH1 ARG A 231      38.865  58.546  87.272  1.00  0.00           N
ATOM   3797  NH2 ARG A 231      38.245  59.855  85.522  1.00  0.00           N
ATOM   3800  C   ARG A 231      41.175  62.916  85.492  1.00  0.00           C
ATOM   3801  O   ARG A 231      40.115  63.026  84.892  1.00  0.00           O
ATOM   3802  N   SER A 232      42.195  63.816  85.392  1.00  0.00           N
ATOM   3804  CA  SER A 232      42.145  65.045  84.612  1.00  0.00           C
ATOM   3806  CB  SER A 232      42.945  66.236  85.242  1.00  0.00           C
ATOM   3809  OG  SER A 232      44.295  66.465  84.782  1.00  0.00           O
ATOM   3811  C   SER A 232      42.575  64.845  83.162  1.00  0.00           C
ATOM   3812  O   SER A 232      42.755  65.835  82.452  1.00  0.00           O
ATOM   3813  N   GLN A 233      42.725  63.596  82.642  1.00  0.00           N
ATOM   3815  CA  GLN A 233      42.965  63.365  81.222  1.00  0.00           C
ATOM   3817  CB  GLN A 233      44.465  63.135  80.882  1.00  0.00           C
ATOM   3820  CG  GLN A 233      45.394  64.276  81.332  1.00  0.00           C
ATOM   3823  CD  GLN A 233      46.845  63.825  81.332  1.00  0.00           C
ATOM   3824  OE1 GLN A 233      47.415  63.566  82.392  1.00  0.00           O
ATOM   3825  NE2 GLN A 233      47.455  63.694  80.132  1.00  0.00           N
ATOM   3828  C   GLN A 233      42.235  62.155  80.622  1.00  0.00           C
ATOM   3829  O   GLN A 233      42.555  61.755  79.502  1.00  0.00           O
ATOM   3830  N   GLY A 234      41.235  61.545  81.292  1.00  0.00           N
ATOM   3832  CA  GLY A 234      40.435  60.466  80.692  1.00  0.00           C
ATOM   3835  C   GLY A 234      40.665  59.085  81.262  1.00  0.00           C
ATOM   3836  O   GLY A 234      40.115  58.085  80.792  1.00  0.00           O
ATOM   3837  N   LYS A 235      41.445  58.985  82.342  1.00  0.00           N
ATOM   3839  CA  LYS A 235      41.765  57.715  82.962  1.00  0.00           C
ATOM   3841  CB  LYS A 235      43.275  57.605  83.262  1.00  0.00           C
ATOM   3844  CG  LYS A 235      44.205  57.594  82.022  1.00  0.00           C
ATOM   3847  CD  LYS A 235      44.545  58.985  81.452  1.00  0.00           C
ATOM   3850  CE  LYS A 235      45.615  58.965  80.332  1.00  0.00           C
ATOM   3853  NZ  LYS A 235      46.915  58.494  80.852  1.00  0.00           N
ATOM   3857  C   LYS A 235      40.935  57.485  84.222  1.00  0.00           C
ATOM   3858  O   LYS A 235      40.915  58.275  85.152  1.00  0.00           O
ATOM   3859  N   SER A 236      40.175  56.365  84.292  1.00  0.00           N
ATOM   3861  CA  SER A 236      39.385  55.965  85.462  1.00  0.00           C
ATOM   3863  CB  SER A 236      38.345  54.845  85.222  1.00  0.00           C
ATOM   3866  OG  SER A 236      37.305  55.285  84.332  1.00  0.00           O
ATOM   3868  C   SER A 236      40.175  55.666  86.722  1.00  0.00           C
ATOM   3869  O   SER A 236      39.805  56.095  87.802  1.00  0.00           O
ATOM   3870  N   GLY A 237      41.315  54.936  86.662  1.00  0.00           N
ATOM   3872  CA  GLY A 237      42.065  54.564  87.862  1.00  0.00           C
ATOM   3875  C   GLY A 237      43.315  55.354  88.142  1.00  0.00           C
ATOM   3876  O   GLY A 237      43.645  56.316  87.442  1.00  0.00           O
ATOM   3877  N   THR A 238      44.035  54.954  89.202  1.00  0.00           N
ATOM   3879  CA  THR A 238      45.324  55.475  89.642  1.00  0.00           C
ATOM   3881  CB  THR A 238      45.675  54.996  91.052  1.00  0.00           C
ATOM   3883  OG1 THR A 238      44.535  54.925  91.892  1.00  0.00           O
ATOM   3885  CG2 THR A 238      46.635  55.975  91.712  1.00  0.00           C
ATOM   3889  C   THR A 238      46.455  55.066  88.712  1.00  0.00           C
ATOM   3890  O   THR A 238      46.425  53.945  88.222  1.00  0.00           O
ATOM   3891  N   PRO A 239      47.475  55.876  88.412  1.00  0.00           N
ATOM   3892  CD  PRO A 239      47.445  57.335  88.532  1.00  0.00           C
ATOM   3895  CA  PRO A 239      48.755  55.435  87.882  1.00  0.00           C
ATOM   3897  CB  PRO A 239      49.675  56.635  88.132  1.00  0.00           C
ATOM   3900  CG  PRO A 239      48.745  57.795  87.852  1.00  0.00           C
ATOM   3903  C   PRO A 239      49.355  54.174  88.432  1.00  0.00           C
ATOM   3904  O   PRO A 239      49.395  53.985  89.642  1.00  0.00           O
ATOM   3905  N   SER A 240      49.865  53.325  87.542  1.00  0.00           N
ATOM   3907  CA  SER A 240      50.665  52.174  87.872  1.00  0.00           C
ATOM   3909  CB  SER A 240      50.635  51.225  86.652  1.00  0.00           C
ATOM   3912  OG  SER A 240      51.365  50.006  86.812  1.00  0.00           O
ATOM   3914  C   SER A 240      52.075  52.605  88.252  1.00  0.00           C
ATOM   3915  O   SER A 240      52.585  53.605  87.742  1.00  0.00           O
ATOM   3916  N   ARG A 241      52.775  51.885  89.162  1.00  0.00           N
ATOM   3918  CA  ARG A 241      54.165  52.174  89.482  1.00  0.00           C
ATOM   3920  CB  ARG A 241      54.705  51.386  90.702  1.00  0.00           C
ATOM   3923  CG  ARG A 241      53.955  51.776  91.972  1.00  0.00           C
ATOM   3926  CD  ARG A 241      54.525  51.186  93.262  1.00  0.00           C
ATOM   3929  NE  ARG A 241      53.715  51.835  94.342  1.00  0.00           N
ATOM   3931  CZ  ARG A 241      54.165  52.885  95.012  1.00  0.00           C
ATOM   3932  NH1 ARG A 241      55.385  52.956  95.472  1.00  0.00           N
ATOM   3935  NH2 ARG A 241      53.375  53.925  95.152  1.00  0.00           N
ATOM   3938  C   ARG A 241      55.085  52.045  88.292  1.00  0.00           C
ATOM   3939  O   ARG A 241      55.925  52.905  88.062  1.00  0.00           O
ATOM   3940  N   SER A 242      54.865  51.025  87.442  1.00  0.00           N
ATOM   3942  CA  SER A 242      55.555  50.905  86.152  1.00  0.00           C
ATOM   3944  CB  SER A 242      55.115  49.626  85.402  1.00  0.00           C
ATOM   3947  OG  SER A 242      55.945  49.346  84.282  1.00  0.00           O
ATOM   3949  C   SER A 242      55.355  52.126  85.252  1.00  0.00           C
ATOM   3950  O   SER A 242      56.275  52.605  84.592  1.00  0.00           O
ATOM   3951  N   PHE A 243      54.135  52.706  85.232  1.00  0.00           N
ATOM   3953  CA  PHE A 243      53.845  53.974  84.602  1.00  0.00           C
ATOM   3955  CB  PHE A 243      52.305  54.236  84.572  1.00  0.00           C
ATOM   3958  CG  PHE A 243      51.935  55.635  84.172  1.00  0.00           C
ATOM   3959  CD1 PHE A 243      51.644  55.935  82.832  1.00  0.00           C
ATOM   3961  CE1 PHE A 243      51.475  57.264  82.432  1.00  0.00           C
ATOM   3963  CZ  PHE A 243      51.574  58.306  83.362  1.00  0.00           C
ATOM   3965  CD2 PHE A 243      51.965  56.685  85.112  1.00  0.00           C
ATOM   3967  CE2 PHE A 243      51.815  58.005  84.712  1.00  0.00           C
ATOM   3969  C   PHE A 243      54.645  55.154  85.172  1.00  0.00           C
ATOM   3970  O   PHE A 243      55.205  55.944  84.432  1.00  0.00           O
ATOM   3971  N   LEU A 244      54.745  55.285  86.512  1.00  0.00           N
ATOM   3973  CA  LEU A 244      55.495  56.376  87.142  1.00  0.00           C
ATOM   3975  CB  LEU A 244      55.215  56.465  88.662  1.00  0.00           C
ATOM   3978  CG  LEU A 244      53.765  56.815  89.042  1.00  0.00           C
ATOM   3980  CD1 LEU A 244      53.605  56.785  90.572  1.00  0.00           C
ATOM   3984  CD2 LEU A 244      53.375  58.205  88.502  1.00  0.00           C
ATOM   3988  C   LEU A 244      56.995  56.235  86.962  1.00  0.00           C
ATOM   3989  O   LEU A 244      57.725  57.215  86.922  1.00  0.00           O
ATOM   3990  N   PHE A 245      57.455  54.985  86.812  1.00  0.00           N
ATOM   3992  CA  PHE A 245      58.825  54.655  86.502  1.00  0.00           C
ATOM   3994  CB  PHE A 245      59.115  53.155  86.782  1.00  0.00           C
ATOM   3997  CG  PHE A 245      59.375  52.885  88.242  1.00  0.00           C
ATOM   3998  CD1 PHE A 245      60.485  53.455  88.872  1.00  0.00           C
ATOM   4000  CE1 PHE A 245      60.785  53.145  90.202  1.00  0.00           C
ATOM   4002  CZ  PHE A 245      59.915  52.355  90.952  1.00  0.00           C
ATOM   4004  CD2 PHE A 245      58.585  51.975  88.962  1.00  0.00           C
ATOM   4006  CE2 PHE A 245      58.815  51.765  90.332  1.00  0.00           C
ATOM   4008  C   PHE A 245      59.255  54.985  85.082  1.00  0.00           C
ATOM   4009  O   PHE A 245      60.445  55.084  84.842  1.00  0.00           O
ATOM   4010  N   ASP A 246      58.335  55.224  84.122  1.00  0.00           N
ATOM   4012  CA  ASP A 246      58.705  55.736  82.812  1.00  0.00           C
ATOM   4014  CB  ASP A 246      57.605  55.385  81.752  1.00  0.00           C
ATOM   4017  CG  ASP A 246      57.765  56.075  80.392  1.00  0.00           C
ATOM   4018  OD1 ASP A 246      58.925  56.365  80.022  1.00  0.00           O
ATOM   4019  OD2 ASP A 246      56.735  56.264  79.682  1.00  0.00           O
ATOM   4020  C   ASP A 246      59.005  57.236  82.882  1.00  0.00           C
ATOM   4021  O   ASP A 246      58.085  58.005  83.182  1.00  0.00           O
ATOM   4022  N   PRO A 247      60.225  57.745  82.632  1.00  0.00           N
ATOM   4023  CD  PRO A 247      61.455  56.965  82.412  1.00  0.00           C
ATOM   4026  CA  PRO A 247      60.515  59.166  82.532  1.00  0.00           C
ATOM   4028  CB  PRO A 247      61.915  59.225  81.932  1.00  0.00           C
ATOM   4031  CG  PRO A 247      62.575  57.995  82.552  1.00  0.00           C
ATOM   4034  C   PRO A 247      59.545  60.014  81.752  1.00  0.00           C
ATOM   4035  O   PRO A 247      59.144  61.056  82.272  1.00  0.00           O
ATOM   4036  N   ALA A 248      59.165  59.615  80.522  1.00  0.00           N
ATOM   4038  CA  ALA A 248      58.265  60.405  79.702  1.00  0.00           C
ATOM   4040  CB  ALA A 248      58.095  59.685  78.362  1.00  0.00           C
ATOM   4044  C   ALA A 248      56.915  60.596  80.382  1.00  0.00           C
ATOM   4045  O   ALA A 248      56.395  61.706  80.532  1.00  0.00           O
ATOM   4046  N   SER A 249      56.385  59.475  80.912  1.00  0.00           N
ATOM   4048  CA  SER A 249      55.145  59.405  81.672  1.00  0.00           C
ATOM   4050  CB  SER A 249      54.845  57.935  82.042  1.00  0.00           C
ATOM   4053  OG  SER A 249      54.545  57.145  80.892  1.00  0.00           O
ATOM   4055  C   SER A 249      55.125  60.206  82.962  1.00  0.00           C
ATOM   4056  O   SER A 249      54.195  60.975  83.232  1.00  0.00           O
ATOM   4057  N   ASN A 250      56.185  60.084  83.792  1.00  0.00           N
ATOM   4059  CA  ASN A 250      56.345  60.814  85.042  1.00  0.00           C
ATOM   4061  CB  ASN A 250      57.645  60.305  85.752  1.00  0.00           C
ATOM   4064  CG  ASN A 250      57.755  60.736  87.222  1.00  0.00           C
ATOM   4065  OD1 ASN A 250      58.325  61.776  87.562  1.00  0.00           O
ATOM   4066  ND2 ASN A 250      57.315  59.855  88.152  1.00  0.00           N
ATOM   4069  C   ASN A 250      56.415  62.314  84.822  1.00  0.00           C
ATOM   4070  O   ASN A 250      55.845  63.125  85.552  1.00  0.00           O
ATOM   4071  N   ILE A 251      57.155  62.695  83.752  1.00  0.00           N
ATOM   4073  CA  ILE A 251      57.255  64.045  83.252  1.00  0.00           C
ATOM   4075  CB  ILE A 251      58.425  64.215  82.292  1.00  0.00           C
ATOM   4077  CG2 ILE A 251      58.445  65.615  81.652  1.00  0.00           C
ATOM   4081  CG1 ILE A 251      59.735  63.945  83.082  1.00  0.00           C
ATOM   4084  CD  ILE A 251      60.975  63.846  82.192  1.00  0.00           C
ATOM   4088  C   ILE A 251      55.935  64.634  82.752  1.00  0.00           C
ATOM   4089  O   ILE A 251      55.615  65.786  83.052  1.00  0.00           O
ATOM   4090  N   ASP A 252      55.115  63.865  82.012  1.00  0.00           N
ATOM   4092  CA  ASP A 252      53.755  64.265  81.682  1.00  0.00           C
ATOM   4094  CB  ASP A 252      53.185  63.244  80.632  1.00  0.00           C
ATOM   4097  CG  ASP A 252      51.935  63.675  79.862  1.00  0.00           C
ATOM   4098  OD1 ASP A 252      51.285  64.676  80.252  1.00  0.00           O
ATOM   4099  OD2 ASP A 252      51.565  63.036  78.842  1.00  0.00           O
ATOM   4100  C   ASP A 252      52.885  64.455  82.952  1.00  0.00           C
ATOM   4101  O   ASP A 252      52.315  65.515  83.172  1.00  0.00           O
ATOM   4102  N   THR A 253      52.865  63.475  83.892  1.00  0.00           N
ATOM   4104  CA  THR A 253      52.065  63.605  85.112  1.00  0.00           C
ATOM   4106  CB  THR A 253      51.805  62.314  85.882  1.00  0.00           C
ATOM   4108  OG1 THR A 253      52.965  61.545  86.162  1.00  0.00           O
ATOM   4110  CG2 THR A 253      50.915  61.456  84.982  1.00  0.00           C
ATOM   4114  C   THR A 253      52.405  64.705  86.102  1.00  0.00           C
ATOM   4115  O   THR A 253      51.515  65.396  86.592  1.00  0.00           O
ATOM   4116  N   GLY A 254      53.685  64.945  86.452  1.00  0.00           N
ATOM   4118  CA  GLY A 254      54.015  66.014  87.412  1.00  0.00           C
ATOM   4121  C   GLY A 254      53.855  67.385  86.822  1.00  0.00           C
ATOM   4122  O   GLY A 254      53.355  68.306  87.462  1.00  0.00           O
ATOM   4123  N   THR A 255      54.205  67.545  85.532  1.00  0.00           N
ATOM   4125  CA  THR A 255      53.925  68.755  84.752  1.00  0.00           C
ATOM   4127  CB  THR A 255      54.405  68.746  83.302  1.00  0.00           C
ATOM   4129  OG1 THR A 255      55.785  68.455  83.242  1.00  0.00           O
ATOM   4131  CG2 THR A 255      54.225  70.136  82.682  1.00  0.00           C
ATOM   4135  C   THR A 255      52.445  69.045  84.692  1.00  0.00           C
ATOM   4136  O   THR A 255      51.995  70.185  84.852  1.00  0.00           O
ATOM   4137  N   ALA A 256      51.625  67.986  84.512  1.00  0.00           N
ATOM   4139  CA  ALA A 256      50.185  68.104  84.562  1.00  0.00           C
ATOM   4141  CB  ALA A 256      49.515  66.736  84.322  1.00  0.00           C
ATOM   4145  C   ALA A 256      49.695  68.645  85.872  1.00  0.00           C
ATOM   4146  O   ALA A 256      48.905  69.595  85.902  1.00  0.00           O
ATOM   4147  N   TYR A 257      50.235  68.126  86.992  1.00  0.00           N
ATOM   4149  CA  TYR A 257      49.935  68.575  88.322  1.00  0.00           C
ATOM   4151  CB  TYR A 257      50.585  67.615  89.352  1.00  0.00           C
ATOM   4154  CG  TYR A 257      50.015  67.846  90.722  1.00  0.00           C
ATOM   4155  CD1 TYR A 257      48.655  67.596  90.952  1.00  0.00           C
ATOM   4157  CE1 TYR A 257      48.105  67.765  92.222  1.00  0.00           C
ATOM   4159  CZ  TYR A 257      48.905  68.166  93.292  1.00  0.00           C
ATOM   4160  OH  TYR A 257      48.355  68.306  94.572  1.00  0.00           O
ATOM   4162  CD2 TYR A 257      50.815  68.244  91.802  1.00  0.00           C
ATOM   4164  CE2 TYR A 257      50.265  68.405  93.082  1.00  0.00           C
ATOM   4166  C   TYR A 257      50.305  70.045  88.562  1.00  0.00           C
ATOM   4167  O   TYR A 257      49.545  70.806  89.142  1.00  0.00           O
ATOM   4168  N   LEU A 258      51.455  70.515  88.062  1.00  0.00           N
ATOM   4170  CA  LEU A 258      51.835  71.925  88.102  1.00  0.00           C
ATOM   4172  CB  LEU A 258      53.235  72.105  87.492  1.00  0.00           C
ATOM   4175  CG  LEU A 258      54.345  71.495  88.352  1.00  0.00           C
ATOM   4177  CD1 LEU A 258      55.645  71.386  87.552  1.00  0.00           C
ATOM   4181  CD2 LEU A 258      54.495  72.316  89.642  1.00  0.00           C
ATOM   4185  C   LEU A 258      50.895  72.885  87.412  1.00  0.00           C
ATOM   4186  O   LEU A 258      50.555  73.965  87.912  1.00  0.00           O
ATOM   4187  N   ALA A 259      50.415  72.505  86.212  1.00  0.00           N
ATOM   4189  CA  ALA A 259      49.325  73.175  85.542  1.00  0.00           C
ATOM   4191  CB  ALA A 259      49.115  72.596  84.142  1.00  0.00           C
ATOM   4195  C   ALA A 259      48.035  73.104  86.322  1.00  0.00           C
ATOM   4196  O   ALA A 259      47.345  74.096  86.492  1.00  0.00           O
ATOM   4197  N   MET A 260      47.685  71.916  86.872  1.00  0.00           N
ATOM   4199  CA  MET A 260      46.535  71.736  87.732  1.00  0.00           C
ATOM   4201  CB  MET A 260      46.385  70.276  88.232  1.00  0.00           C
ATOM   4204  CG  MET A 260      46.065  69.265  87.122  1.00  0.00           C
ATOM   4207  SD  MET A 260      44.315  69.146  86.712  1.00  0.00           S
ATOM   4208  CE  MET A 260      44.025  67.956  88.062  1.00  0.00           C
ATOM   4212  C   MET A 260      46.565  72.636  88.942  1.00  0.00           C
ATOM   4213  O   MET A 260      45.585  73.315  89.202  1.00  0.00           O
ATOM   4214  N   LEU A 261      47.695  72.745  89.652  1.00  0.00           N
ATOM   4216  CA  LEU A 261      47.845  73.645  90.772  1.00  0.00           C
ATOM   4218  CB  LEU A 261      49.225  73.405  91.412  1.00  0.00           C
ATOM   4221  CG  LEU A 261      49.375  72.065  92.162  1.00  0.00           C
ATOM   4223  CD1 LEU A 261      50.825  71.916  92.632  1.00  0.00           C
ATOM   4227  CD2 LEU A 261      48.425  71.955  93.352  1.00  0.00           C
ATOM   4231  C   LEU A 261      47.575  75.115  90.452  1.00  0.00           C
ATOM   4232  O   LEU A 261      46.715  75.715  91.092  1.00  0.00           O
ATOM   4233  N   ASN A 262      48.185  75.685  89.382  1.00  0.00           N
ATOM   4235  CA  ASN A 262      47.894  77.045  88.942  1.00  0.00           C
ATOM   4237  CB  ASN A 262      48.865  77.415  87.772  1.00  0.00           C
ATOM   4240  CG  ASN A 262      48.615  78.765  87.062  1.00  0.00           C
ATOM   4241  OD1 ASN A 262      47.865  79.656  87.452  1.00  0.00           O
ATOM   4242  ND2 ASN A 262      49.325  78.935  85.922  1.00  0.00           N
ATOM   4245  C   ASN A 262      46.455  77.285  88.552  1.00  0.00           C
ATOM   4246  O   ASN A 262      45.815  78.244  88.952  1.00  0.00           O
ATOM   4247  N   ASN A 263      45.885  76.355  87.772  1.00  0.00           N
ATOM   4249  CA  ASN A 263      44.755  76.646  86.932  1.00  0.00           C
ATOM   4251  CB  ASN A 263      44.725  75.575  85.822  1.00  0.00           C
ATOM   4254  CG  ASN A 263      45.765  75.835  84.722  1.00  0.00           C
ATOM   4255  OD1 ASN A 263      46.635  76.706  84.742  1.00  0.00           O
ATOM   4256  ND2 ASN A 263      45.635  75.035  83.642  1.00  0.00           N
ATOM   4259  C   ASN A 263      43.425  76.736  87.672  1.00  0.00           C
ATOM   4260  O   ASN A 263      42.425  77.225  87.152  1.00  0.00           O
ATOM   4261  N   VAL A 264      43.375  76.265  88.932  1.00  0.00           N
ATOM   4263  CA  VAL A 264      42.155  76.126  89.702  1.00  0.00           C
ATOM   4265  CB  VAL A 264      41.565  74.725  89.502  1.00  0.00           C
ATOM   4267  CG1 VAL A 264      42.675  73.674  89.562  1.00  0.00           C
ATOM   4271  CG2 VAL A 264      40.475  74.405  90.542  1.00  0.00           C
ATOM   4275  C   VAL A 264      42.345  76.376  91.182  1.00  0.00           C
ATOM   4276  O   VAL A 264      41.775  77.295  91.772  1.00  0.00           O
ATOM   4277  N   TYR A 265      43.145  75.515  91.852  1.00  0.00           N
ATOM   4279  CA  TYR A 265      43.295  75.365  93.272  1.00  0.00           C
ATOM   4281  CB  TYR A 265      44.295  74.206  93.522  1.00  0.00           C
ATOM   4284  CG  TYR A 265      43.795  72.885  93.042  1.00  0.00           C
ATOM   4285  CD1 TYR A 265      42.715  72.275  93.682  1.00  0.00           C
ATOM   4287  CE1 TYR A 265      42.405  70.935  93.432  1.00  0.00           C
ATOM   4289  CZ  TYR A 265      43.185  70.195  92.542  1.00  0.00           C
ATOM   4290  OH  TYR A 265      42.894  68.825  92.412  1.00  0.00           O
ATOM   4292  CD2 TYR A 265      44.545  72.134  92.122  1.00  0.00           C
ATOM   4294  CE2 TYR A 265      44.265  70.786  91.882  1.00  0.00           C
ATOM   4296  C   TYR A 265      43.865  76.604  93.892  1.00  0.00           C
ATOM   4297  O   TYR A 265      43.335  77.225  94.812  1.00  0.00           O
ATOM   4298  N   LEU A 266      44.935  77.036  93.242  1.00  0.00           N
ATOM   4300  CA  LEU A 266      45.625  78.255  93.442  1.00  0.00           C
ATOM   4302  CB  LEU A 266      47.125  77.945  93.542  1.00  0.00           C
ATOM   4305  CG  LEU A 266      47.565  76.994  94.672  1.00  0.00           C
ATOM   4307  CD1 LEU A 266      47.555  75.526  94.272  1.00  0.00           C
ATOM   4311  CD2 LEU A 266      49.015  77.275  95.012  1.00  0.00           C
ATOM   4315  C   LEU A 266      45.324  79.175  92.252  1.00  0.00           C
ATOM   4316  O   LEU A 266      46.005  80.155  92.012  1.00  0.00           O
ATOM   4317  N   GLY A 267      44.215  78.935  91.532  1.00  0.00           N
ATOM   4319  CA  GLY A 267      43.755  79.814  90.452  1.00  0.00           C
ATOM   4322  C   GLY A 267      43.135  81.055  91.012  1.00  0.00           C
ATOM   4323  O   GLY A 267      42.975  82.056  90.322  1.00  0.00           O
ATOM   4324  N   GLY A 268      42.765  81.014  92.302  1.00  0.00           N
ATOM   4326  CA  GLY A 268      42.175  82.126  93.022  1.00  0.00           C
ATOM   4329  C   GLY A 268      43.135  83.185  93.482  1.00  0.00           C
ATOM   4330  O   GLY A 268      42.705  84.194  94.022  1.00  0.00           O
ATOM   4331  N   ILE A 269      44.465  82.965  93.322  1.00  0.00           N
ATOM   4333  CA  ILE A 269      45.465  83.996  93.602  1.00  0.00           C
ATOM   4335  CB  ILE A 269      46.805  83.424  94.062  1.00  0.00           C
ATOM   4337  CG2 ILE A 269      47.485  82.676  92.912  1.00  0.00           C
ATOM   4341  CG1 ILE A 269      47.775  84.505  94.592  1.00  0.00           C
ATOM   4344  CD  ILE A 269      49.105  83.914  95.092  1.00  0.00           C
ATOM   4348  C   ILE A 269      45.645  84.896  92.392  1.00  0.00           C
ATOM   4349  O   ILE A 269      45.765  84.446  91.252  1.00  0.00           O
ATOM   4350  N   ASP A 270      45.635  86.226  92.632  1.00  0.00           N
ATOM   4352  CA  ASP A 270      45.585  87.235  91.602  1.00  0.00           C
ATOM   4354  CB  ASP A 270      44.985  88.555  92.172  1.00  0.00           C
ATOM   4357  CG  ASP A 270      43.475  88.546  92.382  1.00  0.00           C
ATOM   4358  OD1 ASP A 270      42.795  87.515  92.132  1.00  0.00           O
ATOM   4359  OD2 ASP A 270      42.955  89.615  92.822  1.00  0.00           O
ATOM   4360  C   ASP A 270      46.965  87.544  90.982  1.00  0.00           C
ATOM   4361  O   ASP A 270      47.055  88.026  89.852  1.00  0.00           O
ATOM   4362  N   ASN A 271      48.095  87.314  91.682  1.00  0.00           N
ATOM   4364  CA  ASN A 271      49.415  87.695  91.182  1.00  0.00           C
ATOM   4366  CB  ASN A 271      50.255  88.385  92.292  1.00  0.00           C
ATOM   4369  CG  ASN A 271      51.555  89.006  91.792  1.00  0.00           C
ATOM   4370  OD1 ASN A 271      52.445  88.354  91.242  1.00  0.00           O
ATOM   4371  ND2 ASN A 271      51.685  90.335  91.982  1.00  0.00           N
ATOM   4374  C   ASN A 271      50.175  86.484  90.662  1.00  0.00           C
ATOM   4375  O   ASN A 271      50.405  85.565  91.442  1.00  0.00           O
ATOM   4376  N   PRO A 272      50.665  86.434  89.412  1.00  0.00           N
ATOM   4377  CD  PRO A 272      50.185  87.285  88.332  1.00  0.00           C
ATOM   4380  CA  PRO A 272      51.365  85.265  88.912  1.00  0.00           C
ATOM   4382  CB  PRO A 272      51.485  85.495  87.402  1.00  0.00           C
ATOM   4385  CG  PRO A 272      50.315  86.414  87.082  1.00  0.00           C
ATOM   4388  C   PRO A 272      52.735  85.065  89.522  1.00  0.00           C
ATOM   4389  O   PRO A 272      53.185  83.934  89.652  1.00  0.00           O
ATOM   4390  N   THR A 273      53.465  86.134  89.882  1.00  0.00           N
ATOM   4392  CA  THR A 273      54.705  85.976  90.632  1.00  0.00           C
ATOM   4394  CB  THR A 273      55.495  87.264  90.872  1.00  0.00           C
ATOM   4396  OG1 THR A 273      55.615  88.035  89.692  1.00  0.00           O
ATOM   4398  CG2 THR A 273      56.915  86.955  91.352  1.00  0.00           C
ATOM   4402  C   THR A 273      54.455  85.335  91.992  1.00  0.00           C
ATOM   4403  O   THR A 273      55.155  84.404  92.372  1.00  0.00           O
ATOM   4404  N   SER A 274      53.405  85.785  92.722  1.00  0.00           N
ATOM   4406  CA  SER A 274      52.955  85.195  93.982  1.00  0.00           C
ATOM   4408  CB  SER A 274      51.775  85.935  94.662  1.00  0.00           C
ATOM   4411  OG  SER A 274      52.105  87.296  94.942  1.00  0.00           O
ATOM   4413  C   SER A 274      52.485  83.765  93.852  1.00  0.00           C
ATOM   4414  O   SER A 274      52.755  82.935  94.722  1.00  0.00           O
ATOM   4415  N   ARG A 275      51.725  83.465  92.772  1.00  0.00           N
ATOM   4417  CA  ARG A 275      51.095  82.196  92.482  1.00  0.00           C
ATOM   4419  CB  ARG A 275      50.265  82.296  91.162  1.00  0.00           C
ATOM   4422  CG  ARG A 275      50.805  81.715  89.832  1.00  0.00           C
ATOM   4425  CD  ARG A 275      49.685  81.414  88.832  1.00  0.00           C
ATOM   4428  NE  ARG A 275      48.935  82.684  88.532  1.00  0.00           N
ATOM   4430  CZ  ARG A 275      47.665  82.905  88.852  1.00  0.00           C
ATOM   4431  NH1 ARG A 275      46.905  82.025  89.472  1.00  0.00           N
ATOM   4434  NH2 ARG A 275      47.125  84.054  88.542  1.00  0.00           N
ATOM   4437  C   ARG A 275      52.135  81.125  92.412  1.00  0.00           C
ATOM   4438  O   ARG A 275      52.065  80.085  93.062  1.00  0.00           O
ATOM   4439  N   ARG A 276      53.235  81.405  91.712  1.00  0.00           N
ATOM   4441  CA  ARG A 276      54.285  80.444  91.502  1.00  0.00           C
ATOM   4443  CB  ARG A 276      55.275  81.086  90.512  1.00  0.00           C
ATOM   4446  CG  ARG A 276      56.475  80.195  90.162  1.00  0.00           C
ATOM   4449  CD  ARG A 276      57.265  80.715  88.972  1.00  0.00           C
ATOM   4452  NE  ARG A 276      57.715  82.126  89.232  1.00  0.00           N
ATOM   4454  CZ  ARG A 276      58.565  82.486  90.182  1.00  0.00           C
ATOM   4455  NH1 ARG A 276      59.265  81.624  90.892  1.00  0.00           N
ATOM   4458  NH2 ARG A 276      58.715  83.786  90.362  1.00  0.00           N
ATOM   4461  C   ARG A 276      54.945  79.936  92.792  1.00  0.00           C
ATOM   4462  O   ARG A 276      55.235  78.755  92.942  1.00  0.00           O
ATOM   4463  N   TYR A 277      55.145  80.806  93.802  1.00  0.00           N
ATOM   4465  CA  TYR A 277      55.605  80.365  95.112  1.00  0.00           C
ATOM   4467  CB  TYR A 277      55.865  81.574  96.052  1.00  0.00           C
ATOM   4470  CG  TYR A 277      56.815  82.515  95.392  1.00  0.00           C
ATOM   4471  CD1 TYR A 277      58.015  82.056  94.832  1.00  0.00           C
ATOM   4473  CE1 TYR A 277      58.815  82.915  94.072  1.00  0.00           C
ATOM   4475  CZ  TYR A 277      58.435  84.245  93.892  1.00  0.00           C
ATOM   4476  OH  TYR A 277      59.175  85.055  93.022  1.00  0.00           O
ATOM   4478  CD2 TYR A 277      56.475  83.866  95.252  1.00  0.00           C
ATOM   4480  CE2 TYR A 277      57.295  84.735  94.522  1.00  0.00           C
ATOM   4482  C   TYR A 277      54.665  79.425  95.832  1.00  0.00           C
ATOM   4483  O   TYR A 277      55.065  78.435  96.462  1.00  0.00           O
ATOM   4484  N   ALA A 278      53.365  79.715  95.722  1.00  0.00           N
ATOM   4486  CA  ALA A 278      52.325  78.846  96.162  1.00  0.00           C
ATOM   4488  CB  ALA A 278      51.045  79.674  96.192  1.00  0.00           C
ATOM   4492  C   ALA A 278      52.245  77.525  95.382  1.00  0.00           C
ATOM   4493  O   ALA A 278      52.155  76.465  95.982  1.00  0.00           O
ATOM   4494  N   VAL A 279      52.345  77.556  94.022  1.00  0.00           N
ATOM   4496  CA  VAL A 279      52.285  76.395  93.122  1.00  0.00           C
ATOM   4498  CB  VAL A 279      52.255  76.765  91.622  1.00  0.00           C
ATOM   4500  CG1 VAL A 279      53.575  76.695  90.822  1.00  0.00           C
ATOM   4504  CG2 VAL A 279      51.275  75.825  90.932  1.00  0.00           C
ATOM   4508  C   VAL A 279      53.375  75.396  93.392  1.00  0.00           C
ATOM   4509  O   VAL A 279      53.145  74.195  93.452  1.00  0.00           O
ATOM   4510  N   ILE A 280      54.605  75.884  93.632  1.00  0.00           N
ATOM   4512  CA  ILE A 280      55.735  75.105  94.102  1.00  0.00           C
ATOM   4514  CB  ILE A 280      56.955  76.025  94.132  1.00  0.00           C
ATOM   4516  CG2 ILE A 280      57.905  75.685  95.292  1.00  0.00           C
ATOM   4520  CG1 ILE A 280      57.745  75.995  92.792  1.00  0.00           C
ATOM   4523  CD  ILE A 280      57.225  76.925  91.692  1.00  0.00           C
ATOM   4527  C   ILE A 280      55.475  74.445  95.452  1.00  0.00           C
ATOM   4528  O   ILE A 280      55.685  73.255  95.662  1.00  0.00           O
ATOM   4529  N   THR A 281      54.965  75.206  96.432  1.00  0.00           N
ATOM   4531  CA  THR A 281      54.835  74.695  97.802  1.00  0.00           C
ATOM   4533  CB  THR A 281      54.635  75.825  98.802  1.00  0.00           C
ATOM   4535  OG1 THR A 281      55.665  76.806  98.672  1.00  0.00           O
ATOM   4537  CG2 THR A 281      54.715  75.314 100.242  1.00  0.00           C
ATOM   4541  C   THR A 281      53.675  73.715  97.892  1.00  0.00           C
ATOM   4542  O   THR A 281      53.635  72.785  98.692  1.00  0.00           O
ATOM   4543  N   ALA A 282      52.705  73.895  96.982  1.00  0.00           N
ATOM   4545  CA  ALA A 282      51.574  73.015  96.802  1.00  0.00           C
ATOM   4547  CB  ALA A 282      50.495  73.795  96.032  1.00  0.00           C
ATOM   4551  C   ALA A 282      51.925  71.765  96.022  1.00  0.00           C
ATOM   4552  O   ALA A 282      51.265  70.736  96.132  1.00  0.00           O
ATOM   4553  N   TYR A 283      53.025  71.806  95.242  1.00  0.00           N
ATOM   4555  CA  TYR A 283      53.635  70.626  94.682  1.00  0.00           C
ATOM   4557  CB  TYR A 283      54.685  71.056  93.612  1.00  0.00           C
ATOM   4560  CG  TYR A 283      55.025  69.885  92.752  1.00  0.00           C
ATOM   4561  CD1 TYR A 283      54.235  69.605  91.632  1.00  0.00           C
ATOM   4563  CE1 TYR A 283      54.515  68.514  90.812  1.00  0.00           C
ATOM   4565  CZ  TYR A 283      55.585  67.674  91.122  1.00  0.00           C
ATOM   4566  OH  TYR A 283      55.785  66.526  90.352  1.00  0.00           O
ATOM   4568  CD2 TYR A 283      56.115  69.055  93.052  1.00  0.00           C
ATOM   4570  CE2 TYR A 283      56.385  67.935  92.242  1.00  0.00           C
ATOM   4572  C   TYR A 283      54.255  69.705  95.742  1.00  0.00           C
ATOM   4573  O   TYR A 283      54.005  68.505  95.742  1.00  0.00           O
ATOM   4574  N   ASN A 284      55.055  70.245  96.692  1.00  0.00           N
ATOM   4576  CA  ASN A 284      55.615  69.475  97.792  1.00  0.00           C
ATOM   4578  CB  ASN A 284      56.745  70.285  98.492  1.00  0.00           C
ATOM   4581  CG  ASN A 284      57.235  69.666  99.822  1.00  0.00           C
ATOM   4582  OD1 ASN A 284      56.985  70.206 100.892  1.00  0.00           O
ATOM   4583  ND2 ASN A 284      57.865  68.475  99.772  1.00  0.00           N
ATOM   4586  C   ASN A 284      54.595  69.045  98.842  1.00  0.00           C
ATOM   4587  O   ASN A 284      54.735  68.005  99.492  1.00  0.00           O
ATOM   4588  N   GLY A 285      53.605  69.915  99.102  1.00  0.00           N
ATOM   4590  CA  GLY A 285      52.824  69.825 100.322  1.00  0.00           C
ATOM   4593  C   GLY A 285      51.365  69.795 100.102  1.00  0.00           C
ATOM   4594  O   GLY A 285      50.615  69.685 101.072  1.00  0.00           O
ATOM   4595  N   GLY A 286      50.885  69.935  98.862  1.00  0.00           N
ATOM   4597  CA  GLY A 286      49.475  70.085  98.552  1.00  0.00           C
ATOM   4600  C   GLY A 286      48.985  71.486  98.722  1.00  0.00           C
ATOM   4601  O   GLY A 286      49.285  72.155  99.702  1.00  0.00           O
ATOM   4602  N   ALA A 287      48.165  71.975  97.782  1.00  0.00           N
ATOM   4604  CA  ALA A 287      47.625  73.325  97.752  1.00  0.00           C
ATOM   4606  CB  ALA A 287      46.635  73.465  96.592  1.00  0.00           C
ATOM   4610  C   ALA A 287      46.865  73.685  99.002  1.00  0.00           C
ATOM   4611  O   ALA A 287      46.975  74.775  99.542  1.00  0.00           O
ATOM   4612  N   GLY A 288      46.105  72.725  99.542  1.00  0.00           N
ATOM   4614  CA  GLY A 288      45.415  72.876 100.802  1.00  0.00           C
ATOM   4617  C   GLY A 288      46.285  73.286 101.962  1.00  0.00           C
ATOM   4618  O   GLY A 288      45.895  74.115 102.772  1.00  0.00           O
ATOM   4619  N   SER A 289      47.515  72.736 102.082  1.00  0.00           N
ATOM   4621  CA  SER A 289      48.425  73.145 103.152  1.00  0.00           C
ATOM   4623  CB  SER A 289      49.605  72.155 103.402  1.00  0.00           C
ATOM   4626  OG  SER A 289      50.555  72.095 102.332  1.00  0.00           O
ATOM   4628  C   SER A 289      48.965  74.545 102.942  1.00  0.00           C
ATOM   4629  O   SER A 289      49.105  75.325 103.872  1.00  0.00           O
ATOM   4630  N   VAL A 290      49.205  74.905 101.672  1.00  0.00           N
ATOM   4632  CA  VAL A 290      49.535  76.255 101.242  1.00  0.00           C
ATOM   4634  CB  VAL A 290      49.865  76.265  99.752  1.00  0.00           C
ATOM   4636  CG1 VAL A 290      50.255  77.685  99.312  1.00  0.00           C
ATOM   4640  CG2 VAL A 290      51.045  75.325  99.482  1.00  0.00           C
ATOM   4644  C   VAL A 290      48.445  77.285 101.532  1.00  0.00           C
ATOM   4645  O   VAL A 290      48.725  78.325 102.112  1.00  0.00           O
ATOM   4646  N   LEU A 291      47.165  77.005 101.212  1.00  0.00           N
ATOM   4648  CA  LEU A 291      46.065  77.886 101.552  1.00  0.00           C
ATOM   4650  CB  LEU A 291      44.735  77.424 100.902  1.00  0.00           C
ATOM   4653  CG  LEU A 291      44.735  77.395  99.352  1.00  0.00           C
ATOM   4655  CD1 LEU A 291      43.355  76.975  98.842  1.00  0.00           C
ATOM   4659  CD2 LEU A 291      45.105  78.725  98.692  1.00  0.00           C
ATOM   4663  C   LEU A 291      45.875  78.065 103.062  1.00  0.00           C
ATOM   4664  O   LEU A 291      45.645  79.175 103.542  1.00  0.00           O
ATOM   4665  N   ARG A 292      46.045  76.986 103.842  1.00  0.00           N
ATOM   4667  CA  ARG A 292      45.805  76.955 105.282  1.00  0.00           C
ATOM   4669  CB  ARG A 292      45.935  75.495 105.782  1.00  0.00           C
ATOM   4672  CG  ARG A 292      45.235  75.225 107.132  1.00  0.00           C
ATOM   4675  CD  ARG A 292      45.365  73.805 107.692  1.00  0.00           C
ATOM   4678  NE  ARG A 292      45.005  72.835 106.622  1.00  0.00           N
ATOM   4680  CZ  ARG A 292      45.785  71.885 106.132  1.00  0.00           C
ATOM   4681  NH1 ARG A 292      47.045  71.674 106.452  1.00  0.00           N
ATOM   4684  NH2 ARG A 292      45.265  71.115 105.202  1.00  0.00           N
ATOM   4687  C   ARG A 292      46.765  77.844 106.082  1.00  0.00           C
ATOM   4688  O   ARG A 292      46.525  78.215 107.222  1.00  0.00           O
ATOM   4689  N   VAL A 293      47.905  78.244 105.452  1.00  0.00           N
ATOM   4691  CA  VAL A 293      48.915  79.074 106.092  1.00  0.00           C
ATOM   4693  CB  VAL A 293      50.225  78.984 105.292  1.00  0.00           C
ATOM   4695  CG1 VAL A 293      50.335  80.024 104.172  1.00  0.00           C
ATOM   4699  CG2 VAL A 293      51.425  79.165 106.222  1.00  0.00           C
ATOM   4703  C   VAL A 293      48.405  80.505 106.242  1.00  0.00           C
ATOM   4704  O   VAL A 293      48.955  81.315 107.002  1.00  0.00           O
ATOM   4705  N   PHE A 294      47.315  80.836 105.512  1.00  0.00           N
ATOM   4707  CA  PHE A 294      46.675  82.126 105.482  1.00  0.00           C
ATOM   4709  CB  PHE A 294      46.535  82.576 104.022  1.00  0.00           C
ATOM   4712  CG  PHE A 294      47.875  82.544 103.332  1.00  0.00           C
ATOM   4713  CD1 PHE A 294      48.815  83.555 103.612  1.00  0.00           C
ATOM   4715  CE1 PHE A 294      49.945  83.695 102.802  1.00  0.00           C
ATOM   4717  CZ  PHE A 294      50.175  82.804 101.742  1.00  0.00           C
ATOM   4719  CD2 PHE A 294      48.115  81.665 102.272  1.00  0.00           C
ATOM   4721  CE2 PHE A 294      49.265  81.785 101.482  1.00  0.00           C
ATOM   4723  C   PHE A 294      45.275  82.075 106.072  1.00  0.00           C
ATOM   4724  O   PHE A 294      44.965  82.824 107.002  1.00  0.00           O
ATOM   4725  N   SER A 295      44.395  81.165 105.572  1.00  0.00           N
ATOM   4727  CA  SER A 295      43.125  80.876 106.202  1.00  0.00           C
ATOM   4729  CB  SER A 295      41.945  81.846 105.842  1.00  0.00           C
ATOM   4732  OG  SER A 295      40.725  81.484 106.512  1.00  0.00           O
ATOM   4734  C   SER A 295      42.705  79.435 105.942  1.00  0.00           C
ATOM   4735  O   SER A 295      43.005  78.795 104.932  1.00  0.00           O
ATOM   4736  N   ASN A 296      41.955  78.895 106.912  1.00  0.00           N
ATOM   4738  CA  ASN A 296      41.245  77.645 106.872  1.00  0.00           C
ATOM   4740  CB  ASN A 296      40.525  77.385 108.232  1.00  0.00           C
ATOM   4743  CG  ASN A 296      41.515  77.255 109.402  1.00  0.00           C
ATOM   4744  OD1 ASN A 296      42.685  77.634 109.362  1.00  0.00           O
ATOM   4745  ND2 ASN A 296      41.025  76.674 110.522  1.00  0.00           N
ATOM   4748  C   ASN A 296      40.205  77.634 105.762  1.00  0.00           C
ATOM   4749  O   ASN A 296      40.005  76.635 105.072  1.00  0.00           O
ATOM   4750  N   ASP A 297      39.545  78.795 105.572  1.00  0.00           N
ATOM   4752  CA  ASP A 297      38.685  79.066 104.452  1.00  0.00           C
ATOM   4754  CB  ASP A 297      37.715  80.225 104.802  1.00  0.00           C
ATOM   4757  CG  ASP A 297      36.715  80.565 103.702  1.00  0.00           C
ATOM   4758  OD1 ASP A 297      36.715  79.924 102.622  1.00  0.00           O
ATOM   4759  OD2 ASP A 297      35.935  81.515 103.942  1.00  0.00           O
ATOM   4760  C   ASP A 297      39.505  79.376 103.202  1.00  0.00           C
ATOM   4761  O   ASP A 297      40.375  80.246 103.192  1.00  0.00           O
ATOM   4762  N   LYS A 298      39.225  78.655 102.102  1.00  0.00           N
ATOM   4764  CA  LYS A 298      39.975  78.795 100.872  1.00  0.00           C
ATOM   4766  CB  LYS A 298      39.565  77.685  99.862  1.00  0.00           C
ATOM   4769  CG  LYS A 298      38.145  77.765  99.252  1.00  0.00           C
ATOM   4772  CD  LYS A 298      38.125  78.505  97.892  1.00  0.00           C
ATOM   4775  CE  LYS A 298      36.745  78.765  97.292  1.00  0.00           C
ATOM   4778  NZ  LYS A 298      36.135  77.496  96.882  1.00  0.00           N
ATOM   4782  C   LYS A 298      39.845  80.164 100.242  1.00  0.00           C
ATOM   4783  O   LYS A 298      40.795  80.705  99.672  1.00  0.00           O
ATOM   4784  N   ILE A 299      38.645  80.785 100.302  1.00  0.00           N
ATOM   4786  CA  ILE A 299      38.435  82.045  99.612  1.00  0.00           C
ATOM   4788  CB  ILE A 299      36.965  82.244  99.252  1.00  0.00           C
ATOM   4790  CG2 ILE A 299      36.105  82.606 100.482  1.00  0.00           C
ATOM   4794  CG1 ILE A 299      36.855  83.285  98.112  1.00  0.00           C
ATOM   4797  CD  ILE A 299      35.425  83.514  97.612  1.00  0.00           C
ATOM   4801  C   ILE A 299      39.045  83.196 100.382  1.00  0.00           C
ATOM   4802  O   ILE A 299      39.675  84.074  99.792  1.00  0.00           O
ATOM   4803  N   GLN A 300      38.995  83.185 101.732  1.00  0.00           N
ATOM   4805  CA  GLN A 300      39.755  84.066 102.592  1.00  0.00           C
ATOM   4807  CB  GLN A 300      39.315  83.844 104.062  1.00  0.00           C
ATOM   4810  CG  GLN A 300      37.805  84.146 104.322  1.00  0.00           C
ATOM   4813  CD  GLN A 300      37.325  85.584 104.112  1.00  0.00           C
ATOM   4814  OE1 GLN A 300      38.045  86.545 103.832  1.00  0.00           O
ATOM   4815  NE2 GLN A 300      35.985  85.755 104.212  1.00  0.00           N
ATOM   4818  C   GLN A 300      41.255  83.914 102.432  1.00  0.00           C
ATOM   4819  O   GLN A 300      41.985  84.904 102.332  1.00  0.00           O
ATOM   4820  N   ALA A 301      41.765  82.664 102.322  1.00  0.00           N
ATOM   4822  CA  ALA A 301      43.165  82.436 102.042  1.00  0.00           C
ATOM   4824  CB  ALA A 301      43.435  80.915 102.032  1.00  0.00           C
ATOM   4828  C   ALA A 301      43.635  83.056 100.732  1.00  0.00           C
ATOM   4829  O   ALA A 301      44.675  83.704 100.682  1.00  0.00           O
ATOM   4830  N   ALA A 302      42.855  82.925  99.642  1.00  0.00           N
ATOM   4832  CA  ALA A 302      43.065  83.634  98.392  1.00  0.00           C
ATOM   4834  CB  ALA A 302      42.055  83.154  97.342  1.00  0.00           C
ATOM   4838  C   ALA A 302      43.005  85.164  98.502  1.00  0.00           C
ATOM   4839  O   ALA A 302      43.845  85.876  97.972  1.00  0.00           O
ATOM   4840  N   ASN A 303      42.025  85.705  99.252  1.00  0.00           N
ATOM   4842  CA  ASN A 303      41.945  87.135  99.522  1.00  0.00           C
ATOM   4844  CB  ASN A 303      40.755  87.466 100.442  1.00  0.00           C
ATOM   4847  CG  ASN A 303      39.415  87.196  99.772  1.00  0.00           C
ATOM   4848  OD1 ASN A 303      39.255  87.384  98.562  1.00  0.00           O
ATOM   4849  ND2 ASN A 303      38.435  86.764 100.582  1.00  0.00           N
ATOM   4852  C   ASN A 303      43.185  87.715 100.182  1.00  0.00           C
ATOM   4853  O   ASN A 303      43.625  88.805  99.822  1.00  0.00           O
ATOM   4854  N   ILE A 304      43.785  87.005 101.172  1.00  0.00           N
ATOM   4856  CA  ILE A 304      44.985  87.445 101.872  1.00  0.00           C
ATOM   4858  CB  ILE A 304      45.225  86.624 103.152  1.00  0.00           C
ATOM   4860  CG2 ILE A 304      46.605  86.904 103.792  1.00  0.00           C
ATOM   4864  CG1 ILE A 304      44.105  86.834 104.182  1.00  0.00           C
ATOM   4867  CD  ILE A 304      43.985  85.675 105.182  1.00  0.00           C
ATOM   4871  C   ILE A 304      46.205  87.594 100.932  1.00  0.00           C
ATOM   4872  O   ILE A 304      46.925  88.575 101.002  1.00  0.00           O
ATOM   4873  N   ILE A 305      46.405  86.675  99.962  1.00  0.00           N
ATOM   4875  CA  ILE A 305      47.545  86.665  99.042  1.00  0.00           C
ATOM   4877  CB  ILE A 305      47.845  85.324  98.342  1.00  0.00           C
ATOM   4879  CG2 ILE A 305      48.825  84.505  99.192  1.00  0.00           C
ATOM   4883  CG1 ILE A 305      46.574  84.535  97.982  1.00  0.00           C
ATOM   4886  CD  ILE A 305      46.815  83.065  97.622  1.00  0.00           C
ATOM   4890  C   ILE A 305      47.395  87.765  98.012  1.00  0.00           C
ATOM   4891  O   ILE A 305      48.375  88.225  97.422  1.00  0.00           O
ATOM   4892  N   ASN A 306      46.155  88.266  97.862  1.00  0.00           N
ATOM   4894  CA  ASN A 306      45.775  89.365  97.022  1.00  0.00           C
ATOM   4896  CB  ASN A 306      44.375  89.115  96.382  1.00  0.00           C
ATOM   4899  CG  ASN A 306      44.315  87.804  95.582  1.00  0.00           C
ATOM   4900  OD1 ASN A 306      45.335  87.174  95.272  1.00  0.00           O
ATOM   4901  ND2 ASN A 306      43.075  87.384  95.212  1.00  0.00           N
ATOM   4904  C   ASN A 306      45.785  90.675  97.822  1.00  0.00           C
ATOM   4905  O   ASN A 306      45.465  91.735  97.292  1.00  0.00           O
ATOM   4906  N   THR A 307      46.225  90.654  99.112  1.00  0.00           N
ATOM   4908  CA  THR A 307      46.555  91.855  99.892  1.00  0.00           C
ATOM   4910  CB  THR A 307      46.005  91.955 101.342  1.00  0.00           C
ATOM   4912  OG1 THR A 307      46.675  91.186 102.342  1.00  0.00           O
ATOM   4914  CG2 THR A 307      44.535  91.545 101.352  1.00  0.00           C
ATOM   4918  C   THR A 307      48.045  92.066 100.002  1.00  0.00           C
ATOM   4919  O   THR A 307      48.455  93.065 100.592  1.00  0.00           O
ATOM   4920  N   MET A 308      48.885  91.165  99.452  1.00  0.00           N
ATOM   4922  CA  MET A 308      50.295  91.116  99.802  1.00  0.00           C
ATOM   4924  CB  MET A 308      50.605  90.076 100.902  1.00  0.00           C
ATOM   4927  CG  MET A 308      50.095  88.665 100.572  1.00  0.00           C
ATOM   4930  SD  MET A 308      49.955  87.515 101.982  1.00  0.00           S
ATOM   4931  CE  MET A 308      51.715  87.486 102.312  1.00  0.00           C
ATOM   4935  C   MET A 308      51.155  90.906  98.562  1.00  0.00           C
ATOM   4936  O   MET A 308      50.665  90.596  97.472  1.00  0.00           O
ATOM   4937  N   THR A 309      52.475  91.134  98.662  1.00  0.00           N
ATOM   4939  CA  THR A 309      53.335  91.204  97.502  1.00  0.00           C
ATOM   4941  CB  THR A 309      54.435  92.275  97.592  1.00  0.00           C
ATOM   4943  OG1 THR A 309      55.435  91.995  98.552  1.00  0.00           O
ATOM   4945  CG2 THR A 309      53.825  93.634  97.912  1.00  0.00           C
ATOM   4949  C   THR A 309      53.965  89.846  97.242  1.00  0.00           C
ATOM   4950  O   THR A 309      53.965  88.965  98.102  1.00  0.00           O
ATOM   4951  N   PRO A 310      54.555  89.604  96.072  1.00  0.00           N
ATOM   4952  CD  PRO A 310      54.205  90.324  94.842  1.00  0.00           C
ATOM   4955  CA  PRO A 310      55.185  88.325  95.792  1.00  0.00           C
ATOM   4957  CB  PRO A 310      55.605  88.446  94.322  1.00  0.00           C
ATOM   4960  CG  PRO A 310      54.535  89.355  93.722  1.00  0.00           C
ATOM   4963  C   PRO A 310      56.385  88.014  96.672  1.00  0.00           C
ATOM   4964  O   PRO A 310      56.785  86.855  96.792  1.00  0.00           O
ATOM   4965  N   GLY A 311      56.985  89.066  97.272  1.00  0.00           N
ATOM   4967  CA  GLY A 311      58.035  88.945  98.262  1.00  0.00           C
ATOM   4970  C   GLY A 311      57.545  88.385  99.562  1.00  0.00           C
ATOM   4971  O   GLY A 311      58.145  87.466 100.102  1.00  0.00           O
ATOM   4972  N   ASP A 312      56.395  88.885 100.092  1.00  0.00           N
ATOM   4974  CA  ASP A 312      55.965  88.476 101.402  1.00  0.00           C
ATOM   4976  CB  ASP A 312      55.555  89.685 102.302  1.00  0.00           C
ATOM   4979  CG  ASP A 312      54.345  90.495 101.882  1.00  0.00           C
ATOM   4980  OD1 ASP A 312      54.295  90.976 100.722  1.00  0.00           O
ATOM   4981  OD2 ASP A 312      53.505  90.745 102.782  1.00  0.00           O
ATOM   4982  C   ASP A 312      54.965  87.325 101.402  1.00  0.00           C
ATOM   4983  O   ASP A 312      54.755  86.685 102.432  1.00  0.00           O
ATOM   4984  N   VAL A 313      54.415  86.895 100.232  1.00  0.00           N
ATOM   4986  CA  VAL A 313      53.975  85.505 100.102  1.00  0.00           C
ATOM   4988  CB  VAL A 313      53.105  85.126  98.902  1.00  0.00           C
ATOM   4990  CG1 VAL A 313      51.925  86.096  98.772  1.00  0.00           C
ATOM   4994  CG2 VAL A 313      53.875  85.055  97.582  1.00  0.00           C
ATOM   4998  C   VAL A 313      55.135  84.535 100.192  1.00  0.00           C
ATOM   4999  O   VAL A 313      55.055  83.546 100.912  1.00  0.00           O
ATOM   5000  N   TYR A 314      56.275  84.814  99.502  1.00  0.00           N
ATOM   5002  CA  TYR A 314      57.435  83.945  99.552  1.00  0.00           C
ATOM   5004  CB  TYR A 314      58.565  84.455  98.592  1.00  0.00           C
ATOM   5007  CG  TYR A 314      59.875  83.716  98.752  1.00  0.00           C
ATOM   5008  CD1 TYR A 314      60.215  82.655  97.892  1.00  0.00           C
ATOM   5010  CE1 TYR A 314      61.395  81.935  98.102  1.00  0.00           C
ATOM   5012  CZ  TYR A 314      62.225  82.244  99.182  1.00  0.00           C
ATOM   5013  OH  TYR A 314      63.345  81.465  99.482  1.00  0.00           O
ATOM   5015  CD2 TYR A 314      60.775  84.085  99.772  1.00  0.00           C
ATOM   5017  CE2 TYR A 314      61.935  83.345 100.002  1.00  0.00           C
ATOM   5019  C   TYR A 314      57.925  83.774 100.972  1.00  0.00           C
ATOM   5020  O   TYR A 314      58.105  82.664 101.462  1.00  0.00           O
ATOM   5021  N   GLN A 315      58.045  84.915 101.692  1.00  0.00           N
ATOM   5023  CA  GLN A 315      58.415  84.966 103.082  1.00  0.00           C
ATOM   5025  CB  GLN A 315      58.635  86.434 103.472  1.00  0.00           C
ATOM   5028  CG  GLN A 315      59.345  86.694 104.822  1.00  0.00           C
ATOM   5031  CD  GLN A 315      58.385  86.545 105.992  1.00  0.00           C
ATOM   5032  OE1 GLN A 315      57.255  87.025 105.982  1.00  0.00           O
ATOM   5033  NE2 GLN A 315      58.865  85.865 107.062  1.00  0.00           N
ATOM   5036  C   GLN A 315      57.405  84.255 103.962  1.00  0.00           C
ATOM   5037  O   GLN A 315      57.795  83.424 104.782  1.00  0.00           O
ATOM   5038  N   THR A 316      56.075  84.435 103.762  1.00  0.00           N
ATOM   5040  CA  THR A 316      55.085  83.646 104.482  1.00  0.00           C
ATOM   5042  CB  THR A 316      53.635  84.045 104.182  1.00  0.00           C
ATOM   5044  OG1 THR A 316      53.405  85.396 104.582  1.00  0.00           O
ATOM   5046  CG2 THR A 316      52.625  83.175 104.962  1.00  0.00           C
ATOM   5050  C   THR A 316      55.215  82.145 104.292  1.00  0.00           C
ATOM   5051  O   THR A 316      55.245  81.396 105.262  1.00  0.00           O
ATOM   5052  N   LEU A 317      55.355  81.646 103.062  1.00  0.00           N
ATOM   5054  CA  LEU A 317      55.565  80.225 102.802  1.00  0.00           C
ATOM   5056  CB  LEU A 317      55.324  79.915 101.302  1.00  0.00           C
ATOM   5059  CG  LEU A 317      53.825  79.896 100.892  1.00  0.00           C
ATOM   5061  CD1 LEU A 317      53.145  81.256 100.742  1.00  0.00           C
ATOM   5065  CD2 LEU A 317      53.655  79.175  99.562  1.00  0.00           C
ATOM   5069  C   LEU A 317      56.885  79.665 103.332  1.00  0.00           C
ATOM   5070  O   LEU A 317      56.925  78.635 104.002  1.00  0.00           O
ATOM   5071  N   THR A 318      58.005  80.386 103.122  1.00  0.00           N
ATOM   5073  CA  THR A 318      59.335  80.106 103.672  1.00  0.00           C
ATOM   5075  CB  THR A 318      60.385  81.096 103.152  1.00  0.00           C
ATOM   5077  OG1 THR A 318      60.525  80.935 101.762  1.00  0.00           O
ATOM   5079  CG2 THR A 318      61.775  80.836 103.732  1.00  0.00           C
ATOM   5083  C   THR A 318      59.365  80.116 105.182  1.00  0.00           C
ATOM   5084  O   THR A 318      60.125  79.385 105.822  1.00  0.00           O
ATOM   5085  N   THR A 319      58.575  80.976 105.842  1.00  0.00           N
ATOM   5087  CA  THR A 319      58.625  81.125 107.312  1.00  0.00           C
ATOM   5089  CB  THR A 319      58.585  82.606 107.722  1.00  0.00           C
ATOM   5091  OG1 THR A 319      59.475  82.896 108.782  1.00  0.00           O
ATOM   5093  CG2 THR A 319      57.195  83.154 108.102  1.00  0.00           C
ATOM   5097  C   THR A 319      57.515  80.374 108.032  1.00  0.00           C
ATOM   5098  O   THR A 319      57.725  79.904 109.152  1.00  0.00           O
ATOM   5099  N   ARG A 320      56.295  80.256 107.462  1.00  0.00           N
ATOM   5101  CA  ARG A 320      55.115  79.884 108.232  1.00  0.00           C
ATOM   5103  CB  ARG A 320      53.975  80.956 108.112  1.00  0.00           C
ATOM   5106  CG  ARG A 320      52.735  80.705 109.012  1.00  0.00           C
ATOM   5109  CD  ARG A 320      51.585  81.725 108.932  1.00  0.00           C
ATOM   5112  NE  ARG A 320      51.955  82.935 109.732  1.00  0.00           N
ATOM   5114  CZ  ARG A 320      51.705  83.096 111.022  1.00  0.00           C
ATOM   5115  NH1 ARG A 320      51.045  82.226 111.772  1.00  0.00           N
ATOM   5118  NH2 ARG A 320      52.175  84.185 111.602  1.00  0.00           N
ATOM   5121  C   ARG A 320      54.575  78.535 107.802  1.00  0.00           C
ATOM   5122  O   ARG A 320      53.805  77.914 108.532  1.00  0.00           O
ATOM   5123  N   HIS A 321      54.965  77.995 106.612  1.00  0.00           N
ATOM   5125  CA  HIS A 321      54.405  76.736 106.142  1.00  0.00           C
ATOM   5127  CB  HIS A 321      54.845  76.325 104.712  1.00  0.00           C
ATOM   5130  ND1 HIS A 321      54.015  73.956 104.392  1.00  0.00           N
ATOM   5131  CG  HIS A 321      53.925  75.305 104.092  1.00  0.00           C
ATOM   5132  CE1 HIS A 321      53.085  73.365 103.672  1.00  0.00           C
ATOM   5134  NE2 HIS A 321      52.405  74.265 102.912  1.00  0.00           N
ATOM   5136  CD2 HIS A 321      52.945  75.505 103.172  1.00  0.00           C
ATOM   5138  C   HIS A 321      54.725  75.575 107.092  1.00  0.00           C
ATOM   5139  O   HIS A 321      55.885  75.456 107.482  1.00  0.00           O
ATOM   5140  N   PRO A 322      53.795  74.725 107.502  1.00  0.00           N
ATOM   5141  CD  PRO A 322      52.365  75.035 107.362  1.00  0.00           C
ATOM   5144  CA  PRO A 322      54.035  73.785 108.592  1.00  0.00           C
ATOM   5146  CB  PRO A 322      52.665  73.155 108.822  1.00  0.00           C
ATOM   5149  CG  PRO A 322      51.635  74.166 108.352  1.00  0.00           C
ATOM   5152  C   PRO A 322      54.935  72.596 108.312  1.00  0.00           C
ATOM   5153  O   PRO A 322      55.015  71.725 109.172  1.00  0.00           O
ATOM   5154  N   SER A 323      55.545  72.496 107.132  1.00  0.00           N
ATOM   5156  CA  SER A 323      56.475  71.445 106.822  1.00  0.00           C
ATOM   5158  CB  SER A 323      56.125  70.666 105.522  1.00  0.00           C
ATOM   5161  OG  SER A 323      57.225  69.915 105.012  1.00  0.00           O
ATOM   5163  C   SER A 323      57.855  72.056 106.802  1.00  0.00           C
ATOM   5164  O   SER A 323      58.145  73.026 106.112  1.00  0.00           O
ATOM   5165  N   ALA A 324      58.775  71.486 107.582  1.00  0.00           N
ATOM   5167  CA  ALA A 324      60.155  71.876 107.552  1.00  0.00           C
ATOM   5169  CB  ALA A 324      60.845  71.155 108.712  1.00  0.00           C
ATOM   5173  C   ALA A 324      60.805  71.655 106.182  1.00  0.00           C
ATOM   5174  O   ALA A 324      61.605  72.475 105.712  1.00  0.00           O
ATOM   5175  N   GLU A 325      60.445  70.556 105.482  1.00  0.00           N
ATOM   5177  CA  GLU A 325      60.805  70.285 104.102  1.00  0.00           C
ATOM   5179  CB  GLU A 325      60.355  68.846 103.722  1.00  0.00           C
ATOM   5182  CG  GLU A 325      60.515  68.465 102.232  1.00  0.00           C
ATOM   5185  CD  GLU A 325      60.445  66.955 102.102  1.00  0.00           C
ATOM   5186  OE1 GLU A 325      59.335  66.376 102.182  1.00  0.00           O
ATOM   5187  OE2 GLU A 325      61.545  66.335 102.022  1.00  0.00           O
ATOM   5188  C   GLU A 325      60.305  71.275 103.072  1.00  0.00           C
ATOM   5189  O   GLU A 325      61.065  71.745 102.232  1.00  0.00           O
ATOM   5190  N   SER A 326      59.015  71.666 103.132  1.00  0.00           N
ATOM   5192  CA  SER A 326      58.385  72.605 102.202  1.00  0.00           C
ATOM   5194  CB  SER A 326      56.865  72.765 102.452  1.00  0.00           C
ATOM   5197  OG  SER A 326      56.615  73.405 103.692  1.00  0.00           O
ATOM   5199  C   SER A 326      59.025  73.995 102.252  1.00  0.00           C
ATOM   5200  O   SER A 326      59.345  74.605 101.242  1.00  0.00           O
ATOM   5201  N   ARG A 327      59.295  74.486 103.472  1.00  0.00           N
ATOM   5203  CA  ARG A 327      60.025  75.715 103.712  1.00  0.00           C
ATOM   5205  CB  ARG A 327      60.195  75.945 105.232  1.00  0.00           C
ATOM   5208  CG  ARG A 327      58.885  76.236 105.992  1.00  0.00           C
ATOM   5211  CD  ARG A 327      59.074  76.346 107.522  1.00  0.00           C
ATOM   5214  NE  ARG A 327      60.005  77.496 107.782  1.00  0.00           N
ATOM   5216  CZ  ARG A 327      61.315  77.405 107.992  1.00  0.00           C
ATOM   5217  NH1 ARG A 327      61.955  76.265 108.042  1.00  0.00           N
ATOM   5220  NH2 ARG A 327      62.025  78.505 108.092  1.00  0.00           N
ATOM   5223  C   ARG A 327      61.425  75.715 103.112  1.00  0.00           C
ATOM   5224  O   ARG A 327      61.885  76.685 102.492  1.00  0.00           O
ATOM   5225  N   ARG A 328      62.165  74.615 103.272  1.00  0.00           N
ATOM   5227  CA  ARG A 328      63.425  74.395 102.612  1.00  0.00           C
ATOM   5229  CB  ARG A 328      64.065  73.115 103.212  1.00  0.00           C
ATOM   5232  CG  ARG A 328      64.525  73.306 104.682  1.00  0.00           C
ATOM   5235  CD  ARG A 328      65.615  74.346 104.922  1.00  0.00           C
ATOM   5238  NE  ARG A 328      66.894  73.775 104.392  1.00  0.00           N
ATOM   5240  CZ  ARG A 328      67.295  73.876 103.132  1.00  0.00           C
ATOM   5241  NH1 ARG A 328      66.845  74.725 102.242  1.00  0.00           N
ATOM   5244  NH2 ARG A 328      68.155  72.945 102.752  1.00  0.00           N
ATOM   5247  C   ARG A 328      63.345  74.354 101.092  1.00  0.00           C
ATOM   5248  O   ARG A 328      64.135  75.005 100.392  1.00  0.00           O
ATOM   5249  N   TYR A 329      62.335  73.645 100.572  1.00  0.00           N
ATOM   5251  CA  TYR A 329      62.005  73.416  99.182  1.00  0.00           C
ATOM   5253  CB  TYR A 329      60.765  72.486  99.102  1.00  0.00           C
ATOM   5256  CG  TYR A 329      60.435  72.085  97.692  1.00  0.00           C
ATOM   5257  CD1 TYR A 329      59.275  72.545  97.032  1.00  0.00           C
ATOM   5259  CE1 TYR A 329      58.935  72.025  95.772  1.00  0.00           C
ATOM   5261  CZ  TYR A 329      59.735  71.056  95.192  1.00  0.00           C
ATOM   5262  OH  TYR A 329      59.295  70.335  94.082  1.00  0.00           O
ATOM   5264  CD2 TYR A 329      61.255  71.155  97.052  1.00  0.00           C
ATOM   5266  CE2 TYR A 329      60.915  70.645  95.802  1.00  0.00           C
ATOM   5268  C   TYR A 329      61.765  74.676  98.382  1.00  0.00           C
ATOM   5269  O   TYR A 329      62.235  74.775  97.242  1.00  0.00           O
ATOM   5270  N   LEU A 330      61.065  75.685  98.952  1.00  0.00           N
ATOM   5272  CA  LEU A 330      60.735  76.905  98.232  1.00  0.00           C
ATOM   5274  CB  LEU A 330      59.865  77.876  99.082  1.00  0.00           C
ATOM   5277  CG  LEU A 330      59.245  79.045  98.262  1.00  0.00           C
ATOM   5279  CD1 LEU A 330      58.495  78.595  97.012  1.00  0.00           C
ATOM   5283  CD2 LEU A 330      58.325  79.904  99.142  1.00  0.00           C
ATOM   5287  C   LEU A 330      61.965  77.645  97.742  1.00  0.00           C
ATOM   5288  O   LEU A 330      62.045  77.984  96.572  1.00  0.00           O
ATOM   5289  N   TYR A 331      62.995  77.835  98.592  1.00  0.00           N
ATOM   5291  CA  TYR A 331      64.275  78.376  98.142  1.00  0.00           C
ATOM   5293  CB  TYR A 331      65.245  78.625  99.322  1.00  0.00           C
ATOM   5296  CG  TYR A 331      66.535  79.285  98.872  1.00  0.00           C
ATOM   5297  CD1 TYR A 331      67.665  78.514  98.532  1.00  0.00           C
ATOM   5299  CE1 TYR A 331      68.835  79.124  98.082  1.00  0.00           C
ATOM   5301  CZ  TYR A 331      68.905  80.514  97.992  1.00  0.00           C
ATOM   5302  OH  TYR A 331      70.105  81.086  97.532  1.00  0.00           O
ATOM   5304  CD2 TYR A 331      66.625  80.685  98.782  1.00  0.00           C
ATOM   5306  CE2 TYR A 331      67.815  81.305  98.372  1.00  0.00           C
ATOM   5308  C   TYR A 331      64.935  77.486  97.092  1.00  0.00           C
ATOM   5309  O   TYR A 331      65.455  77.995  96.102  1.00  0.00           O
ATOM   5310  N   LYS A 332      64.924  76.145  97.282  1.00  0.00           N
ATOM   5312  CA  LYS A 332      65.635  75.215  96.412  1.00  0.00           C
ATOM   5314  CB  LYS A 332      65.465  73.755  96.932  1.00  0.00           C
ATOM   5317  CG  LYS A 332      66.205  73.416  98.232  1.00  0.00           C
ATOM   5320  CD  LYS A 332      67.685  73.755  98.042  1.00  0.00           C
ATOM   5323  CE  LYS A 332      68.665  73.395  99.152  1.00  0.00           C
ATOM   5326  NZ  LYS A 332      70.005  73.604  98.582  1.00  0.00           N
ATOM   5330  C   LYS A 332      65.215  75.245  94.962  1.00  0.00           C
ATOM   5331  O   LYS A 332      66.005  75.396  94.032  1.00  0.00           O
ATOM   5332  N   VAL A 333      63.895  75.185  94.762  1.00  0.00           N
ATOM   5334  CA  VAL A 333      63.335  75.236  93.442  1.00  0.00           C
ATOM   5336  CB  VAL A 333      61.965  74.626  93.522  1.00  0.00           C
ATOM   5338  CG1 VAL A 333      60.955  75.565  94.162  1.00  0.00           C
ATOM   5342  CG2 VAL A 333      61.465  74.215  92.142  1.00  0.00           C
ATOM   5346  C   VAL A 333      63.325  76.655  92.892  1.00  0.00           C
ATOM   5347  O   VAL A 333      63.525  76.865  91.692  1.00  0.00           O
ATOM   5348  N   ASN A 334      63.145  77.685  93.752  1.00  0.00           N
ATOM   5350  CA  ASN A 334      63.165  79.074  93.322  1.00  0.00           C
ATOM   5352  CB  ASN A 334      62.725  80.015  94.492  1.00  0.00           C
ATOM   5355  CG  ASN A 334      62.375  81.426  94.042  1.00  0.00           C
ATOM   5356  OD1 ASN A 334      61.875  81.585  92.922  1.00  0.00           O
ATOM   5357  ND2 ASN A 334      62.605  82.454  94.892  1.00  0.00           N
ATOM   5360  C   ASN A 334      64.535  79.475  92.782  1.00  0.00           C
ATOM   5361  O   ASN A 334      64.665  80.036  91.702  1.00  0.00           O
ATOM   5362  N   THR A 335      65.625  79.155  93.512  1.00  0.00           N
ATOM   5364  CA  THR A 335      66.985  79.376  93.052  1.00  0.00           C
ATOM   5366  CB  THR A 335      67.985  79.285  94.192  1.00  0.00           C
ATOM   5368  OG1 THR A 335      69.215  79.904  93.862  1.00  0.00           O
ATOM   5370  CG2 THR A 335      68.284  77.854  94.622  1.00  0.00           C
ATOM   5374  C   THR A 335      67.375  78.545  91.832  1.00  0.00           C
ATOM   5375  O   THR A 335      67.955  79.074  90.892  1.00  0.00           O
ATOM   5376  N   ALA A 336      66.985  77.245  91.792  1.00  0.00           N
ATOM   5378  CA  ALA A 336      67.215  76.395  90.632  1.00  0.00           C
ATOM   5380  CB  ALA A 336      66.735  74.956  90.932  1.00  0.00           C
ATOM   5384  C   ALA A 336      66.565  76.895  89.362  1.00  0.00           C
ATOM   5385  O   ALA A 336      67.155  76.905  88.282  1.00  0.00           O
ATOM   5386  N   GLN A 337      65.305  77.385  89.452  1.00  0.00           N
ATOM   5388  CA  GLN A 337      64.615  77.796  88.252  1.00  0.00           C
ATOM   5390  CB  GLN A 337      63.075  77.796  88.442  1.00  0.00           C
ATOM   5393  CG  GLN A 337      62.435  79.085  88.962  1.00  0.00           C
ATOM   5396  CD  GLN A 337      60.925  79.085  88.752  1.00  0.00           C
ATOM   5397  OE1 GLN A 337      60.145  79.295  89.692  1.00  0.00           O
ATOM   5398  NE2 GLN A 337      60.485  78.935  87.482  1.00  0.00           N
ATOM   5401  C   GLN A 337      65.135  79.124  87.742  1.00  0.00           C
ATOM   5402  O   GLN A 337      65.045  79.376  86.542  1.00  0.00           O
ATOM   5403  N   LYS A 338      65.795  79.976  88.572  1.00  0.00           N
ATOM   5405  CA  LYS A 338      66.515  81.165  88.112  1.00  0.00           C
ATOM   5407  CB  LYS A 338      67.125  82.025  89.262  1.00  0.00           C
ATOM   5410  CG  LYS A 338      66.095  82.874  90.042  1.00  0.00           C
ATOM   5413  CD  LYS A 338      66.715  83.756  91.152  1.00  0.00           C
ATOM   5416  CE  LYS A 338      65.665  84.626  91.902  1.00  0.00           C
ATOM   5419  NZ  LYS A 338      66.155  85.106  93.232  1.00  0.00           N
ATOM   5423  C   LYS A 338      67.615  80.854  87.092  1.00  0.00           C
ATOM   5424  O   LYS A 338      67.765  81.545  86.092  1.00  0.00           O
ATOM   5425  N   SER A 339      68.375  79.764  87.332  1.00  0.00           N
ATOM   5427  CA  SER A 339      69.355  79.215  86.392  1.00  0.00           C
ATOM   5429  CB  SER A 339      70.095  77.984  86.972  1.00  0.00           C
ATOM   5432  OG  SER A 339      70.635  78.265  88.262  1.00  0.00           O
ATOM   5434  C   SER A 339      68.715  78.744  85.112  1.00  0.00           C
ATOM   5435  O   SER A 339      69.205  79.006  84.012  1.00  0.00           O
ATOM   5436  N   TYR A 340      67.564  78.056  85.212  1.00  0.00           N
ATOM   5438  CA  TYR A 340      66.875  77.486  84.072  1.00  0.00           C
ATOM   5440  CB  TYR A 340      65.935  76.335  84.542  1.00  0.00           C
ATOM   5443  CG  TYR A 340      66.695  75.115  85.012  1.00  0.00           C
ATOM   5444  CD1 TYR A 340      67.535  74.405  84.122  1.00  0.00           C
ATOM   5446  CE1 TYR A 340      68.195  73.236  84.522  1.00  0.00           C
ATOM   5448  CZ  TYR A 340      68.055  72.776  85.832  1.00  0.00           C
ATOM   5449  OH  TYR A 340      68.765  71.626  86.232  1.00  0.00           O
ATOM   5451  CD2 TYR A 340      66.525  74.595  86.312  1.00  0.00           C
ATOM   5453  CE2 TYR A 340      67.215  73.455  86.722  1.00  0.00           C
ATOM   5455  C   TYR A 340      66.135  78.505  83.192  1.00  0.00           C
ATOM   5456  O   TYR A 340      65.825  78.215  82.042  1.00  0.00           O
ATOM   5457  N   ARG A 341      65.865  79.755  83.652  1.00  0.00           N
ATOM   5459  CA  ARG A 341      65.045  80.675  82.862  1.00  0.00           C
ATOM   5461  CB  ARG A 341      64.475  81.904  83.642  1.00  0.00           C
ATOM   5464  CG  ARG A 341      63.845  81.694  85.012  1.00  0.00           C
ATOM   5467  CD  ARG A 341      63.265  82.995  85.572  1.00  0.00           C
ATOM   5470  NE  ARG A 341      62.565  82.594  86.822  1.00  0.00           N
ATOM   5472  CZ  ARG A 341      62.335  83.376  87.852  1.00  0.00           C
ATOM   5473  NH1 ARG A 341      63.025  84.455  88.112  1.00  0.00           N
ATOM   5476  NH2 ARG A 341      61.395  83.035  88.712  1.00  0.00           N
ATOM   5479  C   ARG A 341      65.825  81.385  81.772  1.00  0.00           C
ATOM   5480  O   ARG A 341      65.375  82.415  81.272  1.00  0.00           O
ATOM   5481  N   ARG A 342      67.034  80.946  81.412  1.00  0.00           N
ATOM   5483  CA  ARG A 342      67.865  81.725  80.522  1.00  0.00           C
ATOM   5485  CB  ARG A 342      68.855  82.626  81.302  1.00  0.00           C
ATOM   5488  CG  ARG A 342      69.755  83.485  80.392  1.00  0.00           C
ATOM   5491  CD  ARG A 342      68.965  84.446  79.492  1.00  0.00           C
ATOM   5494  NE  ARG A 342      69.915  85.055  78.512  1.00  0.00           N
ATOM   5496  CZ  ARG A 342      70.725  86.064  78.792  1.00  0.00           C
ATOM   5497  NH1 ARG A 342      70.805  86.585  80.002  1.00  0.00           N
ATOM   5500  NH2 ARG A 342      71.455  86.554  77.812  1.00  0.00           N
ATOM   5503  C   ARG A 342      68.565  80.785  79.582  1.00  0.00           C
ATOM   5504  O   ARG A 342      69.394  79.976  79.992  1.00  0.00           O
ATOM   5505  N   ARG A 343      68.175  80.836  78.312  1.00  0.00           N
ATOM   5507  CA  ARG A 343      68.345  79.836  77.282  1.00  0.00           C
ATOM   5509  CB  ARG A 343      66.925  79.404  76.852  1.00  0.00           C
ATOM   5512  CG  ARG A 343      66.045  80.626  76.442  1.00  0.00           C
ATOM   5515  CD  ARG A 343      64.715  80.304  75.782  1.00  0.00           C
ATOM   5518  NE  ARG A 343      65.015  79.455  74.582  1.00  0.00           N
ATOM   5520  CZ  ARG A 343      64.815  78.146  74.532  1.00  0.00           C
ATOM   5521  NH1 ARG A 343      64.415  77.405  75.552  1.00  0.00           N
ATOM   5524  NH2 ARG A 343      65.115  77.486  73.442  1.00  0.00           N
ATOM   5527  C   ARG A 343      69.065  80.405  76.042  1.00  0.00           C
ATOM   5528  OT1 ARG A 343      68.945  79.814  74.942  1.00  0.00           O
ATOM   5529  OT2 ARG A 343      69.755  81.445  76.182  1.00  0.00           O
ATOM   5530  NH3 POPEB 344     121.555 105.475  73.562  1.00  0.00           N
ATOM   5534  C12 POPEB 344     121.695 104.206  74.362  1.00  0.00           C
ATOM   5537  C11 POPEB 344     122.965 104.306  75.232  1.00  0.00           C
ATOM   5540  P   POPEB 344     123.854 101.815  75.322  1.00  0.00           P
ATOM   5541  O13 POPEB 344     124.865 101.286  76.252  1.00  0.00           O
ATOM   5542  O14 POPEB 344     122.755 100.935  74.902  1.00  0.00           O
ATOM   5543  O11 POPEB 344     124.635 102.325  74.022  1.00  0.00           O
ATOM   5544  O12 POPEB 344     123.264 103.126  75.962  1.00  0.00           O
ATOM   5545  C1  POPEB 344     124.875 101.315  73.032  1.00  0.00           C
ATOM   5548  C2  POPEB 344     126.025 101.715  72.062  1.00  0.00           C
ATOM   5550  O21 POPEB 344     125.594 101.554  70.692  1.00  0.00           O
ATOM   5551  C21 POPEB 344     125.405 100.285  70.302  1.00  0.00           C
ATOM   5552  O22 POPEB 344     125.494  99.306  71.012  1.00  0.00           O
ATOM   5553  C22 POPEB 344     125.115 100.275  68.792  1.00  0.00           C
ATOM   5556  C3  POPEB 344     127.394 101.046  72.462  1.00  0.00           C
ATOM   5559  O31 POPEB 344     128.544 101.545  71.722  1.00  0.00           O
ATOM   5560  C31 POPEB 344     128.945 100.755  70.712  1.00  0.00           C
ATOM   5561  O32 POPEB 344     128.435  99.674  70.452  1.00  0.00           O
ATOM   5562  C32 POPEB 344     130.135 101.335  69.942  1.00  0.00           C
ATOM   5565  C23 POPEB 344     124.794  98.876  68.232  1.00  0.00           C
ATOM   5568  C24 POPEB 344     124.064  98.905  66.892  1.00  0.00           C
ATOM   5571  C25 POPEB 344     124.855  99.595  65.772  1.00  0.00           C
ATOM   5574  C26 POPEB 344     124.535  98.975  64.402  1.00  0.00           C
ATOM   5577  C27 POPEB 344     125.165  99.735  63.232  1.00  0.00           C
ATOM   5580  C28 POPEB 344     125.104  98.955  61.902  1.00  0.00           C
ATOM   5583  C29 POPEB 344     123.714  98.794  61.342  1.00  0.00           C
ATOM   5585 0C21 POPEB 344     123.355  98.934  60.052  1.00  0.00           C
ATOM   5587 1C21 POPEB 344     124.265  99.245  58.882  1.00  0.00           C
ATOM   5590 2C21 POPEB 344     124.195  98.205  57.752  1.00  0.00           C
ATOM   5593 3C21 POPEB 344     124.615  96.785  58.152  1.00  0.00           C
ATOM   5596 4C21 POPEB 344     125.085  95.956  56.942  1.00  0.00           C
ATOM   5599 5C21 POPEB 344     125.125  94.435  57.182  1.00  0.00           C
ATOM   5602 6C21 POPEB 344     125.975  94.006  58.392  1.00  0.00           C
ATOM   5605 7C21 POPEB 344     125.894  92.494  58.662  1.00  0.00           C
ATOM   5608 8C21 POPEB 344     126.505  92.086  60.002  1.00  0.00           C
ATOM   5612  C33 POPEB 344     130.354 100.535  68.622  1.00  0.00           C
ATOM   5615  C34 POPEB 344     131.554 100.965  67.762  1.00  0.00           C
ATOM   5618  C35 POPEB 344     131.284 102.075  66.722  1.00  0.00           C
ATOM   5621  C36 POPEB 344     130.705 101.605  65.372  1.00  0.00           C
ATOM   5624  C37 POPEB 344     130.874 102.664  64.262  1.00  0.00           C
ATOM   5627  C38 POPEB 344     130.314 102.264  62.882  1.00  0.00           C
ATOM   5630  C39 POPEB 344     131.363 101.706  61.902  1.00  0.00           C
ATOM   5633 0C31 POPEB 344     132.163 102.804  61.172  1.00  0.00           C
ATOM   5636 1C31 POPEB 344     133.273 102.235  60.272  1.00  0.00           C
ATOM   5639 2C31 POPEB 344     133.914 103.295  59.372  1.00  0.00           C
ATOM   5642 3C31 POPEB 344     135.243 102.865  58.702  1.00  0.00           C
ATOM   5645 4C31 POPEB 344     135.144 101.615  57.812  1.00  0.00           C
ATOM   5648 5C31 POPEB 344     135.503 100.285  58.502  1.00  0.00           C
ATOM   5651 6C31 POPEB 344     136.993 100.116  58.852  1.00  0.00           C
ATOM   5655  NH3 POPEC 345     111.935  -4.864  34.952  1.00  0.00           N
ATOM   5659  C12 POPEC 345     111.505  -3.554  34.342  1.00  0.00           C
ATOM   5662  C11 POPEC 345     110.214  -2.994  34.962  1.00  0.00           C
ATOM   5665  P   POPEC 345     110.074  -0.385  34.882  1.00  0.00           P
ATOM   5666  O13 POPEC 345     111.534  -0.275  35.112  1.00  0.00           O
ATOM   5667  O14 POPEC 345     109.395   0.715  34.162  1.00  0.00           O
ATOM   5668  O11 POPEC 345     109.355  -0.535  36.292  1.00  0.00           O
ATOM   5669  O12 POPEC 345     109.755  -1.815  34.272  1.00  0.00           O
ATOM   5670  C1  POPEC 345     108.415   0.445  36.732  1.00  0.00           C
ATOM   5673  C2  POPEC 345     107.984   0.205  38.212  1.00  0.00           C
ATOM   5675  O21 POPEC 345     108.135   1.385  39.032  1.00  0.00           O
ATOM   5676  C21 POPEC 345     109.374   1.855  39.162  1.00  0.00           C
ATOM   5677  O22 POPEC 345     110.354   1.435  38.592  1.00  0.00           O
ATOM   5678  C22 POPEC 345     109.414   3.025  40.152  1.00  0.00           C
ATOM   5681  C3  POPEC 345     108.625  -1.065  38.882  1.00  0.00           C
ATOM   5684  O31 POPEC 345     108.215  -1.175  40.272  1.00  0.00           O
ATOM   5685  C31 POPEC 345     108.444  -2.365  40.832  1.00  0.00           C
ATOM   5686  O32 POPEC 345     109.195  -3.204  40.372  1.00  0.00           O
ATOM   5687  C32 POPEC 345     107.704  -2.435  42.162  1.00  0.00           C
ATOM   5690  C23 POPEC 345     110.835   3.305  40.712  1.00  0.00           C
ATOM   5693  C24 POPEC 345     110.885   4.125  42.002  1.00  0.00           C
ATOM   5696  C25 POPEC 345     110.505   3.315  43.252  1.00  0.00           C
ATOM   5699  C26 POPEC 345     111.585   3.395  44.342  1.00  0.00           C
ATOM   5702  C27 POPEC 345     111.645   4.755  45.042  1.00  0.00           C
ATOM   5705  C28 POPEC 345     112.775   4.835  46.082  1.00  0.00           C
ATOM   5708  C29 POPEC 345     112.795   6.185  46.722  1.00  0.00           C
ATOM   5710 0C21 POPEC 345     112.545   6.485  48.012  1.00  0.00           C
ATOM   5712 1C21 POPEC 345     112.185   5.535  49.122  1.00  0.00           C
ATOM   5715 2C21 POPEC 345     113.215   5.575  50.272  1.00  0.00           C
ATOM   5718 3C21 POPEC 345     112.725   4.775  51.482  1.00  0.00           C
ATOM   5721 4C21 POPEC 345     113.534   5.025  52.752  1.00  0.00           C
ATOM   5724 5C21 POPEC 345     112.835   4.455  53.992  1.00  0.00           C
ATOM   5727 6C21 POPEC 345     113.505   4.865  55.312  1.00  0.00           C
ATOM   5730 7C21 POPEC 345     112.674   4.455  56.532  1.00  0.00           C
ATOM   5733 8C21 POPEC 345     113.264   4.915  57.862  1.00  0.00           C
ATOM   5737  C33 POPEC 345     107.185  -3.854  42.462  1.00  0.00           C
ATOM   5740  C34 POPEC 345     105.975  -3.864  43.422  1.00  0.00           C
ATOM   5743  C35 POPEC 345     106.295  -3.394  44.832  1.00  0.00           C
ATOM   5746  C36 POPEC 345     105.085  -3.474  45.772  1.00  0.00           C
ATOM   5749  C37 POPEC 345     105.395  -3.034  47.212  1.00  0.00           C
ATOM   5752  C38 POPEC 345     105.925  -1.595  47.312  1.00  0.00           C
ATOM   5755  C39 POPEC 345     106.135  -1.095  48.742  1.00  0.00           C
ATOM   5758 0C31 POPEC 345     107.025  -2.035  49.572  1.00  0.00           C
ATOM   5761 1C31 POPEC 345     107.334  -1.485  50.972  1.00  0.00           C
ATOM   5764 2C31 POPEC 345     107.984  -2.544  51.872  1.00  0.00           C
ATOM   5767 3C31 POPEC 345     107.775  -2.265  53.372  1.00  0.00           C
ATOM   5770 4C31 POPEC 345     108.714  -1.195  53.952  1.00  0.00           C
ATOM   5773 5C31 POPEC 345     110.085  -1.775  54.312  1.00  0.00           C
ATOM   5776 6C31 POPEC 345     111.074  -0.745  54.852  1.00  0.00           C
ATOM   5780  NH3 POPED 346      64.745  13.075  30.112  1.00  0.00           N
ATOM   5784  C12 POPED 346      64.425  13.095  31.572  1.00  0.00           C
ATOM   5787  C11 POPED 346      64.805  14.475  32.102  1.00  0.00           C
ATOM   5790  P   POPED 346      66.815  16.095  31.672  1.00  0.00           P
ATOM   5791  O13 POPED 346      67.475  16.205  30.352  1.00  0.00           O
ATOM   5792  O14 POPED 346      65.815  17.126  32.012  1.00  0.00           O
ATOM   5793  O11 POPED 346      67.894  16.075  32.822  1.00  0.00           O
ATOM   5794  O12 POPED 346      66.185  14.655  31.822  1.00  0.00           O
ATOM   5795  C1  POPED 346      67.695  15.325  34.022  1.00  0.00           C
ATOM   5798  C2  POPED 346      67.925  16.235  35.242  1.00  0.00           C
ATOM   5800  O21 POPED 346      67.535  15.495  36.402  1.00  0.00           O
ATOM   5801  C21 POPED 346      68.235  15.775  37.482  1.00  0.00           C
ATOM   5802  O22 POPED 346      69.345  16.265  37.502  1.00  0.00           O
ATOM   5803  C22 POPED 346      67.355  15.555  38.702  1.00  0.00           C
ATOM   5806  C3  POPED 346      67.045  17.515  35.152  1.00  0.00           C
ATOM   5809  O31 POPED 346      67.255  18.445  36.252  1.00  0.00           O
ATOM   5810  C31 POPED 346      68.205  19.354  36.022  1.00  0.00           C
ATOM   5811  O32 POPED 346      68.935  19.365  35.042  1.00  0.00           O
ATOM   5812  C32 POPED 346      68.235  20.405  37.112  1.00  0.00           C
ATOM   5815  C23 POPED 346      67.175  16.885  39.452  1.00  0.00           C
ATOM   5818  C24 POPED 346      65.795  17.045  40.092  1.00  0.00           C
ATOM   5821  C25 POPED 346      65.565  16.145  41.312  1.00  0.00           C
ATOM   5824  C26 POPED 346      65.854  16.885  42.622  1.00  0.00           C
ATOM   5827  C27 POPED 346      65.735  15.965  43.842  1.00  0.00           C
ATOM   5830  C28 POPED 346      65.865  16.725  45.172  1.00  0.00           C
ATOM   5833  C29 POPED 346      66.155  15.785  46.312  1.00  0.00           C
ATOM   5835 0C21 POPED 346      65.265  15.185  47.122  1.00  0.00           C
ATOM   5837 1C21 POPED 346      63.755  15.325  47.102  1.00  0.00           C
ATOM   5840 2C21 POPED 346      63.215  15.675  48.502  1.00  0.00           C
ATOM   5843 3C21 POPED 346      61.685  15.495  48.622  1.00  0.00           C
ATOM   5846 4C21 POPED 346      61.075  16.065  49.922  1.00  0.00           C
ATOM   5849 5C21 POPED 346      61.785  15.625  51.222  1.00  0.00           C
ATOM   5852 6C21 POPED 346      61.365  16.435  52.452  1.00  0.00           C
ATOM   5855 7C21 POPED 346      62.395  16.335  53.592  1.00  0.00           C
ATOM   5858 8C21 POPED 346      62.045  17.195  54.812  1.00  0.00           C
ATOM   5862  C33 POPED 346      69.644  20.565  37.712  1.00  0.00           C
ATOM   5865  C34 POPED 346      69.995  19.515  38.782  1.00  0.00           C
ATOM   5868  C35 POPED 346      69.215  19.735  40.082  1.00  0.00           C
ATOM   5871  C36 POPED 346      69.825  19.015  41.302  1.00  0.00           C
ATOM   5874  C37 POPED 346      69.525  19.745  42.612  1.00  0.00           C
ATOM   5877  C38 POPED 346      70.405  19.285  43.782  1.00  0.00           C
ATOM   5880  C39 POPED 346      70.075  17.876  44.292  1.00  0.00           C
ATOM   5883 0C31 POPED 346      70.714  17.605  45.662  1.00  0.00           C
ATOM   5886 1C31 POPED 346      70.465  16.185  46.182  1.00  0.00           C
ATOM   5889 2C31 POPED 346      70.894  16.025  47.652  1.00  0.00           C
ATOM   5892 3C31 POPED 346      69.895  16.615  48.652  1.00  0.00           C
ATOM   5895 4C31 POPED 346      68.915  15.585  49.212  1.00  0.00           C
ATOM   5898 5C31 POPED 346      67.835  16.225  50.082  1.00  0.00           C
ATOM   5901 6C31 POPED 346      66.885  15.216  50.732  1.00  0.00           C
ATOM   5905  NH3 POPEE 347       9.915  89.875  31.672  1.00  0.00           N
ATOM   5909  C12 POPEE 347       9.505  88.674  32.502  1.00  0.00           C
ATOM   5912  C11 POPEE 347       9.195  87.445  31.622  1.00  0.00           C
ATOM   5915  P   POPEE 347      11.565  87.045  30.422  1.00  0.00           P
ATOM   5916  O13 POPEE 347      11.435  88.465  30.042  1.00  0.00           O
ATOM   5917  O14 POPEE 347      11.805  86.055  29.342  1.00  0.00           O
ATOM   5918  O11 POPEE 347      12.745  86.965  31.482  1.00  0.00           O
ATOM   5919  O12 POPEE 347      10.325  86.624  31.322  1.00  0.00           O
ATOM   5920  C1  POPEE 347      13.305  85.705  31.882  1.00  0.00           C
ATOM   5923  C2  POPEE 347      12.835  85.275  33.292  1.00  0.00           C
ATOM   5925  O21 POPEE 347      13.565  85.965  34.312  1.00  0.00           O
ATOM   5926  C21 POPEE 347      12.965  86.946  34.962  1.00  0.00           C
ATOM   5927  O22 POPEE 347      11.915  87.466  34.692  1.00  0.00           O
ATOM   5928  C22 POPEE 347      13.765  87.206  36.242  1.00  0.00           C
ATOM   5931  C3  POPEE 347      13.105  83.756  33.522  1.00  0.00           C
ATOM   5934  O31 POPEE 347      12.305  83.245  34.602  1.00  0.00           O
ATOM   5935  C31 POPEE 347      12.775  83.245  35.852  1.00  0.00           C
ATOM   5936  O32 POPEE 347      12.115  83.596  36.822  1.00  0.00           O
ATOM   5937  C32 POPEE 347      14.165  82.655  35.982  1.00  0.00           C
ATOM   5940  C23 POPEE 347      14.935  88.205  36.062  1.00  0.00           C
ATOM   5943  C24 POPEE 347      16.035  88.035  37.132  1.00  0.00           C
ATOM   5946  C25 POPEE 347      15.505  88.135  38.572  1.00  0.00           C
ATOM   5949  C26 POPEE 347      16.625  88.096  39.622  1.00  0.00           C
ATOM   5952  C27 POPEE 347      16.075  88.126  41.062  1.00  0.00           C
ATOM   5955  C28 POPEE 347      17.185  88.084  42.132  1.00  0.00           C
ATOM   5958  C29 POPEE 347      16.615  88.096  43.532  1.00  0.00           C
ATOM   5960 0C21 POPEE 347      17.225  87.646  44.652  1.00  0.00           C
ATOM   5962 1C21 POPEE 347      18.625  87.095  44.762  1.00  0.00           C
ATOM   5965 2C21 POPEE 347      19.025  86.715  46.202  1.00  0.00           C
ATOM   5968 3C21 POPEE 347      18.425  85.374  46.682  1.00  0.00           C
ATOM   5971 4C21 POPEE 347      18.665  85.055  48.172  1.00  0.00           C
ATOM   5974 5C21 POPEE 347      20.135  84.775  48.532  1.00  0.00           C
ATOM   5977 6C21 POPEE 347      20.285  84.045  49.882  1.00  0.00           C
ATOM   5980 7C21 POPEE 347      21.715  83.604  50.192  1.00  0.00           C
ATOM   5983 8C21 POPEE 347      21.845  82.865  51.532  1.00  0.00           C
ATOM   5987  C33 POPEE 347      14.395  82.056  37.392  1.00  0.00           C
ATOM   5990  C34 POPEE 347      15.705  81.265  37.492  1.00  0.00           C
ATOM   5993  C35 POPEE 347      15.945  80.654  38.882  1.00  0.00           C
ATOM   5996  C36 POPEE 347      16.015  81.715  39.992  1.00  0.00           C
ATOM   5999  C37 POPEE 347      16.665  81.204  41.282  1.00  0.00           C
ATOM   6002  C38 POPEE 347      16.355  82.035  42.532  1.00  0.00           C
ATOM   6005  C39 POPEE 347      14.915  81.846  43.012  1.00  0.00           C
ATOM   6008 0C31 POPEE 347      14.605  82.506  44.362  1.00  0.00           C
ATOM   6011 1C31 POPEE 347      13.545  81.706  45.142  1.00  0.00           C
ATOM   6014 2C31 POPEE 347      12.945  82.466  46.332  1.00  0.00           C
ATOM   6017 3C31 POPEE 347      12.605  81.535  47.502  1.00  0.00           C
ATOM   6020 4C31 POPEE 347      13.845  81.186  48.332  1.00  0.00           C
ATOM   6023 5C31 POPEE 347      13.585  80.085  49.372  1.00  0.00           C
ATOM   6026 6C31 POPEE 347      14.815  79.735  50.202  1.00  0.00           C
ATOM   6030  NH3 POPEF 348      56.905  80.176  31.392  1.00  0.00           N
ATOM   6034  C12 POPEF 348      56.535  80.745  30.052  1.00  0.00           C
ATOM   6037  C11 POPEF 348      55.025  80.645  29.832  1.00  0.00           C
ATOM   6040  P   POPEF 348      53.075  78.954  30.182  1.00  0.00           P
ATOM   6041  O13 POPEF 348      53.225  78.215  28.912  1.00  0.00           O
ATOM   6042  O14 POPEF 348      52.105  80.065  30.292  1.00  0.00           O
ATOM   6043  O11 POPEF 348      52.875  77.914  31.342  1.00  0.00           O
ATOM   6044  O12 POPEF 348      54.475  79.556  30.582  1.00  0.00           O
ATOM   6045  C1  POPEF 348      53.445  78.076  32.632  1.00  0.00           C
ATOM   6048  C2  POPEF 348      52.615  79.035  33.512  1.00  0.00           C
ATOM   6050  O21 POPEF 348      53.145  79.045  34.852  1.00  0.00           O
ATOM   6051  C21 POPEF 348      52.894  77.995  35.622  1.00  0.00           C
ATOM   6052  O22 POPEF 348      52.385  76.955  35.272  1.00  0.00           O
ATOM   6053  C22 POPEF 348      53.415  78.244  37.042  1.00  0.00           C
ATOM   6056  C3  POPEF 348      51.095  78.736  33.382  1.00  0.00           C
ATOM   6059  O31 POPEF 348      50.324  79.365  34.412  1.00  0.00           O
ATOM   6060  C31 POPEF 348      49.855  80.565  34.142  1.00  0.00           C
ATOM   6061  O32 POPEF 348      50.015  81.195  33.112  1.00  0.00           O
ATOM   6062  C32 POPEF 348      48.975  81.035  35.302  1.00  0.00           C
ATOM   6065  C23 POPEF 348      52.365  77.825  38.102  1.00  0.00           C
ATOM   6068  C24 POPEF 348      52.995  77.415  39.442  1.00  0.00           C
ATOM   6071  C25 POPEF 348      51.985  77.335  40.602  1.00  0.00           C
ATOM   6074  C26 POPEF 348      50.755  76.456  40.332  1.00  0.00           C
ATOM   6077  C27 POPEF 348      49.675  76.615  41.422  1.00  0.00           C
ATOM   6080  C28 POPEF 348      48.495  75.645  41.192  1.00  0.00           C
ATOM   6083  C29 POPEF 348      47.355  75.775  42.162  1.00  0.00           C
ATOM   6085 0C21 POPEF 348      46.995  74.876  43.092  1.00  0.00           C
ATOM   6087 1C21 POPEF 348      47.715  73.575  43.312  1.00  0.00           C
ATOM   6090 2C21 POPEF 348      46.945  72.555  44.162  1.00  0.00           C
ATOM   6093 3C21 POPEF 348      46.835  72.956  45.642  1.00  0.00           C
ATOM   6096 4C21 POPEF 348      46.445  71.776  46.542  1.00  0.00           C
ATOM   6099 5C21 POPEF 348      46.725  72.025  48.032  1.00  0.00           C
ATOM   6102 6C21 POPEF 348      46.045  73.286  48.572  1.00  0.00           C
ATOM   6105 7C21 POPEF 348      45.985  73.295  50.102  1.00  0.00           C
ATOM   6108 8C21 POPEF 348      45.375  74.575  50.682  1.00  0.00           C
ATOM   6112  C33 POPEF 348      48.965  80.055  36.482  1.00  0.00           C
ATOM   6115  C34 POPEF 348      48.125  80.596  37.632  1.00  0.00           C
ATOM   6118  C35 POPEF 348      48.155  79.665  38.832  1.00  0.00           C
ATOM   6121  C36 POPEF 348      47.185  80.146  39.912  1.00  0.00           C
ATOM   6124  C37 POPEF 348      46.825  79.015  40.882  1.00  0.00           C
ATOM   6127  C38 POPEF 348      45.415  79.146  41.452  1.00  0.00           C
ATOM   6130  C39 POPEF 348      44.335  78.795  40.422  1.00  0.00           C
ATOM   6133 0C31 POPEF 348      44.175  77.295  40.192  1.00  0.00           C
ATOM   6136 1C31 POPEF 348      43.135  77.025  39.102  1.00  0.00           C
ATOM   6139 2C31 POPEF 348      42.395  75.705  39.322  1.00  0.00           C
ATOM   6142 3C31 POPEF 348      43.315  74.486  39.262  1.00  0.00           C
ATOM   6145 4C31 POPEF 348      42.535  73.205  39.562  1.00  0.00           C
ATOM   6148 5C31 POPEF 348      43.395  71.945  39.472  1.00  0.00           C
ATOM   6151 6C31 POPEF 348      42.545  70.685  39.472  1.00  0.00           C
ATOM   6155  NH3 POPEG 349      88.735 113.996  33.542  1.00  0.00           N
ATOM   6159  C12 POPEG 349      89.445 114.264  32.232  1.00  0.00           C
ATOM   6162  C11 POPEG 349      88.945 115.495  31.422  1.00  0.00           C
ATOM   6165  P   POPEG 349      86.365 114.615  31.192  1.00  0.00           P
ATOM   6166  O13 POPEG 349      85.174 115.285  30.612  1.00  0.00           O
ATOM   6167  O14 POPEG 349      86.785 113.306  30.632  1.00  0.00           O
ATOM   6168  O11 POPEG 349      86.205 114.604  32.782  1.00  0.00           O
ATOM   6169  O12 POPEG 349      87.564 115.626  31.132  1.00  0.00           O
ATOM   6170  C1  POPEG 349      86.074 115.924  33.382  1.00  0.00           C
ATOM   6173  C2  POPEG 349      85.064 115.865  34.542  1.00  0.00           C
ATOM   6175  O21 POPEG 349      84.824 117.156  35.132  1.00  0.00           O
ATOM   6176  C21 POPEG 349      85.715 117.705  35.932  1.00  0.00           C
ATOM   6177  O22 POPEG 349      86.874 117.354  36.082  1.00  0.00           O
ATOM   6178  C22 POPEG 349      85.074 118.984  36.502  1.00  0.00           C
ATOM   6181  C3  POPEG 349      85.435 114.775  35.572  1.00  0.00           C
ATOM   6184  O31 POPEG 349      84.335 114.665  36.492  1.00  0.00           O
ATOM   6185  C31 POPEG 349      84.605 113.926  37.542  1.00  0.00           C
ATOM   6186  O32 POPEG 349      85.695 113.446  37.812  1.00  0.00           O
ATOM   6187  C32 POPEG 349      83.304 113.736  38.342  1.00  0.00           C
ATOM   6190  C23 POPEG 349      85.655 119.595  37.812  1.00  0.00           C
ATOM   6193  C24 POPEG 349      85.424 118.805  39.102  1.00  0.00           C
ATOM   6196  C25 POPEG 349      84.045 118.984  39.762  1.00  0.00           C
ATOM   6199  C26 POPEG 349      84.064 118.564  41.232  1.00  0.00           C
ATOM   6202  C27 POPEG 349      82.695 118.205  41.832  1.00  0.00           C
ATOM   6205  C28 POPEG 349      82.765 117.995  43.362  1.00  0.00           C
ATOM   6208  C29 POPEG 349      81.615 117.215  43.942  1.00  0.00           C
ATOM   6210 0C21 POPEG 349      80.835 117.544  44.992  1.00  0.00           C
ATOM   6212 1C21 POPEG 349      80.945 118.774  45.872  1.00  0.00           C
ATOM   6215 2C21 POPEG 349      80.845 118.435  47.372  1.00  0.00           C
ATOM   6218 3C21 POPEG 349      82.085 117.715  47.942  1.00  0.00           C
ATOM   6221 4C21 POPEG 349      81.914 117.264  49.402  1.00  0.00           C
ATOM   6224 5C21 POPEG 349      80.945 116.075  49.552  1.00  0.00           C
ATOM   6227 6C21 POPEG 349      80.545 115.775  51.002  1.00  0.00           C
ATOM   6230 7C21 POPEG 349      79.335 114.846  51.082  1.00  0.00           C
ATOM   6233 8C21 POPEG 349      78.885 114.566  52.522  1.00  0.00           C
ATOM   6237  C33 POPEG 349      83.544 113.126  39.732  1.00  0.00           C
ATOM   6240  C34 POPEG 349      84.034 114.175  40.742  1.00  0.00           C
ATOM   6243  C35 POPEG 349      84.445 113.564  42.092  1.00  0.00           C
ATOM   6246  C36 POPEG 349      84.185 114.535  43.242  1.00  0.00           C
ATOM   6249  C37 POPEG 349      84.815 114.105  44.572  1.00  0.00           C
ATOM   6252  C38 POPEG 349      84.595 115.176  45.652  1.00  0.00           C
ATOM   6255  C39 POPEG 349      85.034 114.726  47.052  1.00  0.00           C
ATOM   6258 0C31 POPEG 349      86.405 115.246  47.512  1.00  0.00           C
ATOM   6261 1C31 POPEG 349      86.645 114.836  48.962  1.00  0.00           C
ATOM   6264 2C31 POPEG 349      87.945 115.374  49.592  1.00  0.00           C
ATOM   6267 3C31 POPEG 349      88.045 114.884  51.032  1.00  0.00           C
ATOM   6270 4C31 POPEG 349      89.094 115.584  51.892  1.00  0.00           C
ATOM   6273 5C31 POPEG 349      89.055 115.024  53.322  1.00  0.00           C
ATOM   6276 6C31 POPEG 349      89.975 115.745  54.292  1.00  0.00           C
ATOM   6280  NH3 POPEH 350     106.284  10.165  33.412  1.00  0.00           N
ATOM   6284  C12 POPEH 350     105.074  10.995  33.672  1.00  0.00           C
ATOM   6287  C11 POPEH 350     104.885  12.005  32.532  1.00  0.00           C
ATOM   6290  P   POPEH 350     102.434  12.965  32.412  1.00  0.00           P
ATOM   6291  O13 POPEH 350     102.185  14.175  31.602  1.00  0.00           O
ATOM   6292  O14 POPEH 350     102.085  11.635  31.872  1.00  0.00           O
ATOM   6293  O11 POPEH 350     101.655  13.165  33.772  1.00  0.00           O
ATOM   6294  O12 POPEH 350     103.924  12.965  32.932  1.00  0.00           O
ATOM   6295  C1  POPEH 350     101.835  14.355  34.552  1.00  0.00           C
ATOM   6298  C2  POPEH 350     101.945  14.025  36.042  1.00  0.00           C
ATOM   6300  O21 POPEH 350     101.905  15.275  36.752  1.00  0.00           O
ATOM   6301  C21 POPEH 350     100.775  15.495  37.392  1.00  0.00           C
ATOM   6302  O22 POPEH 350      99.885  16.235  37.012  1.00  0.00           O
ATOM   6303  C22 POPEH 350     100.775  14.695  38.692  1.00  0.00           C
ATOM   6306  C3  POPEH 350     103.285  13.295  36.302  1.00  0.00           C
ATOM   6309  O31 POPEH 350     103.415  12.865  37.672  1.00  0.00           O
ATOM   6310  C31 POPEH 350     103.105  11.595  37.882  1.00  0.00           C
ATOM   6311  O32 POPEH 350     102.545  10.865  37.092  1.00  0.00           O
ATOM   6312  C32 POPEH 350     103.615  11.175  39.262  1.00  0.00           C
ATOM   6315  C23 POPEH 350     100.085  15.415  39.872  1.00  0.00           C
ATOM   6318  C24 POPEH 350     100.575  14.805  41.192  1.00  0.00           C
ATOM   6321  C25 POPEH 350      99.924  15.405  42.442  1.00  0.00           C
ATOM   6324  C26 POPEH 350     100.405  14.685  43.702  1.00  0.00           C
ATOM   6327  C27 POPEH 350      99.615  15.085  44.952  1.00  0.00           C
ATOM   6330  C28 POPEH 350     100.074  14.355  46.232  1.00  0.00           C
ATOM   6333  C29 POPEH 350      99.945  12.855  46.082  1.00  0.00           C
ATOM   6335 0C21 POPEH 350     100.734  11.925  46.642  1.00  0.00           C
ATOM   6337 1C21 POPEH 350     101.865  12.215  47.592  1.00  0.00           C
ATOM   6340 2C21 POPEH 350     101.335  12.485  49.012  1.00  0.00           C
ATOM   6343 3C21 POPEH 350     102.365  13.175  49.922  1.00  0.00           C
ATOM   6346 4C21 POPEH 350     101.855  13.245  51.362  1.00  0.00           C
ATOM   6349 5C21 POPEH 350     102.835  13.905  52.342  1.00  0.00           C
ATOM   6352 6C21 POPEH 350     102.345  13.755  53.792  1.00  0.00           C
ATOM   6355 7C21 POPEH 350     103.285  14.385  54.822  1.00  0.00           C
ATOM   6358 8C21 POPEH 350     102.814  14.175  56.262  1.00  0.00           C
ATOM   6362  C33 POPEH 350     102.595  11.395  40.412  1.00  0.00           C
ATOM   6365  C34 POPEH 350     103.255  11.515  41.792  1.00  0.00           C
ATOM   6368  C35 POPEH 350     104.025  12.835  41.992  1.00  0.00           C
ATOM   6371  C36 POPEH 350     104.635  12.975  43.392  1.00  0.00           C
ATOM   6374  C37 POPEH 350     105.354  14.325  43.562  1.00  0.00           C
ATOM   6377  C38 POPEH 350     105.925  14.525  44.972  1.00  0.00           C
ATOM   6380  C39 POPEH 350     106.144  16.005  45.342  1.00  0.00           C
ATOM   6383 0C31 POPEH 350     107.045  16.805  44.382  1.00  0.00           C
ATOM   6386 1C31 POPEH 350     108.534  16.405  44.452  1.00  0.00           C
ATOM   6389 2C31 POPEH 350     109.405  17.145  43.422  1.00  0.00           C
ATOM   6392 3C31 POPEH 350     109.745  18.595  43.782  1.00  0.00           C
ATOM   6395 4C31 POPEH 350     110.815  18.705  44.882  1.00  0.00           C
ATOM   6398 5C31 POPEH 350     111.095  20.155  45.292  1.00  0.00           C
ATOM   6401 6C31 POPEH 350     111.935  20.306  46.562  1.00  0.00           C
ATOM   6405  NH3 POPEI 351       4.085  93.805  29.272  1.00  0.00           N
ATOM   6409  C12 POPEI 351       4.215  95.295  29.282  1.00  0.00           C
ATOM   6412  C11 POPEI 351       5.695  95.685  29.362  1.00  0.00           C
ATOM   6415  P   POPEI 351       6.325  97.925  28.102  1.00  0.00           P
ATOM   6416  O13 POPEI 351       7.155  97.075  27.232  1.00  0.00           O
ATOM   6417  O14 POPEI 351       5.175  98.646  27.522  1.00  0.00           O
ATOM   6418  O11 POPEI 351       7.245  99.006  28.792  1.00  0.00           O
ATOM   6419  O12 POPEI 351       5.805  97.095  29.332  1.00  0.00           O
ATOM   6420  C1  POPEI 351       7.755  98.794  30.092  1.00  0.00           C
ATOM   6423  C2  POPEI 351       8.395 100.085  30.642  1.00  0.00           C
ATOM   6425  O21 POPEI 351       8.745  99.875  32.012  1.00  0.00           O
ATOM   6426  C21 POPEI 351       7.835  99.764  32.932  1.00  0.00           C
ATOM   6427  O22 POPEI 351       6.625  99.936  32.822  1.00  0.00           O
ATOM   6428  C22 POPEI 351       8.615  99.385  34.202  1.00  0.00           C
ATOM   6431  C3  POPEI 351       7.485 101.326  30.392  1.00  0.00           C
ATOM   6434  O31 POPEI 351       7.845 102.476  31.212  1.00  0.00           O
ATOM   6435  C31 POPEI 351       6.805 103.275  31.462  1.00  0.00           C
ATOM   6436  O32 POPEI 351       5.685 103.105  31.002  1.00  0.00           O
ATOM   6437  C32 POPEI 351       7.175 104.385  32.412  1.00  0.00           C
ATOM   6440  C23 POPEI 351       7.755  99.194  35.452  1.00  0.00           C
ATOM   6443  C24 POPEI 351       7.255 100.545  35.992  1.00  0.00           C
ATOM   6446  C25 POPEI 351       6.205 100.386  37.102  1.00  0.00           C
ATOM   6449  C26 POPEI 351       6.795  99.976  38.462  1.00  0.00           C
ATOM   6452  C27 POPEI 351       7.325 101.174  39.262  1.00  0.00           C
ATOM   6455  C28 POPEI 351       8.015 100.795  40.592  1.00  0.00           C
ATOM   6458  C29 POPEI 351       7.165 100.015  41.582  1.00  0.00           C
ATOM   6460 0C21 POPEI 351       7.635  99.516  42.732  1.00  0.00           C
ATOM   6462 1C21 POPEI 351       9.045  99.726  43.242  1.00  0.00           C
ATOM   6465 2C21 POPEI 351       9.145  99.764  44.772  1.00  0.00           C
ATOM   6468 3C21 POPEI 351      10.465 100.386  45.242  1.00  0.00           C
ATOM   6471 4C21 POPEI 351      10.725 100.205  46.752  1.00  0.00           C
ATOM   6474 5C21 POPEI 351      11.695 101.244  47.342  1.00  0.00           C
ATOM   6477 6C21 POPEI 351      13.065 101.256  46.662  1.00  0.00           C
ATOM   6480 7C21 POPEI 351      14.075 102.206  47.322  1.00  0.00           C
ATOM   6483 8C21 POPEI 351      15.505 101.995  46.832  1.00  0.00           C
ATOM   6487  C33 POPEI 351       7.575 103.826  33.792  1.00  0.00           C
ATOM   6490  C34 POPEI 351       7.955 104.936  34.782  1.00  0.00           C
ATOM   6493  C35 POPEI 351       8.645 104.435  36.062  1.00  0.00           C
ATOM   6496  C36 POPEI 351       9.995 103.756  35.792  1.00  0.00           C
ATOM   6499  C37 POPEI 351      10.735 103.325  37.062  1.00  0.00           C
ATOM   6502  C38 POPEI 351      12.135 102.775  36.772  1.00  0.00           C
ATOM   6505  C39 POPEI 351      13.255 103.525  37.512  1.00  0.00           C
ATOM   6508 0C31 POPEI 351      13.535 103.045  38.932  1.00  0.00           C
ATOM   6511 1C31 POPEI 351      12.345 103.185  39.892  1.00  0.00           C
ATOM   6514 2C31 POPEI 351      12.755 102.855  41.332  1.00  0.00           C
ATOM   6517 3C31 POPEI 351      12.985 101.356  41.532  1.00  0.00           C
ATOM   6520 4C31 POPEI 351      13.995 101.055  42.642  1.00  0.00           C
ATOM   6523 5C31 POPEI 351      14.315  99.556  42.712  1.00  0.00           C
ATOM   6526 6C31 POPEI 351      14.665  99.095  44.122  1.00  0.00           C
ATOM   6530  NH3 POPEJ 352     103.205  91.986  76.372  1.00  0.00           N
ATOM   6534  C12 POPEJ 352     104.535  91.785  77.022  1.00  0.00           C
ATOM   6537  C11 POPEJ 352     105.594  92.354  76.082  1.00  0.00           C
ATOM   6540  P   POPEJ 352     105.545  94.264  74.302  1.00  0.00           P
ATOM   6541  O13 POPEJ 352     106.604  93.415  73.712  1.00  0.00           O
ATOM   6542  O14 POPEJ 352     105.785  95.725  74.352  1.00  0.00           O
ATOM   6543  O11 POPEJ 352     104.195  94.015  73.532  1.00  0.00           O
ATOM   6544  O12 POPEJ 352     105.214  93.695  75.742  1.00  0.00           O
ATOM   6545  C1  POPEJ 352     104.204  93.955  72.102  1.00  0.00           C
ATOM   6548  C2  POPEJ 352     104.365  95.355  71.432  1.00  0.00           C
ATOM   6550  O21 POPEJ 352     103.365  95.535  70.412  1.00  0.00           O
ATOM   6551  C21 POPEJ 352     103.435  94.755  69.352  1.00  0.00           C
ATOM   6552  O22 POPEJ 352     104.234  93.856  69.182  1.00  0.00           O
ATOM   6553  C22 POPEJ 352     102.375  95.176  68.352  1.00  0.00           C
ATOM   6556  C3  POPEJ 352     105.825  95.675  70.942  1.00  0.00           C
ATOM   6559  O31 POPEJ 352     105.935  96.904  70.162  1.00  0.00           O
ATOM   6560  C31 POPEJ 352     107.205  97.325  70.052  1.00  0.00           C
ATOM   6561  O32 POPEJ 352     108.155  96.745  70.582  1.00  0.00           O
ATOM   6562  C32 POPEJ 352     107.324  98.555  69.152  1.00  0.00           C
ATOM   6565  C23 POPEJ 352     102.505  96.675  68.002  1.00  0.00           C
ATOM   6568  C24 POPEJ 352     101.564  97.075  66.862  1.00  0.00           C
ATOM   6571  C25 POPEJ 352     100.095  97.174  67.322  1.00  0.00           C
ATOM   6574  C26 POPEJ 352      99.115  97.145  66.142  1.00  0.00           C
ATOM   6577  C27 POPEJ 352      99.265  98.345  65.212  1.00  0.00           C
ATOM   6580  C28 POPEJ 352      98.205  98.406  64.102  1.00  0.00           C
ATOM   6583  C29 POPEJ 352      98.035  99.836  63.672  1.00  0.00           C
ATOM   6585 0C21 POPEJ 352      98.595 100.456  62.612  1.00  0.00           C
ATOM   6587 1C21 POPEJ 352      99.505  99.866  61.562  1.00  0.00           C
ATOM   6590 2C21 POPEJ 352      98.994 100.106  60.122  1.00  0.00           C
ATOM   6593 3C21 POPEJ 352      98.854 101.595  59.772  1.00  0.00           C
ATOM   6596 4C21 POPEJ 352      98.635 101.846  58.272  1.00  0.00           C
ATOM   6599 5C21 POPEJ 352      98.335 103.316  57.942  1.00  0.00           C
ATOM   6602 6C21 POPEJ 352      99.365 104.306  58.502  1.00  0.00           C
ATOM   6605 7C21 POPEJ 352      99.085 105.755  58.072  1.00  0.00           C
ATOM   6608 8C21 POPEJ 352     100.155 106.745  58.542  1.00  0.00           C
ATOM   6612  C33 POPEJ 352     108.264  98.316  67.952  1.00  0.00           C
ATOM   6615  C34 POPEJ 352     108.544  99.575  67.112  1.00  0.00           C
ATOM   6618  C35 POPEJ 352     109.055  99.276  65.692  1.00  0.00           C
ATOM   6621  C36 POPEJ 352     107.924  98.984  64.692  1.00  0.00           C
ATOM   6624  C37 POPEJ 352     108.435  98.835  63.252  1.00  0.00           C
ATOM   6627  C38 POPEJ 352     107.315  98.835  62.192  1.00  0.00           C
ATOM   6630  C39 POPEJ 352     107.275  97.536  61.372  1.00  0.00           C
ATOM   6633 0C31 POPEJ 352     106.255  97.524  60.212  1.00  0.00           C
ATOM   6636 1C31 POPEJ 352     106.555  96.376  59.232  1.00  0.00           C
ATOM   6639 2C31 POPEJ 352     105.535  96.154  58.092  1.00  0.00           C
ATOM   6642 3C31 POPEJ 352     105.235  97.384  57.232  1.00  0.00           C
ATOM   6645 4C31 POPEJ 352     103.985  98.145  57.712  1.00  0.00           C
ATOM   6648 5C31 POPEJ 352     103.745  99.455  56.942  1.00  0.00           C
ATOM   6651 6C31 POPEJ 352     102.545 100.234  57.482  1.00  0.00           C
ATOM   6655  NH3 POPEK 353      20.945 116.465  31.202  1.00  0.00           N
ATOM   6659  C12 POPEK 353      19.775 116.265  32.122  1.00  0.00           C
ATOM   6662  C11 POPEK 353      18.505 116.795  31.462  1.00  0.00           C
ATOM   6665  P   POPEK 353      15.965 116.935  31.762  1.00  0.00           P
ATOM   6666  O13 POPEK 353      16.225 117.746  30.542  1.00  0.00           O
ATOM   6667  O14 POPEK 353      14.915 115.895  31.702  1.00  0.00           O
ATOM   6668  O11 POPEK 353      15.735 117.824  33.052  1.00  0.00           O
ATOM   6669  O12 POPEK 353      17.355 116.216  32.082  1.00  0.00           O
ATOM   6670  C1  POPEK 353      16.665 117.915  34.132  1.00  0.00           C
ATOM   6673  C2  POPEK 353      16.505 116.846  35.262  1.00  0.00           C
ATOM   6675  O21 POPEK 353      17.815 116.335  35.572  1.00  0.00           O
ATOM   6676  C21 POPEK 353      18.125 116.356  36.852  1.00  0.00           C
ATOM   6677  O22 POPEK 353      17.535 116.965  37.712  1.00  0.00           O
ATOM   6678  C22 POPEK 353      19.355 115.485  37.082  1.00  0.00           C
ATOM   6681  C3  POPEK 353      15.585 115.626  34.952  1.00  0.00           C
ATOM   6684  O31 POPEK 353      15.565 114.706  36.062  1.00  0.00           O
ATOM   6685  C31 POPEK 353      14.635 114.945  36.992  1.00  0.00           C
ATOM   6686  O32 POPEK 353      13.775 115.806  36.892  1.00  0.00           O
ATOM   6687  C32 POPEK 353      14.865 114.006  38.192  1.00  0.00           C
ATOM   6690  C23 POPEK 353      19.655 115.265  38.582  1.00  0.00           C
ATOM   6693  C24 POPEK 353      20.245 113.885  38.862  1.00  0.00           C
ATOM   6696  C25 POPEK 353      20.715 113.786  40.312  1.00  0.00           C
ATOM   6699  C26 POPEK 353      21.305 112.415  40.672  1.00  0.00           C
ATOM   6702  C27 POPEK 353      22.085 112.506  41.992  1.00  0.00           C
ATOM   6705  C28 POPEK 353      22.695 111.174  42.442  1.00  0.00           C
ATOM   6708  C29 POPEK 353      23.725 111.405  43.522  1.00  0.00           C
ATOM   6710 0C21 POPEK 353      23.605 111.125  44.832  1.00  0.00           C
ATOM   6712 1C21 POPEK 353      22.395 110.545  45.532  1.00  0.00           C
ATOM   6715 2C21 POPEK 353      22.245 111.216  46.902  1.00  0.00           C
ATOM   6718 3C21 POPEK 353      21.045 110.685  47.702  1.00  0.00           C
ATOM   6721 4C21 POPEK 353      20.955 111.286  49.122  1.00  0.00           C
ATOM   6724 5C21 POPEK 353      22.135 110.935  50.052  1.00  0.00           C
ATOM   6727 6C21 POPEK 353      22.285 109.425  50.292  1.00  0.00           C
ATOM   6730 7C21 POPEK 353      23.285 109.105  51.412  1.00  0.00           C
ATOM   6733 8C21 POPEK 353      23.335 107.616  51.782  1.00  0.00           C
ATOM   6737  C33 POPEK 353      14.645 114.685  39.572  1.00  0.00           C
ATOM   6740  C34 POPEK 353      15.645 115.816  39.832  1.00  0.00           C
ATOM   6743  C35 POPEK 353      15.375 116.675  41.072  1.00  0.00           C
ATOM   6746  C36 POPEK 353      15.735 116.014  42.412  1.00  0.00           C
ATOM   6749  C37 POPEK 353      14.495 115.755  43.282  1.00  0.00           C
ATOM   6752  C38 POPEK 353      14.875 115.265  44.682  1.00  0.00           C
ATOM   6755  C39 POPEK 353      13.745 115.396  45.712  1.00  0.00           C
ATOM   6758 0C31 POPEK 353      14.105 114.755  47.062  1.00  0.00           C
ATOM   6761 1C31 POPEK 353      13.375 115.405  48.242  1.00  0.00           C
ATOM   6764 2C31 POPEK 353      13.115 114.455  49.412  1.00  0.00           C
ATOM   6767 3C31 POPEK 353      14.305 114.306  50.362  1.00  0.00           C
ATOM   6770 4C31 POPEK 353      14.125 113.115  51.302  1.00  0.00           C
ATOM   6773 5C31 POPEK 353      15.135 113.084  52.452  1.00  0.00           C
ATOM   6776 6C31 POPEK 353      14.925 111.876  53.362  1.00  0.00           C
ATOM   6780  NH3 POPEL 354      95.484  46.225  29.212  1.00  0.00           N
ATOM   6784  C12 POPEL 354      95.764  47.555  28.572  1.00  0.00           C
ATOM   6787  C11 POPEL 354      94.525  48.486  28.562  1.00  0.00           C
ATOM   6790  P   POPEL 354      94.305  48.935  31.192  1.00  0.00           P
ATOM   6791  O13 POPEL 354      93.185  48.715  32.142  1.00  0.00           O
ATOM   6792  O14 POPEL 354      95.585  48.244  31.472  1.00  0.00           O
ATOM   6793  O11 POPEL 354      94.505  50.475  31.072  1.00  0.00           O
ATOM   6794  O12 POPEL 354      93.805  48.486  29.782  1.00  0.00           O
ATOM   6795  C1  POPEL 354      95.715  51.225  31.082  1.00  0.00           C
ATOM   6798  C2  POPEL 354      96.055  51.806  32.492  1.00  0.00           C
ATOM   6800  O21 POPEL 354      97.294  52.545  32.512  1.00  0.00           O
ATOM   6801  C21 POPEL 354      98.415  51.846  32.652  1.00  0.00           C
ATOM   6802  O22 POPEL 354      98.574  50.685  32.342  1.00  0.00           O
ATOM   6803  C22 POPEL 354      99.374  52.584  33.602  1.00  0.00           C
ATOM   6806  C3  POPEL 354      95.965  50.666  33.562  1.00  0.00           C
ATOM   6809  O31 POPEL 354      96.704  50.876  34.782  1.00  0.00           O
ATOM   6810  C31 POPEL 354      95.985  51.326  35.792  1.00  0.00           C
ATOM   6811  O32 POPEL 354      94.894  51.865  35.722  1.00  0.00           O
ATOM   6812  C32 POPEL 354      96.774  50.955  37.042  1.00  0.00           C
ATOM   6815  C23 POPEL 354      99.915  53.995  33.242  1.00  0.00           C
ATOM   6818  C24 POPEL 354     100.284  54.705  34.562  1.00  0.00           C
ATOM   6821  C25 POPEL 354     101.225  55.924  34.522  1.00  0.00           C
ATOM   6824  C26 POPEL 354     101.555  56.316  35.982  1.00  0.00           C
ATOM   6827  C27 POPEL 354     102.495  57.514  36.162  1.00  0.00           C
ATOM   6830  C28 POPEL 354     102.875  57.765  37.642  1.00  0.00           C
ATOM   6833  C29 POPEL 354     103.514  59.125  37.832  1.00  0.00           C
ATOM   6835 0C21 POPEL 354     103.894  59.694  38.982  1.00  0.00           C
ATOM   6837 1C21 POPEL 354     103.835  59.104  40.382  1.00  0.00           C
ATOM   6840 2C21 POPEL 354     105.115  59.395  41.202  1.00  0.00           C
ATOM   6843 3C21 POPEL 354     105.255  60.845  41.702  1.00  0.00           C
ATOM   6846 4C21 POPEL 354     104.565  61.116  43.052  1.00  0.00           C
ATOM   6849 5C21 POPEL 354     105.445  60.785  44.262  1.00  0.00           C
ATOM   6852 6C21 POPEL 354     104.755  61.155  45.582  1.00  0.00           C
ATOM   6855 7C21 POPEL 354     105.565  60.814  46.832  1.00  0.00           C
ATOM   6858 8C21 POPEL 354     104.775  61.025  48.132  1.00  0.00           C
ATOM   6862  C33 POPEL 354      95.995  51.246  38.332  1.00  0.00           C
ATOM   6865  C34 POPEL 354      96.785  50.835  39.572  1.00  0.00           C
ATOM   6868  C35 POPEL 354      96.324  51.555  40.842  1.00  0.00           C
ATOM   6871  C36 POPEL 354      96.604  53.065  40.792  1.00  0.00           C
ATOM   6874  C37 POPEL 354      96.415  53.715  42.162  1.00  0.00           C
ATOM   6877  C38 POPEL 354      96.454  55.245  42.102  1.00  0.00           C
ATOM   6880  C39 POPEL 354      95.085  55.935  42.192  1.00  0.00           C
ATOM   6883 0C31 POPEL 354      94.255  55.456  43.382  1.00  0.00           C
ATOM   6886 1C31 POPEL 354      93.285  56.505  43.952  1.00  0.00           C
ATOM   6889 2C31 POPEL 354      92.695  56.025  45.292  1.00  0.00           C
ATOM   6892 3C31 POPEL 354      92.105  57.155  46.142  1.00  0.00           C
ATOM   6895 4C31 POPEL 354      91.905  56.736  47.602  1.00  0.00           C
ATOM   6898 5C31 POPEL 354      91.515  57.916  48.492  1.00  0.00           C
ATOM   6901 6C31 POPEL 354      91.564  57.584  49.982  1.00  0.00           C
ATOM   6905  NH3 POPEM 355      25.805  46.745  33.472  1.00  0.00           N
ATOM   6909  C12 POPEM 355      25.075  47.425  32.342  1.00  0.00           C
ATOM   6912  C11 POPEM 355      23.545  47.335  32.532  1.00  0.00           C
ATOM   6915  P   POPEM 355      22.905  49.866  32.682  1.00  0.00           P
ATOM   6916  O13 POPEM 355      21.565  50.475  32.812  1.00  0.00           O
ATOM   6917  O14 POPEM 355      23.885  50.645  31.922  1.00  0.00           O
ATOM   6918  O11 POPEM 355      23.505  49.535  34.102  1.00  0.00           O
ATOM   6919  O12 POPEM 355      22.845  48.455  31.962  1.00  0.00           O
ATOM   6920  C1  POPEM 355      24.695  50.154  34.592  1.00  0.00           C
ATOM   6923  C2  POPEM 355      24.695  50.235  36.142  1.00  0.00           C
ATOM   6925  O21 POPEM 355      25.745  49.445  36.722  1.00  0.00           O
ATOM   6926  C21 POPEM 355      25.615  48.135  36.782  1.00  0.00           C
ATOM   6927  O22 POPEM 355      24.995  47.444  35.982  1.00  0.00           O
ATOM   6928  C22 POPEM 355      26.265  47.615  38.062  1.00  0.00           C
ATOM   6931  C3  POPEM 355      23.275  49.936  36.772  1.00  0.00           C
ATOM   6934  O31 POPEM 355      22.875  50.585  37.992  1.00  0.00           O
ATOM   6935  C31 POPEM 355      23.735  50.916  38.932  1.00  0.00           C
ATOM   6936  O32 POPEM 355      24.935  50.765  38.942  1.00  0.00           O
ATOM   6937  C32 POPEM 355      22.985  51.625  40.042  1.00  0.00           C
ATOM   6940  C23 POPEM 355      25.245  47.045  39.092  1.00  0.00           C
ATOM   6943  C24 POPEM 355      25.955  46.685  40.402  1.00  0.00           C
ATOM   6946  C25 POPEM 355      25.025  46.246  41.552  1.00  0.00           C
ATOM   6949  C26 POPEM 355      25.835  45.895  42.812  1.00  0.00           C
ATOM   6952  C27 POPEM 355      24.965  45.526  44.032  1.00  0.00           C
ATOM   6955  C28 POPEM 355      25.235  46.404  45.272  1.00  0.00           C
ATOM   6958  C29 POPEM 355      26.575  46.145  45.922  1.00  0.00           C
ATOM   6960 0C21 POPEM 355      26.815  45.365  46.992  1.00  0.00           C
ATOM   6962 1C21 POPEM 355      25.815  44.556  47.782  1.00  0.00           C
ATOM   6965 2C21 POPEM 355      25.815  44.884  49.292  1.00  0.00           C
ATOM   6968 3C21 POPEM 355      25.245  46.274  49.632  1.00  0.00           C
ATOM   6971 4C21 POPEM 355      25.285  46.555  51.142  1.00  0.00           C
ATOM   6974 5C21 POPEM 355      24.425  47.755  51.552  1.00  0.00           C
ATOM   6977 6C21 POPEM 355      24.545  48.056  53.052  1.00  0.00           C
ATOM   6980 7C21 POPEM 355      23.455  48.995  53.582  1.00  0.00           C
ATOM   6983 8C21 POPEM 355      23.635  49.335  55.072  1.00  0.00           C
ATOM   6987  C33 POPEM 355      23.555  51.225  41.412  1.00  0.00           C
ATOM   6990  C34 POPEM 355      23.225  49.785  41.832  1.00  0.00           C
ATOM   6993  C35 POPEM 355      22.445  49.755  43.152  1.00  0.00           C
ATOM   6996  C36 POPEM 355      21.035  50.326  42.982  1.00  0.00           C
ATOM   6999  C37 POPEM 355      20.285  50.475  44.302  1.00  0.00           C
ATOM   7002  C38 POPEM 355      18.825  50.865  44.042  1.00  0.00           C
ATOM   7005  C39 POPEM 355      18.015  51.145  45.312  1.00  0.00           C
ATOM   7008 0C31 POPEM 355      18.415  52.454  46.002  1.00  0.00           C
ATOM   7011 1C31 POPEM 355      17.465  52.815  47.142  1.00  0.00           C
ATOM   7014 2C31 POPEM 355      17.615  54.276  47.622  1.00  0.00           C
ATOM   7017 3C31 POPEM 355      19.065  54.725  47.832  1.00  0.00           C
ATOM   7020 4C31 POPEM 355      19.115  55.905  48.812  1.00  0.00           C
ATOM   7023 5C31 POPEM 355      20.515  56.474  49.062  1.00  0.00           C
ATOM   7026 6C31 POPEM 355      20.505  57.555  50.152  1.00  0.00           C
ATOM   7030  NH3 POPEN 356      67.745 112.445  73.942  1.00  0.00           N
ATOM   7034  C12 POPEN 356      67.915 112.524  75.432  1.00  0.00           C
ATOM   7037  C11 POPEN 356      67.435 111.236  76.112  1.00  0.00           C
ATOM   7040  P   POPEN 356      69.155 110.405  77.852  1.00  0.00           P
ATOM   7041  O13 POPEN 356      69.815 110.985  79.032  1.00  0.00           O
ATOM   7042  O14 POPEN 356      68.755 108.984  77.882  1.00  0.00           O
ATOM   7043  O11 POPEN 356      70.095 110.696  76.612  1.00  0.00           O
ATOM   7044  O12 POPEN 356      67.865 111.236  77.472  1.00  0.00           O
ATOM   7045  C1  POPEN 356      70.695 109.706  75.782  1.00  0.00           C
ATOM   7048  C2  POPEN 356      70.565 110.176  74.312  1.00  0.00           C
ATOM   7050  O21 POPEN 356      70.985 109.165  73.382  1.00  0.00           O
ATOM   7051  C21 POPEN 356      72.245 109.095  73.022  1.00  0.00           C
ATOM   7052  O22 POPEN 356      73.165 109.744  73.482  1.00  0.00           O
ATOM   7053  C22 POPEN 356      72.365 108.166  71.812  1.00  0.00           C
ATOM   7056  C3  POPEN 356      71.115 111.636  74.062  1.00  0.00           C
ATOM   7059  O31 POPEN 356      70.435 112.226  72.942  1.00  0.00           O
ATOM   7060  C31 POPEN 356      70.945 112.005  71.712  1.00  0.00           C
ATOM   7061  O32 POPEN 356      70.245 111.725  70.752  1.00  0.00           O
ATOM   7062  C32 POPEN 356      72.424 112.285  71.582  1.00  0.00           C
ATOM   7065  C23 POPEN 356      72.095 108.885  70.472  1.00  0.00           C
ATOM   7068  C24 POPEN 356      72.205 107.925  69.292  1.00  0.00           C
ATOM   7071  C25 POPEN 356      72.305 108.604  67.922  1.00  0.00           C
ATOM   7074  C26 POPEN 356      73.755 108.756  67.442  1.00  0.00           C
ATOM   7077  C27 POPEN 356      73.875 109.165  65.972  1.00  0.00           C
ATOM   7080  C28 POPEN 356      75.335 109.136  65.472  1.00  0.00           C
ATOM   7083  C29 POPEN 356      75.445 109.535  64.022  1.00  0.00           C
ATOM   7085 0C21 POPEN 356      75.825 108.786  62.972  1.00  0.00           C
ATOM   7087 1C21 POPEN 356      76.225 107.325  62.992  1.00  0.00           C
ATOM   7090 2C21 POPEN 356      77.725 107.135  62.742  1.00  0.00           C
ATOM   7093 3C21 POPEN 356      78.205 107.424  61.322  1.00  0.00           C
ATOM   7096 4C21 POPEN 356      79.685 107.035  61.172  1.00  0.00           C
ATOM   7099 5C21 POPEN 356      80.195 107.005  59.732  1.00  0.00           C
ATOM   7102 6C21 POPEN 356      81.494 106.216  59.652  1.00  0.00           C
ATOM   7105 7C21 POPEN 356      82.115 106.236  58.252  1.00  0.00           C
ATOM   7108 8C21 POPEN 356      83.404 105.415  58.172  1.00  0.00           C
ATOM   7112  C33 POPEN 356      72.725 112.676  70.122  1.00  0.00           C
ATOM   7115  C34 POPEN 356      74.215 112.655  69.812  1.00  0.00           C
ATOM   7118  C35 POPEN 356      74.485 113.424  68.512  1.00  0.00           C
ATOM   7121  C36 POPEN 356      75.475 112.725  67.592  1.00  0.00           C
ATOM   7124  C37 POPEN 356      75.525 113.376  66.212  1.00  0.00           C
ATOM   7127  C38 POPEN 356      76.735 112.915  65.402  1.00  0.00           C
ATOM   7130  C39 POPEN 356      76.545 113.115  63.892  1.00  0.00           C
ATOM   7133 0C31 POPEN 356      77.725 112.515  63.112  1.00  0.00           C
ATOM   7136 1C31 POPEN 356      77.585 112.594  61.592  1.00  0.00           C
ATOM   7139 2C31 POPEN 356      78.635 111.715  60.892  1.00  0.00           C
ATOM   7142 3C31 POPEN 356      79.245 112.346  59.632  1.00  0.00           C
ATOM   7145 4C31 POPEN 356      78.335 112.325  58.402  1.00  0.00           C
ATOM   7148 5C31 POPEN 356      78.935 113.145  57.252  1.00  0.00           C
ATOM   7151 6C31 POPEN 356      78.155 113.045  55.942  1.00  0.00           C
ATOM   7155  NH3 POPEO 357      57.455  39.845  74.502  1.00  0.00           N
ATOM   7159  C12 POPEO 357      56.175  39.045  74.372  1.00  0.00           C
ATOM   7162  C11 POPEO 357      55.895  38.255  75.662  1.00  0.00           C
ATOM   7165  P   POPEO 357      53.305  38.104  75.902  1.00  0.00           P
ATOM   7166  O13 POPEO 357      52.855  37.455  77.152  1.00  0.00           O
ATOM   7167  O14 POPEO 357      53.385  39.575  75.882  1.00  0.00           O
ATOM   7168  O11 POPEO 357      52.355  37.585  74.732  1.00  0.00           O
ATOM   7169  O12 POPEO 357      54.705  37.486  75.482  1.00  0.00           O
ATOM   7170  C1  POPEO 357      51.965  38.494  73.692  1.00  0.00           C
ATOM   7173  C2  POPEO 357      51.805  37.795  72.312  1.00  0.00           C
ATOM   7175  O21 POPEO 357      51.135  38.735  71.452  1.00  0.00           O
ATOM   7176  C21 POPEO 357      51.355  38.694  70.132  1.00  0.00           C
ATOM   7177  O22 POPEO 357      50.505  38.896  69.292  1.00  0.00           O
ATOM   7178  C22 POPEO 357      52.835  38.445  69.802  1.00  0.00           C
ATOM   7181  C3  POPEO 357      50.965  36.485  72.382  1.00  0.00           C
ATOM   7184  O31 POPEO 357      50.225  36.245  71.162  1.00  0.00           O
ATOM   7185  C31 POPEO 357      50.815  35.525  70.222  1.00  0.00           C
ATOM   7186  O32 POPEO 357      51.925  35.025  70.302  1.00  0.00           O
ATOM   7187  C32 POPEO 357      49.915  35.455  68.982  1.00  0.00           C
ATOM   7190  C23 POPEO 357      53.265  38.915  68.402  1.00  0.00           C
ATOM   7193  C24 POPEO 357      54.775  38.725  68.182  1.00  0.00           C
ATOM   7196  C25 POPEO 357      55.355  39.674  67.132  1.00  0.00           C
ATOM   7199  C26 POPEO 357      54.685  39.545  65.752  1.00  0.00           C
ATOM   7202  C27 POPEO 357      55.235  38.345  64.962  1.00  0.00           C
ATOM   7205  C28 POPEO 357      54.385  37.986  63.732  1.00  0.00           C
ATOM   7208  C29 POPEO 357      54.435  39.015  62.632  1.00  0.00           C
ATOM   7210 0C21 POPEO 357      55.365  39.096  61.672  1.00  0.00           C
ATOM   7212 1C21 POPEO 357      56.555  38.175  61.492  1.00  0.00           C
ATOM   7215 2C21 POPEO 357      56.655  37.625  60.062  1.00  0.00           C
ATOM   7218 3C21 POPEO 357      55.445  36.795  59.622  1.00  0.00           C
ATOM   7221 4C21 POPEO 357      54.755  37.395  58.392  1.00  0.00           C
ATOM   7224 5C21 POPEO 357      53.625  36.515  57.852  1.00  0.00           C
ATOM   7227 6C21 POPEO 357      53.025  37.115  56.572  1.00  0.00           C
ATOM   7230 7C21 POPEO 357      51.845  36.315  56.032  1.00  0.00           C
ATOM   7233 8C21 POPEO 357      51.125  37.065  54.902  1.00  0.00           C
ATOM   7237  C33 POPEO 357      50.705  35.155  67.682  1.00  0.00           C
ATOM   7240  C34 POPEO 357      49.845  34.475  66.602  1.00  0.00           C
ATOM   7243  C35 POPEO 357      49.225  35.425  65.572  1.00  0.00           C
ATOM   7246  C36 POPEO 357      50.195  35.834  64.452  1.00  0.00           C
ATOM   7249  C37 POPEO 357      49.505  36.565  63.292  1.00  0.00           C
ATOM   7252  C38 POPEO 357      50.455  36.925  62.132  1.00  0.00           C
ATOM   7255  C39 POPEO 357      50.515  35.915  60.982  1.00  0.00           C
ATOM   7258 0C31 POPEO 357      51.275  34.615  61.292  1.00  0.00           C
ATOM   7261 1C31 POPEO 357      51.555  33.795  60.022  1.00  0.00           C
ATOM   7264 2C31 POPEO 357      52.215  32.425  60.292  1.00  0.00           C
ATOM   7267 3C31 POPEO 357      51.205  31.295  60.552  1.00  0.00           C
ATOM   7270 4C31 POPEO 357      50.415  30.876  59.312  1.00  0.00           C
ATOM   7273 5C31 POPEO 357      49.395  29.765  59.582  1.00  0.00           C
ATOM   7276 6C31 POPEO 357      48.375  29.595  58.452  1.00  0.00           C
ATOM   7280  NH3 POPEP 358      81.905 115.246  31.722  1.00  0.00           N
ATOM   7284  C12 POPEP 358      80.955 116.366  32.102  1.00  0.00           C
ATOM   7287  C11 POPEP 358      80.985 117.515  31.062  1.00  0.00           C
ATOM   7290  P   POPEP 358      82.365 119.365  32.282  1.00  0.00           P
ATOM   7291  O13 POPEP 358      83.155 118.255  32.842  1.00  0.00           O
ATOM   7292  O14 POPEP 358      83.105 120.215  31.322  1.00  0.00           O
ATOM   7293  O11 POPEP 358      81.815 120.265  33.502  1.00  0.00           O
ATOM   7294  O12 POPEP 358      81.015 118.815  31.682  1.00  0.00           O
ATOM   7295  C1  POPEP 358      81.135 119.645  34.612  1.00  0.00           C
ATOM   7298  C2  POPEP 358      81.184 120.465  35.952  1.00  0.00           C
ATOM   7300  O21 POPEP 358      80.205 119.896  36.852  1.00  0.00           O
ATOM   7301  C21 POPEP 358      80.644 118.815  37.482  1.00  0.00           C
ATOM   7302  O22 POPEP 358      81.704 118.255  37.282  1.00  0.00           O
ATOM   7303  C22 POPEP 358      79.625 118.376  38.522  1.00  0.00           C
ATOM   7306  C3  POPEP 358      80.894 121.986  35.792  1.00  0.00           C
ATOM   7309  O31 POPEP 358      80.545 122.635  37.052  1.00  0.00           O
ATOM   7310  C31 POPEP 358      79.275 123.035  37.182  1.00  0.00           C
ATOM   7311  O32 POPEP 358      78.415 122.905  36.332  1.00  0.00           O
ATOM   7312  C32 POPEP 358      79.074 123.726  38.542  1.00  0.00           C
ATOM   7315  C23 POPEP 358      79.835 116.925  39.002  1.00  0.00           C
ATOM   7318  C24 POPEP 358      78.865 116.566  40.112  1.00  0.00           C
ATOM   7321  C25 POPEP 358      79.375 115.396  40.962  1.00  0.00           C
ATOM   7324  C26 POPEP 358      78.345 114.924  41.982  1.00  0.00           C
ATOM   7327  C27 POPEP 358      78.885 113.774  42.832  1.00  0.00           C
ATOM   7330  C28 POPEP 358      77.835 113.185  43.802  1.00  0.00           C
ATOM   7333  C29 POPEP 358      77.595 114.105  44.982  1.00  0.00           C
ATOM   7335 0C21 POPEP 358      77.945 113.905  46.262  1.00  0.00           C
ATOM   7337 1C21 POPEP 358      78.695 112.715  46.802  1.00  0.00           C
ATOM   7340 2C21 POPEP 358      80.125 113.115  47.192  1.00  0.00           C
ATOM   7343 3C21 POPEP 358      81.074 111.904  47.252  1.00  0.00           C
ATOM   7346 4C21 POPEP 358      82.434 112.255  47.852  1.00  0.00           C
ATOM   7349 5C21 POPEP 358      82.415 112.206  49.382  1.00  0.00           C
ATOM   7352 6C21 POPEP 358      83.644 112.865  50.022  1.00  0.00           C
ATOM   7355 7C21 POPEP 358      83.615 112.756  51.552  1.00  0.00           C
ATOM   7358 8C21 POPEP 358      84.745 113.525  52.242  1.00  0.00           C
ATOM   7362  C33 POPEP 358      77.575 123.905  38.892  1.00  0.00           C
ATOM   7365  C34 POPEP 358      77.255 124.395  40.322  1.00  0.00           C
ATOM   7368  C35 POPEP 358      78.085 123.876  41.502  1.00  0.00           C
ATOM   7371  C36 POPEP 358      77.755 122.436  41.902  1.00  0.00           C
ATOM   7374  C37 POPEP 358      78.394 122.025  43.232  1.00  0.00           C
ATOM   7377  C38 POPEP 358      77.605 122.544  44.442  1.00  0.00           C
ATOM   7380  C39 POPEP 358      78.295 122.255  45.762  1.00  0.00           C
ATOM   7383 0C31 POPEP 358      77.465 122.756  46.952  1.00  0.00           C
ATOM   7386 1C31 POPEP 358      78.255 122.676  48.262  1.00  0.00           C
ATOM   7389 2C31 POPEP 358      77.405 123.045  49.482  1.00  0.00           C
ATOM   7392 3C31 POPEP 358      78.284 123.245  50.722  1.00  0.00           C
ATOM   7395 4C31 POPEP 358      77.495 123.465  52.012  1.00  0.00           C
ATOM   7398 5C31 POPEP 358      78.345 124.185  53.062  1.00  0.00           C
ATOM   7401 6C31 POPEP 358      77.735 124.175  54.472  1.00  0.00           C
ATOM   7405  NH3 POPEQ 359      83.935  91.605  76.402  1.00  0.00           N
ATOM   7409  C12 POPEQ 359      83.714  93.096  76.432  1.00  0.00           C
ATOM   7412  C11 POPEQ 359      84.775  93.835  77.272  1.00  0.00           C
ATOM   7415  P   POPEQ 359      87.005  92.544  77.552  1.00  0.00           P
ATOM   7416  O13 POPEQ 359      86.914  92.824  79.002  1.00  0.00           O
ATOM   7417  O14 POPEQ 359      86.585  91.236  77.002  1.00  0.00           O
ATOM   7418  O11 POPEQ 359      88.425  93.014  77.052  1.00  0.00           O
ATOM   7419  O12 POPEQ 359      86.125  93.625  76.832  1.00  0.00           O
ATOM   7420  C1  POPEQ 359      89.115  92.466  75.922  1.00  0.00           C
ATOM   7423  C2  POPEQ 359      88.374  92.585  74.542  1.00  0.00           C
ATOM   7425  O21 POPEQ 359      88.565  91.326  73.862  1.00  0.00           O
ATOM   7426  C21 POPEQ 359      87.744  91.204  72.832  1.00  0.00           C
ATOM   7427  O22 POPEQ 359      86.695  91.806  72.702  1.00  0.00           O
ATOM   7428  C22 POPEQ 359      88.365  90.304  71.782  1.00  0.00           C
ATOM   7431  C3  POPEQ 359      88.824  93.826  73.662  1.00  0.00           C
ATOM   7434  O31 POPEQ 359      89.234  93.476  72.312  1.00  0.00           O
ATOM   7435  C31 POPEQ 359      89.805  94.455  71.602  1.00  0.00           C
ATOM   7436  O32 POPEQ 359      90.025  95.584  71.992  1.00  0.00           O
ATOM   7437  C32 POPEQ 359      90.225  93.905  70.232  1.00  0.00           C
ATOM   7440  C23 POPEQ 359      87.775  90.575  70.392  1.00  0.00           C
ATOM   7443  C24 POPEQ 359      88.365  89.715  69.262  1.00  0.00           C
ATOM   7446  C25 POPEQ 359      87.714  90.055  67.912  1.00  0.00           C
ATOM   7449  C26 POPEQ 359      88.185  89.194  66.722  1.00  0.00           C
ATOM   7452  C27 POPEQ 359      87.315  89.455  65.482  1.00  0.00           C
ATOM   7455  C28 POPEQ 359      87.604  88.525  64.282  1.00  0.00           C
ATOM   7458  C29 POPEQ 359      88.755  88.984  63.432  1.00  0.00           C
ATOM   7460 0C21 POPEQ 359      89.115  88.514  62.222  1.00  0.00           C
ATOM   7462 1C21 POPEQ 359      88.465  87.396  61.432  1.00  0.00           C
ATOM   7465 2C21 POPEQ 359      88.315  86.055  62.172  1.00  0.00           C
ATOM   7468 3C21 POPEQ 359      88.075  84.875  61.222  1.00  0.00           C
ATOM   7471 4C21 POPEQ 359      87.674  83.586  61.952  1.00  0.00           C
ATOM   7474 5C21 POPEQ 359      87.264  82.454  60.992  1.00  0.00           C
ATOM   7477 6C21 POPEQ 359      86.525  81.326  61.722  1.00  0.00           C
ATOM   7480 7C21 POPEQ 359      85.985  80.256  60.762  1.00  0.00           C
ATOM   7483 8C21 POPEQ 359      85.025  79.264  61.432  1.00  0.00           C
ATOM   7487  C33 POPEQ 359      89.365  94.465  69.062  1.00  0.00           C
ATOM   7490  C34 POPEQ 359      89.665  93.726  67.742  1.00  0.00           C
ATOM   7493  C35 POPEQ 359      88.565  93.885  66.682  1.00  0.00           C
ATOM   7496  C36 POPEQ 359      88.845  94.994  65.662  1.00  0.00           C
ATOM   7499  C37 POPEQ 359      87.735  95.094  64.612  1.00  0.00           C
ATOM   7502  C38 POPEQ 359      88.055  96.086  63.492  1.00  0.00           C
ATOM   7505  C39 POPEQ 359      86.825  96.876  63.032  1.00  0.00           C
ATOM   7508 0C31 POPEQ 359      85.775  96.086  62.252  1.00  0.00           C
ATOM   7511 1C31 POPEQ 359      84.535  96.946  61.962  1.00  0.00           C
ATOM   7514 2C31 POPEQ 359      83.544  96.315  60.972  1.00  0.00           C
ATOM   7517 3C31 POPEQ 359      84.085  96.335  59.532  1.00  0.00           C
ATOM   7520 4C31 POPEQ 359      83.045  95.876  58.502  1.00  0.00           C
ATOM   7523 5C31 POPEQ 359      83.644  95.745  57.102  1.00  0.00           C
ATOM   7526 6C31 POPEQ 359      82.644  95.225  56.072  1.00  0.00           C
ATOM   7530  NH3 POPER 360      99.665  17.525  72.172  1.00  0.00           N
ATOM   7534  C12 POPER 360     100.195  18.915  72.272  1.00  0.00           C
ATOM   7537  C11 POPER 360     101.725  18.975  72.342  1.00  0.00           C
ATOM   7540  P   POPER 360     102.795  20.865  70.862  1.00  0.00           P
ATOM   7541  O13 POPER 360     104.034  21.565  71.252  1.00  0.00           O
ATOM   7542  O14 POPER 360     102.875  19.755  69.882  1.00  0.00           O
ATOM   7543  O11 POPER 360     101.755  21.956  70.342  1.00  0.00           O
ATOM   7544  O12 POPER 360     102.124  20.335  72.192  1.00  0.00           O
ATOM   7545  C1  POPER 360     101.525  22.216  68.942  1.00  0.00           C
ATOM   7548  C2  POPER 360     102.264  23.485  68.412  1.00  0.00           C
ATOM   7550  O21 POPER 360     102.075  23.635  67.002  1.00  0.00           O
ATOM   7551  C21 POPER 360     100.965  24.145  66.532  1.00  0.00           C
ATOM   7552  O22 POPER 360      99.945  24.405  67.142  1.00  0.00           O
ATOM   7553  C22 POPER 360     101.275  24.395  65.042  1.00  0.00           C
ATOM   7556  C3  POPER 360     103.805  23.435  68.582  1.00  0.00           C
ATOM   7559  O31 POPER 360     104.445  24.565  67.922  1.00  0.00           O
ATOM   7560  C31 POPER 360     104.755  25.575  68.722  1.00  0.00           C
ATOM   7561  O32 POPER 360     104.595  25.575  69.932  1.00  0.00           O
ATOM   7562  C32 POPER 360     105.454  26.705  67.962  1.00  0.00           C
ATOM   7565  C23 POPER 360     100.074  24.785  64.142  1.00  0.00           C
ATOM   7568  C24 POPER 360      99.565  26.194  64.412  1.00  0.00           C
ATOM   7571  C25 POPER 360      99.815  27.165  63.262  1.00  0.00           C
ATOM   7574  C26 POPER 360     101.295  27.295  62.872  1.00  0.00           C
ATOM   7577  C27 POPER 360     101.475  28.295  61.722  1.00  0.00           C
ATOM   7580  C28 POPER 360     102.924  28.385  61.202  1.00  0.00           C
ATOM   7583  C29 POPER 360     103.085  28.935  59.802  1.00  0.00           C
ATOM   7585 0C21 POPER 360     102.464  29.985  59.222  1.00  0.00           C
ATOM   7587 1C21 POPER 360     101.485  30.955  59.832  1.00  0.00           C
ATOM   7590 2C21 POPER 360     101.805  32.425  59.472  1.00  0.00           C
ATOM   7593 3C21 POPER 360     101.515  32.785  58.002  1.00  0.00           C
ATOM   7596 4C21 POPER 360     102.025  34.185  57.622  1.00  0.00           C
ATOM   7599 5C21 POPER 360     103.555  34.265  57.612  1.00  0.00           C
ATOM   7602 6C21 POPER 360     104.115  35.635  57.192  1.00  0.00           C
ATOM   7605 7C21 POPER 360     105.635  35.535  56.962  1.00  0.00           C
ATOM   7608 8C21 POPER 360     106.354  36.875  56.802  1.00  0.00           C
ATOM   7612  C33 POPER 360     104.535  27.615  67.102  1.00  0.00           C
ATOM   7615  C34 POPER 360     105.284  28.835  66.532  1.00  0.00           C
ATOM   7618  C35 POPER 360     104.545  29.585  65.412  1.00  0.00           C
ATOM   7621  C36 POPER 360     105.384  30.775  64.912  1.00  0.00           C
ATOM   7624  C37 POPER 360     104.745  31.605  63.792  1.00  0.00           C
ATOM   7627  C38 POPER 360     105.025  33.125  63.942  1.00  0.00           C
ATOM   7630  C39 POPER 360     106.485  33.564  63.792  1.00  0.00           C
ATOM   7633 0C31 POPER 360     106.955  33.655  62.332  1.00  0.00           C
ATOM   7636 1C31 POPER 360     108.275  34.405  62.132  1.00  0.00           C
ATOM   7639 2C31 POPER 360     108.475  34.846  60.672  1.00  0.00           C
ATOM   7642 3C31 POPER 360     109.845  35.486  60.392  1.00  0.00           C
ATOM   7645 4C31 POPER 360     110.015  36.905  60.932  1.00  0.00           C
ATOM   7648 5C31 POPER 360     111.354  37.525  60.502  1.00  0.00           C
ATOM   7651 6C31 POPER 360     111.534  38.995  60.912  1.00  0.00           C
ATOM   7655  NH3 POPES 361      89.995  79.435  31.562  1.00  0.00           N
ATOM   7659  C12 POPES 361      90.825  80.535  32.152  1.00  0.00           C
ATOM   7662  C11 POPES 361      90.475  80.766  33.642  1.00  0.00           C
ATOM   7665  P   POPES 361      90.025  78.514  34.942  1.00  0.00           P
ATOM   7666  O13 POPES 361      89.075  79.045  35.942  1.00  0.00           O
ATOM   7667  O14 POPES 361      89.525  77.854  33.712  1.00  0.00           O
ATOM   7668  O11 POPES 361      91.055  77.556  35.652  1.00  0.00           O
ATOM   7669  O12 POPES 361      90.955  79.706  34.462  1.00  0.00           O
ATOM   7670  C1  POPES 361      92.045  76.806  34.942  1.00  0.00           C
ATOM   7673  C2  POPES 361      91.825  75.285  35.172  1.00  0.00           C
ATOM   7675  O21 POPES 361      93.124  74.655  35.242  1.00  0.00           O
ATOM   7676  C21 POPES 361      93.355  74.075  36.412  1.00  0.00           C
ATOM   7677  O22 POPES 361      92.505  73.765  37.232  1.00  0.00           O
ATOM   7678  C22 POPES 361      94.855  74.015  36.682  1.00  0.00           C
ATOM   7681  C3  POPES 361      90.944  74.634  34.062  1.00  0.00           C
ATOM   7684  O31 POPES 361      90.225  73.465  34.502  1.00  0.00           O
ATOM   7685  C31 POPES 361      88.975  73.545  35.002  1.00  0.00           C
ATOM   7686  O32 POPES 361      88.234  72.585  35.082  1.00  0.00           O
ATOM   7687  C32 POPES 361      88.534  74.945  35.442  1.00  0.00           C
ATOM   7690  C23 POPES 361      95.085  74.005  38.212  1.00  0.00           C
ATOM   7693  C24 POPES 361      96.564  74.005  38.622  1.00  0.00           C
ATOM   7696  C25 POPES 361      96.805  73.185  39.892  1.00  0.00           C
ATOM   7699  C26 POPES 361      98.245  73.286  40.412  1.00  0.00           C
ATOM   7702  C27 POPES 361      98.495  72.445  41.672  1.00  0.00           C
ATOM   7705  C28 POPES 361      99.975  72.486  42.092  1.00  0.00           C
ATOM   7708  C29 POPES 361     100.265  71.545  43.242  1.00  0.00           C
ATOM   7710 0C21 POPES 361     101.135  71.736  44.242  1.00  0.00           C
ATOM   7712 1C21 POPES 361     102.035  72.935  44.452  1.00  0.00           C
ATOM   7715 2C21 POPES 361     101.674  73.725  45.722  1.00  0.00           C
ATOM   7718 3C21 POPES 361     102.035  72.995  47.032  1.00  0.00           C
ATOM   7721 4C21 POPES 361     101.615  73.755  48.302  1.00  0.00           C
ATOM   7724 5C21 POPES 361     102.175  75.185  48.422  1.00  0.00           C
ATOM   7727 6C21 POPES 361     103.705  75.265  48.362  1.00  0.00           C
ATOM   7730 7C21 POPES 361     104.244  76.655  48.722  1.00  0.00           C
ATOM   7733 8C21 POPES 361     105.734  76.655  49.042  1.00  0.00           C
ATOM   7737  C33 POPES 361      87.315  74.895  36.392  1.00  0.00           C
ATOM   7740  C34 POPES 361      86.885  76.295  36.842  1.00  0.00           C
ATOM   7743  C35 POPES 361      86.095  76.316  38.152  1.00  0.00           C
ATOM   7746  C36 POPES 361      86.865  75.715  39.332  1.00  0.00           C
ATOM   7749  C37 POPES 361      86.324  76.115  40.712  1.00  0.00           C
ATOM   7752  C38 POPES 361      87.175  75.486  41.822  1.00  0.00           C
ATOM   7755  C39 POPES 361      86.905  76.025  43.232  1.00  0.00           C
ATOM   7758 0C31 POPES 361      85.435  76.305  43.562  1.00  0.00           C
ATOM   7761 1C31 POPES 361      85.295  76.795  45.002  1.00  0.00           C
ATOM   7764 2C31 POPES 361      83.865  76.785  45.522  1.00  0.00           C
ATOM   7767 3C31 POPES 361      83.775  77.395  46.922  1.00  0.00           C
ATOM   7770 4C31 POPES 361      82.445  77.085  47.622  1.00  0.00           C
ATOM   7773 5C31 POPES 361      82.105  78.146  48.672  1.00  0.00           C
ATOM   7776 6C31 POPES 361      80.894  77.774  49.512  1.00  0.00           C
ATOM   7780  NH3 POPET 362      25.465  78.655  73.802  1.00  0.00           N
ATOM   7784  C12 POPET 362      25.535  79.074  72.362  1.00  0.00           C
ATOM   7787  C11 POPET 362      25.675  80.615  72.282  1.00  0.00           C
ATOM   7790  P   POPET 362      23.075  81.064  72.022  1.00  0.00           P
ATOM   7791  O13 POPET 362      22.995  80.475  73.372  1.00  0.00           O
ATOM   7792  O14 POPET 362      22.315  82.314  71.752  1.00  0.00           O
ATOM   7793  O11 POPET 362      22.625  79.966  70.972  1.00  0.00           O
ATOM   7794  O12 POPET 362      24.595  81.274  71.632  1.00  0.00           O
ATOM   7795  C1  POPET 362      23.265  79.735  69.722  1.00  0.00           C
ATOM   7798  C2  POPET 362      22.345  80.085  68.512  1.00  0.00           C
ATOM   7800  O21 POPET 362      23.145  80.225  67.322  1.00  0.00           O
ATOM   7801  C21 POPET 362      23.685  79.095  66.912  1.00  0.00           C
ATOM   7802  O22 POPET 362      23.435  77.975  67.342  1.00  0.00           O
ATOM   7803  C22 POPET 362      24.675  79.365  65.792  1.00  0.00           C
ATOM   7806  C3  POPET 362      21.595  81.414  68.782  1.00  0.00           C
ATOM   7809  O31 POPET 362      20.895  81.935  67.632  1.00  0.00           O
ATOM   7810  C31 POPET 362      21.285  83.145  67.232  1.00  0.00           C
ATOM   7811  O32 POPET 362      22.315  83.704  67.582  1.00  0.00           O
ATOM   7812  C32 POPET 362      20.195  83.756  66.352  1.00  0.00           C
ATOM   7815  C23 POPET 362      24.015  80.006  64.562  1.00  0.00           C
ATOM   7818  C24 POPET 362      23.145  79.015  63.782  1.00  0.00           C
ATOM   7821  C25 POPET 362      21.685  79.435  63.572  1.00  0.00           C
ATOM   7824  C26 POPET 362      20.965  78.355  62.762  1.00  0.00           C
ATOM   7827  C27 POPET 362      19.455  78.535  62.602  1.00  0.00           C
ATOM   7830  C28 POPET 362      18.865  77.275  61.922  1.00  0.00           C
ATOM   7833  C29 POPET 362      17.385  77.295  61.692  1.00  0.00           C
ATOM   7835 0C21 POPET 362      16.625  76.206  61.502  1.00  0.00           C
ATOM   7837 1C21 POPET 362      17.095  74.764  61.502  1.00  0.00           C
ATOM   7840 2C21 POPET 362      16.935  74.015  60.172  1.00  0.00           C
ATOM   7843 3C21 POPET 362      15.505  74.055  59.602  1.00  0.00           C
ATOM   7846 4C21 POPET 362      15.245  73.115  58.422  1.00  0.00           C
ATOM   7849 5C21 POPET 362      15.995  73.505  57.142  1.00  0.00           C
ATOM   7852 6C21 POPET 362      15.605  72.605  55.962  1.00  0.00           C
ATOM   7855 7C21 POPET 362      16.255  73.015  54.632  1.00  0.00           C
ATOM   7858 8C21 POPET 362      15.835  72.105  53.472  1.00  0.00           C
ATOM   7862  C33 POPET 362      20.085  83.096  64.962  1.00  0.00           C
ATOM   7865  C34 POPET 362      18.625  82.925  64.522  1.00  0.00           C
ATOM   7868  C35 POPET 362      18.445  82.244  63.162  1.00  0.00           C
ATOM   7871  C36 POPET 362      19.135  82.995  62.022  1.00  0.00           C
ATOM   7874  C37 POPET 362      18.915  82.325  60.652  1.00  0.00           C
ATOM   7877  C38 POPET 362      19.335  83.245  59.502  1.00  0.00           C
ATOM   7880  C39 POPET 362      20.225  82.576  58.442  1.00  0.00           C
ATOM   7883 0C31 POPET 362      21.705  82.524  58.862  1.00  0.00           C
ATOM   7886 1C31 POPET 362      22.625  82.115  57.712  1.00  0.00           C
ATOM   7889 2C31 POPET 362      24.125  82.235  58.062  1.00  0.00           C
ATOM   7892 3C31 POPET 362      25.015  81.865  56.872  1.00  0.00           C
ATOM   7895 4C31 POPET 362      26.515  82.016  57.182  1.00  0.00           C
ATOM   7898 5C31 POPET 362      27.385  81.735  55.962  1.00  0.00           C
ATOM   7901 6C31 POPET 362      28.885  81.935  56.202  1.00  0.00           C
ATOM   7905  NH3 POPEU 363      91.195  -6.084  32.912  1.00  0.00           N
ATOM   7909  C12 POPEU 363      90.125  -5.094  33.292  1.00  0.00           C
ATOM   7912  C11 POPEU 363      90.275  -3.764  32.532  1.00  0.00           C
ATOM   7915  P   POPEU 363      91.955  -2.005  33.612  1.00  0.00           P
ATOM   7916  O13 POPEU 363      93.355  -1.625  33.332  1.00  0.00           O
ATOM   7917  O14 POPEU 363      90.965  -0.915  33.532  1.00  0.00           O
ATOM   7918  O11 POPEU 363      91.855  -2.654  35.052  1.00  0.00           O
ATOM   7919  O12 POPEU 363      91.585  -3.214  32.662  1.00  0.00           O
ATOM   7920  C1  POPEU 363      92.714  -2.195  36.112  1.00  0.00           C
ATOM   7923  C2  POPEU 363      92.035  -1.855  37.472  1.00  0.00           C
ATOM   7925  O21 POPEU 363      93.155  -1.845  38.392  1.00  0.00           O
ATOM   7926  C21 POPEU 363      93.115  -0.945  39.372  1.00  0.00           C
ATOM   7927  O22 POPEU 363      92.115  -0.395  39.802  1.00  0.00           O
ATOM   7928  C22 POPEU 363      94.554  -0.655  39.832  1.00  0.00           C
ATOM   7931  C3  POPEU 363      90.965  -2.894  37.882  1.00  0.00           C
ATOM   7934  O31 POPEU 363      90.615  -2.834  39.282  1.00  0.00           O
ATOM   7935  C31 POPEU 363      89.585  -2.035  39.572  1.00  0.00           C
ATOM   7936  O32 POPEU 363      88.894  -1.425  38.782  1.00  0.00           O
ATOM   7937  C32 POPEU 363      89.385  -2.085  41.092  1.00  0.00           C
ATOM   7940  C23 POPEU 363      94.845  -0.885  41.342  1.00  0.00           C
ATOM   7943  C24 POPEU 363      95.925   0.095  41.822  1.00  0.00           C
ATOM   7946  C25 POPEU 363      96.464  -0.195  43.222  1.00  0.00           C
ATOM   7949  C26 POPEU 363      97.294   0.985  43.762  1.00  0.00           C
ATOM   7952  C27 POPEU 363      97.755   0.825  45.222  1.00  0.00           C
ATOM   7955  C28 POPEU 363      96.604   0.865  46.242  1.00  0.00           C
ATOM   7958  C29 POPEU 363      97.054   0.395  47.602  1.00  0.00           C
ATOM   7960 0C21 POPEU 363      97.464   1.165  48.622  1.00  0.00           C
ATOM   7962 1C21 POPEU 363      97.564   2.665  48.612  1.00  0.00           C
ATOM   7965 2C21 POPEU 363      96.375   3.325  49.342  1.00  0.00           C
ATOM   7968 3C21 POPEU 363      96.314   3.025  50.842  1.00  0.00           C
ATOM   7971 4C21 POPEU 363      95.174   3.795  51.532  1.00  0.00           C
ATOM   7974 5C21 POPEU 363      95.214   3.665  53.062  1.00  0.00           C
ATOM   7977 6C21 POPEU 363      93.915   4.195  53.702  1.00  0.00           C
ATOM   7980 7C21 POPEU 363      93.964   4.235  55.222  1.00  0.00           C
ATOM   7983 8C21 POPEU 363      92.615   4.575  55.862  1.00  0.00           C
ATOM   7987  C33 POPEU 363      88.335  -1.065  41.592  1.00  0.00           C
ATOM   7990  C34 POPEU 363      88.665  -0.535  42.992  1.00  0.00           C
ATOM   7993  C35 POPEU 363      88.024  -1.325  44.132  1.00  0.00           C
ATOM   7996  C36 POPEU 363      88.425  -0.745  45.502  1.00  0.00           C
ATOM   7999  C37 POPEU 363      87.714  -1.415  46.682  1.00  0.00           C
ATOM   8002  C38 POPEU 363      88.374  -1.155  48.052  1.00  0.00           C
ATOM   8005  C39 POPEU 363      88.635   0.335  48.362  1.00  0.00           C
ATOM   8008 0C31 POPEU 363      88.775   0.575  49.872  1.00  0.00           C
ATOM   8011 1C31 POPEU 363      89.204   2.005  50.232  1.00  0.00           C
ATOM   8014 2C31 POPEU 363      89.064   2.295  51.742  1.00  0.00           C
ATOM   8017 3C31 POPEU 363      89.955   3.445  52.252  1.00  0.00           C
ATOM   8020 4C31 POPEU 363      89.755   4.765  51.492  1.00  0.00           C
ATOM   8023 5C31 POPEU 363      90.675   5.895  51.992  1.00  0.00           C
ATOM   8026 6C31 POPEU 363      90.565   7.155  51.132  1.00  0.00           C
ATOM   8030  NH3 POPEV 364     109.784  97.746  73.122  1.00  0.00           N
ATOM   8034  C12 POPEV 364     109.034  97.715  74.422  1.00  0.00           C
ATOM   8037  C11 POPEV 364     109.565  96.554  75.282  1.00  0.00           C
ATOM   8040  P   POPEV 364     110.165  94.054  75.302  1.00  0.00           P
ATOM   8041  O13 POPEV 364     111.564  94.346  75.722  1.00  0.00           O
ATOM   8042  O14 POPEV 364     109.225  93.586  76.352  1.00  0.00           O
ATOM   8043  O11 POPEV 364     110.155  92.995  74.132  1.00  0.00           O
ATOM   8044  O12 POPEV 364     109.585  95.324  74.542  1.00  0.00           O
ATOM   8045  C1  POPEV 364     111.125  92.845  73.092  1.00  0.00           C
ATOM   8048  C2  POPEV 364     110.715  93.535  71.752  1.00  0.00           C
ATOM   8050  O21 POPEV 364     111.335  94.825  71.742  1.00  0.00           O
ATOM   8051  C21 POPEV 364     111.385  95.675  70.722  1.00  0.00           C
ATOM   8052  O22 POPEV 364     111.785  96.815  70.852  1.00  0.00           O
ATOM   8053  C22 POPEV 364     110.955  95.126  69.372  1.00  0.00           C
ATOM   8056  C3  POPEV 364     109.165  93.586  71.542  1.00  0.00           C
ATOM   8059  O31 POPEV 364     108.784  93.154  70.212  1.00  0.00           O
ATOM   8060  C31 POPEV 364     107.895  92.165  70.102  1.00  0.00           C
ATOM   8061  O32 POPEV 364     107.345  91.615  71.042  1.00  0.00           O
ATOM   8062  C32 POPEV 364     107.755  91.715  68.652  1.00  0.00           C
ATOM   8065  C23 POPEV 364     111.505  96.025  68.232  1.00  0.00           C
ATOM   8068  C24 POPEV 364     111.014  95.635  66.832  1.00  0.00           C
ATOM   8071  C25 POPEV 364     111.995  96.226  65.812  1.00  0.00           C
ATOM   8074  C26 POPEV 364     111.645  96.146  64.332  1.00  0.00           C
ATOM   8077  C27 POPEV 364     112.704  96.955  63.552  1.00  0.00           C
ATOM   8080  C28 POPEV 364     112.945  96.484  62.102  1.00  0.00           C
ATOM   8083  C29 POPEV 364     111.844  96.885  61.162  1.00  0.00           C
ATOM   8085 0C21 POPEV 364     110.865  96.096  60.672  1.00  0.00           C
ATOM   8087 1C21 POPEV 364     110.565  94.656  61.002  1.00  0.00           C
ATOM   8090 2C21 POPEV 364     109.104  94.566  61.482  1.00  0.00           C
ATOM   8093 3C21 POPEV 364     108.425  93.185  61.392  1.00  0.00           C
ATOM   8096 4C21 POPEV 364     107.005  93.255  61.982  1.00  0.00           C
ATOM   8099 5C21 POPEV 364     106.084  92.075  61.652  1.00  0.00           C
ATOM   8102 6C21 POPEV 364     105.515  92.115  60.222  1.00  0.00           C
ATOM   8105 7C21 POPEV 364     104.365  91.116  60.022  1.00  0.00           C
ATOM   8108 8C21 POPEV 364     103.935  90.956  58.562  1.00  0.00           C
ATOM   8112  C33 POPEV 364     106.445  92.215  67.992  1.00  0.00           C
ATOM   8115  C34 POPEV 364     106.515  92.314  66.462  1.00  0.00           C
ATOM   8118  C35 POPEV 364     105.925  91.116  65.712  1.00  0.00           C
ATOM   8121  C36 POPEV 364     104.395  91.154  65.532  1.00  0.00           C
ATOM   8124  C37 POPEV 364     103.954  90.234  64.382  1.00  0.00           C
ATOM   8127  C38 POPEV 364     102.604  90.575  63.722  1.00  0.00           C
ATOM   8130  C39 POPEV 364     101.394  90.176  64.562  1.00  0.00           C
ATOM   8133 0C31 POPEV 364     100.144  89.904  63.712  1.00  0.00           C
ATOM   8136 1C31 POPEV 364      99.005  89.276  64.532  1.00  0.00           C
ATOM   8139 2C31 POPEV 364      97.775  88.896  63.692  1.00  0.00           C
ATOM   8142 3C31 POPEV 364      96.725  88.105  64.492  1.00  0.00           C
ATOM   8145 4C31 POPEV 364      97.165  86.665  64.802  1.00  0.00           C
ATOM   8148 5C31 POPEV 364      96.225  85.946  65.762  1.00  0.00           C
ATOM   8151 6C31 POPEV 364      96.865  84.715  66.402  1.00  0.00           C
ATOM   8155  NH3 POPEW 365     121.394  90.785  73.762  1.00  0.00           N
ATOM   8159  C12 POPEW 365     122.515  91.785  73.902  1.00  0.00           C
ATOM   8162  C11 POPEW 365     123.595  91.305  74.882  1.00  0.00           C
ATOM   8165  P   POPEW 365     126.125  91.986  74.852  1.00  0.00           P
ATOM   8166  O13 POPEW 365     126.424  90.635  75.372  1.00  0.00           O
ATOM   8167  O14 POPEW 365     126.965  93.065  75.412  1.00  0.00           O
ATOM   8168  O11 POPEW 365     126.305  91.855  73.272  1.00  0.00           O
ATOM   8169  O12 POPEW 365     124.595  92.305  75.022  1.00  0.00           O
ATOM   8170  C1  POPEW 365     127.264  92.594  72.522  1.00  0.00           C
ATOM   8173  C2  POPEW 365     127.065  92.445  70.972  1.00  0.00           C
ATOM   8175  O21 POPEW 365     127.825  93.514  70.382  1.00  0.00           O
ATOM   8176  C21 POPEW 365     128.315  93.345  69.172  1.00  0.00           C
ATOM   8177  O22 POPEW 365     128.135  92.396  68.432  1.00  0.00           O
ATOM   8178  C22 POPEW 365     129.215  94.545  68.862  1.00  0.00           C
ATOM   8181  C3  POPEW 365     125.555  92.576  70.602  1.00  0.00           C
ATOM   8184  O31 POPEW 365     125.295  92.404  69.182  1.00  0.00           O
ATOM   8185  C31 POPEW 365     124.034  92.734  68.872  1.00  0.00           C
ATOM   8186  O32 POPEW 365     123.185  93.035  69.702  1.00  0.00           O
ATOM   8187  C32 POPEW 365     123.775  92.785  67.362  1.00  0.00           C
ATOM   8190  C23 POPEW 365     129.635  94.665  67.382  1.00  0.00           C
ATOM   8193  C24 POPEW 365     130.635  95.816  67.182  1.00  0.00           C
ATOM   8196  C25 POPEW 365     131.004  96.086  65.722  1.00  0.00           C
ATOM   8199  C26 POPEW 365     129.855  96.755  64.932  1.00  0.00           C
ATOM   8202  C27 POPEW 365     130.155  96.855  63.432  1.00  0.00           C
ATOM   8205  C28 POPEW 365     129.934  95.526  62.682  1.00  0.00           C
ATOM   8208  C29 POPEW 365     128.465  95.285  62.432  1.00  0.00           C
ATOM   8210 0C21 POPEW 365     127.775  95.685  61.352  1.00  0.00           C
ATOM   8212 1C21 POPEW 365     128.365  96.426  60.172  1.00  0.00           C
ATOM   8215 2C21 POPEW 365     128.085  97.935  60.212  1.00  0.00           C
ATOM   8218 3C21 POPEW 365     128.954  98.674  59.192  1.00  0.00           C
ATOM   8221 4C21 POPEW 365     128.625 100.164  59.012  1.00  0.00           C
ATOM   8224 5C21 POPEW 365     129.505 100.766  57.912  1.00  0.00           C
ATOM   8227 6C21 POPEW 365     129.255 102.244  57.632  1.00  0.00           C
ATOM   8230 7C21 POPEW 365     130.135 102.746  56.472  1.00  0.00           C
ATOM   8233 8C21 POPEW 365     130.085 104.255  56.242  1.00  0.00           C
ATOM   8237  C33 POPEW 365     124.705  93.744  66.592  1.00  0.00           C
ATOM   8240  C34 POPEW 365     124.445  93.794  65.072  1.00  0.00           C
ATOM   8243  C35 POPEW 365     123.094  94.425  64.672  1.00  0.00           C
ATOM   8246  C36 POPEW 365     123.135  95.234  63.362  1.00  0.00           C
ATOM   8249  C37 POPEW 365     123.845  94.566  62.162  1.00  0.00           C
ATOM   8252  C38 POPEW 365     122.945  94.376  60.932  1.00  0.00           C
ATOM   8255  C39 POPEW 365     121.965  93.205  61.102  1.00  0.00           C
ATOM   8258 0C31 POPEW 365     121.055  92.965  59.882  1.00  0.00           C
ATOM   8261 1C31 POPEW 365     119.865  92.086  60.282  1.00  0.00           C
ATOM   8264 2C31 POPEW 365     119.125  91.405  59.132  1.00  0.00           C
ATOM   8267 3C31 POPEW 365     117.945  90.545  59.602  1.00  0.00           C
ATOM   8270 4C31 POPEW 365     118.275  89.575  60.762  1.00  0.00           C
ATOM   8273 5C31 POPEW 365     117.095  88.686  61.152  1.00  0.00           C
ATOM   8276 6C31 POPEW 365     117.075  88.336  62.642  1.00  0.00           C
ATOM   8280  NH3 POPEX 366      75.795  80.116  73.392  1.00  0.00           N
ATOM   8284  C12 POPEX 366      76.745  81.104  72.782  1.00  0.00           C
ATOM   8287  C11 POPEX 366      76.034  82.226  72.002  1.00  0.00           C
ATOM   8290  P   POPEX 366      73.895  83.625  72.632  1.00  0.00           P
ATOM   8291  O13 POPEX 366      72.995  82.695  73.342  1.00  0.00           O
ATOM   8292  O14 POPEX 366      73.825  85.065  72.992  1.00  0.00           O
ATOM   8293  O11 POPEX 366      73.715  83.406  71.072  1.00  0.00           O
ATOM   8294  O12 POPEX 366      75.345  83.084  72.912  1.00  0.00           O
ATOM   8295  C1  POPEX 366      72.515  82.865  70.512  1.00  0.00           C
ATOM   8298  C2  POPEX 366      72.805  81.825  69.402  1.00  0.00           C
ATOM   8300  O21 POPEX 366      73.135  82.565  68.222  1.00  0.00           O
ATOM   8301  C21 POPEX 366      74.065  82.115  67.412  1.00  0.00           C
ATOM   8302  O22 POPEX 366      74.735  81.104  67.542  1.00  0.00           O
ATOM   8303  C22 POPEX 366      74.125  83.035  66.182  1.00  0.00           C
ATOM   8306  C3  POPEX 366      71.555  80.946  69.122  1.00  0.00           C
ATOM   8309  O31 POPEX 366      71.885  79.696  68.472  1.00  0.00           O
ATOM   8310  C31 POPEX 366      71.964  79.735  67.152  1.00  0.00           C
ATOM   8311  O32 POPEX 366      71.545  80.635  66.452  1.00  0.00           O
ATOM   8312  C32 POPEX 366      72.755  78.535  66.642  1.00  0.00           C
ATOM   8315  C23 POPEX 366      75.215  82.635  65.162  1.00  0.00           C
ATOM   8318  C24 POPEX 366      75.275  83.586  63.952  1.00  0.00           C
ATOM   8321  C25 POPEX 366      74.375  83.115  62.792  1.00  0.00           C
ATOM   8324  C26 POPEX 366      74.425  84.015  61.552  1.00  0.00           C
ATOM   8327  C27 POPEX 366      73.575  83.446  60.402  1.00  0.00           C
ATOM   8330  C28 POPEX 366      73.645  84.295  59.112  1.00  0.00           C
ATOM   8333  C29 POPEX 366      72.725  83.786  58.032  1.00  0.00           C
ATOM   8335 0C21 POPEX 366      73.025  82.905  57.052  1.00  0.00           C
ATOM   8337 1C21 POPEX 366      74.355  82.215  56.842  1.00  0.00           C
ATOM   8340 2C21 POPEX 366      74.215  80.685  56.692  1.00  0.00           C
ATOM   8343 3C21 POPEX 366      73.545  80.225  55.392  1.00  0.00           C
ATOM   8346 4C21 POPEX 366      73.735  78.715  55.142  1.00  0.00           C
ATOM   8349 5C21 POPEX 366      73.125  78.205  53.832  1.00  0.00           C
ATOM   8352 6C21 POPEX 366      71.635  77.835  53.982  1.00  0.00           C
ATOM   8355 7C21 POPEX 366      71.034  77.255  52.692  1.00  0.00           C
ATOM   8358 8C21 POPEX 366      69.725  76.505  52.932  1.00  0.00           C
ATOM   8362  C33 POPEX 366      73.415  78.846  65.292  1.00  0.00           C
ATOM   8365  C34 POPEX 366      74.485  77.816  64.942  1.00  0.00           C
ATOM   8368  C35 POPEX 366      75.315  78.195  63.712  1.00  0.00           C
ATOM   8371  C36 POPEX 366      74.485  78.315  62.432  1.00  0.00           C
ATOM   8374  C37 POPEX 366      75.365  78.295  61.172  1.00  0.00           C
ATOM   8377  C38 POPEX 366      74.545  78.146  59.882  1.00  0.00           C
ATOM   8380  C39 POPEX 366      75.405  77.726  58.672  1.00  0.00           C
ATOM   8383 0C31 POPEX 366      75.865  76.255  58.742  1.00  0.00           C
ATOM   8386 1C31 POPEX 366      76.745  75.855  57.542  1.00  0.00           C
ATOM   8389 2C31 POPEX 366      77.215  74.395  57.632  1.00  0.00           C
ATOM   8392 3C31 POPEX 366      78.425  74.085  56.742  1.00  0.00           C
ATOM   8395 4C31 POPEX 366      78.144  74.166  55.232  1.00  0.00           C
ATOM   8398 5C31 POPEX 366      79.385  73.795  54.402  1.00  0.00           C
ATOM   8401 6C31 POPEX 366      79.125  73.775  52.892  1.00  0.00           C
ATOM   8405  NH3 POPEY 367     118.035 103.005  31.732  1.00  0.00           N
ATOM   8409  C12 POPEY 367     116.585 103.336  31.992  1.00  0.00           C
ATOM   8412  C11 POPEY 367     116.295 104.315  33.152  1.00  0.00           C
ATOM   8415  P   POPEY 367     116.734 106.815  32.452  1.00  0.00           P
ATOM   8416  O13 POPEY 367     117.665 106.426  31.362  1.00  0.00           O
ATOM   8417  O14 POPEY 367     115.965 108.075  32.312  1.00  0.00           O
ATOM   8418  O11 POPEY 367     117.555 106.855  33.792  1.00  0.00           O
ATOM   8419  O12 POPEY 367     115.764 105.575  32.662  1.00  0.00           O
ATOM   8420  C1  POPEY 367     116.885 106.946  35.052  1.00  0.00           C
ATOM   8423  C2  POPEY 367     117.935 106.646  36.142  1.00  0.00           C
ATOM   8425  O21 POPEY 367     117.355 106.086  37.332  1.00  0.00           O
ATOM   8426  C21 POPEY 367     116.645 106.904  38.092  1.00  0.00           C
ATOM   8427  O22 POPEY 367     116.245 108.005  37.782  1.00  0.00           O
ATOM   8428  C22 POPEY 367     116.464 106.256  39.472  1.00  0.00           C
ATOM   8431  C3  POPEY 367     118.865 107.874  36.392  1.00  0.00           C
ATOM   8434  O31 POPEY 367     119.945 107.544  37.292  1.00  0.00           O
ATOM   8435  C31 POPEY 367     121.025 107.056  36.702  1.00  0.00           C
ATOM   8436  O32 POPEY 367     121.195 106.925  35.502  1.00  0.00           O
ATOM   8437  C32 POPEY 367     122.075 106.725  37.752  1.00  0.00           C
ATOM   8440  C23 POPEY 367     116.995 107.165  40.602  1.00  0.00           C
ATOM   8443  C24 POPEY 367     116.594 106.694  42.012  1.00  0.00           C
ATOM   8446  C25 POPEY 367     117.615 107.145  43.062  1.00  0.00           C
ATOM   8449  C26 POPEY 367     117.264 106.785  44.512  1.00  0.00           C
ATOM   8452  C27 POPEY 367     118.055 107.606  45.542  1.00  0.00           C
ATOM   8455  C28 POPEY 367     117.525 107.476  46.992  1.00  0.00           C
ATOM   8458  C29 POPEY 367     116.255 108.275  47.172  1.00  0.00           C
ATOM   8460 0C21 POPEY 367     115.785 108.826  48.302  1.00  0.00           C
ATOM   8462 1C21 POPEY 367     116.354 108.695  49.702  1.00  0.00           C
ATOM   8465 2C21 POPEY 367     115.265 108.295  50.722  1.00  0.00           C
ATOM   8468 3C21 POPEY 367     115.615 107.045  51.552  1.00  0.00           C
ATOM   8471 4C21 POPEY 367     116.405 107.366  52.832  1.00  0.00           C
ATOM   8474 5C21 POPEY 367     116.564 106.134  53.732  1.00  0.00           C
ATOM   8477 6C21 POPEY 367     117.355 106.414  55.022  1.00  0.00           C
ATOM   8480 7C21 POPEY 367     117.424 105.195  55.952  1.00  0.00           C
ATOM   8483 8C21 POPEY 367     118.094 105.485  57.302  1.00  0.00           C
ATOM   8487  C33 POPEY 367     122.975 105.545  37.352  1.00  0.00           C
ATOM   8490  C34 POPEY 367     124.315 105.545  38.102  1.00  0.00           C
ATOM   8493  C35 POPEY 367     124.174 105.584  39.632  1.00  0.00           C
ATOM   8496  C36 POPEY 367     124.955 104.465  40.322  1.00  0.00           C
ATOM   8499  C37 POPEY 367     124.995 104.604  41.842  1.00  0.00           C
ATOM   8502  C38 POPEY 367     125.804 103.465  42.492  1.00  0.00           C
ATOM   8505  C39 POPEY 367     127.324 103.674  42.412  1.00  0.00           C
ATOM   8508 0C31 POPEY 367     128.115 102.396  42.712  1.00  0.00           C
ATOM   8511 1C31 POPEY 367     129.624 102.626  42.812  1.00  0.00           C
ATOM   8514 2C31 POPEY 367     130.424 101.326  43.032  1.00  0.00           C
ATOM   8517 3C31 POPEY 367     130.514 100.435  41.782  1.00  0.00           C
ATOM   8520 4C31 POPEY 367     131.394  99.194  41.992  1.00  0.00           C
ATOM   8523 5C31 POPEY 367     131.634  98.446  40.672  1.00  0.00           C
ATOM   8526 6C31 POPEY 367     132.243  97.056  40.852  1.00  0.00           C
ATOM   8530  NH3 POPEZ 368      49.675   4.305  30.552  1.00  0.00           N
ATOM   8534  C12 POPEZ 368      48.475   3.525  30.082  1.00  0.00           C
ATOM   8537  C11 POPEZ 368      47.615   3.125  31.292  1.00  0.00           C
ATOM   8540  P   POPEZ 368      46.725   5.485  31.982  1.00  0.00           P
ATOM   8541  O13 POPEZ 368      47.435   6.185  30.892  1.00  0.00           O
ATOM   8542  O14 POPEZ 368      45.295   5.165  31.832  1.00  0.00           O
ATOM   8543  O11 POPEZ 368      47.025   6.235  33.352  1.00  0.00           O
ATOM   8544  O12 POPEZ 368      47.545   4.165  32.272  1.00  0.00           O
ATOM   8545  C1  POPEZ 368      48.255   6.945  33.502  1.00  0.00           C
ATOM   8548  C2  POPEZ 368      49.035   6.505  34.762  1.00  0.00           C
ATOM   8550  O21 POPEZ 368      50.355   7.045  34.602  1.00  0.00           O
ATOM   8551  C21 POPEZ 368      50.775   8.145  35.212  1.00  0.00           C
ATOM   8552  O22 POPEZ 368      51.735   8.785  34.812  1.00  0.00           O
ATOM   8553  C22 POPEZ 368      50.055   8.425  36.532  1.00  0.00           C
ATOM   8556  C3  POPEZ 368      49.165   4.965  34.932  1.00  0.00           C
ATOM   8559  O31 POPEZ 368      50.245   4.575  35.812  1.00  0.00           O
ATOM   8560  C31 POPEZ 368      50.105   4.815  37.112  1.00  0.00           C
ATOM   8561  O32 POPEZ 368      49.125   5.305  37.642  1.00  0.00           O
ATOM   8562  C32 POPEZ 368      51.425   4.545  37.832  1.00  0.00           C
ATOM   8565  C23 POPEZ 368      50.725   9.485  37.442  1.00  0.00           C
ATOM   8568  C24 POPEZ 368      50.215   9.375  38.902  1.00  0.00           C
ATOM   8571  C25 POPEZ 368      50.665  10.565  39.752  1.00  0.00           C
ATOM   8574  C26 POPEZ 368      50.425  10.415  41.272  1.00  0.00           C
ATOM   8577  C27 POPEZ 368      51.205  11.485  42.062  1.00  0.00           C
ATOM   8580  C28 POPEZ 368      50.595  11.875  43.422  1.00  0.00           C
ATOM   8583  C29 POPEZ 368      50.935  10.995  44.602  1.00  0.00           C
ATOM   8585 0C21 POPEZ 368      51.615  11.365  45.702  1.00  0.00           C
ATOM   8587 1C21 POPEZ 368      52.225  12.725  45.962  1.00  0.00           C
ATOM   8590 2C21 POPEZ 368      51.325  13.745  46.692  1.00  0.00           C
ATOM   8593 3C21 POPEZ 368      51.295  13.625  48.232  1.00  0.00           C
ATOM   8596 4C21 POPEZ 368      50.885  14.945  48.902  1.00  0.00           C
ATOM   8599 5C21 POPEZ 368      50.815  14.895  50.442  1.00  0.00           C
ATOM   8602 6C21 POPEZ 368      52.185  14.805  51.142  1.00  0.00           C
ATOM   8605 7C21 POPEZ 368      52.635  16.125  51.782  1.00  0.00           C
ATOM   8608 8C21 POPEZ 368      53.865  15.965  52.682  1.00  0.00           C
ATOM   8612  C33 POPEZ 368      51.295   3.695  39.122  1.00  0.00           C
ATOM   8615  C34 POPEZ 368      52.605   3.685  39.922  1.00  0.00           C
ATOM   8618  C35 POPEZ 368      52.475   3.025  41.302  1.00  0.00           C
ATOM   8621  C36 POPEZ 368      53.815   2.795  42.022  1.00  0.00           C
ATOM   8624  C37 POPEZ 368      54.575   4.085  42.352  1.00  0.00           C
ATOM   8627  C38 POPEZ 368      55.975   3.845  42.932  1.00  0.00           C
ATOM   8630  C39 POPEZ 368      56.005   3.055  44.252  1.00  0.00           C
ATOM   8633 0C31 POPEZ 368      55.385   3.835  45.412  1.00  0.00           C
ATOM   8636 1C31 POPEZ 368      55.315   3.035  46.712  1.00  0.00           C
ATOM   8639 2C31 POPEZ 368      54.615   3.845  47.822  1.00  0.00           C
ATOM   8642 3C31 POPEZ 368      54.545   3.095  49.152  1.00  0.00           C
ATOM   8645 4C31 POPEZ 368      53.625   3.815  50.132  1.00  0.00           C
ATOM   8648 5C31 POPEZ 368      53.495   3.055  51.452  1.00  0.00           C
ATOM   8651 6C31 POPEZ 368      52.375   3.555  52.352  1.00  0.00           C
ATOM   8655  NH3 POPEa 369      78.615  98.765  73.882  1.00  0.00           N
ATOM   8659  C12 POPEa 369      78.605  97.354  74.362  1.00  0.00           C
ATOM   8662  C11 POPEa 369      77.195  96.955  74.812  1.00  0.00           C
ATOM   8665  P   POPEa 369      75.815  94.836  75.272  1.00  0.00           P
ATOM   8666  O13 POPEa 369      76.034  93.376  75.442  1.00  0.00           O
ATOM   8667  O14 POPEa 369      75.145  95.565  76.362  1.00  0.00           O
ATOM   8668  O11 POPEa 369      75.064  95.044  73.882  1.00  0.00           O
ATOM   8669  O12 POPEa 369      77.205  95.535  75.002  1.00  0.00           O
ATOM   8670  C1  POPEa 369      75.394  94.175  72.782  1.00  0.00           C
ATOM   8673  C2  POPEa 369      75.745  95.006  71.512  1.00  0.00           C
ATOM   8675  O21 POPEa 369      75.425  94.416  70.252  1.00  0.00           O
ATOM   8676  C21 POPEa 369      75.644  93.126  70.062  1.00  0.00           C
ATOM   8677  O22 POPEa 369      76.145  92.336  70.842  1.00  0.00           O
ATOM   8678  C22 POPEa 369      75.155  92.756  68.662  1.00  0.00           C
ATOM   8681  C3  POPEa 369      77.215  95.526  71.482  1.00  0.00           C
ATOM   8684  O31 POPEa 369      78.065  94.595  70.802  1.00  0.00           O
ATOM   8685  C31 POPEa 369      79.165  95.085  70.262  1.00  0.00           C
ATOM   8686  O32 POPEa 369      79.685  96.146  70.542  1.00  0.00           O
ATOM   8687  C32 POPEa 369      79.635  94.124  69.162  1.00  0.00           C
ATOM   8690  C23 POPEa 369      76.314  92.594  67.652  1.00  0.00           C
ATOM   8693  C24 POPEa 369      75.835  91.975  66.332  1.00  0.00           C
ATOM   8696  C25 POPEa 369      75.525  90.475  66.442  1.00  0.00           C
ATOM   8699  C26 POPEa 369      75.045  89.896  65.112  1.00  0.00           C
ATOM   8702  C27 POPEa 369      74.715  88.395  65.192  1.00  0.00           C
ATOM   8705  C28 POPEa 369      73.965  87.886  63.942  1.00  0.00           C
ATOM   8708  C29 POPEa 369      72.535  88.354  63.972  1.00  0.00           C
ATOM   8710 0C21 POPEa 369      71.475  87.775  63.382  1.00  0.00           C
ATOM   8712 1C21 POPEa 369      71.495  86.554  62.492  1.00  0.00           C
ATOM   8715 2C21 POPEa 369      70.075  86.315  61.942  1.00  0.00           C
ATOM   8718 3C21 POPEa 369      69.975  85.176  60.932  1.00  0.00           C
ATOM   8721 4C21 POPEa 369      68.525  84.966  60.462  1.00  0.00           C
ATOM   8724 5C21 POPEa 369      68.405  84.435  59.022  1.00  0.00           C
ATOM   8727 6C21 POPEa 369      68.945  83.014  58.832  1.00  0.00           C
ATOM   8730 7C21 POPEa 369      69.074  82.635  57.352  1.00  0.00           C
ATOM   8733 8C21 POPEa 369      69.665  81.244  57.142  1.00  0.00           C
ATOM   8737  C33 POPEa 369      79.585  94.775  67.752  1.00  0.00           C
ATOM   8740  C34 POPEa 369      79.825  93.744  66.632  1.00  0.00           C
ATOM   8743  C35 POPEa 369      79.875  94.306  65.202  1.00  0.00           C
ATOM   8746  C36 POPEa 369      80.085  93.225  64.122  1.00  0.00           C
ATOM   8749  C37 POPEa 369      80.725  93.794  62.852  1.00  0.00           C
ATOM   8752  C38 POPEa 369      81.095  92.756  61.782  1.00  0.00           C
ATOM   8755  C39 POPEa 369      79.935  92.296  60.882  1.00  0.00           C
ATOM   8758 0C31 POPEa 369      80.465  91.675  59.572  1.00  0.00           C
ATOM   8761 1C31 POPEa 369      79.375  91.046  58.692  1.00  0.00           C
ATOM   8764 2C31 POPEa 369      79.955  90.094  57.622  1.00  0.00           C
ATOM   8767 3C31 POPEa 369      78.955  89.015  57.192  1.00  0.00           C
ATOM   8770 4C31 POPEa 369      79.575  87.925  56.302  1.00  0.00           C
ATOM   8773 5C31 POPEa 369      80.455  86.935  57.082  1.00  0.00           C
ATOM   8776 6C31 POPEa 369      81.085  85.845  56.202  1.00  0.00           C
ATOM   8780  NH3 POPEb 370     104.395  24.765  73.072  1.00  0.00           N
ATOM   8784  C12 POPEb 370     102.984  24.795  72.522  1.00  0.00           C
ATOM   8787  C11 POPEb 370     101.925  25.245  73.542  1.00  0.00           C
ATOM   8790  P   POPEb 370      99.395  25.905  73.642  1.00  0.00           P
ATOM   8791  O13 POPEb 370      99.395  27.365  73.872  1.00  0.00           O
ATOM   8792  O14 POPEb 370      99.215  25.115  74.862  1.00  0.00           O
ATOM   8793  O11 POPEb 370      98.175  25.585  72.712  1.00  0.00           O
ATOM   8794  O12 POPEb 370     100.705  25.515  72.842  1.00  0.00           O
ATOM   8795  C1  POPEb 370      97.895  26.435  71.602  1.00  0.00           C
ATOM   8798  C2  POPEb 370      97.644  25.565  70.362  1.00  0.00           C
ATOM   8800  O21 POPEb 370      97.275  26.326  69.212  1.00  0.00           O
ATOM   8801  C21 POPEb 370      98.124  27.205  68.722  1.00  0.00           C
ATOM   8802  O22 POPEb 370      99.244  27.465  69.132  1.00  0.00           O
ATOM   8803  C22 POPEb 370      97.434  27.855  67.532  1.00  0.00           C
ATOM   8806  C3  POPEb 370      96.475  24.575  70.652  1.00  0.00           C
ATOM   8809  O31 POPEb 370      96.874  23.215  70.592  1.00  0.00           O
ATOM   8810  C31 POPEb 370      96.844  22.495  69.462  1.00  0.00           C
ATOM   8811  O32 POPEb 370      97.054  21.285  69.462  1.00  0.00           O
ATOM   8812  C32 POPEb 370      96.575  23.265  68.182  1.00  0.00           C
ATOM   8815  C23 POPEb 370      98.264  28.935  66.802  1.00  0.00           C
ATOM   8818  C24 POPEb 370      97.455  29.556  65.652  1.00  0.00           C
ATOM   8821  C25 POPEb 370      96.424  30.595  66.132  1.00  0.00           C
ATOM   8824  C26 POPEb 370      95.375  30.915  65.062  1.00  0.00           C
ATOM   8827  C27 POPEb 370      94.385  32.025  65.472  1.00  0.00           C
ATOM   8830  C28 POPEb 370      94.414  33.255  64.532  1.00  0.00           C
ATOM   8833  C29 POPEb 370      93.695  33.056  63.222  1.00  0.00           C
ATOM   8835 0C21 POPEb 370      93.205  34.035  62.432  1.00  0.00           C
ATOM   8837 1C21 POPEb 370      93.304  35.525  62.652  1.00  0.00           C
ATOM   8840 2C21 POPEb 370      93.845  36.306  61.432  1.00  0.00           C
ATOM   8843 3C21 POPEb 370      92.784  36.535  60.332  1.00  0.00           C
ATOM   8846 4C21 POPEb 370      93.215  36.105  58.922  1.00  0.00           C
ATOM   8849 5C21 POPEb 370      94.145  37.104  58.202  1.00  0.00           C
ATOM   8852 6C21 POPEb 370      94.355  36.725  56.732  1.00  0.00           C
ATOM   8855 7C21 POPEb 370      95.185  37.744  55.942  1.00  0.00           C
ATOM   8858 8C21 POPEb 370      95.045  37.585  54.422  1.00  0.00           C
ATOM   8862  C33 POPEb 370      97.095  22.435  66.982  1.00  0.00           C
ATOM   8865  C34 POPEb 370      97.264  23.236  65.692  1.00  0.00           C
ATOM   8868  C35 POPEb 370      96.014  23.345  64.822  1.00  0.00           C
ATOM   8871  C36 POPEb 370      96.245  24.415  63.742  1.00  0.00           C
ATOM   8874  C37 POPEb 370      95.165  24.445  62.662  1.00  0.00           C
ATOM   8877  C38 POPEb 370      95.344  25.625  61.702  1.00  0.00           C
ATOM   8880  C39 POPEb 370      94.155  25.785  60.742  1.00  0.00           C
ATOM   8883 0C31 POPEb 370      94.255  25.005  59.432  1.00  0.00           C
ATOM   8886 1C31 POPEb 370      93.135  25.435  58.482  1.00  0.00           C
ATOM   8889 2C31 POPEb 370      93.205  24.755  57.122  1.00  0.00           C
ATOM   8892 3C31 POPEb 370      92.154  25.325  56.162  1.00  0.00           C
ATOM   8895 4C31 POPEb 370      92.025  24.545  54.862  1.00  0.00           C
ATOM   8898 5C31 POPEb 370      91.105  25.255  53.862  1.00  0.00           C
ATOM   8901 6C31 POPEb 370      90.944  24.486  52.552  1.00  0.00           C
ATOM   8905  NH3 POPEc 371      43.805  37.395  33.352  1.00  0.00           N
ATOM   8909  C12 POPEc 371      44.195  36.785  32.032  1.00  0.00           C
ATOM   8912  C11 POPEc 371      45.625  36.245  32.022  1.00  0.00           C
ATOM   8915  P   POPEc 371      48.055  37.145  31.572  1.00  0.00           P
ATOM   8916  O13 POPEc 371      48.275  35.806  31.012  1.00  0.00           O
ATOM   8917  O14 POPEc 371      48.475  38.285  30.712  1.00  0.00           O
ATOM   8918  O11 POPEc 371      48.775  37.314  32.982  1.00  0.00           O
ATOM   8919  O12 POPEc 371      46.555  37.325  31.982  1.00  0.00           O
ATOM   8920  C1  POPEc 371      48.525  36.405  34.052  1.00  0.00           C
ATOM   8923  C2  POPEc 371      48.565  37.126  35.422  1.00  0.00           C
ATOM   8925  O21 POPEc 371      48.345  36.145  36.462  1.00  0.00           O
ATOM   8926  C21 POPEc 371      48.785  36.556  37.642  1.00  0.00           C
ATOM   8927  O22 POPEc 371      49.465  37.545  37.842  1.00  0.00           O
ATOM   8928  C22 POPEc 371      48.265  35.655  38.742  1.00  0.00           C
ATOM   8931  C3  POPEc 371      47.565  38.334  35.502  1.00  0.00           C
ATOM   8934  O31 POPEc 371      46.845  38.435  36.752  1.00  0.00           O
ATOM   8935  C31 POPEc 371      45.635  37.896  36.752  1.00  0.00           C
ATOM   8936  O32 POPEc 371      45.055  37.455  35.762  1.00  0.00           O
ATOM   8937  C32 POPEc 371      45.125  37.846  38.192  1.00  0.00           C
ATOM   8940  C23 POPEc 371      48.535  36.315  40.112  1.00  0.00           C
ATOM   8943  C24 POPEc 371      47.865  35.585  41.272  1.00  0.00           C
ATOM   8946  C25 POPEc 371      48.085  36.285  42.622  1.00  0.00           C
ATOM   8949  C26 POPEc 371      49.505  36.115  43.162  1.00  0.00           C
ATOM   8952  C27 POPEc 371      49.635  34.905  44.102  1.00  0.00           C
ATOM   8955  C28 POPEc 371      51.095  34.565  44.412  1.00  0.00           C
ATOM   8958  C29 POPEc 371      51.205  33.555  45.532  1.00  0.00           C
ATOM   8960 0C21 POPEc 371      51.665  33.795  46.772  1.00  0.00           C
ATOM   8962 1C21 POPEc 371      52.115  35.135  47.302  1.00  0.00           C
ATOM   8965 2C21 POPEc 371      51.765  35.325  48.792  1.00  0.00           C
ATOM   8968 3C21 POPEc 371      52.765  34.626  49.722  1.00  0.00           C
ATOM   8971 4C21 POPEc 371      52.415  34.744  51.212  1.00  0.00           C
ATOM   8974 5C21 POPEc 371      51.315  33.775  51.642  1.00  0.00           C
ATOM   8977 6C21 POPEc 371      51.105  33.795  53.162  1.00  0.00           C
ATOM   8980 7C21 POPEc 371      49.975  32.865  53.642  1.00  0.00           C
ATOM   8983 8C21 POPEc 371      49.665  33.035  55.132  1.00  0.00           C
ATOM   8987  C33 POPEc 371      44.535  36.455  38.532  1.00  0.00           C
ATOM   8990  C34 POPEc 371      42.995  36.445  38.582  1.00  0.00           C
ATOM   8993  C35 POPEc 371      42.435  37.025  39.892  1.00  0.00           C
ATOM   8996  C36 POPEc 371      42.595  36.055  41.072  1.00  0.00           C
ATOM   8999  C37 POPEc 371      42.635  36.725  42.452  1.00  0.00           C
ATOM   9002  C38 POPEc 371      43.445  35.876  43.442  1.00  0.00           C
ATOM   9005  C39 POPEc 371      43.545  36.465  44.852  1.00  0.00           C
ATOM   9008 0C31 POPEc 371      44.825  35.966  45.542  1.00  0.00           C
ATOM   9011 1C31 POPEc 371      44.985  36.435  46.982  1.00  0.00           C
ATOM   9014 2C31 POPEc 371      46.445  36.424  47.432  1.00  0.00           C
ATOM   9017 3C31 POPEc 371      46.605  36.715  48.922  1.00  0.00           C
ATOM   9020 4C31 POPEc 371      48.045  37.115  49.292  1.00  0.00           C
ATOM   9023 5C31 POPEc 371      48.195  37.435  50.782  1.00  0.00           C
ATOM   9026 6C31 POPEc 371      49.595  37.935  51.142  1.00  0.00           C
ATOM   9030  NH3 POPEd 372      16.855   5.115  35.272  1.00  0.00           N
ATOM   9034  C12 POPEd 372      18.215   5.075  34.612  1.00  0.00           C
ATOM   9037  C11 POPEd 372      18.325   6.035  33.412  1.00  0.00           C
ATOM   9040  P   POPEd 372      20.805   6.505  32.592  1.00  0.00           P
ATOM   9041  O13 POPEd 372      20.795   7.535  31.532  1.00  0.00           O
ATOM   9042  O14 POPEd 372      20.745   5.115  32.092  1.00  0.00           O
ATOM   9043  O11 POPEd 372      22.035   6.685  33.582  1.00  0.00           O
ATOM   9044  O12 POPEd 372      19.545   6.765  33.472  1.00  0.00           O
ATOM   9045  C1  POPEd 372      21.995   7.565  34.712  1.00  0.00           C
ATOM   9048  C2  POPEd 372      21.215   6.965  35.912  1.00  0.00           C
ATOM   9050  O21 POPEd 372      21.205   7.865  37.042  1.00  0.00           O
ATOM   9051  C21 POPEd 372      20.055   7.865  37.722  1.00  0.00           C
ATOM   9052  O22 POPEd 372      19.085   7.155  37.502  1.00  0.00           O
ATOM   9053  C22 POPEd 372      20.165   8.815  38.912  1.00  0.00           C
ATOM   9056  C3  POPEd 372      21.765   5.575  36.322  1.00  0.00           C
ATOM   9059  O31 POPEd 372      20.695   4.715  36.752  1.00  0.00           O
ATOM   9060  C31 POPEd 372      20.425   4.365  38.012  1.00  0.00           C
ATOM   9061  O32 POPEd 372      19.485   3.645  38.302  1.00  0.00           O
ATOM   9062  C32 POPEd 372      21.395   4.935  39.052  1.00  0.00           C
ATOM   9065  C23 POPEd 372      19.365   8.285  40.122  1.00  0.00           C
ATOM   9068  C24 POPEd 372      19.515   9.195  41.352  1.00  0.00           C
ATOM   9071  C25 POPEd 372      20.715   8.875  42.252  1.00  0.00           C
ATOM   9074  C26 POPEd 372      20.295   8.215  43.572  1.00  0.00           C
ATOM   9077  C27 POPEd 372      21.485   7.855  44.462  1.00  0.00           C
ATOM   9080  C28 POPEd 372      21.055   7.385  45.862  1.00  0.00           C
ATOM   9083  C29 POPEd 372      22.235   6.895  46.672  1.00  0.00           C
ATOM   9085 0C21 POPEd 372      22.895   7.595  47.622  1.00  0.00           C
ATOM   9087 1C21 POPEd 372      22.625   9.025  48.022  1.00  0.00           C
ATOM   9090 2C21 POPEd 372      21.795   9.195  49.302  1.00  0.00           C
ATOM   9093 3C21 POPEd 372      22.395   8.535  50.552  1.00  0.00           C
ATOM   9096 4C21 POPEd 372      21.585   8.845  51.822  1.00  0.00           C
ATOM   9099 5C21 POPEd 372      21.895   7.915  53.012  1.00  0.00           C
ATOM   9102 6C21 POPEd 372      23.375   7.825  53.402  1.00  0.00           C
ATOM   9105 7C21 POPEd 372      23.595   6.835  54.552  1.00  0.00           C
ATOM   9108 8C21 POPEd 372      25.065   6.555  54.872  1.00  0.00           C
ATOM   9112  C33 POPEd 372      21.065   4.445  40.482  1.00  0.00           C
ATOM   9115  C34 POPEd 372      22.055   4.915  41.552  1.00  0.00           C
ATOM   9118  C35 POPEd 372      23.545   4.805  41.172  1.00  0.00           C
ATOM   9121  C36 POPEd 372      24.455   4.835  42.402  1.00  0.00           C
ATOM   9124  C37 POPEd 372      25.735   5.665  42.232  1.00  0.00           C
ATOM   9127  C38 POPEd 372      26.485   5.795  43.562  1.00  0.00           C
ATOM   9130  C39 POPEd 372      27.655   6.795  43.542  1.00  0.00           C
ATOM   9133 0C31 POPEd 372      28.205   7.025  44.952  1.00  0.00           C
ATOM   9136 1C31 POPEd 372      29.365   8.035  45.012  1.00  0.00           C
ATOM   9139 2C31 POPEd 372      29.855   8.215  46.462  1.00  0.00           C
ATOM   9142 3C31 POPEd 372      30.805   9.405  46.642  1.00  0.00           C
ATOM   9145 4C31 POPEd 372      32.255   9.085  46.242  1.00  0.00           C
ATOM   9148 5C31 POPEd 372      33.205  10.235  46.592  1.00  0.00           C
ATOM   9151 6C31 POPEd 372      34.675   9.865  46.452  1.00  0.00           C
ATOM   9155  NH3 POPEe 373      -6.194  49.925  35.062  1.00  0.00           N
ATOM   9159  C12 POPEe 373      -5.134  49.325  35.942  1.00  0.00           C
ATOM   9162  C11 POPEe 373      -3.844  49.035  35.152  1.00  0.00           C
ATOM   9165  P   POPEe 373      -1.814  47.815  36.402  1.00  0.00           P
ATOM   9166  O13 POPEe 373      -2.534  46.535  36.432  1.00  0.00           O
ATOM   9167  O14 POPEe 373      -0.604  47.905  35.562  1.00  0.00           O
ATOM   9168  O11 POPEe 373      -1.414  48.295  37.842  1.00  0.00           O
ATOM   9169  O12 POPEe 373      -2.724  49.055  36.032  1.00  0.00           O
ATOM   9170  C1  POPEe 373      -0.574  47.535  38.712  1.00  0.00           C
ATOM   9173  C2  POPEe 373       0.866  48.125  38.812  1.00  0.00           C
ATOM   9175  O21 POPEe 373       1.715  47.155  39.442  1.00  0.00           O
ATOM   9176  C21 POPEe 373       1.695  47.075  40.762  1.00  0.00           C
ATOM   9177  O22 POPEe 373       0.846  47.506  41.522  1.00  0.00           O
ATOM   9178  C22 POPEe 373       2.915  46.285  41.212  1.00  0.00           C
ATOM   9181  C3  POPEe 373       0.936  49.535  39.472  1.00  0.00           C
ATOM   9184  O31 POPEe 373       2.275  49.855  39.922  1.00  0.00           O
ATOM   9185  C31 POPEe 373       2.395  51.126  40.302  1.00  0.00           C
ATOM   9186  O32 POPEe 373       1.476  51.924  40.322  1.00  0.00           O
ATOM   9187  C32 POPEe 373       3.795  51.396  40.842  1.00  0.00           C
ATOM   9190  C23 POPEe 373       4.085  47.174  41.672  1.00  0.00           C
ATOM   9193  C24 POPEe 373       5.375  46.355  41.752  1.00  0.00           C
ATOM   9196  C25 POPEe 373       6.545  47.056  42.472  1.00  0.00           C
ATOM   9199  C26 POPEe 373       6.425  47.085  44.002  1.00  0.00           C
ATOM   9202  C27 POPEe 373       6.565  45.725  44.702  1.00  0.00           C
ATOM   9205  C28 POPEe 373       5.685  45.604  45.962  1.00  0.00           C
ATOM   9208  C29 POPEe 373       6.105  46.545  47.062  1.00  0.00           C
ATOM   9210 0C21 POPEe 373       6.215  46.246  48.372  1.00  0.00           C
ATOM   9212 1C21 POPEe 373       5.925  44.905  49.002  1.00  0.00           C
ATOM   9215 2C21 POPEe 373       4.435  44.674  49.312  1.00  0.00           C
ATOM   9218 3C21 POPEe 373       3.835  45.755  50.222  1.00  0.00           C
ATOM   9221 4C21 POPEe 373       2.315  45.635  50.422  1.00  0.00           C
ATOM   9224 5C21 POPEe 373       1.875  44.604  51.472  1.00  0.00           C
ATOM   9227 6C21 POPEe 373       2.525  44.835  52.842  1.00  0.00           C
ATOM   9230 7C21 POPEe 373       1.815  44.104  53.982  1.00  0.00           C
ATOM   9233 8C21 POPEe 373       2.455  44.395  55.342  1.00  0.00           C
ATOM   9237  C33 POPEe 373       3.775  51.225  42.372  1.00  0.00           C
ATOM   9240  C34 POPEe 373       5.125  51.425  43.052  1.00  0.00           C
ATOM   9243  C35 POPEe 373       4.995  51.445  44.582  1.00  0.00           C
ATOM   9246  C36 POPEe 373       4.415  52.724  45.182  1.00  0.00           C
ATOM   9249  C37 POPEe 373       4.385  52.636  46.712  1.00  0.00           C
ATOM   9252  C38 POPEe 373       3.675  53.795  47.422  1.00  0.00           C
ATOM   9255  C39 POPEe 373       3.895  53.694  48.932  1.00  0.00           C
ATOM   9258 0C31 POPEe 373       3.385  54.905  49.742  1.00  0.00           C
ATOM   9261 1C31 POPEe 373       3.945  54.866  51.172  1.00  0.00           C
ATOM   9264 2C31 POPEe 373       3.755  56.175  51.952  1.00  0.00           C
ATOM   9267 3C31 POPEe 373       4.575  56.155  53.242  1.00  0.00           C
ATOM   9270 4C31 POPEe 373       4.325  57.366  54.152  1.00  0.00           C
ATOM   9273 5C31 POPEe 373       4.895  57.134  55.562  1.00  0.00           C
ATOM   9276 6C31 POPEe 373       4.595  58.265  56.542  1.00  0.00           C
ATOM   9280  NH3 POPEf 374      40.115  48.904  32.062  1.00  0.00           N
ATOM   9284  C12 POPEf 374      38.905  49.276  32.862  1.00  0.00           C
ATOM   9287  C11 POPEf 374      37.645  48.525  32.382  1.00  0.00           C
ATOM   9290  P   POPEf 374      35.055  48.535  32.922  1.00  0.00           P
ATOM   9291  O13 POPEf 374      34.005  49.585  32.862  1.00  0.00           O
ATOM   9292  O14 POPEf 374      35.025  47.425  31.942  1.00  0.00           O
ATOM   9293  O11 POPEf 374      35.045  47.905  34.392  1.00  0.00           O
ATOM   9294  O12 POPEf 374      36.475  49.245  32.792  1.00  0.00           O
ATOM   9295  C1  POPEf 374      36.165  48.005  35.272  1.00  0.00           C
ATOM   9298  C2  POPEf 374      35.765  48.155  36.772  1.00  0.00           C
ATOM   9300  O21 POPEf 374      35.305  46.895  37.332  1.00  0.00           O
ATOM   9301  C21 POPEf 374      35.625  46.765  38.622  1.00  0.00           C
ATOM   9302  O22 POPEf 374      36.405  47.475  39.232  1.00  0.00           O
ATOM   9303  C22 POPEf 374      34.835  45.615  39.242  1.00  0.00           C
ATOM   9306  C3  POPEf 374      34.695  49.255  37.012  1.00  0.00           C
ATOM   9309  O31 POPEf 374      34.765  49.674  38.392  1.00  0.00           O
ATOM   9310  C31 POPEf 374      33.635  50.115  38.932  1.00  0.00           C
ATOM   9311  O32 POPEf 374      32.605  50.354  38.332  1.00  0.00           O
ATOM   9312  C32 POPEf 374      33.835  50.255  40.452  1.00  0.00           C
ATOM   9315  C23 POPEf 374      35.595  45.014  40.452  1.00  0.00           C
ATOM   9318  C24 POPEf 374      34.915  43.785  41.092  1.00  0.00           C
ATOM   9321  C25 POPEf 374      33.575  44.085  41.782  1.00  0.00           C
ATOM   9324  C26 POPEf 374      33.035  42.854  42.532  1.00  0.00           C
ATOM   9327  C27 POPEf 374      31.575  43.015  43.022  1.00  0.00           C
ATOM   9330  C28 POPEf 374      31.375  42.566  44.482  1.00  0.00           C
ATOM   9333  C29 POPEf 374      29.945  42.205  44.832  1.00  0.00           C
ATOM   9335 0C21 POPEf 374      29.575  41.186  45.622  1.00  0.00           C
ATOM   9337 1C21 POPEf 374      30.505  40.255  46.362  1.00  0.00           C
ATOM   9340 2C21 POPEf 374      29.835  39.505  47.522  1.00  0.00           C
ATOM   9343 3C21 POPEf 374      30.825  38.626  48.302  1.00  0.00           C
ATOM   9346 4C21 POPEf 374      30.155  37.795  49.422  1.00  0.00           C
ATOM   9349 5C21 POPEf 374      31.125  36.806  50.092  1.00  0.00           C
ATOM   9352 6C21 POPEf 374      32.025  37.465  51.142  1.00  0.00           C
ATOM   9355 7C21 POPEf 374      33.315  36.675  51.422  1.00  0.00           C
ATOM   9358 8C21 POPEf 374      34.375  36.854  50.332  1.00  0.00           C
ATOM   9362  C33 POPEf 374      33.865  48.904  41.202  1.00  0.00           C
ATOM   9365  C34 POPEf 374      34.205  49.015  42.702  1.00  0.00           C
ATOM   9368  C35 POPEf 374      35.685  49.306  42.952  1.00  0.00           C
ATOM   9371  C36 POPEf 374      36.055  49.424  44.442  1.00  0.00           C
ATOM   9374  C37 POPEf 374      37.575  49.585  44.622  1.00  0.00           C
ATOM   9377  C38 POPEf 374      37.975  49.965  46.052  1.00  0.00           C
ATOM   9380  C39 POPEf 374      39.505  50.066  46.212  1.00  0.00           C
ATOM   9383 0C31 POPEf 374      39.925  50.604  47.592  1.00  0.00           C
ATOM   9386 1C31 POPEf 374      41.445  50.575  47.822  1.00  0.00           C
ATOM   9389 2C31 POPEf 374      41.865  51.264  49.132  1.00  0.00           C
ATOM   9392 3C31 POPEf 374      42.055  52.785  48.992  1.00  0.00           C
ATOM   9395 4C31 POPEf 374      43.405  53.155  48.372  1.00  0.00           C
ATOM   9398 5C31 POPEf 374      43.525  54.655  48.042  1.00  0.00           C
ATOM   9401 6C31 POPEf 374      44.825  54.996  47.302  1.00  0.00           C
ATOM   9405  NH3 POPEg 375      68.505  54.634  70.572  1.00  0.00           N
ATOM   9409  C12 POPEg 375      69.035  56.046  70.492  1.00  0.00           C
ATOM   9412  C11 POPEg 375      69.635  56.555  71.822  1.00  0.00           C
ATOM   9415  P   POPEg 375      71.655  54.985  72.322  1.00  0.00           P
ATOM   9416  O13 POPEg 375      71.535  54.866  73.792  1.00  0.00           O
ATOM   9417  O14 POPEg 375      70.995  53.945  71.512  1.00  0.00           O
ATOM   9418  O11 POPEg 375      73.185  55.115  71.912  1.00  0.00           O
ATOM   9419  O12 POPEg 375      71.065  56.386  71.872  1.00  0.00           O
ATOM   9420  C1  POPEg 375      73.745  54.475  70.772  1.00  0.00           C
ATOM   9423  C2  POPEg 375      73.725  55.385  69.512  1.00  0.00           C
ATOM   9425  O21 POPEg 375      72.555  55.066  68.742  1.00  0.00           O
ATOM   9426  C21 POPEg 375      71.945  56.085  68.172  1.00  0.00           C
ATOM   9427  O22 POPEg 375      72.215  57.264  68.312  1.00  0.00           O
ATOM   9428  C22 POPEg 375      70.775  55.545  67.362  1.00  0.00           C
ATOM   9431  C3  POPEg 375      74.975  55.146  68.632  1.00  0.00           C
ATOM   9434  O31 POPEg 375      75.085  56.186  67.652  1.00  0.00           O
ATOM   9435  C31 POPEg 375      75.055  56.025  66.322  1.00  0.00           C
ATOM   9436  O32 POPEg 375      75.064  56.945  65.542  1.00  0.00           O
ATOM   9437  C32 POPEg 375      75.085  54.575  65.832  1.00  0.00           C
ATOM   9440  C23 POPEg 375      71.045  55.635  65.852  1.00  0.00           C
ATOM   9443  C24 POPEg 375      69.865  55.084  65.042  1.00  0.00           C
ATOM   9446  C25 POPEg 375      70.115  55.224  63.542  1.00  0.00           C
ATOM   9449  C26 POPEg 375      68.985  54.645  62.682  1.00  0.00           C
ATOM   9452  C27 POPEg 375      68.975  55.245  61.262  1.00  0.00           C
ATOM   9455  C28 POPEg 375      68.155  54.424  60.252  1.00  0.00           C
ATOM   9458  C29 POPEg 375      68.895  53.195  59.812  1.00  0.00           C
ATOM   9460 0C21 POPEg 375      68.415  52.185  59.062  1.00  0.00           C
ATOM   9462 1C21 POPEg 375      67.034  52.085  58.482  1.00  0.00           C
ATOM   9465 2C21 POPEg 375      67.034  51.785  56.982  1.00  0.00           C
ATOM   9468 3C21 POPEg 375      65.625  51.975  56.392  1.00  0.00           C
ATOM   9471 4C21 POPEg 375      65.545  51.646  54.902  1.00  0.00           C
ATOM   9474 5C21 POPEg 375      64.175  52.015  54.312  1.00  0.00           C
ATOM   9477 6C21 POPEg 375      64.005  51.565  52.852  1.00  0.00           C
ATOM   9480 7C21 POPEg 375      62.695  52.085  52.242  1.00  0.00           C
ATOM   9483 8C21 POPEg 375      62.465  51.596  50.812  1.00  0.00           C
ATOM   9487  C33 POPEg 375      75.265  54.525  64.292  1.00  0.00           C
ATOM   9490  C34 POPEg 375      73.995  54.806  63.472  1.00  0.00           C
ATOM   9493  C35 POPEg 375      74.245  54.615  61.962  1.00  0.00           C
ATOM   9496  C36 POPEg 375      73.005  54.354  61.102  1.00  0.00           C
ATOM   9499  C37 POPEg 375      73.375  54.185  59.622  1.00  0.00           C
ATOM   9502  C38 POPEg 375      72.185  53.746  58.762  1.00  0.00           C
ATOM   9505  C39 POPEg 375      72.475  53.756  57.252  1.00  0.00           C
ATOM   9508 0C31 POPEg 375      71.345  53.125  56.422  1.00  0.00           C
ATOM   9511 1C31 POPEg 375      71.355  53.595  54.962  1.00  0.00           C
ATOM   9514 2C31 POPEg 375      70.295  52.905  54.082  1.00  0.00           C
ATOM   9517 3C31 POPEg 375      70.795  51.596  53.462  1.00  0.00           C
ATOM   9520 4C31 POPEg 375      69.725  50.876  52.622  1.00  0.00           C
ATOM   9523 5C31 POPEg 375      70.265  49.575  52.002  1.00  0.00           C
ATOM   9526 6C31 POPEg 375      69.215  48.774  51.222  1.00  0.00           C
ATOM   9530  NH3 POPEh 376     132.214  27.415  78.482  1.00  0.00           N
ATOM   9534  C12 POPEh 376     130.705  27.525  78.392  1.00  0.00           C
ATOM   9537  C11 POPEh 376     130.234  27.495  76.932  1.00  0.00           C
ATOM   9540  P   POPEh 376     127.635  27.075  76.762  1.00  0.00           P
ATOM   9541  O13 POPEh 376     127.685  26.035  77.822  1.00  0.00           O
ATOM   9542  O14 POPEh 376     126.435  27.945  76.702  1.00  0.00           O
ATOM   9543  O11 POPEh 376     127.714  26.315  75.372  1.00  0.00           O
ATOM   9544  O12 POPEh 376     128.915  28.015  76.812  1.00  0.00           O
ATOM   9545  C1  POPEh 376     128.195  27.015  74.222  1.00  0.00           C
ATOM   9548  C2  POPEh 376     127.245  28.155  73.702  1.00  0.00           C
ATOM   9550  O21 POPEh 376     126.874  27.935  72.342  1.00  0.00           O
ATOM   9551  C21 POPEh 376     125.874  27.105  72.122  1.00  0.00           C
ATOM   9552  O22 POPEh 376     125.494  26.205  72.852  1.00  0.00           O
ATOM   9553  C22 POPEh 376     125.214  27.565  70.812  1.00  0.00           C
ATOM   9556  C3  POPEh 376     127.924  29.556  73.812  1.00  0.00           C
ATOM   9559  O31 POPEh 376     127.334  30.575  72.962  1.00  0.00           O
ATOM   9560  C31 POPEh 376     127.954  30.785  71.792  1.00  0.00           C
ATOM   9561  O32 POPEh 376     128.775  30.035  71.292  1.00  0.00           O
ATOM   9562  C32 POPEh 376     127.485  32.126  71.222  1.00  0.00           C
ATOM   9565  C23 POPEh 376     124.335  26.505  70.112  1.00  0.00           C
ATOM   9568  C24 POPEh 376     124.975  25.915  68.842  1.00  0.00           C
ATOM   9571  C25 POPEh 376     123.924  25.195  67.982  1.00  0.00           C
ATOM   9574  C26 POPEh 376     124.465  24.486  66.732  1.00  0.00           C
ATOM   9577  C27 POPEh 376     125.005  25.435  65.652  1.00  0.00           C
ATOM   9580  C28 POPEh 376     124.775  24.885  64.222  1.00  0.00           C
ATOM   9583  C29 POPEh 376     125.295  25.825  63.172  1.00  0.00           C
ATOM   9585 0C21 POPEh 376     124.595  26.375  62.162  1.00  0.00           C
ATOM   9587 1C21 POPEh 376     123.145  26.125  61.822  1.00  0.00           C
ATOM   9590 2C21 POPEh 376     122.865  26.296  60.312  1.00  0.00           C
ATOM   9593 3C21 POPEh 376     123.485  25.195  59.442  1.00  0.00           C
ATOM   9596 4C21 POPEh 376     123.404  25.455  57.932  1.00  0.00           C
ATOM   9599 5C21 POPEh 376     121.975  25.555  57.382  1.00  0.00           C
ATOM   9602 6C21 POPEh 376     121.914  25.285  55.872  1.00  0.00           C
ATOM   9605 7C21 POPEh 376     120.484  25.235  55.322  1.00  0.00           C
ATOM   9608 8C21 POPEh 376     120.424  24.755  53.872  1.00  0.00           C
ATOM   9612  C33 POPEh 376     128.514  32.765  70.292  1.00  0.00           C
ATOM   9615  C34 POPEh 376     128.285  34.265  70.102  1.00  0.00           C
ATOM   9618  C35 POPEh 376     127.115  34.655  69.172  1.00  0.00           C
ATOM   9621  C36 POPEh 376     127.415  34.396  67.682  1.00  0.00           C
ATOM   9624  C37 POPEh 376     126.385  35.076  66.752  1.00  0.00           C
ATOM   9627  C38 POPEh 376     126.615  34.755  65.272  1.00  0.00           C
ATOM   9630  C39 POPEh 376     126.314  35.955  64.352  1.00  0.00           C
ATOM   9633 0C31 POPEh 376     126.354  35.585  62.862  1.00  0.00           C
ATOM   9636 1C31 POPEh 376     126.335  36.815  61.932  1.00  0.00           C
ATOM   9639 2C31 POPEh 376     126.445  36.415  60.452  1.00  0.00           C
ATOM   9642 3C31 POPEh 376     126.564  37.615  59.502  1.00  0.00           C
ATOM   9645 4C31 POPEh 376     125.275  37.896  58.712  1.00  0.00           C
ATOM   9648 5C31 POPEh 376     125.445  38.974  57.642  1.00  0.00           C
ATOM   9651 6C31 POPEh 376     124.225  39.104  56.732  1.00  0.00           C
ATOM   9655  NH3 POPEi 377      66.445 117.206  30.242  1.00  0.00           N
ATOM   9659  C12 POPEi 377      65.394 118.045  30.922  1.00  0.00           C
ATOM   9662  C11 POPEi 377      65.085 119.306  30.102  1.00  0.00           C
ATOM   9665  P   POPEi 377      63.785 120.626  31.952  1.00  0.00           P
ATOM   9666  O13 POPEi 377      65.115 121.195  32.262  1.00  0.00           O
ATOM   9667  O14 POPEi 377      62.625 121.535  32.012  1.00  0.00           O
ATOM   9668  O11 POPEi 377      63.545 119.395  32.932  1.00  0.00           O
ATOM   9669  O12 POPEi 377      63.875 119.924  30.542  1.00  0.00           O
ATOM   9670  C1  POPEi 377      63.195 119.656  34.302  1.00  0.00           C
ATOM   9673  C2  POPEi 377      63.595 118.505  35.272  1.00  0.00           C
ATOM   9675  O21 POPEi 377      63.875 119.095  36.562  1.00  0.00           O
ATOM   9676  C21 POPEi 377      62.894 119.025  37.462  1.00  0.00           C
ATOM   9677  O22 POPEi 377      61.755 118.674  37.252  1.00  0.00           O
ATOM   9678  C22 POPEi 377      63.435 119.505  38.812  1.00  0.00           C
ATOM   9681  C3  POPEi 377      64.845 117.725  34.742  1.00  0.00           C
ATOM   9684  O31 POPEi 377      65.784 117.404  35.782  1.00  0.00           O
ATOM   9685  C31 POPEi 377      66.644 118.376  36.032  1.00  0.00           C
ATOM   9686  O32 POPEi 377      66.975 119.255  35.252  1.00  0.00           O
ATOM   9687  C32 POPEi 377      67.155 118.295  37.452  1.00  0.00           C
ATOM   9690  C23 POPEi 377      63.175 118.505  39.972  1.00  0.00           C
ATOM   9693  C24 POPEi 377      64.025 118.794  41.222  1.00  0.00           C
ATOM   9696  C25 POPEi 377      64.325 117.536  42.072  1.00  0.00           C
ATOM   9699  C26 POPEi 377      63.235 117.165  43.082  1.00  0.00           C
ATOM   9702  C27 POPEi 377      63.485 115.806  43.772  1.00  0.00           C
ATOM   9705  C28 POPEi 377      62.505 115.584  44.942  1.00  0.00           C
ATOM   9708  C29 POPEi 377      62.575 114.194  45.542  1.00  0.00           C
ATOM   9710 0C21 POPEi 377      61.565 113.555  46.162  1.00  0.00           C
ATOM   9712 1C21 POPEi 377      60.175 114.095  46.402  1.00  0.00           C
ATOM   9715 2C21 POPEi 377      59.815 114.235  47.902  1.00  0.00           C
ATOM   9718 3C21 POPEi 377      59.765 112.896  48.652  1.00  0.00           C
ATOM   9721 4C21 POPEi 377      59.035 112.985  49.992  1.00  0.00           C
ATOM   9724 5C21 POPEi 377      58.965 111.615  50.702  1.00  0.00           C
ATOM   9727 6C21 POPEi 377      58.155 111.655  52.002  1.00  0.00           C
ATOM   9730 7C21 POPEi 377      58.175 110.304  52.742  1.00  0.00           C
ATOM   9733 8C21 POPEi 377      57.335 110.295  54.022  1.00  0.00           C
ATOM   9737  C33 POPEi 377      68.625 118.744  37.472  1.00  0.00           C
ATOM   9740  C34 POPEi 377      69.255 118.765  38.862  1.00  0.00           C
ATOM   9743  C35 POPEi 377      68.505 119.685  39.832  1.00  0.00           C
ATOM   9746  C36 POPEi 377      69.345 120.195  41.012  1.00  0.00           C
ATOM   9749  C37 POPEi 377      68.595 121.256  41.812  1.00  0.00           C
ATOM   9752  C38 POPEi 377      69.495 122.354  42.392  1.00  0.00           C
ATOM   9755  C39 POPEi 377      70.585 121.825  43.342  1.00  0.00           C
ATOM   9758 0C31 POPEi 377      69.995 121.216  44.612  1.00  0.00           C
ATOM   9761 1C31 POPEi 377      71.065 120.965  45.692  1.00  0.00           C
ATOM   9764 2C31 POPEi 377      70.435 120.965  47.082  1.00  0.00           C
ATOM   9767 3C31 POPEi 377      71.445 120.775  48.202  1.00  0.00           C
ATOM   9770 4C31 POPEi 377      70.795 121.075  49.552  1.00  0.00           C
ATOM   9773 5C31 POPEi 377      71.765 121.014  50.722  1.00  0.00           C
ATOM   9776 6C31 POPEi 377      71.065 121.426  52.012  1.00  0.00           C
ATOM   9780  NH3 POPEj 378      35.645  44.835  31.722  1.00  0.00           N
ATOM   9784  C12 POPEj 378      36.945  44.494  31.042  1.00  0.00           C
ATOM   9787  C11 POPEj 378      37.215  42.986  31.032  1.00  0.00           C
ATOM   9790  P   POPEj 378      36.175  40.806  30.032  1.00  0.00           P
ATOM   9791  O13 POPEj 378      34.915  40.175  30.472  1.00  0.00           O
ATOM   9792  O14 POPEj 378      36.475  40.744  28.582  1.00  0.00           O
ATOM   9793  O11 POPEj 378      37.385  40.215  30.842  1.00  0.00           O
ATOM   9794  O12 POPEj 378      36.075  42.314  30.492  1.00  0.00           O
ATOM   9795  C1  POPEj 378      37.465  38.905  31.402  1.00  0.00           C
ATOM   9798  C2  POPEj 378      37.235  39.015  32.932  1.00  0.00           C
ATOM   9800  O21 POPEj 378      37.435  37.805  33.672  1.00  0.00           O
ATOM   9801  C21 POPEj 378      38.665  37.375  33.842  1.00  0.00           C
ATOM   9802  O22 POPEj 378      39.645  37.655  33.172  1.00  0.00           O
ATOM   9803  C22 POPEj 378      38.645  36.445  35.052  1.00  0.00           C
ATOM   9806  C3  POPEj 378      35.775  39.465  33.182  1.00  0.00           C
ATOM   9809  O31 POPEj 378      35.435  39.465  34.582  1.00  0.00           O
ATOM   9810  C31 POPEj 378      34.755  38.405  34.992  1.00  0.00           C
ATOM   9811  O32 POPEj 378      34.545  37.375  34.372  1.00  0.00           O
ATOM   9812  C32 POPEj 378      34.295  38.665  36.412  1.00  0.00           C
ATOM   9815  C23 POPEj 378      38.415  37.165  36.392  1.00  0.00           C
ATOM   9818  C24 POPEj 378      37.855  36.245  37.472  1.00  0.00           C
ATOM   9821  C25 POPEj 378      37.855  36.905  38.852  1.00  0.00           C
ATOM   9824  C26 POPEj 378      37.385  35.924  39.932  1.00  0.00           C
ATOM   9827  C27 POPEj 378      38.065  36.145  41.292  1.00  0.00           C
ATOM   9830  C28 POPEj 378      37.665  35.025  42.282  1.00  0.00           C
ATOM   9833  C29 POPEj 378      38.685  34.865  43.382  1.00  0.00           C
ATOM   9835 0C21 POPEj 378      38.515  35.125  44.692  1.00  0.00           C
ATOM   9837 1C21 POPEj 378      37.265  35.665  45.352  1.00  0.00           C
ATOM   9840 2C21 POPEj 378      36.685  34.735  46.422  1.00  0.00           C
ATOM   9843 3C21 POPEj 378      36.195  33.395  45.872  1.00  0.00           C
ATOM   9846 4C21 POPEj 378      35.275  32.635  46.842  1.00  0.00           C
ATOM   9849 5C21 POPEj 378      35.935  32.305  48.192  1.00  0.00           C
ATOM   9852 6C21 POPEj 378      34.985  31.596  49.152  1.00  0.00           C
ATOM   9855 7C21 POPEj 378      35.645  31.194  50.472  1.00  0.00           C
ATOM   9858 8C21 POPEj 378      34.635  30.765  51.542  1.00  0.00           C
ATOM   9862  C33 POPEj 378      32.755  38.616  36.542  1.00  0.00           C
ATOM   9865  C34 POPEj 378      32.315  37.995  37.882  1.00  0.00           C
ATOM   9868  C35 POPEj 378      32.815  38.775  39.102  1.00  0.00           C
ATOM   9871  C36 POPEj 378      33.315  37.826  40.202  1.00  0.00           C
ATOM   9874  C37 POPEj 378      33.815  38.575  41.442  1.00  0.00           C
ATOM   9877  C38 POPEj 378      34.575  37.646  42.392  1.00  0.00           C
ATOM   9880  C39 POPEj 378      35.275  38.385  43.532  1.00  0.00           C
ATOM   9883 0C31 POPEj 378      34.465  38.395  44.832  1.00  0.00           C
ATOM   9886 1C31 POPEj 378      35.125  39.225  45.942  1.00  0.00           C
ATOM   9889 2C31 POPEj 378      34.155  39.486  47.092  1.00  0.00           C
ATOM   9892 3C31 POPEj 378      34.575  40.604  48.052  1.00  0.00           C
ATOM   9895 4C31 POPEj 378      35.905  40.326  48.752  1.00  0.00           C
ATOM   9898 5C31 POPEj 378      36.005  41.025  50.112  1.00  0.00           C
ATOM   9901 6C31 POPEj 378      37.335  40.795  50.812  1.00  0.00           C
ATOM   9905  NH3 POPEk 379      45.355 110.885  75.352  1.00  0.00           N
ATOM   9909  C12 POPEk 379      44.525 109.626  75.302  1.00  0.00           C
ATOM   9912  C11 POPEk 379      44.445 109.035  76.712  1.00  0.00           C
ATOM   9915  P   POPEk 379      46.565 107.626  77.342  1.00  0.00           P
ATOM   9916  O13 POPEk 379      46.115 106.895  78.542  1.00  0.00           O
ATOM   9917  O14 POPEk 379      48.015 107.956  77.212  1.00  0.00           O
ATOM   9918  O11 POPEk 379      46.005 106.876  76.052  1.00  0.00           O
ATOM   9919  O12 POPEk 379      45.755 108.975  77.292  1.00  0.00           O
ATOM   9920  C1  POPEk 379      46.845 106.046  75.242  1.00  0.00           C
ATOM   9923  C2  POPEk 379      46.115 105.256  74.092  1.00  0.00           C
ATOM   9925  O21 POPEk 379      44.905 105.935  73.682  1.00  0.00           O
ATOM   9926  C21 POPEk 379      44.875 106.335  72.432  1.00  0.00           C
ATOM   9927  O22 POPEk 379      45.815 106.294  71.642  1.00  0.00           O
ATOM   9928  C22 POPEk 379      43.485 106.876  72.102  1.00  0.00           C
ATOM   9931  C3  POPEk 379      45.735 103.786  74.462  1.00  0.00           C
ATOM   9934  O31 POPEk 379      45.095 103.105  73.342  1.00  0.00           O
ATOM   9935  C31 POPEk 379      45.565 101.925  72.972  1.00  0.00           C
ATOM   9936  O32 POPEk 379      46.565 101.385  73.422  1.00  0.00           O
ATOM   9937  C32 POPEk 379      44.655 101.294  71.912  1.00  0.00           C
ATOM   9940  C23 POPEk 379      43.475 107.616  70.752  1.00  0.00           C
ATOM   9943  C24 POPEk 379      42.145 107.494  70.012  1.00  0.00           C
ATOM   9946  C25 POPEk 379      42.235 107.985  68.562  1.00  0.00           C
ATOM   9949  C26 POPEk 379      40.935 107.775  67.792  1.00  0.00           C
ATOM   9952  C27 POPEk 379      41.075 108.105  66.302  1.00  0.00           C
ATOM   9955  C28 POPEk 379      39.825 107.795  65.462  1.00  0.00           C
ATOM   9958  C29 POPEk 379      38.655 108.654  65.872  1.00  0.00           C
ATOM   9960 0C21 POPEk 379      37.365 108.465  65.542  1.00  0.00           C
ATOM   9962 1C21 POPEk 379      36.815 107.346  64.682  1.00  0.00           C
ATOM   9965 2C21 POPEk 379      36.605 107.725  63.192  1.00  0.00           C
ATOM   9968 3C21 POPEk 379      35.615 108.885  63.002  1.00  0.00           C
ATOM   9971 4C21 POPEk 379      35.555 109.525  61.612  1.00  0.00           C
ATOM   9974 5C21 POPEk 379      34.925 108.634  60.542  1.00  0.00           C
ATOM   9977 6C21 POPEk 379      34.855 109.365  59.202  1.00  0.00           C
ATOM   9980 7C21 POPEk 379      34.405 108.446  58.062  1.00  0.00           C
ATOM   9983 8C21 POPEk 379      34.375 109.155  56.712  1.00  0.00           C
ATOM   9987  C33 POPEk 379      44.135 102.275  70.832  1.00  0.00           C
ATOM   9990  C34 POPEk 379      43.395 101.545  69.692  1.00  0.00           C
ATOM   9993  C35 POPEk 379      43.165 102.424  68.452  1.00  0.00           C
ATOM   9996  C36 POPEk 379      43.655 101.735  67.182  1.00  0.00           C
ATOM   9999  C37 POPEk 379      43.605 102.646  65.942  1.00  0.00           C
ATOM  10002  C38 POPEk 379      44.655 102.215  64.912  1.00  0.00           C
ATOM  10005  C39 POPEk 379      44.465 102.865  63.542  1.00  0.00           C
ATOM  10008 0C31 POPEk 379      45.615 102.486  62.602  1.00  0.00           C
ATOM  10011 1C31 POPEk 379      45.394 102.896  61.142  1.00  0.00           C
ATOM  10014 2C31 POPEk 379      46.505 102.314  60.272  1.00  0.00           C
ATOM  10017 3C31 POPEk 379      46.335 102.536  58.772  1.00  0.00           C
ATOM  10020 4C31 POPEk 379      45.125 101.795  58.212  1.00  0.00           C
ATOM  10023 5C31 POPEk 379      45.085 101.815  56.692  1.00  0.00           C
ATOM  10026 6C31 POPEk 379      43.775 101.265  56.132  1.00  0.00           C
ATOM  10030  NH3 POPEl 380     118.875   5.265  32.752  1.00  0.00           N
ATOM  10034  C12 POPEl 380     117.545   5.295  32.082  1.00  0.00           C
ATOM  10037  C11 POPEl 380     117.075   3.845  31.952  1.00  0.00           C
ATOM  10040  P   POPEl 380     115.594   3.215  33.962  1.00  0.00           P
ATOM  10041  O13 POPEl 380     115.025   4.585  33.862  1.00  0.00           O
ATOM  10042  O14 POPEl 380     114.794   2.115  33.412  1.00  0.00           O
ATOM  10043  O11 POPEl 380     115.904   2.885  35.462  1.00  0.00           O
ATOM  10044  O12 POPEl 380     116.995   3.235  33.252  1.00  0.00           O
ATOM  10045  C1  POPEl 380     115.415   3.755  36.482  1.00  0.00           C
ATOM  10048  C2  POPEl 380     116.225   3.585  37.782  1.00  0.00           C
ATOM  10050  O21 POPEl 380     115.925   2.325  38.432  1.00  0.00           O
ATOM  10051  C21 POPEl 380     114.964   2.365  39.342  1.00  0.00           C
ATOM  10052  O22 POPEl 380     113.935   3.005  39.252  1.00  0.00           O
ATOM  10053  C22 POPEl 380     115.454   1.575  40.562  1.00  0.00           C
ATOM  10056  C3  POPEl 380     116.115   4.825  38.722  1.00  0.00           C
ATOM  10059  O31 POPEl 380     116.704   4.515  40.002  1.00  0.00           O
ATOM  10060  C31 POPEl 380     116.445   5.405  40.942  1.00  0.00           C
ATOM  10061  O32 POPEl 380     115.804   6.425  40.782  1.00  0.00           O
ATOM  10062  C32 POPEl 380     117.154   4.985  42.232  1.00  0.00           C
ATOM  10065  C23 POPEl 380     114.775   1.995  41.892  1.00  0.00           C
ATOM  10068  C24 POPEl 380     115.494   1.445  43.132  1.00  0.00           C
ATOM  10071  C25 POPEl 380     114.755   1.795  44.422  1.00  0.00           C
ATOM  10074  C26 POPEl 380     115.445   1.345  45.712  1.00  0.00           C
ATOM  10077  C27 POPEl 380     114.834   2.025  46.952  1.00  0.00           C
ATOM  10080  C28 POPEl 380     115.395   1.455  48.262  1.00  0.00           C
ATOM  10083  C29 POPEl 380     114.915   2.125  49.522  1.00  0.00           C
ATOM  10085 0C21 POPEl 380     115.615   2.315  50.662  1.00  0.00           C
ATOM  10087 1C21 POPEl 380     117.054   1.955  50.922  1.00  0.00           C
ATOM  10090 2C21 POPEl 380     117.844   3.125  51.552  1.00  0.00           C
ATOM  10093 3C21 POPEl 380     117.475   3.395  53.022  1.00  0.00           C
ATOM  10096 4C21 POPEl 380     118.115   4.655  53.612  1.00  0.00           C
ATOM  10099 5C21 POPEl 380     119.635   4.535  53.862  1.00  0.00           C
ATOM  10102 6C21 POPEl 380     120.144   5.645  54.792  1.00  0.00           C
ATOM  10105 7C21 POPEl 380     121.665   5.605  54.992  1.00  0.00           C
ATOM  10108 8C21 POPEl 380     122.144   6.585  56.082  1.00  0.00           C
ATOM  10112  C33 POPEl 380     116.324   5.215  43.512  1.00  0.00           C
ATOM  10115  C34 POPEl 380     117.065   4.705  44.762  1.00  0.00           C
ATOM  10118  C35 POPEl 380     118.075   5.715  45.322  1.00  0.00           C
ATOM  10121  C36 POPEl 380     117.424   6.785  46.212  1.00  0.00           C
ATOM  10124  C37 POPEl 380     117.175   6.295  47.652  1.00  0.00           C
ATOM  10127  C38 POPEl 380     116.305   7.245  48.482  1.00  0.00           C
ATOM  10130  C39 POPEl 380     117.005   8.535  48.932  1.00  0.00           C
ATOM  10133 0C31 POPEl 380     117.954   8.365  50.132  1.00  0.00           C
ATOM  10136 1C31 POPEl 380     118.525   9.705  50.612  1.00  0.00           C
ATOM  10139 2C31 POPEl 380     119.635   9.585  51.662  1.00  0.00           C
ATOM  10142 3C31 POPEl 380     120.335  10.925  51.902  1.00  0.00           C
ATOM  10145 4C31 POPEl 380     121.464  10.845  52.942  1.00  0.00           C
ATOM  10148 5C31 POPEl 380     122.205  12.175  53.102  1.00  0.00           C
ATOM  10151 6C31 POPEl 380     123.255  12.155  54.212  1.00  0.00           C
ATOM  10155  NH3 POPEm 381     130.115  18.415  76.142  1.00  0.00           N
ATOM  10159  C12 POPEm 381     128.784  17.955  75.632  1.00  0.00           C
ATOM  10162  C11 POPEm 381     128.385  16.615  76.262  1.00  0.00           C
ATOM  10165  P   POPEm 381     127.564  15.155  74.262  1.00  0.00           P
ATOM  10166  O13 POPEm 381     128.755  14.335  74.532  1.00  0.00           O
ATOM  10167  O14 POPEm 381     126.305  14.405  73.972  1.00  0.00           O
ATOM  10168  O11 POPEm 381     127.835  16.225  73.152  1.00  0.00           O
ATOM  10169  O12 POPEm 381     127.275  16.035  75.562  1.00  0.00           O
ATOM  10170  C1  POPEm 381     128.415  15.835  71.912  1.00  0.00           C
ATOM  10173  C2  POPEm 381     128.065  16.885  70.832  1.00  0.00           C
ATOM  10175  O21 POPEm 381     127.485  16.305  69.662  1.00  0.00           O
ATOM  10176  C21 POPEm 381     126.275  15.795  69.762  1.00  0.00           C
ATOM  10177  O22 POPEm 381     125.624  15.645  70.782  1.00  0.00           O
ATOM  10178  C22 POPEm 381     125.785  15.485  68.352  1.00  0.00           C
ATOM  10181  C3  POPEm 381     129.325  17.735  70.482  1.00  0.00           C
ATOM  10184  O31 POPEm 381     129.085  18.755  69.492  1.00  0.00           O
ATOM  10185  C31 POPEm 381     129.414  18.415  68.252  1.00  0.00           C
ATOM  10186  O32 POPEm 381     129.794  17.305  67.912  1.00  0.00           O
ATOM  10187  C32 POPEm 381     129.295  19.626  67.332  1.00  0.00           C
ATOM  10190  C23 POPEm 381     124.265  15.255  68.282  1.00  0.00           C
ATOM  10193  C24 POPEm 381     123.765  15.165  66.832  1.00  0.00           C
ATOM  10196  C25 POPEm 381     122.305  14.685  66.702  1.00  0.00           C
ATOM  10199  C26 POPEm 381     121.235  15.685  67.152  1.00  0.00           C
ATOM  10202  C27 POPEm 381     119.845  15.245  66.642  1.00  0.00           C
ATOM  10205  C28 POPEm 381     118.665  16.165  67.012  1.00  0.00           C
ATOM  10208  C29 POPEm 381     118.205  16.075  68.442  1.00  0.00           C
ATOM  10210 0C21 POPEm 381     117.115  15.415  68.882  1.00  0.00           C
ATOM  10212 1C21 POPEm 381     116.165  14.605  68.032  1.00  0.00           C
ATOM  10215 2C21 POPEm 381     115.005  15.455  67.482  1.00  0.00           C
ATOM  10218 3C21 POPEm 381     114.115  14.665  66.512  1.00  0.00           C
ATOM  10221 4C21 POPEm 381     113.195  15.575  65.682  1.00  0.00           C
ATOM  10224 5C21 POPEm 381     112.485  14.825  64.542  1.00  0.00           C
ATOM  10227 6C21 POPEm 381     111.655  15.765  63.672  1.00  0.00           C
ATOM  10230 7C21 POPEm 381     110.894  15.045  62.542  1.00  0.00           C
ATOM  10233 8C21 POPEm 381     110.034  15.985  61.692  1.00  0.00           C
ATOM  10237  C33 POPEm 381     129.134  19.265  65.842  1.00  0.00           C
ATOM  10240  C34 POPEm 381     127.784  18.595  65.542  1.00  0.00           C
ATOM  10243  C35 POPEm 381     127.534  18.355  64.052  1.00  0.00           C
ATOM  10246  C36 POPEm 381     126.454  17.285  63.852  1.00  0.00           C
ATOM  10249  C37 POPEm 381     126.084  17.025  62.382  1.00  0.00           C
ATOM  10252  C38 POPEm 381     124.964  15.985  62.232  1.00  0.00           C
ATOM  10255  C39 POPEm 381     125.384  14.565  62.612  1.00  0.00           C
ATOM  10258 0C31 POPEm 381     124.204  13.645  62.932  1.00  0.00           C
ATOM  10261 1C31 POPEm 381     124.665  12.315  63.552  1.00  0.00           C
ATOM  10264 2C31 POPEm 381     123.665  11.715  64.552  1.00  0.00           C
ATOM  10267 3C31 POPEm 381     124.385  11.165  65.792  1.00  0.00           C
ATOM  10270 4C31 POPEm 381     123.455  10.715  66.912  1.00  0.00           C
ATOM  10273 5C31 POPEm 381     124.265  10.295  68.142  1.00  0.00           C
ATOM  10276 6C31 POPEm 381     123.425  10.105  69.402  1.00  0.00           C
ATOM  10280  NH3 POPEn 382      54.425 135.814  31.922  1.00  0.00           N
ATOM  10284  C12 POPEn 382      54.135 134.503  32.592  1.00  0.00           C
ATOM  10287  C11 POPEn 382      52.765 134.544  33.302  1.00  0.00           C
ATOM  10290  P   POPEn 382      52.005 131.995  33.172  1.00  0.00           P
ATOM  10291  O13 POPEn 382      50.885 131.374  33.922  1.00  0.00           O
ATOM  10292  O14 POPEn 382      51.705 132.284  31.742  1.00  0.00           O
ATOM  10293  O11 POPEn 382      53.325 131.144  33.202  1.00  0.00           O
ATOM  10294  O12 POPEn 382      52.475 133.294  33.912  1.00  0.00           O
ATOM  10295  C1  POPEn 382      53.375 129.743  32.902  1.00  0.00           C
ATOM  10298  C2  POPEn 382      52.815 128.885  34.052  1.00  0.00           C
ATOM  10300  O21 POPEn 382      53.745 127.824  34.322  1.00  0.00           O
ATOM  10301  C21 POPEn 382      53.735 127.224  35.512  1.00  0.00           C
ATOM  10302  O22 POPEn 382      53.965 126.025  35.642  1.00  0.00           O
ATOM  10303  C22 POPEn 382      53.405 128.143  36.682  1.00  0.00           C
ATOM  10306  C3  POPEn 382      51.465 128.264  33.632  1.00  0.00           C
ATOM  10309  O31 POPEn 382      50.825 127.524  34.702  1.00  0.00           O
ATOM  10310  C31 POPEn 382      50.195 126.424  34.302  1.00  0.00           C
ATOM  10311  O32 POPEn 382      50.175 126.005  33.152  1.00  0.00           O
ATOM  10312  C32 POPEn 382      49.585 125.675  35.482  1.00  0.00           C
ATOM  10315  C23 POPEn 382      53.885 127.594  38.052  1.00  0.00           C
ATOM  10318  C24 POPEn 382      53.265 128.414  39.192  1.00  0.00           C
ATOM  10321  C25 POPEn 382      53.895 128.105  40.562  1.00  0.00           C
ATOM  10324  C26 POPEn 382      52.855 128.163  41.702  1.00  0.00           C
ATOM  10327  C27 POPEn 382      53.485 128.214  43.102  1.00  0.00           C
ATOM  10330  C28 POPEn 382      52.495 127.854  44.242  1.00  0.00           C
ATOM  10333  C29 POPEn 382      51.195 128.613  44.162  1.00  0.00           C
ATOM  10335 0C21 POPEn 382      50.645 129.413  45.102  1.00  0.00           C
ATOM  10337 1C21 POPEn 382      51.175 129.775  46.462  1.00  0.00           C
ATOM  10340 2C21 POPEn 382      50.315 129.154  47.582  1.00  0.00           C
ATOM  10343 3C21 POPEn 382      50.535 129.805  48.952  1.00  0.00           C
ATOM  10346 4C21 POPEn 382      49.815 129.055  50.092  1.00  0.00           C
ATOM  10349 5C21 POPEn 382      48.285 129.165  50.032  1.00  0.00           C
ATOM  10352 6C21 POPEn 382      47.735 130.314  50.882  1.00  0.00           C
ATOM  10355 7C21 POPEn 382      46.235 130.534  50.702  1.00  0.00           C
ATOM  10358 8C21 POPEn 382      45.675 131.404  51.822  1.00  0.00           C
ATOM  10362  C33 POPEn 382      48.135 125.256  35.152  1.00  0.00           C
ATOM  10365  C34 POPEn 382      47.635 124.055  35.952  1.00  0.00           C
ATOM  10368  C35 POPEn 382      47.215 124.334  37.402  1.00  0.00           C
ATOM  10371  C36 POPEn 382      46.635 123.056  38.042  1.00  0.00           C
ATOM  10374  C37 POPEn 382      45.715 123.305  39.242  1.00  0.00           C
ATOM  10377  C38 POPEn 382      44.895 122.045  39.562  1.00  0.00           C
ATOM  10380  C39 POPEn 382      43.855 122.244  40.662  1.00  0.00           C
ATOM  10383 0C31 POPEn 382      44.445 122.346  42.072  1.00  0.00           C
ATOM  10386 1C31 POPEn 382      43.465 121.775  43.102  1.00  0.00           C
ATOM  10389 2C31 POPEn 382      43.795 122.085  44.562  1.00  0.00           C
ATOM  10392 3C31 POPEn 382      44.875 121.195  45.182  1.00  0.00           C
ATOM  10395 4C31 POPEn 382      44.765 121.175  46.712  1.00  0.00           C
ATOM  10398 5C31 POPEn 382      45.895 120.396  47.382  1.00  0.00           C
ATOM  10401 6C31 POPEn 382      45.475 119.744  48.702  1.00  0.00           C
ATOM  10405  NH3 POPEo 383      -0.244  34.765  36.252  1.00  0.00           N
ATOM  10409  C12 POPEo 383      -0.375  34.514  34.772  1.00  0.00           C
ATOM  10412  C11 POPEo 383      -1.014  33.155  34.402  1.00  0.00           C
ATOM  10415  P   POPEo 383      -0.275  30.775  33.522  1.00  0.00           P
ATOM  10416  O13 POPEo 383      -1.275  30.665  32.442  1.00  0.00           O
ATOM  10417  O14 POPEo 383       1.036  30.105  33.332  1.00  0.00           O
ATOM  10418  O11 POPEo 383      -0.914  30.235  34.882  1.00  0.00           O
ATOM  10419  O12 POPEo 383      -0.014  32.295  33.872  1.00  0.00           O
ATOM  10420  C1  POPEo 383      -0.264  30.525  36.132  1.00  0.00           C
ATOM  10423  C2  POPEo 383       0.306  29.255  36.812  1.00  0.00           C
ATOM  10425  O21 POPEo 383       0.516  29.515  38.222  1.00  0.00           O
ATOM  10426  C21 POPEo 383       1.586  30.245  38.532  1.00  0.00           C
ATOM  10427  O22 POPEo 383       2.295  30.855  37.762  1.00  0.00           O
ATOM  10428  C22 POPEo 383       1.765  30.255  40.042  1.00  0.00           C
ATOM  10431  C3  POPEo 383       1.556  28.645  36.092  1.00  0.00           C
ATOM  10434  O31 POPEo 383       2.265  27.775  37.002  1.00  0.00           O
ATOM  10435  C31 POPEo 383       2.995  26.835  36.442  1.00  0.00           C
ATOM  10436  O32 POPEo 383       3.035  26.585  35.242  1.00  0.00           O
ATOM  10437  C32 POPEo 383       3.865  26.175  37.502  1.00  0.00           C
ATOM  10440  C23 POPEo 383       1.794  31.685  40.602  1.00  0.00           C
ATOM  10443  C24 POPEo 383       1.516  31.695  42.102  1.00  0.00           C
ATOM  10446  C25 POPEo 383       1.376  33.104  42.672  1.00  0.00           C
ATOM  10449  C26 POPEo 383       0.735  33.115  44.062  1.00  0.00           C
ATOM  10452  C27 POPEo 383       0.776  34.514  44.702  1.00  0.00           C
ATOM  10455  C28 POPEo 383       0.226  34.556  46.142  1.00  0.00           C
ATOM  10458  C29 POPEo 383      -1.275  34.435  46.202  1.00  0.00           C
ATOM  10460 0C21 POPEo 383      -2.124  35.174  46.952  1.00  0.00           C
ATOM  10462 1C21 POPEo 383      -1.804  36.255  47.942  1.00  0.00           C
ATOM  10465 2C21 POPEo 383      -2.735  36.125  49.162  1.00  0.00           C
ATOM  10468 3C21 POPEo 383      -2.565  37.235  50.212  1.00  0.00           C
ATOM  10471 4C21 POPEo 383      -3.404  36.955  51.472  1.00  0.00           C
ATOM  10474 5C21 POPEo 383      -3.114  37.925  52.622  1.00  0.00           C
ATOM  10477 6C21 POPEo 383      -1.814  37.595  53.372  1.00  0.00           C
ATOM  10480 7C21 POPEo 383      -1.415  38.686  54.372  1.00  0.00           C
ATOM  10483 8C21 POPEo 383      -0.275  38.275  55.292  1.00  0.00           C
ATOM  10487  C33 POPEo 383       5.245  26.875  37.582  1.00  0.00           C
ATOM  10490  C34 POPEo 383       6.255  26.145  38.482  1.00  0.00           C
ATOM  10493  C35 POPEo 383       5.784  25.925  39.932  1.00  0.00           C
ATOM  10496  C36 POPEo 383       5.474  27.235  40.662  1.00  0.00           C
ATOM  10499  C37 POPEo 383       5.425  27.065  42.192  1.00  0.00           C
ATOM  10502  C38 POPEo 383       5.595  28.395  42.932  1.00  0.00           C
ATOM  10505  C39 POPEo 383       5.985  28.195  44.402  1.00  0.00           C
ATOM  10508 0C31 POPEo 383       4.835  27.735  45.312  1.00  0.00           C
ATOM  10511 1C31 POPEo 383       5.294  27.525  46.752  1.00  0.00           C
ATOM  10514 2C31 POPEo 383       4.135  27.185  47.692  1.00  0.00           C
ATOM  10517 3C31 POPEo 383       4.555  27.056  49.162  1.00  0.00           C
ATOM  10520 4C31 POPEo 383       4.905  28.405  49.812  1.00  0.00           C
ATOM  10523 5C31 POPEo 383       4.844  28.355  51.352  1.00  0.00           C
ATOM  10526 6C31 POPEo 383       5.015  29.735  52.002  1.00  0.00           C
ATOM  10530  NH3 POPEp 384      20.925  79.495  31.542  1.00  0.00           N
ATOM  10534  C12 POPEp 384      19.475  79.404  31.142  1.00  0.00           C
ATOM  10537  C11 POPEp 384      18.945  77.945  31.162  1.00  0.00           C
ATOM  10540  P   POPEp 384      16.975  76.505  30.202  1.00  0.00           P
ATOM  10541  O13 POPEp 384      16.105  76.785  29.042  1.00  0.00           O
ATOM  10542  O14 POPEp 384      18.075  75.526  30.022  1.00  0.00           O
ATOM  10543  O11 POPEp 384      16.055  76.056  31.392  1.00  0.00           O
ATOM  10544  O12 POPEp 384      17.595  77.895  30.682  1.00  0.00           O
ATOM  10545  C1  POPEp 384      14.725  76.575  31.492  1.00  0.00           C
ATOM  10548  C2  POPEp 384      14.175  76.316  32.912  1.00  0.00           C
ATOM  10550  O21 POPEp 384      13.185  77.335  33.252  1.00  0.00           O
ATOM  10551  C21 POPEp 384      12.175  76.885  34.002  1.00  0.00           C
ATOM  10552  O22 POPEp 384      11.825  75.736  34.142  1.00  0.00           O
ATOM  10553  C22 POPEp 384      11.515  78.076  34.702  1.00  0.00           C
ATOM  10556  C3  POPEp 384      15.355  76.424  33.902  1.00  0.00           C
ATOM  10559  O31 POPEp 384      14.875  76.674  35.222  1.00  0.00           O
ATOM  10560  C31 POPEp 384      15.535  77.486  35.982  1.00  0.00           C
ATOM  10561  O32 POPEp 384      16.515  78.146  35.682  1.00  0.00           O
ATOM  10562  C32 POPEp 384      14.825  77.496  37.322  1.00  0.00           C
ATOM  10565  C23 POPEp 384      11.265  77.825  36.212  1.00  0.00           C
ATOM  10568  C24 POPEp 384      10.395  78.935  36.822  1.00  0.00           C
ATOM  10571  C25 POPEp 384      10.255  78.846  38.352  1.00  0.00           C
ATOM  10574  C26 POPEp 384      11.275  79.715  39.102  1.00  0.00           C
ATOM  10577  C27 POPEp 384      10.835  80.055  40.542  1.00  0.00           C
ATOM  10580  C28 POPEp 384      11.675  81.174  41.182  1.00  0.00           C
ATOM  10583  C29 POPEp 384      11.425  82.524  40.552  1.00  0.00           C
ATOM  10585 0C21 POPEp 384      11.175  83.686  41.192  1.00  0.00           C
ATOM  10587 1C21 POPEp 384      11.165  83.934  42.672  1.00  0.00           C
ATOM  10590 2C21 POPEp 384      11.735  85.345  42.942  1.00  0.00           C
ATOM  10593 3C21 POPEp 384      11.865  85.705  44.432  1.00  0.00           C
ATOM  10596 4C21 POPEp 384      12.355  87.156  44.602  1.00  0.00           C
ATOM  10599 5C21 POPEp 384      12.565  87.555  46.072  1.00  0.00           C
ATOM  10602 6C21 POPEp 384      13.845  86.946  46.652  1.00  0.00           C
ATOM  10605 7C21 POPEp 384      14.155  87.445  48.072  1.00  0.00           C
ATOM  10608 8C21 POPEp 384      15.475  86.916  48.612  1.00  0.00           C
ATOM  10612  C33 POPEp 384      15.695  76.905  38.432  1.00  0.00           C
ATOM  10615  C34 POPEp 384      14.915  76.885  39.732  1.00  0.00           C
ATOM  10618  C35 POPEp 384      15.815  76.635  40.932  1.00  0.00           C
ATOM  10621  C36 POPEp 384      15.025  76.765  42.222  1.00  0.00           C
ATOM  10624  C37 POPEp 384      15.905  76.545  43.452  1.00  0.00           C
ATOM  10627  C38 POPEp 384      15.165  76.905  44.752  1.00  0.00           C
ATOM  10630  C39 POPEp 384      16.045  76.736  46.002  1.00  0.00           C
ATOM  10633 0C31 POPEp 384      16.655  75.335  46.112  1.00  0.00           C
ATOM  10636 1C31 POPEp 384      17.405  75.136  47.432  1.00  0.00           C
ATOM  10639 2C31 POPEp 384      18.345  73.915  47.402  1.00  0.00           C
ATOM  10642 3C31 POPEp 384      19.835  74.306  47.322  1.00  0.00           C
ATOM  10645 4C31 POPEp 384      20.335  75.035  48.582  1.00  0.00           C
ATOM  10648 5C31 POPEp 384      21.845  75.285  48.572  1.00  0.00           C
ATOM  10651 6C31 POPEp 384      22.315  76.025  49.832  1.00  0.00           C
ATOM  10655  NH3 POPEq 385       9.365  67.965  31.312  1.00  0.00           N
ATOM  10659  C12 POPEq 385       8.755  68.065  29.952  1.00  0.00           C
ATOM  10662  C11 POPEq 385       7.705  66.955  29.802  1.00  0.00           C
ATOM  10665  P   POPEq 385       5.845  68.416  28.682  1.00  0.00           P
ATOM  10666  O13 POPEq 385       6.455  69.556  27.972  1.00  0.00           O
ATOM  10667  O14 POPEq 385       4.575  67.924  28.132  1.00  0.00           O
ATOM  10668  O11 POPEq 385       5.715  68.825  30.222  1.00  0.00           O
ATOM  10669  O12 POPEq 385       6.855  67.205  28.702  1.00  0.00           O
ATOM  10670  C1  POPEq 385       4.655  68.286  31.012  1.00  0.00           C
ATOM  10673  C2  POPEq 385       4.095  69.354  31.982  1.00  0.00           C
ATOM  10675  O21 POPEq 385       2.665  69.255  31.942  1.00  0.00           O
ATOM  10676  C21 POPEq 385       2.045  69.705  33.022  1.00  0.00           C
ATOM  10677  O22 POPEq 385       1.446  70.765  33.102  1.00  0.00           O
ATOM  10678  C22 POPEq 385       2.135  68.685  34.162  1.00  0.00           C
ATOM  10681  C3  POPEq 385       4.575  70.806  31.632  1.00  0.00           C
ATOM  10684  O31 POPEq 385       4.145  71.785  32.602  1.00  0.00           O
ATOM  10685  C31 POPEq 385       4.755  71.725  33.782  1.00  0.00           C
ATOM  10686  O32 POPEq 385       5.685  70.986  34.042  1.00  0.00           O
ATOM  10687  C32 POPEq 385       4.075  72.665  34.772  1.00  0.00           C
ATOM  10690  C23 POPEq 385       1.316  69.104  35.402  1.00  0.00           C
ATOM  10693  C24 POPEq 385       1.076  67.924  36.372  1.00  0.00           C
ATOM  10696  C25 POPEq 385       2.325  67.365  37.072  1.00  0.00           C
ATOM  10699  C26 POPEq 385       1.965  66.255  38.062  1.00  0.00           C
ATOM  10702  C27 POPEq 385       3.155  65.835  38.932  1.00  0.00           C
ATOM  10705  C28 POPEq 385       2.775  64.975  40.162  1.00  0.00           C
ATOM  10708  C29 POPEq 385       2.565  63.525  39.812  1.00  0.00           C
ATOM  10710 0C21 POPEq 385       1.566  62.706  40.172  1.00  0.00           C
ATOM  10712 1C21 POPEq 385       0.366  63.036  41.012  1.00  0.00           C
ATOM  10715 2C21 POPEq 385       0.336  62.255  42.342  1.00  0.00           C
ATOM  10718 3C21 POPEq 385       0.926  63.015  43.532  1.00  0.00           C
ATOM  10721 4C21 POPEq 385       0.916  62.174  44.822  1.00  0.00           C
ATOM  10724 5C21 POPEq 385      -0.464  61.655  45.272  1.00  0.00           C
ATOM  10727 6C21 POPEq 385      -1.524  62.735  45.512  1.00  0.00           C
ATOM  10730 7C21 POPEq 385      -2.874  62.115  45.912  1.00  0.00           C
ATOM  10733 8C21 POPEq 385      -4.054  63.096  45.792  1.00  0.00           C
ATOM  10737  C33 POPEq 385       4.295  72.166  36.222  1.00  0.00           C
ATOM  10740  C34 POPEq 385       3.355  72.835  37.232  1.00  0.00           C
ATOM  10743  C35 POPEq 385       3.595  72.295  38.642  1.00  0.00           C
ATOM  10746  C36 POPEq 385       2.535  72.745  39.652  1.00  0.00           C
ATOM  10749  C37 POPEq 385       2.795  72.176  41.052  1.00  0.00           C
ATOM  10752  C38 POPEq 385       1.596  72.365  42.002  1.00  0.00           C
ATOM  10755  C39 POPEq 385       1.885  71.935  43.452  1.00  0.00           C
ATOM  10758 0C31 POPEq 385       2.315  70.465  43.582  1.00  0.00           C
ATOM  10761 1C31 POPEq 385       2.745  70.075  45.002  1.00  0.00           C
ATOM  10764 2C31 POPEq 385       3.295  68.645  45.052  1.00  0.00           C
ATOM  10767 3C31 POPEq 385       4.275  68.384  46.212  1.00  0.00           C
ATOM  10770 4C31 POPEq 385       3.685  68.685  47.602  1.00  0.00           C
ATOM  10773 5C31 POPEq 385       4.465  67.945  48.692  1.00  0.00           C
ATOM  10776 6C31 POPEq 385       4.155  68.426  50.112  1.00  0.00           C
ATOM  10780  NH3 POPEr 386      30.815  58.376  33.312  1.00  0.00           N
ATOM  10784  C12 POPEr 386      30.825  59.785  33.832  1.00  0.00           C
ATOM  10787  C11 POPEr 386      29.985  59.936  35.122  1.00  0.00           C
ATOM  10790  P   POPEr 386      27.365  59.825  34.742  1.00  0.00           P
ATOM  10791  O13 POPEr 386      27.285  61.194  35.272  1.00  0.00           O
ATOM  10792  O14 POPEr 386      27.155  59.705  33.292  1.00  0.00           O
ATOM  10793  O11 POPEr 386      26.355  58.904  35.542  1.00  0.00           O
ATOM  10794  O12 POPEr 386      28.775  59.185  35.062  1.00  0.00           O
ATOM  10795  C1  POPEr 386      25.785  59.285  36.782  1.00  0.00           C
ATOM  10798  C2  POPEr 386      26.565  58.694  37.982  1.00  0.00           C
ATOM  10800  O21 POPEr 386      25.775  58.855  39.172  1.00  0.00           O
ATOM  10801  C21 POPEr 386      25.725  60.055  39.722  1.00  0.00           C
ATOM  10802  O22 POPEr 386      26.275  61.064  39.312  1.00  0.00           O
ATOM  10803  C22 POPEr 386      24.835  59.996  40.952  1.00  0.00           C
ATOM  10806  C3  POPEr 386      28.035  59.206  38.102  1.00  0.00           C
ATOM  10809  O31 POPEr 386      28.635  58.974  39.402  1.00  0.00           O
ATOM  10810  C31 POPEr 386      29.785  59.645  39.552  1.00  0.00           C
ATOM  10811  O32 POPEr 386      30.265  60.416  38.752  1.00  0.00           O
ATOM  10812  C32 POPEr 386      30.405  59.285  40.892  1.00  0.00           C
ATOM  10815  C23 POPEr 386      24.685  61.396  41.572  1.00  0.00           C
ATOM  10818  C24 POPEr 386      24.165  61.344  43.002  1.00  0.00           C
ATOM  10821  C25 POPEr 386      24.265  62.724  43.652  1.00  0.00           C
ATOM  10824  C26 POPEr 386      24.155  62.675  45.172  1.00  0.00           C
ATOM  10827  C27 POPEr 386      24.245  64.075  45.792  1.00  0.00           C
ATOM  10830  C28 POPEr 386      24.325  64.035  47.322  1.00  0.00           C
ATOM  10833  C29 POPEr 386      24.155  65.405  47.922  1.00  0.00           C
ATOM  10835 0C21 POPEr 386      25.145  66.236  48.262  1.00  0.00           C
ATOM  10837 1C21 POPEr 386      26.625  66.005  48.072  1.00  0.00           C
ATOM  10840 2C21 POPEr 386      27.395  67.306  47.752  1.00  0.00           C
ATOM  10843 3C21 POPEr 386      27.485  68.255  48.952  1.00  0.00           C
ATOM  10846 4C21 POPEr 386      28.265  69.545  48.662  1.00  0.00           C
ATOM  10849 5C21 POPEr 386      28.215  70.545  49.822  1.00  0.00           C
ATOM  10852 6C21 POPEr 386      26.835  71.195  49.992  1.00  0.00           C
ATOM  10855 7C21 POPEr 386      26.715  72.085  51.232  1.00  0.00           C
ATOM  10858 8C21 POPEr 386      25.315  72.665  51.402  1.00  0.00           C
ATOM  10862  C33 POPEr 386      30.475  60.495  41.842  1.00  0.00           C
ATOM  10865  C34 POPEr 386      31.005  60.055  43.212  1.00  0.00           C
ATOM  10868  C35 POPEr 386      31.275  61.256  44.132  1.00  0.00           C
ATOM  10871  C36 POPEr 386      31.345  60.845  45.602  1.00  0.00           C
ATOM  10874  C37 POPEr 386      31.425  62.075  46.512  1.00  0.00           C
ATOM  10877  C38 POPEr 386      31.265  61.776  48.012  1.00  0.00           C
ATOM  10880  C39 POPEr 386      29.975  61.014  48.392  1.00  0.00           C
ATOM  10883 0C31 POPEr 386      28.675  61.635  47.852  1.00  0.00           C
ATOM  10886 1C31 POPEr 386      27.415  60.905  48.332  1.00  0.00           C
ATOM  10889 2C31 POPEr 386      27.095  61.175  49.812  1.00  0.00           C
ATOM  10892 3C31 POPEr 386      26.005  60.255  50.362  1.00  0.00           C
ATOM  10895 4C31 POPEr 386      25.935  60.326  51.902  1.00  0.00           C
ATOM  10898 5C31 POPEr 386      25.065  59.216  52.522  1.00  0.00           C
ATOM  10901 6C31 POPEr 386      25.665  58.665  53.822  1.00  0.00           C
ATOM  10905  NH3 POPEs 387       6.925 103.716  72.122  1.00  0.00           N
ATOM  10909  C12 POPEs 387       7.775 104.846  72.632  1.00  0.00           C
ATOM  10912  C11 POPEs 387       9.275 104.586  72.382  1.00  0.00           C
ATOM  10915  P   POPEs 387      11.465 105.345  73.692  1.00  0.00           P
ATOM  10916  O13 POPEs 387      11.495 106.825  73.682  1.00  0.00           O
ATOM  10917  O14 POPEs 387      12.075 104.674  74.852  1.00  0.00           O
ATOM  10918  O11 POPEs 387      12.115 104.805  72.342  1.00  0.00           O
ATOM  10919  O12 POPEs 387       9.975 104.814  73.602  1.00  0.00           O
ATOM  10920  C1  POPEs 387      13.535 104.866  72.142  1.00  0.00           C
ATOM  10923  C2  POPEs 387      13.915 105.374  70.712  1.00  0.00           C
ATOM  10925  O21 POPEs 387      15.325 105.164  70.482  1.00  0.00           O
ATOM  10926  C21 POPEs 387      16.175 105.895  71.182  1.00  0.00           C
ATOM  10927  O22 POPEs 387      15.895 106.785  71.972  1.00  0.00           O
ATOM  10928  C22 POPEs 387      17.605 105.545  70.772  1.00  0.00           C
ATOM  10931  C3  POPEs 387      13.435 106.855  70.452  1.00  0.00           C
ATOM  10934  O31 POPEs 387      14.225 107.576  69.462  1.00  0.00           O
ATOM  10935  C31 POPEs 387      13.745 107.606  68.222  1.00  0.00           C
ATOM  10936  O32 POPEs 387      12.705 107.075  67.872  1.00  0.00           O
ATOM  10937  C32 POPEs 387      14.715 108.376  67.292  1.00  0.00           C
ATOM  10940  C23 POPEs 387      18.015 106.305  69.482  1.00  0.00           C
ATOM  10943  C24 POPEs 387      19.415 105.935  68.982  1.00  0.00           C
ATOM  10946  C25 POPEs 387      19.795 106.636  67.662  1.00  0.00           C
ATOM  10949  C26 POPEs 387      18.735 106.475  66.562  1.00  0.00           C
ATOM  10952  C27 POPEs 387      19.275 106.764  65.162  1.00  0.00           C
ATOM  10955  C28 POPEs 387      18.185 106.665  64.082  1.00  0.00           C
ATOM  10958  C29 POPEs 387      17.785 105.246  63.762  1.00  0.00           C
ATOM  10960 0C21 POPEs 387      17.785 104.706  62.532  1.00  0.00           C
ATOM  10962 1C21 POPEs 387      18.215 105.415  61.282  1.00  0.00           C
ATOM  10965 2C21 POPEs 387      18.485 104.465  60.112  1.00  0.00           C
ATOM  10968 3C21 POPEs 387      19.075 105.184  58.892  1.00  0.00           C
ATOM  10971 4C21 POPEs 387      19.625 104.215  57.832  1.00  0.00           C
ATOM  10974 5C21 POPEs 387      18.545 103.424  57.092  1.00  0.00           C
ATOM  10977 6C21 POPEs 387      19.135 102.275  56.272  1.00  0.00           C
ATOM  10980 7C21 POPEs 387      18.115 101.574  55.372  1.00  0.00           C
ATOM  10983 8C21 POPEs 387      18.665 100.304  54.732  1.00  0.00           C
ATOM  10987  C33 POPEs 387      14.015 108.965  66.032  1.00  0.00           C
ATOM  10990  C34 POPEs 387      14.985 109.404  64.912  1.00  0.00           C
ATOM  10993  C35 POPEs 387      14.265 109.976  63.672  1.00  0.00           C
ATOM  10996  C36 POPEs 387      15.235 110.435  62.552  1.00  0.00           C
ATOM  10999  C37 POPEs 387      14.535 111.244  61.442  1.00  0.00           C
ATOM  11002  C38 POPEs 387      15.485 112.095  60.572  1.00  0.00           C
ATOM  11005  C39 POPEs 387      16.165 111.326  59.432  1.00  0.00           C
ATOM  11008 0C31 POPEs 387      17.215 112.156  58.652  1.00  0.00           C
ATOM  11011 1C31 POPEs 387      16.625 113.215  57.702  1.00  0.00           C
ATOM  11014 2C31 POPEs 387      17.675 114.225  57.172  1.00  0.00           C
ATOM  11017 3C31 POPEs 387      18.795 113.625  56.302  1.00  0.00           C
ATOM  11020 4C31 POPEs 387      18.375 113.316  54.862  1.00  0.00           C
ATOM  11023 5C31 POPEs 387      19.575 112.944  53.962  1.00  0.00           C
ATOM  11026 6C31 POPEs 387      19.245 112.965  52.472  1.00  0.00           C
ATOM  11030  NH3 POPEt 388     110.695 103.005  33.372  1.00  0.00           N
ATOM  11034  C12 POPEt 388     109.924 101.806  33.852  1.00  0.00           C
ATOM  11037  C11 POPEt 388     110.454 101.174  35.162  1.00  0.00           C
ATOM  11040  P   POPEt 388     113.035 101.706  35.122  1.00  0.00           P
ATOM  11041  O13 POPEt 388     113.275 102.185  33.722  1.00  0.00           O
ATOM  11042  O14 POPEt 388     114.145 101.154  35.892  1.00  0.00           O
ATOM  11043  O11 POPEt 388     112.455 102.965  35.902  1.00  0.00           O
ATOM  11044  O12 POPEt 388     111.805 100.736  35.092  1.00  0.00           O
ATOM  11045  C1  POPEt 388     112.334 102.896  37.332  1.00  0.00           C
ATOM  11048  C2  POPEt 388     113.315 103.885  38.022  1.00  0.00           C
ATOM  11050  O21 POPEt 388     113.304 103.716  39.452  1.00  0.00           O
ATOM  11051  C21 POPEt 388     112.205 103.955  40.132  1.00  0.00           C
ATOM  11052  O22 POPEt 388     111.125 104.306  39.672  1.00  0.00           O
ATOM  11053  C22 POPEt 388     112.515 103.716  41.612  1.00  0.00           C
ATOM  11056  C3  POPEt 388     113.035 105.355  37.562  1.00  0.00           C
ATOM  11059  O31 POPEt 388     113.425 106.344  38.532  1.00  0.00           O
ATOM  11060  C31 POPEt 388     112.505 107.264  38.862  1.00  0.00           C
ATOM  11061  O32 POPEt 388     111.385 107.325  38.402  1.00  0.00           O
ATOM  11062  C32 POPEt 388     113.055 108.185  39.952  1.00  0.00           C
ATOM  11065  C23 POPEt 388     111.284 103.876  42.542  1.00  0.00           C
ATOM  11068  C24 POPEt 388     111.555 103.336  43.952  1.00  0.00           C
ATOM  11071  C25 POPEt 388     110.275 103.225  44.802  1.00  0.00           C
ATOM  11074  C26 POPEt 388     110.475 102.366  46.052  1.00  0.00           C
ATOM  11077  C27 POPEt 388     109.244 102.336  46.962  1.00  0.00           C
ATOM  11080  C28 POPEt 388     109.445 101.455  48.222  1.00  0.00           C
ATOM  11083  C29 POPEt 388     109.514  99.986  47.882  1.00  0.00           C
ATOM  11085 0C21 POPEt 388     109.905  99.015  48.732  1.00  0.00           C
ATOM  11087 1C21 POPEt 388     110.295  99.215  50.172  1.00  0.00           C
ATOM  11090 2C21 POPEt 388     109.094  99.495  51.112  1.00  0.00           C
ATOM  11093 3C21 POPEt 388     108.045  98.376  51.102  1.00  0.00           C
ATOM  11096 4C21 POPEt 388     106.865  98.646  52.042  1.00  0.00           C
ATOM  11099 5C21 POPEt 388     105.885  97.476  52.072  1.00  0.00           C
ATOM  11102 6C21 POPEt 388     104.605  97.756  52.872  1.00  0.00           C
ATOM  11105 7C21 POPEt 388     103.665  96.535  52.842  1.00  0.00           C
ATOM  11108 8C21 POPEt 388     102.324  96.725  53.552  1.00  0.00           C
ATOM  11112  C33 POPEt 388     112.235 108.084  41.262  1.00  0.00           C
ATOM  11115  C34 POPEt 388     113.085 107.765  42.492  1.00  0.00           C
ATOM  11118  C35 POPEt 388     112.264 107.585  43.772  1.00  0.00           C
ATOM  11121  C36 POPEt 388     113.055 107.025  44.962  1.00  0.00           C
ATOM  11124  C37 POPEt 388     112.135 106.525  46.082  1.00  0.00           C
ATOM  11127  C38 POPEt 388     112.835 105.545  47.042  1.00  0.00           C
ATOM  11130  C39 POPEt 388     111.955 105.126  48.232  1.00  0.00           C
ATOM  11133 0C31 POPEt 388     111.785 106.256  49.252  1.00  0.00           C
ATOM  11136 1C31 POPEt 388     111.055 105.845  50.532  1.00  0.00           C
ATOM  11139 2C31 POPEt 388     110.975 107.025  51.512  1.00  0.00           C
ATOM  11142 3C31 POPEt 388     109.975 106.834  52.652  1.00  0.00           C
ATOM  11145 4C31 POPEt 388     110.255 105.626  53.542  1.00  0.00           C
ATOM  11148 5C31 POPEt 388     109.455 105.666  54.842  1.00  0.00           C
ATOM  11151 6C31 POPEt 388     109.824 104.535  55.802  1.00  0.00           C
ATOM  11155  NH3 POPEu 389      13.375  36.285  36.342  1.00  0.00           N
ATOM  11159  C12 POPEu 389      14.485  37.115  35.792  1.00  0.00           C
ATOM  11162  C11 POPEu 389      15.475  37.695  36.822  1.00  0.00           C
ATOM  11165  P   POPEu 389      16.725  39.475  35.292  1.00  0.00           P
ATOM  11166  O13 POPEu 389      17.765  39.365  34.252  1.00  0.00           O
ATOM  11167  O14 POPEu 389      15.375  39.694  34.742  1.00  0.00           O
ATOM  11168  O11 POPEu 389      17.085  40.635  36.322  1.00  0.00           O
ATOM  11169  O12 POPEu 389      16.665  38.145  36.162  1.00  0.00           O
ATOM  11170  C1  POPEu 389      18.325  40.475  37.042  1.00  0.00           C
ATOM  11173  C2  POPEu 389      18.265  40.795  38.572  1.00  0.00           C
ATOM  11175  O21 POPEu 389      17.525  39.785  39.262  1.00  0.00           O
ATOM  11176  C21 POPEu 389      16.235  39.915  39.432  1.00  0.00           C
ATOM  11177  O22 POPEu 389      15.485  40.715  38.902  1.00  0.00           O
ATOM  11178  C22 POPEu 389      15.835  38.875  40.472  1.00  0.00           C
ATOM  11181  C3  POPEu 389      17.955  42.255  39.042  1.00  0.00           C
ATOM  11184  O31 POPEu 389      17.885  42.325  40.492  1.00  0.00           O
ATOM  11185  C31 POPEu 389      19.065  42.275  41.112  1.00  0.00           C
ATOM  11186  O32 POPEu 389      20.145  42.325  40.552  1.00  0.00           O
ATOM  11187  C32 POPEu 389      18.835  42.236  42.612  1.00  0.00           C
ATOM  11190  C23 POPEu 389      14.355  38.974  40.872  1.00  0.00           C
ATOM  11193  C24 POPEu 389      14.005  38.035  42.022  1.00  0.00           C
ATOM  11196  C25 POPEu 389      14.465  38.556  43.392  1.00  0.00           C
ATOM  11199  C26 POPEu 389      13.955  37.674  44.542  1.00  0.00           C
ATOM  11202  C27 POPEu 389      14.235  38.264  45.932  1.00  0.00           C
ATOM  11205  C28 POPEu 389      15.025  37.295  46.832  1.00  0.00           C
ATOM  11208  C29 POPEu 389      15.355  37.916  48.162  1.00  0.00           C
ATOM  11210 0C21 POPEu 389      15.545  37.255  49.312  1.00  0.00           C
ATOM  11212 1C21 POPEu 389      15.435  35.764  49.532  1.00  0.00           C
ATOM  11215 2C21 POPEu 389      16.745  34.986  49.282  1.00  0.00           C
ATOM  11218 3C21 POPEu 389      16.775  33.694  50.112  1.00  0.00           C
ATOM  11221 4C21 POPEu 389      18.035  32.846  49.902  1.00  0.00           C
ATOM  11224 5C21 POPEu 389      18.135  32.174  48.512  1.00  0.00           C
ATOM  11227 6C21 POPEu 389      16.925  31.295  48.162  1.00  0.00           C
ATOM  11230 7C21 POPEu 389      17.245  30.265  47.072  1.00  0.00           C
ATOM  11233 8C21 POPEu 389      16.005  29.535  46.552  1.00  0.00           C
ATOM  11237  C33 POPEu 389      19.195  40.876  43.242  1.00  0.00           C
ATOM  11240  C34 POPEu 389      18.655  40.674  44.662  1.00  0.00           C
ATOM  11243  C35 POPEu 389      19.155  41.725  45.662  1.00  0.00           C
ATOM  11246  C36 POPEu 389      18.415  41.695  47.002  1.00  0.00           C
ATOM  11249  C37 POPEu 389      19.015  42.685  48.002  1.00  0.00           C
ATOM  11252  C38 POPEu 389      18.105  42.995  49.192  1.00  0.00           C
ATOM  11255  C39 POPEu 389      17.575  41.755  49.932  1.00  0.00           C
ATOM  11258 0C31 POPEu 389      17.015  42.166  51.292  1.00  0.00           C
ATOM  11261 1C31 POPEu 389      16.335  41.025  52.052  1.00  0.00           C
ATOM  11264 2C31 POPEu 389      15.855  41.445  53.452  1.00  0.00           C
ATOM  11267 3C31 POPEu 389      16.985  41.846  54.422  1.00  0.00           C
ATOM  11270 4C31 POPEu 389      17.985  40.715  54.712  1.00  0.00           C
ATOM  11273 5C31 POPEu 389      18.845  41.005  55.942  1.00  0.00           C
ATOM  11276 6C31 POPEu 389      19.765  39.845  56.322  1.00  0.00           C
ATOM  11280  NH3 POPEv 390      95.955  72.626  73.022  1.00  0.00           N
ATOM  11284  C12 POPEv 390      96.445  71.465  73.822  1.00  0.00           C
ATOM  11287  C11 POPEv 390      95.284  70.515  74.102  1.00  0.00           C
ATOM  11290  P   POPEv 390      94.875  68.195  75.162  1.00  0.00           P
ATOM  11291  O13 POPEv 390      95.445  67.255  76.162  1.00  0.00           O
ATOM  11292  O14 POPEv 390      93.465  68.615  75.372  1.00  0.00           O
ATOM  11293  O11 POPEv 390      95.005  67.505  73.742  1.00  0.00           O
ATOM  11294  O12 POPEv 390      95.745  69.494  74.992  1.00  0.00           O
ATOM  11295  C1  POPEv 390      96.305  67.354  73.162  1.00  0.00           C
ATOM  11298  C2  POPEv 390      96.245  67.626  71.642  1.00  0.00           C
ATOM  11300  O21 POPEv 390      95.135  66.895  71.062  1.00  0.00           O
ATOM  11301  C21 POPEv 390      94.535  67.575  70.072  1.00  0.00           C
ATOM  11302  O22 POPEv 390      94.694  68.755  69.842  1.00  0.00           O
ATOM  11303  C22 POPEv 390      93.655  66.635  69.262  1.00  0.00           C
ATOM  11306  C3  POPEv 390      97.585  67.205  70.982  1.00  0.00           C
ATOM  11309  O31 POPEv 390      97.555  67.395  69.542  1.00  0.00           O
ATOM  11310  C31 POPEv 390      98.725  67.075  69.002  1.00  0.00           C
ATOM  11311  O32 POPEv 390      99.715  66.725  69.632  1.00  0.00           O
ATOM  11312  C32 POPEv 390      98.684  67.195  67.492  1.00  0.00           C
ATOM  11315  C23 POPEv 390      94.185  66.475  67.822  1.00  0.00           C
ATOM  11318  C24 POPEv 390      93.425  65.396  67.052  1.00  0.00           C
ATOM  11321  C25 POPEv 390      92.025  65.806  66.552  1.00  0.00           C
ATOM  11324  C26 POPEv 390      92.025  66.986  65.562  1.00  0.00           C
ATOM  11327  C27 POPEv 390      91.025  66.785  64.412  1.00  0.00           C
ATOM  11330  C28 POPEv 390      90.935  67.965  63.432  1.00  0.00           C
ATOM  11333  C29 POPEv 390      89.945  67.655  62.332  1.00  0.00           C
ATOM  11335 0C21 POPEv 390      89.644  68.426  61.272  1.00  0.00           C
ATOM  11337 1C21 POPEv 390      90.214  69.785  60.962  1.00  0.00           C
ATOM  11340 2C21 POPEv 390      89.195  70.765  60.352  1.00  0.00           C
ATOM  11343 3C21 POPEv 390      88.055  71.145  61.312  1.00  0.00           C
ATOM  11346 4C21 POPEv 390      87.315  72.424  60.872  1.00  0.00           C
ATOM  11349 5C21 POPEv 390      86.125  72.755  61.782  1.00  0.00           C
ATOM  11352 6C21 POPEv 390      85.594  74.174  61.582  1.00  0.00           C
ATOM  11355 7C21 POPEv 390      84.465  74.536  62.562  1.00  0.00           C
ATOM  11358 8C21 POPEv 390      84.215  76.035  62.682  1.00  0.00           C
ATOM  11362  C33 POPEv 390     100.045  66.776  66.902  1.00  0.00           C
ATOM  11365  C34 POPEv 390     100.214  67.095  65.412  1.00  0.00           C
ATOM  11368  C35 POPEv 390      99.274  66.236  64.572  1.00  0.00           C
ATOM  11371  C36 POPEv 390      99.705  66.075  63.112  1.00  0.00           C
ATOM  11374  C37 POPEv 390      98.845  64.975  62.492  1.00  0.00           C
ATOM  11377  C38 POPEv 390      99.234  64.425  61.112  1.00  0.00           C
ATOM  11380  C39 POPEv 390      98.385  63.166  60.882  1.00  0.00           C
ATOM  11383 0C31 POPEv 390      98.505  62.514  59.502  1.00  0.00           C
ATOM  11386 1C31 POPEv 390      98.975  61.056  59.582  1.00  0.00           C
ATOM  11389 2C31 POPEv 390      98.635  60.195  58.352  1.00  0.00           C
[truncated: 1,855,959 more chars]
