# Supplementary material for: Characterizing Membrane Association and Periplasmic Transfer of Bacterial Lipoproteins through Molecular Dynamics Simulations
Source: Structure. 2020 Apr 7;28(4):475–487.e3. doi: 10.1016/j.str.2020.01.012 (PMC7139219; doi:10.1016/j.str.2020.01.012)
Supplement: Data S3. Final Coordinates from Simulations (M–X), Related to Figure 3 [file mmc5.zip › M-X/MLTC-3-atomistic.pdb]

TITLE     Protein
REMARK    THIS IS A SIMULATION BOX
CRYST1  129.244  129.244  140.288  90.00  90.00  90.00 P 1           1
MODEL        1
ATOM      1  N   CYSTA   1      88.262  58.442  78.444  1.00  0.00           N
ATOM      3  CA  CYSTA   1      89.022  59.172  79.434  1.00  0.00           C
ATOM      5  C   CYSTA   1      89.252  58.412  80.704  1.00  0.00           C
ATOM      6  O   CYSTA   1      90.052  57.492  80.794  1.00  0.00           O
ATOM      7  CB  CYSTA   1      90.202  60.102  79.024  1.00  0.00           C
ATOM     10  SG  CYSTA   1      89.702  61.812  78.584  1.00  0.00           S
ATOM     11  C1  CYSTA   1      88.042  61.752  77.814  1.00  0.00           C
ATOM     14  CA1 CYSTA   1      88.612  57.452  77.614  1.00  0.00           C
ATOM     15  OA1 CYSTA   1      87.692  56.792  77.154  1.00  0.00           O
ATOM     16  CA2 CYSTA   1      90.012  57.212  77.134  1.00  0.00           C
ATOM     19  C11 CYSTA   1      87.962  61.592  76.274  1.00  0.00           C
ATOM     21  O11 CYSTA   1      87.762  60.222  75.864  1.00  0.00           O
ATOM     22  CX1 CYSTA   1      86.472  59.822  75.874  1.00  0.00           C
ATOM     23  OX1 CYSTA   1      85.932  59.242  76.804  1.00  0.00           O
ATOM     24  CX2 CYSTA   1      85.692  60.262  74.614  1.00  0.00           C
ATOM     27  C12 CYSTA   1      89.182  62.272  75.574  1.00  0.00           C
ATOM     30  O12 CYSTA   1      88.972  62.272  74.154  1.00  0.00           O
ATOM     31  CD1 CYSTA   1      89.482  61.222  73.534  1.00  0.00           C
ATOM     32  OD1 CYSTA   1      90.402  60.532  73.924  1.00  0.00           O
ATOM     33  CD2 CYSTA   1      88.562  60.942  72.354  1.00  0.00           C
ATOM     36  CA3 CYSTA   1      90.792  56.202  78.004  1.00  0.00           C
ATOM     39  CA4 CYSTA   1      92.272  56.582  78.204  1.00  0.00           C
ATOM     42  CA5 CYSTA   1      93.202  55.382  77.994  1.00  0.00           C
ATOM     45  CA6 CYSTA   1      93.262  55.042  76.504  1.00  0.00           C
ATOM     48  CA7 CYSTA   1      93.952  53.742  76.084  1.00  0.00           C
ATOM     51  CA8 CYSTA   1      93.692  53.452  74.594  1.00  0.00           C
ATOM     54  CA9 CYSTA   1      94.352  52.162  74.094  1.00  0.00           C
ATOM     57 0CA1 CYSTA   1      94.412  52.002  72.564  1.00  0.00           C
ATOM     60 1CA1 CYSTA   1      93.182  52.492  71.774  1.00  0.00           C
ATOM     63 2CA1 CYSTA   1      93.152  51.842  70.374  1.00  0.00           C
ATOM     66 3CA1 CYSTA   1      92.212  52.542  69.374  1.00  0.00           C
ATOM     69 4CA1 CYSTA   1      91.872  51.702  68.124  1.00  0.00           C
ATOM     72 5CA1 CYSTA   1      93.072  50.942  67.534  1.00  0.00           C
ATOM     75 6CA1 CYSTA   1      92.772  50.282  66.184  1.00  0.00           C
ATOM     79  CD3 CYSTA   1      89.142  59.932  71.354  1.00  0.00           C
ATOM     82  CD4 CYSTA   1      89.052  60.402  69.914  1.00  0.00           C
ATOM     85  CD5 CYSTA   1      89.422  59.272  68.954  1.00  0.00           C
ATOM     88  CD6 CYSTA   1      88.292  58.242  68.804  1.00  0.00           C
ATOM     91  CD7 CYSTA   1      88.792  56.812  68.644  1.00  0.00           C
ATOM     94  CD8 CYSTA   1      87.912  56.032  67.674  1.00  0.00           C
ATOM     97  CD9 CYSTA   1      88.672  54.852  67.074  1.00  0.00           C
ATOM    100 0CD1 CYSTA   1      87.782  54.102  66.084  1.00  0.00           C
ATOM    103 1CD1 CYSTA   1      88.572  53.502  64.914  1.00  0.00           C
ATOM    106 2CD1 CYSTA   1      87.592  52.782  63.994  1.00  0.00           C
ATOM    109 3CD1 CYSTA   1      88.252  51.922  62.914  1.00  0.00           C
ATOM    112 4CD1 CYSTA   1      87.222  51.072  62.154  1.00  0.00           C
ATOM    115 5CD1 CYSTA   1      86.412  50.162  63.084  1.00  0.00           C
ATOM    118 6CD1 CYSTA   1      85.542  49.142  62.364  1.00  0.00           C
ATOM    122  CX3 CYSTA   1      85.332  59.082  73.664  1.00  0.00           C
ATOM    125  CX4 CYSTA   1      84.432  59.392  72.424  1.00  0.00           C
ATOM    128  CX5 CYSTA   1      84.122  58.092  71.644  1.00  0.00           C
ATOM    131  CX6 CYSTA   1      83.072  58.052  70.494  1.00  0.00           C
ATOM    134  CX7 CYSTA   1      82.992  56.612  69.884  1.00  0.00           C
ATOM    137  CX8 CYSTA   1      82.282  56.302  68.534  1.00  0.00           C
ATOM    140  CX9 CYSTA   1      80.802  55.992  68.514  1.00  0.00           C
ATOM    142 0CX1 CYSTA   1      80.122  54.832  68.264  1.00  0.00           C
ATOM    144 1CX1 CYSTA   1      80.622  53.452  67.954  1.00  0.00           C
ATOM    147 2CX1 CYSTA   1      79.612  52.382  67.394  1.00  0.00           C
ATOM    150 3CX1 CYSTA   1      79.262  52.462  65.884  1.00  0.00           C
ATOM    153 4CX1 CYSTA   1      79.212  51.102  65.134  1.00  0.00           C
ATOM    156 5CX1 CYSTA   1      78.032  50.142  65.444  1.00  0.00           C
ATOM    159 6CX1 CYSTA   1      77.232  49.672  64.204  1.00  0.00           C
ATOM    162 7CX1 CYSTA   1      76.312  48.472  64.474  1.00  0.00           C
ATOM    165 8CX1 CYSTA   1      75.472  48.022  63.264  1.00  0.00           C
ATOM    169  N   SER A   2      88.512  58.782  81.754  1.00  0.00           N
ATOM    171  CA  SER A   2      88.772  60.082  82.344  1.00  0.00           C
ATOM    173  CB  SER A   2      87.902  61.302  81.944  1.00  0.00           C
ATOM    176  OG  SER A   2      88.662  62.482  82.204  1.00  0.00           O
ATOM    178  C   SER A   2      88.512  59.872  83.784  1.00  0.00           C
ATOM    179  O   SER A   2      87.522  59.262  84.174  1.00  0.00           O
ATOM    180  N   THR A   3      89.432  60.372  84.594  1.00  0.00           N
ATOM    182  CA  THR A   3      89.532  60.012  85.984  1.00  0.00           C
ATOM    184  CB  THR A   3      89.592  58.502  86.294  1.00  0.00           C
ATOM    186  OG1 THR A   3      88.302  58.072  86.654  1.00  0.00           O
ATOM    188  CG2 THR A   3      90.472  58.122  87.494  1.00  0.00           C
ATOM    192  C   THR A   3      90.762  60.702  86.444  1.00  0.00           C
ATOM    193  O   THR A   3      91.872  60.362  86.034  1.00  0.00           O
ATOM    194  N   THR A   4      90.632  61.752  87.264  1.00  0.00           N
ATOM    196  CA  THR A   4      91.772  62.432  87.874  1.00  0.00           C
ATOM    198  CB  THR A   4      92.682  61.482  88.664  1.00  0.00           C
ATOM    200  OG1 THR A   4      92.802  61.912  90.014  1.00  0.00           O
ATOM    202  CG2 THR A   4      94.082  61.232  88.084  1.00  0.00           C
ATOM    206  C   THR A   4      92.422  63.372  86.864  1.00  0.00           C
ATOM    207  O   THR A   4      93.492  63.952  87.014  1.00  0.00           O
ATOM    208  N   LYS A   5      91.652  63.672  85.824  1.00  0.00           N
ATOM    210  CA  LYS A   5      91.682  64.952  85.184  1.00  0.00           C
ATOM    212  CB  LYS A   5      92.282  64.912  83.744  1.00  0.00           C
ATOM    215  CG  LYS A   5      93.542  64.092  83.524  1.00  0.00           C
ATOM    218  CD  LYS A   5      94.062  64.392  82.104  1.00  0.00           C
ATOM    221  CE  LYS A   5      95.522  64.022  81.874  1.00  0.00           C
ATOM    224  NZ  LYS A   5      95.972  64.492  80.554  1.00  0.00           N
ATOM    228  C   LYS A   5      90.192  65.232  85.134  1.00  0.00           C
ATOM    229  O   LYS A   5      89.392  64.312  85.264  1.00  0.00           O
ATOM    230  N   LYS A   6      89.752  66.472  85.004  1.00  0.00           N
ATOM    232  CA  LYS A   6      90.462  67.592  84.444  1.00  0.00           C
ATOM    234  CB  LYS A   6      89.732  68.132  83.204  1.00  0.00           C
ATOM    237  CG  LYS A   6      90.102  67.242  82.014  1.00  0.00           C
ATOM    240  CD  LYS A   6      89.082  67.272  80.884  1.00  0.00           C
ATOM    243  CE  LYS A   6      89.202  68.552  80.074  1.00  0.00           C
ATOM    246  NZ  LYS A   6      88.672  68.352  78.724  1.00  0.00           N
ATOM    250  C   LYS A   6      90.992  68.632  85.364  1.00  0.00           C
ATOM    251  O   LYS A   6      90.512  68.802  86.484  1.00  0.00           O
ATOM    252  N   GLY A   7      92.022  69.322  84.844  1.00  0.00           N
ATOM    254  CA  GLY A   7      92.782  70.372  85.464  1.00  0.00           C
ATOM    257  C   GLY A   7      92.022  71.532  86.024  1.00  0.00           C
ATOM    258  O   GLY A   7      90.852  71.752  85.734  1.00  0.00           O
ATOM    259  N   ASP A   8      92.702  72.342  86.844  1.00  0.00           N
ATOM    261  CA  ASP A   8      94.152  72.372  86.904  1.00  0.00           C
ATOM    263  CB  ASP A   8      94.652  73.852  86.904  1.00  0.00           C
ATOM    266  CG  ASP A   8      94.592  74.512  85.524  1.00  0.00           C
ATOM    267  OD1 ASP A   8      95.282  75.562  85.344  1.00  0.00           O
ATOM    268  OD2 ASP A   8      93.792  74.082  84.654  1.00  0.00           O
ATOM    269  C   ASP A   8      94.672  71.522  88.064  1.00  0.00           C
ATOM    270  O   ASP A   8      95.882  71.422  88.284  1.00  0.00           O
ATOM    271  N   THR A   9      93.782  70.822  88.804  1.00  0.00           N
ATOM    273  CA  THR A   9      94.172  70.052  89.984  1.00  0.00           C
ATOM    275  CB  THR A   9      93.922  70.722  91.344  1.00  0.00           C
ATOM    277  OG1 THR A   9      93.692  72.122  91.224  1.00  0.00           O
ATOM    279  CG2 THR A   9      95.172  70.572  92.224  1.00  0.00           C
ATOM    283  C   THR A   9      93.502  68.692  89.974  1.00  0.00           C
ATOM    284  O   THR A   9      92.602  68.372  89.204  1.00  0.00           O
ATOM    285  N   TYR A  10      94.012  67.812  90.824  1.00  0.00           N
ATOM    287  CA  TYR A  10      93.532  66.482  91.114  1.00  0.00           C
ATOM    289  CB  TYR A  10      93.772  65.482  89.924  1.00  0.00           C
ATOM    292  CG  TYR A  10      95.092  64.722  89.794  1.00  0.00           C
ATOM    293  CD1 TYR A  10      95.462  63.712  90.704  1.00  0.00           C
ATOM    295  CE1 TYR A  10      96.482  62.792  90.404  1.00  0.00           C
ATOM    297  CZ  TYR A  10      97.112  62.832  89.164  1.00  0.00           C
ATOM    298  OH  TYR A  10      98.012  61.802  88.804  1.00  0.00           O
ATOM    300  CD2 TYR A  10      95.792  64.782  88.564  1.00  0.00           C
ATOM    302  CE2 TYR A  10      96.752  63.812  88.244  1.00  0.00           C
ATOM    304  C   TYR A  10      94.402  66.282  92.344  1.00  0.00           C
ATOM    305  O   TYR A  10      95.442  66.902  92.444  1.00  0.00           O
ATOM    306  N   ASN A  11      94.072  65.502  93.364  1.00  0.00           N
ATOM    308  CA  ASN A  11      92.842  64.842  93.754  1.00  0.00           C
ATOM    310  CB  ASN A  11      93.182  63.402  94.194  1.00  0.00           C
ATOM    313  CG  ASN A  11      94.352  63.232  95.174  1.00  0.00           C
ATOM    314  OD1 ASN A  11      94.812  62.102  95.304  1.00  0.00           O
ATOM    315  ND2 ASN A  11      94.882  64.272  95.854  1.00  0.00           N
ATOM    318  C   ASN A  11      92.172  65.552  94.934  1.00  0.00           C
ATOM    319  O   ASN A  11      91.592  64.922  95.814  1.00  0.00           O
ATOM    320  N   GLU A  12      92.392  66.872  95.014  1.00  0.00           N
ATOM    322  CA  GLU A  12      92.592  67.582  96.244  1.00  0.00           C
ATOM    324  CB  GLU A  12      93.922  68.392  96.024  1.00  0.00           C
ATOM    327  CG  GLU A  12      94.552  69.192  97.194  1.00  0.00           C
ATOM    330  CD  GLU A  12      96.002  69.642  96.934  1.00  0.00           C
ATOM    331  OE1 GLU A  12      96.732  69.872  97.954  1.00  0.00           O
ATOM    332  OE2 GLU A  12      96.402  69.832  95.764  1.00  0.00           O
ATOM    333  C   GLU A  12      91.322  68.372  96.614  1.00  0.00           C
ATOM    334  O   GLU A  12      90.342  68.322  95.874  1.00  0.00           O
ATOM    335  N   ALA A  13      91.362  69.172  97.714  1.00  0.00           N
ATOM    337  CA  ALA A  13      91.092  70.612  97.564  1.00  0.00           C
ATOM    339  CB  ALA A  13      91.602  70.972  96.114  1.00  0.00           C
ATOM    343  C   ALA A  13      89.662  71.132  98.044  1.00  0.00           C
ATOM    344  O   ALA A  13      88.682  71.072  97.314  1.00  0.00           O
ATOM    345  N   TRP A  14      89.432  71.682  99.294  1.00  0.00           N
ATOM    347  CA  TRP A  14      88.062  71.642  99.914  1.00  0.00           C
ATOM    349  CB  TRP A  14      87.762  70.112 100.234  1.00  0.00           C
ATOM    352  CG  TRP A  14      87.822  69.432 101.574  1.00  0.00           C
ATOM    353  CD1 TRP A  14      87.022  69.632 102.664  1.00  0.00           C
ATOM    355  NE1 TRP A  14      87.152  68.562 103.534  1.00  0.00           N
ATOM    357  CE2 TRP A  14      88.042  67.652 103.014  1.00  0.00           C
ATOM    358  CD2 TRP A  14      88.472  68.152 101.764  1.00  0.00           C
ATOM    359  CE3 TRP A  14      89.292  67.342 100.964  1.00  0.00           C
ATOM    361  CZ3 TRP A  14      89.712  66.092 101.444  1.00  0.00           C
ATOM    363  CZ2 TRP A  14      88.442  66.402 103.484  1.00  0.00           C
ATOM    365  CH2 TRP A  14      89.312  65.652 102.694  1.00  0.00           C
ATOM    367  C   TRP A  14      87.732  72.772 100.994  1.00  0.00           C
ATOM    368  O   TRP A  14      88.622  73.512 101.404  1.00  0.00           O
ATOM    369  N   VAL A  15      86.442  73.072 101.404  1.00  0.00           N
ATOM    371  CA  VAL A  15      85.962  74.282 102.214  1.00  0.00           C
ATOM    373  CB  VAL A  15      85.102  75.362 101.464  1.00  0.00           C
ATOM    375  CG1 VAL A  15      83.842  76.002 102.094  1.00  0.00           C
ATOM    379  CG2 VAL A  15      86.002  76.562 101.084  1.00  0.00           C
ATOM    383  C   VAL A  15      85.072  73.792 103.324  1.00  0.00           C
ATOM    384  O   VAL A  15      84.632  72.672 103.164  1.00  0.00           O
ATOM    385  N   LYS A  16      84.782  74.562 104.424  1.00  0.00           N
ATOM    387  CA  LYS A  16      83.722  74.242 105.394  1.00  0.00           C
ATOM    389  CB  LYS A  16      84.292  73.152 106.404  1.00  0.00           C
ATOM    392  CG  LYS A  16      84.472  71.722 105.814  1.00  0.00           C
ATOM    395  CD  LYS A  16      84.902  70.552 106.734  1.00  0.00           C
ATOM    398  CE  LYS A  16      84.032  69.302 106.514  1.00  0.00           C
ATOM    401  NZ  LYS A  16      84.422  68.192 107.404  1.00  0.00           N
ATOM    405  C   LYS A  16      82.872  75.322 106.204  1.00  0.00           C
ATOM    406  O   LYS A  16      82.202  74.812 107.094  1.00  0.00           O
ATOM    407  N   ASP A  17      82.782  76.712 105.984  1.00  0.00           N
ATOM    409  CA  ASP A  17      81.762  77.682 106.554  1.00  0.00           C
ATOM    411  CB  ASP A  17      81.412  77.472 108.074  1.00  0.00           C
ATOM    414  CG  ASP A  17      80.342  76.412 108.334  1.00  0.00           C
ATOM    415  OD1 ASP A  17      80.392  75.812 109.444  1.00  0.00           O
ATOM    416  OD2 ASP A  17      79.412  76.262 107.504  1.00  0.00           O
ATOM    417  C   ASP A  17      82.012  79.242 106.484  1.00  0.00           C
ATOM    418  O   ASP A  17      83.062  79.732 106.894  1.00  0.00           O
ATOM    419  N   THR A  18      80.952  80.062 106.134  1.00  0.00           N
ATOM    421  CA  THR A  18      80.682  81.482 106.534  1.00  0.00           C
ATOM    423  CB  THR A  18      81.732  82.572 106.224  1.00  0.00           C
ATOM    425  OG1 THR A  18      82.392  82.942 107.424  1.00  0.00           O
ATOM    427  CG2 THR A  18      81.202  83.922 105.694  1.00  0.00           C
ATOM    431  C   THR A  18      79.322  82.012 106.054  1.00  0.00           C
ATOM    432  O   THR A  18      78.992  81.982 104.874  1.00  0.00           O
ATOM    433  N   ASN A  19      78.472  82.522 106.994  1.00  0.00           N
ATOM    435  CA  ASN A  19      77.032  82.552 106.804  1.00  0.00           C
ATOM    437  CB  ASN A  19      76.302  81.842 107.974  1.00  0.00           C
ATOM    440  CG  ASN A  19      76.452  80.322 107.994  1.00  0.00           C
ATOM    441  OD1 ASN A  19      75.432  79.632 107.944  1.00  0.00           O
ATOM    442  ND2 ASN A  19      77.682  79.802 108.074  1.00  0.00           N
ATOM    445  C   ASN A  19      76.392  83.932 106.754  1.00  0.00           C
ATOM    446  O   ASN A  19      76.842  84.922 107.334  1.00  0.00           O
ATOM    447  N   GLY A  20      75.222  83.962 106.074  1.00  0.00           N
ATOM    449  CA  GLY A  20      74.142  84.932 106.194  1.00  0.00           C
ATOM    452  C   GLY A  20      72.982  84.242 105.534  1.00  0.00           C
ATOM    453  O   GLY A  20      73.102  83.862 104.374  1.00  0.00           O
ATOM    454  N   PHE A  21      71.862  83.972 106.254  1.00  0.00           N
ATOM    456  CA  PHE A  21      70.942  82.922 105.814  1.00  0.00           C
ATOM    458  CB  PHE A  21      70.172  83.242 104.494  1.00  0.00           C
ATOM    461  CG  PHE A  21      70.472  82.342 103.304  1.00  0.00           C
ATOM    462  CD1 PHE A  21      69.972  82.782 102.064  1.00  0.00           C
ATOM    464  CE1 PHE A  21      70.112  82.012 100.904  1.00  0.00           C
ATOM    466  CZ  PHE A  21      70.702  80.752 100.984  1.00  0.00           C
ATOM    468  CD2 PHE A  21      71.092  81.072 103.354  1.00  0.00           C
ATOM    470  CE2 PHE A  21      71.192  80.282 102.204  1.00  0.00           C
ATOM    472  C   PHE A  21      69.982  82.552 106.944  1.00  0.00           C
ATOM    473  O   PHE A  21      68.782  82.812 106.904  1.00  0.00           O
ATOM    474  N   ASP A  22      70.522  81.932 108.014  1.00  0.00           N
ATOM    476  CA  ASP A  22      69.842  81.482 109.224  1.00  0.00           C
ATOM    478  CB  ASP A  22      70.912  81.272 110.324  1.00  0.00           C
ATOM    481  CG  ASP A  22      71.622  79.952 110.084  1.00  0.00           C
ATOM    482  OD1 ASP A  22      70.952  79.032 109.564  1.00  0.00           O
ATOM    483  OD2 ASP A  22      72.792  79.822 110.524  1.00  0.00           O
ATOM    484  C   ASP A  22      68.662  82.282 109.754  1.00  0.00           C
ATOM    485  O   ASP A  22      67.542  81.772 109.754  1.00  0.00           O
ATOM    486  N   ILE A  23      68.842  83.532 110.224  1.00  0.00           N
ATOM    488  CA  ILE A  23      67.822  84.292 110.954  1.00  0.00           C
ATOM    490  CB  ILE A  23      68.352  85.632 111.484  1.00  0.00           C
ATOM    492  CG2 ILE A  23      69.772  85.362 112.034  1.00  0.00           C
ATOM    496  CG1 ILE A  23      68.292  86.802 110.444  1.00  0.00           C
ATOM    499  CD  ILE A  23      68.692  88.192 110.944  1.00  0.00           C
ATOM    503  C   ILE A  23      66.592  84.532 110.104  1.00  0.00           C
ATOM    504  O   ILE A  23      65.462  84.642 110.574  1.00  0.00           O
ATOM    505  N   LEU A  24      66.832  84.682 108.794  1.00  0.00           N
ATOM    507  CA  LEU A  24      65.862  85.022 107.804  1.00  0.00           C
ATOM    509  CB  LEU A  24      66.612  85.582 106.574  1.00  0.00           C
ATOM    512  CG  LEU A  24      65.872  86.742 105.884  1.00  0.00           C
ATOM    514  CD1 LEU A  24      64.472  86.332 105.424  1.00  0.00           C
ATOM    518  CD2 LEU A  24      65.772  87.972 106.794  1.00  0.00           C
ATOM    522  C   LEU A  24      65.012  83.812 107.494  1.00  0.00           C
ATOM    523  O   LEU A  24      63.782  83.872 107.524  1.00  0.00           O
ATOM    524  N   MET A  25      65.632  82.642 107.294  1.00  0.00           N
ATOM    526  CA  MET A  25      64.942  81.372 107.174  1.00  0.00           C
ATOM    528  CB  MET A  25      65.952  80.252 106.914  1.00  0.00           C
ATOM    531  CG  MET A  25      65.462  78.812 107.164  1.00  0.00           C
ATOM    534  SD  MET A  25      66.202  77.622 106.044  1.00  0.00           S
ATOM    535  CE  MET A  25      65.032  78.072 104.724  1.00  0.00           C
ATOM    539  C   MET A  25      64.072  80.972 108.344  1.00  0.00           C
ATOM    540  O   MET A  25      62.922  80.572 108.164  1.00  0.00           O
ATOM    541  N   GLY A  26      64.582  81.112 109.594  1.00  0.00           N
ATOM    543  CA  GLY A  26      63.812  80.782 110.794  1.00  0.00           C
ATOM    546  C   GLY A  26      62.632  81.692 111.014  1.00  0.00           C
ATOM    547  O   GLY A  26      61.652  81.312 111.654  1.00  0.00           O
ATOM    548  N   GLN A  27      62.682  82.912 110.464  1.00  0.00           N
ATOM    550  CA  GLN A  27      61.562  83.812 110.574  1.00  0.00           C
ATOM    552  CB  GLN A  27      62.002  85.282 110.774  1.00  0.00           C
ATOM    555  CG  GLN A  27      62.082  86.202 109.544  1.00  0.00           C
ATOM    558  CD  GLN A  27      62.432  87.612 110.014  1.00  0.00           C
ATOM    559  OE1 GLN A  27      61.632  88.542 109.984  1.00  0.00           O
ATOM    560  NE2 GLN A  27      63.692  87.772 110.444  1.00  0.00           N
ATOM    563  C   GLN A  27      60.662  83.702 109.364  1.00  0.00           C
ATOM    564  O   GLN A  27      59.472  83.972 109.474  1.00  0.00           O
ATOM    565  N   PHE A  28      61.152  83.252 108.194  1.00  0.00           N
ATOM    567  CA  PHE A  28      60.292  82.872 107.074  1.00  0.00           C
ATOM    569  CB  PHE A  28      61.132  82.462 105.824  1.00  0.00           C
ATOM    572  CG  PHE A  28      60.322  81.802 104.724  1.00  0.00           C
ATOM    573  CD1 PHE A  28      59.642  82.582 103.774  1.00  0.00           C
ATOM    575  CE1 PHE A  28      58.932  81.982 102.734  1.00  0.00           C
ATOM    577  CZ  PHE A  28      58.842  80.592 102.654  1.00  0.00           C
ATOM    579  CD2 PHE A  28      60.222  80.402 104.644  1.00  0.00           C
ATOM    581  CE2 PHE A  28      59.472  79.802 103.624  1.00  0.00           C
ATOM    583  C   PHE A  28      59.312  81.782 107.474  1.00  0.00           C
ATOM    584  O   PHE A  28      58.102  81.902 107.224  1.00  0.00           O
ATOM    585  N   ALA A  29      59.812  80.732 108.164  1.00  0.00           N
ATOM    587  CA  ALA A  29      58.992  79.762 108.844  1.00  0.00           C
ATOM    589  CB  ALA A  29      59.902  78.682 109.414  1.00  0.00           C
ATOM    593  C   ALA A  29      58.112  80.342 109.944  1.00  0.00           C
ATOM    594  O   ALA A  29      56.912  80.102 109.954  1.00  0.00           O
ATOM    595  N   HIS A  30      58.632  81.192 110.844  1.00  0.00           N
ATOM    597  CA  HIS A  30      57.782  81.832 111.854  1.00  0.00           C
ATOM    599  CB  HIS A  30      58.602  82.722 112.804  1.00  0.00           C
ATOM    602  ND1 HIS A  30      57.102  82.582 114.774  1.00  0.00           N
ATOM    603  CG  HIS A  30      57.722  83.362 113.824  1.00  0.00           C
ATOM    604  CE1 HIS A  30      56.362  83.422 115.464  1.00  0.00           C
ATOM    606  NE2 HIS A  30      56.452  84.682 114.994  1.00  0.00           N
ATOM    608  CD2 HIS A  30      57.332  84.662 113.944  1.00  0.00           C
ATOM    610  C   HIS A  30      56.642  82.662 111.274  1.00  0.00           C
ATOM    611  O   HIS A  30      55.502  82.602 111.724  1.00  0.00           O
ATOM    612  N   ASN A  31      56.902  83.442 110.214  1.00  0.00           N
ATOM    614  CA  ASN A  31      55.872  84.092 109.434  1.00  0.00           C
ATOM    616  CB  ASN A  31      56.472  85.002 108.334  1.00  0.00           C
ATOM    619  CG  ASN A  31      57.452  86.052 108.864  1.00  0.00           C
ATOM    620  OD1 ASN A  31      57.372  86.522 109.994  1.00  0.00           O
ATOM    621  ND2 ASN A  31      58.432  86.442 108.004  1.00  0.00           N
ATOM    624  C   ASN A  31      54.882  83.122 108.774  1.00  0.00           C
ATOM    625  O   ASN A  31      53.672  83.362 108.764  1.00  0.00           O
ATOM    626  N   ILE A  32      55.352  81.982 108.224  1.00  0.00           N
ATOM    628  CA  ILE A  32      54.482  80.902 107.754  1.00  0.00           C
ATOM    630  CB  ILE A  32      55.232  79.842 106.914  1.00  0.00           C
ATOM    632  CG2 ILE A  32      55.572  78.502 107.584  1.00  0.00           C
ATOM    636  CG1 ILE A  32      54.492  79.532 105.594  1.00  0.00           C
ATOM    639  CD  ILE A  32      53.402  78.462 105.764  1.00  0.00           C
ATOM    643  C   ILE A  32      53.622  80.282 108.854  1.00  0.00           C
ATOM    644  O   ILE A  32      52.402  80.162 108.714  1.00  0.00           O
ATOM    645  N   GLU A  33      54.202  79.962 110.024  1.00  0.00           N
ATOM    647  CA  GLU A  33      53.502  79.522 111.214  1.00  0.00           C
ATOM    649  CB  GLU A  33      54.472  79.282 112.394  1.00  0.00           C
ATOM    652  CG  GLU A  33      55.462  78.102 112.224  1.00  0.00           C
ATOM    655  CD  GLU A  33      56.402  78.042 113.414  1.00  0.00           C
ATOM    656  OE1 GLU A  33      55.872  77.952 114.554  1.00  0.00           O
ATOM    657  OE2 GLU A  33      57.652  78.062 113.244  1.00  0.00           O
ATOM    658  C   GLU A  33      52.502  80.542 111.704  1.00  0.00           C
ATOM    659  O   GLU A  33      51.382  80.232 112.084  1.00  0.00           O
ATOM    660  N   ASN A  34      52.852  81.832 111.674  1.00  0.00           N
ATOM    662  CA  ASN A  34      52.022  82.862 112.274  1.00  0.00           C
ATOM    664  CB  ASN A  34      52.842  84.162 112.434  1.00  0.00           C
ATOM    667  CG  ASN A  34      52.112  85.162 113.314  1.00  0.00           C
ATOM    668  OD1 ASN A  34      51.922  84.902 114.504  1.00  0.00           O
ATOM    669  ND2 ASN A  34      51.722  86.322 112.754  1.00  0.00           N
ATOM    672  C   ASN A  34      50.752  83.092 111.464  1.00  0.00           C
ATOM    673  O   ASN A  34      49.732  83.532 111.994  1.00  0.00           O
ATOM    674  N   ILE A  35      50.752  82.752 110.164  1.00  0.00           N
ATOM    676  CA  ILE A  35      49.562  82.882 109.334  1.00  0.00           C
ATOM    678  CB  ILE A  35      49.932  83.672 108.084  1.00  0.00           C
ATOM    680  CG2 ILE A  35      50.692  82.832 107.044  1.00  0.00           C
ATOM    684  CG1 ILE A  35      48.742  84.402 107.434  1.00  0.00           C
ATOM    687  CD  ILE A  35      47.592  83.502 107.004  1.00  0.00           C
ATOM    691  C   ILE A  35      48.902  81.502 109.124  1.00  0.00           C
ATOM    692  O   ILE A  35      47.692  81.342 109.304  1.00  0.00           O
ATOM    693  N   TRP A  36      49.642  80.442 108.764  1.00  0.00           N
ATOM    695  CA  TRP A  36      49.072  79.122 108.504  1.00  0.00           C
ATOM    697  CB  TRP A  36      49.922  78.362 107.444  1.00  0.00           C
ATOM    700  CG  TRP A  36      49.802  78.902 106.064  1.00  0.00           C
ATOM    701  CD1 TRP A  36      50.562  79.902 105.524  1.00  0.00           C
ATOM    703  NE1 TRP A  36      50.092  80.212 104.274  1.00  0.00           N
ATOM    705  CE2 TRP A  36      49.072  79.382 103.954  1.00  0.00           C
ATOM    706  CD2 TRP A  36      48.892  78.492 105.034  1.00  0.00           C
ATOM    707  CE3 TRP A  36      47.982  77.452 104.914  1.00  0.00           C
ATOM    709  CZ3 TRP A  36      47.322  77.292 103.694  1.00  0.00           C
ATOM    711  CZ2 TRP A  36      48.322  79.302 102.794  1.00  0.00           C
ATOM    713  CH2 TRP A  36      47.442  78.232 102.674  1.00  0.00           C
ATOM    715  C   TRP A  36      48.982  78.252 109.744  1.00  0.00           C
ATOM    716  O   TRP A  36      48.192  77.322 109.824  1.00  0.00           O
ATOM    717  N   GLY A  37      49.752  78.522 110.794  1.00  0.00           N
ATOM    719  CA  GLY A  37      49.932  77.602 111.904  1.00  0.00           C
ATOM    722  C   GLY A  37      50.912  76.482 111.664  1.00  0.00           C
ATOM    723  O   GLY A  37      51.192  76.062 110.544  1.00  0.00           O
ATOM    724  N   PHE A  38      51.462  75.952 112.774  1.00  0.00           N
ATOM    726  CA  PHE A  38      52.582  75.022 112.824  1.00  0.00           C
ATOM    728  CB  PHE A  38      52.902  74.692 114.314  1.00  0.00           C
ATOM    731  CG  PHE A  38      54.172  73.892 114.404  1.00  0.00           C
ATOM    732  CD1 PHE A  38      54.192  72.482 114.344  1.00  0.00           C
ATOM    734  CE1 PHE A  38      55.412  71.802 114.284  1.00  0.00           C
ATOM    736  CZ  PHE A  38      56.622  72.512 114.324  1.00  0.00           C
ATOM    738  CD2 PHE A  38      55.392  74.582 114.444  1.00  0.00           C
ATOM    740  CE2 PHE A  38      56.602  73.902 114.384  1.00  0.00           C
ATOM    742  C   PHE A  38      52.342  73.752 112.024  1.00  0.00           C
ATOM    743  O   PHE A  38      53.242  73.182 111.404  1.00  0.00           O
ATOM    744  N   LYS A  39      51.102  73.262 112.014  1.00  0.00           N
ATOM    746  CA  LYS A  39      50.782  72.032 111.324  1.00  0.00           C
ATOM    748  CB  LYS A  39      49.492  71.392 111.864  1.00  0.00           C
ATOM    751  CG  LYS A  39      49.552  70.792 113.284  1.00  0.00           C
ATOM    754  CD  LYS A  39      49.602  71.842 114.404  1.00  0.00           C
ATOM    757  CE  LYS A  39      49.262  71.292 115.794  1.00  0.00           C
ATOM    760  NZ  LYS A  39      49.532  72.322 116.804  1.00  0.00           N
ATOM    764  C   LYS A  39      50.672  72.192 109.814  1.00  0.00           C
ATOM    765  O   LYS A  39      50.662  71.222 109.074  1.00  0.00           O
ATOM    766  N   GLU A  40      50.572  73.442 109.324  1.00  0.00           N
ATOM    768  CA  GLU A  40      50.452  73.762 107.924  1.00  0.00           C
ATOM    770  CB  GLU A  40      49.312  74.782 107.764  1.00  0.00           C
ATOM    773  CG  GLU A  40      47.892  74.202 107.964  1.00  0.00           C
ATOM    776  CD  GLU A  40      47.292  73.672 106.684  1.00  0.00           C
ATOM    777  OE1 GLU A  40      48.012  73.462 105.664  1.00  0.00           O
ATOM    778  OE2 GLU A  40      46.052  73.462 106.654  1.00  0.00           O
ATOM    779  C   GLU A  40      51.732  74.352 107.364  1.00  0.00           C
ATOM    780  O   GLU A  40      51.772  74.842 106.234  1.00  0.00           O
ATOM    781  N   VAL A  41      52.822  74.322 108.154  1.00  0.00           N
ATOM    783  CA  VAL A  41      54.162  74.642 107.674  1.00  0.00           C
ATOM    785  CB  VAL A  41      55.232  74.672 108.764  1.00  0.00           C
ATOM    787  CG1 VAL A  41      56.602  75.072 108.154  1.00  0.00           C
ATOM    791  CG2 VAL A  41      54.832  75.682 109.854  1.00  0.00           C
ATOM    795  C   VAL A  41      54.602  73.722 106.554  1.00  0.00           C
ATOM    796  O   VAL A  41      54.982  72.562 106.754  1.00  0.00           O
ATOM    797  N   VAL A  42      54.592  74.262 105.324  1.00  0.00           N
ATOM    799  CA  VAL A  42      55.112  73.632 104.144  1.00  0.00           C
ATOM    801  CB  VAL A  42      54.072  73.282 103.074  1.00  0.00           C
ATOM    803  CG1 VAL A  42      54.712  72.572 101.864  1.00  0.00           C
ATOM    807  CG2 VAL A  42      53.022  72.332 103.674  1.00  0.00           C
ATOM    811  C   VAL A  42      56.172  74.582 103.634  1.00  0.00           C
ATOM    812  O   VAL A  42      56.112  75.792 103.824  1.00  0.00           O
ATOM    813  N   ILE A  43      57.222  74.022 103.044  1.00  0.00           N
ATOM    815  CA  ILE A  43      58.482  74.672 102.844  1.00  0.00           C
ATOM    817  CB  ILE A  43      59.382  74.472 104.074  1.00  0.00           C
ATOM    819  CG2 ILE A  43      59.472  72.982 104.474  1.00  0.00           C
ATOM    823  CG1 ILE A  43      60.792  75.072 103.924  1.00  0.00           C
ATOM    826  CD  ILE A  43      60.772  76.592 103.764  1.00  0.00           C
ATOM    830  C   ILE A  43      59.052  74.052 101.594  1.00  0.00           C
ATOM    831  O   ILE A  43      58.822  72.872 101.314  1.00  0.00           O
ATOM    832  N   ALA A  44      59.792  74.832 100.784  1.00  0.00           N
ATOM    834  CA  ALA A  44      60.512  74.332  99.634  1.00  0.00           C
ATOM    836  CB  ALA A  44      61.242  75.492  98.934  1.00  0.00           C
ATOM    840  C   ALA A  44      61.512  73.242  99.974  1.00  0.00           C
ATOM    841  O   ALA A  44      62.092  73.212 101.054  1.00  0.00           O
ATOM    842  N   GLY A  45      61.672  72.252  99.074  1.00  0.00           N
ATOM    844  CA  GLY A  45      62.512  71.092  99.294  1.00  0.00           C
ATOM    847  C   GLY A  45      63.152  70.662  98.014  1.00  0.00           C
ATOM    848  O   GLY A  45      63.042  71.352  96.994  1.00  0.00           O
ATOM    849  N   PRO A  46      63.802  69.522  97.954  1.00  0.00           N
ATOM    850  CD  PRO A  46      64.392  68.852  99.124  1.00  0.00           C
ATOM    853  CA  PRO A  46      64.462  69.112  96.724  1.00  0.00           C
ATOM    855  CB  PRO A  46      65.412  68.002  97.154  1.00  0.00           C
ATOM    858  CG  PRO A  46      65.732  68.362  98.604  1.00  0.00           C
ATOM    861  C   PRO A  46      63.462  68.662  95.684  1.00  0.00           C
ATOM    862  O   PRO A  46      63.582  69.012  94.514  1.00  0.00           O
ATOM    863  N   LYS A  47      62.442  67.922  96.114  1.00  0.00           N
ATOM    865  CA  LYS A  47      61.402  67.352  95.284  1.00  0.00           C
ATOM    867  CB  LYS A  47      60.992  66.022  95.964  1.00  0.00           C
ATOM    870  CG  LYS A  47      62.002  64.872  95.754  1.00  0.00           C
ATOM    873  CD  LYS A  47      61.442  63.532  96.244  1.00  0.00           C
ATOM    876  CE  LYS A  47      62.322  62.312  95.904  1.00  0.00           C
ATOM    879  NZ  LYS A  47      62.142  61.902  94.494  1.00  0.00           N
ATOM    883  C   LYS A  47      60.172  68.252  95.164  1.00  0.00           C
ATOM    884  O   LYS A  47      59.242  67.972  94.404  1.00  0.00           O
ATOM    885  N   ASP A  48      60.192  69.372  95.894  1.00  0.00           N
ATOM    887  CA  ASP A  48      59.062  70.252  96.034  1.00  0.00           C
ATOM    889  CB  ASP A  48      58.492  70.122  97.474  1.00  0.00           C
ATOM    892  CG  ASP A  48      57.872  68.762  97.684  1.00  0.00           C
ATOM    893  OD1 ASP A  48      56.872  68.432  97.024  1.00  0.00           O
ATOM    894  OD2 ASP A  48      58.282  68.092  98.674  1.00  0.00           O
ATOM    895  C   ASP A  48      59.492  71.702  95.834  1.00  0.00           C
ATOM    896  O   ASP A  48      60.142  72.292  96.704  1.00  0.00           O
ATOM    897  N   TYR A  49      59.082  72.332  94.724  1.00  0.00           N
ATOM    899  CA  TYR A  49      59.022  73.792  94.654  1.00  0.00           C
ATOM    901  CB  TYR A  49      58.842  74.322  93.184  1.00  0.00           C
ATOM    904  CG  TYR A  49      58.532  75.802  93.054  1.00  0.00           C
ATOM    905  CD1 TYR A  49      57.212  76.292  93.074  1.00  0.00           C
ATOM    907  CE1 TYR A  49      56.952  77.652  92.874  1.00  0.00           C
ATOM    909  CZ  TYR A  49      58.002  78.532  92.634  1.00  0.00           C
ATOM    910  OH  TYR A  49      57.752  79.892  92.354  1.00  0.00           O
ATOM    912  CD2 TYR A  49      59.582  76.712  92.844  1.00  0.00           C
ATOM    914  CE2 TYR A  49      59.322  78.072  92.624  1.00  0.00           C
ATOM    916  C   TYR A  49      57.892  74.272  95.534  1.00  0.00           C
ATOM    917  O   TYR A  49      56.772  73.802  95.374  1.00  0.00           O
ATOM    918  N   VAL A  50      58.152  75.202  96.464  1.00  0.00           N
ATOM    920  CA  VAL A  50      57.082  75.842  97.194  1.00  0.00           C
ATOM    922  CB  VAL A  50      56.872  75.332  98.624  1.00  0.00           C
ATOM    924  CG1 VAL A  50      55.692  76.062  99.294  1.00  0.00           C
ATOM    928  CG2 VAL A  50      56.592  73.822  98.574  1.00  0.00           C
ATOM    932  C   VAL A  50      57.452  77.292  97.234  1.00  0.00           C
ATOM    933  O   VAL A  50      58.592  77.642  97.564  1.00  0.00           O
ATOM    934  N   LYS A  51      56.502  78.162  96.884  1.00  0.00           N
ATOM    936  CA  LYS A  51      56.662  79.582  97.054  1.00  0.00           C
ATOM    938  CB  LYS A  51      56.972  80.312  95.724  1.00  0.00           C
ATOM    941  CG  LYS A  51      57.142  81.812  95.964  1.00  0.00           C
ATOM    944  CD  LYS A  51      57.902  82.602  94.914  1.00  0.00           C
ATOM    947  CE  LYS A  51      58.092  84.002  95.494  1.00  0.00           C
ATOM    950  NZ  LYS A  51      58.842  84.842  94.574  1.00  0.00           N
ATOM    954  C   LYS A  51      55.422  80.122  97.734  1.00  0.00           C
ATOM    955  O   LYS A  51      54.342  79.542  97.694  1.00  0.00           O
ATOM    956  N   TYR A  52      55.592  81.262  98.424  1.00  0.00           N
ATOM    958  CA  TYR A  52      54.562  82.022  99.054  1.00  0.00           C
ATOM    960  CB  TYR A  52      54.852  82.202 100.564  1.00  0.00           C
ATOM    963  CG  TYR A  52      54.642  80.892 101.254  1.00  0.00           C
ATOM    964  CD1 TYR A  52      55.592  79.862 101.204  1.00  0.00           C
ATOM    966  CE1 TYR A  52      55.332  78.622 101.774  1.00  0.00           C
ATOM    968  CZ  TYR A  52      54.112  78.402 102.414  1.00  0.00           C
ATOM    969  OH  TYR A  52      53.782  77.112 102.884  1.00  0.00           O
ATOM    971  CD2 TYR A  52      53.442  80.682 101.944  1.00  0.00           C
ATOM    973  CE2 TYR A  52      53.182  79.432 102.524  1.00  0.00           C
ATOM    975  C   TYR A  52      54.472  83.392  98.424  1.00  0.00           C
ATOM    976  O   TYR A  52      55.482  83.972  98.024  1.00  0.00           O
ATOM    977  N   THR A  53      53.262  83.942  98.334  1.00  0.00           N
ATOM    979  CA  THR A  53      53.012  85.282  97.824  1.00  0.00           C
ATOM    981  CB  THR A  53      52.612  85.372  96.344  1.00  0.00           C
ATOM    983  OG1 THR A  53      51.532  84.502  96.014  1.00  0.00           O
ATOM    985  CG2 THR A  53      53.812  84.952  95.474  1.00  0.00           C
ATOM    989  C   THR A  53      51.942  85.902  98.694  1.00  0.00           C
ATOM    990  O   THR A  53      51.332  85.212  99.514  1.00  0.00           O
ATOM    991  N   ASP A  54      51.712  87.222  98.574  1.00  0.00           N
ATOM    993  CA  ASP A  54      50.492  87.842  99.064  1.00  0.00           C
ATOM    995  CB  ASP A  54      49.212  87.182  98.474  1.00  0.00           C
ATOM    998  CG  ASP A  54      49.152  87.242  96.954  1.00  0.00           C
ATOM    999  OD1 ASP A  54      49.602  88.242  96.334  1.00  0.00           O
ATOM   1000  OD2 ASP A  54      48.402  86.382  96.404  1.00  0.00           O
ATOM   1001  C   ASP A  54      50.392  87.952 100.594  1.00  0.00           C
ATOM   1002  O   ASP A  54      49.292  87.932 101.134  1.00  0.00           O
ATOM   1003  N   GLN A  55      51.522  88.042 101.314  1.00  0.00           N
ATOM   1005  CA  GLN A  55      51.612  88.122 102.764  1.00  0.00           C
ATOM   1007  CB  GLN A  55      50.672  89.092 103.514  1.00  0.00           C
ATOM   1010  CG  GLN A  55      51.092  89.452 104.974  1.00  0.00           C
ATOM   1013  CD  GLN A  55      52.592  89.702 105.154  1.00  0.00           C
ATOM   1014  OE1 GLN A  55      53.232  90.392 104.364  1.00  0.00           O
ATOM   1015  NE2 GLN A  55      53.232  89.162 106.214  1.00  0.00           N
ATOM   1018  C   GLN A  55      51.632  86.752 103.424  1.00  0.00           C
ATOM   1019  O   GLN A  55      51.122  86.502 104.524  1.00  0.00           O
ATOM   1020  N   TYR A  56      52.202  85.772 102.684  1.00  0.00           N
ATOM   1022  CA  TYR A  56      52.242  84.382 103.054  1.00  0.00           C
ATOM   1024  CB  TYR A  56      52.942  84.072 104.414  1.00  0.00           C
ATOM   1027  CG  TYR A  56      54.342  84.602 104.474  1.00  0.00           C
ATOM   1028  CD1 TYR A  56      54.722  85.562 105.424  1.00  0.00           C
ATOM   1030  CE1 TYR A  56      56.032  86.062 105.454  1.00  0.00           C
ATOM   1032  CZ  TYR A  56      57.002  85.542 104.594  1.00  0.00           C
ATOM   1033  OH  TYR A  56      58.332  85.982 104.724  1.00  0.00           O
ATOM   1035  CD2 TYR A  56      55.312  84.132 103.584  1.00  0.00           C
ATOM   1037  CE2 TYR A  56      56.642  84.592 103.644  1.00  0.00           C
ATOM   1039  C   TYR A  56      50.842  83.792 102.964  1.00  0.00           C
ATOM   1040  O   TYR A  56      50.592  82.692 103.444  1.00  0.00           O
ATOM   1041  N   GLN A  57      49.882  84.482 102.324  1.00  0.00           N
ATOM   1043  CA  GLN A  57      48.512  84.032 102.254  1.00  0.00           C
ATOM   1045  CB  GLN A  57      47.552  85.192 101.954  1.00  0.00           C
ATOM   1048  CG  GLN A  57      47.392  86.282 103.054  1.00  0.00           C
ATOM   1051  CD  GLN A  57      46.462  87.422 102.614  1.00  0.00           C
ATOM   1052  OE1 GLN A  57      45.732  88.052 103.374  1.00  0.00           O
ATOM   1053  NE2 GLN A  57      46.422  87.662 101.284  1.00  0.00           N
ATOM   1056  C   GLN A  57      48.282  83.002 101.164  1.00  0.00           C
ATOM   1057  O   GLN A  57      47.292  82.272 101.184  1.00  0.00           O
ATOM   1058  N   THR A  58      49.182  82.932 100.184  1.00  0.00           N
ATOM   1060  CA  THR A  58      49.012  82.062  99.034  1.00  0.00           C
ATOM   1062  CB  THR A  58      48.842  82.822  97.724  1.00  0.00           C
ATOM   1064  OG1 THR A  58      47.792  83.772  97.834  1.00  0.00           O
ATOM   1066  CG2 THR A  58      48.432  81.852  96.614  1.00  0.00           C
ATOM   1070  C   THR A  58      50.232  81.192  98.924  1.00  0.00           C
ATOM   1071  O   THR A  58      51.352  81.692  98.954  1.00  0.00           O
ATOM   1072  N   ARG A  59      50.022  79.872  98.794  1.00  0.00           N
ATOM   1074  CA  ARG A  59      51.022  78.882  98.444  1.00  0.00           C
ATOM   1076  CB  ARG A  59      50.822  77.562  99.244  1.00  0.00           C
ATOM   1079  CG  ARG A  59      51.282  77.732 100.704  1.00  0.00           C
ATOM   1082  CD  ARG A  59      50.472  76.992 101.774  1.00  0.00           C
ATOM   1085  NE  ARG A  59      50.812  75.532 101.804  1.00  0.00           N
ATOM   1087  CZ  ARG A  59      50.262  74.712 102.684  1.00  0.00           C
ATOM   1088  NH1 ARG A  59      49.862  75.102 103.874  1.00  0.00           N
ATOM   1091  NH2 ARG A  59      50.022  73.452 102.374  1.00  0.00           N
ATOM   1094  C   ARG A  59      50.922  78.532  96.994  1.00  0.00           C
ATOM   1095  O   ARG A  59      49.832  78.302  96.474  1.00  0.00           O
ATOM   1096  N   SER A  60      52.072  78.412  96.314  1.00  0.00           N
ATOM   1098  CA  SER A  60      52.172  77.662  95.084  1.00  0.00           C
ATOM   1100  CB  SER A  60      52.572  78.542  93.874  1.00  0.00           C
ATOM   1103  OG  SER A  60      53.712  79.352  94.184  1.00  0.00           O
ATOM   1105  C   SER A  60      53.172  76.542  95.284  1.00  0.00           C
ATOM   1106  O   SER A  60      54.332  76.762  95.614  1.00  0.00           O
ATOM   1107  N   HIS A  61      52.722  75.272  95.124  1.00  0.00           N
ATOM   1109  CA  HIS A  61      53.552  74.102  95.374  1.00  0.00           C
ATOM   1111  CB  HIS A  61      53.102  73.382  96.664  1.00  0.00           C
ATOM   1114  ND1 HIS A  61      53.412  71.552  98.284  1.00  0.00           N
ATOM   1115  CG  HIS A  61      53.832  72.142  97.104  1.00  0.00           C
ATOM   1116  CE1 HIS A  61      54.122  70.452  98.404  1.00  0.00           C
ATOM   1118  NE2 HIS A  61      55.002  70.312  97.384  1.00  0.00           N
ATOM   1120  CD2 HIS A  61      54.832  71.402  96.564  1.00  0.00           C
ATOM   1122  C   HIS A  61      53.522  73.152  94.184  1.00  0.00           C
ATOM   1123  O   HIS A  61      52.482  72.692  93.754  1.00  0.00           O
ATOM   1124  N   ILE A  62      54.702  72.822  93.624  1.00  0.00           N
ATOM   1126  CA  ILE A  62      54.812  71.852  92.554  1.00  0.00           C
ATOM   1128  CB  ILE A  62      55.602  72.352  91.354  1.00  0.00           C
ATOM   1130  CG2 ILE A  62      55.642  71.252  90.264  1.00  0.00           C
ATOM   1134  CG1 ILE A  62      55.052  73.692  90.814  1.00  0.00           C
ATOM   1137  CD  ILE A  62      56.072  74.412  89.934  1.00  0.00           C
ATOM   1141  C   ILE A  62      55.502  70.632  93.134  1.00  0.00           C
ATOM   1142  O   ILE A  62      56.672  70.712  93.524  1.00  0.00           O
ATOM   1143  N   ASN A  63      54.802  69.492  93.214  1.00  0.00           N
ATOM   1145  CA  ASN A  63      55.392  68.242  93.654  1.00  0.00           C
ATOM   1147  CB  ASN A  63      54.372  67.442  94.514  1.00  0.00           C
ATOM   1150  CG  ASN A  63      54.952  66.162  95.124  1.00  0.00           C
ATOM   1151  OD1 ASN A  63      55.942  65.562  94.704  1.00  0.00           O
ATOM   1152  ND2 ASN A  63      54.302  65.702  96.214  1.00  0.00           N
ATOM   1155  C   ASN A  63      55.872  67.452  92.444  1.00  0.00           C
ATOM   1156  O   ASN A  63      55.102  66.982  91.614  1.00  0.00           O
ATOM   1157  N   PHE A  64      57.202  67.272  92.334  1.00  0.00           N
ATOM   1159  CA  PHE A  64      57.832  66.762  91.134  1.00  0.00           C
ATOM   1161  CB  PHE A  64      59.232  67.412  90.994  1.00  0.00           C
ATOM   1164  CG  PHE A  64      59.092  68.862  90.634  1.00  0.00           C
ATOM   1165  CD1 PHE A  64      58.712  69.202  89.324  1.00  0.00           C
ATOM   1167  CE1 PHE A  64      58.652  70.542  88.914  1.00  0.00           C
ATOM   1169  CZ  PHE A  64      58.942  71.562  89.824  1.00  0.00           C
ATOM   1171  CD2 PHE A  64      59.372  69.902  91.534  1.00  0.00           C
ATOM   1173  CE2 PHE A  64      59.282  71.232  91.144  1.00  0.00           C
ATOM   1175  C   PHE A  64      57.952  65.252  91.154  1.00  0.00           C
ATOM   1176  O   PHE A  64      58.482  64.642  90.224  1.00  0.00           O
ATOM   1177  N   ASP A  65      57.422  64.602  92.214  1.00  0.00           N
ATOM   1179  CA  ASP A  65      57.382  63.172  92.404  1.00  0.00           C
ATOM   1181  CB  ASP A  65      57.942  62.892  93.824  1.00  0.00           C
ATOM   1184  CG  ASP A  65      58.362  61.462  94.094  1.00  0.00           C
ATOM   1185  OD1 ASP A  65      57.502  60.562  94.204  1.00  0.00           O
ATOM   1186  OD2 ASP A  65      59.592  61.272  94.304  1.00  0.00           O
ATOM   1187  C   ASP A  65      55.962  62.682  92.184  1.00  0.00           C
ATOM   1188  O   ASP A  65      55.672  61.932  91.254  1.00  0.00           O
ATOM   1189  N   ASP A  66      55.002  63.222  92.974  1.00  0.00           N
ATOM   1191  CA  ASP A  66      53.572  63.002  92.804  1.00  0.00           C
ATOM   1193  CB  ASP A  66      52.842  63.762  93.944  1.00  0.00           C
ATOM   1196  CG  ASP A  66      51.362  63.452  94.094  1.00  0.00           C
ATOM   1197  OD1 ASP A  66      50.912  62.352  93.684  1.00  0.00           O
ATOM   1198  OD2 ASP A  66      50.662  64.292  94.724  1.00  0.00           O
ATOM   1199  C   ASP A  66      53.092  63.452  91.414  1.00  0.00           C
ATOM   1200  O   ASP A  66      52.292  62.782  90.764  1.00  0.00           O
ATOM   1201  N   GLY A  67      53.622  64.602  90.924  1.00  0.00           N
ATOM   1203  CA  GLY A  67      53.152  65.172  89.674  1.00  0.00           C
ATOM   1206  C   GLY A  67      51.852  65.852  89.874  1.00  0.00           C
ATOM   1207  O   GLY A  67      50.972  65.782  89.034  1.00  0.00           O
ATOM   1208  N   THR A  68      51.702  66.532  91.014  1.00  0.00           N
ATOM   1210  CA  THR A  68      50.562  67.382  91.254  1.00  0.00           C
ATOM   1212  CB  THR A  68      49.552  66.892  92.294  1.00  0.00           C
ATOM   1214  OG1 THR A  68      50.112  66.622  93.574  1.00  0.00           O
ATOM   1216  CG2 THR A  68      48.902  65.582  91.804  1.00  0.00           C
ATOM   1220  C   THR A  68      51.072  68.762  91.544  1.00  0.00           C
ATOM   1221  O   THR A  68      52.192  68.962  92.024  1.00  0.00           O
ATOM   1222  N   ILE A  69      50.262  69.782  91.184  1.00  0.00           N
ATOM   1224  CA  ILE A  69      50.482  71.152  91.594  1.00  0.00           C
ATOM   1226  CB  ILE A  69      50.612  72.142  90.434  1.00  0.00           C
ATOM   1228  CG2 ILE A  69      50.942  73.552  90.974  1.00  0.00           C
ATOM   1232  CG1 ILE A  69      51.672  71.672  89.404  1.00  0.00           C
ATOM   1235  CD  ILE A  69      51.642  72.502  88.124  1.00  0.00           C
ATOM   1239  C   ILE A  69      49.302  71.512  92.454  1.00  0.00           C
ATOM   1240  O   ILE A  69      48.172  71.652  91.984  1.00  0.00           O
ATOM   1241  N   THR A  70      49.552  71.682  93.764  1.00  0.00           N
ATOM   1243  CA  THR A  70      48.642  72.312  94.684  1.00  0.00           C
ATOM   1245  CB  THR A  70      48.472  71.702  96.074  1.00  0.00           C
ATOM   1247  OG1 THR A  70      49.722  71.392  96.684  1.00  0.00           O
ATOM   1249  CG2 THR A  70      47.652  70.422  95.904  1.00  0.00           C
ATOM   1253  C   THR A  70      48.992  73.752  94.864  1.00  0.00           C
ATOM   1254  O   THR A  70      50.122  74.182  95.084  1.00  0.00           O
ATOM   1255  N   ILE A  71      47.942  74.562  94.774  1.00  0.00           N
ATOM   1257  CA  ILE A  71      47.992  75.962  95.064  1.00  0.00           C
ATOM   1259  CB  ILE A  71      47.652  76.772  93.824  1.00  0.00           C
ATOM   1261  CG2 ILE A  71      47.442  78.262  94.164  1.00  0.00           C
ATOM   1265  CG1 ILE A  71      48.812  76.562  92.804  1.00  0.00           C
ATOM   1268  CD  ILE A  71      48.572  77.202  91.444  1.00  0.00           C
ATOM   1272  C   ILE A  71      46.972  76.062  96.164  1.00  0.00           C
ATOM   1273  O   ILE A  71      45.912  75.442  96.094  1.00  0.00           O
ATOM   1274  N   GLU A  72      47.272  76.802  97.244  1.00  0.00           N
ATOM   1276  CA  GLU A  72      46.332  76.942  98.324  1.00  0.00           C
ATOM   1278  CB  GLU A  72      46.232  75.702  99.264  1.00  0.00           C
ATOM   1281  CG  GLU A  72      47.552  75.052  99.754  1.00  0.00           C
ATOM   1284  CD  GLU A  72      47.302  73.652 100.314  1.00  0.00           C
ATOM   1285  OE1 GLU A  72      46.132  73.352 100.644  1.00  0.00           O
ATOM   1286  OE2 GLU A  72      48.262  72.822 100.364  1.00  0.00           O
ATOM   1287  C   GLU A  72      46.402  78.282  99.024  1.00  0.00           C
ATOM   1288  O   GLU A  72      47.462  78.872  99.194  1.00  0.00           O
ATOM   1289  N   THR A  73      45.222  78.822  99.374  1.00  0.00           N
ATOM   1291  CA  THR A  73      45.062  80.212  99.764  1.00  0.00           C
ATOM   1293  CB  THR A  73      44.352  81.082  98.714  1.00  0.00           C
ATOM   1295  OG1 THR A  73      44.992  81.022  97.454  1.00  0.00           O
ATOM   1297  CG2 THR A  73      44.352  82.552  99.144  1.00  0.00           C
ATOM   1301  C   THR A  73      44.252  80.272 101.044  1.00  0.00           C
ATOM   1302  O   THR A  73      43.132  79.772 101.124  1.00  0.00           O
ATOM   1303  N   ILE A  74      44.802  80.902 102.084  1.00  0.00           N
ATOM   1305  CA  ILE A  74      44.142  81.022 103.384  1.00  0.00           C
ATOM   1307  CB  ILE A  74      45.212  80.892 104.464  1.00  0.00           C
ATOM   1309  CG2 ILE A  74      46.222  82.052 104.344  1.00  0.00           C
ATOM   1313  CG1 ILE A  74      44.642  80.812 105.904  1.00  0.00           C
ATOM   1316  CD  ILE A  74      45.672  80.272 106.894  1.00  0.00           C
ATOM   1320  C   ILE A  74      43.432  82.352 103.544  1.00  0.00           C
ATOM   1321  O   ILE A  74      42.672  82.562 104.484  1.00  0.00           O
ATOM   1322  N   ALA A  75      43.652  83.282 102.584  1.00  0.00           N
ATOM   1324  CA  ALA A  75      43.222  84.672 102.634  1.00  0.00           C
ATOM   1326  CB  ALA A  75      43.642  85.392 101.334  1.00  0.00           C
ATOM   1330  C   ALA A  75      41.722  84.852 102.824  1.00  0.00           C
ATOM   1331  O   ALA A  75      40.902  84.362 102.054  1.00  0.00           O
ATOM   1332  N   GLY A  76      41.312  85.632 103.844  1.00  0.00           N
ATOM   1334  CA  GLY A  76      39.892  85.742 104.184  1.00  0.00           C
ATOM   1337  C   GLY A  76      38.972  86.422 103.184  1.00  0.00           C
ATOM   1338  O   GLY A  76      37.782  86.122 103.154  1.00  0.00           O
ATOM   1339  N   THR A  77      39.492  87.362 102.374  1.00  0.00           N
ATOM   1341  CA  THR A  77      38.692  88.272 101.544  1.00  0.00           C
ATOM   1343  CB  THR A  77      39.432  89.582 101.214  1.00  0.00           C
ATOM   1345  OG1 THR A  77      40.092  90.112 102.344  1.00  0.00           O
ATOM   1347  CG2 THR A  77      38.442  90.642 100.734  1.00  0.00           C
ATOM   1351  C   THR A  77      38.172  87.632 100.254  1.00  0.00           C
ATOM   1352  O   THR A  77      37.072  87.082 100.214  1.00  0.00           O
ATOM   1353  N   GLU A  78      38.942  87.692  99.144  1.00  0.00           N
ATOM   1355  CA  GLU A  78      38.562  87.162  97.834  1.00  0.00           C
ATOM   1357  CB  GLU A  78      38.522  88.302  96.764  1.00  0.00           C
ATOM   1360  CG  GLU A  78      38.332  87.902  95.264  1.00  0.00           C
ATOM   1363  CD  GLU A  78      36.942  87.392  94.874  1.00  0.00           C
ATOM   1364  OE1 GLU A  78      36.372  86.592  95.664  1.00  0.00           O
ATOM   1365  OE2 GLU A  78      36.472  87.772  93.764  1.00  0.00           O
ATOM   1366  C   GLU A  78      39.562  86.092  97.454  1.00  0.00           C
ATOM   1367  O   GLU A  78      40.552  86.412  96.784  1.00  0.00           O
ATOM   1368  N   PRO A  79      39.402  84.812  97.814  1.00  0.00           N
ATOM   1369  CD  PRO A  79      38.312  84.322  98.644  1.00  0.00           C
ATOM   1372  CA  PRO A  79      40.462  83.812  97.724  1.00  0.00           C
ATOM   1374  CB  PRO A  79      39.912  82.572  98.444  1.00  0.00           C
ATOM   1377  CG  PRO A  79      38.892  83.142  99.414  1.00  0.00           C
ATOM   1380  C   PRO A  79      40.722  83.522  96.284  1.00  0.00           C
ATOM   1381  O   PRO A  79      41.872  83.342  95.894  1.00  0.00           O
ATOM   1382  N   ALA A  80      39.662  83.532  95.464  1.00  0.00           N
ATOM   1384  CA  ALA A  80      39.702  83.332  94.044  1.00  0.00           C
ATOM   1386  CB  ALA A  80      38.272  83.632  93.554  1.00  0.00           C
ATOM   1390  C   ALA A  80      40.702  84.242  93.314  1.00  0.00           C
ATOM   1391  O   ALA A  80      41.512  83.782  92.514  1.00  0.00           O
ATOM   1392  N   ALA A  81      40.722  85.542  93.614  1.00  0.00           N
ATOM   1394  CA  ALA A  81      41.672  86.482  93.054  1.00  0.00           C
ATOM   1396  CB  ALA A  81      41.302  87.892  93.524  1.00  0.00           C
ATOM   1400  C   ALA A  81      43.132  86.222  93.404  1.00  0.00           C
ATOM   1401  O   ALA A  81      44.022  86.322  92.554  1.00  0.00           O
ATOM   1402  N   HIS A  82      43.412  85.882  94.684  1.00  0.00           N
ATOM   1404  CA  HIS A  82      44.732  85.442  95.104  1.00  0.00           C
ATOM   1406  CB  HIS A  82      44.772  85.322  96.644  1.00  0.00           C
ATOM   1409  ND1 HIS A  82      43.342  86.862  97.974  1.00  0.00           N
ATOM   1410  CG  HIS A  82      44.572  86.612  97.394  1.00  0.00           C
ATOM   1411  CE1 HIS A  82      43.522  87.892  98.774  1.00  0.00           C
ATOM   1413  NE2 HIS A  82      44.792  88.342  98.734  1.00  0.00           N
ATOM   1415  CD2 HIS A  82      45.482  87.512  97.864  1.00  0.00           C
ATOM   1417  C   HIS A  82      45.172  84.132  94.464  1.00  0.00           C
ATOM   1418  O   HIS A  82      46.272  83.992  93.924  1.00  0.00           O
ATOM   1419  N   LEU A  83      44.272  83.152  94.444  1.00  0.00           N
ATOM   1421  CA  LEU A  83      44.442  81.842  93.864  1.00  0.00           C
ATOM   1423  CB  LEU A  83      43.162  81.072  94.254  1.00  0.00           C
ATOM   1426  CG  LEU A  83      43.282  79.562  94.404  1.00  0.00           C
ATOM   1428  CD1 LEU A  83      41.902  79.032  94.834  1.00  0.00           C
ATOM   1432  CD2 LEU A  83      43.792  78.852  93.154  1.00  0.00           C
ATOM   1436  C   LEU A  83      44.662  81.862  92.354  1.00  0.00           C
ATOM   1437  O   LEU A  83      45.542  81.192  91.824  1.00  0.00           O
ATOM   1438  N   ARG A  84      43.912  82.682  91.604  1.00  0.00           N
ATOM   1440  CA  ARG A  84      44.102  82.872  90.174  1.00  0.00           C
ATOM   1442  CB  ARG A  84      43.122  83.912  89.574  1.00  0.00           C
ATOM   1445  CG  ARG A  84      41.752  83.342  89.214  1.00  0.00           C
ATOM   1448  CD  ARG A  84      40.992  84.112  88.134  1.00  0.00           C
ATOM   1451  NE  ARG A  84      41.802  84.112  86.874  1.00  0.00           N
ATOM   1453  CZ  ARG A  84      41.482  84.892  85.854  1.00  0.00           C
ATOM   1454  NH1 ARG A  84      40.392  85.612  85.854  1.00  0.00           N
ATOM   1457  NH2 ARG A  84      42.202  84.932  84.764  1.00  0.00           N
ATOM   1460  C   ARG A  84      45.452  83.372  89.764  1.00  0.00           C
ATOM   1461  O   ARG A  84      46.072  82.892  88.814  1.00  0.00           O
ATOM   1462  N   ARG A  85      45.942  84.382  90.494  1.00  0.00           N
ATOM   1464  CA  ARG A  85      47.252  84.942  90.304  1.00  0.00           C
ATOM   1466  CB  ARG A  85      47.372  86.202  91.184  1.00  0.00           C
ATOM   1469  CG  ARG A  85      48.722  86.932  91.114  1.00  0.00           C
ATOM   1472  CD  ARG A  85      48.822  88.282  91.854  1.00  0.00           C
ATOM   1475  NE  ARG A  85      48.312  88.092  93.254  1.00  0.00           N
ATOM   1477  CZ  ARG A  85      47.112  88.442  93.694  1.00  0.00           C
ATOM   1478  NH1 ARG A  85      46.192  88.982  92.934  1.00  0.00           N
ATOM   1481  NH2 ARG A  85      46.792  88.142  94.934  1.00  0.00           N
ATOM   1484  C   ARG A  85      48.332  83.902  90.554  1.00  0.00           C
ATOM   1485  O   ARG A  85      49.262  83.742  89.774  1.00  0.00           O
ATOM   1486  N   ALA A  86      48.192  83.082  91.604  1.00  0.00           N
ATOM   1488  CA  ALA A  86      49.022  81.902  91.784  1.00  0.00           C
ATOM   1490  CB  ALA A  86      48.722  81.292  93.154  1.00  0.00           C
ATOM   1494  C   ALA A  86      48.912  80.852  90.684  1.00  0.00           C
ATOM   1495  O   ALA A  86      49.932  80.342  90.204  1.00  0.00           O
ATOM   1496  N   ILE A  87      47.702  80.492  90.204  1.00  0.00           N
ATOM   1498  CA  ILE A  87      47.572  79.552  89.084  1.00  0.00           C
ATOM   1500  CB  ILE A  87      46.132  79.152  88.744  1.00  0.00           C
ATOM   1502  CG2 ILE A  87      46.112  78.232  87.494  1.00  0.00           C
ATOM   1506  CG1 ILE A  87      45.412  78.422  89.904  1.00  0.00           C
ATOM   1509  CD  ILE A  87      43.892  78.382  89.724  1.00  0.00           C
ATOM   1513  C   ILE A  87      48.252  80.072  87.824  1.00  0.00           C
ATOM   1514  O   ILE A  87      49.072  79.402  87.214  1.00  0.00           O
ATOM   1515  N   ILE A  88      47.992  81.332  87.454  1.00  0.00           N
ATOM   1517  CA  ILE A  88      48.612  81.942  86.294  1.00  0.00           C
ATOM   1519  CB  ILE A  88      47.992  83.302  85.984  1.00  0.00           C
ATOM   1521  CG2 ILE A  88      48.762  84.082  84.904  1.00  0.00           C
ATOM   1525  CG1 ILE A  88      46.522  83.082  85.554  1.00  0.00           C
ATOM   1528  CD  ILE A  88      45.762  84.402  85.484  1.00  0.00           C
ATOM   1532  C   ILE A  88      50.112  82.042  86.394  1.00  0.00           C
ATOM   1533  O   ILE A  88      50.832  81.692  85.464  1.00  0.00           O
ATOM   1534  N   LYS A  89      50.642  82.472  87.564  1.00  0.00           N
ATOM   1536  CA  LYS A  89      52.072  82.622  87.764  1.00  0.00           C
ATOM   1538  CB  LYS A  89      52.362  83.202  89.174  1.00  0.00           C
ATOM   1541  CG  LYS A  89      53.672  83.972  89.434  1.00  0.00           C
ATOM   1544  CD  LYS A  89      54.962  83.482  88.754  1.00  0.00           C
ATOM   1547  CE  LYS A  89      55.182  84.062  87.344  1.00  0.00           C
ATOM   1550  NZ  LYS A  89      55.552  85.492  87.444  1.00  0.00           N
ATOM   1554  C   LYS A  89      52.792  81.292  87.614  1.00  0.00           C
ATOM   1555  O   LYS A  89      53.762  81.182  86.864  1.00  0.00           O
ATOM   1556  N   THR A  90      52.312  80.232  88.294  1.00  0.00           N
ATOM   1558  CA  THR A  90      52.922  78.902  88.304  1.00  0.00           C
ATOM   1560  CB  THR A  90      52.252  77.962  89.294  1.00  0.00           C
ATOM   1562  OG1 THR A  90      52.272  78.522  90.594  1.00  0.00           O
ATOM   1564  CG2 THR A  90      53.012  76.632  89.424  1.00  0.00           C
ATOM   1568  C   THR A  90      52.952  78.252  86.944  1.00  0.00           C
ATOM   1569  O   THR A  90      53.962  77.702  86.514  1.00  0.00           O
ATOM   1570  N   LEU A  91      51.842  78.342  86.194  1.00  0.00           N
ATOM   1572  CA  LEU A  91      51.712  77.772  84.864  1.00  0.00           C
ATOM   1574  CB  LEU A  91      50.242  77.792  84.424  1.00  0.00           C
ATOM   1577  CG  LEU A  91      49.292  76.932  85.284  1.00  0.00           C
ATOM   1579  CD1 LEU A  91      47.862  77.182  84.804  1.00  0.00           C
ATOM   1583  CD2 LEU A  91      49.622  75.432  85.284  1.00  0.00           C
ATOM   1587  C   LEU A  91      52.542  78.462  83.804  1.00  0.00           C
ATOM   1588  O   LEU A  91      52.922  77.822  82.824  1.00  0.00           O
ATOM   1589  N   LEU A  92      52.812  79.772  83.984  1.00  0.00           N
ATOM   1591  CA  LEU A  92      53.532  80.622  83.064  1.00  0.00           C
ATOM   1593  CB  LEU A  92      52.792  81.962  82.824  1.00  0.00           C
ATOM   1596  CG  LEU A  92      51.372  81.822  82.254  1.00  0.00           C
ATOM   1598  CD1 LEU A  92      50.802  83.232  82.064  1.00  0.00           C
ATOM   1602  CD2 LEU A  92      51.382  81.032  80.944  1.00  0.00           C
ATOM   1606  C   LEU A  92      54.902  81.022  83.574  1.00  0.00           C
ATOM   1607  O   LEU A  92      55.522  81.952  83.064  1.00  0.00           O
ATOM   1608  N   MET A  93      55.422  80.362  84.624  1.00  0.00           N
ATOM   1610  CA  MET A  93      56.742  80.712  85.104  1.00  0.00           C
ATOM   1612  CB  MET A  93      57.002  80.472  86.604  1.00  0.00           C
ATOM   1615  CG  MET A  93      57.042  79.022  87.104  1.00  0.00           C
ATOM   1618  SD  MET A  93      57.112  78.912  88.914  1.00  0.00           S
ATOM   1619  CE  MET A  93      57.652  77.192  88.864  1.00  0.00           C
ATOM   1623  C   MET A  93      57.822  80.022  84.294  1.00  0.00           C
ATOM   1624  O   MET A  93      57.902  78.802  84.204  1.00  0.00           O
ATOM   1625  N   GLY A  94      58.692  80.832  83.674  1.00  0.00           N
ATOM   1627  CA  GLY A  94      59.962  80.382  83.134  1.00  0.00           C
ATOM   1630  C   GLY A  94      60.882  79.832  84.184  1.00  0.00           C
ATOM   1631  O   GLY A  94      60.822  80.192  85.364  1.00  0.00           O
ATOM   1632  N   ASP A  95      61.762  78.912  83.764  1.00  0.00           N
ATOM   1634  CA  ASP A  95      62.782  78.272  84.554  1.00  0.00           C
ATOM   1636  CB  ASP A  95      63.132  76.852  84.024  1.00  0.00           C
ATOM   1639  CG  ASP A  95      63.332  76.702  82.514  1.00  0.00           C
ATOM   1640  OD1 ASP A  95      62.782  77.502  81.714  1.00  0.00           O
ATOM   1641  OD2 ASP A  95      63.882  75.622  82.154  1.00  0.00           O
ATOM   1642  C   ASP A  95      64.022  79.132  84.704  1.00  0.00           C
ATOM   1643  O   ASP A  95      65.122  78.742  84.304  1.00  0.00           O
ATOM   1644  N   ASP A  96      63.902  80.282  85.374  1.00  0.00           N
ATOM   1646  CA  ASP A  96      65.052  80.982  85.884  1.00  0.00           C
ATOM   1648  CB  ASP A  96      64.942  82.472  85.504  1.00  0.00           C
ATOM   1651  CG  ASP A  96      66.252  83.222  85.694  1.00  0.00           C
ATOM   1652  OD1 ASP A  96      67.342  82.632  85.514  1.00  0.00           O
ATOM   1653  OD2 ASP A  96      66.172  84.452  85.914  1.00  0.00           O
ATOM   1654  C   ASP A  96      65.182  80.802  87.404  1.00  0.00           C
ATOM   1655  O   ASP A  96      64.582  81.572  88.164  1.00  0.00           O
ATOM   1656  N   PRO A  97      65.942  79.842  87.924  1.00  0.00           N
ATOM   1657  CD  PRO A  97      66.252  78.622  87.194  1.00  0.00           C
ATOM   1660  CA  PRO A  97      65.992  79.592  89.364  1.00  0.00           C
ATOM   1662  CB  PRO A  97      66.692  78.222  89.494  1.00  0.00           C
ATOM   1665  CG  PRO A  97      67.242  77.932  88.104  1.00  0.00           C
ATOM   1668  C   PRO A  97      66.722  80.652  90.154  1.00  0.00           C
ATOM   1669  O   PRO A  97      66.302  80.912  91.274  1.00  0.00           O
ATOM   1670  N   SER A  98      67.822  81.252  89.654  1.00  0.00           N
ATOM   1672  CA  SER A  98      68.612  82.192  90.454  1.00  0.00           C
ATOM   1674  CB  SER A  98      69.942  82.632  89.814  1.00  0.00           C
ATOM   1677  OG  SER A  98      70.732  81.542  89.404  1.00  0.00           O
ATOM   1679  C   SER A  98      67.912  83.502  90.694  1.00  0.00           C
ATOM   1680  O   SER A  98      68.242  84.192  91.654  1.00  0.00           O
ATOM   1681  N   SER A  99      66.912  83.862  89.874  1.00  0.00           N
ATOM   1683  CA  SER A  99      66.082  85.042  90.064  1.00  0.00           C
ATOM   1685  CB  SER A  99      65.552  85.682  88.744  1.00  0.00           C
ATOM   1688  OG  SER A  99      66.592  86.212  87.924  1.00  0.00           O
ATOM   1690  C   SER A  99      64.832  84.712  90.844  1.00  0.00           C
ATOM   1691  O   SER A  99      63.872  85.472  90.814  1.00  0.00           O
ATOM   1692  N   VAL A 100      64.792  83.562  91.534  1.00  0.00           N
ATOM   1694  CA  VAL A 100      63.652  83.182  92.354  1.00  0.00           C
ATOM   1696  CB  VAL A 100      62.882  82.002  91.774  1.00  0.00           C
ATOM   1698  CG1 VAL A 100      61.662  81.642  92.654  1.00  0.00           C
ATOM   1702  CG2 VAL A 100      62.392  82.372  90.354  1.00  0.00           C
ATOM   1706  C   VAL A 100      64.142  82.892  93.764  1.00  0.00           C
ATOM   1707  O   VAL A 100      65.012  82.052  93.994  1.00  0.00           O
ATOM   1708  N   ASP A 101      63.562  83.572  94.764  1.00  0.00           N
ATOM   1710  CA  ASP A 101      63.772  83.302  96.154  1.00  0.00           C
ATOM   1712  CB  ASP A 101      63.992  84.622  96.964  1.00  0.00           C
ATOM   1715  CG  ASP A 101      64.402  84.372  98.404  1.00  0.00           C
ATOM   1716  OD1 ASP A 101      64.422  83.182  98.804  1.00  0.00           O
ATOM   1717  OD2 ASP A 101      64.682  85.362  99.134  1.00  0.00           O
ATOM   1718  C   ASP A 101      62.552  82.492  96.584  1.00  0.00           C
ATOM   1719  O   ASP A 101      61.402  82.892  96.394  1.00  0.00           O
ATOM   1720  N   LEU A 102      62.792  81.302  97.144  1.00  0.00           N
ATOM   1722  CA  LEU A 102      61.702  80.452  97.614  1.00  0.00           C
ATOM   1724  CB  LEU A 102      62.002  78.942  97.404  1.00  0.00           C
ATOM   1727  CG  LEU A 102      61.782  78.422  95.954  1.00  0.00           C
ATOM   1729  CD1 LEU A 102      62.812  78.962  94.964  1.00  0.00           C
ATOM   1733  CD2 LEU A 102      61.822  76.892  95.884  1.00  0.00           C
ATOM   1737  C   LEU A 102      61.442  80.772  99.074  1.00  0.00           C
ATOM   1738  O   LEU A 102      60.482  80.282  99.674  1.00  0.00           O
ATOM   1739  N   TYR A 103      62.272  81.632  99.684  1.00  0.00           N
ATOM   1741  CA  TYR A 103      62.262  81.882 101.104  1.00  0.00           C
ATOM   1743  CB  TYR A 103      63.642  81.582 101.714  1.00  0.00           C
ATOM   1746  CG  TYR A 103      64.032  80.162 101.424  1.00  0.00           C
ATOM   1747  CD1 TYR A 103      63.202  79.082 101.794  1.00  0.00           C
ATOM   1749  CE1 TYR A 103      63.652  77.762 101.654  1.00  0.00           C
ATOM   1751  CZ  TYR A 103      64.952  77.522 101.194  1.00  0.00           C
ATOM   1752  OH  TYR A 103      65.512  76.242 101.294  1.00  0.00           O
ATOM   1754  CD2 TYR A 103      65.272  79.892 100.834  1.00  0.00           C
ATOM   1756  CE2 TYR A 103      65.742  78.572 100.744  1.00  0.00           C
ATOM   1758  C   TYR A 103      61.892  83.312 101.414  1.00  0.00           C
ATOM   1759  O   TYR A 103      62.062  83.772 102.544  1.00  0.00           O
ATOM   1760  N   SER A 104      61.302  84.032 100.444  1.00  0.00           N
ATOM   1762  CA  SER A 104      60.642  85.292 100.684  1.00  0.00           C
ATOM   1764  CB  SER A 104      61.412  86.532 100.134  1.00  0.00           C
ATOM   1767  OG  SER A 104      61.552  86.502  98.724  1.00  0.00           O
ATOM   1769  C   SER A 104      59.282  85.252 100.054  1.00  0.00           C
ATOM   1770  O   SER A 104      58.962  84.402  99.234  1.00  0.00           O
ATOM   1771  N   ASP A 105      58.432  86.192 100.454  1.00  0.00           N
ATOM   1773  CA  ASP A 105      57.092  86.402 100.004  1.00  0.00           C
ATOM   1775  CB  ASP A 105      56.312  87.112 101.144  1.00  0.00           C
ATOM   1778  CG  ASP A 105      57.002  88.352 101.724  1.00  0.00           C
ATOM   1779  OD1 ASP A 105      58.252  88.522 101.634  1.00  0.00           O
ATOM   1780  OD2 ASP A 105      56.282  89.142 102.384  1.00  0.00           O
ATOM   1781  C   ASP A 105      57.072  87.352  98.834  1.00  0.00           C
ATOM   1782  O   ASP A 105      56.002  87.732  98.364  1.00  0.00           O
ATOM   1783  N   VAL A 106      58.242  87.792  98.354  1.00  0.00           N
ATOM   1785  CA  VAL A 106      58.332  88.832  97.354  1.00  0.00           C
ATOM   1787  CB  VAL A 106      59.702  89.502  97.314  1.00  0.00           C
ATOM   1789  CG1 VAL A 106      60.762  88.732  96.504  1.00  0.00           C
ATOM   1793  CG2 VAL A 106      59.552  90.932  96.774  1.00  0.00           C
ATOM   1797  C   VAL A 106      57.972  88.222  96.024  1.00  0.00           C
ATOM   1798  O   VAL A 106      58.342  87.092  95.734  1.00  0.00           O
ATOM   1799  N   ASP A 107      57.242  88.912  95.134  1.00  0.00           N
ATOM   1801  CA  ASP A 107      57.122  88.452  93.764  1.00  0.00           C
ATOM   1803  CB  ASP A 107      56.012  89.232  93.024  1.00  0.00           C
ATOM   1806  CG  ASP A 107      55.552  88.562  91.744  1.00  0.00           C
ATOM   1807  OD1 ASP A 107      56.212  87.612  91.234  1.00  0.00           O
ATOM   1808  OD2 ASP A 107      54.492  89.002  91.224  1.00  0.00           O
ATOM   1809  C   ASP A 107      58.492  88.492  93.074  1.00  0.00           C
ATOM   1810  O   ASP A 107      59.262  89.422  93.254  1.00  0.00           O
ATOM   1811  N   ASP A 108      58.812  87.472  92.264  1.00  0.00           N
ATOM   1813  CA  ASP A 108      60.072  87.372  91.564  1.00  0.00           C
ATOM   1815  CB  ASP A 108      60.702  86.002  91.904  1.00  0.00           C
ATOM   1818  CG  ASP A 108      61.422  85.972  93.244  1.00  0.00           C
ATOM   1819  OD1 ASP A 108      62.162  86.922  93.604  1.00  0.00           O
ATOM   1820  OD2 ASP A 108      61.322  84.892  93.874  1.00  0.00           O
ATOM   1821  C   ASP A 108      59.842  87.472  90.064  1.00  0.00           C
ATOM   1822  O   ASP A 108      60.772  87.472  89.264  1.00  0.00           O
ATOM   1823  N   ILE A 109      58.562  87.622  89.614  1.00  0.00           N
ATOM   1825  CA  ILE A 109      58.212  88.282  88.354  1.00  0.00           C
ATOM   1827  CB  ILE A 109      58.582  89.762  88.384  1.00  0.00           C
ATOM   1829  CG2 ILE A 109      57.282  90.532  88.704  1.00  0.00           C
ATOM   1833  CG1 ILE A 109      59.402  90.382  87.214  1.00  0.00           C
ATOM   1836  CD  ILE A 109      58.612  91.302  86.274  1.00  0.00           C
ATOM   1840  C   ILE A 109      58.492  87.472  87.084  1.00  0.00           C
ATOM   1841  O   ILE A 109      58.352  87.932  85.954  1.00  0.00           O
ATOM   1842  N   THR A 110      58.792  86.172  87.294  1.00  0.00           N
ATOM   1844  CA  THR A 110      59.372  85.202  86.364  1.00  0.00           C
ATOM   1846  CB  THR A 110      59.892  84.012  87.194  1.00  0.00           C
ATOM   1848  OG1 THR A 110      60.632  83.092  86.404  1.00  0.00           O
ATOM   1850  CG2 THR A 110      58.722  83.282  87.864  1.00  0.00           C
ATOM   1854  C   THR A 110      58.432  84.722  85.244  1.00  0.00           C
ATOM   1855  O   THR A 110      58.422  83.572  84.804  1.00  0.00           O
ATOM   1856  N   ILE A 111      57.532  85.582  84.744  1.00  0.00           N
ATOM   1858  CA  ILE A 111      56.632  85.242  83.644  1.00  0.00           C
ATOM   1860  CB  ILE A 111      55.372  86.122  83.704  1.00  0.00           C
ATOM   1862  CG2 ILE A 111      55.622  87.552  83.194  1.00  0.00           C
ATOM   1866  CG1 ILE A 111      54.102  85.482  83.074  1.00  0.00           C
ATOM   1869  CD  ILE A 111      54.122  85.272  81.564  1.00  0.00           C
ATOM   1873  C   ILE A 111      57.412  85.332  82.324  1.00  0.00           C
ATOM   1874  O   ILE A 111      58.122  86.292  82.044  1.00  0.00           O
ATOM   1875  N   SER A 112      57.362  84.272  81.514  1.00  0.00           N
ATOM   1877  CA  SER A 112      58.212  84.182  80.344  1.00  0.00           C
ATOM   1879  CB  SER A 112      59.422  83.252  80.644  1.00  0.00           C
ATOM   1882  OG  SER A 112      59.072  81.872  80.674  1.00  0.00           O
ATOM   1884  C   SER A 112      57.312  83.762  79.184  1.00  0.00           C
ATOM   1885  O   SER A 112      56.092  83.822  79.304  1.00  0.00           O
ATOM   1886  N   LYS A 113      57.862  83.412  77.994  1.00  0.00           N
ATOM   1888  CA  LYS A 113      57.082  82.842  76.894  1.00  0.00           C
ATOM   1890  CB  LYS A 113      57.392  83.552  75.544  1.00  0.00           C
ATOM   1893  CG  LYS A 113      58.902  83.642  75.234  1.00  0.00           C
ATOM   1896  CD  LYS A 113      59.272  84.172  73.834  1.00  0.00           C
ATOM   1899  CE  LYS A 113      58.832  83.202  72.744  1.00  0.00           C
ATOM   1902  NZ  LYS A 113      59.282  83.592  71.374  1.00  0.00           N
ATOM   1906  C   LYS A 113      57.382  81.352  76.754  1.00  0.00           C
ATOM   1907  O   LYS A 113      56.652  80.552  76.154  1.00  0.00           O
ATOM   1908  N   GLU A 114      58.442  80.962  77.454  1.00  0.00           N
ATOM   1910  CA  GLU A 114      58.882  79.622  77.704  1.00  0.00           C
ATOM   1912  CB  GLU A 114      60.382  79.512  77.314  1.00  0.00           C
ATOM   1915  CG  GLU A 114      61.372  80.622  77.834  1.00  0.00           C
ATOM   1918  CD  GLU A 114      61.282  82.032  77.224  1.00  0.00           C
ATOM   1919  OE1 GLU A 114      61.982  82.362  76.224  1.00  0.00           O
ATOM   1920  OE2 GLU A 114      60.522  82.852  77.794  1.00  0.00           O
ATOM   1921  C   GLU A 114      58.622  79.152  79.134  1.00  0.00           C
ATOM   1922  O   GLU A 114      59.602  78.942  79.864  1.00  0.00           O
ATOM   1923  N   PRO A 115      57.392  78.952  79.634  1.00  0.00           N
ATOM   1924  CD  PRO A 115      56.122  79.202  78.934  1.00  0.00           C
ATOM   1927  CA  PRO A 115      57.142  78.312  80.914  1.00  0.00           C
ATOM   1929  CB  PRO A 115      55.622  78.052  80.964  1.00  0.00           C
ATOM   1932  CG  PRO A 115      55.032  79.072  79.994  1.00  0.00           C
ATOM   1935  C   PRO A 115      57.892  77.022  81.164  1.00  0.00           C
ATOM   1936  O   PRO A 115      57.872  76.132  80.304  1.00  0.00           O
ATOM   1937  N   PHE A 116      58.452  76.832  82.364  1.00  0.00           N
ATOM   1939  CA  PHE A 116      59.092  75.612  82.804  1.00  0.00           C
ATOM   1941  CB  PHE A 116      59.522  75.772  84.294  1.00  0.00           C
ATOM   1944  CG  PHE A 116      60.142  74.512  84.844  1.00  0.00           C
ATOM   1945  CD1 PHE A 116      61.142  73.842  84.104  1.00  0.00           C
ATOM   1947  CE1 PHE A 116      61.702  72.662  84.584  1.00  0.00           C
ATOM   1949  CZ  PHE A 116      61.312  72.152  85.824  1.00  0.00           C
ATOM   1951  CD2 PHE A 116      59.732  73.972  86.074  1.00  0.00           C
ATOM   1953  CE2 PHE A 116      60.332  72.812  86.574  1.00  0.00           C
ATOM   1955  C   PHE A 116      58.142  74.422  82.684  1.00  0.00           C
ATOM   1956  O   PHE A 116      58.462  73.342  82.194  1.00  0.00           O
ATOM   1957  N   LEU A 117      56.892  74.672  83.094  1.00  0.00           N
ATOM   1959  CA  LEU A 117      55.822  73.722  83.134  1.00  0.00           C
ATOM   1961  CB  LEU A 117      54.702  74.182  84.084  1.00  0.00           C
ATOM   1964  CG  LEU A 117      55.102  74.272  85.564  1.00  0.00           C
ATOM   1966  CD1 LEU A 117      53.832  74.482  86.374  1.00  0.00           C
ATOM   1970  CD2 LEU A 117      55.832  73.012  86.054  1.00  0.00           C
ATOM   1974  C   LEU A 117      55.192  73.452  81.794  1.00  0.00           C
ATOM   1975  O   LEU A 117      54.392  72.532  81.674  1.00  0.00           O
ATOM   1976  N   TYR A 118      55.542  74.222  80.734  1.00  0.00           N
ATOM   1978  CA  TYR A 118      55.172  73.922  79.364  1.00  0.00           C
ATOM   1980  CB  TYR A 118      55.882  74.822  78.314  1.00  0.00           C
ATOM   1983  CG  TYR A 118      55.442  74.452  76.914  1.00  0.00           C
ATOM   1984  CD1 TYR A 118      54.172  74.852  76.474  1.00  0.00           C
ATOM   1986  CE1 TYR A 118      53.712  74.452  75.214  1.00  0.00           C
ATOM   1988  CZ  TYR A 118      54.522  73.662  74.394  1.00  0.00           C
ATOM   1989  OH  TYR A 118      54.132  73.452  73.074  1.00  0.00           O
ATOM   1991  CD2 TYR A 118      56.232  73.622  76.094  1.00  0.00           C
ATOM   1993  CE2 TYR A 118      55.762  73.222  74.834  1.00  0.00           C
ATOM   1995  C   TYR A 118      55.242  72.442  78.984  1.00  0.00           C
ATOM   1996  O   TYR A 118      56.292  71.792  79.084  1.00  0.00           O
ATOM   1997  N   GLY A 119      54.092  71.852  78.604  1.00  0.00           N
ATOM   1999  CA  GLY A 119      54.012  70.482  78.124  1.00  0.00           C
ATOM   2002  C   GLY A 119      54.142  69.452  79.204  1.00  0.00           C
ATOM   2003  O   GLY A 119      54.072  68.252  78.924  1.00  0.00           O
ATOM   2004  N   GLN A 120      54.352  69.902  80.444  1.00  0.00           N
ATOM   2006  CA  GLN A 120      54.472  69.122  81.664  1.00  0.00           C
ATOM   2008  CB  GLN A 120      55.552  69.792  82.554  1.00  0.00           C
ATOM   2011  CG  GLN A 120      56.212  68.872  83.604  1.00  0.00           C
ATOM   2014  CD  GLN A 120      57.272  69.582  84.454  1.00  0.00           C
ATOM   2015  OE1 GLN A 120      57.592  69.132  85.554  1.00  0.00           O
ATOM   2016  NE2 GLN A 120      57.872  70.692  83.984  1.00  0.00           N
ATOM   2019  C   GLN A 120      53.132  69.202  82.394  1.00  0.00           C
ATOM   2020  O   GLN A 120      52.802  68.382  83.254  1.00  0.00           O
ATOM   2021  N   VAL A 121      52.322  70.202  82.004  1.00  0.00           N
ATOM   2023  CA  VAL A 121      50.962  70.392  82.424  1.00  0.00           C
ATOM   2025  CB  VAL A 121      50.802  71.512  83.464  1.00  0.00           C
ATOM   2027  CG1 VAL A 121      49.332  71.732  83.894  1.00  0.00           C
ATOM   2031  CG2 VAL A 121      51.612  71.142  84.714  1.00  0.00           C
ATOM   2035  C   VAL A 121      50.212  70.672  81.144  1.00  0.00           C
ATOM   2036  O   VAL A 121      50.762  71.082  80.124  1.00  0.00           O
ATOM   2037  N   VAL A 122      48.902  70.412  81.174  1.00  0.00           N
ATOM   2039  CA  VAL A 122      47.972  70.642  80.104  1.00  0.00           C
ATOM   2041  CB  VAL A 122      47.612  69.372  79.324  1.00  0.00           C
ATOM   2043  CG1 VAL A 122      48.852  68.852  78.574  1.00  0.00           C
ATOM   2047  CG2 VAL A 122      47.032  68.282  80.254  1.00  0.00           C
ATOM   2051  C   VAL A 122      46.732  71.212  80.764  1.00  0.00           C
ATOM   2052  O   VAL A 122      46.532  71.062  81.974  1.00  0.00           O
ATOM   2053  N   ASP A 123      45.862  71.882  79.994  1.00  0.00           N
ATOM   2055  CA  ASP A 123      44.612  72.422  80.444  1.00  0.00           C
ATOM   2057  CB  ASP A 123      44.332  73.752  79.674  1.00  0.00           C
ATOM   2060  CG  ASP A 123      44.402  73.602  78.174  1.00  0.00           C
ATOM   2061  OD1 ASP A 123      44.152  72.472  77.684  1.00  0.00           O
ATOM   2062  OD2 ASP A 123      44.602  74.632  77.474  1.00  0.00           O
ATOM   2063  C   ASP A 123      43.502  71.352  80.354  1.00  0.00           C
ATOM   2064  O   ASP A 123      43.732  70.152  80.184  1.00  0.00           O
ATOM   2065  N   ASN A 124      42.222  71.752  80.534  1.00  0.00           N
ATOM   2067  CA  ASN A 124      41.082  70.852  80.454  1.00  0.00           C
ATOM   2069  CB  ASN A 124      39.782  71.482  81.064  1.00  0.00           C
ATOM   2072  CG  ASN A 124      39.272  72.682  80.274  1.00  0.00           C
ATOM   2073  OD1 ASN A 124      40.022  73.652  80.084  1.00  0.00           O
ATOM   2074  ND2 ASN A 124      38.012  72.662  79.784  1.00  0.00           N
ATOM   2077  C   ASN A 124      40.812  70.442  79.014  1.00  0.00           C
ATOM   2078  O   ASN A 124      40.202  69.402  78.764  1.00  0.00           O
ATOM   2079  N   THR A 125      41.312  71.222  78.034  1.00  0.00           N
ATOM   2081  CA  THR A 125      41.252  70.902  76.624  1.00  0.00           C
ATOM   2083  CB  THR A 125      41.552  72.122  75.764  1.00  0.00           C
ATOM   2085  OG1 THR A 125      40.502  73.072  75.904  1.00  0.00           O
ATOM   2087  CG2 THR A 125      41.662  71.792  74.274  1.00  0.00           C
ATOM   2091  C   THR A 125      42.212  69.772  76.304  1.00  0.00           C
ATOM   2092  O   THR A 125      41.992  68.972  75.404  1.00  0.00           O
ATOM   2093  N   GLY A 126      43.292  69.642  77.124  1.00  0.00           N
ATOM   2095  CA  GLY A 126      44.342  68.652  76.954  1.00  0.00           C
ATOM   2098  C   GLY A 126      45.502  69.232  76.214  1.00  0.00           C
ATOM   2099  O   GLY A 126      46.312  68.502  75.644  1.00  0.00           O
ATOM   2100  N   GLN A 127      45.632  70.562  76.204  1.00  0.00           N
ATOM   2102  CA  GLN A 127      46.652  71.222  75.434  1.00  0.00           C
ATOM   2104  CB  GLN A 127      45.982  72.322  74.584  1.00  0.00           C
ATOM   2107  CG  GLN A 127      46.892  72.982  73.524  1.00  0.00           C
ATOM   2110  CD  GLN A 127      47.272  72.002  72.424  1.00  0.00           C
ATOM   2111  OE1 GLN A 127      46.872  70.842  72.424  1.00  0.00           O
ATOM   2112  NE2 GLN A 127      48.052  72.472  71.434  1.00  0.00           N
ATOM   2115  C   GLN A 127      47.632  71.852  76.414  1.00  0.00           C
ATOM   2116  O   GLN A 127      47.222  72.322  77.474  1.00  0.00           O
ATOM   2117  N   PRO A 128      48.932  71.872  76.154  1.00  0.00           N
ATOM   2118  CD  PRO A 128      49.602  71.012  75.174  1.00  0.00           C
ATOM   2121  CA  PRO A 128      49.882  72.732  76.854  1.00  0.00           C
ATOM   2123  CB  PRO A 128      51.182  72.512  76.084  1.00  0.00           C
ATOM   2126  CG  PRO A 128      51.072  71.072  75.574  1.00  0.00           C
ATOM   2129  C   PRO A 128      49.532  74.222  76.994  1.00  0.00           C
ATOM   2130  O   PRO A 128      48.882  74.812  76.134  1.00  0.00           O
ATOM   2131  N   ILE A 129      49.982  74.832  78.104  1.00  0.00           N
ATOM   2133  CA  ILE A 129      49.692  76.212  78.414  1.00  0.00           C
ATOM   2135  CB  ILE A 129      49.192  76.362  79.854  1.00  0.00           C
ATOM   2137  CG2 ILE A 129      48.992  77.852  80.224  1.00  0.00           C
ATOM   2141  CG1 ILE A 129      47.902  75.532  80.054  1.00  0.00           C
ATOM   2144  CD  ILE A 129      47.442  75.442  81.504  1.00  0.00           C
ATOM   2148  C   ILE A 129      50.932  77.052  78.144  1.00  0.00           C
ATOM   2149  O   ILE A 129      51.972  76.852  78.774  1.00  0.00           O
ATOM   2150  N   ARG A 130      50.832  77.982  77.174  1.00  0.00           N
ATOM   2152  CA  ARG A 130      51.922  78.862  76.804  1.00  0.00           C
ATOM   2154  CB  ARG A 130      52.112  78.842  75.274  1.00  0.00           C
ATOM   2157  CG  ARG A 130      52.932  77.642  74.804  1.00  0.00           C
ATOM   2160  CD  ARG A 130      53.472  77.832  73.384  1.00  0.00           C
ATOM   2163  NE  ARG A 130      54.532  76.792  73.204  1.00  0.00           N
ATOM   2165  CZ  ARG A 130      55.782  76.942  73.614  1.00  0.00           C
ATOM   2166  NH1 ARG A 130      56.232  78.032  74.174  1.00  0.00           N
ATOM   2169  NH2 ARG A 130      56.622  75.942  73.484  1.00  0.00           N
ATOM   2172  C   ARG A 130      51.752  80.312  77.144  1.00  0.00           C
ATOM   2173  O   ARG A 130      52.702  81.072  77.054  1.00  0.00           O
ATOM   2174  N   TRP A 131      50.542  80.762  77.504  1.00  0.00           N
ATOM   2176  CA  TRP A 131      50.312  82.182  77.594  1.00  0.00           C
ATOM   2178  CB  TRP A 131      49.962  82.852  76.224  1.00  0.00           C
ATOM   2181  CG  TRP A 131      50.972  82.802  75.124  1.00  0.00           C
ATOM   2182  CD1 TRP A 131      52.112  83.562  74.944  1.00  0.00           C
ATOM   2184  NE1 TRP A 131      52.692  83.252  73.734  1.00  0.00           N
ATOM   2186  CE2 TRP A 131      52.002  82.222  73.164  1.00  0.00           C
ATOM   2187  CD2 TRP A 131      50.892  81.932  73.984  1.00  0.00           C
ATOM   2188  CE3 TRP A 131      49.972  80.952  73.594  1.00  0.00           C
ATOM   2190  CZ3 TRP A 131      50.292  80.162  72.484  1.00  0.00           C
ATOM   2192  CZ2 TRP A 131      52.302  81.442  72.074  1.00  0.00           C
ATOM   2194  CH2 TRP A 131      51.462  80.372  71.774  1.00  0.00           C
ATOM   2196  C   TRP A 131      49.152  82.442  78.524  1.00  0.00           C
ATOM   2197  O   TRP A 131      48.392  81.542  78.904  1.00  0.00           O
ATOM   2198  N   GLU A 132      48.992  83.722  78.894  1.00  0.00           N
ATOM   2200  CA  GLU A 132      48.012  84.192  79.844  1.00  0.00           C
ATOM   2202  CB  GLU A 132      48.272  85.652  80.284  1.00  0.00           C
ATOM   2205  CG  GLU A 132      47.852  86.762  79.294  1.00  0.00           C
ATOM   2208  CD  GLU A 132      48.062  88.162  79.854  1.00  0.00           C
ATOM   2209  OE1 GLU A 132      48.892  88.392  80.774  1.00  0.00           O
ATOM   2210  OE2 GLU A 132      47.322  89.052  79.354  1.00  0.00           O
ATOM   2211  C   GLU A 132      46.572  83.912  79.484  1.00  0.00           C
ATOM   2212  O   GLU A 132      45.802  83.632  80.394  1.00  0.00           O
ATOM   2213  N   GLY A 133      46.152  83.882  78.194  1.00  0.00           N
ATOM   2215  CA  GLY A 133      44.812  83.432  77.834  1.00  0.00           C
ATOM   2218  C   GLY A 133      44.502  82.012  78.254  1.00  0.00           C
ATOM   2219  O   GLY A 133      43.512  81.752  78.924  1.00  0.00           O
ATOM   2220  N   ARG A 134      45.382  81.052  77.904  1.00  0.00           N
ATOM   2222  CA  ARG A 134      45.242  79.692  78.374  1.00  0.00           C
ATOM   2224  CB  ARG A 134      46.292  78.762  77.704  1.00  0.00           C
ATOM   2227  CG  ARG A 134      46.092  78.532  76.194  1.00  0.00           C
ATOM   2230  CD  ARG A 134      44.672  78.072  75.844  1.00  0.00           C
ATOM   2233  NE  ARG A 134      44.682  77.552  74.454  1.00  0.00           N
ATOM   2235  CZ  ARG A 134      45.152  76.362  74.104  1.00  0.00           C
ATOM   2236  NH1 ARG A 134      45.552  75.472  74.974  1.00  0.00           N
ATOM   2239  NH2 ARG A 134      45.242  76.122  72.814  1.00  0.00           N
ATOM   2242  C   ARG A 134      45.352  79.552  79.884  1.00  0.00           C
ATOM   2243  O   ARG A 134      44.512  78.952  80.544  1.00  0.00           O
ATOM   2244  N   ALA A 135      46.372  80.182  80.504  1.00  0.00           N
ATOM   2246  CA  ALA A 135      46.562  80.172  81.934  1.00  0.00           C
ATOM   2248  CB  ALA A 135      47.872  80.902  82.264  1.00  0.00           C
ATOM   2252  C   ALA A 135      45.422  80.782  82.734  1.00  0.00           C
ATOM   2253  O   ALA A 135      45.052  80.282  83.784  1.00  0.00           O
ATOM   2254  N   SER A 136      44.842  81.892  82.234  1.00  0.00           N
ATOM   2256  CA  SER A 136      43.622  82.512  82.744  1.00  0.00           C
ATOM   2258  CB  SER A 136      43.272  83.832  81.984  1.00  0.00           C
ATOM   2261  OG  SER A 136      44.092  84.912  82.434  1.00  0.00           O
ATOM   2263  C   SER A 136      42.392  81.642  82.664  1.00  0.00           C
ATOM   2264  O   SER A 136      41.702  81.462  83.664  1.00  0.00           O
ATOM   2265  N   ASN A 137      42.112  81.042  81.494  1.00  0.00           N
ATOM   2267  CA  ASN A 137      41.002  80.132  81.304  1.00  0.00           C
ATOM   2269  CB  ASN A 137      40.822  79.762  79.814  1.00  0.00           C
ATOM   2272  CG  ASN A 137      40.112  80.872  79.054  1.00  0.00           C
ATOM   2273  OD1 ASN A 137      40.502  81.292  77.964  1.00  0.00           O
ATOM   2274  ND2 ASN A 137      39.022  81.412  79.654  1.00  0.00           N
ATOM   2277  C   ASN A 137      41.112  78.862  82.094  1.00  0.00           C
ATOM   2278  O   ASN A 137      40.152  78.432  82.734  1.00  0.00           O
ATOM   2279  N   PHE A 138      42.292  78.232  82.104  1.00  0.00           N
ATOM   2281  CA  PHE A 138      42.562  77.102  82.974  1.00  0.00           C
ATOM   2283  CB  PHE A 138      43.912  76.422  82.634  1.00  0.00           C
ATOM   2286  CG  PHE A 138      43.992  75.062  83.284  1.00  0.00           C
ATOM   2287  CD1 PHE A 138      42.942  74.132  83.104  1.00  0.00           C
ATOM   2289  CE1 PHE A 138      42.982  72.892  83.734  1.00  0.00           C
ATOM   2291  CZ  PHE A 138      44.082  72.552  84.514  1.00  0.00           C
ATOM   2293  CD2 PHE A 138      45.092  74.692  84.054  1.00  0.00           C
ATOM   2295  CE2 PHE A 138      45.152  73.432  84.664  1.00  0.00           C
ATOM   2297  C   PHE A 138      42.452  77.492  84.444  1.00  0.00           C
ATOM   2298  O   PHE A 138      41.802  76.792  85.204  1.00  0.00           O
ATOM   2299  N   ALA A 139      42.982  78.652  84.874  1.00  0.00           N
ATOM   2301  CA  ALA A 139      42.732  79.122  86.224  1.00  0.00           C
ATOM   2303  CB  ALA A 139      43.502  80.442  86.474  1.00  0.00           C
ATOM   2307  C   ALA A 139      41.252  79.332  86.574  1.00  0.00           C
ATOM   2308  O   ALA A 139      40.772  78.852  87.584  1.00  0.00           O
ATOM   2309  N   ASP A 140      40.482  79.992  85.694  1.00  0.00           N
ATOM   2311  CA  ASP A 140      39.042  80.152  85.804  1.00  0.00           C
ATOM   2313  CB  ASP A 140      38.532  81.062  84.674  1.00  0.00           C
ATOM   2316  CG  ASP A 140      38.892  82.522  84.904  1.00  0.00           C
ATOM   2317  OD1 ASP A 140      38.832  83.022  86.054  1.00  0.00           O
ATOM   2318  OD2 ASP A 140      39.092  83.232  83.884  1.00  0.00           O
ATOM   2319  C   ASP A 140      38.252  78.832  85.814  1.00  0.00           C
ATOM   2320  O   ASP A 140      37.382  78.642  86.654  1.00  0.00           O
ATOM   2321  N   TYR A 141      38.552  77.862  84.924  1.00  0.00           N
ATOM   2323  CA  TYR A 141      37.972  76.522  84.964  1.00  0.00           C
ATOM   2325  CB  TYR A 141      38.512  75.672  83.774  1.00  0.00           C
ATOM   2328  CG  TYR A 141      38.052  74.232  83.824  1.00  0.00           C
ATOM   2329  CD1 TYR A 141      36.762  73.872  83.414  1.00  0.00           C
ATOM   2331  CE1 TYR A 141      36.282  72.572  83.614  1.00  0.00           C
ATOM   2333  CZ  TYR A 141      37.102  71.602  84.204  1.00  0.00           C
ATOM   2334  OH  TYR A 141      36.622  70.312  84.454  1.00  0.00           O
ATOM   2336  CD2 TYR A 141      38.892  73.232  84.374  1.00  0.00           C
ATOM   2338  CE2 TYR A 141      38.412  71.932  84.574  1.00  0.00           C
ATOM   2340  C   TYR A 141      38.232  75.812  86.294  1.00  0.00           C
ATOM   2341  O   TYR A 141      37.362  75.172  86.894  1.00  0.00           O
ATOM   2342  N   LEU A 142      39.472  75.912  86.804  1.00  0.00           N
ATOM   2344  CA  LEU A 142      39.772  75.422  88.124  1.00  0.00           C
ATOM   2346  CB  LEU A 142      41.282  75.422  88.394  1.00  0.00           C
ATOM   2349  CG  LEU A 142      42.072  74.552  87.404  1.00  0.00           C
ATOM   2351  CD1 LEU A 142      43.572  74.762  87.624  1.00  0.00           C
ATOM   2355  CD2 LEU A 142      41.692  73.072  87.444  1.00  0.00           C
ATOM   2359  C   LEU A 142      39.052  76.132  89.244  1.00  0.00           C
ATOM   2360  O   LEU A 142      38.562  75.472  90.154  1.00  0.00           O
ATOM   2361  N   LEU A 143      38.922  77.472  89.214  1.00  0.00           N
ATOM   2363  CA  LEU A 143      38.112  78.152  90.204  1.00  0.00           C
ATOM   2365  CB  LEU A 143      38.172  79.682  90.034  1.00  0.00           C
ATOM   2368  CG  LEU A 143      39.542  80.362  90.274  1.00  0.00           C
ATOM   2370  CD1 LEU A 143      39.272  81.772  90.764  1.00  0.00           C
ATOM   2374  CD2 LEU A 143      40.452  79.682  91.294  1.00  0.00           C
ATOM   2378  C   LEU A 143      36.642  77.762  90.254  1.00  0.00           C
ATOM   2379  O   LEU A 143      36.062  77.552  91.324  1.00  0.00           O
ATOM   2380  N   LYS A 144      36.022  77.682  89.074  1.00  0.00           N
ATOM   2382  CA  LYS A 144      34.632  77.292  88.904  1.00  0.00           C
ATOM   2384  CB  LYS A 144      34.172  77.692  87.484  1.00  0.00           C
ATOM   2387  CG  LYS A 144      34.312  79.202  87.144  1.00  0.00           C
ATOM   2390  CD  LYS A 144      34.082  79.462  85.634  1.00  0.00           C
ATOM   2393  CE  LYS A 144      34.192  80.912  85.124  1.00  0.00           C
ATOM   2396  NZ  LYS A 144      33.022  81.732  85.474  1.00  0.00           N
ATOM   2400  C   LYS A 144      34.372  75.822  89.214  1.00  0.00           C
ATOM   2401  O   LYS A 144      33.402  75.472  89.884  1.00  0.00           O
ATOM   2402  N   ASN A 145      35.252  74.902  88.734  1.00  0.00           N
ATOM   2404  CA  ASN A 145      34.972  73.472  88.804  1.00  0.00           C
ATOM   2406  CB  ASN A 145      35.052  72.862  87.374  1.00  0.00           C
ATOM   2409  CG  ASN A 145      33.942  73.462  86.504  1.00  0.00           C
ATOM   2410  OD1 ASN A 145      34.172  74.282  85.614  1.00  0.00           O
ATOM   2411  ND2 ASN A 145      32.692  73.002  86.764  1.00  0.00           N
ATOM   2414  C   ASN A 145      35.892  72.662  89.714  1.00  0.00           C
ATOM   2415  O   ASN A 145      35.612  71.502  90.014  1.00  0.00           O
ATOM   2416  N   ARG A 146      37.032  73.202  90.164  1.00  0.00           N
ATOM   2418  CA  ARG A 146      37.992  72.452  90.944  1.00  0.00           C
ATOM   2420  CB  ARG A 146      39.282  72.142  90.134  1.00  0.00           C
ATOM   2423  CG  ARG A 146      39.042  71.142  88.994  1.00  0.00           C
ATOM   2426  CD  ARG A 146      38.752  69.722  89.514  1.00  0.00           C
ATOM   2429  NE  ARG A 146      38.412  68.892  88.324  1.00  0.00           N
ATOM   2431  CZ  ARG A 146      37.202  68.822  87.814  1.00  0.00           C
ATOM   2432  NH1 ARG A 146      36.132  69.382  88.364  1.00  0.00           N
ATOM   2435  NH2 ARG A 146      37.022  68.142  86.704  1.00  0.00           N
ATOM   2438  C   ARG A 146      38.362  73.072  92.274  1.00  0.00           C
ATOM   2439  O   ARG A 146      39.272  72.582  92.944  1.00  0.00           O
ATOM   2440  N   LEU A 147      37.652  74.122  92.734  1.00  0.00           N
ATOM   2442  CA  LEU A 147      37.802  74.622  94.074  1.00  0.00           C
ATOM   2444  CB  LEU A 147      36.932  75.892  94.314  1.00  0.00           C
ATOM   2447  CG  LEU A 147      37.102  76.572  95.694  1.00  0.00           C
ATOM   2449  CD1 LEU A 147      38.542  77.002  95.954  1.00  0.00           C
ATOM   2453  CD2 LEU A 147      36.182  77.802  95.824  1.00  0.00           C
ATOM   2457  C   LEU A 147      37.512  73.582  95.144  1.00  0.00           C
ATOM   2458  O   LEU A 147      36.582  72.782  95.064  1.00  0.00           O
ATOM   2459  N   LYS A 148      38.342  73.572  96.194  1.00  0.00           N
ATOM   2461  CA  LYS A 148      38.222  72.692  97.324  1.00  0.00           C
ATOM   2463  CB  LYS A 148      39.352  71.632  97.364  1.00  0.00           C
ATOM   2466  CG  LYS A 148      39.542  70.842  96.074  1.00  0.00           C
ATOM   2469  CD  LYS A 148      40.582  69.722  96.244  1.00  0.00           C
ATOM   2472  CE  LYS A 148      41.952  70.272  96.654  1.00  0.00           C
ATOM   2475  NZ  LYS A 148      42.902  69.182  96.934  1.00  0.00           N
ATOM   2479  C   LYS A 148      38.412  73.472  98.604  1.00  0.00           C
ATOM   2480  O   LYS A 148      38.952  74.582  98.614  1.00  0.00           O
ATOM   2481  N   SER A 149      37.972  72.852  99.704  1.00  0.00           N
ATOM   2483  CA  SER A 149      37.982  73.442 101.014  1.00  0.00           C
ATOM   2485  CB  SER A 149      36.552  73.782 101.474  1.00  0.00           C
ATOM   2488  OG  SER A 149      36.102  74.902 100.714  1.00  0.00           O
ATOM   2490  C   SER A 149      38.652  72.532 102.014  1.00  0.00           C
ATOM   2491  O   SER A 149      38.542  71.312 101.954  1.00  0.00           O
ATOM   2492  N   ARG A 150      39.372  73.132 102.964  1.00  0.00           N
ATOM   2494  CA  ARG A 150      40.022  72.442 104.064  1.00  0.00           C
ATOM   2496  CB  ARG A 150      41.392  71.812 103.634  1.00  0.00           C
ATOM   2499  CG  ARG A 150      42.462  72.852 103.254  1.00  0.00           C
ATOM   2502  CD  ARG A 150      43.572  72.352 102.304  1.00  0.00           C
ATOM   2505  NE  ARG A 150      44.572  71.542 103.074  1.00  0.00           N
ATOM   2507  CZ  ARG A 150      45.582  72.122 103.734  1.00  0.00           C
ATOM   2508  NH1 ARG A 150      45.642  73.422 103.914  1.00  0.00           N
ATOM   2511  NH2 ARG A 150      46.482  71.432 104.394  1.00  0.00           N
ATOM   2514  C   ARG A 150      40.212  73.522 105.104  1.00  0.00           C
ATOM   2515  O   ARG A 150      39.912  74.682 104.834  1.00  0.00           O
ATOM   2516  N   SER A 151      40.672  73.232 106.314  1.00  0.00           N
ATOM   2518  CA  SER A 151      40.772  74.272 107.324  1.00  0.00           C
ATOM   2520  CB  SER A 151      39.502  74.352 108.244  1.00  0.00           C
ATOM   2523  OG  SER A 151      39.312  73.192 109.054  1.00  0.00           O
ATOM   2525  C   SER A 151      41.972  74.052 108.194  1.00  0.00           C
ATOM   2526  O   SER A 151      42.352  72.922 108.484  1.00  0.00           O
ATOM   2527  N   ASN A 152      42.572  75.142 108.704  1.00  0.00           N
ATOM   2529  CA  ASN A 152      43.552  75.052 109.794  1.00  0.00           C
ATOM   2531  CB  ASN A 152      44.202  76.422 110.174  1.00  0.00           C
ATOM   2534  CG  ASN A 152      44.692  77.222 108.984  1.00  0.00           C
ATOM   2535  OD1 ASN A 152      45.802  77.062 108.514  1.00  0.00           O
ATOM   2536  ND2 ASN A 152      43.862  78.172 108.494  1.00  0.00           N
ATOM   2539  C   ASN A 152      42.872  74.572 111.074  1.00  0.00           C
ATOM   2540  O   ASN A 152      43.492  74.082 112.004  1.00  0.00           O
ATOM   2541  N   GLY A 153      41.552  74.822 111.144  1.00  0.00           N
ATOM   2543  CA  GLY A 153      40.742  74.812 112.354  1.00  0.00           C
ATOM   2546  C   GLY A 153      40.502  76.212 112.834  1.00  0.00           C
ATOM   2547  O   GLY A 153      39.622  76.472 113.654  1.00  0.00           O
ATOM   2548  N   LEU A 154      41.282  77.162 112.324  1.00  0.00           N
ATOM   2550  CA  LEU A 154      41.172  78.572 112.654  1.00  0.00           C
ATOM   2552  CB  LEU A 154      42.562  79.212 112.864  1.00  0.00           C
ATOM   2555  CG  LEU A 154      43.232  78.862 114.194  1.00  0.00           C
ATOM   2557  CD1 LEU A 154      43.872  77.462 114.164  1.00  0.00           C
ATOM   2561  CD2 LEU A 154      44.242  79.972 114.504  1.00  0.00           C
ATOM   2565  C   LEU A 154      40.572  79.362 111.524  1.00  0.00           C
ATOM   2566  O   LEU A 154      39.962  80.402 111.734  1.00  0.00           O
ATOM   2567  N   ARG A 155      40.742  78.872 110.284  1.00  0.00           N
ATOM   2569  CA  ARG A 155      40.292  79.492 109.074  1.00  0.00           C
ATOM   2571  CB  ARG A 155      41.192  80.642 108.534  1.00  0.00           C
ATOM   2574  CG  ARG A 155      41.092  81.972 109.324  1.00  0.00           C
ATOM   2577  CD  ARG A 155      41.832  83.142 108.654  1.00  0.00           C
ATOM   2580  NE  ARG A 155      43.292  82.842 108.744  1.00  0.00           N
ATOM   2582  CZ  ARG A 155      44.032  83.082 109.824  1.00  0.00           C
ATOM   2583  NH1 ARG A 155      43.532  83.702 110.874  1.00  0.00           N
ATOM   2586  NH2 ARG A 155      45.262  82.602 109.904  1.00  0.00           N
ATOM   2589  C   ARG A 155      40.192  78.412 108.054  1.00  0.00           C
ATOM   2590  O   ARG A 155      40.822  77.352 108.174  1.00  0.00           O
ATOM   2591  N   ILE A 156      39.382  78.672 107.034  1.00  0.00           N
ATOM   2593  CA  ILE A 156      39.232  77.892 105.844  1.00  0.00           C
ATOM   2595  CB  ILE A 156      37.852  78.182 105.234  1.00  0.00           C
ATOM   2597  CG2 ILE A 156      37.852  79.502 104.434  1.00  0.00           C
ATOM   2601  CG1 ILE A 156      37.262  76.982 104.464  1.00  0.00           C
ATOM   2604  CD  ILE A 156      37.882  76.722 103.094  1.00  0.00           C
ATOM   2608  C   ILE A 156      40.412  78.232 104.934  1.00  0.00           C
ATOM   2609  O   ILE A 156      40.892  79.362 104.894  1.00  0.00           O
ATOM   2610  N   ILE A 157      40.932  77.212 104.234  1.00  0.00           N
ATOM   2612  CA  ILE A 157      41.942  77.342 103.214  1.00  0.00           C
ATOM   2614  CB  ILE A 157      43.222  76.592 103.564  1.00  0.00           C
ATOM   2616  CG2 ILE A 157      44.162  76.472 102.344  1.00  0.00           C
ATOM   2620  CG1 ILE A 157      43.932  77.302 104.734  1.00  0.00           C
ATOM   2623  CD  ILE A 157      44.742  76.342 105.604  1.00  0.00           C
ATOM   2627  C   ILE A 157      41.362  76.792 101.944  1.00  0.00           C
ATOM   2628  O   ILE A 157      40.822  75.682 101.904  1.00  0.00           O
ATOM   2629  N   TYR A 158      41.452  77.572 100.874  1.00  0.00           N
ATOM   2631  CA  TYR A 158      40.922  77.232  99.584  1.00  0.00           C
ATOM   2633  CB  TYR A 158      40.362  78.512  98.924  1.00  0.00           C
ATOM   2636  CG  TYR A 158      39.102  78.892  99.664  1.00  0.00           C
ATOM   2637  CD1 TYR A 158      37.892  78.202  99.444  1.00  0.00           C
ATOM   2639  CE1 TYR A 158      36.702  78.612 100.054  1.00  0.00           C
ATOM   2641  CZ  TYR A 158      36.712  79.702 100.934  1.00  0.00           C
ATOM   2642  OH  TYR A 158      35.512  80.152 101.524  1.00  0.00           O
ATOM   2644  CD2 TYR A 158      39.102  79.952 100.584  1.00  0.00           C
ATOM   2646  CE2 TYR A 158      37.912  80.362 101.204  1.00  0.00           C
ATOM   2648  C   TYR A 158      42.012  76.602  98.744  1.00  0.00           C
ATOM   2649  O   TYR A 158      43.172  76.982  98.834  1.00  0.00           O
ATOM   2650  N   SER A 159      41.672  75.572  97.954  1.00  0.00           N
ATOM   2652  CA  SER A 159      42.672  74.702  97.354  1.00  0.00           C
ATOM   2654  CB  SER A 159      42.972  73.462  98.244  1.00  0.00           C
ATOM   2657  OG  SER A 159      43.762  72.462  97.604  1.00  0.00           O
ATOM   2659  C   SER A 159      42.232  74.322  95.954  1.00  0.00           C
ATOM   2660  O   SER A 159      41.062  74.042  95.704  1.00  0.00           O
ATOM   2661  N   VAL A 160      43.182  74.332  95.004  1.00  0.00           N
ATOM   2663  CA  VAL A 160      43.052  73.802  93.664  1.00  0.00           C
ATOM   2665  CB  VAL A 160      43.222  74.902  92.614  1.00  0.00           C
ATOM   2667  CG1 VAL A 160      43.522  74.372  91.204  1.00  0.00           C
ATOM   2671  CG2 VAL A 160      41.932  75.732  92.574  1.00  0.00           C
ATOM   2675  C   VAL A 160      44.132  72.752  93.504  1.00  0.00           C
ATOM   2676  O   VAL A 160      45.282  72.982  93.874  1.00  0.00           O
ATOM   2677  N   THR A 161      43.792  71.572  92.934  1.00  0.00           N
ATOM   2679  CA  THR A 161      44.772  70.542  92.594  1.00  0.00           C
ATOM   2681  CB  THR A 161      44.532  69.132  93.154  1.00  0.00           C
ATOM   2683  OG1 THR A 161      44.502  69.072  94.564  1.00  0.00           O
ATOM   2685  CG2 THR A 161      45.702  68.192  92.784  1.00  0.00           C
ATOM   2689  C   THR A 161      44.792  70.392  91.084  1.00  0.00           C
ATOM   2690  O   THR A 161      43.772  70.072  90.474  1.00  0.00           O
ATOM   2691  N   ILE A 162      45.982  70.572  90.484  1.00  0.00           N
ATOM   2693  CA  ILE A 162      46.282  70.282  89.104  1.00  0.00           C
ATOM   2695  CB  ILE A 162      47.022  71.422  88.404  1.00  0.00           C
ATOM   2697  CG2 ILE A 162      47.272  71.092  86.914  1.00  0.00           C
ATOM   2701  CG1 ILE A 162      46.242  72.752  88.554  1.00  0.00           C
ATOM   2704  CD  ILE A 162      47.042  73.992  88.144  1.00  0.00           C
ATOM   2708  C   ILE A 162      47.132  69.032  89.104  1.00  0.00           C
ATOM   2709  O   ILE A 162      47.952  68.822  89.994  1.00  0.00           O
ATOM   2710  N   ASN A 163      46.942  68.142  88.124  1.00  0.00           N
ATOM   2712  CA  ASN A 163      47.772  66.972  87.934  1.00  0.00           C
ATOM   2714  CB  ASN A 163      46.962  65.652  87.824  1.00  0.00           C
ATOM   2717  CG  ASN A 163      45.782  65.732  86.864  1.00  0.00           C
ATOM   2718  OD1 ASN A 163      45.352  66.782  86.364  1.00  0.00           O
ATOM   2719  ND2 ASN A 163      45.132  64.572  86.624  1.00  0.00           N
ATOM   2722  C   ASN A 163      48.602  67.202  86.694  1.00  0.00           C
ATOM   2723  O   ASN A 163      48.122  67.562  85.624  1.00  0.00           O
ATOM   2724  N   MET A 164      49.922  66.982  86.824  1.00  0.00           N
ATOM   2726  CA  MET A 164      50.872  67.102  85.754  1.00  0.00           C
ATOM   2728  CB  MET A 164      52.302  67.192  86.344  1.00  0.00           C
ATOM   2731  CG  MET A 164      52.452  68.312  87.404  1.00  0.00           C
ATOM   2734  SD  MET A 164      54.122  68.442  88.104  1.00  0.00           S
ATOM   2735  CE  MET A 164      54.622  69.792  87.024  1.00  0.00           C
ATOM   2739  C   MET A 164      50.722  65.932  84.794  1.00  0.00           C
ATOM   2740  O   MET A 164      50.022  64.952  85.064  1.00  0.00           O
ATOM   2741  N   VAL A 165      51.352  66.002  83.604  1.00  0.00           N
ATOM   2743  CA  VAL A 165      51.332  64.922  82.644  1.00  0.00           C
ATOM   2745  CB  VAL A 165      51.932  65.262  81.274  1.00  0.00           C
ATOM   2747  CG1 VAL A 165      51.122  66.412  80.644  1.00  0.00           C
ATOM   2751  CG2 VAL A 165      53.432  65.592  81.384  1.00  0.00           C
ATOM   2755  C   VAL A 165      51.982  63.652  83.204  1.00  0.00           C
ATOM   2756  O   VAL A 165      52.932  63.732  83.984  1.00  0.00           O
ATOM   2757  N   PRO A 166      51.572  62.452  82.814  1.00  0.00           N
ATOM   2758  CD  PRO A 166      50.252  62.252  82.194  1.00  0.00           C
ATOM   2761  CA  PRO A 166      52.062  61.242  83.454  1.00  0.00           C
ATOM   2763  CB  PRO A 166      51.222  60.152  82.784  1.00  0.00           C
ATOM   2766  CG  PRO A 166      49.892  60.802  82.434  1.00  0.00           C
ATOM   2769  C   PRO A 166      53.542  60.982  83.204  1.00  0.00           C
ATOM   2770  O   PRO A 166      54.212  60.302  83.974  1.00  0.00           O
ATOM   2771  N   ASN A 167      54.062  61.542  82.104  1.00  0.00           N
ATOM   2773  CA  ASN A 167      55.432  61.452  81.674  1.00  0.00           C
ATOM   2775  CB  ASN A 167      55.402  61.202  80.134  1.00  0.00           C
ATOM   2778  CG  ASN A 167      56.762  60.872  79.534  1.00  0.00           C
ATOM   2779  OD1 ASN A 167      57.292  61.682  78.764  1.00  0.00           O
ATOM   2780  ND2 ASN A 167      57.322  59.692  79.854  1.00  0.00           N
ATOM   2783  C   ASN A 167      56.202  62.722  82.094  1.00  0.00           C
ATOM   2784  O   ASN A 167      57.202  63.102  81.494  1.00  0.00           O
ATOM   2785  N   HIS A 168      55.712  63.432  83.134  1.00  0.00           N
ATOM   2787  CA  HIS A 168      56.262  64.722  83.544  1.00  0.00           C
ATOM   2789  CB  HIS A 168      55.492  65.392  84.714  1.00  0.00           C
ATOM   2792  ND1 HIS A 168      56.492  65.132  86.974  1.00  0.00           N
ATOM   2793  CG  HIS A 168      55.562  64.692  86.044  1.00  0.00           C
ATOM   2794  CE1 HIS A 168      56.232  64.432  88.064  1.00  0.00           C
ATOM   2796  NE2 HIS A 168      55.192  63.592  87.894  1.00  0.00           N
ATOM   2798  CD2 HIS A 168      54.752  63.762  86.594  1.00  0.00           C
ATOM   2800  C   HIS A 168      57.732  64.672  83.924  1.00  0.00           C
ATOM   2801  O   HIS A 168      58.492  65.562  83.564  1.00  0.00           O
ATOM   2802  N   LEU A 169      58.152  63.632  84.664  1.00  0.00           N
ATOM   2804  CA  LEU A 169      59.542  63.472  85.034  1.00  0.00           C
ATOM   2806  CB  LEU A 169      59.672  62.282  85.994  1.00  0.00           C
ATOM   2809  CG  LEU A 169      61.042  62.162  86.694  1.00  0.00           C
ATOM   2811  CD1 LEU A 169      60.872  61.432  88.024  1.00  0.00           C
ATOM   2815  CD2 LEU A 169      62.092  61.432  85.844  1.00  0.00           C
ATOM   2819  C   LEU A 169      60.492  63.332  83.864  1.00  0.00           C
ATOM   2820  O   LEU A 169      61.442  64.102  83.744  1.00  0.00           O
ATOM   2821  N   ASP A 170      60.222  62.392  82.944  1.00  0.00           N
ATOM   2823  CA  ASP A 170      61.052  62.122  81.784  1.00  0.00           C
ATOM   2825  CB  ASP A 170      60.472  60.882  81.044  1.00  0.00           C
ATOM   2828  CG  ASP A 170      60.362  59.642  81.944  1.00  0.00           C
ATOM   2829  OD1 ASP A 170      61.002  59.582  83.024  1.00  0.00           O
ATOM   2830  OD2 ASP A 170      59.632  58.702  81.524  1.00  0.00           O
ATOM   2831  C   ASP A 170      61.152  63.372  80.884  1.00  0.00           C
ATOM   2832  O   ASP A 170      62.212  63.792  80.424  1.00  0.00           O
ATOM   2833  N   LYS A 171      60.012  64.052  80.694  1.00  0.00           N
ATOM   2835  CA  LYS A 171      59.912  65.322  80.014  1.00  0.00           C
ATOM   2837  CB  LYS A 171      58.412  65.642  79.864  1.00  0.00           C
ATOM   2840  CG  LYS A 171      58.202  66.752  78.844  1.00  0.00           C
ATOM   2843  CD  LYS A 171      56.772  66.802  78.334  1.00  0.00           C
ATOM   2846  CE  LYS A 171      56.672  67.882  77.254  1.00  0.00           C
ATOM   2849  NZ  LYS A 171      55.462  67.732  76.444  1.00  0.00           N
ATOM   2853  C   LYS A 171      60.642  66.512  80.664  1.00  0.00           C
ATOM   2854  O   LYS A 171      61.222  67.372  80.004  1.00  0.00           O
ATOM   2855  N   ARG A 172      60.622  66.612  81.994  1.00  0.00           N
ATOM   2857  CA  ARG A 172      61.442  67.552  82.734  1.00  0.00           C
ATOM   2859  CB  ARG A 172      60.892  67.602  84.174  1.00  0.00           C
ATOM   2862  CG  ARG A 172      61.602  68.592  85.124  1.00  0.00           C
ATOM   2865  CD  ARG A 172      60.902  68.752  86.484  1.00  0.00           C
ATOM   2868  NE  ARG A 172      60.812  67.422  87.154  1.00  0.00           N
ATOM   2870  CZ  ARG A 172      59.772  66.612  87.144  1.00  0.00           C
ATOM   2871  NH1 ARG A 172      58.632  66.892  86.584  1.00  0.00           N
ATOM   2874  NH2 ARG A 172      59.882  65.472  87.794  1.00  0.00           N
ATOM   2877  C   ARG A 172      62.922  67.182  82.704  1.00  0.00           C
ATOM   2878  O   ARG A 172      63.802  68.032  82.644  1.00  0.00           O
ATOM   2879  N   ALA A 173      63.222  65.882  82.694  1.00  0.00           N
ATOM   2881  CA  ALA A 173      64.532  65.322  82.484  1.00  0.00           C
ATOM   2883  CB  ALA A 173      64.512  63.802  82.704  1.00  0.00           C
ATOM   2887  C   ALA A 173      65.112  65.702  81.134  1.00  0.00           C
ATOM   2888  O   ALA A 173      66.272  66.102  81.074  1.00  0.00           O
ATOM   2889  N   HIS A 174      64.292  65.672  80.044  1.00  0.00           N
ATOM   2891  CA  HIS A 174      64.592  66.092  78.674  1.00  0.00           C
ATOM   2893  CB  HIS A 174      63.372  66.082  77.744  1.00  0.00           C
ATOM   2896  ND1 HIS A 174      61.622  64.622  76.884  1.00  0.00           N
ATOM   2897  CG  HIS A 174      62.862  64.722  77.474  1.00  0.00           C
ATOM   2898  CE1 HIS A 174      61.382  63.322  76.814  1.00  0.00           C
ATOM   2900  NE2 HIS A 174      62.402  62.592  77.334  1.00  0.00           N
ATOM   2902  CD2 HIS A 174      63.362  63.482  77.754  1.00  0.00           C
ATOM   2904  C   HIS A 174      65.292  67.412  78.494  1.00  0.00           C
ATOM   2905  O   HIS A 174      66.052  67.612  77.554  1.00  0.00           O
ATOM   2906  N   LYS A 175      65.082  68.342  79.444  1.00  0.00           N
ATOM   2908  CA  LYS A 175      65.812  69.582  79.544  1.00  0.00           C
ATOM   2910  CB  LYS A 175      65.332  70.362  80.804  1.00  0.00           C
ATOM   2913  CG  LYS A 175      63.822  70.682  80.874  1.00  0.00           C
ATOM   2916  CD  LYS A 175      63.242  71.442  79.674  1.00  0.00           C
ATOM   2919  CE  LYS A 175      62.122  72.432  80.014  1.00  0.00           C
ATOM   2922  NZ  LYS A 175      61.012  71.742  80.704  1.00  0.00           N
ATOM   2926  C   LYS A 175      67.332  69.362  79.654  1.00  0.00           C
ATOM   2927  O   LYS A 175      68.152  70.122  79.144  1.00  0.00           O
ATOM   2928  N   TYR A 176      67.742  68.302  80.364  1.00  0.00           N
ATOM   2930  CA  TYR A 176      69.072  68.152  80.914  1.00  0.00           C
ATOM   2932  CB  TYR A 176      68.952  67.792  82.414  1.00  0.00           C
ATOM   2935  CG  TYR A 176      68.122  68.842  83.104  1.00  0.00           C
ATOM   2936  CD1 TYR A 176      68.502  70.192  83.074  1.00  0.00           C
ATOM   2938  CE1 TYR A 176      67.682  71.172  83.654  1.00  0.00           C
ATOM   2940  CZ  TYR A 176      66.522  70.792  84.334  1.00  0.00           C
ATOM   2941  OH  TYR A 176      65.732  71.702  85.044  1.00  0.00           O
ATOM   2943  CD2 TYR A 176      66.922  68.482  83.734  1.00  0.00           C
ATOM   2945  CE2 TYR A 176      66.132  69.452  84.354  1.00  0.00           C
ATOM   2947  C   TYR A 176      69.932  67.092  80.244  1.00  0.00           C
ATOM   2948  O   TYR A 176      71.112  66.962  80.584  1.00  0.00           O
ATOM   2949  N   LEU A 177      69.442  66.322  79.254  1.00  0.00           N
ATOM   2951  CA  LEU A 177      70.242  65.252  78.664  1.00  0.00           C
ATOM   2953  CB  LEU A 177      69.482  64.242  77.784  1.00  0.00           C
ATOM   2956  CG  LEU A 177      68.582  63.292  78.584  1.00  0.00           C
ATOM   2958  CD1 LEU A 177      67.282  63.992  78.914  1.00  0.00           C
ATOM   2962  CD2 LEU A 177      68.252  62.052  77.774  1.00  0.00           C
ATOM   2966  C   LEU A 177      71.452  65.742  77.884  1.00  0.00           C
ATOM   2967  O   LEU A 177      72.482  65.072  77.804  1.00  0.00           O
ATOM   2968  N   GLY A 178      71.372  66.962  77.324  1.00  0.00           N
ATOM   2970  CA  GLY A 178      72.512  67.672  76.774  1.00  0.00           C
ATOM   2973  C   GLY A 178      73.612  67.982  77.754  1.00  0.00           C
ATOM   2974  O   GLY A 178      74.802  67.822  77.464  1.00  0.00           O
ATOM   2975  N   MET A 179      73.222  68.482  78.934  1.00  0.00           N
ATOM   2977  CA  MET A 179      74.112  68.832  80.014  1.00  0.00           C
ATOM   2979  CB  MET A 179      73.262  69.462  81.154  1.00  0.00           C
ATOM   2982  CG  MET A 179      72.292  70.582  80.724  1.00  0.00           C
ATOM   2985  SD  MET A 179      73.102  72.062  80.074  1.00  0.00           S
ATOM   2986  CE  MET A 179      71.572  73.022  79.844  1.00  0.00           C
ATOM   2990  C   MET A 179      74.842  67.602  80.564  1.00  0.00           C
ATOM   2991  O   MET A 179      76.062  67.602  80.734  1.00  0.00           O
ATOM   2992  N   VAL A 180      74.092  66.502  80.834  1.00  0.00           N
ATOM   2994  CA  VAL A 180      74.652  65.262  81.364  1.00  0.00           C
ATOM   2996  CB  VAL A 180      73.612  64.262  81.874  1.00  0.00           C
ATOM   2998  CG1 VAL A 180      72.672  64.992  82.844  1.00  0.00           C
ATOM   3002  CG2 VAL A 180      72.822  63.582  80.754  1.00  0.00           C
ATOM   3006  C   VAL A 180      75.612  64.582  80.404  1.00  0.00           C
ATOM   3007  O   VAL A 180      76.682  64.122  80.814  1.00  0.00           O
ATOM   3008  N   ARG A 181      75.292  64.532  79.104  1.00  0.00           N
ATOM   3010  CA  ARG A 181      76.102  63.862  78.114  1.00  0.00           C
ATOM   3012  CB  ARG A 181      75.292  63.682  76.804  1.00  0.00           C
ATOM   3015  CG  ARG A 181      75.132  64.952  75.944  1.00  0.00           C
ATOM   3018  CD  ARG A 181      74.512  64.762  74.554  1.00  0.00           C
ATOM   3021  NE  ARG A 181      73.282  63.942  74.724  1.00  0.00           N
ATOM   3023  CZ  ARG A 181      72.122  64.202  74.154  1.00  0.00           C
ATOM   3024  NH1 ARG A 181      71.922  65.202  73.324  1.00  0.00           N
ATOM   3027  NH2 ARG A 181      71.072  63.462  74.454  1.00  0.00           N
ATOM   3030  C   ARG A 181      77.432  64.572  77.914  1.00  0.00           C
ATOM   3031  O   ARG A 181      78.462  63.942  77.674  1.00  0.00           O
ATOM   3032  N   GLN A 182      77.482  65.922  78.034  1.00  0.00           N
ATOM   3034  CA  GLN A 182      78.742  66.662  78.104  1.00  0.00           C
ATOM   3036  CB  GLN A 182      78.472  68.182  78.064  1.00  0.00           C
ATOM   3039  CG  GLN A 182      77.972  68.722  76.704  1.00  0.00           C
ATOM   3042  CD  GLN A 182      77.512  70.182  76.864  1.00  0.00           C
ATOM   3043  OE1 GLN A 182      77.242  70.622  77.984  1.00  0.00           O
ATOM   3044  NE2 GLN A 182      77.392  70.942  75.754  1.00  0.00           N
ATOM   3047  C   GLN A 182      79.612  66.332  79.314  1.00  0.00           C
ATOM   3048  O   GLN A 182      80.802  66.032  79.184  1.00  0.00           O
ATOM   3049  N   ALA A 183      79.012  66.332  80.514  1.00  0.00           N
ATOM   3051  CA  ALA A 183      79.662  66.022  81.764  1.00  0.00           C
ATOM   3053  CB  ALA A 183      78.632  66.262  82.894  1.00  0.00           C
ATOM   3057  C   ALA A 183      80.212  64.602  81.824  1.00  0.00           C
ATOM   3058  O   ALA A 183      81.352  64.352  82.234  1.00  0.00           O
ATOM   3059  N   SER A 184      79.422  63.642  81.334  1.00  0.00           N
ATOM   3061  CA  SER A 184      79.712  62.222  81.234  1.00  0.00           C
ATOM   3063  CB  SER A 184      78.432  61.542  80.644  1.00  0.00           C
ATOM   3066  OG  SER A 184      78.512  60.132  80.484  1.00  0.00           O
ATOM   3068  C   SER A 184      80.962  61.932  80.414  1.00  0.00           C
ATOM   3069  O   SER A 184      81.902  61.262  80.844  1.00  0.00           O
ATOM   3070  N   ARG A 185      81.102  62.572  79.234  1.00  0.00           N
ATOM   3072  CA  ARG A 185      82.342  62.612  78.484  1.00  0.00           C
ATOM   3074  CB  ARG A 185      82.182  63.402  77.154  1.00  0.00           C
ATOM   3077  CG  ARG A 185      81.272  62.792  76.084  1.00  0.00           C
ATOM   3080  CD  ARG A 185      81.492  63.462  74.724  1.00  0.00           C
ATOM   3083  NE  ARG A 185      80.362  63.062  73.854  1.00  0.00           N
ATOM   3085  CZ  ARG A 185      80.272  61.942  73.184  1.00  0.00           C
ATOM   3086  NH1 ARG A 185      81.212  61.032  73.194  1.00  0.00           N
ATOM   3089  NH2 ARG A 185      79.192  61.662  72.484  1.00  0.00           N
ATOM   3092  C   ARG A 185      83.542  63.222  79.204  1.00  0.00           C
ATOM   3093  O   ARG A 185      84.662  62.722  79.114  1.00  0.00           O
ATOM   3094  N   LYS A 186      83.362  64.362  79.904  1.00  0.00           N
ATOM   3096  CA  LYS A 186      84.442  65.022  80.624  1.00  0.00           C
ATOM   3098  CB  LYS A 186      83.992  66.412  81.184  1.00  0.00           C
ATOM   3101  CG  LYS A 186      83.702  67.472  80.104  1.00  0.00           C
ATOM   3104  CD  LYS A 186      82.972  68.732  80.634  1.00  0.00           C
ATOM   3107  CE  LYS A 186      83.682  69.452  81.794  1.00  0.00           C
ATOM   3110  NZ  LYS A 186      82.962  70.682  82.174  1.00  0.00           N
ATOM   3114  C   LYS A 186      85.042  64.202  81.754  1.00  0.00           C
ATOM   3115  O   LYS A 186      86.262  64.162  81.934  1.00  0.00           O
ATOM   3116  N   TYR A 187      84.172  63.572  82.554  1.00  0.00           N
ATOM   3118  CA  TYR A 187      84.532  63.022  83.844  1.00  0.00           C
ATOM   3120  CB  TYR A 187      83.492  63.482  84.884  1.00  0.00           C
ATOM   3123  CG  TYR A 187      83.582  64.962  85.084  1.00  0.00           C
ATOM   3124  CD1 TYR A 187      84.692  65.522  85.724  1.00  0.00           C
ATOM   3126  CE1 TYR A 187      84.822  66.912  85.834  1.00  0.00           C
ATOM   3128  CZ  TYR A 187      83.832  67.752  85.314  1.00  0.00           C
ATOM   3129  OH  TYR A 187      84.002  69.142  85.364  1.00  0.00           O
ATOM   3131  CD2 TYR A 187      82.542  65.812  84.674  1.00  0.00           C
ATOM   3133  CE2 TYR A 187      82.672  67.202  84.764  1.00  0.00           C
ATOM   3135  C   TYR A 187      84.552  61.522  83.854  1.00  0.00           C
ATOM   3136  O   TYR A 187      84.942  60.912  84.844  1.00  0.00           O
ATOM   3137  N   GLY A 188      84.112  60.862  82.764  1.00  0.00           N
ATOM   3139  CA  GLY A 188      84.072  59.412  82.634  1.00  0.00           C
ATOM   3142  C   GLY A 188      83.022  58.742  83.474  1.00  0.00           C
ATOM   3143  O   GLY A 188      82.942  57.522  83.534  1.00  0.00           O
ATOM   3144  N   VAL A 189      82.122  59.512  84.114  1.00  0.00           N
ATOM   3146  CA  VAL A 189      81.032  59.002  84.924  1.00  0.00           C
ATOM   3148  CB  VAL A 189      80.592  59.972  86.014  1.00  0.00           C
ATOM   3150  CG1 VAL A 189      79.532  59.302  86.914  1.00  0.00           C
ATOM   3154  CG2 VAL A 189      81.772  60.442  86.864  1.00  0.00           C
ATOM   3158  C   VAL A 189      79.832  58.772  84.024  1.00  0.00           C
ATOM   3159  O   VAL A 189      79.322  59.722  83.424  1.00  0.00           O
ATOM   3160  N   ASP A 190      79.332  57.522  83.944  1.00  0.00           N
ATOM   3162  CA  ASP A 190      78.222  57.172  83.074  1.00  0.00           C
ATOM   3164  CB  ASP A 190      77.922  55.652  83.254  1.00  0.00           C
ATOM   3167  CG  ASP A 190      76.772  55.142  82.394  1.00  0.00           C
ATOM   3168  OD1 ASP A 190      76.442  55.742  81.344  1.00  0.00           O
ATOM   3169  OD2 ASP A 190      76.212  54.092  82.794  1.00  0.00           O
ATOM   3170  C   ASP A 190      76.952  57.992  83.324  1.00  0.00           C
ATOM   3171  O   ASP A 190      76.512  58.182  84.454  1.00  0.00           O
ATOM   3172  N   GLU A 191      76.262  58.442  82.254  1.00  0.00           N
ATOM   3174  CA  GLU A 191      75.122  59.332  82.344  1.00  0.00           C
ATOM   3176  CB  GLU A 191      74.832  60.032  80.994  1.00  0.00           C
ATOM   3179  CG  GLU A 191      74.582  59.092  79.804  1.00  0.00           C
ATOM   3182  CD  GLU A 191      74.402  59.892  78.534  1.00  0.00           C
ATOM   3183  OE1 GLU A 191      73.472  60.742  78.504  1.00  0.00           O
ATOM   3184  OE2 GLU A 191      75.152  59.662  77.554  1.00  0.00           O
ATOM   3185  C   GLU A 191      73.882  58.672  82.934  1.00  0.00           C
ATOM   3186  O   GLU A 191      72.992  59.342  83.464  1.00  0.00           O
ATOM   3187  N   SER A 192      73.832  57.332  82.984  1.00  0.00           N
ATOM   3189  CA  SER A 192      72.922  56.562  83.834  1.00  0.00           C
ATOM   3191  CB  SER A 192      73.192  55.032  83.594  1.00  0.00           C
ATOM   3194  OG  SER A 192      72.722  54.122  84.594  1.00  0.00           O
ATOM   3196  C   SER A 192      73.022  56.852  85.334  1.00  0.00           C
ATOM   3197  O   SER A 192      72.012  57.012  86.024  1.00  0.00           O
ATOM   3198  N   LEU A 193      74.252  56.942  85.864  1.00  0.00           N
ATOM   3200  CA  LEU A 193      74.522  57.312  87.234  1.00  0.00           C
ATOM   3202  CB  LEU A 193      76.022  57.052  87.534  1.00  0.00           C
ATOM   3205  CG  LEU A 193      76.352  56.702  89.004  1.00  0.00           C
ATOM   3207  CD1 LEU A 193      77.792  56.192  89.144  1.00  0.00           C
ATOM   3211  CD2 LEU A 193      76.152  57.892  89.944  1.00  0.00           C
ATOM   3215  C   LEU A 193      74.102  58.762  87.504  1.00  0.00           C
ATOM   3216  O   LEU A 193      73.422  59.072  88.484  1.00  0.00           O
ATOM   3217  N   ILE A 194      74.442  59.672  86.564  1.00  0.00           N
ATOM   3219  CA  ILE A 194      74.022  61.072  86.644  1.00  0.00           C
ATOM   3221  CB  ILE A 194      74.602  61.882  85.474  1.00  0.00           C
ATOM   3223  CG2 ILE A 194      73.812  63.182  85.274  1.00  0.00           C
ATOM   3227  CG1 ILE A 194      76.102  62.212  85.654  1.00  0.00           C
ATOM   3230  CD  ILE A 194      77.062  61.142  85.134  1.00  0.00           C
ATOM   3234  C   ILE A 194      72.512  61.252  86.684  1.00  0.00           C
ATOM   3235  O   ILE A 194      71.972  61.902  87.584  1.00  0.00           O
ATOM   3236  N   LEU A 195      71.782  60.642  85.724  1.00  0.00           N
ATOM   3238  CA  LEU A 195      70.342  60.772  85.614  1.00  0.00           C
ATOM   3240  CB  LEU A 195      69.842  60.182  84.274  1.00  0.00           C
ATOM   3243  CG  LEU A 195      70.282  61.002  83.034  1.00  0.00           C
ATOM   3245  CD1 LEU A 195      69.912  60.242  81.754  1.00  0.00           C
ATOM   3249  CD2 LEU A 195      69.672  62.402  83.004  1.00  0.00           C
ATOM   3253  C   LEU A 195      69.612  60.192  86.794  1.00  0.00           C
ATOM   3254  O   LEU A 195      68.712  60.812  87.354  1.00  0.00           O
ATOM   3255  N   ALA A 196      70.032  59.012  87.274  1.00  0.00           N
ATOM   3257  CA  ALA A 196      69.532  58.422  88.484  1.00  0.00           C
ATOM   3259  CB  ALA A 196      70.262  57.082  88.654  1.00  0.00           C
ATOM   3263  C   ALA A 196      69.732  59.242  89.754  1.00  0.00           C
ATOM   3264  O   ALA A 196      68.822  59.362  90.574  1.00  0.00           O
ATOM   3265  N   ILE A 197      70.942  59.802  89.964  1.00  0.00           N
ATOM   3267  CA  ILE A 197      71.202  60.682  91.104  1.00  0.00           C
ATOM   3269  CB  ILE A 197      72.692  60.972  91.254  1.00  0.00           C
ATOM   3271  CG2 ILE A 197      72.972  62.252  92.084  1.00  0.00           C
ATOM   3275  CG1 ILE A 197      73.342  59.702  91.874  1.00  0.00           C
ATOM   3278  CD  ILE A 197      74.792  59.862  92.294  1.00  0.00           C
ATOM   3282  C   ILE A 197      70.372  61.942  91.074  1.00  0.00           C
ATOM   3283  O   ILE A 197      69.712  62.272  92.054  1.00  0.00           O
ATOM   3284  N   MET A 198      70.332  62.622  89.904  1.00  0.00           N
ATOM   3286  CA  MET A 198      69.602  63.852  89.674  1.00  0.00           C
ATOM   3288  CB  MET A 198      69.892  64.312  88.214  1.00  0.00           C
ATOM   3291  CG  MET A 198      69.482  65.762  87.944  1.00  0.00           C
ATOM   3294  SD  MET A 198      69.632  66.352  86.224  1.00  0.00           S
ATOM   3295  CE  MET A 198      71.312  65.802  85.944  1.00  0.00           C
ATOM   3299  C   MET A 198      68.112  63.662  89.874  1.00  0.00           C
ATOM   3300  O   MET A 198      67.402  64.452  90.504  1.00  0.00           O
ATOM   3301  N   GLN A 199      67.592  62.532  89.364  1.00  0.00           N
ATOM   3303  CA  GLN A 199      66.252  62.072  89.614  1.00  0.00           C
ATOM   3305  CB  GLN A 199      66.022  60.772  88.834  1.00  0.00           C
ATOM   3308  CG  GLN A 199      64.622  60.172  89.034  1.00  0.00           C
ATOM   3311  CD  GLN A 199      64.492  59.002  88.094  1.00  0.00           C
ATOM   3312  OE1 GLN A 199      64.592  59.212  86.884  1.00  0.00           O
ATOM   3313  NE2 GLN A 199      64.332  57.772  88.614  1.00  0.00           N
ATOM   3316  C   GLN A 199      65.912  61.752  91.044  1.00  0.00           C
ATOM   3317  O   GLN A 199      64.872  62.142  91.574  1.00  0.00           O
ATOM   3318  N   THR A 200      66.792  60.992  91.734  1.00  0.00           N
ATOM   3320  CA  THR A 200      66.542  60.572  93.104  1.00  0.00           C
ATOM   3322  CB  THR A 200      67.542  59.512  93.564  1.00  0.00           C
ATOM   3324  OG1 THR A 200      67.382  58.302  92.834  1.00  0.00           O
ATOM   3326  CG2 THR A 200      67.322  59.132  95.034  1.00  0.00           C
ATOM   3330  C   THR A 200      66.512  61.762  94.044  1.00  0.00           C
ATOM   3331  O   THR A 200      65.532  61.962  94.774  1.00  0.00           O
ATOM   3332  N   GLU A 201      67.562  62.612  93.944  1.00  0.00           N
ATOM   3334  CA  GLU A 201      67.792  63.802  94.754  1.00  0.00           C
ATOM   3336  CB  GLU A 201      69.192  64.392  94.434  1.00  0.00           C
ATOM   3339  CG  GLU A 201      70.372  63.642  95.084  1.00  0.00           C
ATOM   3342  CD  GLU A 201      70.222  63.612  96.604  1.00  0.00           C
ATOM   3343  OE1 GLU A 201      69.552  62.672  97.104  1.00  0.00           O
ATOM   3344  OE2 GLU A 201      70.722  64.532  97.294  1.00  0.00           O
ATOM   3345  C   GLU A 201      66.752  64.892  94.624  1.00  0.00           C
ATOM   3346  O   GLU A 201      66.322  65.492  95.604  1.00  0.00           O
ATOM   3347  N   SER A 202      66.352  65.172  93.384  1.00  0.00           N
ATOM   3349  CA  SER A 202      65.692  66.422  93.034  1.00  0.00           C
ATOM   3351  CB  SER A 202      66.682  67.312  92.224  1.00  0.00           C
ATOM   3354  OG  SER A 202      66.082  68.462  91.654  1.00  0.00           O
ATOM   3356  C   SER A 202      64.472  66.162  92.174  1.00  0.00           C
ATOM   3357  O   SER A 202      63.532  66.952  92.144  1.00  0.00           O
ATOM   3358  N   SER A 203      64.472  65.032  91.444  1.00  0.00           N
ATOM   3360  CA  SER A 203      63.492  64.712  90.414  1.00  0.00           C
ATOM   3362  CB  SER A 203      62.042  64.592  90.914  1.00  0.00           C
ATOM   3365  OG  SER A 203      61.202  64.032  89.914  1.00  0.00           O
ATOM   3367  C   SER A 203      63.572  65.682  89.264  1.00  0.00           C
ATOM   3368  O   SER A 203      62.562  66.042  88.654  1.00  0.00           O
ATOM   3369  N   PHE A 204      64.762  66.212  88.964  1.00  0.00           N
ATOM   3371  CA  PHE A 204      64.952  67.132  87.844  1.00  0.00           C
ATOM   3373  CB  PHE A 204      64.512  66.542  86.474  1.00  0.00           C
ATOM   3376  CG  PHE A 204      65.232  65.262  86.174  1.00  0.00           C
ATOM   3377  CD1 PHE A 204      66.512  65.312  85.594  1.00  0.00           C
ATOM   3379  CE1 PHE A 204      67.192  64.142  85.254  1.00  0.00           C
ATOM   3381  CZ  PHE A 204      66.602  62.902  85.494  1.00  0.00           C
ATOM   3383  CD2 PHE A 204      64.642  64.012  86.404  1.00  0.00           C
ATOM   3385  CE2 PHE A 204      65.322  62.842  86.064  1.00  0.00           C
ATOM   3387  C   PHE A 204      64.342  68.512  88.124  1.00  0.00           C
ATOM   3388  O   PHE A 204      63.972  69.242  87.204  1.00  0.00           O
ATOM   3389  N   ASN A 205      64.222  68.892  89.404  1.00  0.00           N
ATOM   3391  CA  ASN A 205      63.702  70.172  89.844  1.00  0.00           C
ATOM   3393  CB  ASN A 205      63.042  69.992  91.234  1.00  0.00           C
ATOM   3396  CG  ASN A 205      62.472  71.282  91.824  1.00  0.00           C
ATOM   3397  OD1 ASN A 205      62.292  72.272  91.114  1.00  0.00           O
ATOM   3398  ND2 ASN A 205      62.232  71.302  93.154  1.00  0.00           N
ATOM   3401  C   ASN A 205      64.842  71.222  89.864  1.00  0.00           C
ATOM   3402  O   ASN A 205      65.762  71.102  90.674  1.00  0.00           O
ATOM   3403  N   PRO A 206      64.852  72.282  89.054  1.00  0.00           N
ATOM   3404  CD  PRO A 206      63.892  72.542  87.984  1.00  0.00           C
ATOM   3407  CA  PRO A 206      65.932  73.272  89.074  1.00  0.00           C
ATOM   3409  CB  PRO A 206      65.742  74.032  87.744  1.00  0.00           C
ATOM   3412  CG  PRO A 206      64.242  73.932  87.464  1.00  0.00           C
ATOM   3415  C   PRO A 206      65.782  74.182  90.264  1.00  0.00           C
ATOM   3416  O   PRO A 206      66.712  74.922  90.584  1.00  0.00           O
ATOM   3417  N   TYR A 207      64.632  74.132  90.954  1.00  0.00           N
ATOM   3419  CA  TYR A 207      64.352  74.932  92.124  1.00  0.00           C
ATOM   3421  CB  TYR A 207      62.892  75.432  92.114  1.00  0.00           C
ATOM   3424  CG  TYR A 207      62.562  76.212  90.874  1.00  0.00           C
ATOM   3425  CD1 TYR A 207      62.882  77.582  90.824  1.00  0.00           C
ATOM   3427  CE1 TYR A 207      62.402  78.372  89.784  1.00  0.00           C
ATOM   3429  CZ  TYR A 207      61.632  77.812  88.764  1.00  0.00           C
ATOM   3430  OH  TYR A 207      61.102  78.682  87.804  1.00  0.00           O
ATOM   3432  CD2 TYR A 207      61.822  75.642  89.824  1.00  0.00           C
ATOM   3434  CE2 TYR A 207      61.362  76.442  88.764  1.00  0.00           C
ATOM   3436  C   TYR A 207      64.502  74.082  93.374  1.00  0.00           C
ATOM   3437  O   TYR A 207      64.002  74.422  94.444  1.00  0.00           O
ATOM   3438  N   ALA A 208      65.172  72.922  93.264  1.00  0.00           N
ATOM   3440  CA  ALA A 208      65.452  72.062  94.384  1.00  0.00           C
ATOM   3442  CB  ALA A 208      66.062  70.762  93.844  1.00  0.00           C
ATOM   3446  C   ALA A 208      66.372  72.672  95.434  1.00  0.00           C
ATOM   3447  O   ALA A 208      67.442  73.212  95.134  1.00  0.00           O
ATOM   3448  N   VAL A 209      65.992  72.582  96.714  1.00  0.00           N
ATOM   3450  CA  VAL A 209      66.802  73.132  97.784  1.00  0.00           C
ATOM   3452  CB  VAL A 209      66.482  74.612  97.984  1.00  0.00           C
ATOM   3454  CG1 VAL A 209      64.992  74.842  98.334  1.00  0.00           C
ATOM   3458  CG2 VAL A 209      67.422  75.232  99.024  1.00  0.00           C
ATOM   3462  C   VAL A 209      66.602  72.302  99.044  1.00  0.00           C
ATOM   3463  O   VAL A 209      65.492  71.902  99.364  1.00  0.00           O
ATOM   3464  N   SER A 210      67.662  71.982  99.824  1.00  0.00           N
ATOM   3466  CA  SER A 210      67.502  71.182 101.034  1.00  0.00           C
ATOM   3468  CB  SER A 210      68.322  69.832 101.064  1.00  0.00           C
ATOM   3471  OG  SER A 210      69.602  69.902 101.714  1.00  0.00           O
ATOM   3473  C   SER A 210      67.872  72.052 102.204  1.00  0.00           C
ATOM   3474  O   SER A 210      68.382  73.162 102.044  1.00  0.00           O
ATOM   3475  N   ARG A 211      67.612  71.572 103.444  1.00  0.00           N
ATOM   3477  CA  ARG A 211      67.902  72.322 104.654  1.00  0.00           C
ATOM   3479  CB  ARG A 211      66.942  71.862 105.784  1.00  0.00           C
ATOM   3482  CG  ARG A 211      66.892  72.822 107.004  1.00  0.00           C
ATOM   3485  CD  ARG A 211      66.582  74.292 106.684  1.00  0.00           C
ATOM   3488  NE  ARG A 211      65.272  74.312 105.934  1.00  0.00           N
ATOM   3490  CZ  ARG A 211      65.122  74.552 104.634  1.00  0.00           C
ATOM   3491  NH1 ARG A 211      66.052  75.072 103.874  1.00  0.00           N
ATOM   3494  NH2 ARG A 211      63.952  74.312 104.084  1.00  0.00           N
ATOM   3497  C   ARG A 211      69.342  72.172 105.124  1.00  0.00           C
ATOM   3498  O   ARG A 211      69.812  72.892 106.004  1.00  0.00           O
ATOM   3499  N   SER A 212      70.122  71.302 104.464  1.00  0.00           N
ATOM   3501  CA  SER A 212      71.582  71.372 104.534  1.00  0.00           C
ATOM   3503  CB  SER A 212      72.292  69.992 104.554  1.00  0.00           C
ATOM   3506  OG  SER A 212      71.932  69.212 105.704  1.00  0.00           O
ATOM   3508  C   SER A 212      72.112  72.172 103.354  1.00  0.00           C
ATOM   3509  O   SER A 212      73.302  72.112 103.034  1.00  0.00           O
ATOM   3510  N   ASP A 213      71.222  72.922 102.664  1.00  0.00           N
ATOM   3512  CA  ASP A 213      71.532  73.952 101.694  1.00  0.00           C
ATOM   3514  CB  ASP A 213      72.352  75.122 102.324  1.00  0.00           C
ATOM   3517  CG  ASP A 213      71.532  75.882 103.364  1.00  0.00           C
ATOM   3518  OD1 ASP A 213      70.392  76.302 103.034  1.00  0.00           O
ATOM   3519  OD2 ASP A 213      72.062  76.112 104.464  1.00  0.00           O
ATOM   3520  C   ASP A 213      72.062  73.402 100.364  1.00  0.00           C
ATOM   3521  O   ASP A 213      72.882  74.032  99.694  1.00  0.00           O
ATOM   3522  N   ALA A 214      71.582  72.192  99.994  1.00  0.00           N
ATOM   3524  CA  ALA A 214      72.062  71.402  98.874  1.00  0.00           C
ATOM   3526  CB  ALA A 214      71.482  69.992  99.034  1.00  0.00           C
ATOM   3530  C   ALA A 214      71.952  71.942  97.454  1.00  0.00           C
ATOM   3531  O   ALA A 214      72.922  71.922  96.714  1.00  0.00           O
ATOM   3532  N   LEU A 215      70.812  72.492  97.004  1.00  0.00           N
ATOM   3534  CA  LEU A 215      70.762  73.252  95.744  1.00  0.00           C
ATOM   3536  CB  LEU A 215      71.692  74.502  95.674  1.00  0.00           C
ATOM   3539  CG  LEU A 215      71.062  75.762  96.284  1.00  0.00           C
ATOM   3541  CD1 LEU A 215      70.942  75.652  97.794  1.00  0.00           C
ATOM   3545  CD2 LEU A 215      71.872  77.012  95.934  1.00  0.00           C
ATOM   3549  C   LEU A 215      70.782  72.512  94.394  1.00  0.00           C
ATOM   3550  O   LEU A 215      71.662  71.732  94.034  1.00  0.00           O
ATOM   3551  N   GLY A 216      69.782  72.852  93.564  1.00  0.00           N
ATOM   3553  CA  GLY A 216      69.682  72.482  92.164  1.00  0.00           C
ATOM   3556  C   GLY A 216      69.522  71.022  91.874  1.00  0.00           C
ATOM   3557  O   GLY A 216      69.132  70.202  92.714  1.00  0.00           O
ATOM   3558  N   LEU A 217      69.752  70.652  90.614  1.00  0.00           N
ATOM   3560  CA  LEU A 217      69.422  69.362  90.054  1.00  0.00           C
ATOM   3562  CB  LEU A 217      69.772  69.372  88.564  1.00  0.00           C
ATOM   3565  CG  LEU A 217      69.012  70.452  87.774  1.00  0.00           C
ATOM   3567  CD1 LEU A 217      69.552  70.472  86.354  1.00  0.00           C
ATOM   3571  CD2 LEU A 217      67.512  70.182  87.734  1.00  0.00           C
ATOM   3575  C   LEU A 217      70.072  68.162  90.714  1.00  0.00           C
ATOM   3576  O   LEU A 217      69.432  67.132  90.904  1.00  0.00           O
ATOM   3577  N   MET A 218      71.352  68.262  91.064  1.00  0.00           N
ATOM   3579  CA  MET A 218      72.072  67.172  91.664  1.00  0.00           C
ATOM   3581  CB  MET A 218      73.462  67.072  91.014  1.00  0.00           C
ATOM   3584  CG  MET A 218      73.422  66.762  89.514  1.00  0.00           C
ATOM   3587  SD  MET A 218      75.112  66.532  88.904  1.00  0.00           S
ATOM   3588  CE  MET A 218      74.582  65.632  87.454  1.00  0.00           C
ATOM   3592  C   MET A 218      72.252  67.362  93.154  1.00  0.00           C
ATOM   3593  O   MET A 218      72.932  66.562  93.794  1.00  0.00           O
ATOM   3594  N   GLN A 219      71.632  68.412  93.734  1.00  0.00           N
ATOM   3596  CA  GLN A 219      71.702  68.702  95.154  1.00  0.00           C
ATOM   3598  CB  GLN A 219      70.842  67.682  95.964  1.00  0.00           C
ATOM   3601  CG  GLN A 219      69.312  67.892  95.804  1.00  0.00           C
ATOM   3604  CD  GLN A 219      68.852  69.222  96.394  1.00  0.00           C
ATOM   3605  OE1 GLN A 219      68.582  69.362  97.584  1.00  0.00           O
ATOM   3606  NE2 GLN A 219      68.742  70.262  95.544  1.00  0.00           N
ATOM   3609  C   GLN A 219      73.112  68.862  95.704  1.00  0.00           C
ATOM   3610  O   GLN A 219      73.482  68.272  96.724  1.00  0.00           O
ATOM   3611  N   VAL A 220      73.972  69.662  95.034  1.00  0.00           N
ATOM   3613  CA  VAL A 220      75.372  69.722  95.404  1.00  0.00           C
ATOM   3615  CB  VAL A 220      76.302  69.972  94.224  1.00  0.00           C
ATOM   3617  CG1 VAL A 220      77.712  69.572  94.684  1.00  0.00           C
ATOM   3621  CG2 VAL A 220      75.882  69.152  92.994  1.00  0.00           C
ATOM   3625  C   VAL A 220      75.592  70.852  96.384  1.00  0.00           C
ATOM   3626  O   VAL A 220      75.662  72.022  95.994  1.00  0.00           O
ATOM   3627  N   VAL A 221      75.732  70.572  97.694  1.00  0.00           N
ATOM   3629  CA  VAL A 221      75.972  71.632  98.674  1.00  0.00           C
ATOM   3631  CB  VAL A 221      76.052  71.182 100.144  1.00  0.00           C
ATOM   3633  CG1 VAL A 221      74.902  70.252 100.584  1.00  0.00           C
ATOM   3637  CG2 VAL A 221      77.392  70.482 100.434  1.00  0.00           C
ATOM   3641  C   VAL A 221      77.232  72.432  98.334  1.00  0.00           C
ATOM   3642  O   VAL A 221      78.172  71.942  97.694  1.00  0.00           O
ATOM   3643  N   GLN A 222      77.302  73.722  98.724  1.00  0.00           N
ATOM   3645  CA  GLN A 222      78.542  74.462  98.594  1.00  0.00           C
ATOM   3647  CB  GLN A 222      78.422  75.892  99.184  1.00  0.00           C
ATOM   3650  CG  GLN A 222      77.642  76.852  98.284  1.00  0.00           C
ATOM   3653  CD  GLN A 222      77.592  78.232  98.914  1.00  0.00           C
ATOM   3654  OE1 GLN A 222      76.512  78.722  99.264  1.00  0.00           O
ATOM   3655  NE2 GLN A 222      78.762  78.882  99.034  1.00  0.00           N
ATOM   3658  C   GLN A 222      79.702  73.852  99.324  1.00  0.00           C
ATOM   3659  O   GLN A 222      80.832  73.812  98.834  1.00  0.00           O
ATOM   3660  N   HIS A 223      79.442  73.442 100.574  1.00  0.00           N
ATOM   3662  CA  HIS A 223      80.472  73.362 101.564  1.00  0.00           C
ATOM   3664  CB  HIS A 223      79.862  73.602 102.954  1.00  0.00           C
ATOM   3667  ND1 HIS A 223      77.532  72.812 103.014  1.00  0.00           N
ATOM   3668  CG  HIS A 223      78.832  72.622 103.414  1.00  0.00           C
ATOM   3669  CE1 HIS A 223      76.822  72.002 103.774  1.00  0.00           C
ATOM   3671  NE2 HIS A 223      77.602  71.322 104.644  1.00  0.00           N
ATOM   3673  CD2 HIS A 223      78.902  71.712 104.424  1.00  0.00           C
ATOM   3675  C   HIS A 223      81.282  72.092 101.554  1.00  0.00           C
ATOM   3676  O   HIS A 223      82.482  72.132 101.774  1.00  0.00           O
ATOM   3677  N   THR A 224      80.712  70.932 101.224  1.00  0.00           N
ATOM   3679  CA  THR A 224      81.502  69.742 100.954  1.00  0.00           C
ATOM   3681  CB  THR A 224      80.882  68.442 101.464  1.00  0.00           C
ATOM   3683  OG1 THR A 224      79.502  68.322 101.134  1.00  0.00           O
ATOM   3685  CG2 THR A 224      80.932  68.452 102.994  1.00  0.00           C
ATOM   3689  C   THR A 224      81.832  69.692  99.474  1.00  0.00           C
ATOM   3690  O   THR A 224      82.822  70.252  99.004  1.00  0.00           O
ATOM   3691  N   ALA A 225      80.972  69.012  98.694  1.00  0.00           N
ATOM   3693  CA  ALA A 225      81.162  68.652  97.314  1.00  0.00           C
ATOM   3695  CB  ALA A 225      79.952  67.832  96.834  1.00  0.00           C
ATOM   3699  C   ALA A 225      81.392  69.792  96.344  1.00  0.00           C
ATOM   3700  O   ALA A 225      82.222  69.682  95.434  1.00  0.00           O
ATOM   3701  N   GLY A 226      80.672  70.932  96.494  1.00  0.00           N
ATOM   3703  CA  GLY A 226      80.842  72.072  95.594  1.00  0.00           C
ATOM   3706  C   GLY A 226      82.222  72.662  95.584  1.00  0.00           C
ATOM   3707  O   GLY A 226      82.762  72.972  94.514  1.00  0.00           O
ATOM   3708  N   LYS A 227      82.852  72.842  96.764  1.00  0.00           N
ATOM   3710  CA  LYS A 227      84.252  73.232  96.824  1.00  0.00           C
ATOM   3712  CB  LYS A 227      84.742  73.462  98.264  1.00  0.00           C
ATOM   3715  CG  LYS A 227      85.742  74.632  98.394  1.00  0.00           C
ATOM   3718  CD  LYS A 227      87.062  74.652  97.624  1.00  0.00           C
ATOM   3721  CE  LYS A 227      88.002  75.772  98.174  1.00  0.00           C
ATOM   3724  NZ  LYS A 227      88.902  75.352  99.294  1.00  0.00           N
ATOM   3728  C   LYS A 227      85.172  72.192  96.224  1.00  0.00           C
ATOM   3729  O   LYS A 227      86.052  72.562  95.454  1.00  0.00           O
ATOM   3730  N   ASP A 228      84.962  70.892  96.554  1.00  0.00           N
ATOM   3732  CA  ASP A 228      85.862  69.792  96.254  1.00  0.00           C
ATOM   3734  CB  ASP A 228      85.222  68.492  96.824  1.00  0.00           C
ATOM   3737  CG  ASP A 228      86.242  67.472  97.284  1.00  0.00           C
ATOM   3738  OD1 ASP A 228      87.342  67.842  97.764  1.00  0.00           O
ATOM   3739  OD2 ASP A 228      85.862  66.272  97.344  1.00  0.00           O
ATOM   3740  C   ASP A 228      86.162  69.702  94.754  1.00  0.00           C
ATOM   3741  O   ASP A 228      87.302  69.662  94.284  1.00  0.00           O
ATOM   3742  N   VAL A 229      85.092  69.792  93.934  1.00  0.00           N
ATOM   3744  CA  VAL A 229      85.202  69.972  92.494  1.00  0.00           C
ATOM   3746  CB  VAL A 229      83.902  69.652  91.804  1.00  0.00           C
ATOM   3748  CG1 VAL A 229      83.502  68.222  92.214  1.00  0.00           C
ATOM   3752  CG2 VAL A 229      82.772  70.612  92.184  1.00  0.00           C
ATOM   3756  C   VAL A 229      85.762  71.312  92.014  1.00  0.00           C
ATOM   3757  O   VAL A 229      86.542  71.412  91.074  1.00  0.00           O
ATOM   3758  N   PHE A 230      85.392  72.432  92.654  1.00  0.00           N
ATOM   3760  CA  PHE A 230      85.892  73.752  92.264  1.00  0.00           C
ATOM   3762  CB  PHE A 230      85.232  74.862  93.124  1.00  0.00           C
ATOM   3765  CG  PHE A 230      84.202  75.542  92.294  1.00  0.00           C
ATOM   3766  CD1 PHE A 230      83.242  74.772  91.624  1.00  0.00           C
ATOM   3768  CE1 PHE A 230      82.392  75.352  90.694  1.00  0.00           C
ATOM   3770  CZ  PHE A 230      82.432  76.732  90.474  1.00  0.00           C
ATOM   3772  CD2 PHE A 230      84.222  76.932  92.094  1.00  0.00           C
ATOM   3774  CE2 PHE A 230      83.342  77.522  91.174  1.00  0.00           C
ATOM   3776  C   PHE A 230      87.382  73.912  92.354  1.00  0.00           C
ATOM   3777  O   PHE A 230      88.062  74.372  91.444  1.00  0.00           O
ATOM   3778  N   ARG A 231      87.932  73.492  93.494  1.00  0.00           N
ATOM   3780  CA  ARG A 231      89.332  73.432  93.794  1.00  0.00           C
ATOM   3782  CB  ARG A 231      89.402  73.062  95.284  1.00  0.00           C
ATOM   3785  CG  ARG A 231      89.992  74.052  96.334  1.00  0.00           C
ATOM   3788  CD  ARG A 231      91.452  74.112  96.864  1.00  0.00           C
ATOM   3791  NE  ARG A 231      92.422  74.342  95.754  1.00  0.00           N
ATOM   3793  CZ  ARG A 231      92.292  75.362  94.934  1.00  0.00           C
ATOM   3794  NH1 ARG A 231      91.732  76.472  95.334  1.00  0.00           N
ATOM   3797  NH2 ARG A 231      92.722  75.282  93.704  1.00  0.00           N
ATOM   3800  C   ARG A 231      90.072  72.472  92.864  1.00  0.00           C
ATOM   3801  O   ARG A 231      91.172  72.762  92.384  1.00  0.00           O
ATOM   3802  N   SER A 232      89.432  71.322  92.534  1.00  0.00           N
ATOM   3804  CA  SER A 232      89.922  70.372  91.544  1.00  0.00           C
ATOM   3806  CB  SER A 232      89.192  68.982  91.534  1.00  0.00           C
ATOM   3809  OG  SER A 232      88.032  68.892  90.714  1.00  0.00           O
ATOM   3811  C   SER A 232      90.072  71.002  90.154  1.00  0.00           C
ATOM   3812  O   SER A 232      91.072  70.762  89.484  1.00  0.00           O
ATOM   3813  N   GLN A 233      89.162  71.892  89.704  1.00  0.00           N
ATOM   3815  CA  GLN A 233      89.182  72.392  88.334  1.00  0.00           C
ATOM   3817  CB  GLN A 233      87.752  72.452  87.774  1.00  0.00           C
ATOM   3820  CG  GLN A 233      87.012  71.092  87.844  1.00  0.00           C
ATOM   3823  CD  GLN A 233      85.522  71.302  87.654  1.00  0.00           C
ATOM   3824  OE1 GLN A 233      84.702  71.092  88.554  1.00  0.00           O
ATOM   3825  NE2 GLN A 233      85.142  71.812  86.454  1.00  0.00           N
ATOM   3828  C   GLN A 233      89.812  73.782  88.174  1.00  0.00           C
ATOM   3829  O   GLN A 233      89.652  74.462  87.154  1.00  0.00           O
ATOM   3830  N   GLY A 234      90.532  74.252  89.194  1.00  0.00           N
ATOM   3832  CA  GLY A 234      91.252  75.522  89.104  1.00  0.00           C
ATOM   3835  C   GLY A 234      90.592  76.732  89.704  1.00  0.00           C
ATOM   3836  O   GLY A 234      90.962  77.852  89.354  1.00  0.00           O
ATOM   3837  N   LYS A 235      89.642  76.562  90.634  1.00  0.00           N
ATOM   3839  CA  LYS A 235      88.952  77.652  91.294  1.00  0.00           C
ATOM   3841  CB  LYS A 235      87.402  77.562  91.174  1.00  0.00           C
ATOM   3844  CG  LYS A 235      86.812  77.652  89.744  1.00  0.00           C
ATOM   3847  CD  LYS A 235      86.872  76.342  88.944  1.00  0.00           C
ATOM   3850  CE  LYS A 235      86.022  76.332  87.664  1.00  0.00           C
ATOM   3853  NZ  LYS A 235      84.592  76.292  87.984  1.00  0.00           N
ATOM   3857  C   LYS A 235      89.332  77.722  92.754  1.00  0.00           C
ATOM   3858  O   LYS A 235      89.782  76.772  93.394  1.00  0.00           O
ATOM   3859  N   SER A 236      89.232  78.922  93.354  1.00  0.00           N
ATOM   3861  CA  SER A 236      90.012  79.222  94.554  1.00  0.00           C
ATOM   3863  CB  SER A 236      90.722  80.582  94.404  1.00  0.00           C
ATOM   3866  OG  SER A 236      91.762  80.422  93.444  1.00  0.00           O
ATOM   3868  C   SER A 236      89.242  79.082  95.844  1.00  0.00           C
ATOM   3869  O   SER A 236      89.772  78.612  96.854  1.00  0.00           O
ATOM   3870  N   GLY A 237      87.942  79.422  95.824  1.00  0.00           N
ATOM   3872  CA  GLY A 237      87.022  79.412  96.944  1.00  0.00           C
ATOM   3875  C   GLY A 237      85.912  78.442  96.674  1.00  0.00           C
ATOM   3876  O   GLY A 237      86.132  77.332  96.184  1.00  0.00           O
ATOM   3877  N   THR A 238      84.662  78.832  97.004  1.00  0.00           N
ATOM   3879  CA  THR A 238      83.442  78.032  96.864  1.00  0.00           C
ATOM   3881  CB  THR A 238      82.502  78.182  98.074  1.00  0.00           C
ATOM   3883  OG1 THR A 238      83.112  78.922  99.124  1.00  0.00           O
ATOM   3885  CG2 THR A 238      82.132  76.822  98.664  1.00  0.00           C
ATOM   3889  C   THR A 238      82.652  78.392  95.594  1.00  0.00           C
ATOM   3890  O   THR A 238      82.882  79.442  94.994  1.00  0.00           O
ATOM   3891  N   PRO A 239      81.732  77.552  95.134  1.00  0.00           N
ATOM   3892  CD  PRO A 239      81.882  76.092  95.104  1.00  0.00           C
ATOM   3895  CA  PRO A 239      80.552  77.962  94.364  1.00  0.00           C
ATOM   3897  CB  PRO A 239      79.742  76.672  94.244  1.00  0.00           C
ATOM   3900  CG  PRO A 239      80.832  75.622  94.094  1.00  0.00           C
ATOM   3903  C   PRO A 239      79.732  79.132  94.924  1.00  0.00           C
ATOM   3904  O   PRO A 239      79.652  79.292  96.134  1.00  0.00           O
ATOM   3905  N   SER A 240      79.132  79.922  94.014  1.00  0.00           N
ATOM   3907  CA  SER A 240      78.162  80.972  94.294  1.00  0.00           C
ATOM   3909  CB  SER A 240      78.372  82.182  93.334  1.00  0.00           C
ATOM   3912  OG  SER A 240      77.402  83.232  93.444  1.00  0.00           O
ATOM   3914  C   SER A 240      76.762  80.402  94.094  1.00  0.00           C
ATOM   3915  O   SER A 240      76.582  79.462  93.324  1.00  0.00           O
ATOM   3916  N   ARG A 241      75.722  80.872  94.814  1.00  0.00           N
ATOM   3918  CA  ARG A 241      74.402  80.242  94.754  1.00  0.00           C
ATOM   3920  CB  ARG A 241      73.452  80.642  95.904  1.00  0.00           C
ATOM   3923  CG  ARG A 241      73.892  79.932  97.204  1.00  0.00           C
ATOM   3926  CD  ARG A 241      73.032  80.202  98.434  1.00  0.00           C
ATOM   3929  NE  ARG A 241      73.632  79.372  99.534  1.00  0.00           N
ATOM   3931  CZ  ARG A 241      73.262  78.112  99.674  1.00  0.00           C
ATOM   3932  NH1 ARG A 241      72.002  77.732  99.694  1.00  0.00           N
ATOM   3935  NH2 ARG A 241      74.202  77.202  99.764  1.00  0.00           N
ATOM   3938  C   ARG A 241      73.772  80.282  93.404  1.00  0.00           C
ATOM   3939  O   ARG A 241      73.192  79.302  92.954  1.00  0.00           O
ATOM   3940  N   SER A 242      74.002  81.392  92.674  1.00  0.00           N
ATOM   3942  CA  SER A 242      73.612  81.482  91.274  1.00  0.00           C
ATOM   3944  CB  SER A 242      74.032  82.832  90.654  1.00  0.00           C
ATOM   3947  OG  SER A 242      73.172  83.132  89.564  1.00  0.00           O
ATOM   3949  C   SER A 242      74.242  80.402  90.394  1.00  0.00           C
ATOM   3950  O   SER A 242      73.572  79.832  89.534  1.00  0.00           O
ATOM   3951  N   PHE A 243      75.532  80.092  90.614  1.00  0.00           N
ATOM   3953  CA  PHE A 243      76.252  79.032  89.924  1.00  0.00           C
ATOM   3955  CB  PHE A 243      77.772  79.092  90.314  1.00  0.00           C
ATOM   3958  CG  PHE A 243      78.572  77.902  89.804  1.00  0.00           C
ATOM   3959  CD1 PHE A 243      79.322  78.022  88.634  1.00  0.00           C
ATOM   3961  CE1 PHE A 243      79.912  76.902  88.044  1.00  0.00           C
ATOM   3963  CZ  PHE A 243      79.792  75.642  88.654  1.00  0.00           C
ATOM   3965  CD2 PHE A 243      78.512  76.662  90.454  1.00  0.00           C
ATOM   3967  CE2 PHE A 243      79.082  75.532  89.864  1.00  0.00           C
ATOM   3969  C   PHE A 243      75.622  77.662  90.124  1.00  0.00           C
ATOM   3970  O   PHE A 243      75.412  76.902  89.174  1.00  0.00           O
ATOM   3971  N   LEU A 244      75.242  77.312  91.374  1.00  0.00           N
ATOM   3973  CA  LEU A 244      74.562  76.052  91.644  1.00  0.00           C
ATOM   3975  CB  LEU A 244      74.432  75.762  93.154  1.00  0.00           C
ATOM   3978  CG  LEU A 244      75.762  75.602  93.904  1.00  0.00           C
ATOM   3980  CD1 LEU A 244      75.482  75.312  95.374  1.00  0.00           C
ATOM   3984  CD2 LEU A 244      76.602  74.462  93.314  1.00  0.00           C
ATOM   3988  C   LEU A 244      73.142  76.012  91.124  1.00  0.00           C
ATOM   3989  O   LEU A 244      72.592  74.962  90.844  1.00  0.00           O
ATOM   3990  N   PHE A 245      72.542  77.192  90.954  1.00  0.00           N
ATOM   3992  CA  PHE A 245      71.242  77.332  90.364  1.00  0.00           C
ATOM   3994  CB  PHE A 245      70.512  78.612  90.864  1.00  0.00           C
ATOM   3997  CG  PHE A 245      69.882  78.342  92.204  1.00  0.00           C
ATOM   3998  CD1 PHE A 245      68.962  77.292  92.344  1.00  0.00           C
ATOM   4000  CE1 PHE A 245      68.362  77.032  93.584  1.00  0.00           C
ATOM   4002  CZ  PHE A 245      68.672  77.842  94.684  1.00  0.00           C
ATOM   4004  CD2 PHE A 245      70.162  79.152  93.304  1.00  0.00           C
ATOM   4006  CE2 PHE A 245      69.572  78.892  94.544  1.00  0.00           C
ATOM   4008  C   PHE A 245      71.282  77.342  88.864  1.00  0.00           C
ATOM   4009  O   PHE A 245      70.232  77.282  88.234  1.00  0.00           O
ATOM   4010  N   ASP A 246      72.462  77.312  88.224  1.00  0.00           N
ATOM   4012  CA  ASP A 246      72.532  77.052  86.804  1.00  0.00           C
ATOM   4014  CB  ASP A 246      73.762  77.762  86.174  1.00  0.00           C
ATOM   4017  CG  ASP A 246      74.022  77.282  84.764  1.00  0.00           C
ATOM   4018  OD1 ASP A 246      73.072  77.302  83.944  1.00  0.00           O
ATOM   4019  OD2 ASP A 246      75.182  76.872  84.484  1.00  0.00           O
ATOM   4020  C   ASP A 246      72.532  75.532  86.594  1.00  0.00           C
ATOM   4021  O   ASP A 246      73.452  74.862  87.094  1.00  0.00           O
ATOM   4022  N   PRO A 247      71.572  74.912  85.924  1.00  0.00           N
ATOM   4023  CD  PRO A 247      70.312  75.512  85.484  1.00  0.00           C
ATOM   4026  CA  PRO A 247      71.672  73.532  85.474  1.00  0.00           C
ATOM   4028  CB  PRO A 247      70.492  73.392  84.504  1.00  0.00           C
ATOM   4031  CG  PRO A 247      69.462  74.292  85.164  1.00  0.00           C
ATOM   4034  C   PRO A 247      72.962  73.092  84.844  1.00  0.00           C
ATOM   4035  O   PRO A 247      73.442  72.032  85.204  1.00  0.00           O
ATOM   4036  N   ALA A 248      73.512  73.862  83.874  1.00  0.00           N
ATOM   4038  CA  ALA A 248      74.702  73.482  83.144  1.00  0.00           C
ATOM   4040  CB  ALA A 248      74.962  74.522  82.044  1.00  0.00           C
ATOM   4044  C   ALA A 248      75.902  73.332  84.064  1.00  0.00           C
ATOM   4045  O   ALA A 248      76.582  72.312  84.084  1.00  0.00           O
ATOM   4046  N   SER A 249      76.082  74.342  84.924  1.00  0.00           N
ATOM   4048  CA  SER A 249      77.002  74.342  86.044  1.00  0.00           C
ATOM   4050  CB  SER A 249      76.922  75.722  86.744  1.00  0.00           C
ATOM   4053  OG  SER A 249      77.422  76.752  85.874  1.00  0.00           O
ATOM   4055  C   SER A 249      76.792  73.282  87.114  1.00  0.00           C
ATOM   4056  O   SER A 249      77.742  72.612  87.524  1.00  0.00           O
ATOM   4057  N   ASN A 250      75.552  73.082  87.594  1.00  0.00           N
ATOM   4059  CA  ASN A 250      75.252  72.112  88.644  1.00  0.00           C
ATOM   4061  CB  ASN A 250      73.752  72.262  89.044  1.00  0.00           C
ATOM   4064  CG  ASN A 250      73.412  71.542  90.344  1.00  0.00           C
ATOM   4065  OD1 ASN A 250      73.112  70.352  90.374  1.00  0.00           O
ATOM   4066  ND2 ASN A 250      73.342  72.332  91.444  1.00  0.00           N
ATOM   4069  C   ASN A 250      75.542  70.672  88.214  1.00  0.00           C
ATOM   4070  O   ASN A 250      76.092  69.842  88.944  1.00  0.00           O
ATOM   4071  N   ILE A 251      75.162  70.372  86.964  1.00  0.00           N
ATOM   4073  CA  ILE A 251      75.432  69.112  86.294  1.00  0.00           C
ATOM   4075  CB  ILE A 251      74.592  68.982  85.034  1.00  0.00           C
ATOM   4077  CG2 ILE A 251      74.982  67.712  84.234  1.00  0.00           C
ATOM   4081  CG1 ILE A 251      73.102  68.962  85.424  1.00  0.00           C
ATOM   4084  CD  ILE A 251      72.142  69.092  84.244  1.00  0.00           C
ATOM   4088  C   ILE A 251      76.912  68.832  86.084  1.00  0.00           C
ATOM   4089  O   ILE A 251      77.372  67.712  86.304  1.00  0.00           O
ATOM   4090  N   ASP A 252      77.712  69.852  85.704  1.00  0.00           N
ATOM   4092  CA  ASP A 252      79.162  69.772  85.714  1.00  0.00           C
ATOM   4094  CB  ASP A 252      79.672  71.122  85.134  1.00  0.00           C
ATOM   4097  CG  ASP A 252      81.162  71.222  84.884  1.00  0.00           C
ATOM   4098  OD1 ASP A 252      81.772  70.192  84.524  1.00  0.00           O
ATOM   4099  OD2 ASP A 252      81.712  72.362  84.894  1.00  0.00           O
ATOM   4100  C   ASP A 252      79.732  69.462  87.104  1.00  0.00           C
ATOM   4101  O   ASP A 252      80.472  68.502  87.294  1.00  0.00           O
ATOM   4102  N   THR A 253      79.352  70.222  88.154  1.00  0.00           N
ATOM   4104  CA  THR A 253      79.852  69.992  89.504  1.00  0.00           C
ATOM   4106  CB  THR A 253      79.632  71.122  90.484  1.00  0.00           C
ATOM   4108  OG1 THR A 253      78.302  71.602  90.514  1.00  0.00           O
ATOM   4110  CG2 THR A 253      80.512  72.302  90.064  1.00  0.00           C
ATOM   4114  C   THR A 253      79.482  68.692  90.194  1.00  0.00           C
ATOM   4115  O   THR A 253      80.342  68.052  90.794  1.00  0.00           O
ATOM   4116  N   GLY A 254      78.222  68.232  90.154  1.00  0.00           N
ATOM   4118  CA  GLY A 254      77.912  66.952  90.804  1.00  0.00           C
ATOM   4121  C   GLY A 254      78.492  65.772  90.064  1.00  0.00           C
ATOM   4122  O   GLY A 254      79.012  64.842  90.674  1.00  0.00           O
ATOM   4123  N   THR A 255      78.522  65.822  88.714  1.00  0.00           N
ATOM   4125  CA  THR A 255      79.232  64.832  87.894  1.00  0.00           C
ATOM   4127  CB  THR A 255      79.082  65.012  86.384  1.00  0.00           C
ATOM   4129  OG1 THR A 255      77.722  65.072  86.004  1.00  0.00           O
ATOM   4131  CG2 THR A 255      79.692  63.792  85.664  1.00  0.00           C
ATOM   4135  C   THR A 255      80.722  64.782  88.184  1.00  0.00           C
ATOM   4136  O   THR A 255      81.312  63.712  88.284  1.00  0.00           O
ATOM   4137  N   ALA A 256      81.372  65.952  88.354  1.00  0.00           N
ATOM   4139  CA  ALA A 256      82.742  66.032  88.804  1.00  0.00           C
ATOM   4141  CB  ALA A 256      83.152  67.512  88.844  1.00  0.00           C
ATOM   4145  C   ALA A 256      82.962  65.382  90.164  1.00  0.00           C
ATOM   4146  O   ALA A 256      83.922  64.632  90.364  1.00  0.00           O
ATOM   4147  N   TYR A 257      82.042  65.602  91.134  1.00  0.00           N
ATOM   4149  CA  TYR A 257      82.102  65.012  92.464  1.00  0.00           C
ATOM   4151  CB  TYR A 257      81.052  65.642  93.424  1.00  0.00           C
ATOM   4154  CG  TYR A 257      81.282  65.222  94.864  1.00  0.00           C
ATOM   4155  CD1 TYR A 257      82.432  65.652  95.534  1.00  0.00           C
ATOM   4157  CE1 TYR A 257      82.642  65.322  96.884  1.00  0.00           C
ATOM   4159  CZ  TYR A 257      81.692  64.562  97.574  1.00  0.00           C
ATOM   4160  OH  TYR A 257      81.892  64.252  98.934  1.00  0.00           O
ATOM   4162  CD2 TYR A 257      80.342  64.452  95.554  1.00  0.00           C
ATOM   4164  CE2 TYR A 257      80.552  64.112  96.904  1.00  0.00           C
ATOM   4166  C   TYR A 257      81.982  63.492  92.444  1.00  0.00           C
ATOM   4167  O   TYR A 257      82.682  62.762  93.134  1.00  0.00           O
ATOM   4168  N   LEU A 258      81.112  62.952  91.564  1.00  0.00           N
ATOM   4170  CA  LEU A 258      81.022  61.542  91.254  1.00  0.00           C
ATOM   4172  CB  LEU A 258      79.862  61.282  90.264  1.00  0.00           C
ATOM   4175  CG  LEU A 258      78.472  61.532  90.874  1.00  0.00           C
ATOM   4177  CD1 LEU A 258      77.392  61.612  89.774  1.00  0.00           C
ATOM   4181  CD2 LEU A 258      78.162  60.442  91.904  1.00  0.00           C
ATOM   4185  C   LEU A 258      82.302  60.912  90.704  1.00  0.00           C
ATOM   4186  O   LEU A 258      82.682  59.802  91.074  1.00  0.00           O
ATOM   4187  N   ALA A 259      83.012  61.632  89.824  1.00  0.00           N
ATOM   4189  CA  ALA A 259      84.372  61.262  89.484  1.00  0.00           C
ATOM   4191  CB  ALA A 259      84.862  62.132  88.314  1.00  0.00           C
ATOM   4195  C   ALA A 259      85.322  61.332  90.674  1.00  0.00           C
ATOM   4196  O   ALA A 259      85.942  60.332  91.024  1.00  0.00           O
ATOM   4197  N   MET A 260      85.362  62.452  91.434  1.00  0.00           N
ATOM   4199  CA  MET A 260      86.162  62.592  92.644  1.00  0.00           C
ATOM   4201  CB  MET A 260      85.862  63.932  93.374  1.00  0.00           C
ATOM   4204  CG  MET A 260      86.342  65.212  92.654  1.00  0.00           C
ATOM   4207  SD  MET A 260      88.152  65.422  92.594  1.00  0.00           S
ATOM   4208  CE  MET A 260      88.372  65.692  94.374  1.00  0.00           C
ATOM   4212  C   MET A 260      85.992  61.462  93.644  1.00  0.00           C
ATOM   4213  O   MET A 260      86.962  60.902  94.174  1.00  0.00           O
ATOM   4214  N   LEU A 261      84.742  61.052  93.924  1.00  0.00           N
ATOM   4216  CA  LEU A 261      84.442  59.892  94.724  1.00  0.00           C
ATOM   4218  CB  LEU A 261      82.922  59.822  94.944  1.00  0.00           C
ATOM   4221  CG  LEU A 261      82.292  60.922  95.814  1.00  0.00           C
ATOM   4223  CD1 LEU A 261      80.772  60.732  95.784  1.00  0.00           C
ATOM   4227  CD2 LEU A 261      82.832  60.892  97.254  1.00  0.00           C
ATOM   4231  C   LEU A 261      84.962  58.552  94.194  1.00  0.00           C
ATOM   4232  O   LEU A 261      85.592  57.832  94.954  1.00  0.00           O
ATOM   4233  N   ASN A 262      84.812  58.212  92.894  1.00  0.00           N
ATOM   4235  CA  ASN A 262      85.462  57.022  92.324  1.00  0.00           C
ATOM   4237  CB  ASN A 262      85.042  56.832  90.824  1.00  0.00           C
ATOM   4240  CG  ASN A 262      85.712  55.662  90.064  1.00  0.00           C
ATOM   4241  OD1 ASN A 262      86.542  54.912  90.564  1.00  0.00           O
ATOM   4242  ND2 ASN A 262      85.302  55.442  88.794  1.00  0.00           N
ATOM   4245  C   ASN A 262      86.982  57.102  92.474  1.00  0.00           C
ATOM   4246  O   ASN A 262      87.662  56.172  92.894  1.00  0.00           O
ATOM   4247  N   ASN A 263      87.532  58.272  92.144  1.00  0.00           N
ATOM   4249  CA  ASN A 263      88.912  58.382  91.714  1.00  0.00           C
ATOM   4251  CB  ASN A 263      89.082  59.652  90.864  1.00  0.00           C
ATOM   4254  CG  ASN A 263      88.212  59.542  89.614  1.00  0.00           C
ATOM   4255  OD1 ASN A 263      87.682  58.482  89.294  1.00  0.00           O
ATOM   4256  ND2 ASN A 263      88.032  60.682  88.904  1.00  0.00           N
ATOM   4259  C   ASN A 263      89.892  58.452  92.854  1.00  0.00           C
ATOM   4260  O   ASN A 263      90.992  57.922  92.794  1.00  0.00           O
ATOM   4261  N   VAL A 264      89.522  59.112  93.954  1.00  0.00           N
ATOM   4263  CA  VAL A 264      90.422  59.232  95.094  1.00  0.00           C
ATOM   4265  CB  VAL A 264      90.932  60.652  95.314  1.00  0.00           C
ATOM   4267  CG1 VAL A 264      89.822  61.722  95.254  1.00  0.00           C
ATOM   4271  CG2 VAL A 264      91.742  60.772  96.624  1.00  0.00           C
ATOM   4275  C   VAL A 264      89.802  58.602  96.304  1.00  0.00           C
ATOM   4276  O   VAL A 264      90.292  57.602  96.834  1.00  0.00           O
ATOM   4277  N   TYR A 265      88.672  59.162  96.774  1.00  0.00           N
ATOM   4279  CA  TYR A 265      88.062  58.832  98.034  1.00  0.00           C
ATOM   4281  CB  TYR A 265      86.852  59.772  98.244  1.00  0.00           C
ATOM   4284  CG  TYR A 265      87.272  61.212  98.264  1.00  0.00           C
ATOM   4285  CD1 TYR A 265      88.102  61.662  99.304  1.00  0.00           C
ATOM   4287  CE1 TYR A 265      88.532  62.992  99.354  1.00  0.00           C
ATOM   4289  CZ  TYR A 265      88.132  63.902  98.374  1.00  0.00           C
ATOM   4290  OH  TYR A 265      88.622  65.222  98.464  1.00  0.00           O
ATOM   4292  CD2 TYR A 265      86.832  62.152  97.304  1.00  0.00           C
ATOM   4294  CE2 TYR A 265      87.262  63.482  97.354  1.00  0.00           C
ATOM   4296  C   TYR A 265      87.692  57.352  98.144  1.00  0.00           C
ATOM   4297  O   TYR A 265      87.952  56.692  99.154  1.00  0.00           O
ATOM   4298  N   LEU A 266      87.142  56.782  97.064  1.00  0.00           N
ATOM   4300  CA  LEU A 266      86.752  55.412  96.994  1.00  0.00           C
ATOM   4302  CB  LEU A 266      85.222  55.272  96.794  1.00  0.00           C
ATOM   4305  CG  LEU A 266      84.352  55.892  97.904  1.00  0.00           C
ATOM   4307  CD1 LEU A 266      84.152  57.412  97.844  1.00  0.00           C
ATOM   4311  CD2 LEU A 266      82.972  55.282  97.784  1.00  0.00           C
ATOM   4315  C   LEU A 266      87.502  54.792  95.834  1.00  0.00           C
ATOM   4316  O   LEU A 266      86.952  54.022  95.054  1.00  0.00           O
ATOM   4317  N   GLY A 267      88.812  55.102  95.714  1.00  0.00           N
ATOM   4319  CA  GLY A 267      89.672  54.502  94.694  1.00  0.00           C
ATOM   4322  C   GLY A 267      90.382  53.282  95.204  1.00  0.00           C
ATOM   4323  O   GLY A 267      91.022  52.532  94.454  1.00  0.00           O
ATOM   4324  N   GLY A 268      90.292  53.042  96.524  1.00  0.00           N
ATOM   4326  CA  GLY A 268      90.912  51.912  97.214  1.00  0.00           C
ATOM   4329  C   GLY A 268      90.012  50.722  97.324  1.00  0.00           C
ATOM   4330  O   GLY A 268      90.412  49.652  97.784  1.00  0.00           O
ATOM   4331  N   ILE A 269      88.742  50.882  96.934  1.00  0.00           N
ATOM   4333  CA  ILE A 269      87.862  49.752  96.714  1.00  0.00           C
ATOM   4335  CB  ILE A 269      86.382  50.112  96.824  1.00  0.00           C
ATOM   4337  CG2 ILE A 269      85.992  51.112  95.734  1.00  0.00           C
ATOM   4341  CG1 ILE A 269      85.452  48.872  96.774  1.00  0.00           C
ATOM   4344  CD  ILE A 269      84.022  49.222  97.184  1.00  0.00           C
ATOM   4348  C   ILE A 269      88.202  49.102  95.384  1.00  0.00           C
ATOM   4349  O   ILE A 269      88.332  49.752  94.344  1.00  0.00           O
ATOM   4350  N   ASP A 270      88.452  47.782  95.424  1.00  0.00           N
ATOM   4352  CA  ASP A 270      89.022  47.052  94.324  1.00  0.00           C
ATOM   4354  CB  ASP A 270      89.732  45.782  94.904  1.00  0.00           C
ATOM   4357  CG  ASP A 270      91.132  46.052  95.464  1.00  0.00           C
ATOM   4358  OD1 ASP A 270      91.672  47.172  95.304  1.00  0.00           O
ATOM   4359  OD2 ASP A 270      91.742  45.102  96.044  1.00  0.00           O
ATOM   4360  C   ASP A 270      88.012  46.732  93.204  1.00  0.00           C
ATOM   4361  O   ASP A 270      88.362  46.722  92.034  1.00  0.00           O
ATOM   4362  N   ASN A 271      86.712  46.492  93.514  1.00  0.00           N
ATOM   4364  CA  ASN A 271      85.722  46.012  92.544  1.00  0.00           C
ATOM   4366  CB  ASN A 271      84.822  44.942  93.234  1.00  0.00           C
ATOM   4369  CG  ASN A 271      83.732  44.272  92.394  1.00  0.00           C
ATOM   4370  OD1 ASN A 271      82.842  44.932  91.844  1.00  0.00           O
ATOM   4371  ND2 ASN A 271      83.762  42.922  92.374  1.00  0.00           N
ATOM   4374  C   ASN A 271      84.872  47.152  91.954  1.00  0.00           C
ATOM   4375  O   ASN A 271      84.342  47.962  92.724  1.00  0.00           O
ATOM   4376  N   PRO A 272      84.642  47.272  90.634  1.00  0.00           N
ATOM   4377  CD  PRO A 272      85.542  46.712  89.624  1.00  0.00           C
ATOM   4380  CA  PRO A 272      83.862  48.372  90.084  1.00  0.00           C
ATOM   4382  CB  PRO A 272      84.092  48.272  88.564  1.00  0.00           C
ATOM   4385  CG  PRO A 272      85.502  47.722  88.484  1.00  0.00           C
ATOM   4388  C   PRO A 272      82.382  48.332  90.374  1.00  0.00           C
ATOM   4389  O   PRO A 272      81.762  49.392  90.434  1.00  0.00           O
ATOM   4390  N   THR A 273      81.762  47.142  90.484  1.00  0.00           N
ATOM   4392  CA  THR A 273      80.352  47.082  90.874  1.00  0.00           C
ATOM   4394  CB  THR A 273      79.692  45.742  90.574  1.00  0.00           C
ATOM   4396  OG1 THR A 273      79.602  45.562  89.174  1.00  0.00           O
ATOM   4398  CG2 THR A 273      78.222  45.712  91.004  1.00  0.00           C
ATOM   4402  C   THR A 273      80.182  47.512  92.324  1.00  0.00           C
ATOM   4403  O   THR A 273      79.322  48.322  92.664  1.00  0.00           O
ATOM   4404  N   SER A 274      81.092  47.042  93.204  1.00  0.00           N
ATOM   4406  CA  SER A 274      81.172  47.502  94.584  1.00  0.00           C
ATOM   4408  CB  SER A 274      82.262  46.812  95.454  1.00  0.00           C
ATOM   4411  OG  SER A 274      82.022  45.412  95.524  1.00  0.00           O
ATOM   4413  C   SER A 274      81.432  48.982  94.734  1.00  0.00           C
ATOM   4414  O   SER A 274      80.772  49.632  95.544  1.00  0.00           O
ATOM   4415  N   ARG A 275      82.382  49.552  93.954  1.00  0.00           N
ATOM   4417  CA  ARG A 275      82.812  50.942  94.064  1.00  0.00           C
ATOM   4419  CB  ARG A 275      83.992  51.312  93.124  1.00  0.00           C
ATOM   4422  CG  ARG A 275      83.712  51.852  91.704  1.00  0.00           C
ATOM   4425  CD  ARG A 275      84.972  52.362  90.974  1.00  0.00           C
ATOM   4428  NE  ARG A 275      85.922  51.222  90.694  1.00  0.00           N
ATOM   4430  CZ  ARG A 275      86.952  50.842  91.444  1.00  0.00           C
ATOM   4431  NH1 ARG A 275      87.312  51.472  92.544  1.00  0.00           N
ATOM   4434  NH2 ARG A 275      87.692  49.822  91.074  1.00  0.00           N
ATOM   4437  C   ARG A 275      81.662  51.872  93.824  1.00  0.00           C
ATOM   4438  O   ARG A 275      81.532  52.882  94.504  1.00  0.00           O
ATOM   4439  N   ARG A 276      80.782  51.512  92.874  1.00  0.00           N
ATOM   4441  CA  ARG A 276      79.582  52.242  92.564  1.00  0.00           C
ATOM   4443  CB  ARG A 276      78.952  51.592  91.324  1.00  0.00           C
ATOM   4446  CG  ARG A 276      77.692  52.322  90.824  1.00  0.00           C
ATOM   4449  CD  ARG A 276      77.292  51.952  89.404  1.00  0.00           C
ATOM   4452  NE  ARG A 276      77.032  50.472  89.334  1.00  0.00           N
ATOM   4454  CZ  ARG A 276      76.012  49.842  89.904  1.00  0.00           C
ATOM   4455  NH1 ARG A 276      75.032  50.452  90.524  1.00  0.00           N
ATOM   4458  NH2 ARG A 276      75.962  48.532  89.804  1.00  0.00           N
ATOM   4461  C   ARG A 276      78.582  52.362  93.694  1.00  0.00           C
ATOM   4462  O   ARG A 276      78.092  53.442  93.994  1.00  0.00           O
ATOM   4463  N   TYR A 277      78.282  51.262  94.414  1.00  0.00           N
ATOM   4465  CA  TYR A 277      77.382  51.302  95.574  1.00  0.00           C
ATOM   4467  CB  TYR A 277      77.152  49.902  96.174  1.00  0.00           C
ATOM   4470  CG  TYR A 277      76.532  49.022  95.134  1.00  0.00           C
ATOM   4471  CD1 TYR A 277      75.452  49.492  94.384  1.00  0.00           C
ATOM   4473  CE1 TYR A 277      74.922  48.742  93.344  1.00  0.00           C
ATOM   4475  CZ  TYR A 277      75.452  47.492  93.044  1.00  0.00           C
ATOM   4476  OH  TYR A 277      74.932  46.882  91.874  1.00  0.00           O
ATOM   4478  CD2 TYR A 277      77.022  47.732  94.864  1.00  0.00           C
ATOM   4480  CE2 TYR A 277      76.472  46.962  93.834  1.00  0.00           C
ATOM   4482  C   TYR A 277      77.882  52.202  96.674  1.00  0.00           C
ATOM   4483  O   TYR A 277      77.142  52.972  97.294  1.00  0.00           O
ATOM   4484  N   ALA A 278      79.192  52.142  96.904  1.00  0.00           N
ATOM   4486  CA  ALA A 278      79.882  53.092  97.714  1.00  0.00           C
ATOM   4488  CB  ALA A 278      81.262  52.482  97.974  1.00  0.00           C
ATOM   4492  C   ALA A 278      79.882  54.532  97.174  1.00  0.00           C
ATOM   4493  O   ALA A 278      79.652  55.462  97.944  1.00  0.00           O
ATOM   4494  N   VAL A 279      80.122  54.772  95.854  1.00  0.00           N
ATOM   4496  CA  VAL A 279      80.152  56.102  95.234  1.00  0.00           C
ATOM   4498  CB  VAL A 279      80.692  56.052  93.784  1.00  0.00           C
ATOM   4500  CG1 VAL A 279      79.632  56.082  92.674  1.00  0.00           C
ATOM   4504  CG2 VAL A 279      81.602  57.262  93.564  1.00  0.00           C
ATOM   4508  C   VAL A 279      78.832  56.832  95.354  1.00  0.00           C
ATOM   4509  O   VAL A 279      78.772  58.012  95.714  1.00  0.00           O
ATOM   4510  N   ILE A 280      77.722  56.112  95.114  1.00  0.00           N
ATOM   4512  CA  ILE A 280      76.372  56.592  95.324  1.00  0.00           C
ATOM   4514  CB  ILE A 280      75.392  55.482  94.914  1.00  0.00           C
ATOM   4516  CG2 ILE A 280      74.132  55.442  95.794  1.00  0.00           C
ATOM   4520  CG1 ILE A 280      74.992  55.602  93.414  1.00  0.00           C
ATOM   4523  CD  ILE A 280      76.002  55.042  92.424  1.00  0.00           C
ATOM   4527  C   ILE A 280      76.112  57.042  96.754  1.00  0.00           C
ATOM   4528  O   ILE A 280      75.652  58.132  97.034  1.00  0.00           O
ATOM   4529  N   THR A 281      76.482  56.212  97.734  1.00  0.00           N
ATOM   4531  CA  THR A 281      76.142  56.482  99.124  1.00  0.00           C
ATOM   4533  CB  THR A 281      76.272  55.222  99.954  1.00  0.00           C
ATOM   4535  OG1 THR A 281      75.412  54.222  99.404  1.00  0.00           O
ATOM   4537  CG2 THR A 281      75.802  55.422 101.394  1.00  0.00           C
ATOM   4541  C   THR A 281      77.012  57.602  99.644  1.00  0.00           C
ATOM   4542  O   THR A 281      76.622  58.452 100.434  1.00  0.00           O
ATOM   4543  N   ALA A 282      78.242  57.702  99.114  1.00  0.00           N
ATOM   4545  CA  ALA A 282      79.182  58.742  99.444  1.00  0.00           C
ATOM   4547  CB  ALA A 282      80.582  58.302  98.964  1.00  0.00           C
ATOM   4551  C   ALA A 282      78.822  60.072  98.804  1.00  0.00           C
ATOM   4552  O   ALA A 282      79.202  61.142  99.284  1.00  0.00           O
ATOM   4553  N   TYR A 283      78.032  60.032  97.724  1.00  0.00           N
ATOM   4555  CA  TYR A 283      77.382  61.202  97.184  1.00  0.00           C
ATOM   4557  CB  TYR A 283      76.722  60.822  95.834  1.00  0.00           C
ATOM   4560  CG  TYR A 283      76.332  62.052  95.094  1.00  0.00           C
ATOM   4561  CD1 TYR A 283      77.292  62.702  94.294  1.00  0.00           C
ATOM   4563  CE1 TYR A 283      76.982  63.912  93.674  1.00  0.00           C
ATOM   4565  CZ  TYR A 283      75.722  64.472  93.854  1.00  0.00           C
ATOM   4566  OH  TYR A 283      75.472  65.742  93.314  1.00  0.00           O
ATOM   4568  CD2 TYR A 283      75.052  62.602  95.214  1.00  0.00           C
ATOM   4570  CE2 TYR A 283      74.742  63.822  94.604  1.00  0.00           C
ATOM   4572  C   TYR A 283      76.362  61.792  98.174  1.00  0.00           C
ATOM   4573  O   TYR A 283      76.362  62.982  98.464  1.00  0.00           O
ATOM   4574  N   ASN A 284      75.482  60.952  98.754  1.00  0.00           N
ATOM   4576  CA  ASN A 284      74.472  61.472  99.654  1.00  0.00           C
ATOM   4578  CB  ASN A 284      73.292  60.462  99.664  1.00  0.00           C
ATOM   4581  CG  ASN A 284      72.232  60.792 100.714  1.00  0.00           C
ATOM   4582  OD1 ASN A 284      72.202  60.162 101.774  1.00  0.00           O
ATOM   4583  ND2 ASN A 284      71.392  61.812 100.454  1.00  0.00           N
ATOM   4586  C   ASN A 284      74.992  61.822 101.064  1.00  0.00           C
ATOM   4587  O   ASN A 284      74.492  62.742 101.714  1.00  0.00           O
ATOM   4588  N   GLY A 285      76.022  61.092 101.554  1.00  0.00           N
ATOM   4590  CA  GLY A 285      76.492  61.222 102.934  1.00  0.00           C
ATOM   4593  C   GLY A 285      77.972  61.332 103.134  1.00  0.00           C
ATOM   4594  O   GLY A 285      78.442  61.202 104.264  1.00  0.00           O
ATOM   4595  N   GLY A 286      78.762  61.522 102.074  1.00  0.00           N
ATOM   4597  CA  GLY A 286      80.212  61.622 102.144  1.00  0.00           C
ATOM   4600  C   GLY A 286      80.952  60.312 102.074  1.00  0.00           C
ATOM   4601  O   GLY A 286      80.512  59.252 102.524  1.00  0.00           O
ATOM   4602  N   ALA A 287      82.182  60.332 101.514  1.00  0.00           N
ATOM   4604  CA  ALA A 287      83.012  59.142 101.464  1.00  0.00           C
ATOM   4606  CB  ALA A 287      84.282  59.432 100.674  1.00  0.00           C
ATOM   4610  C   ALA A 287      83.412  58.612 102.814  1.00  0.00           C
ATOM   4611  O   ALA A 287      83.392  57.412 103.084  1.00  0.00           O
ATOM   4612  N   GLY A 288      83.772  59.522 103.734  1.00  0.00           N
ATOM   4614  CA  GLY A 288      84.152  59.182 105.094  1.00  0.00           C
ATOM   4617  C   GLY A 288      83.122  58.412 105.844  1.00  0.00           C
ATOM   4618  O   GLY A 288      83.452  57.542 106.634  1.00  0.00           O
ATOM   4619  N   SER A 289      81.822  58.722 105.644  1.00  0.00           N
ATOM   4621  CA  SER A 289      80.732  57.982 106.254  1.00  0.00           C
ATOM   4623  CB  SER A 289      79.412  58.772 106.134  1.00  0.00           C
ATOM   4626  OG  SER A 289      78.752  58.622 104.884  1.00  0.00           O
ATOM   4628  C   SER A 289      80.622  56.572 105.694  1.00  0.00           C
ATOM   4629  O   SER A 289      80.452  55.602 106.434  1.00  0.00           O
ATOM   4630  N   VAL A 290      80.752  56.412 104.364  1.00  0.00           N
ATOM   4632  CA  VAL A 290      80.722  55.142 103.664  1.00  0.00           C
ATOM   4634  CB  VAL A 290      80.742  55.322 102.154  1.00  0.00           C
ATOM   4636  CG1 VAL A 290      80.862  53.962 101.424  1.00  0.00           C
ATOM   4640  CG2 VAL A 290      79.432  55.982 101.734  1.00  0.00           C
ATOM   4644  C   VAL A 290      81.822  54.212 104.074  1.00  0.00           C
ATOM   4645  O   VAL A 290      81.602  53.032 104.304  1.00  0.00           O
ATOM   4646  N   LEU A 291      83.052  54.702 104.224  1.00  0.00           N
ATOM   4648  CA  LEU A 291      84.152  53.922 104.744  1.00  0.00           C
ATOM   4650  CB  LEU A 291      85.472  54.672 104.484  1.00  0.00           C
ATOM   4653  CG  LEU A 291      85.712  54.922 102.974  1.00  0.00           C
ATOM   4655  CD1 LEU A 291      87.052  55.622 102.754  1.00  0.00           C
ATOM   4659  CD2 LEU A 291      85.652  53.632 102.144  1.00  0.00           C
ATOM   4663  C   LEU A 291      84.002  53.492 106.194  1.00  0.00           C
ATOM   4664  O   LEU A 291      84.352  52.372 106.574  1.00  0.00           O
ATOM   4665  N   ARG A 292      83.402  54.342 107.044  1.00  0.00           N
ATOM   4667  CA  ARG A 292      83.282  54.152 108.474  1.00  0.00           C
ATOM   4669  CB  ARG A 292      82.762  55.502 109.034  1.00  0.00           C
ATOM   4672  CG  ARG A 292      82.832  55.712 110.554  1.00  0.00           C
ATOM   4675  CD  ARG A 292      82.062  56.952 111.014  1.00  0.00           C
ATOM   4678  NE  ARG A 292      82.472  58.142 110.184  1.00  0.00           N
ATOM   4680  CZ  ARG A 292      81.632  59.032 109.674  1.00  0.00           C
ATOM   4681  NH1 ARG A 292      80.342  58.972 109.924  1.00  0.00           N
ATOM   4684  NH2 ARG A 292      82.062  59.982 108.884  1.00  0.00           N
ATOM   4687  C   ARG A 292      82.332  53.032 108.854  1.00  0.00           C
ATOM   4688  O   ARG A 292      82.242  52.592 109.994  1.00  0.00           O
ATOM   4689  N   VAL A 293      81.562  52.522 107.864  1.00  0.00           N
ATOM   4691  CA  VAL A 293      80.632  51.432 108.064  1.00  0.00           C
ATOM   4693  CB  VAL A 293      79.612  51.482 106.954  1.00  0.00           C
ATOM   4695  CG1 VAL A 293      80.202  50.862 105.694  1.00  0.00           C
ATOM   4699  CG2 VAL A 293      78.302  50.792 107.364  1.00  0.00           C
ATOM   4703  C   VAL A 293      81.382  50.102 108.124  1.00  0.00           C
ATOM   4704  O   VAL A 293      80.882  49.122 108.684  1.00  0.00           O
ATOM   4705  N   PHE A 294      82.622  50.082 107.594  1.00  0.00           N
ATOM   4707  CA  PHE A 294      83.522  48.972 107.604  1.00  0.00           C
ATOM   4709  CB  PHE A 294      84.212  48.822 106.224  1.00  0.00           C
ATOM   4712  CG  PHE A 294      83.182  48.742 105.124  1.00  0.00           C
ATOM   4713  CD1 PHE A 294      82.392  47.592 104.984  1.00  0.00           C
ATOM   4715  CE1 PHE A 294      81.422  47.512 103.974  1.00  0.00           C
ATOM   4717  CZ  PHE A 294      81.242  48.592 103.104  1.00  0.00           C
ATOM   4719  CD2 PHE A 294      83.012  49.802 104.214  1.00  0.00           C
ATOM   4721  CE2 PHE A 294      82.032  49.732 103.224  1.00  0.00           C
ATOM   4723  C   PHE A 294      84.592  49.212 108.654  1.00  0.00           C
ATOM   4724  O   PHE A 294      84.862  48.362 109.484  1.00  0.00           O
ATOM   4725  N   SER A 295      85.262  50.392 108.674  1.00  0.00           N
ATOM   4727  CA  SER A 295      86.362  50.592 109.604  1.00  0.00           C
ATOM   4729  CB  SER A 295      87.632  49.852 109.104  1.00  0.00           C
ATOM   4732  OG  SER A 295      88.702  49.842 110.044  1.00  0.00           O
ATOM   4734  C   SER A 295      86.662  52.072 109.764  1.00  0.00           C
ATOM   4735  O   SER A 295      86.442  52.862 108.844  1.00  0.00           O
ATOM   4736  N   ASN A 296      87.222  52.522 110.914  1.00  0.00           N
ATOM   4738  CA  ASN A 296      87.592  53.922 111.114  1.00  0.00           C
ATOM   4740  CB  ASN A 296      87.882  54.212 112.614  1.00  0.00           C
ATOM   4743  CG  ASN A 296      86.602  54.262 113.434  1.00  0.00           C
ATOM   4744  OD1 ASN A 296      85.472  54.232 112.944  1.00  0.00           O
ATOM   4745  ND2 ASN A 296      86.812  54.392 114.764  1.00  0.00           N
ATOM   4748  C   ASN A 296      88.842  54.332 110.344  1.00  0.00           C
ATOM   4749  O   ASN A 296      89.032  55.472 109.924  1.00  0.00           O
ATOM   4750  N   ASP A 297      89.742  53.362 110.104  1.00  0.00           N
ATOM   4752  CA  ASP A 297      90.822  53.492 109.154  1.00  0.00           C
ATOM   4754  CB  ASP A 297      92.022  52.582 109.534  1.00  0.00           C
ATOM   4757  CG  ASP A 297      93.252  52.772 108.654  1.00  0.00           C
ATOM   4758  OD1 ASP A 297      93.252  53.662 107.754  1.00  0.00           O
ATOM   4759  OD2 ASP A 297      94.252  52.052 108.894  1.00  0.00           O
ATOM   4760  C   ASP A 297      90.302  53.242 107.764  1.00  0.00           C
ATOM   4761  O   ASP A 297      89.682  52.222 107.474  1.00  0.00           O
ATOM   4762  N   LYS A 298      90.572  54.202 106.864  1.00  0.00           N
ATOM   4764  CA  LYS A 298      90.192  54.162 105.474  1.00  0.00           C
ATOM   4766  CB  LYS A 298      90.582  55.502 104.784  1.00  0.00           C
ATOM   4769  CG  LYS A 298      92.082  55.832 104.704  1.00  0.00           C
ATOM   4772  CD  LYS A 298      92.742  55.352 103.394  1.00  0.00           C
ATOM   4775  CE  LYS A 298      94.272  55.292 103.444  1.00  0.00           C
ATOM   4778  NZ  LYS A 298      94.852  56.632 103.394  1.00  0.00           N
ATOM   4782  C   LYS A 298      90.772  52.962 104.754  1.00  0.00           C
ATOM   4783  O   LYS A 298      90.072  52.342 103.954  1.00  0.00           O
ATOM   4784  N   ILE A 299      92.052  52.582 104.994  1.00  0.00           N
ATOM   4786  CA  ILE A 299      92.652  51.462 104.304  1.00  0.00           C
ATOM   4788  CB  ILE A 299      94.172  51.442 104.384  1.00  0.00           C
ATOM   4790  CG2 ILE A 299      94.662  51.072 105.794  1.00  0.00           C
ATOM   4794  CG1 ILE A 299      94.792  50.532 103.314  1.00  0.00           C
ATOM   4797  CD  ILE A 299      96.302  50.732 103.194  1.00  0.00           C
ATOM   4801  C   ILE A 299      92.022  50.152 104.724  1.00  0.00           C
ATOM   4802  O   ILE A 299      91.672  49.322 103.904  1.00  0.00           O
ATOM   4803  N   GLN A 300      91.752  49.972 106.024  1.00  0.00           N
ATOM   4805  CA  GLN A 300      90.982  48.852 106.544  1.00  0.00           C
ATOM   4807  CB  GLN A 300      90.932  48.922 108.084  1.00  0.00           C
ATOM   4810  CG  GLN A 300      92.302  48.792 108.784  1.00  0.00           C
ATOM   4813  CD  GLN A 300      92.992  47.462 108.504  1.00  0.00           C
ATOM   4814  OE1 GLN A 300      92.632  46.632 107.664  1.00  0.00           O
ATOM   4815  NE2 GLN A 300      94.122  47.262 109.214  1.00  0.00           N
ATOM   4818  C   GLN A 300      89.562  48.742 106.014  1.00  0.00           C
ATOM   4819  O   GLN A 300      89.102  47.662 105.664  1.00  0.00           O
ATOM   4820  N   ALA A 301      88.862  49.882 105.874  1.00  0.00           N
ATOM   4822  CA  ALA A 301      87.572  49.952 105.234  1.00  0.00           C
ATOM   4824  CB  ALA A 301      87.062  51.402 105.294  1.00  0.00           C
ATOM   4828  C   ALA A 301      87.582  49.482 103.794  1.00  0.00           C
ATOM   4829  O   ALA A 301      86.762  48.652 103.394  1.00  0.00           O
ATOM   4830  N   ALA A 302      88.592  49.942 103.014  1.00  0.00           N
ATOM   4832  CA  ALA A 302      88.892  49.442 101.694  1.00  0.00           C
ATOM   4834  CB  ALA A 302      90.042  50.282 101.104  1.00  0.00           C
ATOM   4838  C   ALA A 302      89.252  47.962 101.654  1.00  0.00           C
ATOM   4839  O   ALA A 302      88.732  47.182 100.874  1.00  0.00           O
ATOM   4840  N   ASN A 303      90.112  47.502 102.584  1.00  0.00           N
ATOM   4842  CA  ASN A 303      90.482  46.102 102.724  1.00  0.00           C
ATOM   4844  CB  ASN A 303      91.512  45.882 103.864  1.00  0.00           C
ATOM   4847  CG  ASN A 303      92.852  46.592 103.594  1.00  0.00           C
ATOM   4848  OD1 ASN A 303      93.212  46.942 102.474  1.00  0.00           O
ATOM   4849  ND2 ASN A 303      93.602  46.852 104.684  1.00  0.00           N
ATOM   4852  C   ASN A 303      89.272  45.202 102.964  1.00  0.00           C
ATOM   4853  O   ASN A 303      89.172  44.132 102.374  1.00  0.00           O
ATOM   4854  N   ILE A 304      88.312  45.612 103.814  1.00  0.00           N
ATOM   4856  CA  ILE A 304      87.082  44.872 104.094  1.00  0.00           C
ATOM   4858  CB  ILE A 304      86.352  45.462 105.294  1.00  0.00           C
ATOM   4860  CG2 ILE A 304      84.932  44.882 105.444  1.00  0.00           C
ATOM   4864  CG1 ILE A 304      87.172  45.212 106.584  1.00  0.00           C
ATOM   4867  CD  ILE A 304      86.762  46.102 107.764  1.00  0.00           C
ATOM   4871  C   ILE A 304      86.162  44.722 102.894  1.00  0.00           C
ATOM   4872  O   ILE A 304      85.702  43.632 102.604  1.00  0.00           O
ATOM   4873  N   ILE A 305      85.922  45.782 102.114  1.00  0.00           N
ATOM   4875  CA  ILE A 305      85.102  45.722 100.904  1.00  0.00           C
ATOM   4877  CB  ILE A 305      84.692  47.082 100.374  1.00  0.00           C
ATOM   4879  CG2 ILE A 305      83.612  47.602 101.324  1.00  0.00           C
ATOM   4883  CG1 ILE A 305      85.892  48.032 100.284  1.00  0.00           C
ATOM   4886  CD  ILE A 305      85.512  49.502 100.274  1.00  0.00           C
ATOM   4890  C   ILE A 305      85.722  44.922  99.794  1.00  0.00           C
ATOM   4891  O   ILE A 305      85.022  44.392  98.934  1.00  0.00           O
ATOM   4892  N   ASN A 306      87.052  44.762  99.834  1.00  0.00           N
ATOM   4894  CA  ASN A 306      87.782  43.882  98.964  1.00  0.00           C
ATOM   4896  CB  ASN A 306      89.272  44.322  98.864  1.00  0.00           C
ATOM   4899  CG  ASN A 306      89.362  45.782  98.404  1.00  0.00           C
ATOM   4900  OD1 ASN A 306      88.412  46.362  97.854  1.00  0.00           O
ATOM   4901  ND2 ASN A 306      90.542  46.422  98.604  1.00  0.00           N
ATOM   4904  C   ASN A 306      87.572  42.402  99.374  1.00  0.00           C
ATOM   4905  O   ASN A 306      87.762  41.502  98.554  1.00  0.00           O
ATOM   4906  N   THR A 307      87.092  42.092 100.614  1.00  0.00           N
ATOM   4908  CA  THR A 307      86.852  40.692 101.034  1.00  0.00           C
ATOM   4910  CB  THR A 307      87.042  40.372 102.554  1.00  0.00           C
ATOM   4912  OG1 THR A 307      86.022  40.852 103.424  1.00  0.00           O
ATOM   4914  CG2 THR A 307      88.332  40.912 103.144  1.00  0.00           C
ATOM   4918  C   THR A 307      85.442  40.222 100.694  1.00  0.00           C
ATOM   4919  O   THR A 307      85.052  39.102 100.994  1.00  0.00           O
ATOM   4920  N   MET A 308      84.622  41.062 100.064  1.00  0.00           N
ATOM   4922  CA  MET A 308      83.192  40.862 100.044  1.00  0.00           C
ATOM   4924  CB  MET A 308      82.522  41.612 101.214  1.00  0.00           C
ATOM   4927  CG  MET A 308      82.812  43.112 101.224  1.00  0.00           C
ATOM   4930  SD  MET A 308      82.292  44.012 102.724  1.00  0.00           S
ATOM   4931  CE  MET A 308      80.552  43.742 102.364  1.00  0.00           C
ATOM   4935  C   MET A 308      82.652  41.322  98.724  1.00  0.00           C
ATOM   4936  O   MET A 308      83.252  42.142  98.034  1.00  0.00           O
ATOM   4937  N   THR A 309      81.532  40.722  98.294  1.00  0.00           N
ATOM   4939  CA  THR A 309      81.092  40.792  96.914  1.00  0.00           C
ATOM   4941  CB  THR A 309      80.292  39.572  96.434  1.00  0.00           C
ATOM   4943  OG1 THR A 309      78.972  39.492  96.964  1.00  0.00           O
ATOM   4945  CG2 THR A 309      81.032  38.282  96.804  1.00  0.00           C
ATOM   4949  C   THR A 309      80.272  42.062  96.744  1.00  0.00           C
ATOM   4950  O   THR A 309      79.832  42.682  97.714  1.00  0.00           O
ATOM   4951  N   PRO A 310      80.022  42.492  95.524  1.00  0.00           N
ATOM   4952  CD  PRO A 310      80.912  42.232  94.404  1.00  0.00           C
ATOM   4955  CA  PRO A 310      79.182  43.652  95.264  1.00  0.00           C
ATOM   4957  CB  PRO A 310      79.172  43.772  93.754  1.00  0.00           C
ATOM   4960  CG  PRO A 310      80.542  43.262  93.344  1.00  0.00           C
ATOM   4963  C   PRO A 310      77.782  43.522  95.804  1.00  0.00           C
ATOM   4964  O   PRO A 310      77.112  44.532  96.034  1.00  0.00           O
ATOM   4965  N   GLY A 311      77.292  42.282  95.964  1.00  0.00           N
ATOM   4967  CA  GLY A 311      76.052  41.992  96.654  1.00  0.00           C
ATOM   4970  C   GLY A 311      76.082  42.352  98.114  1.00  0.00           C
ATOM   4971  O   GLY A 311      75.242  43.122  98.594  1.00  0.00           O
ATOM   4972  N   ASP A 312      77.072  41.852  98.884  1.00  0.00           N
ATOM   4974  CA  ASP A 312      77.072  42.142 100.294  1.00  0.00           C
ATOM   4976  CB  ASP A 312      77.532  40.982 101.234  1.00  0.00           C
ATOM   4979  CG  ASP A 312      78.982  40.562 101.184  1.00  0.00           C
ATOM   4980  OD1 ASP A 312      79.512  40.312 100.084  1.00  0.00           O
ATOM   4981  OD2 ASP A 312      79.552  40.372 102.304  1.00  0.00           O
ATOM   4982  C   ASP A 312      77.622  43.512 100.644  1.00  0.00           C
ATOM   4983  O   ASP A 312      77.252  44.062 101.684  1.00  0.00           O
ATOM   4984  N   VAL A 313      78.402  44.222  99.784  1.00  0.00           N
ATOM   4986  CA  VAL A 313      78.552  45.672  99.974  1.00  0.00           C
ATOM   4988  CB  VAL A 313      79.622  46.422  99.174  1.00  0.00           C
ATOM   4990  CG1 VAL A 313      80.982  45.712  99.254  1.00  0.00           C
ATOM   4994  CG2 VAL A 313      79.232  46.662  97.714  1.00  0.00           C
ATOM   4998  C   VAL A 313      77.222  46.412  99.844  1.00  0.00           C
ATOM   4999  O   VAL A 313      76.912  47.262 100.664  1.00  0.00           O
ATOM   5000  N   TYR A 314      76.372  46.062  98.844  1.00  0.00           N
ATOM   5002  CA  TYR A 314      75.052  46.662  98.684  1.00  0.00           C
ATOM   5004  CB  TYR A 314      74.412  46.152  97.364  1.00  0.00           C
ATOM   5007  CG  TYR A 314      73.012  46.672  97.144  1.00  0.00           C
ATOM   5008  CD1 TYR A 314      72.802  47.822  96.364  1.00  0.00           C
ATOM   5010  CE1 TYR A 314      71.512  48.332  96.174  1.00  0.00           C
ATOM   5012  CZ  TYR A 314      70.422  47.702  96.774  1.00  0.00           C
ATOM   5013  OH  TYR A 314      69.142  48.232  96.574  1.00  0.00           O
ATOM   5015  CD2 TYR A 314      71.902  46.022  97.704  1.00  0.00           C
ATOM   5017  CE2 TYR A 314      70.612  46.552  97.544  1.00  0.00           C
ATOM   5019  C   TYR A 314      74.172  46.412  99.904  1.00  0.00           C
ATOM   5020  O   TYR A 314      73.502  47.312 100.424  1.00  0.00           O
ATOM   5021  N   GLN A 315      74.192  45.172 100.424  1.00  0.00           N
ATOM   5023  CA  GLN A 315      73.482  44.792 101.624  1.00  0.00           C
ATOM   5025  CB  GLN A 315      73.642  43.262 101.794  1.00  0.00           C
ATOM   5028  CG  GLN A 315      72.742  42.612 102.864  1.00  0.00           C
ATOM   5031  CD  GLN A 315      73.252  42.772 104.294  1.00  0.00           C
ATOM   5032  OE1 GLN A 315      74.432  42.552 104.594  1.00  0.00           O
ATOM   5033  NE2 GLN A 315      72.332  43.102 105.234  1.00  0.00           N
ATOM   5036  C   GLN A 315      73.972  45.502 102.864  1.00  0.00           C
ATOM   5037  O   GLN A 315      73.192  46.062 103.644  1.00  0.00           O
ATOM   5038  N   THR A 316      75.302  45.552 103.084  1.00  0.00           N
ATOM   5040  CA  THR A 316      75.892  46.262 104.204  1.00  0.00           C
ATOM   5042  CB  THR A 316      77.362  45.902 104.404  1.00  0.00           C
ATOM   5044  OG1 THR A 316      77.442  44.502 104.584  1.00  0.00           O
ATOM   5046  CG2 THR A 316      77.932  46.492 105.704  1.00  0.00           C
ATOM   5050  C   THR A 316      75.642  47.752 104.134  1.00  0.00           C
ATOM   5051  O   THR A 316      75.292  48.342 105.154  1.00  0.00           O
ATOM   5052  N   LEU A 317      75.772  48.432 102.974  1.00  0.00           N
ATOM   5054  CA  LEU A 317      75.412  49.842 102.864  1.00  0.00           C
ATOM   5056  CB  LEU A 317      75.922  50.492 101.544  1.00  0.00           C
ATOM   5059  CG  LEU A 317      77.422  50.892 101.534  1.00  0.00           C
ATOM   5061  CD1 LEU A 317      78.392  49.772 101.194  1.00  0.00           C
ATOM   5065  CD2 LEU A 317      77.672  51.992 100.514  1.00  0.00           C
ATOM   5069  C   LEU A 317      73.932  50.132 103.094  1.00  0.00           C
ATOM   5070  O   LEU A 317      73.582  51.022 103.874  1.00  0.00           O
ATOM   5071  N   THR A 318      73.042  49.332 102.484  1.00  0.00           N
ATOM   5073  CA  THR A 318      71.592  49.372 102.654  1.00  0.00           C
ATOM   5075  CB  THR A 318      70.892  48.312 101.794  1.00  0.00           C
ATOM   5077  OG1 THR A 318      71.082  48.592 100.414  1.00  0.00           O
ATOM   5079  CG2 THR A 318      69.372  48.272 102.004  1.00  0.00           C
ATOM   5083  C   THR A 318      71.152  49.152 104.094  1.00  0.00           C
ATOM   5084  O   THR A 318      70.212  49.762 104.594  1.00  0.00           O
ATOM   5085  N   THR A 319      71.792  48.222 104.814  1.00  0.00           N
ATOM   5087  CA  THR A 319      71.352  47.922 106.174  1.00  0.00           C
ATOM   5089  CB  THR A 319      71.352  46.422 106.474  1.00  0.00           C
ATOM   5091  OG1 THR A 319      70.282  46.112 107.354  1.00  0.00           O
ATOM   5093  CG2 THR A 319      72.692  45.912 107.054  1.00  0.00           C
ATOM   5097  C   THR A 319      72.092  48.712 107.234  1.00  0.00           C
ATOM   5098  O   THR A 319      71.462  49.192 108.174  1.00  0.00           O
ATOM   5099  N   ARG A 320      73.432  48.892 107.114  1.00  0.00           N
ATOM   5101  CA  ARG A 320      74.242  49.302 108.254  1.00  0.00           C
ATOM   5103  CB  ARG A 320      75.542  48.432 108.354  1.00  0.00           C
ATOM   5106  CG  ARG A 320      76.412  48.642 109.614  1.00  0.00           C
ATOM   5109  CD  ARG A 320      77.712  47.822 109.644  1.00  0.00           C
ATOM   5112  NE  ARG A 320      77.372  46.382 109.944  1.00  0.00           N
ATOM   5114  CZ  ARG A 320      77.622  45.812 111.124  1.00  0.00           C
ATOM   5115  NH1 ARG A 320      77.762  46.532 112.224  1.00  0.00           N
ATOM   5118  NH2 ARG A 320      77.762  44.502 111.204  1.00  0.00           N
ATOM   5121  C   ARG A 320      74.642  50.762 108.164  1.00  0.00           C
ATOM   5122  O   ARG A 320      75.142  51.322 109.144  1.00  0.00           O
ATOM   5123  N   HIS A 321      74.442  51.442 107.004  1.00  0.00           N
ATOM   5125  CA  HIS A 321      74.822  52.852 106.894  1.00  0.00           C
ATOM   5127  CB  HIS A 321      74.702  53.502 105.484  1.00  0.00           C
ATOM   5130  ND1 HIS A 321      75.042  55.972 105.914  1.00  0.00           N
ATOM   5131  CG  HIS A 321      75.512  54.772 105.384  1.00  0.00           C
ATOM   5132  CE1 HIS A 321      75.982  56.862 105.634  1.00  0.00           C
ATOM   5134  NE2 HIS A 321      77.022  56.312 104.964  1.00  0.00           N
ATOM   5136  CD2 HIS A 321      76.722  54.972 104.794  1.00  0.00           C
ATOM   5138  C   HIS A 321      74.042  53.702 107.894  1.00  0.00           C
ATOM   5139  O   HIS A 321      72.812  53.652 107.894  1.00  0.00           O
ATOM   5140  N   PRO A 322      74.682  54.472 108.764  1.00  0.00           N
ATOM   5141  CD  PRO A 322      76.142  54.462 108.934  1.00  0.00           C
ATOM   5144  CA  PRO A 322      74.032  55.242 109.814  1.00  0.00           C
ATOM   5146  CB  PRO A 322      75.192  56.032 110.434  1.00  0.00           C
ATOM   5149  CG  PRO A 322      76.382  55.092 110.294  1.00  0.00           C
ATOM   5152  C   PRO A 322      72.822  56.102 109.434  1.00  0.00           C
ATOM   5153  O   PRO A 322      71.942  56.242 110.284  1.00  0.00           O
ATOM   5154  N   SER A 323      72.782  56.712 108.234  1.00  0.00           N
ATOM   5156  CA  SER A 323      71.652  57.552 107.814  1.00  0.00           C
ATOM   5158  CB  SER A 323      72.022  58.752 106.884  1.00  0.00           C
ATOM   5161  OG  SER A 323      70.912  59.332 106.184  1.00  0.00           O
ATOM   5163  C   SER A 323      70.492  56.742 107.264  1.00  0.00           C
ATOM   5164  O   SER A 323      70.632  55.782 106.514  1.00  0.00           O
ATOM   5165  N   ALA A 324      69.252  57.102 107.644  1.00  0.00           N
ATOM   5167  CA  ALA A 324      68.062  56.542 107.044  1.00  0.00           C
ATOM   5169  CB  ALA A 324      66.822  57.002 107.844  1.00  0.00           C
ATOM   5173  C   ALA A 324      67.892  56.892 105.574  1.00  0.00           C
ATOM   5174  O   ALA A 324      67.532  56.032 104.754  1.00  0.00           O
ATOM   5175  N   GLU A 325      68.162  58.162 105.204  1.00  0.00           N
ATOM   5177  CA  GLU A 325      68.042  58.702 103.864  1.00  0.00           C
ATOM   5179  CB  GLU A 325      68.342  60.232 103.834  1.00  0.00           C
ATOM   5182  CG  GLU A 325      68.362  60.872 102.424  1.00  0.00           C
ATOM   5185  CD  GLU A 325      68.662  62.372 102.444  1.00  0.00           C
ATOM   5186  OE1 GLU A 325      69.712  62.772 103.024  1.00  0.00           O
ATOM   5187  OE2 GLU A 325      67.882  63.152 101.834  1.00  0.00           O
ATOM   5188  C   GLU A 325      68.942  57.982 102.884  1.00  0.00           C
ATOM   5189  O   GLU A 325      68.522  57.592 101.804  1.00  0.00           O
ATOM   5190  N   SER A 326      70.202  57.762 103.294  1.00  0.00           N
ATOM   5192  CA  SER A 326      71.242  57.062 102.544  1.00  0.00           C
ATOM   5194  CB  SER A 326      72.592  57.152 103.274  1.00  0.00           C
ATOM   5197  OG  SER A 326      72.542  56.532 104.554  1.00  0.00           O
ATOM   5199  C   SER A 326      70.962  55.602 102.244  1.00  0.00           C
ATOM   5200  O   SER A 326      71.092  55.142 101.114  1.00  0.00           O
ATOM   5201  N   ARG A 327      70.492  54.852 103.254  1.00  0.00           N
ATOM   5203  CA  ARG A 327      70.002  53.492 103.104  1.00  0.00           C
ATOM   5205  CB  ARG A 327      69.472  52.962 104.464  1.00  0.00           C
ATOM   5208  CG  ARG A 327      70.522  52.782 105.564  1.00  0.00           C
ATOM   5211  CD  ARG A 327      69.942  52.552 106.974  1.00  0.00           C
ATOM   5214  NE  ARG A 327      69.222  51.242 106.974  1.00  0.00           N
ATOM   5216  CZ  ARG A 327      67.962  51.032 106.614  1.00  0.00           C
ATOM   5217  NH1 ARG A 327      67.062  51.992 106.574  1.00  0.00           N
ATOM   5220  NH2 ARG A 327      67.582  49.812 106.294  1.00  0.00           N
ATOM   5223  C   ARG A 327      68.852  53.392 102.104  1.00  0.00           C
ATOM   5224  O   ARG A 327      68.782  52.522 101.244  1.00  0.00           O
ATOM   5225  N   ARG A 328      67.892  54.332 102.204  1.00  0.00           N
ATOM   5227  CA  ARG A 328      66.842  54.462 101.234  1.00  0.00           C
ATOM   5229  CB  ARG A 328      65.772  55.432 101.784  1.00  0.00           C
ATOM   5232  CG  ARG A 328      65.032  54.842 102.994  1.00  0.00           C
ATOM   5235  CD  ARG A 328      64.252  53.552 102.744  1.00  0.00           C
ATOM   5238  NE  ARG A 328      63.062  53.962 101.944  1.00  0.00           N
ATOM   5240  CZ  ARG A 328      62.932  53.942 100.624  1.00  0.00           C
ATOM   5241  NH1 ARG A 328      63.852  53.472  99.804  1.00  0.00           N
ATOM   5244  NH2 ARG A 328      61.802  54.442 100.174  1.00  0.00           N
ATOM   5247  C   ARG A 328      67.302  54.822  99.834  1.00  0.00           C
ATOM   5248  O   ARG A 328      66.822  54.262  98.844  1.00  0.00           O
ATOM   5249  N   TYR A 329      68.272  55.752  99.774  1.00  0.00           N
ATOM   5251  CA  TYR A 329      68.892  56.322  98.604  1.00  0.00           C
ATOM   5253  CB  TYR A 329      69.922  57.392  99.054  1.00  0.00           C
ATOM   5256  CG  TYR A 329      70.572  58.112  97.914  1.00  0.00           C
ATOM   5257  CD1 TYR A 329      71.902  57.872  97.504  1.00  0.00           C
ATOM   5259  CE1 TYR A 329      72.462  58.662  96.484  1.00  0.00           C
ATOM   5261  CZ  TYR A 329      71.712  59.682  95.904  1.00  0.00           C
ATOM   5262  OH  TYR A 329      72.282  60.552  94.974  1.00  0.00           O
ATOM   5264  CD2 TYR A 329      69.842  59.122  97.314  1.00  0.00           C
ATOM   5266  CE2 TYR A 329      70.402  59.902  96.294  1.00  0.00           C
ATOM   5268  C   TYR A 329      69.542  55.292  97.704  1.00  0.00           C
ATOM   5269  O   TYR A 329      69.302  55.302  96.494  1.00  0.00           O
ATOM   5270  N   LEU A 330      70.302  54.332  98.274  1.00  0.00           N
ATOM   5272  CA  LEU A 330      71.012  53.342  97.494  1.00  0.00           C
ATOM   5274  CB  LEU A 330      71.862  52.442  98.414  1.00  0.00           C
ATOM   5277  CG  LEU A 330      72.802  51.462  97.684  1.00  0.00           C
ATOM   5279  CD1 LEU A 330      73.752  52.192  96.724  1.00  0.00           C
ATOM   5283  CD2 LEU A 330      73.622  50.632  98.674  1.00  0.00           C
ATOM   5287  C   LEU A 330      70.122  52.502  96.584  1.00  0.00           C
ATOM   5288  O   LEU A 330      70.432  52.322  95.404  1.00  0.00           O
ATOM   5289  N   TYR A 331      68.952  52.042  97.084  1.00  0.00           N
ATOM   5291  CA  TYR A 331      67.952  51.362  96.274  1.00  0.00           C
ATOM   5293  CB  TYR A 331      66.772  50.852  97.174  1.00  0.00           C
ATOM   5296  CG  TYR A 331      65.702  50.112  96.384  1.00  0.00           C
ATOM   5297  CD1 TYR A 331      64.622  50.782  95.774  1.00  0.00           C
ATOM   5299  CE1 TYR A 331      63.692  50.082  94.984  1.00  0.00           C
ATOM   5301  CZ  TYR A 331      63.832  48.702  94.814  1.00  0.00           C
ATOM   5302  OH  TYR A 331      62.982  47.952  93.974  1.00  0.00           O
ATOM   5304  CD2 TYR A 331      65.802  48.722  96.224  1.00  0.00           C
ATOM   5306  CE2 TYR A 331      64.882  48.022  95.444  1.00  0.00           C
ATOM   5308  C   TYR A 331      67.412  52.242  95.164  1.00  0.00           C
ATOM   5309  O   TYR A 331      67.342  51.842  94.004  1.00  0.00           O
ATOM   5310  N   LYS A 332      67.032  53.492  95.504  1.00  0.00           N
ATOM   5312  CA  LYS A 332      66.382  54.432  94.614  1.00  0.00           C
ATOM   5314  CB  LYS A 332      66.002  55.742  95.374  1.00  0.00           C
ATOM   5317  CG  LYS A 332      64.852  55.582  96.384  1.00  0.00           C
ATOM   5320  CD  LYS A 332      63.512  55.222  95.704  1.00  0.00           C
ATOM   5323  CE  LYS A 332      62.362  55.062  96.714  1.00  0.00           C
ATOM   5326  NZ  LYS A 332      61.032  55.002  96.064  1.00  0.00           N
ATOM   5330  C   LYS A 332      67.202  54.782  93.404  1.00  0.00           C
ATOM   5331  O   LYS A 332      66.712  54.802  92.274  1.00  0.00           O
ATOM   5332  N   VAL A 333      68.492  55.022  93.604  1.00  0.00           N
ATOM   5334  CA  VAL A 333      69.392  55.322  92.514  1.00  0.00           C
ATOM   5336  CB  VAL A 333      70.532  56.122  93.074  1.00  0.00           C
ATOM   5338  CG1 VAL A 333      71.522  55.252  93.834  1.00  0.00           C
ATOM   5342  CG2 VAL A 333      71.272  56.892  91.984  1.00  0.00           C
ATOM   5346  C   VAL A 333      69.842  54.062  91.774  1.00  0.00           C
ATOM   5347  O   VAL A 333      70.002  54.092  90.564  1.00  0.00           O
ATOM   5348  N   ASN A 334      70.042  52.902  92.454  1.00  0.00           N
ATOM   5350  CA  ASN A 334      70.422  51.652  91.804  1.00  0.00           C
ATOM   5352  CB  ASN A 334      70.862  50.582  92.854  1.00  0.00           C
ATOM   5355  CG  ASN A 334      71.562  49.372  92.224  1.00  0.00           C
ATOM   5356  OD1 ASN A 334      72.222  49.502  91.184  1.00  0.00           O
ATOM   5357  ND2 ASN A 334      71.422  48.172  92.834  1.00  0.00           N
ATOM   5360  C   ASN A 334      69.332  51.122  90.884  1.00  0.00           C
ATOM   5361  O   ASN A 334      69.582  50.732  89.744  1.00  0.00           O
ATOM   5362  N   THR A 335      68.062  51.172  91.364  1.00  0.00           N
ATOM   5364  CA  THR A 335      66.862  50.892  90.574  1.00  0.00           C
ATOM   5366  CB  THR A 335      65.582  50.742  91.434  1.00  0.00           C
ATOM   5368  OG1 THR A 335      64.582  49.992  90.764  1.00  0.00           O
ATOM   5370  CG2 THR A 335      64.902  52.052  91.854  1.00  0.00           C
ATOM   5374  C   THR A 335      66.692  51.902  89.464  1.00  0.00           C
ATOM   5375  O   THR A 335      66.532  51.522  88.304  1.00  0.00           O
ATOM   5376  N   ALA A 336      66.832  53.232  89.734  1.00  0.00           N
ATOM   5378  CA  ALA A 336      66.692  54.262  88.724  1.00  0.00           C
ATOM   5380  CB  ALA A 336      66.792  55.672  89.354  1.00  0.00           C
ATOM   5384  C   ALA A 336      67.702  54.162  87.614  1.00  0.00           C
ATOM   5385  O   ALA A 336      67.392  54.322  86.434  1.00  0.00           O
ATOM   5386  N   GLN A 337      68.972  53.862  87.944  1.00  0.00           N
ATOM   5388  CA  GLN A 337      69.992  53.852  86.934  1.00  0.00           C
ATOM   5390  CB  GLN A 337      71.382  54.002  87.594  1.00  0.00           C
ATOM   5393  CG  GLN A 337      72.092  52.712  88.024  1.00  0.00           C
ATOM   5396  CD  GLN A 337      73.552  52.992  88.334  1.00  0.00           C
ATOM   5397  OE1 GLN A 337      74.042  52.672  89.404  1.00  0.00           O
ATOM   5398  NE2 GLN A 337      74.292  53.552  87.344  1.00  0.00           N
ATOM   5401  C   GLN A 337      69.902  52.632  86.034  1.00  0.00           C
ATOM   5402  O   GLN A 337      70.362  52.722  84.904  1.00  0.00           O
ATOM   5403  N   LYS A 338      69.272  51.512  86.474  1.00  0.00           N
ATOM   5405  CA  LYS A 338      68.962  50.342  85.654  1.00  0.00           C
ATOM   5407  CB  LYS A 338      68.312  49.192  86.474  1.00  0.00           C
ATOM   5410  CG  LYS A 338      69.312  48.402  87.344  1.00  0.00           C
ATOM   5413  CD  LYS A 338      68.642  47.342  88.234  1.00  0.00           C
ATOM   5416  CE  LYS A 338      69.622  46.592  89.154  1.00  0.00           C
ATOM   5419  NZ  LYS A 338      68.972  45.412  89.744  1.00  0.00           N
ATOM   5423  C   LYS A 338      68.102  50.652  84.424  1.00  0.00           C
ATOM   5424  O   LYS A 338      68.432  50.252  83.314  1.00  0.00           O
ATOM   5425  N   SER A 339      67.062  51.482  84.604  1.00  0.00           N
ATOM   5427  CA  SER A 339      66.232  52.072  83.564  1.00  0.00           C
ATOM   5429  CB  SER A 339      65.172  52.982  84.244  1.00  0.00           C
ATOM   5432  OG  SER A 339      64.592  52.282  85.354  1.00  0.00           O
ATOM   5434  C   SER A 339      67.042  52.912  82.584  1.00  0.00           C
ATOM   5435  O   SER A 339      66.842  52.932  81.364  1.00  0.00           O
ATOM   5436  N   TYR A 340      68.042  53.642  83.094  1.00  0.00           N
ATOM   5438  CA  TYR A 340      68.832  54.542  82.294  1.00  0.00           C
ATOM   5440  CB  TYR A 340      69.382  55.712  83.174  1.00  0.00           C
ATOM   5443  CG  TYR A 340      68.322  56.682  83.564  1.00  0.00           C
ATOM   5444  CD1 TYR A 340      67.702  57.442  82.564  1.00  0.00           C
ATOM   5446  CE1 TYR A 340      66.792  58.452  82.894  1.00  0.00           C
ATOM   5448  CZ  TYR A 340      66.472  58.702  84.234  1.00  0.00           C
ATOM   5449  OH  TYR A 340      65.582  59.742  84.534  1.00  0.00           O
ATOM   5451  CD2 TYR A 340      68.022  56.962  84.904  1.00  0.00           C
ATOM   5453  CE2 TYR A 340      67.092  57.952  85.244  1.00  0.00           C
ATOM   5455  C   TYR A 340      70.042  53.892  81.624  1.00  0.00           C
ATOM   5456  O   TYR A 340      70.832  54.602  81.004  1.00  0.00           O
ATOM   5457  N   ARG A 341      70.262  52.562  81.704  1.00  0.00           N
ATOM   5459  CA  ARG A 341      71.492  51.972  81.164  1.00  0.00           C
ATOM   5461  CB  ARG A 341      72.032  50.702  81.914  1.00  0.00           C
ATOM   5464  CG  ARG A 341      72.212  50.802  83.444  1.00  0.00           C
ATOM   5467  CD  ARG A 341      72.862  49.572  84.104  1.00  0.00           C
ATOM   5470  NE  ARG A 341      73.032  49.922  85.564  1.00  0.00           N
ATOM   5472  CZ  ARG A 341      72.932  49.062  86.584  1.00  0.00           C
ATOM   5473  NH1 ARG A 341      72.742  47.782  86.434  1.00  0.00           N
ATOM   5476  NH2 ARG A 341      73.042  49.512  87.814  1.00  0.00           N
ATOM   5479  C   ARG A 341      71.322  51.512  79.724  1.00  0.00           C
ATOM   5480  O   ARG A 341      72.202  50.812  79.214  1.00  0.00           O
ATOM   5481  N   ARG A 342      70.202  51.812  79.024  1.00  0.00           N
ATOM   5483  CA  ARG A 342      69.812  50.992  77.894  1.00  0.00           C
ATOM   5485  CB  ARG A 342      68.832  49.872  78.334  1.00  0.00           C
ATOM   5488  CG  ARG A 342      68.422  48.922  77.194  1.00  0.00           C
ATOM   5491  CD  ARG A 342      69.642  48.342  76.454  1.00  0.00           C
ATOM   5494  NE  ARG A 342      69.282  47.792  75.134  1.00  0.00           N
ATOM   5496  CZ  ARG A 342      68.512  46.752  74.924  1.00  0.00           C
ATOM   5497  NH1 ARG A 342      67.882  46.112  75.884  1.00  0.00           N
ATOM   5500  NH2 ARG A 342      68.332  46.372  73.684  1.00  0.00           N
ATOM   5503  C   ARG A 342      69.252  51.752  76.704  1.00  0.00           C
ATOM   5504  O   ARG A 342      68.042  51.912  76.534  1.00  0.00           O
ATOM   5505  N   ARG A 343      70.152  52.302  75.894  1.00  0.00           N
ATOM   5507  CA  ARG A 343      69.952  53.462  75.054  1.00  0.00           C
ATOM   5509  CB  ARG A 343      71.282  54.222  75.014  1.00  0.00           C
ATOM   5512  CG  ARG A 343      72.472  53.312  74.634  1.00  0.00           C
ATOM   5515  CD  ARG A 343      73.802  54.002  74.334  1.00  0.00           C
ATOM   5518  NE  ARG A 343      73.512  55.212  73.514  1.00  0.00           N
ATOM   5520  CZ  ARG A 343      73.492  56.422  74.054  1.00  0.00           C
ATOM   5521  NH1 ARG A 343      73.582  56.602  75.344  1.00  0.00           N
ATOM   5524  NH2 ARG A 343      73.442  57.502  73.334  1.00  0.00           N
ATOM   5527  C   ARG A 343      69.482  53.262  73.584  1.00  0.00           C
ATOM   5528  OT1 ARG A 343      68.762  54.192  73.134  1.00  0.00           O
ATOM   5529  OT2 ARG A 343      69.882  52.292  72.894  1.00  0.00           O
ATOM   5530  NH3 POPEB 344     119.842 110.092  69.224  1.00  0.00           N
ATOM   5534  C12 POPEB 344     119.672 110.012  70.714  1.00  0.00           C
ATOM   5537  C11 POPEB 344     118.192 109.782  71.074  1.00  0.00           C
ATOM   5540  P   POPEB 344     115.812 110.702  70.624  1.00  0.00           P
ATOM   5541  O13 POPEB 344     115.432 109.312  70.964  1.00  0.00           O
ATOM   5542  O14 POPEB 344     115.212 111.742  71.504  1.00  0.00           O
ATOM   5543  O11 POPEB 344     115.382 111.012  69.134  1.00  0.00           O
ATOM   5544  O12 POPEB 344     117.382 110.832  70.524  1.00  0.00           O
ATOM   5545  C1  POPEB 344     116.002 110.222  68.104  1.00  0.00           C
ATOM   5548  C2  POPEB 344     116.042 111.002  66.754  1.00  0.00           C
ATOM   5550  O21 POPEB 344     116.382 110.102  65.684  1.00  0.00           O
ATOM   5551  C21 POPEB 344     117.592 109.552  65.704  1.00  0.00           C
ATOM   5552  O22 POPEB 344     118.522 109.912  66.404  1.00  0.00           O
ATOM   5553  C22 POPEB 344     117.572 108.312  64.804  1.00  0.00           C
ATOM   5556  C3  POPEB 344     116.882 112.322  66.814  1.00  0.00           C
ATOM   5559  O31 POPEB 344     116.282 113.342  65.984  1.00  0.00           O
ATOM   5560  C31 POPEB 344     116.842 113.512  64.794  1.00  0.00           C
ATOM   5561  O32 POPEB 344     117.812 112.912  64.384  1.00  0.00           O
ATOM   5562  C32 POPEB 344     116.112 114.622  64.044  1.00  0.00           C
ATOM   5565  C23 POPEB 344     118.892 107.582  64.494  1.00  0.00           C
ATOM   5568  C24 POPEB 344     118.562 106.172  63.974  1.00  0.00           C
ATOM   5571  C25 POPEB 344     119.562 105.592  62.974  1.00  0.00           C
ATOM   5574  C26 POPEB 344     120.792 104.972  63.634  1.00  0.00           C
ATOM   5577  C27 POPEB 344     121.832 104.442  62.634  1.00  0.00           C
ATOM   5580  C28 POPEB 344     122.742 103.362  63.264  1.00  0.00           C
ATOM   5583  C29 POPEB 344     124.132 103.222  62.684  1.00  0.00           C
ATOM   5585 0C21 POPEB 344     124.492 102.782  61.464  1.00  0.00           C
ATOM   5587 1C21 POPEB 344     123.572 102.392  60.324  1.00  0.00           C
ATOM   5590 2C21 POPEB 344     124.182 102.802  58.974  1.00  0.00           C
ATOM   5593 3C21 POPEB 344     123.142 102.892  57.854  1.00  0.00           C
ATOM   5596 4C21 POPEB 344     123.732 103.522  56.594  1.00  0.00           C
ATOM   5599 5C21 POPEB 344     122.672 103.872  55.544  1.00  0.00           C
ATOM   5602 6C21 POPEB 344     123.302 104.522  54.304  1.00  0.00           C
ATOM   5605 7C21 POPEB 344     122.262 104.842  53.234  1.00  0.00           C
ATOM   5608 8C21 POPEB 344     122.852 105.532  52.004  1.00  0.00           C
ATOM   5612  C33 POPEB 344     115.802 114.282  62.554  1.00  0.00           C
ATOM   5615  C34 POPEB 344     116.512 115.202  61.534  1.00  0.00           C
ATOM   5618  C35 POPEB 344     115.782 116.522  61.244  1.00  0.00           C
ATOM   5621  C36 POPEB 344     115.792 117.542  62.394  1.00  0.00           C
ATOM   5624  C37 POPEB 344     114.932 118.782  62.114  1.00  0.00           C
ATOM   5627  C38 POPEB 344     114.852 119.722  63.324  1.00  0.00           C
ATOM   5630  C39 POPEB 344     113.462 120.342  63.494  1.00  0.00           C
ATOM   5633 0C31 POPEB 344     113.342 121.302  64.674  1.00  0.00           C
ATOM   5636 1C31 POPEB 344     112.002 122.052  64.644  1.00  0.00           C
ATOM   5639 2C31 POPEB 344     111.872 123.152  65.714  1.00  0.00           C
ATOM   5642 3C31 POPEB 344     111.762 122.652  67.164  1.00  0.00           C
ATOM   5645 4C31 POPEB 344     110.622 121.692  67.494  1.00  0.00           C
ATOM   5648 5C31 POPEB 344     110.392 121.692  69.014  1.00  0.00           C
ATOM   5651 6C31 POPEB 344     109.192 120.882  69.484  1.00  0.00           C
ATOM   5655  NH3 POPEC 345      62.332 124.912  34.554  1.00  0.00           N
ATOM   5659  C12 POPEC 345      63.692 124.812  33.894  1.00  0.00           C
ATOM   5662  C11 POPEC 345      64.802 125.282  34.834  1.00  0.00           C
ATOM   5665  P   POPEC 345      66.892 126.302  33.574  1.00  0.00           P
ATOM   5666  O13 POPEC 345      67.852 125.662  32.654  1.00  0.00           O
ATOM   5667  O14 POPEC 345      65.922 127.232  32.954  1.00  0.00           O
ATOM   5668  O11 POPEC 345      67.632 126.952  34.784  1.00  0.00           O
ATOM   5669  O12 POPEC 345      66.072 125.102  34.204  1.00  0.00           O
ATOM   5670  C1  POPEC 345      67.262 126.912  36.154  1.00  0.00           C
ATOM   5673  C2  POPEC 345      67.612 125.582  36.884  1.00  0.00           C
ATOM   5675  O21 POPEC 345      66.882 125.442  38.114  1.00  0.00           O
ATOM   5676  C21 POPEC 345      67.082 126.342  39.064  1.00  0.00           C
ATOM   5677  O22 POPEC 345      67.662 127.402  38.954  1.00  0.00           O
ATOM   5678  C22 POPEC 345      66.472 125.832  40.354  1.00  0.00           C
ATOM   5681  C3  POPEC 345      69.152 125.392  37.074  1.00  0.00           C
ATOM   5684  O31 POPEC 345      69.492 124.102  37.644  1.00  0.00           O
ATOM   5685  C31 POPEC 345      69.882 124.092  38.914  1.00  0.00           C
ATOM   5686  O32 POPEC 345      69.922 125.052  39.664  1.00  0.00           O
ATOM   5687  C32 POPEC 345      70.272 122.662  39.324  1.00  0.00           C
ATOM   5690  C23 POPEC 345      66.942 126.632  41.584  1.00  0.00           C
ATOM   5693  C24 POPEC 345      66.122 126.252  42.814  1.00  0.00           C
ATOM   5696  C25 POPEC 345      66.792 126.652  44.124  1.00  0.00           C
ATOM   5699  C26 POPEC 345      65.892 126.382  45.324  1.00  0.00           C
ATOM   5702  C27 POPEC 345      66.112 127.412  46.444  1.00  0.00           C
ATOM   5705  C28 POPEC 345      65.142 127.212  47.614  1.00  0.00           C
ATOM   5708  C29 POPEC 345      65.212 128.392  48.544  1.00  0.00           C
ATOM   5710 0C21 POPEC 345      65.972 128.482  49.644  1.00  0.00           C
ATOM   5712 1C21 POPEC 345      66.892 127.402  50.154  1.00  0.00           C
ATOM   5715 2C21 POPEC 345      67.902 127.972  51.154  1.00  0.00           C
ATOM   5718 3C21 POPEC 345      68.552 126.872  52.004  1.00  0.00           C
ATOM   5721 4C21 POPEC 345      69.662 127.432  52.894  1.00  0.00           C
ATOM   5724 5C21 POPEC 345      70.342 126.372  53.754  1.00  0.00           C
ATOM   5727 6C21 POPEC 345      71.552 126.952  54.504  1.00  0.00           C
ATOM   5730 7C21 POPEC 345      72.262 125.892  55.354  1.00  0.00           C
ATOM   5733 8C21 POPEC 345      73.342 126.472  56.274  1.00  0.00           C
ATOM   5737  C33 POPEC 345      71.632 122.572  40.084  1.00  0.00           C
ATOM   5740  C34 POPEC 345      71.932 121.142  40.564  1.00  0.00           C
ATOM   5743  C35 POPEC 345      73.292 120.912  41.244  1.00  0.00           C
ATOM   5746  C36 POPEC 345      73.522 121.742  42.514  1.00  0.00           C
ATOM   5749  C37 POPEC 345      72.462 121.602  43.624  1.00  0.00           C
ATOM   5752  C38 POPEC 345      72.792 122.482  44.834  1.00  0.00           C
ATOM   5755  C39 POPEC 345      71.912 122.252  46.084  1.00  0.00           C
ATOM   5758 0C31 POPEC 345      70.412 122.412  45.834  1.00  0.00           C
ATOM   5761 1C31 POPEC 345      69.602 122.522  47.134  1.00  0.00           C
ATOM   5764 2C31 POPEC 345      68.122 122.872  46.914  1.00  0.00           C
ATOM   5767 3C31 POPEC 345      67.212 122.442  48.074  1.00  0.00           C
ATOM   5770 4C31 POPEC 345      67.482 123.212  49.364  1.00  0.00           C
ATOM   5773 5C31 POPEC 345      66.782 122.582  50.574  1.00  0.00           C
ATOM   5776 6C31 POPEC 345      67.242 123.172  51.904  1.00  0.00           C
ATOM   5780  NH3 POPED 346      56.442  46.472  31.364  1.00  0.00           N
ATOM   5784  C12 POPED 346      56.222  47.382  30.184  1.00  0.00           C
ATOM   5787  C11 POPED 346      55.342  46.692  29.134  1.00  0.00           C
ATOM   5790  P   POPED 346      54.892  44.102  29.024  1.00  0.00           P
ATOM   5791  O13 POPED 346      55.632  42.852  28.754  1.00  0.00           O
ATOM   5792  O14 POPED 346      53.602  44.262  28.304  1.00  0.00           O
ATOM   5793  O11 POPED 346      54.612  44.192  30.584  1.00  0.00           O
ATOM   5794  O12 POPED 346      55.822  45.372  28.834  1.00  0.00           O
ATOM   5795  C1  POPED 346      54.092  43.002  31.194  1.00  0.00           C
ATOM   5798  C2  POPED 346      53.552  43.302  32.604  1.00  0.00           C
ATOM   5800  O21 POPED 346      54.452  42.762  33.584  1.00  0.00           O
ATOM   5801  C21 POPED 346      55.222  43.682  34.134  1.00  0.00           C
ATOM   5802  O22 POPED 346      55.502  44.762  33.634  1.00  0.00           O
ATOM   5803  C22 POPED 346      55.392  43.242  35.594  1.00  0.00           C
ATOM   5806  C3  POPED 346      52.102  42.802  32.874  1.00  0.00           C
ATOM   5809  O31 POPED 346      52.052  41.472  33.424  1.00  0.00           O
ATOM   5810  C31 POPED 346      52.042  41.382  34.754  1.00  0.00           C
ATOM   5811  O32 POPED 346      51.982  42.312  35.544  1.00  0.00           O
ATOM   5812  C32 POPED 346      52.052  39.902  35.114  1.00  0.00           C
ATOM   5815  C23 POPED 346      55.882  44.362  36.524  1.00  0.00           C
ATOM   5818  C24 POPED 346      55.392  44.192  37.974  1.00  0.00           C
ATOM   5821  C25 POPED 346      55.632  42.812  38.594  1.00  0.00           C
ATOM   5824  C26 POPED 346      54.352  42.022  38.914  1.00  0.00           C
ATOM   5827  C27 POPED 346      54.642  40.782  39.784  1.00  0.00           C
ATOM   5830  C28 POPED 346      53.422  40.232  40.554  1.00  0.00           C
ATOM   5833  C29 POPED 346      52.702  41.172  41.494  1.00  0.00           C
ATOM   5835 0C21 POPED 346      53.192  41.922  42.504  1.00  0.00           C
ATOM   5837 1C21 POPED 346      54.612  42.012  42.994  1.00  0.00           C
ATOM   5840 2C21 POPED 346      55.332  43.312  42.554  1.00  0.00           C
ATOM   5843 3C21 POPED 346      54.902  44.592  43.274  1.00  0.00           C
ATOM   5846 4C21 POPED 346      55.482  45.872  42.634  1.00  0.00           C
ATOM   5849 5C21 POPED 346      57.022  45.922  42.474  1.00  0.00           C
ATOM   5852 6C21 POPED 346      57.812  45.962  43.784  1.00  0.00           C
ATOM   5855 7C21 POPED 346      59.282  46.362  43.554  1.00  0.00           C
ATOM   5858 8C21 POPED 346      60.082  46.632  44.834  1.00  0.00           C
ATOM   5862  C33 POPED 346      51.882  39.612  36.624  1.00  0.00           C
ATOM   5865  C34 POPED 346      51.542  38.132  36.804  1.00  0.00           C
ATOM   5868  C35 POPED 346      51.482  37.632  38.254  1.00  0.00           C
ATOM   5871  C36 POPED 346      50.322  38.202  39.074  1.00  0.00           C
ATOM   5874  C37 POPED 346      49.172  37.202  39.294  1.00  0.00           C
ATOM   5877  C38 POPED 346      48.152  37.732  40.314  1.00  0.00           C
ATOM   5880  C39 POPED 346      47.172  36.662  40.824  1.00  0.00           C
ATOM   5883 0C31 POPED 346      46.562  37.062  42.174  1.00  0.00           C
ATOM   5886 1C31 POPED 346      46.012  35.892  42.994  1.00  0.00           C
ATOM   5889 2C31 POPED 346      45.672  36.352  44.414  1.00  0.00           C
ATOM   5892 3C31 POPED 346      45.222  35.242  45.364  1.00  0.00           C
ATOM   5895 4C31 POPED 346      45.532  35.612  46.824  1.00  0.00           C
ATOM   5898 5C31 POPED 346      45.042  34.572  47.844  1.00  0.00           C
ATOM   5901 6C31 POPED 346      45.822  34.622  49.164  1.00  0.00           C
ATOM   5905  NH3 POPEE 347      67.832  68.232  31.824  1.00  0.00           N
ATOM   5909  C12 POPEE 347      66.502  68.502  31.194  1.00  0.00           C
ATOM   5912  C11 POPEE 347      65.542  67.302  31.264  1.00  0.00           C
ATOM   5915  P   POPEE 347      63.332  68.552  30.574  1.00  0.00           P
ATOM   5916  O13 POPEE 347      64.032  69.852  30.604  1.00  0.00           O
ATOM   5917  O14 POPEE 347      62.262  68.412  29.554  1.00  0.00           O
ATOM   5918  O11 POPEE 347      62.762  68.242  32.004  1.00  0.00           O
ATOM   5919  O12 POPEE 347      64.442  67.442  30.374  1.00  0.00           O
ATOM   5920  C1  POPEE 347      61.542  68.872  32.434  1.00  0.00           C
ATOM   5923  C2  POPEE 347      61.582  69.182  33.954  1.00  0.00           C
ATOM   5925  O21 POPEE 347      60.522  70.082  34.314  1.00  0.00           O
ATOM   5926  C21 POPEE 347      59.332  69.502  34.444  1.00  0.00           C
ATOM   5927  O22 POPEE 347      59.072  68.332  34.224  1.00  0.00           O
ATOM   5928  C22 POPEE 347      58.312  70.512  34.954  1.00  0.00           C
ATOM   5931  C3  POPEE 347      62.962  69.802  34.344  1.00  0.00           C
ATOM   5934  O31 POPEE 347      63.002  70.362  35.674  1.00  0.00           O
ATOM   5935  C31 POPEE 347      63.222  69.472  36.644  1.00  0.00           C
ATOM   5936  O32 POPEE 347      63.262  68.262  36.504  1.00  0.00           O
ATOM   5937  C32 POPEE 347      63.492  70.192  37.974  1.00  0.00           C
ATOM   5940  C23 POPEE 347      57.742  70.102  36.334  1.00  0.00           C
ATOM   5943  C24 POPEE 347      58.742  70.252  37.494  1.00  0.00           C
ATOM   5946  C25 POPEE 347      58.092  70.362  38.884  1.00  0.00           C
ATOM   5949  C26 POPEE 347      57.892  69.032  39.624  1.00  0.00           C
ATOM   5952  C27 POPEE 347      57.452  69.242  41.094  1.00  0.00           C
ATOM   5955  C28 POPEE 347      57.402  67.932  41.904  1.00  0.00           C
ATOM   5958  C29 POPEE 347      57.352  68.142  43.404  1.00  0.00           C
ATOM   5960 0C21 POPEE 347      56.482  67.612  44.284  1.00  0.00           C
ATOM   5962 1C21 POPEE 347      55.312  66.702  44.004  1.00  0.00           C
ATOM   5965 2C21 POPEE 347      55.242  65.422  44.854  1.00  0.00           C
ATOM   5968 3C21 POPEE 347      56.322  64.392  44.514  1.00  0.00           C
ATOM   5971 4C21 POPEE 347      56.032  63.012  45.134  1.00  0.00           C
ATOM   5974 5C21 POPEE 347      55.012  62.192  44.334  1.00  0.00           C
ATOM   5977 6C21 POPEE 347      54.722  60.832  44.974  1.00  0.00           C
ATOM   5980 7C21 POPEE 347      53.642  60.042  44.214  1.00  0.00           C
ATOM   5983 8C21 POPEE 347      53.212  58.762  44.934  1.00  0.00           C
ATOM   5987  C33 POPEE 347      62.452  69.972  39.094  1.00  0.00           C
ATOM   5990  C34 POPEE 347      62.562  71.132  40.104  1.00  0.00           C
ATOM   5993  C35 POPEE 347      61.592  71.052  41.284  1.00  0.00           C
ATOM   5996  C36 POPEE 347      62.052  70.152  42.424  1.00  0.00           C
ATOM   5999  C37 POPEE 347      61.072  70.202  43.594  1.00  0.00           C
ATOM   6002  C38 POPEE 347      61.492  69.312  44.774  1.00  0.00           C
ATOM   6005  C39 POPEE 347      60.372  69.042  45.784  1.00  0.00           C
ATOM   6008 0C31 POPEE 347      59.572  70.282  46.214  1.00  0.00           C
ATOM   6011 1C31 POPEE 347      58.432  69.912  47.184  1.00  0.00           C
ATOM   6014 2C31 POPEE 347      57.542  71.112  47.514  1.00  0.00           C
ATOM   6017 3C31 POPEE 347      56.122  70.722  47.944  1.00  0.00           C
ATOM   6020 4C31 POPEE 347      56.102  69.782  49.164  1.00  0.00           C
ATOM   6023 5C31 POPEE 347      54.722  69.702  49.824  1.00  0.00           C
ATOM   6026 6C31 POPEE 347      54.752  68.952  51.164  1.00  0.00           C
ATOM   6030  NH3 POPEF 348     118.162  17.602  32.084  1.00  0.00           N
ATOM   6034  C12 POPEF 348     119.312  16.662  32.314  1.00  0.00           C
ATOM   6037  C11 POPEF 348     120.562  17.082  31.524  1.00  0.00           C
ATOM   6040  P   POPEF 348     122.502  16.402  33.114  1.00  0.00           P
ATOM   6041  O13 POPEF 348     123.782  15.692  33.034  1.00  0.00           O
ATOM   6042  O14 POPEF 348     122.592  17.852  33.404  1.00  0.00           O
ATOM   6043  O11 POPEF 348     121.562  15.692  34.184  1.00  0.00           O
ATOM   6044  O12 POPEF 348     121.672  16.222  31.774  1.00  0.00           O
ATOM   6045  C1  POPEF 348     122.062  14.622  35.014  1.00  0.00           C
ATOM   6048  C2  POPEF 348     121.732  13.192  34.474  1.00  0.00           C
ATOM   6050  O21 POPEF 348     120.982  12.532  35.514  1.00  0.00           O
ATOM   6051  C21 POPEF 348     120.092  11.642  35.144  1.00  0.00           C
ATOM   6052  O22 POPEF 348     119.782  11.342  34.004  1.00  0.00           O
ATOM   6053  C22 POPEF 348     119.532  10.922  36.374  1.00  0.00           C
ATOM   6056  C3  POPEF 348     123.032  12.362  34.174  1.00  0.00           C
ATOM   6059  O31 POPEF 348     122.742  11.012  33.754  1.00  0.00           O
ATOM   6060  C31 POPEF 348     123.262   9.882  34.264  1.00  0.00           C
ATOM   6061  O32 POPEF 348     122.932   8.762  33.874  1.00  0.00           O
ATOM   6062  C32 POPEF 348     124.142  10.052  35.504  1.00  0.00           C
ATOM   6065  C23 POPEF 348     119.202  11.822  37.584  1.00  0.00           C
ATOM   6068  C24 POPEF 348     118.782  10.982  38.804  1.00  0.00           C
ATOM   6071  C25 POPEF 348     117.622  11.592  39.604  1.00  0.00           C
ATOM   6074  C26 POPEF 348     117.322  10.782  40.874  1.00  0.00           C
ATOM   6077  C27 POPEF 348     116.082  11.302  41.604  1.00  0.00           C
ATOM   6080  C28 POPEF 348     116.142  11.112  43.134  1.00  0.00           C
ATOM   6083  C29 POPEF 348     116.002   9.682  43.574  1.00  0.00           C
ATOM   6085 0C21 POPEF 348     115.692   9.322  44.834  1.00  0.00           C
ATOM   6087 1C21 POPEF 348     115.502  10.312  45.954  1.00  0.00           C
ATOM   6090 2C21 POPEF 348     115.282   9.722  47.354  1.00  0.00           C
ATOM   6093 3C21 POPEF 348     114.842  10.822  48.344  1.00  0.00           C
ATOM   6096 4C21 POPEF 348     114.232  10.302  49.654  1.00  0.00           C
ATOM   6099 5C21 POPEF 348     115.232   9.942  50.764  1.00  0.00           C
ATOM   6102 6C21 POPEF 348     115.952  11.152  51.364  1.00  0.00           C
ATOM   6105 7C21 POPEF 348     116.682  10.772  52.664  1.00  0.00           C
ATOM   6108 8C21 POPEF 348     117.482  11.922  53.284  1.00  0.00           C
ATOM   6112  C33 POPEF 348     123.212  10.032  36.744  1.00  0.00           C
ATOM   6115  C34 POPEF 348     123.912  10.042  38.104  1.00  0.00           C
ATOM   6118  C35 POPEF 348     122.962   9.502  39.184  1.00  0.00           C
ATOM   6121  C36 POPEF 348     123.522   9.712  40.594  1.00  0.00           C
ATOM   6124  C37 POPEF 348     122.762   8.982  41.714  1.00  0.00           C
ATOM   6127  C38 POPEF 348     123.292   9.462  43.074  1.00  0.00           C
ATOM   6130  C39 POPEF 348     122.772   8.702  44.294  1.00  0.00           C
ATOM   6133 0C31 POPEF 348     123.442   9.232  45.574  1.00  0.00           C
ATOM   6136 1C31 POPEF 348     122.852   8.622  46.854  1.00  0.00           C
ATOM   6139 2C31 POPEF 348     123.572   9.152  48.104  1.00  0.00           C
ATOM   6142 3C31 POPEF 348     123.032   8.552  49.414  1.00  0.00           C
ATOM   6145 4C31 POPEF 348     123.562   7.142  49.704  1.00  0.00           C
ATOM   6148 5C31 POPEF 348     123.122   6.622  51.084  1.00  0.00           C
ATOM   6151 6C31 POPEF 348     123.612   5.212  51.384  1.00  0.00           C
ATOM   6155  NH3 POPEG 349       9.162  56.922  32.584  1.00  0.00           N
ATOM   6159  C12 POPEG 349       7.722  57.182  32.224  1.00  0.00           C
ATOM   6162  C11 POPEG 349       6.802  56.192  32.954  1.00  0.00           C
ATOM   6165  P   POPEG 349       4.532  57.552  32.854  1.00  0.00           P
ATOM   6166  O13 POPEG 349       5.212  58.712  32.254  1.00  0.00           O
ATOM   6167  O14 POPEG 349       3.172  57.292  32.334  1.00  0.00           O
ATOM   6168  O11 POPEG 349       4.522  57.642  34.424  1.00  0.00           O
ATOM   6169  O12 POPEG 349       5.432  56.272  32.574  1.00  0.00           O
ATOM   6170  C1  POPEG 349       3.252  57.652  35.094  1.00  0.00           C
ATOM   6173  C2  POPEG 349       3.482  57.122  36.514  1.00  0.00           C
ATOM   6175  O21 POPEG 349       2.242  57.082  37.254  1.00  0.00           O
ATOM   6176  C21 POPEG 349       1.762  58.222  37.744  1.00  0.00           C
ATOM   6177  O22 POPEG 349       2.242  59.332  37.564  1.00  0.00           O
ATOM   6178  C22 POPEG 349       0.512  57.962  38.574  1.00  0.00           C
ATOM   6181  C3  POPEG 349       4.652  57.902  37.194  1.00  0.00           C
ATOM   6184  O31 POPEG 349       4.652  57.612  38.594  1.00  0.00           O
ATOM   6185  C31 POPEG 349       5.522  56.712  39.004  1.00  0.00           C
ATOM   6186  O32 POPEG 349       6.422  56.212  38.354  1.00  0.00           O
ATOM   6187  C32 POPEG 349       5.222  56.412  40.464  1.00  0.00           C
ATOM   6190  C23 POPEG 349       0.692  58.352  40.064  1.00  0.00           C
ATOM   6193  C24 POPEG 349       1.182  57.192  40.944  1.00  0.00           C
ATOM   6196  C25 POPEG 349       0.742  57.292  42.414  1.00  0.00           C
ATOM   6199  C26 POPEG 349       1.842  57.762  43.384  1.00  0.00           C
ATOM   6202  C27 POPEG 349       1.322  58.692  44.504  1.00  0.00           C
ATOM   6205  C28 POPEG 349       0.652  58.002  45.714  1.00  0.00           C
ATOM   6208  C29 POPEG 349       1.662  57.512  46.714  1.00  0.00           C
ATOM   6210 0C21 POPEG 349       1.592  57.522  48.064  1.00  0.00           C
ATOM   6212 1C21 POPEG 349       0.462  58.012  48.954  1.00  0.00           C
ATOM   6215 2C21 POPEG 349       1.022  58.322  50.354  1.00  0.00           C
ATOM   6218 3C21 POPEG 349      -0.042  58.532  51.454  1.00  0.00           C
ATOM   6221 4C21 POPEG 349       0.582  58.452  52.854  1.00  0.00           C
ATOM   6224 5C21 POPEG 349      -0.412  58.262  54.004  1.00  0.00           C
ATOM   6227 6C21 POPEG 349      -1.262  59.502  54.314  1.00  0.00           C
ATOM   6230 7C21 POPEG 349      -2.142  59.292  55.554  1.00  0.00           C
ATOM   6233 8C21 POPEG 349      -3.002  60.512  55.894  1.00  0.00           C
ATOM   6237  C33 POPEG 349       5.892  55.112  40.924  1.00  0.00           C
ATOM   6240  C34 POPEG 349       5.472  54.742  42.344  1.00  0.00           C
ATOM   6243  C35 POPEG 349       6.142  55.582  43.424  1.00  0.00           C
ATOM   6246  C36 POPEG 349       5.922  55.002  44.824  1.00  0.00           C
ATOM   6249  C37 POPEG 349       6.832  55.652  45.864  1.00  0.00           C
ATOM   6252  C38 POPEG 349       6.992  54.812  47.134  1.00  0.00           C
ATOM   6255  C39 POPEG 349       8.352  55.082  47.794  1.00  0.00           C
ATOM   6258 0C31 POPEG 349       8.512  54.432  49.174  1.00  0.00           C
ATOM   6261 1C31 POPEG 349       9.732  54.982  49.924  1.00  0.00           C
ATOM   6264 2C31 POPEG 349      10.882  53.982  50.104  1.00  0.00           C
ATOM   6267 3C31 POPEG 349      10.582  52.852  51.104  1.00  0.00           C
ATOM   6270 4C31 POPEG 349      10.262  53.342  52.524  1.00  0.00           C
ATOM   6273 5C31 POPEG 349      10.122  52.192  53.524  1.00  0.00           C
ATOM   6276 6C31 POPEG 349       9.742  52.642  54.934  1.00  0.00           C
ATOM   6280  NH3 POPEH 350      73.872  39.252  36.404  1.00  0.00           N
ATOM   6284  C12 POPEH 350      73.832  40.752  36.494  1.00  0.00           C
ATOM   6287  C11 POPEH 350      73.552  41.222  37.934  1.00  0.00           C
ATOM   6290  P   POPEH 350      75.312  42.992  38.764  1.00  0.00           P
ATOM   6291  O13 POPEH 350      76.402  42.172  38.194  1.00  0.00           O
ATOM   6292  O14 POPEH 350      75.482  44.442  38.564  1.00  0.00           O
ATOM   6293  O11 POPEH 350      75.092  42.652  40.264  1.00  0.00           O
ATOM   6294  O12 POPEH 350      73.962  42.582  38.084  1.00  0.00           O
ATOM   6295  C1  POPEH 350      73.812  42.832  40.894  1.00  0.00           C
ATOM   6298  C2  POPEH 350      73.812  41.942  42.144  1.00  0.00           C
ATOM   6300  O21 POPEH 350      72.512  41.802  42.744  1.00  0.00           O
ATOM   6301  C21 POPEH 350      72.002  42.802  43.444  1.00  0.00           C
ATOM   6302  O22 POPEH 350      72.412  43.952  43.474  1.00  0.00           O
ATOM   6303  C22 POPEH 350      70.752  42.302  44.184  1.00  0.00           C
ATOM   6306  C3  POPEH 350      74.952  42.392  43.114  1.00  0.00           C
ATOM   6309  O31 POPEH 350      74.982  41.612  44.314  1.00  0.00           O
ATOM   6310  C31 POPEH 350      75.362  40.352  44.134  1.00  0.00           C
ATOM   6311  O32 POPEH 350      75.832  39.872  43.134  1.00  0.00           O
ATOM   6312  C32 POPEH 350      75.172  39.622  45.444  1.00  0.00           C
ATOM   6315  C23 POPEH 350      70.642  42.832  45.644  1.00  0.00           C
ATOM   6318  C24 POPEH 350      69.432  42.232  46.374  1.00  0.00           C
ATOM   6321  C25 POPEH 350      69.292  42.692  47.834  1.00  0.00           C
ATOM   6324  C26 POPEH 350      68.102  42.012  48.544  1.00  0.00           C
ATOM   6327  C27 POPEH 350      67.832  42.562  49.964  1.00  0.00           C
ATOM   6330  C28 POPEH 350      66.952  41.642  50.844  1.00  0.00           C
ATOM   6333  C29 POPEH 350      65.602  41.322  50.234  1.00  0.00           C
ATOM   6335 0C21 POPEH 350      64.652  40.552  50.794  1.00  0.00           C
ATOM   6337 1C21 POPEH 350      64.672  39.882  52.134  1.00  0.00           C
ATOM   6340 2C21 POPEH 350      63.262  39.882  52.794  1.00  0.00           C
ATOM   6343 3C21 POPEH 350      62.842  41.262  53.334  1.00  0.00           C
ATOM   6346 4C21 POPEH 350      61.432  41.262  53.954  1.00  0.00           C
ATOM   6349 5C21 POPEH 350      60.372  41.992  53.124  1.00  0.00           C
ATOM   6352 6C21 POPEH 350      59.032  42.082  53.864  1.00  0.00           C
ATOM   6355 7C21 POPEH 350      57.962  42.812  53.034  1.00  0.00           C
ATOM   6358 8C21 POPEH 350      56.592  42.852  53.714  1.00  0.00           C
ATOM   6362  C33 POPEH 350      73.692  39.582  45.894  1.00  0.00           C
ATOM   6365  C34 POPEH 350      73.602  39.332  47.404  1.00  0.00           C
ATOM   6368  C35 POPEH 350      72.202  38.952  47.884  1.00  0.00           C
ATOM   6371  C36 POPEH 350      72.232  38.632  49.384  1.00  0.00           C
ATOM   6374  C37 POPEH 350      70.902  38.112  49.934  1.00  0.00           C
ATOM   6377  C38 POPEH 350      70.982  37.902  51.454  1.00  0.00           C
ATOM   6380  C39 POPEH 350      69.672  37.392  52.074  1.00  0.00           C
ATOM   6383 0C31 POPEH 350      69.612  37.682  53.574  1.00  0.00           C
ATOM   6386 1C31 POPEH 350      68.442  37.012  54.284  1.00  0.00           C
ATOM   6389 2C31 POPEH 350      68.222  37.542  55.704  1.00  0.00           C
ATOM   6392 3C31 POPEH 350      67.202  36.732  56.514  1.00  0.00           C
ATOM   6395 4C31 POPEH 350      65.752  36.922  56.034  1.00  0.00           C
ATOM   6398 5C31 POPEH 350      64.802  35.862  56.614  1.00  0.00           C
ATOM   6401 6C31 POPEH 350      63.352  36.032  56.164  1.00  0.00           C
ATOM   6405  NH3 POPEI 351      94.542 128.942  35.574  1.00  0.00           N
ATOM   6409  C12 POPEI 351      95.412 128.052  34.724  1.00  0.00           C
ATOM   6412  C11 POPEI 351      96.662 127.662  35.514  1.00  0.00           C
ATOM   6415  P   POPEI 351      97.422 126.232  37.564  1.00  0.00           P
ATOM   6416  O13 POPEI 351      98.732 126.162  36.864  1.00  0.00           O
ATOM   6417  O14 POPEI 351      97.382 126.962  38.844  1.00  0.00           O
ATOM   6418  O11 POPEI 351      96.932 124.742  37.754  1.00  0.00           O
ATOM   6419  O12 POPEI 351      96.292 126.842  36.614  1.00  0.00           O
ATOM   6420  C1  POPEI 351      95.552 124.412  37.904  1.00  0.00           C
ATOM   6423  C2  POPEI 351      95.272 123.862  39.324  1.00  0.00           C
ATOM   6425  O21 POPEI 351      93.922 123.362  39.394  1.00  0.00           O
ATOM   6426  C21 POPEI 351      92.932 124.242  39.374  1.00  0.00           C
ATOM   6427  O22 POPEI 351      93.032 125.432  39.184  1.00  0.00           O
ATOM   6428  C22 POPEI 351      91.592 123.532  39.574  1.00  0.00           C
ATOM   6431  C3  POPEI 351      95.652 124.902  40.444  1.00  0.00           C
ATOM   6434  O31 POPEI 351      95.052 124.642  41.734  1.00  0.00           O
ATOM   6435  C31 POPEI 351      95.852 124.282  42.714  1.00  0.00           C
ATOM   6436  O32 POPEI 351      97.042 124.042  42.634  1.00  0.00           O
ATOM   6437  C32 POPEI 351      95.052 124.132  44.014  1.00  0.00           C
ATOM   6440  C23 POPEI 351      90.892 123.962  40.884  1.00  0.00           C
ATOM   6443  C24 POPEI 351      91.642 123.412  42.114  1.00  0.00           C
ATOM   6446  C25 POPEI 351      91.002 123.622  43.474  1.00  0.00           C
ATOM   6449  C26 POPEI 351      90.712 125.092  43.744  1.00  0.00           C
ATOM   6452  C27 POPEI 351      90.032 125.292  45.094  1.00  0.00           C
ATOM   6455  C28 POPEI 351      89.662 126.762  45.314  1.00  0.00           C
ATOM   6458  C29 POPEI 351      88.502 126.912  46.254  1.00  0.00           C
ATOM   6460 0C21 POPEI 351      88.612 126.892  47.594  1.00  0.00           C
ATOM   6462 1C21 POPEI 351      89.882 126.702  48.364  1.00  0.00           C
ATOM   6465 2C21 POPEI 351      89.532 126.692  49.854  1.00  0.00           C
ATOM   6468 3C21 POPEI 351      90.752 126.802  50.764  1.00  0.00           C
ATOM   6471 4C21 POPEI 351      90.322 126.842  52.224  1.00  0.00           C
ATOM   6474 5C21 POPEI 351      90.122 125.462  52.864  1.00  0.00           C
ATOM   6477 6C21 POPEI 351      89.582 125.542  54.304  1.00  0.00           C
ATOM   6480 7C21 POPEI 351      89.392 124.172  54.944  1.00  0.00           C
ATOM   6483 8C21 POPEI 351      90.632 123.682  55.704  1.00  0.00           C
ATOM   6487  C33 POPEI 351      95.902 124.622  45.204  1.00  0.00           C
ATOM   6490  C34 POPEI 351      95.242 124.572  46.584  1.00  0.00           C
ATOM   6493  C35 POPEI 351      96.252 124.402  47.734  1.00  0.00           C
ATOM   6496  C36 POPEI 351      96.682 122.952  47.964  1.00  0.00           C
ATOM   6499  C37 POPEI 351      97.792 122.872  49.014  1.00  0.00           C
ATOM   6502  C38 POPEI 351      98.092 121.432  49.434  1.00  0.00           C
ATOM   6505  C39 POPEI 351      99.392 121.282  50.234  1.00  0.00           C
ATOM   6508 0C31 POPEI 351      99.292 121.842  51.664  1.00  0.00           C
ATOM   6511 1C31 POPEI 351     100.592 121.602  52.444  1.00  0.00           C
ATOM   6514 2C31 POPEI 351     100.592 122.282  53.814  1.00  0.00           C
ATOM   6517 3C31 POPEI 351     102.002 122.372  54.404  1.00  0.00           C
ATOM   6520 4C31 POPEI 351     102.022 123.042  55.784  1.00  0.00           C
ATOM   6523 5C31 POPEI 351     103.422 123.092  56.404  1.00  0.00           C
ATOM   6526 6C31 POPEI 351     103.502 123.952  57.664  1.00  0.00           C
ATOM   6530  NH3 POPEJ 352      52.322 121.842  72.104  1.00  0.00           N
ATOM   6534  C12 POPEJ 352      53.442 121.092  72.784  1.00  0.00           C
ATOM   6537  C11 POPEJ 352      54.442 120.472  71.794  1.00  0.00           C
ATOM   6540  P   POPEJ 352      56.842 120.772  72.954  1.00  0.00           P
ATOM   6541  O13 POPEJ 352      56.962 120.472  74.394  1.00  0.00           O
ATOM   6542  O14 POPEJ 352      58.042 120.442  72.154  1.00  0.00           O
ATOM   6543  O11 POPEJ 352      56.462 122.292  72.744  1.00  0.00           O
ATOM   6544  O12 POPEJ 352      55.592 119.952  72.444  1.00  0.00           O
ATOM   6545  C1  POPEJ 352      56.872 122.882  71.504  1.00  0.00           C
ATOM   6548  C2  POPEJ 352      56.402 124.362  71.444  1.00  0.00           C
ATOM   6550  O21 POPEJ 352      56.092 124.722  70.104  1.00  0.00           O
ATOM   6551  C21 POPEJ 352      55.032 124.222  69.514  1.00  0.00           C
ATOM   6552  O22 POPEJ 352      54.172 123.502  69.994  1.00  0.00           O
ATOM   6553  C22 POPEJ 352      55.102 124.712  68.064  1.00  0.00           C
ATOM   6556  C3  POPEJ 352      57.532 125.282  71.994  1.00  0.00           C
ATOM   6559  O31 POPEJ 352      57.202 126.692  71.944  1.00  0.00           O
ATOM   6560  C31 POPEJ 352      58.072 127.462  71.274  1.00  0.00           C
ATOM   6561  O32 POPEJ 352      58.822 128.272  71.794  1.00  0.00           O
ATOM   6562  C32 POPEJ 352      57.962 127.172  69.764  1.00  0.00           C
ATOM   6565  C23 POPEJ 352      54.282 123.882  67.064  1.00  0.00           C
ATOM   6568  C24 POPEJ 352      54.772 124.172  65.644  1.00  0.00           C
ATOM   6571  C25 POPEJ 352      53.852 123.632  64.544  1.00  0.00           C
ATOM   6574  C26 POPEJ 352      52.712 124.612  64.264  1.00  0.00           C
ATOM   6577  C27 POPEJ 352      51.302 123.992  64.304  1.00  0.00           C
ATOM   6580  C28 POPEJ 352      50.212 125.022  64.634  1.00  0.00           C
ATOM   6583  C29 POPEJ 352      50.322 126.302  63.844  1.00  0.00           C
ATOM   6585 0C21 POPEJ 352      49.802 126.532  62.624  1.00  0.00           C
ATOM   6587 1C21 POPEJ 352      49.042 125.522  61.814  1.00  0.00           C
ATOM   6590 2C21 POPEJ 352      48.922 125.932  60.334  1.00  0.00           C
ATOM   6593 3C21 POPEJ 352      47.952 127.092  60.084  1.00  0.00           C
ATOM   6596 4C21 POPEJ 352      47.842 127.432  58.594  1.00  0.00           C
ATOM   6599 5C21 POPEJ 352      47.022 128.702  58.324  1.00  0.00           C
ATOM   6602 6C21 POPEJ 352      47.102 129.112  56.854  1.00  0.00           C
ATOM   6605 7C21 POPEJ 352      46.182 130.292  56.514  1.00  0.00           C
ATOM   6608 8C21 POPEJ 352      46.452 130.876  55.134  1.00  0.00           C
ATOM   6612  C33 POPEJ 352      58.142 128.402  68.844  1.00  0.00           C
ATOM   6615  C34 POPEJ 352      57.692 128.102  67.404  1.00  0.00           C
ATOM   6618  C35 POPEJ 352      57.532 129.362  66.544  1.00  0.00           C
ATOM   6621  C36 POPEJ 352      57.202 129.052  65.074  1.00  0.00           C
ATOM   6624  C37 POPEJ 352      56.922 130.322  64.244  1.00  0.00           C
ATOM   6627  C38 POPEJ 352      57.052 130.112  62.724  1.00  0.00           C
ATOM   6630  C39 POPEJ 352      55.922 129.302  62.084  1.00  0.00           C
ATOM   6633 0C31 POPEJ 352      54.672 130.142  61.744  1.00  0.00           C
ATOM   6636 1C31 POPEJ 352      53.622 129.322  60.964  1.00  0.00           C
ATOM   6639 2C31 POPEJ 352      52.392 130.142  60.574  1.00  0.00           C
ATOM   6642 3C31 POPEJ 352      52.512 130.816  59.194  1.00  0.00           C
ATOM   6645 4C31 POPEJ 352      51.262 131.626  58.844  1.00  0.00           C
ATOM   6648 5C31 POPEJ 352      51.232 132.096  57.384  1.00  0.00           C
ATOM   6651 6C31 POPEJ 352      49.992 132.936  57.064  1.00  0.00           C
ATOM   6655  NH3 POPEK 353       7.272   6.562  32.894  1.00  0.00           N
ATOM   6659  C12 POPEK 353       7.692   6.172  31.494  1.00  0.00           C
ATOM   6662  C11 POPEK 353       6.662   5.212  30.884  1.00  0.00           C
ATOM   6665  P   POPEK 353       6.682   3.052  32.444  1.00  0.00           P
ATOM   6666  O13 POPEK 353       5.242   3.232  32.744  1.00  0.00           O
ATOM   6667  O14 POPEK 353       7.172   1.662  32.324  1.00  0.00           O
ATOM   6668  O11 POPEK 353       7.512   3.812  33.564  1.00  0.00           O
ATOM   6669  O12 POPEK 353       6.992   3.852  31.124  1.00  0.00           O
ATOM   6670  C1  POPEK 353       7.302   3.442  34.934  1.00  0.00           C
ATOM   6673  C2  POPEK 353       8.572   2.922  35.674  1.00  0.00           C
ATOM   6675  O21 POPEK 353       9.642   3.882  35.534  1.00  0.00           O
ATOM   6676  C21 POPEK 353      10.352   4.122  36.644  1.00  0.00           C
ATOM   6677  O22 POPEK 353      11.572   4.112  36.674  1.00  0.00           O
ATOM   6678  C22 POPEK 353       9.482   4.602  37.824  1.00  0.00           C
ATOM   6681  C3  POPEK 353       9.022   1.502  35.184  1.00  0.00           C
ATOM   6684  O31 POPEK 353      10.332   1.128  35.674  1.00  0.00           O
ATOM   6685  C31 POPEK 353      10.372   0.708  36.934  1.00  0.00           C
ATOM   6686  O32 POPEK 353       9.392   0.498  37.634  1.00  0.00           O
ATOM   6687  C32 POPEK 353      11.822   0.698  37.394  1.00  0.00           C
ATOM   6690  C23 POPEK 353       9.502   3.652  39.044  1.00  0.00           C
ATOM   6693  C24 POPEK 353      10.742   3.802  39.934  1.00  0.00           C
ATOM   6696  C25 POPEK 353      10.692   2.952  41.214  1.00  0.00           C
ATOM   6699  C26 POPEK 353       9.572   3.362  42.174  1.00  0.00           C
ATOM   6702  C27 POPEK 353       9.592   2.532  43.454  1.00  0.00           C
ATOM   6705  C28 POPEK 353       8.302   2.692  44.274  1.00  0.00           C
ATOM   6708  C29 POPEK 353       8.312   1.752  45.454  1.00  0.00           C
ATOM   6710 0C21 POPEK 353       8.442   2.092  46.744  1.00  0.00           C
ATOM   6712 1C21 POPEK 353       8.572   3.492  47.264  1.00  0.00           C
ATOM   6715 2C21 POPEK 353       7.172   4.072  47.504  1.00  0.00           C
ATOM   6718 3C21 POPEK 353       6.442   3.442  48.704  1.00  0.00           C
ATOM   6721 4C21 POPEK 353       5.592   4.482  49.434  1.00  0.00           C
ATOM   6724 5C21 POPEK 353       4.502   5.112  48.554  1.00  0.00           C
ATOM   6727 6C21 POPEK 353       3.942   6.392  49.174  1.00  0.00           C
ATOM   6730 7C21 POPEK 353       4.682   7.662  48.774  1.00  0.00           C
ATOM   6733 8C21 POPEK 353       4.312   8.822  49.684  1.00  0.00           C
ATOM   6737  C33 POPEK 353      12.012   0.038  38.774  1.00  0.00           C
ATOM   6740  C34 POPEK 353      13.482  -0.032  39.214  1.00  0.00           C
ATOM   6743  C35 POPEK 353      13.642  -0.632  40.624  1.00  0.00           C
ATOM   6746  C36 POPEK 353      13.712   0.408  41.754  1.00  0.00           C
ATOM   6749  C37 POPEK 353      12.862   0.018  42.964  1.00  0.00           C
ATOM   6752  C38 POPEK 353      13.022   0.948  44.164  1.00  0.00           C
ATOM   6755  C39 POPEK 353      12.082   0.598  45.324  1.00  0.00           C
ATOM   6758 0C31 POPEK 353      12.112   1.602  46.494  1.00  0.00           C
ATOM   6761 1C31 POPEK 353      13.412   1.542  47.304  1.00  0.00           C
ATOM   6764 2C31 POPEK 353      13.462   2.582  48.434  1.00  0.00           C
ATOM   6767 3C31 POPEK 353      12.562   2.202  49.614  1.00  0.00           C
ATOM   6770 4C31 POPEK 353      12.812   3.082  50.834  1.00  0.00           C
ATOM   6773 5C31 POPEK 353      11.962   2.682  52.034  1.00  0.00           C
ATOM   6776 6C31 POPEK 353      12.282   3.542  53.254  1.00  0.00           C
ATOM   6780  NH3 POPEL 354      55.692 122.882  32.924  1.00  0.00           N
ATOM   6784  C12 POPEL 354      54.662 123.332  33.924  1.00  0.00           C
ATOM   6787  C11 POPEL 354      53.792 124.452  33.324  1.00  0.00           C
ATOM   6790  P   POPEL 354      51.982 125.142  35.064  1.00  0.00           P
ATOM   6791  O13 POPEL 354      51.092 126.182  34.494  1.00  0.00           O
ATOM   6792  O14 POPEL 354      51.632 123.702  34.994  1.00  0.00           O
ATOM   6793  O11 POPEL 354      52.302 125.522  36.564  1.00  0.00           O
ATOM   6794  O12 POPEL 354      53.382 125.342  34.364  1.00  0.00           O
ATOM   6795  C1  POPEL 354      51.362 125.192  37.594  1.00  0.00           C
ATOM   6798  C2  POPEL 354      52.102 125.332  38.944  1.00  0.00           C
ATOM   6800  O21 POPEL 354      51.402 124.762  40.064  1.00  0.00           O
ATOM   6801  C21 POPEL 354      50.562 125.472  40.774  1.00  0.00           C
ATOM   6802  O22 POPEL 354      49.892 126.412  40.404  1.00  0.00           O
ATOM   6803  C22 POPEL 354      50.522 124.872  42.194  1.00  0.00           C
ATOM   6806  C3  POPEL 354      52.592 126.802  39.114  1.00  0.00           C
ATOM   6809  O31 POPEL 354      53.342 127.042  40.324  1.00  0.00           O
ATOM   6810  C31 POPEL 354      54.652 127.302  40.194  1.00  0.00           C
ATOM   6811  O32 POPEL 354      55.172 128.332  40.564  1.00  0.00           O
ATOM   6812  C32 POPEL 354      55.422 126.112  39.634  1.00  0.00           C
ATOM   6815  C23 POPEL 354      50.922 125.892  43.294  1.00  0.00           C
ATOM   6818  C24 POPEL 354      51.412 125.212  44.584  1.00  0.00           C
ATOM   6821  C25 POPEL 354      51.452 126.162  45.804  1.00  0.00           C
ATOM   6824  C26 POPEL 354      52.292 125.642  46.984  1.00  0.00           C
ATOM   6827  C27 POPEL 354      51.962 126.382  48.304  1.00  0.00           C
ATOM   6830  C28 POPEL 354      52.812 125.952  49.524  1.00  0.00           C
ATOM   6833  C29 POPEL 354      52.262 126.522  50.814  1.00  0.00           C
ATOM   6835 0C21 POPEL 354      52.892 126.712  51.994  1.00  0.00           C
ATOM   6837 1C21 POPEL 354      54.332 126.412  52.334  1.00  0.00           C
ATOM   6840 2C21 POPEL 354      55.112 127.632  52.894  1.00  0.00           C
ATOM   6843 3C21 POPEL 354      55.082 127.802  54.414  1.00  0.00           C
ATOM   6846 4C21 POPEL 354      55.722 129.132  54.854  1.00  0.00           C
ATOM   6849 5C21 POPEL 354      55.842 129.292  56.374  1.00  0.00           C
ATOM   6852 6C21 POPEL 354      56.602 130.566  56.784  1.00  0.00           C
ATOM   6855 7C21 POPEL 354      56.702 130.756  58.304  1.00  0.00           C
ATOM   6858 8C21 POPEL 354      57.512 131.986  58.734  1.00  0.00           C
ATOM   6862  C33 POPEL 354      55.932 125.212  40.774  1.00  0.00           C
ATOM   6865  C34 POPEL 354      54.852 124.702  41.724  1.00  0.00           C
ATOM   6868  C35 POPEL 354      55.352 123.642  42.724  1.00  0.00           C
ATOM   6871  C36 POPEL 354      56.562 124.052  43.584  1.00  0.00           C
ATOM   6874  C37 POPEL 354      56.312 125.272  44.484  1.00  0.00           C
ATOM   6877  C38 POPEL 354      57.322 125.382  45.634  1.00  0.00           C
ATOM   6880  C39 POPEL 354      56.752 124.892  46.974  1.00  0.00           C
ATOM   6883 0C31 POPEL 354      57.772 124.092  47.794  1.00  0.00           C
ATOM   6886 1C31 POPEL 354      57.272 123.702  49.194  1.00  0.00           C
ATOM   6889 2C31 POPEL 354      57.332 124.822  50.244  1.00  0.00           C
ATOM   6892 3C31 POPEL 354      58.742 125.422  50.394  1.00  0.00           C
ATOM   6895 4C31 POPEL 354      59.002 126.072  51.764  1.00  0.00           C
ATOM   6898 5C31 POPEL 354      59.622 125.102  52.784  1.00  0.00           C
ATOM   6901 6C31 POPEL 354      60.132 125.802  54.054  1.00  0.00           C
ATOM   6905  NH3 POPEM 355      70.632  30.402  33.144  1.00  0.00           N
ATOM   6909  C12 POPEM 355      71.062  31.832  33.034  1.00  0.00           C
ATOM   6912  C11 POPEM 355      72.582  31.972  33.234  1.00  0.00           C
ATOM   6915  P   POPEM 355      73.372  34.022  34.654  1.00  0.00           P
ATOM   6916  O13 POPEM 355      74.432  33.222  35.304  1.00  0.00           O
ATOM   6917  O14 POPEM 355      73.712  35.442  34.414  1.00  0.00           O
ATOM   6918  O11 POPEM 355      72.022  33.882  35.484  1.00  0.00           O
ATOM   6919  O12 POPEM 355      72.972  33.342  33.294  1.00  0.00           O
ATOM   6920  C1  POPEM 355      71.992  33.092  36.684  1.00  0.00           C
ATOM   6923  C2  POPEM 355      70.522  32.882  37.194  1.00  0.00           C
ATOM   6925  O21 POPEM 355      70.502  32.832  38.634  1.00  0.00           O
ATOM   6926  C21 POPEM 355      70.972  31.742  39.224  1.00  0.00           C
ATOM   6927  O22 POPEM 355      71.382  30.752  38.654  1.00  0.00           O
ATOM   6928  C22 POPEM 355      70.982  31.892  40.754  1.00  0.00           C
ATOM   6931  C3  POPEM 355      69.802  31.682  36.474  1.00  0.00           C
ATOM   6934  O31 POPEM 355      68.912  30.912  37.314  1.00  0.00           O
ATOM   6935  C31 POPEM 355      68.502  29.782  36.734  1.00  0.00           C
ATOM   6936  O32 POPEM 355      68.702  29.492  35.564  1.00  0.00           O
ATOM   6937  C32 POPEM 355      67.792  28.912  37.764  1.00  0.00           C
ATOM   6940  C23 POPEM 355      70.742  30.542  41.494  1.00  0.00           C
ATOM   6943  C24 POPEM 355      71.622  30.352  42.734  1.00  0.00           C
ATOM   6946  C25 POPEM 355      71.442  28.952  43.344  1.00  0.00           C
ATOM   6949  C26 POPEM 355      70.412  28.892  44.484  1.00  0.00           C
ATOM   6952  C27 POPEM 355      71.052  28.492  45.814  1.00  0.00           C
ATOM   6955  C28 POPEM 355      70.022  28.212  46.934  1.00  0.00           C
ATOM   6958  C29 POPEM 355      70.672  27.422  48.034  1.00  0.00           C
ATOM   6960 0C21 POPEM 355      70.622  27.672  49.354  1.00  0.00           C
ATOM   6962 1C21 POPEM 355      69.822  28.742  50.054  1.00  0.00           C
ATOM   6965 2C21 POPEM 355      69.582  28.332  51.514  1.00  0.00           C
ATOM   6968 3C21 POPEM 355      68.632  29.262  52.284  1.00  0.00           C
ATOM   6971 4C21 POPEM 355      68.362  28.722  53.704  1.00  0.00           C
ATOM   6974 5C21 POPEM 355      67.322  27.602  53.744  1.00  0.00           C
ATOM   6977 6C21 POPEM 355      67.452  26.692  54.984  1.00  0.00           C
ATOM   6980 7C21 POPEM 355      66.812  25.322  54.744  1.00  0.00           C
ATOM   6983 8C21 POPEM 355      67.102  24.282  55.824  1.00  0.00           C
ATOM   6987  C33 POPEM 355      66.292  29.242  37.944  1.00  0.00           C
ATOM   6990  C34 POPEM 355      65.742  28.642  39.244  1.00  0.00           C
ATOM   6993  C35 POPEM 355      65.552  29.652  40.394  1.00  0.00           C
ATOM   6996  C36 POPEM 355      66.542  29.502  41.554  1.00  0.00           C
ATOM   6999  C37 POPEM 355      65.902  29.712  42.934  1.00  0.00           C
ATOM   7002  C38 POPEM 355      66.862  29.302  44.064  1.00  0.00           C
ATOM   7005  C39 POPEM 355      66.252  29.362  45.474  1.00  0.00           C
ATOM   7008 0C31 POPEM 355      66.402  30.762  46.064  1.00  0.00           C
ATOM   7011 1C31 POPEM 355      65.732  31.022  47.424  1.00  0.00           C
ATOM   7014 2C31 POPEM 355      65.742  32.522  47.764  1.00  0.00           C
ATOM   7017 3C31 POPEM 355      67.062  33.032  48.374  1.00  0.00           C
ATOM   7020 4C31 POPEM 355      67.052  32.952  49.904  1.00  0.00           C
ATOM   7023 5C31 POPEM 355      68.322  33.532  50.544  1.00  0.00           C
ATOM   7026 6C31 POPEM 355      68.182  33.682  52.064  1.00  0.00           C
ATOM   7030  NH3 POPEN 356     108.802   1.882  75.874  1.00  0.00           N
ATOM   7034  C12 POPEN 356     109.992   1.382  76.654  1.00  0.00           C
ATOM   7037  C11 POPEN 356     109.882  -0.122  76.984  1.00  0.00           C
ATOM   7040  P   POPEN 356     111.582  -2.112  76.744  1.00  0.00           P
ATOM   7041  O13 POPEN 356     113.052  -2.202  76.914  1.00  0.00           O
ATOM   7042  O14 POPEN 356     110.702  -3.132  77.334  1.00  0.00           O
ATOM   7043  O11 POPEN 356     111.282  -1.842  75.224  1.00  0.00           O
ATOM   7044  O12 POPEN 356     111.162  -0.682  77.304  1.00  0.00           O
ATOM   7045  C1  POPEN 356     110.802  -2.812  74.294  1.00  0.00           C
ATOM   7048  C2  POPEN 356     111.282  -2.372  72.884  1.00  0.00           C
ATOM   7050  O21 POPEN 356     110.652  -3.152  71.844  1.00  0.00           O
ATOM   7051  C21 POPEN 356     110.412  -2.462  70.714  1.00  0.00           C
ATOM   7052  O22 POPEN 356     110.562  -1.262  70.584  1.00  0.00           O
ATOM   7053  C22 POPEN 356     109.962  -3.432  69.624  1.00  0.00           C
ATOM   7056  C3  POPEN 356     112.832  -2.472  72.804  1.00  0.00           C
ATOM   7059  O31 POPEN 356     113.372  -1.482  71.904  1.00  0.00           O
ATOM   7060  C31 POPEN 356     113.922  -1.962  70.794  1.00  0.00           C
ATOM   7061  O32 POPEN 356     114.132  -3.142  70.574  1.00  0.00           O
ATOM   7062  C32 POPEN 356     114.202  -0.812  69.814  1.00  0.00           C
ATOM   7065  C23 POPEN 356     110.122  -2.862  68.194  1.00  0.00           C
ATOM   7068  C24 POPEN 356     108.972  -1.942  67.774  1.00  0.00           C
ATOM   7071  C25 POPEN 356     109.212  -1.312  66.394  1.00  0.00           C
ATOM   7074  C26 POPEN 356     107.912  -1.032  65.634  1.00  0.00           C
ATOM   7077  C27 POPEN 356     108.142  -0.222  64.354  1.00  0.00           C
ATOM   7080  C28 POPEN 356     106.842   0.088  63.594  1.00  0.00           C
ATOM   7083  C29 POPEN 356     106.282  -1.122  62.884  1.00  0.00           C
ATOM   7085 0C21 POPEN 356     105.482  -1.062  61.804  1.00  0.00           C
ATOM   7087 1C21 POPEN 356     105.002   0.228  61.204  1.00  0.00           C
ATOM   7090 2C21 POPEN 356     103.982  -0.002  60.084  1.00  0.00           C
ATOM   7093 3C21 POPEN 356     103.242   1.292  59.724  1.00  0.00           C
ATOM   7096 4C21 POPEN 356     102.192   1.058  58.644  1.00  0.00           C
ATOM   7099 5C21 POPEN 356     101.172   2.202  58.594  1.00  0.00           C
ATOM   7102 6C21 POPEN 356     100.162   2.002  57.474  1.00  0.00           C
ATOM   7105 7C21 POPEN 356      99.212   3.192  57.334  1.00  0.00           C
ATOM   7108 8C21 POPEN 356      98.432   3.132  56.034  1.00  0.00           C
ATOM   7112  C33 POPEN 356     114.512  -1.312  68.384  1.00  0.00           C
ATOM   7115  C34 POPEN 356     114.722  -0.222  67.314  1.00  0.00           C
ATOM   7118  C35 POPEN 356     113.402   0.388  66.814  1.00  0.00           C
ATOM   7121  C36 POPEN 356     113.432   0.778  65.324  1.00  0.00           C
ATOM   7124  C37 POPEN 356     112.042   1.098  64.774  1.00  0.00           C
ATOM   7127  C38 POPEN 356     112.082   1.692  63.364  1.00  0.00           C
ATOM   7130  C39 POPEN 356     110.692   2.122  62.844  1.00  0.00           C
ATOM   7133 0C31 POPEN 356     110.782   2.812  61.474  1.00  0.00           C
ATOM   7136 1C31 POPEN 356     109.412   3.062  60.824  1.00  0.00           C
ATOM   7139 2C31 POPEN 356     109.562   3.592  59.394  1.00  0.00           C
ATOM   7142 3C31 POPEN 356     108.242   3.672  58.614  1.00  0.00           C
ATOM   7145 4C31 POPEN 356     107.212   4.622  59.254  1.00  0.00           C
ATOM   7148 5C31 POPEN 356     106.102   5.002  58.284  1.00  0.00           C
ATOM   7151 6C31 POPEN 356     105.002   5.842  58.934  1.00  0.00           C
ATOM   7155  NH3 POPEO 357      13.762 104.342  73.944  1.00  0.00           N
ATOM   7159  C12 POPEO 357      15.232 104.652  73.834  1.00  0.00           C
ATOM   7162  C11 POPEO 357      15.472 106.132  74.174  1.00  0.00           C
ATOM   7165  P   POPEO 357      15.122 107.802  76.204  1.00  0.00           P
ATOM   7166  O13 POPEO 357      13.872 108.572  76.304  1.00  0.00           O
ATOM   7167  O14 POPEO 357      15.772 107.442  77.474  1.00  0.00           O
ATOM   7168  O11 POPEO 357      16.162 108.592  75.294  1.00  0.00           O
ATOM   7169  O12 POPEO 357      14.802 106.472  75.384  1.00  0.00           O
ATOM   7170  C1  POPEO 357      15.702 109.562  74.344  1.00  0.00           C
ATOM   7173  C2  POPEO 357      16.892 110.132  73.534  1.00  0.00           C
ATOM   7175  O21 POPEO 357      16.412 111.072  72.544  1.00  0.00           O
ATOM   7176  C21 POPEO 357      17.392 111.652  71.834  1.00  0.00           C
ATOM   7177  O22 POPEO 357      18.572 111.652  72.154  1.00  0.00           O
ATOM   7178  C22 POPEO 357      16.852 112.252  70.544  1.00  0.00           C
ATOM   7181  C3  POPEO 357      17.682 108.952  72.894  1.00  0.00           C
ATOM   7184  O31 POPEO 357      16.862 108.232  71.954  1.00  0.00           O
ATOM   7185  C31 POPEO 357      17.422 107.882  70.804  1.00  0.00           C
ATOM   7186  O32 POPEO 357      18.602 108.072  70.524  1.00  0.00           O
ATOM   7187  C32 POPEO 357      16.412 107.082  69.984  1.00  0.00           C
ATOM   7190  C23 POPEO 357      17.642 111.732  69.314  1.00  0.00           C
ATOM   7193  C24 POPEO 357      16.822 111.772  68.004  1.00  0.00           C
ATOM   7196  C25 POPEO 357      17.302 112.782  66.964  1.00  0.00           C
ATOM   7199  C26 POPEO 357      16.372 112.822  65.754  1.00  0.00           C
ATOM   7202  C27 POPEO 357      16.942 113.632  64.584  1.00  0.00           C
ATOM   7205  C28 POPEO 357      15.922 113.832  63.454  1.00  0.00           C
ATOM   7208  C29 POPEO 357      16.512 114.692  62.354  1.00  0.00           C
ATOM   7210 0C21 POPEO 357      15.872 115.642  61.664  1.00  0.00           C
ATOM   7212 1C21 POPEO 357      14.422 116.022  61.804  1.00  0.00           C
ATOM   7215 2C21 POPEO 357      13.792 116.562  60.504  1.00  0.00           C
ATOM   7218 3C21 POPEO 357      14.422 117.872  60.004  1.00  0.00           C
ATOM   7221 4C21 POPEO 357      13.652 118.562  58.884  1.00  0.00           C
ATOM   7224 5C21 POPEO 357      14.262 119.932  58.544  1.00  0.00           C
ATOM   7227 6C21 POPEO 357      13.412 120.742  57.554  1.00  0.00           C
ATOM   7230 7C21 POPEO 357      13.912 122.182  57.394  1.00  0.00           C
ATOM   7233 8C21 POPEO 357      12.932 123.062  56.594  1.00  0.00           C
ATOM   7237  C33 POPEO 357      16.542 107.262  68.454  1.00  0.00           C
ATOM   7240  C34 POPEO 357      16.932 105.972  67.734  1.00  0.00           C
ATOM   7243  C35 POPEO 357      16.822 106.102  66.214  1.00  0.00           C
ATOM   7246  C36 POPEO 357      17.542 107.332  65.644  1.00  0.00           C
ATOM   7249  C37 POPEO 357      17.472 107.392  64.114  1.00  0.00           C
ATOM   7252  C38 POPEO 357      18.212 108.612  63.544  1.00  0.00           C
ATOM   7255  C39 POPEO 357      18.272 108.572  62.014  1.00  0.00           C
ATOM   7258 0C31 POPEO 357      17.312 109.542  61.324  1.00  0.00           C
ATOM   7261 1C31 POPEO 357      17.822 110.992  61.334  1.00  0.00           C
ATOM   7264 2C31 POPEO 357      17.032 111.942  60.424  1.00  0.00           C
ATOM   7267 3C31 POPEO 357      17.042 111.552  58.944  1.00  0.00           C
ATOM   7270 4C31 POPEO 357      16.352 112.582  58.044  1.00  0.00           C
ATOM   7273 5C31 POPEO 357      16.532 112.252  56.564  1.00  0.00           C
ATOM   7276 6C31 POPEO 357      15.402 112.772  55.674  1.00  0.00           C
ATOM   7280  NH3 POPEP 358      13.942  71.222  34.254  1.00  0.00           N
ATOM   7284  C12 POPEP 358      13.472  72.162  33.164  1.00  0.00           C
ATOM   7287  C11 POPEP 358      14.422  72.222  31.954  1.00  0.00           C
ATOM   7290  P   POPEP 358      15.942  74.342  32.224  1.00  0.00           P
ATOM   7291  O13 POPEP 358      17.382  74.562  32.544  1.00  0.00           O
ATOM   7292  O14 POPEP 358      15.422  74.922  30.974  1.00  0.00           O
ATOM   7293  O11 POPEP 358      15.062  74.832  33.444  1.00  0.00           O
ATOM   7294  O12 POPEP 358      15.692  72.782  32.284  1.00  0.00           O
ATOM   7295  C1  POPEP 358      15.312  74.402  34.784  1.00  0.00           C
ATOM   7298  C2  POPEP 358      16.272  75.322  35.554  1.00  0.00           C
ATOM   7300  O21 POPEP 358      16.582  74.652  36.784  1.00  0.00           O
ATOM   7301  C21 POPEP 358      17.812  74.322  37.014  1.00  0.00           C
ATOM   7302  O22 POPEP 358      18.812  74.622  36.384  1.00  0.00           O
ATOM   7303  C22 POPEP 358      17.812  73.362  38.194  1.00  0.00           C
ATOM   7306  C3  POPEP 358      15.612  76.682  35.884  1.00  0.00           C
ATOM   7309  O31 POPEP 358      14.882  76.612  37.134  1.00  0.00           O
ATOM   7310  C31 POPEP 358      15.232  77.462  38.064  1.00  0.00           C
ATOM   7311  O32 POPEP 358      15.912  78.462  37.934  1.00  0.00           O
ATOM   7312  C32 POPEP 358      14.702  76.962  39.404  1.00  0.00           C
ATOM   7315  C23 POPEP 358      18.362  73.992  39.474  1.00  0.00           C
ATOM   7318  C24 POPEP 358      18.442  72.972  40.614  1.00  0.00           C
ATOM   7321  C25 POPEP 358      19.182  73.522  41.834  1.00  0.00           C
ATOM   7324  C26 POPEP 358      18.322  74.482  42.654  1.00  0.00           C
ATOM   7327  C27 POPEP 358      19.172  75.312  43.614  1.00  0.00           C
ATOM   7330  C28 POPEP 358      18.332  76.212  44.534  1.00  0.00           C
ATOM   7333  C29 POPEP 358      17.572  75.412  45.554  1.00  0.00           C
ATOM   7335 0C21 POPEP 358      17.872  75.352  46.864  1.00  0.00           C
ATOM   7337 1C21 POPEP 358      19.032  76.082  47.504  1.00  0.00           C
ATOM   7340 2C21 POPEP 358      19.382  75.572  48.914  1.00  0.00           C
ATOM   7343 3C21 POPEP 358      20.032  74.172  48.944  1.00  0.00           C
ATOM   7346 4C21 POPEP 358      20.612  73.882  50.334  1.00  0.00           C
ATOM   7349 5C21 POPEP 358      20.692  72.402  50.714  1.00  0.00           C
ATOM   7352 6C21 POPEP 358      21.112  72.222  52.184  1.00  0.00           C
ATOM   7355 7C21 POPEP 358      20.822  70.832  52.774  1.00  0.00           C
ATOM   7358 8C21 POPEP 358      21.072  70.772  54.274  1.00  0.00           C
ATOM   7362  C33 POPEP 358      15.342  77.722  40.584  1.00  0.00           C
ATOM   7365  C34 POPEP 358      14.702  77.372  41.934  1.00  0.00           C
ATOM   7368  C35 POPEP 358      15.082  78.342  43.064  1.00  0.00           C
ATOM   7371  C36 POPEP 358      14.252  78.062  44.334  1.00  0.00           C
ATOM   7374  C37 POPEP 358      13.252  79.192  44.654  1.00  0.00           C
ATOM   7377  C38 POPEP 358      12.012  78.712  45.434  1.00  0.00           C
ATOM   7380  C39 POPEP 358      12.322  78.082  46.804  1.00  0.00           C
ATOM   7383 0C31 POPEP 358      12.892  79.052  47.834  1.00  0.00           C
ATOM   7386 1C31 POPEP 358      13.272  78.332  49.134  1.00  0.00           C
ATOM   7389 2C31 POPEP 358      14.292  79.102  49.974  1.00  0.00           C
ATOM   7392 3C31 POPEP 358      14.872  78.292  51.144  1.00  0.00           C
ATOM   7395 4C31 POPEP 358      15.692  77.072  50.694  1.00  0.00           C
ATOM   7398 5C31 POPEP 358      16.382  76.332  51.854  1.00  0.00           C
ATOM   7401 6C31 POPEP 358      17.232  77.252  52.744  1.00  0.00           C
ATOM   7405  NH3 POPEQ 359      72.662  79.192  73.494  1.00  0.00           N
ATOM   7409  C12 POPEQ 359      71.762  78.142  72.934  1.00  0.00           C
ATOM   7412  C11 POPEQ 359      72.152  76.782  73.534  1.00  0.00           C
ATOM   7415  P   POPEQ 359      73.072  75.652  75.684  1.00  0.00           P
ATOM   7416  O13 POPEQ 359      74.542  75.672  75.844  1.00  0.00           O
ATOM   7417  O14 POPEQ 359      72.252  75.472  76.894  1.00  0.00           O
ATOM   7418  O11 POPEQ 359      72.702  74.502  74.664  1.00  0.00           O
ATOM   7419  O12 POPEQ 359      72.622  76.942  74.874  1.00  0.00           O
ATOM   7420  C1  POPEQ 359      73.522  73.352  74.464  1.00  0.00           C
ATOM   7423  C2  POPEQ 359      73.272  72.762  73.054  1.00  0.00           C
ATOM   7425  O21 POPEQ 359      71.872  72.432  72.924  1.00  0.00           O
ATOM   7426  C21 POPEQ 359      71.402  72.542  71.694  1.00  0.00           C
ATOM   7427  O22 POPEQ 359      71.992  73.022  70.744  1.00  0.00           O
ATOM   7428  C22 POPEQ 359      69.942  72.102  71.644  1.00  0.00           C
ATOM   7431  C3  POPEQ 359      74.132  71.502  72.764  1.00  0.00           C
ATOM   7434  O31 POPEQ 359      74.032  71.172  71.374  1.00  0.00           O
ATOM   7435  C31 POPEQ 359      74.992  70.422  70.874  1.00  0.00           C
ATOM   7436  O32 POPEQ 359      75.882  69.872  71.514  1.00  0.00           O
ATOM   7437  C32 POPEQ 359      74.842  70.442  69.354  1.00  0.00           C
ATOM   7440  C23 POPEQ 359      69.432  71.892  70.194  1.00  0.00           C
ATOM   7443  C24 POPEQ 359      67.942  72.232  70.074  1.00  0.00           C
ATOM   7446  C25 POPEQ 359      67.302  71.812  68.744  1.00  0.00           C
ATOM   7449  C26 POPEQ 359      67.332  70.292  68.494  1.00  0.00           C
ATOM   7452  C27 POPEQ 359      66.702  69.892  67.154  1.00  0.00           C
ATOM   7455  C28 POPEQ 359      67.042  68.442  66.764  1.00  0.00           C
ATOM   7458  C29 POPEQ 359      66.452  67.422  67.724  1.00  0.00           C
ATOM   7460 0C21 POPEQ 359      65.532  66.472  67.434  1.00  0.00           C
ATOM   7462 1C21 POPEQ 359      64.852  66.252  66.114  1.00  0.00           C
ATOM   7465 2C21 POPEQ 359      65.062  64.862  65.474  1.00  0.00           C
ATOM   7468 3C21 POPEQ 359      64.102  64.732  64.274  1.00  0.00           C
ATOM   7471 4C21 POPEQ 359      64.022  63.372  63.574  1.00  0.00           C
ATOM   7474 5C21 POPEQ 359      62.942  63.432  62.484  1.00  0.00           C
ATOM   7477 6C21 POPEQ 359      62.692  62.112  61.744  1.00  0.00           C
ATOM   7480 7C21 POPEQ 359      61.632  62.272  60.644  1.00  0.00           C
ATOM   7483 8C21 POPEQ 359      61.392  61.002  59.814  1.00  0.00           C
ATOM   7487  C33 POPEQ 359      74.752  71.882  68.784  1.00  0.00           C
ATOM   7490  C34 POPEQ 359      74.232  71.922  67.344  1.00  0.00           C
ATOM   7493  C35 POPEQ 359      75.212  71.292  66.344  1.00  0.00           C
ATOM   7496  C36 POPEQ 359      74.762  71.432  64.884  1.00  0.00           C
ATOM   7499  C37 POPEQ 359      75.842  70.882  63.944  1.00  0.00           C
ATOM   7502  C38 POPEQ 359      75.762  71.412  62.504  1.00  0.00           C
ATOM   7505  C39 POPEQ 359      74.632  70.812  61.664  1.00  0.00           C
ATOM   7508 0C31 POPEQ 359      74.942  70.982  60.174  1.00  0.00           C
ATOM   7511 1C31 POPEQ 359      73.922  70.322  59.244  1.00  0.00           C
ATOM   7514 2C31 POPEQ 359      74.282  70.532  57.774  1.00  0.00           C
ATOM   7517 3C31 POPEQ 359      73.292  69.852  56.824  1.00  0.00           C
ATOM   7520 4C31 POPEQ 359      73.672  70.042  55.344  1.00  0.00           C
ATOM   7523 5C31 POPEQ 359      72.502  69.752  54.394  1.00  0.00           C
ATOM   7526 6C31 POPEQ 359      72.932  69.562  52.944  1.00  0.00           C
ATOM   7530  NH3 POPER 360      22.262  79.582  74.614  1.00  0.00           N
ATOM   7534  C12 POPER 360      21.572  78.242  74.484  1.00  0.00           C
ATOM   7537  C11 POPER 360      22.272  77.372  73.434  1.00  0.00           C
ATOM   7540  P   POPER 360      24.622  76.872  74.554  1.00  0.00           P
ATOM   7541  O13 POPER 360      24.582  78.302  74.964  1.00  0.00           O
ATOM   7542  O14 POPER 360      25.022  75.832  75.534  1.00  0.00           O
ATOM   7543  O11 POPER 360      25.552  76.752  73.294  1.00  0.00           O
ATOM   7544  O12 POPER 360      23.182  76.472  74.044  1.00  0.00           O
ATOM   7545  C1  POPER 360      25.222  75.952  72.164  1.00  0.00           C
ATOM   7548  C2  POPER 360      25.892  76.512  70.894  1.00  0.00           C
ATOM   7550  O21 POPER 360      24.872  76.532  69.874  1.00  0.00           O
ATOM   7551  C21 POPER 360      25.052  77.452  68.954  1.00  0.00           C
ATOM   7552  O22 POPER 360      25.862  78.352  68.974  1.00  0.00           O
ATOM   7553  C22 POPER 360      24.102  77.122  67.794  1.00  0.00           C
ATOM   7556  C3  POPER 360      27.132  75.662  70.474  1.00  0.00           C
ATOM   7559  O31 POPER 360      27.872  76.212  69.354  1.00  0.00           O
ATOM   7560  C31 POPER 360      28.572  75.332  68.634  1.00  0.00           C
ATOM   7561  O32 POPER 360      28.532  74.122  68.774  1.00  0.00           O
ATOM   7562  C32 POPER 360      29.472  76.062  67.634  1.00  0.00           C
ATOM   7565  C23 POPER 360      24.282  78.002  66.534  1.00  0.00           C
ATOM   7568  C24 POPER 360      23.622  77.372  65.294  1.00  0.00           C
ATOM   7571  C25 POPER 360      23.662  78.262  64.044  1.00  0.00           C
ATOM   7574  C26 POPER 360      25.012  78.232  63.334  1.00  0.00           C
ATOM   7577  C27 POPER 360      25.102  79.232  62.164  1.00  0.00           C
ATOM   7580  C28 POPER 360      24.242  78.872  60.944  1.00  0.00           C
ATOM   7583  C29 POPER 360      24.622  79.692  59.734  1.00  0.00           C
ATOM   7585 0C21 POPER 360      23.802  80.302  58.864  1.00  0.00           C
ATOM   7587 1C21 POPER 360      22.292  80.332  58.894  1.00  0.00           C
ATOM   7590 2C21 POPER 360      21.702  81.742  58.694  1.00  0.00           C
ATOM   7593 3C21 POPER 360      22.012  82.362  57.324  1.00  0.00           C
ATOM   7596 4C21 POPER 360      23.142  83.412  57.364  1.00  0.00           C
ATOM   7599 5C21 POPER 360      23.552  83.942  55.984  1.00  0.00           C
ATOM   7602 6C21 POPER 360      22.402  84.622  55.234  1.00  0.00           C
ATOM   7605 7C21 POPER 360      22.892  85.502  54.074  1.00  0.00           C
ATOM   7608 8C21 POPER 360      21.762  86.222  53.344  1.00  0.00           C
ATOM   7612  C33 POPER 360      28.922  76.112  66.184  1.00  0.00           C
ATOM   7615  C34 POPER 360      28.632  77.542  65.714  1.00  0.00           C
ATOM   7618  C35 POPER 360      28.802  77.772  64.194  1.00  0.00           C
ATOM   7621  C36 POPER 360      30.262  77.722  63.694  1.00  0.00           C
ATOM   7624  C37 POPER 360      30.652  78.872  62.734  1.00  0.00           C
ATOM   7627  C38 POPER 360      32.152  78.852  62.364  1.00  0.00           C
ATOM   7630  C39 POPER 360      32.482  79.312  60.934  1.00  0.00           C
ATOM   7633 0C31 POPER 360      32.562  78.152  59.914  1.00  0.00           C
ATOM   7636 1C31 POPER 360      33.062  78.582  58.524  1.00  0.00           C
ATOM   7639 2C31 POPER 360      33.052  77.462  57.464  1.00  0.00           C
ATOM   7642 3C31 POPER 360      34.012  76.302  57.734  1.00  0.00           C
ATOM   7645 4C31 POPER 360      34.122  75.332  56.544  1.00  0.00           C
ATOM   7648 5C31 POPER 360      34.932  74.072  56.864  1.00  0.00           C
ATOM   7651 6C31 POPER 360      35.102  73.142  55.654  1.00  0.00           C
ATOM   7655  NH3 POPES 361     109.092  69.712  37.724  1.00  0.00           N
ATOM   7659  C12 POPES 361     108.432  69.232  36.464  1.00  0.00           C
ATOM   7662  C11 POPES 361     108.782  67.782  36.134  1.00  0.00           C
ATOM   7665  P   POPES 361     111.412  67.742  35.634  1.00  0.00           P
ATOM   7666  O13 POPES 361     111.782  66.382  36.074  1.00  0.00           O
ATOM   7667  O14 POPES 361     112.222  68.392  34.584  1.00  0.00           O
ATOM   7668  O11 POPES 361     111.382  68.642  36.934  1.00  0.00           O
ATOM   7669  O12 POPES 361     109.892  67.692  35.254  1.00  0.00           O
ATOM   7670  C1  POPES 361     112.462  68.582  37.874  1.00  0.00           C
ATOM   7673  C2  POPES 361     111.942  68.752  39.324  1.00  0.00           C
ATOM   7675  O21 POPES 361     113.032  68.562  40.214  1.00  0.00           O
ATOM   7676  C21 POPES 361     112.782  68.872  41.484  1.00  0.00           C
ATOM   7677  O22 POPES 361     111.832  69.532  41.874  1.00  0.00           O
ATOM   7678  C22 POPES 361     113.782  68.122  42.354  1.00  0.00           C
ATOM   7681  C3  POPES 361     110.792  67.742  39.664  1.00  0.00           C
ATOM   7684  O31 POPES 361     109.692  68.442  40.254  1.00  0.00           O
ATOM   7685  C31 POPES 361     109.282  68.282  41.534  1.00  0.00           C
ATOM   7686  O32 POPES 361     108.612  69.122  42.114  1.00  0.00           O
ATOM   7687  C32 POPES 361     109.722  66.962  42.184  1.00  0.00           C
ATOM   7690  C23 POPES 361     113.712  68.372  43.884  1.00  0.00           C
ATOM   7693  C24 POPES 361     114.792  69.322  44.414  1.00  0.00           C
ATOM   7696  C25 POPES 361     114.792  69.522  45.934  1.00  0.00           C
ATOM   7699  C26 POPES 361     115.622  70.742  46.354  1.00  0.00           C
ATOM   7702  C27 POPES 361     115.222  71.302  47.734  1.00  0.00           C
ATOM   7705  C28 POPES 361     116.062  70.722  48.884  1.00  0.00           C
ATOM   7708  C29 POPES 361     115.282  70.762  50.184  1.00  0.00           C
ATOM   7710 0C21 POPES 361     114.832  69.702  50.874  1.00  0.00           C
ATOM   7712 1C21 POPES 361     115.042  68.242  50.554  1.00  0.00           C
ATOM   7715 2C21 POPES 361     115.512  67.482  51.804  1.00  0.00           C
ATOM   7718 3C21 POPES 361     116.022  66.062  51.494  1.00  0.00           C
ATOM   7721 4C21 POPES 361     116.382  65.302  52.784  1.00  0.00           C
ATOM   7724 5C21 POPES 361     117.062  63.952  52.534  1.00  0.00           C
ATOM   7727 6C21 POPES 361     117.862  63.472  53.754  1.00  0.00           C
ATOM   7730 7C21 POPES 361     118.522  62.112  53.534  1.00  0.00           C
ATOM   7733 8C21 POPES 361     119.392  61.652  54.704  1.00  0.00           C
ATOM   7737  C33 POPES 361     108.822  66.642  43.394  1.00  0.00           C
ATOM   7740  C34 POPES 361     109.292  65.452  44.224  1.00  0.00           C
ATOM   7743  C35 POPES 361     108.422  65.302  45.484  1.00  0.00           C
ATOM   7746  C36 POPES 361     109.112  65.772  46.764  1.00  0.00           C
ATOM   7749  C37 POPES 361     108.132  65.912  47.934  1.00  0.00           C
ATOM   7752  C38 POPES 361     108.782  65.962  49.324  1.00  0.00           C
ATOM   7755  C39 POPES 361     109.482  64.642  49.704  1.00  0.00           C
ATOM   7758 0C31 POPES 361     109.722  64.512  51.214  1.00  0.00           C
ATOM   7761 1C31 POPES 361     110.512  65.682  51.824  1.00  0.00           C
ATOM   7764 2C31 POPES 361     110.932  65.402  53.274  1.00  0.00           C
ATOM   7767 3C31 POPES 361     111.842  66.482  53.874  1.00  0.00           C
ATOM   7770 4C31 POPES 361     112.802  65.912  54.924  1.00  0.00           C
ATOM   7773 5C31 POPES 361     113.752  66.952  55.524  1.00  0.00           C
ATOM   7776 6C31 POPES 361     114.812  66.332  56.444  1.00  0.00           C
ATOM   7780  NH3 POPET 362      10.312  44.702  75.874  1.00  0.00           N
ATOM   7784  C12 POPET 362      10.262  44.662  77.374  1.00  0.00           C
ATOM   7787  C11 POPET 362       9.392  43.492  77.854  1.00  0.00           C
ATOM   7790  P   POPET 362       9.322  40.902  77.384  1.00  0.00           P
ATOM   7791  O13 POPET 362      10.002  39.852  78.154  1.00  0.00           O
ATOM   7792  O14 POPET 362       7.862  41.042  77.574  1.00  0.00           O
ATOM   7793  O11 POPET 362       9.652  40.702  75.854  1.00  0.00           O
ATOM   7794  O12 POPET 362      10.072  42.262  77.664  1.00  0.00           O
ATOM   7795  C1  POPET 362      11.032  40.882  75.464  1.00  0.00           C
ATOM   7798  C2  POPET 362      11.242  40.732  73.944  1.00  0.00           C
ATOM   7800  O21 POPET 362      10.492  41.762  73.264  1.00  0.00           O
ATOM   7801  C21 POPET 362      11.132  42.322  72.254  1.00  0.00           C
ATOM   7802  O22 POPET 362      12.342  42.342  72.084  1.00  0.00           O
ATOM   7803  C22 POPET 362      10.072  42.882  71.314  1.00  0.00           C
ATOM   7806  C3  POPET 362      10.762  39.362  73.424  1.00  0.00           C
ATOM   7809  O31 POPET 362      11.122  39.182  72.044  1.00  0.00           O
ATOM   7810  C31 POPET 362      12.322  38.652  71.834  1.00  0.00           C
ATOM   7811  O32 POPET 362      13.082  38.232  72.694  1.00  0.00           O
ATOM   7812  C32 POPET 362      12.612  38.572  70.334  1.00  0.00           C
ATOM   7815  C23 POPET 362      10.562  43.972  70.344  1.00  0.00           C
ATOM   7818  C24 POPET 362       9.442  44.362  69.364  1.00  0.00           C
ATOM   7821  C25 POPET 362       9.782  45.612  68.544  1.00  0.00           C
ATOM   7824  C26 POPET 362       9.232  45.572  67.104  1.00  0.00           C
ATOM   7827  C27 POPET 362       7.742  45.242  67.004  1.00  0.00           C
ATOM   7830  C28 POPET 362       7.192  45.332  65.564  1.00  0.00           C
ATOM   7833  C29 POPET 362       8.012  44.522  64.584  1.00  0.00           C
ATOM   7835 0C21 POPET 362       8.072  44.742  63.264  1.00  0.00           C
ATOM   7837 1C21 POPET 362       7.262  45.772  62.524  1.00  0.00           C
ATOM   7840 2C21 POPET 362       8.022  47.082  62.254  1.00  0.00           C
ATOM   7843 3C21 POPET 362       7.022  48.232  62.074  1.00  0.00           C
ATOM   7846 4C21 POPET 362       7.502  49.342  61.144  1.00  0.00           C
ATOM   7849 5C21 POPET 362       6.342  50.252  60.714  1.00  0.00           C
ATOM   7852 6C21 POPET 362       5.632  49.702  59.464  1.00  0.00           C
ATOM   7855 7C21 POPET 362       4.292  50.372  59.184  1.00  0.00           C
ATOM   7858 8C21 POPET 362       3.722  50.022  57.804  1.00  0.00           C
ATOM   7862  C33 POPET 362      13.072  39.892  69.684  1.00  0.00           C
ATOM   7865  C34 POPET 362      11.912  40.742  69.164  1.00  0.00           C
ATOM   7868  C35 POPET 362      11.272  40.282  67.844  1.00  0.00           C
ATOM   7871  C36 POPET 362      12.062  40.682  66.584  1.00  0.00           C
ATOM   7874  C37 POPET 362      11.482  40.032  65.324  1.00  0.00           C
ATOM   7877  C38 POPET 362      12.102  40.522  64.004  1.00  0.00           C
ATOM   7880  C39 POPET 362      11.452  39.842  62.774  1.00  0.00           C
ATOM   7883 0C31 POPET 362      12.002  40.302  61.414  1.00  0.00           C
ATOM   7886 1C31 POPET 362      11.172  39.722  60.254  1.00  0.00           C
ATOM   7889 2C31 POPET 362      11.762  39.972  58.864  1.00  0.00           C
ATOM   7892 3C31 POPET 362      11.062  39.152  57.754  1.00  0.00           C
ATOM   7895 4C31 POPET 362      10.382  40.012  56.674  1.00  0.00           C
ATOM   7898 5C31 POPET 362       9.672  39.152  55.614  1.00  0.00           C
ATOM   7901 6C31 POPET 362       9.052  39.962  54.474  1.00  0.00           C
ATOM   7905  NH3 POPEU 363      33.262  70.462  28.534  1.00  0.00           N
ATOM   7909  C12 POPEU 363      33.562  69.022  28.754  1.00  0.00           C
ATOM   7912  C11 POPEU 363      32.232  68.302  28.974  1.00  0.00           C
ATOM   7915  P   POPEU 363      31.202  66.082  29.694  1.00  0.00           P
ATOM   7916  O13 POPEU 363      30.142  66.212  28.684  1.00  0.00           O
ATOM   7917  O14 POPEU 363      31.572  64.712  30.084  1.00  0.00           O
ATOM   7918  O11 POPEU 363      30.732  66.862  30.964  1.00  0.00           O
ATOM   7919  O12 POPEU 363      32.472  66.912  29.224  1.00  0.00           O
ATOM   7920  C1  POPEU 363      31.502  66.992  32.144  1.00  0.00           C
ATOM   7923  C2  POPEU 363      30.532  66.862  33.324  1.00  0.00           C
ATOM   7925  O21 POPEU 363      31.292  66.842  34.544  1.00  0.00           O
ATOM   7926  C21 POPEU 363      30.622  67.362  35.554  1.00  0.00           C
ATOM   7927  O22 POPEU 363      29.582  67.982  35.474  1.00  0.00           O
ATOM   7928  C22 POPEU 363      31.312  67.012  36.854  1.00  0.00           C
ATOM   7931  C3  POPEU 363      29.662  65.572  33.194  1.00  0.00           C
ATOM   7934  O31 POPEU 363      28.952  65.302  34.424  1.00  0.00           O
ATOM   7935  C31 POPEU 363      29.152  64.112  34.964  1.00  0.00           C
ATOM   7936  O32 POPEU 363      29.642  63.142  34.424  1.00  0.00           O
ATOM   7937  C32 POPEU 363      28.642  64.132  36.414  1.00  0.00           C
ATOM   7940  C23 POPEU 363      30.362  67.372  38.014  1.00  0.00           C
ATOM   7943  C24 POPEU 363      30.672  66.692  39.334  1.00  0.00           C
ATOM   7946  C25 POPEU 363      32.082  66.872  39.884  1.00  0.00           C
ATOM   7949  C26 POPEU 363      32.152  66.662  41.404  1.00  0.00           C
ATOM   7952  C27 POPEU 363      31.632  67.872  42.204  1.00  0.00           C
ATOM   7955  C28 POPEU 363      31.612  67.602  43.714  1.00  0.00           C
ATOM   7958  C29 POPEU 363      31.222  68.832  44.484  1.00  0.00           C
ATOM   7960 0C21 POPEU 363      31.122  68.922  45.824  1.00  0.00           C
ATOM   7962 1C21 POPEU 363      31.382  67.812  46.814  1.00  0.00           C
ATOM   7965 2C21 POPEU 363      32.742  68.012  47.504  1.00  0.00           C
ATOM   7968 3C21 POPEU 363      32.992  67.052  48.684  1.00  0.00           C
ATOM   7971 4C21 POPEU 363      34.242  67.462  49.474  1.00  0.00           C
ATOM   7974 5C21 POPEU 363      34.472  66.642  50.764  1.00  0.00           C
ATOM   7977 6C21 POPEU 363      35.332  65.392  50.554  1.00  0.00           C
ATOM   7980 7C21 POPEU 363      35.592  64.642  51.864  1.00  0.00           C
ATOM   7983 8C21 POPEU 363      36.582  63.482  51.734  1.00  0.00           C
ATOM   7987  C33 POPEU 363      28.572  62.682  36.924  1.00  0.00           C
ATOM   7990  C34 POPEU 363      27.812  62.482  38.234  1.00  0.00           C
ATOM   7993  C35 POPEU 363      27.752  61.002  38.634  1.00  0.00           C
ATOM   7996  C36 POPEU 363      29.112  60.422  39.034  1.00  0.00           C
ATOM   7999  C37 POPEU 363      29.032  58.942  39.424  1.00  0.00           C
ATOM   8002  C38 POPEU 363      30.332  58.422  40.044  1.00  0.00           C
ATOM   8005  C39 POPEU 363      30.182  56.982  40.564  1.00  0.00           C
ATOM   8008 0C31 POPEU 363      31.392  56.482  41.354  1.00  0.00           C
ATOM   8011 1C31 POPEU 363      31.102  55.112  41.994  1.00  0.00           C
ATOM   8014 2C31 POPEU 363      32.302  54.452  42.674  1.00  0.00           C
ATOM   8017 3C31 POPEU 363      32.592  54.982  44.084  1.00  0.00           C
ATOM   8020 4C31 POPEU 363      33.332  53.932  44.944  1.00  0.00           C
ATOM   8023 5C31 POPEU 363      33.662  54.452  46.344  1.00  0.00           C
ATOM   8026 6C31 POPEU 363      34.282  53.382  47.254  1.00  0.00           C
ATOM   8030  NH3 POPEV 364      73.912  95.542  73.124  1.00  0.00           N
ATOM   8034  C12 POPEV 364      74.372  96.942  73.314  1.00  0.00           C
ATOM   8037  C11 POPEV 364      75.382  97.032  74.484  1.00  0.00           C
ATOM   8040  P   POPEV 364      77.602  95.532  74.634  1.00  0.00           P
ATOM   8041  O13 POPEV 364      78.352  96.142  75.754  1.00  0.00           O
ATOM   8042  O14 POPEV 364      77.832  94.102  74.374  1.00  0.00           O
ATOM   8043  O11 POPEV 364      78.022  96.362  73.354  1.00  0.00           O
ATOM   8044  O12 POPEV 364      76.042  95.792  74.744  1.00  0.00           O
ATOM   8045  C1  POPEV 364      77.552  96.062  72.034  1.00  0.00           C
ATOM   8048  C2  POPEV 364      78.602  95.312  71.154  1.00  0.00           C
ATOM   8050  O21 POPEV 364      78.612  95.812  69.804  1.00  0.00           O
ATOM   8051  C21 POPEV 364      77.502  95.642  69.084  1.00  0.00           C
ATOM   8052  O22 POPEV 364      76.472  95.132  69.494  1.00  0.00           O
ATOM   8053  C22 POPEV 364      77.762  96.122  67.664  1.00  0.00           C
ATOM   8056  C3  POPEV 364      78.512  93.742  71.184  1.00  0.00           C
ATOM   8059  O31 POPEV 364      79.802  93.142  70.924  1.00  0.00           O
ATOM   8060  C31 POPEV 364      79.992  92.172  70.024  1.00  0.00           C
ATOM   8061  O32 POPEV 364      80.882  91.332  70.134  1.00  0.00           O
ATOM   8062  C32 POPEV 364      79.092  92.242  68.784  1.00  0.00           C
ATOM   8065  C23 POPEV 364      76.942  95.372  66.604  1.00  0.00           C
ATOM   8068  C24 POPEV 364      77.272  95.832  65.174  1.00  0.00           C
ATOM   8071  C25 POPEV 364      76.552  95.042  64.074  1.00  0.00           C
ATOM   8074  C26 POPEV 364      76.922  93.542  64.004  1.00  0.00           C
ATOM   8077  C27 POPEV 364      76.212  92.822  62.844  1.00  0.00           C
ATOM   8080  C28 POPEV 364      77.082  92.772  61.574  1.00  0.00           C
ATOM   8083  C29 POPEV 364      76.282  92.722  60.294  1.00  0.00           C
ATOM   8085 0C21 POPEV 364      76.422  93.542  59.234  1.00  0.00           C
ATOM   8087 1C21 POPEV 364      77.462  94.632  59.084  1.00  0.00           C
ATOM   8090 2C21 POPEV 364      78.342  94.442  57.834  1.00  0.00           C
ATOM   8093 3C21 POPEV 364      79.732  95.062  58.024  1.00  0.00           C
ATOM   8096 4C21 POPEV 364      80.742  94.642  56.954  1.00  0.00           C
ATOM   8099 5C21 POPEV 364      82.112  95.272  57.234  1.00  0.00           C
ATOM   8102 6C21 POPEV 364      83.172  94.972  56.164  1.00  0.00           C
ATOM   8105 7C21 POPEV 364      84.462  95.732  56.474  1.00  0.00           C
ATOM   8108 8C21 POPEV 364      85.622  95.452  55.514  1.00  0.00           C
ATOM   8112  C33 POPEV 364      79.662  91.402  67.604  1.00  0.00           C
ATOM   8115  C34 POPEV 364      78.822  91.542  66.324  1.00  0.00           C
ATOM   8118  C35 POPEV 364      79.442  90.902  65.064  1.00  0.00           C
ATOM   8121  C36 POPEV 364      79.952  89.462  65.234  1.00  0.00           C
ATOM   8124  C37 POPEV 364      80.372  88.772  63.924  1.00  0.00           C
ATOM   8127  C38 POPEV 364      79.282  87.912  63.254  1.00  0.00           C
ATOM   8130  C39 POPEV 364      78.232  88.722  62.484  1.00  0.00           C
ATOM   8133 0C31 POPEV 364      77.262  87.852  61.664  1.00  0.00           C
ATOM   8136 1C31 POPEV 364      76.332  88.702  60.794  1.00  0.00           C
ATOM   8139 2C31 POPEV 364      75.542  87.892  59.754  1.00  0.00           C
ATOM   8142 3C31 POPEV 364      75.242  88.722  58.494  1.00  0.00           C
ATOM   8145 4C31 POPEV 364      74.672  87.892  57.334  1.00  0.00           C
ATOM   8148 5C31 POPEV 364      74.262  88.762  56.134  1.00  0.00           C
ATOM   8151 6C31 POPEV 364      74.232  88.022  54.794  1.00  0.00           C
ATOM   8155  NH3 POPEW 365      46.482   8.162  77.544  1.00  0.00           N
ATOM   8159  C12 POPEW 365      45.652   9.402  77.424  1.00  0.00           C
ATOM   8162  C11 POPEW 365      44.982   9.792  78.734  1.00  0.00           C
ATOM   8165  P   POPEW 365      42.562  10.652  78.164  1.00  0.00           P
ATOM   8166  O13 POPEW 365      41.912   9.732  79.114  1.00  0.00           O
ATOM   8167  O14 POPEW 365      41.932  11.962  77.924  1.00  0.00           O
ATOM   8168  O11 POPEW 365      42.652   9.852  76.784  1.00  0.00           O
ATOM   8169  O12 POPEW 365      44.092  10.872  78.514  1.00  0.00           O
ATOM   8170  C1  POPEW 365      41.682  10.162  75.784  1.00  0.00           C
ATOM   8173  C2  POPEW 365      41.862   9.292  74.514  1.00  0.00           C
ATOM   8175  O21 POPEW 365      41.642  10.142  73.384  1.00  0.00           O
ATOM   8176  C21 POPEW 365      42.702  10.532  72.714  1.00  0.00           C
ATOM   8177  O22 POPEW 365      43.862  10.312  72.984  1.00  0.00           O
ATOM   8178  C22 POPEW 365      42.202  11.292  71.484  1.00  0.00           C
ATOM   8181  C3  POPEW 365      40.832   8.122  74.434  1.00  0.00           C
ATOM   8184  O31 POPEW 365      40.762   7.502  73.124  1.00  0.00           O
ATOM   8185  C31 POPEW 365      41.462   6.372  72.994  1.00  0.00           C
ATOM   8186  O32 POPEW 365      42.042   5.812  73.914  1.00  0.00           O
ATOM   8187  C32 POPEW 365      41.432   5.932  71.534  1.00  0.00           C
ATOM   8190  C23 POPEW 365      42.312  10.422  70.224  1.00  0.00           C
ATOM   8193  C24 POPEW 365      42.142  11.212  68.914  1.00  0.00           C
ATOM   8196  C25 POPEW 365      43.212  12.302  68.764  1.00  0.00           C
ATOM   8199  C26 POPEW 365      43.372  12.862  67.344  1.00  0.00           C
ATOM   8202  C27 POPEW 365      44.432  13.972  67.354  1.00  0.00           C
ATOM   8205  C28 POPEW 365      44.422  14.892  66.124  1.00  0.00           C
ATOM   8208  C29 POPEW 365      43.192  15.752  66.094  1.00  0.00           C
ATOM   8210 0C21 POPEW 365      42.462  16.072  65.014  1.00  0.00           C
ATOM   8212 1C21 POPEW 365      42.762  15.682  63.594  1.00  0.00           C
ATOM   8215 2C21 POPEW 365      43.042  16.922  62.734  1.00  0.00           C
ATOM   8218 3C21 POPEW 365      43.472  16.522  61.324  1.00  0.00           C
ATOM   8221 4C21 POPEW 365      43.802  17.722  60.444  1.00  0.00           C
ATOM   8224 5C21 POPEW 365      42.582  18.582  60.084  1.00  0.00           C
ATOM   8227 6C21 POPEW 365      42.972  19.762  59.194  1.00  0.00           C
ATOM   8230 7C21 POPEW 365      42.142  19.802  57.924  1.00  0.00           C
ATOM   8233 8C21 POPEW 365      42.582  20.862  56.914  1.00  0.00           C
ATOM   8237  C33 POPEW 365      42.092   4.552  71.264  1.00  0.00           C
ATOM   8240  C34 POPEW 365      42.552   4.342  69.804  1.00  0.00           C
ATOM   8243  C35 POPEW 365      41.452   4.222  68.734  1.00  0.00           C
ATOM   8246  C36 POPEW 365      40.642   5.502  68.514  1.00  0.00           C
ATOM   8249  C37 POPEW 365      40.272   5.782  67.054  1.00  0.00           C
ATOM   8252  C38 POPEW 365      39.452   7.072  66.964  1.00  0.00           C
ATOM   8255  C39 POPEW 365      39.502   7.752  65.584  1.00  0.00           C
ATOM   8258 0C31 POPEW 365      40.062   9.182  65.684  1.00  0.00           C
ATOM   8261 1C31 POPEW 365      40.252   9.812  64.304  1.00  0.00           C
ATOM   8264 2C31 POPEW 365      40.872  11.212  64.364  1.00  0.00           C
ATOM   8267 3C31 POPEW 365      40.852  11.922  63.004  1.00  0.00           C
ATOM   8270 4C31 POPEW 365      41.522  11.122  61.874  1.00  0.00           C
ATOM   8273 5C31 POPEW 365      41.182  11.642  60.484  1.00  0.00           C
ATOM   8276 6C31 POPEW 365      41.502  10.642  59.374  1.00  0.00           C
ATOM   8280  NH3 POPEX 366      56.662  36.582  75.914  1.00  0.00           N
ATOM   8284  C12 POPEX 366      56.212  35.152  76.024  1.00  0.00           C
ATOM   8287  C11 POPEX 366      55.392  34.762  74.784  1.00  0.00           C
ATOM   8290  P   POPEX 366      54.732  32.312  75.494  1.00  0.00           P
ATOM   8291  O13 POPEX 366      55.392  32.282  76.814  1.00  0.00           O
ATOM   8292  O14 POPEX 366      53.552  31.442  75.314  1.00  0.00           O
ATOM   8293  O11 POPEX 366      55.822  31.922  74.404  1.00  0.00           O
ATOM   8294  O12 POPEX 366      54.392  33.802  75.114  1.00  0.00           O
ATOM   8295  C1  POPEX 366      55.382  31.752  73.054  1.00  0.00           C
ATOM   8298  C2  POPEX 366      56.552  31.262  72.164  1.00  0.00           C
ATOM   8300  O21 POPEX 366      56.222  31.422  70.774  1.00  0.00           O
ATOM   8301  C21 POPEX 366      55.302  30.672  70.234  1.00  0.00           C
ATOM   8302  O22 POPEX 366      54.532  29.902  70.804  1.00  0.00           O
ATOM   8303  C22 POPEX 366      55.412  30.822  68.704  1.00  0.00           C
ATOM   8306  C3  POPEX 366      57.042  29.822  72.544  1.00  0.00           C
ATOM   8309  O31 POPEX 366      57.362  28.982  71.414  1.00  0.00           O
ATOM   8310  C31 POPEX 366      58.522  29.142  70.814  1.00  0.00           C
ATOM   8311  O32 POPEX 366      59.392  29.932  71.134  1.00  0.00           O
ATOM   8312  C32 POPEX 366      58.582  28.132  69.654  1.00  0.00           C
ATOM   8315  C23 POPEX 366      54.132  30.402  67.974  1.00  0.00           C
ATOM   8318  C24 POPEX 366      54.142  30.672  66.464  1.00  0.00           C
ATOM   8321  C25 POPEX 366      54.912  29.652  65.624  1.00  0.00           C
ATOM   8324  C26 POPEX 366      54.582  29.792  64.124  1.00  0.00           C
ATOM   8327  C27 POPEX 366      55.222  28.712  63.244  1.00  0.00           C
ATOM   8330  C28 POPEX 366      54.692  28.772  61.804  1.00  0.00           C
ATOM   8333  C29 POPEX 366      55.232  27.642  60.964  1.00  0.00           C
ATOM   8335 0C21 POPEX 366      55.822  27.752  59.764  1.00  0.00           C
ATOM   8337 1C21 POPEX 366      56.022  29.022  58.974  1.00  0.00           C
ATOM   8340 2C21 POPEX 366      55.832  28.802  57.464  1.00  0.00           C
ATOM   8343 3C21 POPEX 366      57.032  28.092  56.804  1.00  0.00           C
ATOM   8346 4C21 POPEX 366      56.702  27.592  55.394  1.00  0.00           C
ATOM   8349 5C21 POPEX 366      57.932  27.082  54.644  1.00  0.00           C
ATOM   8352 6C21 POPEX 366      58.412  25.712  55.124  1.00  0.00           C
ATOM   8355 7C21 POPEX 366      59.732  25.332  54.464  1.00  0.00           C
ATOM   8358 8C21 POPEX 366      60.182  23.912  54.774  1.00  0.00           C
ATOM   8362  C33 POPEX 366      59.612  28.482  68.554  1.00  0.00           C
ATOM   8365  C34 POPEX 366      61.042  28.092  68.924  1.00  0.00           C
ATOM   8368  C35 POPEX 366      61.352  26.582  68.904  1.00  0.00           C
ATOM   8371  C36 POPEX 366      61.512  26.002  67.494  1.00  0.00           C
ATOM   8374  C37 POPEX 366      62.092  24.572  67.554  1.00  0.00           C
ATOM   8377  C38 POPEX 366      62.062  23.792  66.224  1.00  0.00           C
ATOM   8380  C39 POPEX 366      63.142  24.202  65.214  1.00  0.00           C
ATOM   8383 0C31 POPEX 366      62.702  25.302  64.244  1.00  0.00           C
ATOM   8386 1C31 POPEX 366      63.782  25.682  63.224  1.00  0.00           C
ATOM   8389 2C31 POPEX 366      63.212  26.592  62.134  1.00  0.00           C
ATOM   8392 3C31 POPEX 366      64.272  27.282  61.254  1.00  0.00           C
ATOM   8395 4C31 POPEX 366      65.192  26.312  60.504  1.00  0.00           C
ATOM   8398 5C31 POPEX 366      66.232  27.042  59.644  1.00  0.00           C
ATOM   8401 6C31 POPEX 366      67.392  26.142  59.214  1.00  0.00           C
ATOM   8405  NH3 POPEY 367     108.692  48.722  36.504  1.00  0.00           N
ATOM   8409  C12 POPEY 367     108.922  48.492  35.034  1.00  0.00           C
ATOM   8412  C11 POPEY 367     109.422  47.062  34.734  1.00  0.00           C
ATOM   8415  P   POPEY 367     111.892  46.812  35.474  1.00  0.00           P
ATOM   8416  O13 POPEY 367     112.232  46.492  34.064  1.00  0.00           O
ATOM   8417  O14 POPEY 367     112.192  48.182  35.934  1.00  0.00           O
ATOM   8418  O11 POPEY 367     112.522  45.772  36.494  1.00  0.00           O
ATOM   8419  O12 POPEY 367     110.352  46.592  35.714  1.00  0.00           O
ATOM   8420  C1  POPEY 367     112.062  45.802  37.854  1.00  0.00           C
ATOM   8423  C2  POPEY 367     112.432  44.462  38.554  1.00  0.00           C
ATOM   8425  O21 POPEY 367     111.682  44.072  39.744  1.00  0.00           O
ATOM   8426  C21 POPEY 367     110.712  44.782  40.344  1.00  0.00           C
ATOM   8427  O22 POPEY 367     110.252  45.852  40.014  1.00  0.00           O
ATOM   8428  C22 POPEY 367     110.212  43.982  41.574  1.00  0.00           C
ATOM   8431  C3  POPEY 367     113.992  44.252  38.724  1.00  0.00           C
ATOM   8434  O31 POPEY 367     114.492  44.392  40.084  1.00  0.00           O
ATOM   8435  C31 POPEY 367     114.512  43.272  40.814  1.00  0.00           C
ATOM   8436  O32 POPEY 367     114.312  42.152  40.394  1.00  0.00           O
ATOM   8437  C32 POPEY 367     114.842  43.582  42.284  1.00  0.00           C
ATOM   8440  C23 POPEY 367     110.782  44.452  42.954  1.00  0.00           C
ATOM   8443  C24 POPEY 367     110.152  45.732  43.524  1.00  0.00           C
ATOM   8446  C25 POPEY 367     110.892  46.322  44.744  1.00  0.00           C
ATOM   8449  C26 POPEY 367     110.702  45.552  46.064  1.00  0.00           C
ATOM   8452  C27 POPEY 367     111.112  46.372  47.304  1.00  0.00           C
ATOM   8455  C28 POPEY 367     111.362  45.532  48.584  1.00  0.00           C
ATOM   8458  C29 POPEY 367     110.172  44.792  49.134  1.00  0.00           C
ATOM   8460 0C21 POPEY 367     110.082  44.262  50.364  1.00  0.00           C
ATOM   8462 1C21 POPEY 367     111.162  44.292  51.424  1.00  0.00           C
ATOM   8465 2C21 POPEY 367     110.862  45.282  52.564  1.00  0.00           C
ATOM   8468 3C21 POPEY 367     109.702  44.872  53.494  1.00  0.00           C
ATOM   8471 4C21 POPEY 367     109.382  45.942  54.544  1.00  0.00           C
ATOM   8474 5C21 POPEY 367     109.722  45.542  55.994  1.00  0.00           C
ATOM   8477 6C21 POPEY 367     108.622  44.722  56.674  1.00  0.00           C
ATOM   8480 7C21 POPEY 367     108.742  44.742  58.214  1.00  0.00           C
ATOM   8483 8C21 POPEY 367     107.472  44.322  58.944  1.00  0.00           C
ATOM   8487  C33 POPEY 367     113.912  42.762  43.214  1.00  0.00           C
ATOM   8490  C34 POPEY 367     113.672  43.432  44.574  1.00  0.00           C
ATOM   8493  C35 POPEY 367     114.882  43.422  45.504  1.00  0.00           C
ATOM   8496  C36 POPEY 367     114.552  44.032  46.874  1.00  0.00           C
ATOM   8499  C37 POPEY 367     115.812  44.362  47.684  1.00  0.00           C
ATOM   8502  C38 POPEY 367     115.512  44.802  49.134  1.00  0.00           C
ATOM   8505  C39 POPEY 367     115.662  43.642  50.124  1.00  0.00           C
ATOM   8508 0C31 POPEY 367     115.382  44.062  51.584  1.00  0.00           C
ATOM   8511 1C31 POPEY 367     115.622  42.902  52.564  1.00  0.00           C
ATOM   8514 2C31 POPEY 367     114.942  43.072  53.924  1.00  0.00           C
ATOM   8517 3C31 POPEY 367     115.522  44.212  54.774  1.00  0.00           C
ATOM   8520 4C31 POPEY 367     114.952  44.192  56.204  1.00  0.00           C
ATOM   8523 5C31 POPEY 367     115.672  45.142  57.164  1.00  0.00           C
ATOM   8526 6C31 POPEY 367     114.892  45.422  58.444  1.00  0.00           C
ATOM   8530  NH3 POPEZ 368      12.752  93.512  27.024  1.00  0.00           N
ATOM   8534  C12 POPEZ 368      12.952  94.162  25.674  1.00  0.00           C
ATOM   8537  C11 POPEZ 368      13.182  95.682  25.774  1.00  0.00           C
ATOM   8540  P   POPEZ 368      14.672  97.332  24.324  1.00  0.00           P
ATOM   8541  O13 POPEZ 368      15.912  96.712  23.804  1.00  0.00           O
ATOM   8542  O14 POPEZ 368      14.122  98.442  23.504  1.00  0.00           O
ATOM   8543  O11 POPEZ 368      14.892  97.832  25.814  1.00  0.00           O
ATOM   8544  O12 POPEZ 368      13.542  96.232  24.494  1.00  0.00           O
ATOM   8545  C1  POPEZ 368      13.932  98.672  26.474  1.00  0.00           C
ATOM   8548  C2  POPEZ 368      14.182  98.712  28.004  1.00  0.00           C
ATOM   8550  O21 POPEZ 368      13.352  99.762  28.514  1.00  0.00           O
ATOM   8551  C21 POPEZ 368      12.932  99.642  29.754  1.00  0.00           C
ATOM   8552  O22 POPEZ 368      13.032  98.652  30.454  1.00  0.00           O
ATOM   8553  C22 POPEZ 368      12.332 100.962  30.204  1.00  0.00           C
ATOM   8556  C3  POPEZ 368      15.682  99.042  28.274  1.00  0.00           C
ATOM   8559  O31 POPEZ 368      16.002  99.492  29.614  1.00  0.00           O
ATOM   8560  C31 POPEZ 368      16.182  98.522  30.514  1.00  0.00           C
ATOM   8561  O32 POPEZ 368      16.072  97.332  30.274  1.00  0.00           O
ATOM   8562  C32 POPEZ 368      16.662  99.122  31.834  1.00  0.00           C
ATOM   8565  C23 POPEZ 368      13.102 101.562  31.394  1.00  0.00           C
ATOM   8568  C24 POPEZ 368      12.712 103.022  31.614  1.00  0.00           C
ATOM   8571  C25 POPEZ 368      12.422 103.402  33.074  1.00  0.00           C
ATOM   8574  C26 POPEZ 368      13.652 103.562  33.964  1.00  0.00           C
ATOM   8577  C27 POPEZ 368      13.352 104.572  35.074  1.00  0.00           C
ATOM   8580  C28 POPEZ 368      14.362 104.582  36.234  1.00  0.00           C
ATOM   8583  C29 POPEZ 368      13.892 105.572  37.264  1.00  0.00           C
ATOM   8585 0C21 POPEZ 368      14.552 106.652  37.714  1.00  0.00           C
ATOM   8587 1C21 POPEZ 368      15.972 107.062  37.394  1.00  0.00           C
ATOM   8590 2C21 POPEZ 368      16.752 107.392  38.674  1.00  0.00           C
ATOM   8593 3C21 POPEZ 368      16.372 106.532  39.894  1.00  0.00           C
ATOM   8596 4C21 POPEZ 368      17.282 106.782  41.094  1.00  0.00           C
ATOM   8599 5C21 POPEZ 368      16.762 106.162  42.404  1.00  0.00           C
ATOM   8602 6C21 POPEZ 368      15.682 107.042  43.054  1.00  0.00           C
ATOM   8605 7C21 POPEZ 368      15.502 106.772  44.554  1.00  0.00           C
ATOM   8608 8C21 POPEZ 368      14.642 107.832  45.244  1.00  0.00           C
ATOM   8612  C33 POPEZ 368      15.672  99.002  33.014  1.00  0.00           C
ATOM   8615  C34 POPEZ 368      16.142  99.882  34.184  1.00  0.00           C
ATOM   8618  C35 POPEZ 368      15.572  99.532  35.564  1.00  0.00           C
ATOM   8621  C36 POPEZ 368      14.052  99.712  35.674  1.00  0.00           C
ATOM   8624  C37 POPEZ 368      13.492  99.562  37.094  1.00  0.00           C
ATOM   8627  C38 POPEZ 368      13.382  98.112  37.614  1.00  0.00           C
ATOM   8630  C39 POPEZ 368      14.572  97.642  38.474  1.00  0.00           C
ATOM   8633 0C31 POPEZ 368      14.502  98.162  39.924  1.00  0.00           C
ATOM   8636 1C31 POPEZ 368      15.812  98.012  40.714  1.00  0.00           C
ATOM   8639 2C31 POPEZ 368      15.772  98.762  42.054  1.00  0.00           C
ATOM   8642 3C31 POPEZ 368      16.992  98.492  42.964  1.00  0.00           C
ATOM   8645 4C31 POPEZ 368      18.332  98.852  42.314  1.00  0.00           C
ATOM   8648 5C31 POPEZ 368      19.512  98.702  43.284  1.00  0.00           C
ATOM   8651 6C31 POPEZ 368      20.882  98.762  42.594  1.00  0.00           C
ATOM   8655  NH3 POPEa 369     107.932 106.702  73.994  1.00  0.00           N
ATOM   8659  C12 POPEa 369     108.562 107.862  74.704  1.00  0.00           C
ATOM   8662  C11 POPEa 369     107.802 109.152  74.394  1.00  0.00           C
ATOM   8665  P   POPEa 369     109.542 110.952  73.684  1.00  0.00           P
ATOM   8666  O13 POPEa 369     109.962 112.292  74.144  1.00  0.00           O
ATOM   8667  O14 POPEa 369     110.622 110.002  73.344  1.00  0.00           O
ATOM   8668  O11 POPEa 369     108.562 111.082  72.444  1.00  0.00           O
ATOM   8669  O12 POPEa 369     108.612 110.272  74.764  1.00  0.00           O
ATOM   8670  C1  POPEa 369     108.292 112.332  71.814  1.00  0.00           C
ATOM   8673  C2  POPEa 369     109.152 112.482  70.534  1.00  0.00           C
ATOM   8675  O21 POPEa 369     108.582 113.482  69.674  1.00  0.00           O
ATOM   8676  C21 POPEa 369     108.852 114.722  70.054  1.00  0.00           C
ATOM   8677  O22 POPEa 369     109.532 115.022  71.024  1.00  0.00           O
ATOM   8678  C22 POPEa 369     108.222 115.712  69.064  1.00  0.00           C
ATOM   8681  C3  POPEa 369     109.232 111.152  69.744  1.00  0.00           C
ATOM   8684  O31 POPEa 369     110.122 111.242  68.614  1.00  0.00           O
ATOM   8685  C31 POPEa 369     111.402 111.012  68.874  1.00  0.00           C
ATOM   8686  O32 POPEa 369     111.892 110.862  69.984  1.00  0.00           O
ATOM   8687  C32 POPEa 369     112.172 110.952  67.564  1.00  0.00           C
ATOM   8690  C23 POPEa 369     109.172 116.882  68.734  1.00  0.00           C
ATOM   8693  C24 POPEa 369     108.662 117.852  67.654  1.00  0.00           C
ATOM   8696  C25 POPEa 369     108.282 117.222  66.304  1.00  0.00           C
ATOM   8699  C26 POPEa 369     108.472 118.232  65.144  1.00  0.00           C
ATOM   8702  C27 POPEa 369     108.202 117.652  63.744  1.00  0.00           C
ATOM   8705  C28 POPEa 369     108.332 118.682  62.604  1.00  0.00           C
ATOM   8708  C29 POPEa 369     109.722 119.212  62.394  1.00  0.00           C
ATOM   8710 0C21 POPEa 369     110.092 120.052  61.414  1.00  0.00           C
ATOM   8712 1C21 POPEa 369     109.192 120.632  60.344  1.00  0.00           C
ATOM   8715 2C21 POPEa 369     109.172 122.172  60.334  1.00  0.00           C
ATOM   8718 3C21 POPEa 369     108.402 122.812  61.504  1.00  0.00           C
ATOM   8721 4C21 POPEa 369     108.922 124.202  61.884  1.00  0.00           C
ATOM   8724 5C21 POPEa 369     108.632 125.302  60.844  1.00  0.00           C
ATOM   8727 6C21 POPEa 369     109.572 126.512  61.034  1.00  0.00           C
ATOM   8730 7C21 POPEa 369     109.222 127.712  60.144  1.00  0.00           C
ATOM   8733 8C21 POPEa 369     110.382 128.692  60.004  1.00  0.00           C
ATOM   8737  C33 POPEa 369     111.862 109.652  66.804  1.00  0.00           C
ATOM   8740  C34 POPEa 369     112.572 109.532  65.464  1.00  0.00           C
ATOM   8743  C35 POPEa 369     112.172 110.592  64.434  1.00  0.00           C
ATOM   8746  C36 POPEa 369     112.802 110.322  63.064  1.00  0.00           C
ATOM   8749  C37 POPEa 369     114.282 110.692  63.024  1.00  0.00           C
ATOM   8752  C38 POPEa 369     114.982 110.322  61.714  1.00  0.00           C
ATOM   8755  C39 POPEa 369     114.542 111.142  60.494  1.00  0.00           C
ATOM   8758 0C31 POPEa 369     115.442 110.842  59.284  1.00  0.00           C
ATOM   8761 1C31 POPEa 369     115.242 111.792  58.104  1.00  0.00           C
ATOM   8764 2C31 POPEa 369     115.942 111.252  56.844  1.00  0.00           C
ATOM   8767 3C31 POPEa 369     116.112 112.302  55.754  1.00  0.00           C
ATOM   8770 4C31 POPEa 369     116.402 111.702  54.364  1.00  0.00           C
ATOM   8773 5C31 POPEa 369     116.852 112.752  53.334  1.00  0.00           C
ATOM   8776 6C31 POPEa 369     117.092 112.172  51.934  1.00  0.00           C
ATOM   8780  NH3 POPEb 370       9.372  84.012  75.174  1.00  0.00           N
ATOM   8784  C12 POPEb 370       8.412  83.182  75.994  1.00  0.00           C
ATOM   8787  C11 POPEb 370       7.432  82.402  75.114  1.00  0.00           C
ATOM   8790  P   POPEb 370       6.102  80.522  76.424  1.00  0.00           P
ATOM   8791  O13 POPEb 370       7.402  79.922  76.814  1.00  0.00           O
ATOM   8792  O14 POPEb 370       5.042  80.642  77.444  1.00  0.00           O
ATOM   8793  O11 POPEb 370       5.442  79.722  75.224  1.00  0.00           O
ATOM   8794  O12 POPEb 370       6.302  81.982  75.854  1.00  0.00           O
ATOM   8795  C1  POPEb 370       4.772  78.472  75.514  1.00  0.00           C
ATOM   8798  C2  POPEb 370       3.962  77.902  74.304  1.00  0.00           C
ATOM   8800  O21 POPEb 370       3.082  78.912  73.774  1.00  0.00           O
ATOM   8801  C21 POPEb 370       2.582  78.852  72.534  1.00  0.00           C
ATOM   8802  O22 POPEb 370       1.552  79.412  72.194  1.00  0.00           O
ATOM   8803  C22 POPEb 370       3.552  78.182  71.554  1.00  0.00           C
ATOM   8806  C3  POPEb 370       3.112  76.662  74.694  1.00  0.00           C
ATOM   8809  O31 POPEb 370       2.392  76.102  73.564  1.00  0.00           O
ATOM   8810  C31 POPEb 370       2.932  75.002  73.054  1.00  0.00           C
ATOM   8811  O32 POPEb 370       3.892  74.412  73.524  1.00  0.00           O
ATOM   8812  C32 POPEb 370       2.192  74.532  71.804  1.00  0.00           C
ATOM   8815  C23 POPEb 370       3.232  78.352  70.054  1.00  0.00           C
ATOM   8818  C24 POPEb 370       4.492  77.932  69.284  1.00  0.00           C
ATOM   8821  C25 POPEb 370       4.392  78.062  67.764  1.00  0.00           C
ATOM   8824  C26 POPEb 370       3.552  76.942  67.154  1.00  0.00           C
ATOM   8827  C27 POPEb 370       3.642  76.882  65.624  1.00  0.00           C
ATOM   8830  C28 POPEb 370       2.742  75.772  65.064  1.00  0.00           C
ATOM   8833  C29 POPEb 370       3.472  74.732  64.244  1.00  0.00           C
ATOM   8835 0C21 POPEb 370       3.302  74.492  62.924  1.00  0.00           C
ATOM   8837 1C21 POPEb 370       2.372  75.232  62.004  1.00  0.00           C
ATOM   8840 2C21 POPEb 370       3.062  75.712  60.704  1.00  0.00           C
ATOM   8843 3C21 POPEb 370       3.292  74.592  59.684  1.00  0.00           C
ATOM   8846 4C21 POPEb 370       3.332  75.142  58.254  1.00  0.00           C
ATOM   8849 5C21 POPEb 370       3.532  74.062  57.184  1.00  0.00           C
ATOM   8852 6C21 POPEb 370       2.332  73.122  57.024  1.00  0.00           C
ATOM   8855 7C21 POPEb 370       2.532  72.112  55.894  1.00  0.00           C
ATOM   8858 8C21 POPEb 370       1.432  71.062  55.794  1.00  0.00           C
ATOM   8862  C33 POPEb 370       3.172  73.922  70.764  1.00  0.00           C
ATOM   8865  C34 POPEb 370       2.532  72.842  69.874  1.00  0.00           C
ATOM   8868  C35 POPEb 370       1.842  73.382  68.614  1.00  0.00           C
ATOM   8871  C36 POPEb 370       0.372  73.762  68.834  1.00  0.00           C
ATOM   8874  C37 POPEb 370      -0.312  74.072  67.504  1.00  0.00           C
ATOM   8877  C38 POPEb 370      -1.742  74.592  67.654  1.00  0.00           C
ATOM   8880  C39 POPEb 370      -2.502  74.642  66.314  1.00  0.00           C
ATOM   8883 0C31 POPEb 370      -1.852  75.592  65.304  1.00  0.00           C
ATOM   8886 1C31 POPEb 370      -2.292  75.352  63.854  1.00  0.00           C
ATOM   8889 2C31 POPEb 370      -1.282  75.972  62.874  1.00  0.00           C
ATOM   8892 3C31 POPEb 370      -1.892  76.442  61.544  1.00  0.00           C
ATOM   8895 4C31 POPEb 370      -2.682  77.752  61.704  1.00  0.00           C
ATOM   8898 5C31 POPEb 370      -3.132  78.342  60.354  1.00  0.00           C
ATOM   8901 6C31 POPEb 370      -3.772  79.732  60.494  1.00  0.00           C
ATOM   8905  NH3 POPEc 371     120.362  47.302  35.094  1.00  0.00           N
ATOM   8909  C12 POPEc 371     121.552  46.382  35.114  1.00  0.00           C
ATOM   8912  C11 POPEc 371     122.542  46.822  36.204  1.00  0.00           C
ATOM   8915  P   POPEc 371     123.012  44.612  37.534  1.00  0.00           P
ATOM   8916  O13 POPEc 371     124.192  43.792  37.874  1.00  0.00           O
ATOM   8917  O14 POPEc 371     121.822  43.912  37.014  1.00  0.00           O
ATOM   8918  O11 POPEc 371     122.482  45.362  38.834  1.00  0.00           O
ATOM   8919  O12 POPEc 371     123.442  45.772  36.544  1.00  0.00           O
ATOM   8920  C1  POPEc 371     122.962  44.902  40.094  1.00  0.00           C
ATOM   8923  C2  POPEc 371     124.042  45.882  40.584  1.00  0.00           C
ATOM   8925  O21 POPEc 371     124.522  45.562  41.904  1.00  0.00           O
ATOM   8926  C21 POPEc 371     123.672  45.592  42.894  1.00  0.00           C
ATOM   8927  O22 POPEc 371     122.482  45.872  42.824  1.00  0.00           O
ATOM   8928  C22 POPEc 371     124.412  45.122  44.154  1.00  0.00           C
ATOM   8931  C3  POPEc 371     123.602  47.382  40.404  1.00  0.00           C
ATOM   8934  O31 POPEc 371     124.692  48.272  40.624  1.00  0.00           O
ATOM   8935  C31 POPEc 371     124.902  48.672  41.864  1.00  0.00           C
ATOM   8936  O32 POPEc 371     124.162  48.482  42.814  1.00  0.00           O
ATOM   8937  C32 POPEc 371     126.262  49.342  41.914  1.00  0.00           C
ATOM   8940  C23 POPEc 371     124.072  45.952  45.414  1.00  0.00           C
ATOM   8943  C24 POPEc 371     124.732  45.412  46.684  1.00  0.00           C
ATOM   8946  C25 POPEc 371     124.102  44.112  47.214  1.00  0.00           C
ATOM   8949  C26 POPEc 371     124.662  43.682  48.584  1.00  0.00           C
ATOM   8952  C27 POPEc 371     124.152  42.292  49.004  1.00  0.00           C
ATOM   8955  C28 POPEc 371     124.402  41.962  50.494  1.00  0.00           C
ATOM   8958  C29 POPEc 371     123.852  40.622  50.924  1.00  0.00           C
ATOM   8960 0C21 POPEc 371     122.552  40.272  50.954  1.00  0.00           C
ATOM   8962 1C21 POPEc 371     121.392  41.172  50.594  1.00  0.00           C
ATOM   8965 2C21 POPEc 371     120.272  41.192  51.644  1.00  0.00           C
ATOM   8968 3C21 POPEc 371     119.332  39.982  51.594  1.00  0.00           C
ATOM   8971 4C21 POPEc 371     117.902  40.382  51.974  1.00  0.00           C
ATOM   8974 5C21 POPEc 371     116.882  39.252  51.854  1.00  0.00           C
ATOM   8977 6C21 POPEc 371     117.032  38.202  52.954  1.00  0.00           C
ATOM   8980 7C21 POPEc 371     116.012  37.072  52.814  1.00  0.00           C
ATOM   8983 8C21 POPEc 371     116.282  35.952  53.804  1.00  0.00           C
ATOM   8987  C33 POPEc 371     126.262  50.532  42.874  1.00  0.00           C
ATOM   8990  C34 POPEc 371     127.522  51.382  42.724  1.00  0.00           C
ATOM   8993  C35 POPEc 371     127.512  52.572  43.674  1.00  0.00           C
ATOM   8996  C36 POPEc 371     128.712  52.592  44.634  1.00  0.00           C
ATOM   8999  C37 POPEc 371     130.026  52.862  43.904  1.00  0.00           C
ATOM   9002  C38 POPEc 371     131.276  52.872  44.804  1.00  0.00           C
ATOM   9005  C39 POPEc 371     131.206  53.912  45.924  1.00  0.00           C
ATOM   9008 0C31 POPEc 371     130.626  53.392  47.254  1.00  0.00           C
ATOM   9011 1C31 POPEc 371     131.496  52.312  47.914  1.00  0.00           C
ATOM   9014 2C31 POPEc 371     131.086  52.082  49.374  1.00  0.00           C
ATOM   9017 3C31 POPEc 371     132.166  51.402  50.224  1.00  0.00           C
ATOM   9020 4C31 POPEc 371     133.406  52.272  50.484  1.00  0.00           C
ATOM   9023 5C31 POPEc 371     134.496  51.522  51.254  1.00  0.00           C
ATOM   9026 6C31 POPEc 371     135.686  52.392  51.634  1.00  0.00           C
ATOM   9030  NH3 POPEd 372      98.072  58.642  37.344  1.00  0.00           N
ATOM   9034  C12 POPEd 372      98.872  59.392  36.304  1.00  0.00           C
ATOM   9037  C11 POPEd 372      99.012  60.852  36.754  1.00  0.00           C
ATOM   9040  P   POPEd 372     100.162  63.112  36.274  1.00  0.00           P
ATOM   9041  O13 POPEd 372     101.082  63.712  35.304  1.00  0.00           O
ATOM   9042  O14 POPEd 372      98.962  63.902  36.574  1.00  0.00           O
ATOM   9043  O11 POPEd 372     100.982  62.892  37.624  1.00  0.00           O
ATOM   9044  O12 POPEd 372      99.812  61.622  35.834  1.00  0.00           O
ATOM   9045  C1  POPEd 372     100.322  63.212  38.854  1.00  0.00           C
ATOM   9048  C2  POPEd 372     101.352  63.582  39.944  1.00  0.00           C
ATOM   9050  O21 POPEd 372     100.702  63.622  41.224  1.00  0.00           O
ATOM   9051  C21 POPEd 372     100.352  62.472  41.754  1.00  0.00           C
ATOM   9052  O22 POPEd 372     100.582  61.362  41.274  1.00  0.00           O
ATOM   9053  C22 POPEd 372      99.612  62.712  43.064  1.00  0.00           C
ATOM   9056  C3  POPEd 372     101.962  64.972  39.624  1.00  0.00           C
ATOM   9059  O31 POPEd 372     102.472  65.602  40.804  1.00  0.00           O
ATOM   9060  C31 POPEd 372     101.592  66.262  41.544  1.00  0.00           C
ATOM   9061  O32 POPEd 372     100.432  66.492  41.244  1.00  0.00           O
ATOM   9062  C32 POPEd 372     102.262  66.672  42.854  1.00  0.00           C
ATOM   9065  C23 POPEd 372     100.572  62.792  44.264  1.00  0.00           C
ATOM   9068  C24 POPEd 372      99.862  62.502  45.594  1.00  0.00           C
ATOM   9071  C25 POPEd 372     100.852  62.482  46.774  1.00  0.00           C
ATOM   9074  C26 POPEd 372     100.292  61.792  48.024  1.00  0.00           C
ATOM   9077  C27 POPEd 372     101.322  61.792  49.164  1.00  0.00           C
ATOM   9080  C28 POPEd 372     100.972  60.882  50.364  1.00  0.00           C
ATOM   9083  C29 POPEd 372      99.682  61.252  51.054  1.00  0.00           C
ATOM   9085 0C21 POPEd 372      98.712  60.392  51.434  1.00  0.00           C
ATOM   9087 1C21 POPEd 372      98.752  58.892  51.304  1.00  0.00           C
ATOM   9090 2C21 POPEd 372      98.172  58.142  52.514  1.00  0.00           C
ATOM   9093 3C21 POPEd 372      98.882  58.472  53.834  1.00  0.00           C
ATOM   9096 4C21 POPEd 372      98.542  57.492  54.974  1.00  0.00           C
ATOM   9099 5C21 POPEd 372      99.392  57.752  56.224  1.00  0.00           C
ATOM   9102 6C21 POPEd 372      99.042  56.822  57.384  1.00  0.00           C
ATOM   9105 7C21 POPEd 372      99.892  57.102  58.634  1.00  0.00           C
ATOM   9108 8C21 POPEd 372      99.392  56.362  59.874  1.00  0.00           C
ATOM   9112  C33 POPEd 372     101.332  67.492  43.764  1.00  0.00           C
ATOM   9115  C34 POPEd 372     102.032  68.252  44.904  1.00  0.00           C
ATOM   9118  C35 POPEd 372     102.202  67.472  46.214  1.00  0.00           C
ATOM   9121  C36 POPEd 372     102.382  68.432  47.404  1.00  0.00           C
ATOM   9124  C37 POPEd 372     102.912  67.752  48.664  1.00  0.00           C
ATOM   9127  C38 POPEd 372     102.842  68.682  49.894  1.00  0.00           C
ATOM   9130  C39 POPEd 372     103.472  68.092  51.164  1.00  0.00           C
ATOM   9133 0C31 POPEd 372     105.012  68.072  51.104  1.00  0.00           C
ATOM   9136 1C31 POPEd 372     105.662  67.812  52.474  1.00  0.00           C
ATOM   9139 2C31 POPEd 372     107.182  68.072  52.424  1.00  0.00           C
ATOM   9142 3C31 POPEd 372     107.882  68.052  53.794  1.00  0.00           C
ATOM   9145 4C31 POPEd 372     107.432  69.172  54.724  1.00  0.00           C
ATOM   9148 5C31 POPEd 372     108.312  69.332  55.974  1.00  0.00           C
ATOM   9151 6C31 POPEd 372     107.712  70.292  56.994  1.00  0.00           C
ATOM   9155  NH3 POPEe 373      44.402  65.522  30.214  1.00  0.00           N
ATOM   9159  C12 POPEe 373      43.572  66.742  29.914  1.00  0.00           C
ATOM   9162  C11 POPEe 373      42.142  66.342  29.514  1.00  0.00           C
ATOM   9165  P   POPEe 373      39.882  67.752  29.574  1.00  0.00           P
ATOM   9166  O13 POPEe 373      39.362  68.862  28.744  1.00  0.00           O
ATOM   9167  O14 POPEe 373      39.122  66.472  29.554  1.00  0.00           O
ATOM   9168  O11 POPEe 373      39.972  68.262  31.054  1.00  0.00           O
ATOM   9169  O12 POPEe 373      41.392  67.502  29.194  1.00  0.00           O
ATOM   9170  C1  POPEe 373      40.082  67.382  32.174  1.00  0.00           C
ATOM   9173  C2  POPEe 373      39.152  67.902  33.294  1.00  0.00           C
ATOM   9175  O21 POPEe 373      39.622  67.442  34.574  1.00  0.00           O
ATOM   9176  C21 POPEe 373      38.962  67.682  35.694  1.00  0.00           C
ATOM   9177  O22 POPEe 373      37.782  67.922  35.824  1.00  0.00           O
ATOM   9178  C22 POPEe 373      40.012  67.902  36.784  1.00  0.00           C
ATOM   9181  C3  POPEe 373      37.642  67.672  32.994  1.00  0.00           C
ATOM   9184  O31 POPEe 373      36.912  68.872  33.344  1.00  0.00           O
ATOM   9185  C31 POPEe 373      35.652  68.692  33.744  1.00  0.00           C
ATOM   9186  O32 POPEe 373      35.072  67.622  33.814  1.00  0.00           O
ATOM   9187  C32 POPEe 373      35.042  70.042  34.114  1.00  0.00           C
ATOM   9190  C23 POPEe 373      39.462  68.562  38.064  1.00  0.00           C
ATOM   9193  C24 POPEe 373      40.602  69.142  38.924  1.00  0.00           C
ATOM   9196  C25 POPEe 373      40.242  69.302  40.414  1.00  0.00           C
ATOM   9199  C26 POPEe 373      39.162  70.372  40.684  1.00  0.00           C
ATOM   9202  C27 POPEe 373      38.362  70.082  41.954  1.00  0.00           C
ATOM   9205  C28 POPEe 373      37.062  70.922  42.024  1.00  0.00           C
ATOM   9208  C29 POPEe 373      35.882  70.112  42.514  1.00  0.00           C
ATOM   9210 0C21 POPEe 373      35.082  70.352  43.554  1.00  0.00           C
ATOM   9212 1C21 POPEe 373      35.232  71.442  44.584  1.00  0.00           C
ATOM   9215 2C21 POPEe 373      34.842  70.832  45.944  1.00  0.00           C
ATOM   9218 3C21 POPEe 373      35.172  71.732  47.144  1.00  0.00           C
ATOM   9221 4C21 POPEe 373      34.882  70.992  48.454  1.00  0.00           C
ATOM   9224 5C21 POPEe 373      35.502  71.632  49.694  1.00  0.00           C
ATOM   9227 6C21 POPEe 373      35.112  73.102  49.914  1.00  0.00           C
ATOM   9230 7C21 POPEe 373      35.532  73.602  51.294  1.00  0.00           C
ATOM   9233 8C21 POPEe 373      35.562  75.122  51.424  1.00  0.00           C
ATOM   9237  C33 POPEe 373      36.062  70.962  34.834  1.00  0.00           C
ATOM   9240  C34 POPEe 373      35.512  72.332  35.264  1.00  0.00           C
ATOM   9243  C35 POPEe 373      36.252  72.932  36.484  1.00  0.00           C
ATOM   9246  C36 POPEe 373      37.712  73.302  36.204  1.00  0.00           C
ATOM   9249  C37 POPEe 373      38.632  73.192  37.424  1.00  0.00           C
ATOM   9252  C38 POPEe 373      40.122  73.222  37.064  1.00  0.00           C
ATOM   9255  C39 POPEe 373      41.032  73.452  38.274  1.00  0.00           C
ATOM   9258 0C31 POPEe 373      42.472  73.822  37.904  1.00  0.00           C
ATOM   9261 1C31 POPEe 373      43.362  74.062  39.124  1.00  0.00           C
ATOM   9264 2C31 POPEe 373      44.722  74.652  38.734  1.00  0.00           C
ATOM   9267 3C31 POPEe 373      45.682  74.822  39.914  1.00  0.00           C
ATOM   9270 4C31 POPEe 373      45.752  76.242  40.484  1.00  0.00           C
ATOM   9273 5C31 POPEe 373      47.032  76.502  41.294  1.00  0.00           C
ATOM   9276 6C31 POPEe 373      47.152  75.672  42.584  1.00  0.00           C
ATOM   9280  NH3 POPEf 374      29.612  97.572  30.474  1.00  0.00           N
ATOM   9284  C12 POPEf 374      28.172  97.262  30.774  1.00  0.00           C
ATOM   9287  C11 POPEf 374      27.722  96.122  29.854  1.00  0.00           C
ATOM   9290  P   POPEf 374      25.832  94.462  29.344  1.00  0.00           P
ATOM   9291  O13 POPEf 374      25.442  95.112  28.074  1.00  0.00           O
ATOM   9292  O14 POPEf 374      26.762  93.312  29.284  1.00  0.00           O
ATOM   9293  O11 POPEf 374      24.522  93.992  30.094  1.00  0.00           O
ATOM   9294  O12 POPEf 374      26.472  95.572  30.284  1.00  0.00           O
ATOM   9295  C1  POPEf 374      24.202  92.592  30.064  1.00  0.00           C
ATOM   9298  C2  POPEf 374      23.132  92.272  31.134  1.00  0.00           C
ATOM   9300  O21 POPEf 374      22.982  90.842  31.324  1.00  0.00           O
ATOM   9301  C21 POPEf 374      23.852  90.312  32.174  1.00  0.00           C
ATOM   9302  O22 POPEf 374      25.002  90.692  32.354  1.00  0.00           O
ATOM   9303  C22 POPEf 374      23.192  89.242  33.024  1.00  0.00           C
ATOM   9306  C3  POPEf 374      21.742  92.882  30.764  1.00  0.00           C
ATOM   9309  O31 POPEf 374      20.672  91.932  30.874  1.00  0.00           O
ATOM   9310  C31 POPEf 374      20.222  91.472  32.054  1.00  0.00           C
ATOM   9311  O32 POPEf 374      19.602  90.432  32.174  1.00  0.00           O
ATOM   9312  C32 POPEf 374      20.552  92.382  33.244  1.00  0.00           C
ATOM   9315  C23 POPEf 374      23.272  89.652  34.514  1.00  0.00           C
ATOM   9318  C24 POPEf 374      22.542  88.662  35.414  1.00  0.00           C
ATOM   9321  C25 POPEf 374      22.472  89.122  36.874  1.00  0.00           C
ATOM   9324  C26 POPEf 374      23.772  88.842  37.634  1.00  0.00           C
ATOM   9327  C27 POPEf 374      24.322  90.072  38.354  1.00  0.00           C
ATOM   9330  C28 POPEf 374      25.792  89.892  38.794  1.00  0.00           C
ATOM   9333  C29 POPEf 374      25.982  88.612  39.574  1.00  0.00           C
ATOM   9335 0C21 POPEf 374      25.722  88.432  40.874  1.00  0.00           C
ATOM   9337 1C21 POPEf 374      25.222  89.482  41.844  1.00  0.00           C
ATOM   9340 2C21 POPEf 374      26.122  89.592  43.094  1.00  0.00           C
ATOM   9343 3C21 POPEf 374      25.972  88.402  44.054  1.00  0.00           C
ATOM   9346 4C21 POPEf 374      26.712  88.592  45.374  1.00  0.00           C
ATOM   9349 5C21 POPEf 374      26.062  89.612  46.324  1.00  0.00           C
ATOM   9352 6C21 POPEf 374      26.992  89.962  47.504  1.00  0.00           C
ATOM   9355 7C21 POPEf 374      26.362  90.952  48.494  1.00  0.00           C
ATOM   9358 8C21 POPEf 374      27.402  91.562  49.434  1.00  0.00           C
ATOM   9362  C33 POPEf 374      19.942  91.922  34.604  1.00  0.00           C
ATOM   9365  C34 POPEf 374      20.602  92.622  35.804  1.00  0.00           C
ATOM   9368  C35 POPEf 374      19.762  92.622  37.104  1.00  0.00           C
ATOM   9371  C36 POPEf 374      19.602  91.292  37.834  1.00  0.00           C
ATOM   9374  C37 POPEf 374      18.522  91.392  38.924  1.00  0.00           C
ATOM   9377  C38 POPEf 374      18.342  90.102  39.744  1.00  0.00           C
ATOM   9380  C39 POPEf 374      19.352  89.962  40.894  1.00  0.00           C
ATOM   9383 0C31 POPEf 374      18.912  90.752  42.134  1.00  0.00           C
ATOM   9386 1C31 POPEf 374      19.892  90.642  43.314  1.00  0.00           C
ATOM   9389 2C31 POPEf 374      19.352  91.302  44.604  1.00  0.00           C
ATOM   9392 3C31 POPEf 374      18.872  92.742  44.394  1.00  0.00           C
ATOM   9395 4C31 POPEf 374      18.362  93.422  45.674  1.00  0.00           C
ATOM   9398 5C31 POPEf 374      18.032  94.902  45.454  1.00  0.00           C
ATOM   9401 6C31 POPEf 374      17.332  95.552  46.644  1.00  0.00           C
ATOM   9405  NH3 POPEg 375      23.442  29.982  76.834  1.00  0.00           N
ATOM   9409  C12 POPEg 375      23.442  29.872  75.324  1.00  0.00           C
ATOM   9412  C11 POPEg 375      24.832  29.482  74.774  1.00  0.00           C
ATOM   9415  P   POPEg 375      26.242  31.612  75.634  1.00  0.00           P
ATOM   9416  O13 POPEg 375      25.692  31.262  76.954  1.00  0.00           O
ATOM   9417  O14 POPEg 375      27.712  31.692  75.484  1.00  0.00           O
ATOM   9418  O11 POPEg 375      25.602  32.952  75.054  1.00  0.00           O
ATOM   9419  O12 POPEg 375      25.692  30.592  74.574  1.00  0.00           O
ATOM   9420  C1  POPEg 375      26.312  33.612  73.994  1.00  0.00           C
ATOM   9423  C2  POPEg 375      26.282  32.802  72.674  1.00  0.00           C
ATOM   9425  O21 POPEg 375      27.112  33.492  71.734  1.00  0.00           O
ATOM   9426  C21 POPEg 375      27.642  32.712  70.804  1.00  0.00           C
ATOM   9427  O22 POPEg 375      27.282  31.592  70.514  1.00  0.00           O
ATOM   9428  C22 POPEg 375      28.882  33.372  70.244  1.00  0.00           C
ATOM   9431  C3  POPEg 375      24.822  32.582  72.184  1.00  0.00           C
ATOM   9434  O31 POPEg 375      24.632  31.242  71.674  1.00  0.00           O
ATOM   9435  C31 POPEg 375      24.422  31.142  70.384  1.00  0.00           C
ATOM   9436  O32 POPEg 375      24.072  32.042  69.634  1.00  0.00           O
ATOM   9437  C32 POPEg 375      24.812  29.722  69.964  1.00  0.00           C
ATOM   9440  C23 POPEg 375      29.322  32.712  68.934  1.00  0.00           C
ATOM   9443  C24 POPEg 375      30.532  33.412  68.314  1.00  0.00           C
ATOM   9446  C25 POPEg 375      30.242  34.832  67.824  1.00  0.00           C
ATOM   9449  C26 POPEg 375      31.482  35.432  67.144  1.00  0.00           C
ATOM   9452  C27 POPEg 375      31.722  36.912  67.494  1.00  0.00           C
ATOM   9455  C28 POPEg 375      33.002  37.492  66.864  1.00  0.00           C
ATOM   9458  C29 POPEg 375      33.232  37.092  65.424  1.00  0.00           C
ATOM   9460 0C21 POPEg 375      32.492  37.472  64.354  1.00  0.00           C
ATOM   9462 1C21 POPEg 375      31.302  38.392  64.364  1.00  0.00           C
ATOM   9465 2C21 POPEg 375      31.562  39.732  63.624  1.00  0.00           C
ATOM   9468 3C21 POPEg 375      31.152  39.712  62.144  1.00  0.00           C
ATOM   9471 4C21 POPEg 375      31.372  41.072  61.474  1.00  0.00           C
ATOM   9474 5C21 POPEg 375      31.062  41.042  59.974  1.00  0.00           C
ATOM   9477 6C21 POPEg 375      31.202  42.412  59.294  1.00  0.00           C
ATOM   9480 7C21 POPEg 375      30.972  42.332  57.784  1.00  0.00           C
ATOM   9483 8C21 POPEg 375      31.042  43.672  57.054  1.00  0.00           C
ATOM   9487  C33 POPEg 375      24.162  29.252  68.654  1.00  0.00           C
ATOM   9490  C34 POPEg 375      24.712  27.882  68.234  1.00  0.00           C
ATOM   9493  C35 POPEg 375      25.312  27.922  66.824  1.00  0.00           C
ATOM   9496  C36 POPEg 375      25.692  26.542  66.274  1.00  0.00           C
ATOM   9499  C37 POPEg 375      26.332  26.542  64.894  1.00  0.00           C
ATOM   9502  C38 POPEg 375      27.812  26.962  64.934  1.00  0.00           C
ATOM   9505  C39 POPEg 375      28.522  26.832  63.574  1.00  0.00           C
ATOM   9508 0C31 POPEg 375      28.712  25.372  63.134  1.00  0.00           C
ATOM   9511 1C31 POPEg 375      29.322  25.252  61.734  1.00  0.00           C
ATOM   9514 2C31 POPEg 375      28.822  24.032  60.954  1.00  0.00           C
ATOM   9517 3C31 POPEg 375      28.942  22.692  61.684  1.00  0.00           C
ATOM   9520 4C31 POPEg 375      28.632  21.522  60.754  1.00  0.00           C
ATOM   9523 5C31 POPEg 375      28.642  20.172  61.474  1.00  0.00           C
ATOM   9526 6C31 POPEg 375      28.412  18.992  60.534  1.00  0.00           C
ATOM   9530  NH3 POPEh 376      59.302 118.862  73.974  1.00  0.00           N
ATOM   9534  C12 POPEh 376      60.152 119.532  75.004  1.00  0.00           C
ATOM   9537  C11 POPEh 376      60.732 120.852  74.444  1.00  0.00           C
ATOM   9540  P   POPEh 376      61.722 121.942  76.604  1.00  0.00           P
ATOM   9541  O13 POPEh 376      60.462 121.482  77.244  1.00  0.00           O
ATOM   9542  O14 POPEh 376      62.992 121.732  77.344  1.00  0.00           O
ATOM   9543  O11 POPEh 376      61.562 123.482  76.244  1.00  0.00           O
ATOM   9544  O12 POPEh 376      61.872 121.252  75.194  1.00  0.00           O
ATOM   9545  C1  POPEh 376      62.402 124.172  75.334  1.00  0.00           C
ATOM   9548  C2  POPEh 376      61.652 124.492  74.004  1.00  0.00           C
ATOM   9550  O21 POPEh 376      61.952 123.532  72.984  1.00  0.00           O
ATOM   9551  C21 POPEh 376      63.132 123.592  72.414  1.00  0.00           C
ATOM   9552  O22 POPEh 376      64.082 124.282  72.754  1.00  0.00           O
ATOM   9553  C22 POPEh 376      63.072 122.692  71.194  1.00  0.00           C
ATOM   9556  C3  POPEh 376      61.862 125.972  73.544  1.00  0.00           C
ATOM   9559  O31 POPEh 376      61.402 126.232  72.194  1.00  0.00           O
ATOM   9560  C31 POPEh 376      62.232 126.922  71.404  1.00  0.00           C
ATOM   9561  O32 POPEh 376      63.342 127.322  71.714  1.00  0.00           O
ATOM   9562  C32 POPEh 376      61.542 127.212  70.074  1.00  0.00           C
ATOM   9565  C23 POPEh 376      63.162 123.522  69.894  1.00  0.00           C
ATOM   9568  C24 POPEh 376      62.962 122.662  68.654  1.00  0.00           C
ATOM   9571  C25 POPEh 376      63.092 123.482  67.364  1.00  0.00           C
ATOM   9574  C26 POPEh 376      63.652 122.662  66.194  1.00  0.00           C
ATOM   9577  C27 POPEh 376      65.142 122.322  66.344  1.00  0.00           C
ATOM   9580  C28 POPEh 376      65.602 121.322  65.274  1.00  0.00           C
ATOM   9583  C29 POPEh 376      67.082 121.042  65.284  1.00  0.00           C
ATOM   9585 0C21 POPEh 376      67.662 120.162  64.464  1.00  0.00           C
ATOM   9587 1C21 POPEh 376      66.902 119.352  63.444  1.00  0.00           C
ATOM   9590 2C21 POPEh 376      67.792 118.422  62.604  1.00  0.00           C
ATOM   9593 3C21 POPEh 376      68.822 119.152  61.734  1.00  0.00           C
ATOM   9596 4C21 POPEh 376      69.642 118.162  60.894  1.00  0.00           C
ATOM   9599 5C21 POPEh 376      70.912 118.772  60.304  1.00  0.00           C
ATOM   9602 6C21 POPEh 376      71.762 117.712  59.594  1.00  0.00           C
ATOM   9605 7C21 POPEh 376      73.052 118.292  58.994  1.00  0.00           C
ATOM   9608 8C21 POPEh 376      73.912 117.232  58.304  1.00  0.00           C
ATOM   9612  C33 POPEh 376      62.472 127.332  68.844  1.00  0.00           C
ATOM   9615  C34 POPEh 376      61.632 127.602  67.574  1.00  0.00           C
ATOM   9618  C35 POPEh 376      62.422 127.642  66.254  1.00  0.00           C
ATOM   9621  C36 POPEh 376      61.462 127.582  65.044  1.00  0.00           C
ATOM   9624  C37 POPEh 376      62.102 127.892  63.684  1.00  0.00           C
ATOM   9627  C38 POPEh 376      61.212 127.402  62.524  1.00  0.00           C
ATOM   9630  C39 POPEh 376      61.352 128.142  61.184  1.00  0.00           C
ATOM   9633 0C31 POPEh 376      62.742 128.132  60.524  1.00  0.00           C
ATOM   9636 1C31 POPEh 376      62.612 128.162  58.994  1.00  0.00           C
ATOM   9639 2C31 POPEh 376      63.832 128.702  58.224  1.00  0.00           C
ATOM   9642 3C31 POPEh 376      65.162 128.042  58.574  1.00  0.00           C
ATOM   9645 4C31 POPEh 376      66.232 128.362  57.504  1.00  0.00           C
ATOM   9648 5C31 POPEh 376      67.592 127.742  57.794  1.00  0.00           C
ATOM   9651 6C31 POPEh 376      68.562 127.882  56.624  1.00  0.00           C
ATOM   9655  NH3 POPEi 377      41.852  11.282  33.824  1.00  0.00           N
ATOM   9659  C12 POPEi 377      40.562  10.652  34.274  1.00  0.00           C
ATOM   9662  C11 POPEi 377      40.652   9.122  34.234  1.00  0.00           C
ATOM   9665  P   POPEi 377      38.962   7.862  35.794  1.00  0.00           P
ATOM   9666  O13 POPEi 377      40.092   6.992  36.204  1.00  0.00           O
ATOM   9667  O14 POPEi 377      37.642   7.232  35.644  1.00  0.00           O
ATOM   9668  O11 POPEi 377      38.862   9.062  36.814  1.00  0.00           O
ATOM   9669  O12 POPEi 377      39.362   8.542  34.424  1.00  0.00           O
ATOM   9670  C1  POPEi 377      38.922   8.732  38.224  1.00  0.00           C
ATOM   9673  C2  POPEi 377      40.162   9.392  38.884  1.00  0.00           C
ATOM   9675  O21 POPEi 377      40.212   9.382  40.314  1.00  0.00           O
ATOM   9676  C21 POPEi 377      39.722   8.442  41.074  1.00  0.00           C
ATOM   9677  O22 POPEi 377      39.202   7.402  40.734  1.00  0.00           O
ATOM   9678  C22 POPEi 377      39.992   8.832  42.534  1.00  0.00           C
ATOM   9681  C3  POPEi 377      40.272  10.872  38.434  1.00  0.00           C
ATOM   9684  O31 POPEi 377      41.262  11.572  39.214  1.00  0.00           O
ATOM   9685  C31 POPEi 377      40.802  12.112  40.354  1.00  0.00           C
ATOM   9686  O32 POPEi 377      39.652  12.442  40.584  1.00  0.00           O
ATOM   9687  C32 POPEi 377      41.942  12.122  41.364  1.00  0.00           C
ATOM   9690  C23 POPEi 377      38.752   9.452  43.234  1.00  0.00           C
ATOM   9693  C24 POPEi 377      39.072   9.892  44.674  1.00  0.00           C
ATOM   9696  C25 POPEi 377      37.822  10.282  45.474  1.00  0.00           C
ATOM   9699  C26 POPEi 377      38.132  10.922  46.834  1.00  0.00           C
ATOM   9702  C27 POPEi 377      36.922  10.872  47.784  1.00  0.00           C
ATOM   9705  C28 POPEi 377      37.152  11.582  49.134  1.00  0.00           C
ATOM   9708  C29 POPEi 377      37.092  13.082  48.994  1.00  0.00           C
ATOM   9710 0C21 POPEi 377      37.612  13.982  49.854  1.00  0.00           C
ATOM   9712 1C21 POPEi 377      38.372  13.682  51.114  1.00  0.00           C
ATOM   9715 2C21 POPEi 377      37.702  14.242  52.384  1.00  0.00           C
ATOM   9718 3C21 POPEi 377      36.492  13.422  52.864  1.00  0.00           C
ATOM   9721 4C21 POPEi 377      35.922  14.012  54.164  1.00  0.00           C
ATOM   9724 5C21 POPEi 377      34.572  13.422  54.584  1.00  0.00           C
ATOM   9727 6C21 POPEi 377      34.052  14.092  55.864  1.00  0.00           C
ATOM   9730 7C21 POPEi 377      33.292  13.132  56.784  1.00  0.00           C
ATOM   9733 8C21 POPEi 377      32.732  13.802  58.044  1.00  0.00           C
ATOM   9737  C33 POPEi 377      41.492  12.642  42.744  1.00  0.00           C
ATOM   9740  C34 POPEi 377      42.492  12.292  43.864  1.00  0.00           C
ATOM   9743  C35 POPEi 377      42.382  13.202  45.104  1.00  0.00           C
ATOM   9746  C36 POPEi 377      41.812  12.522  46.354  1.00  0.00           C
ATOM   9749  C37 POPEi 377      41.702  13.522  47.524  1.00  0.00           C
ATOM   9752  C38 POPEi 377      41.062  12.952  48.794  1.00  0.00           C
ATOM   9755  C39 POPEi 377      41.892  11.882  49.524  1.00  0.00           C
ATOM   9758 0C31 POPEi 377      41.332  11.592  50.924  1.00  0.00           C
ATOM   9761 1C31 POPEi 377      42.242  10.732  51.804  1.00  0.00           C
ATOM   9764 2C31 POPEi 377      41.742  10.682  53.254  1.00  0.00           C
ATOM   9767 3C31 POPEi 377      42.462   9.622  54.104  1.00  0.00           C
ATOM   9770 4C31 POPEi 377      41.872   9.492  55.514  1.00  0.00           C
ATOM   9773 5C31 POPEi 377      42.552   8.412  56.364  1.00  0.00           C
ATOM   9776 6C31 POPEi 377      43.962   8.802  56.834  1.00  0.00           C
ATOM   9780  NH3 POPEj 378      88.192   7.122  35.354  1.00  0.00           N
ATOM   9784  C12 POPEj 378      86.912   7.172  34.554  1.00  0.00           C
ATOM   9787  C11 POPEj 378      85.592   6.972  35.334  1.00  0.00           C
ATOM   9790  P   POPEj 378      83.162   6.112  34.864  1.00  0.00           P
ATOM   9791  O13 POPEj 378      82.302   5.752  33.714  1.00  0.00           O
ATOM   9792  O14 POPEj 378      83.582   4.962  35.704  1.00  0.00           O
ATOM   9793  O11 POPEj 378      82.482   7.252  35.704  1.00  0.00           O
ATOM   9794  O12 POPEj 378      84.512   6.812  34.394  1.00  0.00           O
ATOM   9795  C1  POPEj 378      81.592   6.922  36.774  1.00  0.00           C
ATOM   9798  C2  POPEj 378      82.322   7.232  38.094  1.00  0.00           C
ATOM   9800  O21 POPEj 378      82.002   6.222  39.064  1.00  0.00           O
ATOM   9801  C21 POPEj 378      82.982   5.922  39.894  1.00  0.00           C
ATOM   9802  O22 POPEj 378      84.122   6.332  39.844  1.00  0.00           O
ATOM   9803  C22 POPEj 378      82.462   4.872  40.854  1.00  0.00           C
ATOM   9806  C3  POPEj 378      81.942   8.642  38.614  1.00  0.00           C
ATOM   9809  O31 POPEj 378      82.982   9.162  39.474  1.00  0.00           O
ATOM   9810  C31 POPEj 378      82.752   9.062  40.774  1.00  0.00           C
ATOM   9811  O32 POPEj 378      81.762   8.582  41.294  1.00  0.00           O
ATOM   9812  C32 POPEj 378      83.972   9.632  41.524  1.00  0.00           C
ATOM   9815  C23 POPEj 378      82.582   5.302  42.324  1.00  0.00           C
ATOM   9818  C24 POPEj 378      81.872   4.262  43.184  1.00  0.00           C
ATOM   9821  C25 POPEj 378      81.982   4.512  44.684  1.00  0.00           C
ATOM   9824  C26 POPEj 378      81.312   3.372  45.444  1.00  0.00           C
ATOM   9827  C27 POPEj 378      81.302   3.562  46.964  1.00  0.00           C
ATOM   9830  C28 POPEj 378      81.312   2.222  47.724  1.00  0.00           C
ATOM   9833  C29 POPEj 378      80.152   1.342  47.344  1.00  0.00           C
ATOM   9835 0C21 POPEj 378      79.542   0.448  48.134  1.00  0.00           C
ATOM   9837 1C21 POPEj 378      79.862   0.148  49.564  1.00  0.00           C
ATOM   9840 2C21 POPEj 378      80.582  -1.192  49.674  1.00  0.00           C
ATOM   9843 3C21 POPEj 378      80.712  -1.652  51.124  1.00  0.00           C
ATOM   9846 4C21 POPEj 378      80.802  -3.172  51.214  1.00  0.00           C
ATOM   9849 5C21 POPEj 378      81.182  -3.642  52.614  1.00  0.00           C
ATOM   9852 6C21 POPEj 378      82.022  -4.922  52.574  1.00  0.00           C
ATOM   9855 7C21 POPEj 378      82.892  -5.062  53.824  1.00  0.00           C
ATOM   9858 8C21 POPEj 378      83.892  -6.202  53.704  1.00  0.00           C
ATOM   9862  C33 POPEj 378      84.752   8.562  42.334  1.00  0.00           C
ATOM   9865  C34 POPEj 378      84.132   8.242  43.694  1.00  0.00           C
ATOM   9868  C35 POPEj 378      85.042   7.292  44.504  1.00  0.00           C
ATOM   9871  C36 POPEj 378      84.532   6.992  45.914  1.00  0.00           C
ATOM   9874  C37 POPEj 378      85.572   6.242  46.754  1.00  0.00           C
ATOM   9877  C38 POPEj 378      85.132   6.062  48.224  1.00  0.00           C
ATOM   9880  C39 POPEj 378      86.292   6.162  49.234  1.00  0.00           C
ATOM   9883 0C31 POPEj 378      87.452   5.162  49.034  1.00  0.00           C
ATOM   9886 1C31 POPEj 378      88.812   5.852  49.234  1.00  0.00           C
ATOM   9889 2C31 POPEj 378      90.002   4.892  49.294  1.00  0.00           C
ATOM   9892 3C31 POPEj 378      90.302   4.392  50.724  1.00  0.00           C
ATOM   9895 4C31 POPEj 378      91.542   3.492  50.794  1.00  0.00           C
ATOM   9898 5C31 POPEj 378      91.882   3.072  52.234  1.00  0.00           C
ATOM   9901 6C31 POPEj 378      93.152   2.232  52.354  1.00  0.00           C
ATOM   9905  NH3 POPEk 379      65.282  18.572  74.244  1.00  0.00           N
ATOM   9909  C12 POPEk 379      65.232  17.892  75.564  1.00  0.00           C
ATOM   9912  C11 POPEk 379      65.022  16.402  75.324  1.00  0.00           C
ATOM   9915  P   POPEk 379      65.722  14.282  76.624  1.00  0.00           P
ATOM   9916  O13 POPEk 379      67.122  14.372  76.194  1.00  0.00           O
ATOM   9917  O14 POPEk 379      65.542  13.742  77.994  1.00  0.00           O
ATOM   9918  O11 POPEk 379      64.932  13.452  75.544  1.00  0.00           O
ATOM   9919  O12 POPEk 379      65.132  15.752  76.574  1.00  0.00           O
ATOM   9920  C1  POPEk 379      65.412  13.382  74.184  1.00  0.00           C
ATOM   9923  C2  POPEk 379      64.802  12.172  73.444  1.00  0.00           C
ATOM   9925  O21 POPEk 379      65.092  12.272  72.034  1.00  0.00           O
ATOM   9926  C21 POPEk 379      66.332  11.882  71.724  1.00  0.00           C
ATOM   9927  O22 POPEk 379      67.122  11.382  72.484  1.00  0.00           O
ATOM   9928  C22 POPEk 379      66.632  12.252  70.274  1.00  0.00           C
ATOM   9931  C3  POPEk 379      63.262  12.122  73.664  1.00  0.00           C
ATOM   9934  O31 POPEk 379      62.662  13.322  73.134  1.00  0.00           O
ATOM   9935  C31 POPEk 379      62.172  13.182  71.914  1.00  0.00           C
ATOM   9936  O32 POPEk 379      61.972  12.122  71.334  1.00  0.00           O
ATOM   9937  C32 POPEk 379      62.022  14.552  71.244  1.00  0.00           C
ATOM   9940  C23 POPEk 379      66.512  11.072  69.294  1.00  0.00           C
ATOM   9943  C24 POPEk 379      66.492  11.552  67.834  1.00  0.00           C
ATOM   9946  C25 POPEk 379      67.732  12.362  67.454  1.00  0.00           C
ATOM   9949  C26 POPEk 379      67.572  13.072  66.104  1.00  0.00           C
ATOM   9952  C27 POPEk 379      68.472  14.312  65.994  1.00  0.00           C
ATOM   9955  C28 POPEk 379      68.032  15.222  64.834  1.00  0.00           C
ATOM   9958  C29 POPEk 379      68.772  16.532  64.854  1.00  0.00           C
ATOM   9960 0C21 POPEk 379      68.552  17.552  64.014  1.00  0.00           C
ATOM   9962 1C21 POPEk 379      67.532  17.562  62.904  1.00  0.00           C
ATOM   9965 2C21 POPEk 379      68.232  17.312  61.554  1.00  0.00           C
ATOM   9968 3C21 POPEk 379      67.262  17.392  60.374  1.00  0.00           C
ATOM   9971 4C21 POPEk 379      67.972  17.492  59.024  1.00  0.00           C
ATOM   9974 5C21 POPEk 379      68.662  16.192  58.604  1.00  0.00           C
ATOM   9977 6C21 POPEk 379      69.402  16.312  57.274  1.00  0.00           C
ATOM   9980 7C21 POPEk 379      69.892  14.952  56.764  1.00  0.00           C
ATOM   9983 8C21 POPEk 379      70.782  15.062  55.524  1.00  0.00           C
ATOM   9987  C33 POPEk 379      60.942  14.522  70.134  1.00  0.00           C
ATOM   9990  C34 POPEk 379      61.252  15.402  68.924  1.00  0.00           C
ATOM   9993  C35 POPEk 379      60.192  15.242  67.824  1.00  0.00           C
ATOM   9996  C36 POPEk 379      60.512  16.072  66.584  1.00  0.00           C
ATOM   9999  C37 POPEk 379      59.692  15.632  65.354  1.00  0.00           C
ATOM  10002  C38 POPEk 379      60.172  16.342  64.084  1.00  0.00           C
ATOM  10005  C39 POPEk 379      59.682  15.692  62.784  1.00  0.00           C
ATOM  10008 0C31 POPEk 379      58.212  15.952  62.474  1.00  0.00           C
ATOM  10011 1C31 POPEk 379      57.792  15.232  61.194  1.00  0.00           C
ATOM  10014 2C31 POPEk 379      56.282  15.282  60.934  1.00  0.00           C
ATOM  10017 3C31 POPEk 379      55.832  14.252  59.884  1.00  0.00           C
ATOM  10020 4C31 POPEk 379      55.892  12.812  60.404  1.00  0.00           C
ATOM  10023 5C31 POPEk 379      55.522  11.752  59.354  1.00  0.00           C
ATOM  10026 6C31 POPEk 379      55.832  10.342  59.854  1.00  0.00           C
ATOM  10030  NH3 POPEl 380      70.662  55.472  36.584  1.00  0.00           N
ATOM  10034  C12 POPEl 380      70.372  54.602  35.394  1.00  0.00           C
ATOM  10037  C11 POPEl 380      69.452  55.392  34.434  1.00  0.00           C
ATOM  10040  P   POPEl 380      68.212  53.162  33.494  1.00  0.00           P
ATOM  10041  O13 POPEl 380      69.022  52.412  32.504  1.00  0.00           O
ATOM  10042  O14 POPEl 380      68.322  52.592  34.844  1.00  0.00           O
ATOM  10043  O11 POPEl 380      66.692  53.222  33.124  1.00  0.00           O
ATOM  10044  O12 POPEl 380      68.712  54.642  33.474  1.00  0.00           O
ATOM  10045  C1  POPEl 380      65.802  54.302  33.394  1.00  0.00           C
ATOM  10048  C2  POPEl 380      65.902  55.032  34.774  1.00  0.00           C
ATOM  10050  O21 POPEl 380      65.922  54.062  35.834  1.00  0.00           O
ATOM  10051  C21 POPEl 380      66.792  54.232  36.804  1.00  0.00           C
ATOM  10052  O22 POPEl 380      67.602  55.142  36.924  1.00  0.00           O
ATOM  10053  C22 POPEl 380      66.602  53.062  37.764  1.00  0.00           C
ATOM  10056  C3  POPEl 380      64.712  56.002  35.014  1.00  0.00           C
ATOM  10059  O31 POPEl 380      64.802  56.622  36.324  1.00  0.00           O
ATOM  10060  C31 POPEl 380      65.392  57.812  36.394  1.00  0.00           C
ATOM  10061  O32 POPEl 380      65.822  58.442  35.454  1.00  0.00           O
ATOM  10062  C32 POPEl 380      65.312  58.272  37.854  1.00  0.00           C
ATOM  10065  C23 POPEl 380      67.292  53.222  39.124  1.00  0.00           C
ATOM  10068  C24 POPEl 380      66.902  52.072  40.064  1.00  0.00           C
ATOM  10071  C25 POPEl 380      67.612  52.172  41.414  1.00  0.00           C
ATOM  10074  C26 POPEl 380      69.072  51.682  41.354  1.00  0.00           C
ATOM  10077  C27 POPEl 380      69.962  52.272  42.454  1.00  0.00           C
ATOM  10080  C28 POPEl 380      70.352  53.742  42.234  1.00  0.00           C
ATOM  10083  C29 POPEl 380      69.632  54.682  43.184  1.00  0.00           C
ATOM  10085 0C21 POPEl 380      70.182  55.572  44.024  1.00  0.00           C
ATOM  10087 1C21 POPEl 380      71.642  55.892  44.224  1.00  0.00           C
ATOM  10090 2C21 POPEl 380      72.052  55.842  45.714  1.00  0.00           C
ATOM  10093 3C21 POPEl 380      71.432  56.972  46.534  1.00  0.00           C
ATOM  10096 4C21 POPEl 380      71.932  57.022  47.984  1.00  0.00           C
ATOM  10099 5C21 POPEl 380      71.272  58.202  48.724  1.00  0.00           C
ATOM  10102 6C21 POPEl 380      71.842  58.472  50.124  1.00  0.00           C
ATOM  10105 7C21 POPEl 380      71.232  59.742  50.734  1.00  0.00           C
ATOM  10108 8C21 POPEl 380      71.682  60.032  52.164  1.00  0.00           C
ATOM  10112  C33 POPEl 380      66.372  57.702  38.844  1.00  0.00           C
ATOM  10115  C34 POPEl 380      65.752  57.532  40.244  1.00  0.00           C
ATOM  10118  C35 POPEl 380      66.622  56.922  41.354  1.00  0.00           C
ATOM  10121  C36 POPEl 380      65.732  56.482  42.534  1.00  0.00           C
ATOM  10124  C37 POPEl 380      66.352  56.672  43.924  1.00  0.00           C
ATOM  10127  C38 POPEl 380      65.582  55.922  45.034  1.00  0.00           C
ATOM  10130  C39 POPEl 380      64.172  56.482  45.334  1.00  0.00           C
ATOM  10133 0C31 POPEl 380      63.342  55.532  46.204  1.00  0.00           C
ATOM  10136 1C31 POPEl 380      61.872  55.962  46.344  1.00  0.00           C
ATOM  10139 2C31 POPEl 380      61.032  54.972  47.164  1.00  0.00           C
ATOM  10142 3C31 POPEl 380      61.002  55.272  48.674  1.00  0.00           C
ATOM  10145 4C31 POPEl 380      60.142  56.502  49.024  1.00  0.00           C
ATOM  10148 5C31 POPEl 380      59.812  56.592  50.514  1.00  0.00           C
ATOM  10151 6C31 POPEl 380      58.832  57.722  50.834  1.00  0.00           C
ATOM  10155  NH3 POPEm 381      92.642 127.562  80.494  1.00  0.00           N
ATOM  10159  C12 POPEm 381      93.342 127.002  79.294  1.00  0.00           C
ATOM  10162  C11 POPEm 381      93.662 125.512  79.474  1.00  0.00           C
ATOM  10165  P   POPEm 381      91.672 124.042  80.264  1.00  0.00           P
ATOM  10166  O13 POPEm 381      91.322 125.222  81.114  1.00  0.00           O
ATOM  10167  O14 POPEm 381      92.482 122.972  80.874  1.00  0.00           O
ATOM  10168  O11 POPEm 381      90.452 123.482  79.414  1.00  0.00           O
ATOM  10169  O12 POPEm 381      92.542 124.692  79.114  1.00  0.00           O
ATOM  10170  C1  POPEm 381      89.892 124.192  78.304  1.00  0.00           C
ATOM  10173  C2  POPEm 381      90.252 123.542  76.934  1.00  0.00           C
ATOM  10175  O21 POPEm 381      89.602 124.302  75.874  1.00  0.00           O
ATOM  10176  C21 POPEm 381      90.442 124.742  74.924  1.00  0.00           C
ATOM  10177  O22 POPEm 381      91.652 124.582  74.944  1.00  0.00           O
ATOM  10178  C22 POPEm 381      89.692 125.452  73.784  1.00  0.00           C
ATOM  10181  C3  POPEm 381      89.842 122.032  76.874  1.00  0.00           C
ATOM  10184  O31 POPEm 381      89.662 121.632  75.494  1.00  0.00           O
ATOM  10185  C31 POPEm 381      90.482 120.722  74.984  1.00  0.00           C
ATOM  10186  O32 POPEm 381      90.892 119.722  75.544  1.00  0.00           O
ATOM  10187  C32 POPEm 381      90.862 121.252  73.594  1.00  0.00           C
ATOM  10190  C23 POPEm 381      89.602 124.582  72.494  1.00  0.00           C
ATOM  10193  C24 POPEm 381      88.832 125.232  71.324  1.00  0.00           C
ATOM  10196  C25 POPEm 381      89.642 126.252  70.494  1.00  0.00           C
ATOM  10199  C26 POPEm 381      88.902 126.742  69.224  1.00  0.00           C
ATOM  10202  C27 POPEm 381      89.622 127.892  68.494  1.00  0.00           C
ATOM  10205  C28 POPEm 381      88.872 128.452  67.264  1.00  0.00           C
ATOM  10208  C29 POPEm 381      88.802 127.472  66.114  1.00  0.00           C
ATOM  10210 0C21 POPEm 381      89.122 127.682  64.824  1.00  0.00           C
ATOM  10212 1C21 POPEm 381      89.582 128.952  64.154  1.00  0.00           C
ATOM  10215 2C21 POPEm 381      89.102 129.012  62.684  1.00  0.00           C
ATOM  10218 3C21 POPEm 381      89.092 130.426  62.074  1.00  0.00           C
ATOM  10221 4C21 POPEm 381      90.242 130.756  61.104  1.00  0.00           C
ATOM  10224 5C21 POPEm 381      89.972 132.116  60.444  1.00  0.00           C
ATOM  10227 6C21 POPEm 381      91.042 132.596  59.464  1.00  0.00           C
ATOM  10230 7C21 POPEm 381      90.632 133.946  58.844  1.00  0.00           C
ATOM  10233 8C21 POPEm 381      91.592 134.466  57.784  1.00  0.00           C
ATOM  10237  C33 POPEm 381      91.932 120.472  72.794  1.00  0.00           C
ATOM  10240  C34 POPEm 381      92.102 121.052  71.384  1.00  0.00           C
ATOM  10243  C35 POPEm 381      93.042 120.262  70.454  1.00  0.00           C
ATOM  10246  C36 POPEm 381      93.262 121.022  69.144  1.00  0.00           C
ATOM  10249  C37 POPEm 381      94.142 120.292  68.104  1.00  0.00           C
ATOM  10252  C38 POPEm 381      94.002 120.972  66.744  1.00  0.00           C
ATOM  10255  C39 POPEm 381      94.822 120.332  65.614  1.00  0.00           C
ATOM  10258 0C31 POPEm 381      94.682 121.122  64.304  1.00  0.00           C
ATOM  10261 1C31 POPEm 381      95.452 120.472  63.154  1.00  0.00           C
ATOM  10264 2C31 POPEm 381      95.432 121.262  61.824  1.00  0.00           C
ATOM  10267 3C31 POPEm 381      94.032 121.402  61.204  1.00  0.00           C
ATOM  10270 4C31 POPEm 381      94.102 121.642  59.694  1.00  0.00           C
ATOM  10273 5C31 POPEm 381      92.712 121.602  59.034  1.00  0.00           C
ATOM  10276 6C31 POPEm 381      92.772 121.562  57.504  1.00  0.00           C
ATOM  10280  NH3 POPEn 382      25.122  -0.022  32.684  1.00  0.00           N
ATOM  10284  C12 POPEn 382      25.522   0.758  33.924  1.00  0.00           C
ATOM  10287  C11 POPEn 382      24.472   1.842  34.284  1.00  0.00           C
ATOM  10290  P   POPEn 382      23.892   3.792  35.914  1.00  0.00           P
ATOM  10291  O13 POPEn 382      24.502   5.142  35.774  1.00  0.00           O
ATOM  10292  O14 POPEn 382      22.592   3.632  35.234  1.00  0.00           O
ATOM  10293  O11 POPEn 382      23.652   3.512  37.444  1.00  0.00           O
ATOM  10294  O12 POPEn 382      24.862   2.612  35.444  1.00  0.00           O
ATOM  10295  C1  POPEn 382      22.712   2.532  37.894  1.00  0.00           C
ATOM  10298  C2  POPEn 382      21.382   3.172  38.404  1.00  0.00           C
ATOM  10300  O21 POPEn 382      21.362   3.152  39.844  1.00  0.00           O
ATOM  10301  C21 POPEn 382      21.942   4.172  40.444  1.00  0.00           C
ATOM  10302  O22 POPEn 382      22.412   5.152  39.904  1.00  0.00           O
ATOM  10303  C22 POPEn 382      21.852   3.932  41.964  1.00  0.00           C
ATOM  10306  C3  POPEn 382      20.152   2.382  37.904  1.00  0.00           C
ATOM  10309  O31 POPEn 382      18.892   3.092  38.034  1.00  0.00           O
ATOM  10310  C31 POPEn 382      18.022   2.542  38.914  1.00  0.00           C
ATOM  10311  O32 POPEn 382      17.042   1.892  38.584  1.00  0.00           O
ATOM  10312  C32 POPEn 382      18.462   2.852  40.344  1.00  0.00           C
ATOM  10315  C23 POPEn 382      22.912   4.712  42.784  1.00  0.00           C
ATOM  10318  C24 POPEn 382      22.782   4.472  44.294  1.00  0.00           C
ATOM  10321  C25 POPEn 382      21.622   5.232  44.934  1.00  0.00           C
ATOM  10324  C26 POPEn 382      21.362   4.922  46.414  1.00  0.00           C
ATOM  10327  C27 POPEn 382      20.282   5.852  46.964  1.00  0.00           C
ATOM  10330  C28 POPEn 382      19.442   5.332  48.144  1.00  0.00           C
ATOM  10333  C29 POPEn 382      18.522   4.182  47.784  1.00  0.00           C
ATOM  10335 0C21 POPEn 382      17.492   3.752  48.544  1.00  0.00           C
ATOM  10337 1C21 POPEn 382      17.102   4.322  49.894  1.00  0.00           C
ATOM  10340 2C21 POPEn 382      16.722   3.282  50.964  1.00  0.00           C
ATOM  10343 3C21 POPEn 382      17.942   2.592  51.604  1.00  0.00           C
ATOM  10346 4C21 POPEn 382      17.592   1.402  52.514  1.00  0.00           C
ATOM  10349 5C21 POPEn 382      16.842   0.258  51.814  1.00  0.00           C
ATOM  10352 6C21 POPEn 382      17.402  -0.132  50.434  1.00  0.00           C
ATOM  10355 7C21 POPEn 382      16.742  -1.392  49.864  1.00  0.00           C
ATOM  10358 8C21 POPEn 382      17.262  -1.782  48.474  1.00  0.00           C
ATOM  10362  C33 POPEn 382      17.302   2.912  41.374  1.00  0.00           C
ATOM  10365  C34 POPEn 382      17.872   3.062  42.794  1.00  0.00           C
ATOM  10368  C35 POPEn 382      16.832   2.922  43.914  1.00  0.00           C
ATOM  10371  C36 POPEn 382      15.992   4.192  44.134  1.00  0.00           C
ATOM  10374  C37 POPEn 382      15.022   4.002  45.304  1.00  0.00           C
ATOM  10377  C38 POPEn 382      14.032   5.152  45.504  1.00  0.00           C
ATOM  10380  C39 POPEn 382      14.662   6.452  46.014  1.00  0.00           C
ATOM  10383 0C31 POPEn 382      14.882   6.482  47.534  1.00  0.00           C
ATOM  10386 1C31 POPEn 382      13.622   6.992  48.254  1.00  0.00           C
ATOM  10389 2C31 POPEn 382      13.722   7.012  49.784  1.00  0.00           C
ATOM  10392 3C31 POPEn 382      12.552   7.762  50.464  1.00  0.00           C
ATOM  10395 4C31 POPEn 382      11.172   7.062  50.434  1.00  0.00           C
ATOM  10398 5C31 POPEn 382      10.392   7.222  49.114  1.00  0.00           C
ATOM  10401 6C31 POPEn 382       8.922   6.832  49.224  1.00  0.00           C
ATOM  10405  NH3 POPEo 383      84.572 110.662  31.334  1.00  0.00           N
ATOM  10409  C12 POPEo 383      84.482 111.742  30.274  1.00  0.00           C
ATOM  10412  C11 POPEo 383      83.352 111.502  29.234  1.00  0.00           C
ATOM  10415  P   POPEo 383      80.722 111.372  29.274  1.00  0.00           P
ATOM  10416  O13 POPEo 383      79.582 112.252  29.644  1.00  0.00           O
ATOM  10417  O14 POPEo 383      80.772 110.882  27.884  1.00  0.00           O
ATOM  10418  O11 POPEo 383      80.752 110.162  30.294  1.00  0.00           O
ATOM  10419  O12 POPEo 383      82.102 112.042  29.684  1.00  0.00           O
ATOM  10420  C1  POPEo 383      80.762 110.532  31.684  1.00  0.00           C
ATOM  10423  C2  POPEo 383      80.332 109.332  32.564  1.00  0.00           C
ATOM  10425  O21 POPEo 383      81.272 109.242  33.654  1.00  0.00           O
ATOM  10426  C21 POPEo 383      80.872 108.972  34.904  1.00  0.00           C
ATOM  10427  O22 POPEo 383      81.572 108.362  35.714  1.00  0.00           O
ATOM  10428  C22 POPEo 383      79.532 109.602  35.294  1.00  0.00           C
ATOM  10431  C3  POPEo 383      80.292 107.992  31.774  1.00  0.00           C
ATOM  10434  O31 POPEo 383      79.702 106.922  32.534  1.00  0.00           O
ATOM  10435  C31 POPEo 383      78.372 107.012  32.644  1.00  0.00           C
ATOM  10436  O32 POPEo 383      77.692 107.892  32.164  1.00  0.00           O
ATOM  10437  C32 POPEo 383      77.882 105.902  33.584  1.00  0.00           C
ATOM  10440  C23 POPEo 383      79.312 109.492  36.824  1.00  0.00           C
ATOM  10443  C24 POPEo 383      78.052 110.242  37.294  1.00  0.00           C
ATOM  10446  C25 POPEo 383      77.752 109.972  38.774  1.00  0.00           C
ATOM  10449  C26 POPEo 383      76.642 110.862  39.334  1.00  0.00           C
ATOM  10452  C27 POPEo 383      76.372 110.592  40.814  1.00  0.00           C
ATOM  10455  C28 POPEo 383      75.372 111.592  41.424  1.00  0.00           C
ATOM  10458  C29 POPEo 383      75.102 111.322  42.874  1.00  0.00           C
ATOM  10460 0C21 POPEo 383      75.712 111.902  43.924  1.00  0.00           C
ATOM  10462 1C21 POPEo 383      76.842 112.902  43.874  1.00  0.00           C
ATOM  10465 2C21 POPEo 383      77.942 112.542  44.884  1.00  0.00           C
ATOM  10468 3C21 POPEo 383      77.492 112.672  46.354  1.00  0.00           C
ATOM  10471 4C21 POPEo 383      78.562 112.212  47.354  1.00  0.00           C
ATOM  10474 5C21 POPEo 383      78.042 112.252  48.804  1.00  0.00           C
ATOM  10477 6C21 POPEo 383      78.992 111.622  49.824  1.00  0.00           C
ATOM  10480 7C21 POPEo 383      80.432 112.132  49.674  1.00  0.00           C
ATOM  10483 8C21 POPEo 383      81.392 111.672  50.764  1.00  0.00           C
ATOM  10487  C33 POPEo 383      78.022 106.282  35.084  1.00  0.00           C
ATOM  10490  C34 POPEo 383      77.542 105.162  36.014  1.00  0.00           C
ATOM  10493  C35 POPEo 383      78.022 105.312  37.474  1.00  0.00           C
ATOM  10496  C36 POPEo 383      77.592 104.082  38.294  1.00  0.00           C
ATOM  10499  C37 POPEo 383      78.102 104.082  39.744  1.00  0.00           C
ATOM  10502  C38 POPEo 383      77.802 102.742  40.424  1.00  0.00           C
ATOM  10505  C39 POPEo 383      78.332 102.612  41.854  1.00  0.00           C
ATOM  10508 0C31 POPEo 383      77.692 103.622  42.814  1.00  0.00           C
ATOM  10511 1C31 POPEo 383      78.052 103.382  44.284  1.00  0.00           C
ATOM  10514 2C31 POPEo 383      77.362 104.402  45.194  1.00  0.00           C
ATOM  10517 3C31 POPEo 383      78.042 104.612  46.554  1.00  0.00           C
ATOM  10520 4C31 POPEo 383      78.172 103.352  47.414  1.00  0.00           C
ATOM  10523 5C31 POPEo 383      79.622 102.862  47.534  1.00  0.00           C
ATOM  10526 6C31 POPEo 383      79.792 101.682  48.494  1.00  0.00           C
ATOM  10530  NH3 POPEp 384      57.172 113.862  33.064  1.00  0.00           N
ATOM  10534  C12 POPEp 384      56.972 112.532  32.374  1.00  0.00           C
ATOM  10537  C11 POPEp 384      56.502 112.682  30.904  1.00  0.00           C
ATOM  10540  P   POPEp 384      54.812 113.912  29.374  1.00  0.00           P
ATOM  10541  O13 POPEp 384      54.452 115.332  29.134  1.00  0.00           O
ATOM  10542  O14 POPEp 384      55.532 113.202  28.304  1.00  0.00           O
ATOM  10543  O11 POPEp 384      53.502 113.092  29.744  1.00  0.00           O
ATOM  10544  O12 POPEp 384      55.632 113.802  30.724  1.00  0.00           O
ATOM  10545  C1  POPEp 384      52.632 113.572  30.774  1.00  0.00           C
ATOM  10548  C2  POPEp 384      52.382 112.482  31.844  1.00  0.00           C
ATOM  10550  O21 POPEp 384      51.732 113.092  32.954  1.00  0.00           O
ATOM  10551  C21 POPEp 384      50.432 112.882  33.004  1.00  0.00           C
ATOM  10552  O22 POPEp 384      49.762 112.312  32.164  1.00  0.00           O
ATOM  10553  C22 POPEp 384      49.942 113.432  34.314  1.00  0.00           C
ATOM  10556  C3  POPEp 384      53.682 111.892  32.394  1.00  0.00           C
ATOM  10559  O31 POPEp 384      53.432 111.042  33.534  1.00  0.00           O
ATOM  10560  C31 POPEp 384      53.932 111.432  34.704  1.00  0.00           C
ATOM  10561  O32 POPEp 384      54.582 112.442  34.894  1.00  0.00           O
ATOM  10562  C32 POPEp 384      53.612 110.342  35.734  1.00  0.00           C
ATOM  10565  C23 POPEp 384      50.382 112.632  35.564  1.00  0.00           C
ATOM  10568  C24 POPEp 384      50.482 113.582  36.764  1.00  0.00           C
ATOM  10571  C25 POPEp 384      50.352 112.892  38.124  1.00  0.00           C
ATOM  10574  C26 POPEp 384      50.442 113.902  39.274  1.00  0.00           C
ATOM  10577  C27 POPEp 384      50.612 113.232  40.634  1.00  0.00           C
ATOM  10580  C28 POPEp 384      50.472 114.252  41.774  1.00  0.00           C
ATOM  10583  C29 POPEp 384      50.782 113.652  43.114  1.00  0.00           C
ATOM  10585 0C21 POPEp 384      51.562 114.202  44.074  1.00  0.00           C
ATOM  10587 1C21 POPEp 384      52.242 115.552  43.984  1.00  0.00           C
ATOM  10590 2C21 POPEp 384      52.242 116.332  45.314  1.00  0.00           C
ATOM  10593 3C21 POPEp 384      53.132 115.692  46.394  1.00  0.00           C
ATOM  10596 4C21 POPEp 384      53.202 116.492  47.694  1.00  0.00           C
ATOM  10599 5C21 POPEp 384      51.812 116.782  48.304  1.00  0.00           C
ATOM  10602 6C21 POPEp 384      51.902 117.282  49.744  1.00  0.00           C
ATOM  10605 7C21 POPEp 384      50.512 117.522  50.364  1.00  0.00           C
ATOM  10608 8C21 POPEp 384      50.592 118.092  51.784  1.00  0.00           C
ATOM  10612  C33 POPEp 384      53.802 110.742  37.224  1.00  0.00           C
ATOM  10615  C34 POPEp 384      53.482 109.572  38.164  1.00  0.00           C
ATOM  10618  C35 POPEp 384      53.132 109.982  39.604  1.00  0.00           C
ATOM  10621  C36 POPEp 384      54.342 110.452  40.404  1.00  0.00           C
ATOM  10624  C37 POPEp 384      53.982 111.012  41.784  1.00  0.00           C
ATOM  10627  C38 POPEp 384      55.192 111.652  42.484  1.00  0.00           C
ATOM  10630  C39 POPEp 384      55.342 111.282  43.954  1.00  0.00           C
ATOM  10633 0C31 POPEp 384      54.142 111.712  44.804  1.00  0.00           C
ATOM  10636 1C31 POPEp 384      54.402 111.532  46.304  1.00  0.00           C
ATOM  10639 2C31 POPEp 384      53.122 111.622  47.134  1.00  0.00           C
ATOM  10642 3C31 POPEp 384      53.412 111.822  48.624  1.00  0.00           C
ATOM  10645 4C31 POPEp 384      52.192 112.352  49.384  1.00  0.00           C
ATOM  10648 5C31 POPEp 384      52.552 112.962  50.744  1.00  0.00           C
ATOM  10651 6C31 POPEp 384      51.382 113.702  51.384  1.00  0.00           C
ATOM  10655  NH3 POPEq 385      50.652  -0.542  35.204  1.00  0.00           N
ATOM  10659  C12 POPEq 385      51.882  -0.242  36.034  1.00  0.00           C
ATOM  10662  C11 POPEq 385      53.122   0.188  35.214  1.00  0.00           C
ATOM  10665  P   POPEq 385      54.442   2.492  35.314  1.00  0.00           P
ATOM  10666  O13 POPEq 385      55.472   2.282  34.264  1.00  0.00           O
ATOM  10667  O14 POPEq 385      54.012   3.892  35.584  1.00  0.00           O
ATOM  10668  O11 POPEq 385      54.962   1.852  36.654  1.00  0.00           O
ATOM  10669  O12 POPEq 385      53.162   1.602  34.984  1.00  0.00           O
ATOM  10670  C1  POPEq 385      54.212   1.872  37.874  1.00  0.00           C
ATOM  10673  C2  POPEq 385      55.112   2.412  39.014  1.00  0.00           C
ATOM  10675  O21 POPEq 385      54.552   1.992  40.274  1.00  0.00           O
ATOM  10676  C21 POPEq 385      55.402   2.182  41.274  1.00  0.00           C
ATOM  10677  O22 POPEq 385      56.552   2.552  41.174  1.00  0.00           O
ATOM  10678  C22 POPEq 385      54.692   1.972  42.614  1.00  0.00           C
ATOM  10681  C3  POPEq 385      55.312   3.962  38.934  1.00  0.00           C
ATOM  10684  O31 POPEq 385      54.582   4.672  39.964  1.00  0.00           O
ATOM  10685  C31 POPEq 385      53.282   4.842  39.754  1.00  0.00           C
ATOM  10686  O32 POPEq 385      52.702   4.732  38.694  1.00  0.00           O
ATOM  10687  C32 POPEq 385      52.592   5.232  41.064  1.00  0.00           C
ATOM  10690  C23 POPEq 385      55.482   1.018  43.544  1.00  0.00           C
ATOM  10693  C24 POPEq 385      54.862   0.928  44.934  1.00  0.00           C
ATOM  10696  C25 POPEq 385      55.772   0.178  45.924  1.00  0.00           C
ATOM  10699  C26 POPEq 385      55.132   0.068  47.304  1.00  0.00           C
ATOM  10702  C27 POPEq 385      56.152  -0.152  48.424  1.00  0.00           C
ATOM  10705  C28 POPEq 385      55.532  -0.282  49.834  1.00  0.00           C
ATOM  10708  C29 POPEq 385      54.382   0.658  50.114  1.00  0.00           C
ATOM  10710 0C21 POPEq 385      54.472   1.862  50.704  1.00  0.00           C
ATOM  10712 1C21 POPEq 385      55.772   2.492  51.134  1.00  0.00           C
ATOM  10715 2C21 POPEq 385      55.602   3.912  51.714  1.00  0.00           C
ATOM  10718 3C21 POPEq 385      55.082   3.922  53.164  1.00  0.00           C
ATOM  10721 4C21 POPEq 385      54.932   5.352  53.714  1.00  0.00           C
ATOM  10724 5C21 POPEq 385      56.252   6.102  53.944  1.00  0.00           C
ATOM  10727 6C21 POPEq 385      56.022   7.562  54.364  1.00  0.00           C
ATOM  10730 7C21 POPEq 385      57.322   8.342  54.504  1.00  0.00           C
ATOM  10733 8C21 POPEq 385      57.142   9.832  54.814  1.00  0.00           C
ATOM  10737  C33 POPEq 385      53.282   6.382  41.834  1.00  0.00           C
ATOM  10740  C34 POPEq 385      52.432   6.882  43.014  1.00  0.00           C
ATOM  10743  C35 POPEq 385      52.362   5.912  44.214  1.00  0.00           C
ATOM  10746  C36 POPEq 385      53.722   5.702  44.894  1.00  0.00           C
ATOM  10749  C37 POPEq 385      53.662   4.802  46.134  1.00  0.00           C
ATOM  10752  C38 POPEq 385      53.882   5.542  47.464  1.00  0.00           C
ATOM  10755  C39 POPEq 385      52.692   6.422  47.894  1.00  0.00           C
ATOM  10758 0C31 POPEq 385      52.472   6.422  49.414  1.00  0.00           C
ATOM  10761 1C31 POPEq 385      51.002   6.592  49.804  1.00  0.00           C
ATOM  10764 2C31 POPEq 385      50.752   6.532  51.314  1.00  0.00           C
ATOM  10767 3C31 POPEq 385      51.222   5.222  51.994  1.00  0.00           C
ATOM  10770 4C31 POPEq 385      50.572   3.962  51.414  1.00  0.00           C
ATOM  10773 5C31 POPEq 385      50.772   2.712  52.294  1.00  0.00           C
ATOM  10776 6C31 POPEq 385      49.482   1.912  52.464  1.00  0.00           C
ATOM  10780  NH3 POPEr 386      13.122  76.142  30.484  1.00  0.00           N
ATOM  10784  C12 POPEr 386      12.932  77.412  29.724  1.00  0.00           C
ATOM  10787  C11 POPEr 386      11.702  78.192  30.224  1.00  0.00           C
ATOM  10790  P   POPEr 386      12.532  80.682  30.084  1.00  0.00           P
ATOM  10791  O13 POPEr 386      13.872  80.512  29.474  1.00  0.00           O
ATOM  10792  O14 POPEr 386      11.812  81.932  29.764  1.00  0.00           O
ATOM  10793  O11 POPEr 386      12.612  80.502  31.644  1.00  0.00           O
ATOM  10794  O12 POPEr 386      11.612  79.472  29.594  1.00  0.00           O
ATOM  10795  C1  POPEr 386      13.912  80.192  32.174  1.00  0.00           C
ATOM  10798  C2  POPEr 386      13.972  80.442  33.694  1.00  0.00           C
ATOM  10800  O21 POPEr 386      15.292  80.782  34.144  1.00  0.00           O
ATOM  10801  C21 POPEr 386      16.312  80.042  33.744  1.00  0.00           C
ATOM  10802  O22 POPEr 386      16.272  78.952  33.184  1.00  0.00           O
ATOM  10803  C22 POPEr 386      17.592  80.822  33.974  1.00  0.00           C
ATOM  10806  C3  POPEr 386      13.392  79.232  34.474  1.00  0.00           C
ATOM  10809  O31 POPEr 386      13.522  79.332  35.904  1.00  0.00           O
ATOM  10810  C31 POPEr 386      12.622  80.132  36.444  1.00  0.00           C
ATOM  10811  O32 POPEr 386      11.682  80.652  35.864  1.00  0.00           O
ATOM  10812  C32 POPEr 386      12.952  80.342  37.924  1.00  0.00           C
ATOM  10815  C23 POPEr 386      18.742  79.922  34.494  1.00  0.00           C
ATOM  10818  C24 POPEr 386      18.592  79.602  35.974  1.00  0.00           C
ATOM  10821  C25 POPEr 386      19.482  78.452  36.444  1.00  0.00           C
ATOM  10824  C26 POPEr 386      19.532  78.392  37.974  1.00  0.00           C
ATOM  10827  C27 POPEr 386      20.492  77.332  38.514  1.00  0.00           C
ATOM  10830  C28 POPEr 386      21.002  77.692  39.914  1.00  0.00           C
ATOM  10833  C29 POPEr 386      21.942  76.612  40.384  1.00  0.00           C
ATOM  10835 0C21 POPEr 386      23.262  76.722  40.594  1.00  0.00           C
ATOM  10837 1C21 POPEr 386      24.102  77.972  40.524  1.00  0.00           C
ATOM  10840 2C21 POPEr 386      25.062  78.052  41.734  1.00  0.00           C
ATOM  10843 3C21 POPEr 386      24.342  77.812  43.074  1.00  0.00           C
ATOM  10846 4C21 POPEr 386      25.152  78.292  44.284  1.00  0.00           C
ATOM  10849 5C21 POPEr 386      24.542  77.902  45.634  1.00  0.00           C
ATOM  10852 6C21 POPEr 386      24.462  76.382  45.834  1.00  0.00           C
ATOM  10855 7C21 POPEr 386      24.152  75.962  47.274  1.00  0.00           C
ATOM  10858 8C21 POPEr 386      24.112  74.442  47.444  1.00  0.00           C
ATOM  10862  C33 POPEr 386      12.292  81.642  38.444  1.00  0.00           C
ATOM  10865  C34 POPEr 386      12.612  81.992  39.904  1.00  0.00           C
ATOM  10868  C35 POPEr 386      14.082  82.302  40.184  1.00  0.00           C
ATOM  10871  C36 POPEr 386      14.252  83.202  41.424  1.00  0.00           C
ATOM  10874  C37 POPEr 386      13.742  82.582  42.734  1.00  0.00           C
ATOM  10877  C38 POPEr 386      13.742  83.582  43.894  1.00  0.00           C
ATOM  10880  C39 POPEr 386      13.462  82.942  45.264  1.00  0.00           C
ATOM  10883 0C31 POPEr 386      13.662  83.922  46.424  1.00  0.00           C
ATOM  10886 1C31 POPEr 386      13.012  83.452  47.734  1.00  0.00           C
ATOM  10889 2C31 POPEr 386      13.182  84.482  48.854  1.00  0.00           C
ATOM  10892 3C31 POPEr 386      12.412  84.152  50.154  1.00  0.00           C
ATOM  10895 4C31 POPEr 386      12.952  82.952  50.944  1.00  0.00           C
ATOM  10898 5C31 POPEr 386      12.302  82.882  52.334  1.00  0.00           C
ATOM  10901 6C31 POPEr 386      12.792  81.722  53.184  1.00  0.00           C
ATOM  10905  NH3 POPEs 387      43.882  31.312  75.294  1.00  0.00           N
ATOM  10909  C12 POPEs 387      45.182  30.602  75.524  1.00  0.00           C
ATOM  10912  C11 POPEs 387      46.252  31.572  76.054  1.00  0.00           C
ATOM  10915  P   POPEs 387      48.892  31.572  75.864  1.00  0.00           P
ATOM  10916  O13 POPEs 387      48.842  33.042  75.924  1.00  0.00           O
ATOM  10917  O14 POPEs 387      49.892  30.912  76.734  1.00  0.00           O
ATOM  10918  O11 POPEs 387      49.212  31.132  74.404  1.00  0.00           O
ATOM  10919  O12 POPEs 387      47.492  30.902  76.184  1.00  0.00           O
ATOM  10920  C1  POPEs 387      48.592  31.692  73.264  1.00  0.00           C
ATOM  10923  C2  POPEs 387      48.642  30.632  72.164  1.00  0.00           C
ATOM  10925  O21 POPEs 387      47.962  31.112  70.994  1.00  0.00           O
ATOM  10926  C21 POPEs 387      48.692  31.922  70.264  1.00  0.00           C
ATOM  10927  O22 POPEs 387      49.862  32.202  70.424  1.00  0.00           O
ATOM  10928  C22 POPEs 387      47.802  32.392  69.114  1.00  0.00           C
ATOM  10931  C3  POPEs 387      47.972  29.322  72.634  1.00  0.00           C
ATOM  10934  O31 POPEs 387      48.012  28.282  71.634  1.00  0.00           O
ATOM  10935  C31 POPEs 387      46.902  28.072  70.974  1.00  0.00           C
ATOM  10936  O32 POPEs 387      45.892  28.772  70.954  1.00  0.00           O
ATOM  10937  C32 POPEs 387      47.012  26.732  70.264  1.00  0.00           C
ATOM  10940  C23 POPEs 387      48.392  33.582  68.324  1.00  0.00           C
ATOM  10943  C24 POPEs 387      47.312  34.372  67.584  1.00  0.00           C
ATOM  10946  C25 POPEs 387      46.572  33.592  66.474  1.00  0.00           C
ATOM  10949  C26 POPEs 387      47.442  33.382  65.224  1.00  0.00           C
ATOM  10952  C27 POPEs 387      46.722  32.652  64.064  1.00  0.00           C
ATOM  10955  C28 POPEs 387      45.462  33.372  63.524  1.00  0.00           C
ATOM  10958  C29 POPEs 387      44.192  32.562  63.674  1.00  0.00           C
ATOM  10960 0C21 POPEs 387      43.012  32.842  63.104  1.00  0.00           C
ATOM  10962 1C21 POPEs 387      42.682  34.042  62.244  1.00  0.00           C
ATOM  10965 2C21 POPEs 387      41.872  35.072  63.044  1.00  0.00           C
ATOM  10968 3C21 POPEs 387      40.432  34.632  63.354  1.00  0.00           C
ATOM  10971 4C21 POPEs 387      39.772  35.512  64.434  1.00  0.00           C
ATOM  10974 5C21 POPEs 387      38.232  35.402  64.474  1.00  0.00           C
ATOM  10977 6C21 POPEs 387      37.692  33.972  64.334  1.00  0.00           C
ATOM  10980 7C21 POPEs 387      36.162  33.892  64.414  1.00  0.00           C
ATOM  10983 8C21 POPEs 387      35.602  33.922  65.844  1.00  0.00           C
ATOM  10987  C33 POPEs 387      46.452  26.752  68.834  1.00  0.00           C
ATOM  10990  C34 POPEs 387      46.442  25.362  68.184  1.00  0.00           C
ATOM  10993  C35 POPEs 387      47.752  24.572  68.384  1.00  0.00           C
ATOM  10996  C36 POPEs 387      47.672  23.542  69.534  1.00  0.00           C
ATOM  10999  C37 POPEs 387      49.022  22.952  69.984  1.00  0.00           C
ATOM  11002  C38 POPEs 387      48.792  21.692  70.824  1.00  0.00           C
ATOM  11005  C39 POPEs 387      50.052  20.882  71.154  1.00  0.00           C
ATOM  11008 0C31 POPEs 387      49.752  19.382  71.204  1.00  0.00           C
ATOM  11011 1C31 POPEs 387      50.962  18.512  71.564  1.00  0.00           C
ATOM  11014 2C31 POPEs 387      50.742  17.022  71.234  1.00  0.00           C
ATOM  11017 3C31 POPEs 387      50.662  16.742  69.724  1.00  0.00           C
ATOM  11020 4C31 POPEs 387      50.492  15.262  69.394  1.00  0.00           C
ATOM  11023 5C31 POPEs 387      50.242  15.032  67.904  1.00  0.00           C
ATOM  11026 6C31 POPEs 387      50.152  13.562  67.514  1.00  0.00           C
ATOM  11030  NH3 POPEt 388      23.072  80.992  29.024  1.00  0.00           N
ATOM  11034  C12 POPEt 388      21.612  80.762  28.774  1.00  0.00           C
ATOM  11037  C11 POPEt 388      21.382  80.292  27.334  1.00  0.00           C
ATOM  11040  P   POPEt 388      18.982  81.032  26.644  1.00  0.00           P
ATOM  11041  O13 POPEt 388      19.672  81.822  25.594  1.00  0.00           O
ATOM  11042  O14 POPEt 388      17.752  80.342  26.194  1.00  0.00           O
ATOM  11043  O11 POPEt 388      18.762  81.932  27.924  1.00  0.00           O
ATOM  11044  O12 POPEt 388      20.012  79.942  27.144  1.00  0.00           O
ATOM  11045  C1  POPEt 388      17.692  81.692  28.844  1.00  0.00           C
ATOM  11048  C2  POPEt 388      17.622  82.822  29.924  1.00  0.00           C
ATOM  11050  O21 POPEt 388      18.552  82.502  30.994  1.00  0.00           O
ATOM  11051  C21 POPEt 388      19.062  83.582  31.574  1.00  0.00           C
ATOM  11052  O22 POPEt 388      18.892  84.732  31.184  1.00  0.00           O
ATOM  11053  C22 POPEt 388      19.952  83.222  32.774  1.00  0.00           C
ATOM  11056  C3  POPEt 388      16.162  83.042  30.454  1.00  0.00           C
ATOM  11059  O31 POPEt 388      16.072  83.222  31.884  1.00  0.00           O
ATOM  11060  C31 POPEt 388      15.212  84.142  32.354  1.00  0.00           C
ATOM  11061  O32 POPEt 388      14.532  84.892  31.684  1.00  0.00           O
ATOM  11062  C32 POPEt 388      15.302  84.132  33.874  1.00  0.00           C
ATOM  11065  C23 POPEt 388      19.832  84.232  33.954  1.00  0.00           C
ATOM  11068  C24 POPEt 388      21.182  84.652  34.544  1.00  0.00           C
ATOM  11071  C25 POPEt 388      21.552  84.022  35.894  1.00  0.00           C
ATOM  11074  C26 POPEt 388      20.832  84.682  37.064  1.00  0.00           C
ATOM  11077  C27 POPEt 388      21.422  84.272  38.424  1.00  0.00           C
ATOM  11080  C28 POPEt 388      20.662  84.872  39.614  1.00  0.00           C
ATOM  11083  C29 POPEt 388      20.922  86.352  39.744  1.00  0.00           C
ATOM  11085 0C21 POPEt 388      21.682  86.952  40.684  1.00  0.00           C
ATOM  11087 1C21 POPEt 388      22.432  86.262  41.794  1.00  0.00           C
ATOM  11090 2C21 POPEt 388      21.812  86.552  43.164  1.00  0.00           C
ATOM  11093 3C21 POPEt 388      22.392  85.642  44.254  1.00  0.00           C
ATOM  11096 4C21 POPEt 388      22.132  86.192  45.654  1.00  0.00           C
ATOM  11099 5C21 POPEt 388      22.402  85.192  46.794  1.00  0.00           C
ATOM  11102 6C21 POPEt 388      23.882  84.822  46.974  1.00  0.00           C
ATOM  11105 7C21 POPEt 388      24.312  83.572  46.204  1.00  0.00           C
ATOM  11108 8C21 POPEt 388      25.512  82.832  46.804  1.00  0.00           C
ATOM  11112  C33 POPEt 388      15.882  85.462  34.404  1.00  0.00           C
ATOM  11115  C34 POPEt 388      16.242  85.382  35.884  1.00  0.00           C
ATOM  11118  C35 POPEt 388      16.612  86.762  36.454  1.00  0.00           C
ATOM  11121  C36 POPEt 388      17.452  86.692  37.734  1.00  0.00           C
ATOM  11124  C37 POPEt 388      16.612  86.762  39.014  1.00  0.00           C
ATOM  11127  C38 POPEt 388      17.462  86.542  40.274  1.00  0.00           C
ATOM  11130  C39 POPEt 388      16.722  86.792  41.594  1.00  0.00           C
ATOM  11133 0C31 POPEt 388      17.652  86.652  42.814  1.00  0.00           C
ATOM  11136 1C31 POPEt 388      16.882  86.442  44.134  1.00  0.00           C
ATOM  11139 2C31 POPEt 388      17.782  86.222  45.364  1.00  0.00           C
ATOM  11142 3C31 POPEt 388      18.422  87.512  45.874  1.00  0.00           C
ATOM  11145 4C31 POPEt 388      19.032  87.362  47.274  1.00  0.00           C
ATOM  11148 5C31 POPEt 388      19.992  88.512  47.644  1.00  0.00           C
ATOM  11151 6C31 POPEt 388      20.662  88.332  49.004  1.00  0.00           C
ATOM  11155  NH3 POPEu 389      95.182  55.852  41.144  1.00  0.00           N
ATOM  11159  C12 POPEu 389      93.722  55.872  40.804  1.00  0.00           C
ATOM  11162  C11 POPEu 389      93.452  56.812  39.594  1.00  0.00           C
ATOM  11165  P   POPEu 389      90.882  56.342  39.464  1.00  0.00           P
ATOM  11166  O13 POPEu 389      91.192  55.122  38.674  1.00  0.00           O
ATOM  11167  O14 POPEu 389      89.612  57.012  39.164  1.00  0.00           O
ATOM  11168  O11 POPEu 389      90.842  55.912  40.964  1.00  0.00           O
ATOM  11169  O12 POPEu 389      92.112  57.312  39.544  1.00  0.00           O
ATOM  11170  C1  POPEu 389      90.082  56.622  41.944  1.00  0.00           C
ATOM  11173  C2  POPEu 389      90.652  57.982  42.474  1.00  0.00           C
ATOM  11175  O21 POPEu 389      90.732  57.952  43.924  1.00  0.00           O
ATOM  11176  C21 POPEu 389      89.572  57.832  44.564  1.00  0.00           C
ATOM  11177  O22 POPEu 389      88.482  57.642  44.054  1.00  0.00           O
ATOM  11178  C22 POPEu 389      89.772  58.052  46.064  1.00  0.00           C
ATOM  11181  C3  POPEu 389      89.862  59.262  41.994  1.00  0.00           C
ATOM  11184  O31 POPEu 389      90.132  60.362  42.914  1.00  0.00           O
ATOM  11185  C31 POPEu 389      90.762  61.432  42.454  1.00  0.00           C
ATOM  11186  O32 POPEu 389      90.902  61.742  41.284  1.00  0.00           O
ATOM  11187  C32 POPEu 389      91.462  62.112  43.644  1.00  0.00           C
ATOM  11190  C23 POPEu 389      90.532  56.932  46.814  1.00  0.00           C
ATOM  11193  C24 POPEu 389      90.852  57.342  48.264  1.00  0.00           C
ATOM  11196  C25 POPEu 389      91.612  56.292  49.084  1.00  0.00           C
ATOM  11199  C26 POPEu 389      90.752  55.232  49.794  1.00  0.00           C
ATOM  11202  C27 POPEu 389      91.512  54.652  51.004  1.00  0.00           C
ATOM  11205  C28 POPEu 389      90.672  53.732  51.914  1.00  0.00           C
ATOM  11208  C29 POPEu 389      91.432  53.412  53.174  1.00  0.00           C
ATOM  11210 0C21 POPEu 389      91.072  53.712  54.434  1.00  0.00           C
ATOM  11212 1C21 POPEu 389      89.782  54.362  54.884  1.00  0.00           C
ATOM  11215 2C21 POPEu 389      89.122  53.632  56.074  1.00  0.00           C
ATOM  11218 3C21 POPEu 389      88.782  52.152  55.784  1.00  0.00           C
ATOM  11221 4C21 POPEu 389      89.762  51.132  56.384  1.00  0.00           C
ATOM  11224 5C21 POPEu 389      89.582  50.922  57.894  1.00  0.00           C
ATOM  11227 6C21 POPEu 389      90.432  49.762  58.424  1.00  0.00           C
ATOM  11230 7C21 POPEu 389      90.342  49.622  59.944  1.00  0.00           C
ATOM  11233 8C21 POPEu 389      91.042  48.382  60.494  1.00  0.00           C
ATOM  11237  C33 POPEu 389      91.062  63.592  43.854  1.00  0.00           C
ATOM  11240  C34 POPEu 389      91.552  64.172  45.194  1.00  0.00           C
ATOM  11243  C35 POPEu 389      90.712  63.722  46.394  1.00  0.00           C
ATOM  11246  C36 POPEu 389      91.192  64.322  47.734  1.00  0.00           C
ATOM  11249  C37 POPEu 389      90.342  63.932  48.954  1.00  0.00           C
ATOM  11252  C38 POPEu 389      90.942  64.412  50.284  1.00  0.00           C
ATOM  11255  C39 POPEu 389      90.202  63.832  51.504  1.00  0.00           C
ATOM  11258 0C31 POPEu 389      90.952  64.052  52.834  1.00  0.00           C
ATOM  11261 1C31 POPEu 389      90.282  63.322  54.004  1.00  0.00           C
ATOM  11264 2C31 POPEu 389      91.032  63.512  55.334  1.00  0.00           C
ATOM  11267 3C31 POPEu 389      90.142  63.262  56.564  1.00  0.00           C
ATOM  11270 4C31 POPEu 389      90.432  64.192  57.754  1.00  0.00           C
ATOM  11273 5C31 POPEu 389      90.302  65.692  57.414  1.00  0.00           C
ATOM  11276 6C31 POPEu 389      90.222  66.612  58.624  1.00  0.00           C
ATOM  11280  NH3 POPEv 390      19.162  83.152  74.674  1.00  0.00           N
ATOM  11284  C12 POPEv 390      19.692  83.732  73.394  1.00  0.00           C
ATOM  11287  C11 POPEv 390      19.822  85.272  73.444  1.00  0.00           C
ATOM  11290  P   POPEv 390      20.852  87.352  72.324  1.00  0.00           P
ATOM  11291  O13 POPEv 390      19.792  88.132  72.994  1.00  0.00           O
ATOM  11292  O14 POPEv 390      22.212  87.502  72.904  1.00  0.00           O
ATOM  11293  O11 POPEv 390      20.962  87.802  70.844  1.00  0.00           O
ATOM  11294  O12 POPEv 390      20.442  85.802  72.264  1.00  0.00           O
ATOM  11295  C1  POPEv 390      20.012  87.522  69.834  1.00  0.00           C
ATOM  11298  C2  POPEv 390      20.762  87.252  68.514  1.00  0.00           C
ATOM  11300  O21 POPEv 390      19.782  87.182  67.474  1.00  0.00           O
ATOM  11301  C21 POPEv 390      20.202  87.512  66.274  1.00  0.00           C
ATOM  11302  O22 POPEv 390      21.292  87.942  65.954  1.00  0.00           O
ATOM  11303  C22 POPEv 390      19.092  87.222  65.284  1.00  0.00           C
ATOM  11306  C3  POPEv 390      21.632  85.962  68.594  1.00  0.00           C
ATOM  11309  O31 POPEv 390      22.072  85.542  67.294  1.00  0.00           O
ATOM  11310  C31 POPEv 390      23.302  85.922  66.964  1.00  0.00           C
ATOM  11311  O32 POPEv 390      24.172  86.262  67.744  1.00  0.00           O
ATOM  11312  C32 POPEv 390      23.502  85.782  65.464  1.00  0.00           C
ATOM  11315  C23 POPEv 390      19.562  87.542  63.854  1.00  0.00           C
ATOM  11318  C24 POPEv 390      18.472  87.252  62.814  1.00  0.00           C
ATOM  11321  C25 POPEv 390      19.032  87.442  61.414  1.00  0.00           C
ATOM  11324  C26 POPEv 390      18.092  86.942  60.324  1.00  0.00           C
ATOM  11327  C27 POPEv 390      18.822  86.782  58.994  1.00  0.00           C
ATOM  11330  C28 POPEv 390      17.962  86.082  57.924  1.00  0.00           C
ATOM  11333  C29 POPEv 390      18.822  85.702  56.754  1.00  0.00           C
ATOM  11335 0C21 POPEv 390      18.702  86.142  55.484  1.00  0.00           C
ATOM  11337 1C21 POPEv 390      17.652  87.072  54.944  1.00  0.00           C
ATOM  11340 2C21 POPEv 390      17.092  86.572  53.604  1.00  0.00           C
ATOM  11343 3C21 POPEv 390      18.052  86.782  52.424  1.00  0.00           C
ATOM  11346 4C21 POPEv 390      17.502  86.332  51.064  1.00  0.00           C
ATOM  11349 5C21 POPEv 390      17.282  84.822  50.924  1.00  0.00           C
ATOM  11352 6C21 POPEv 390      18.492  84.122  50.304  1.00  0.00           C
ATOM  11355 7C21 POPEv 390      18.262  82.632  50.084  1.00  0.00           C
ATOM  11358 8C21 POPEv 390      19.432  81.982  49.364  1.00  0.00           C
ATOM  11362  C33 POPEv 390      24.062  84.402  65.074  1.00  0.00           C
ATOM  11365  C34 POPEv 390      24.002  84.212  63.554  1.00  0.00           C
ATOM  11368  C35 POPEv 390      24.712  85.352  62.814  1.00  0.00           C
ATOM  11371  C36 POPEv 390      24.982  85.082  61.334  1.00  0.00           C
ATOM  11374  C37 POPEv 390      26.122  85.952  60.824  1.00  0.00           C
ATOM  11377  C38 POPEv 390      26.592  85.552  59.424  1.00  0.00           C
ATOM  11380  C39 POPEv 390      26.252  86.582  58.344  1.00  0.00           C
ATOM  11383 0C31 POPEv 390      26.932  86.232  57.014  1.00  0.00           C
ATOM  11386 1C31 POPEv 390      26.752  87.332  55.964  1.00  0.00           C
ATOM  11389 2C31 POPEv 390      27.442  86.982  54.644  1.00  0.00           C
[truncated: 1,855,959 more chars]
