# Supplementary material for: Characterizing Membrane Association and Periplasmic Transfer of Bacterial Lipoproteins through Molecular Dynamics Simulations
Source: Structure. 2020 Apr 7;28(4):475–487.e3. doi: 10.1016/j.str.2020.01.012 (PMC7139219; doi:10.1016/j.str.2020.01.012)
Supplement: Data S3. Final Coordinates from Simulations (M–X), Related to Figure 3 [file mmc5.zip › M-X/MLTC-4-atomistic.pdb]

TITLE     Protein
REMARK    THIS IS A SIMULATION BOX
CRYST1  129.251  129.251  140.332  90.00  90.00  90.00 P 1           1
MODEL        1
ATOM      1  N   CYSTA   1      65.326  40.320  68.216  1.00  0.00           N
ATOM      3  CA  CYSTA   1      64.076  39.730  68.716  1.00  0.00           C
ATOM      5  C   CYSTA   1      64.215  38.731  69.846  1.00  0.00           C
ATOM      6  O   CYSTA   1      64.035  37.511  69.726  1.00  0.00           O
ATOM      7  CB  CYSTA   1      63.076  39.321  67.596  1.00  0.00           C
ATOM     10  SG  CYSTA   1      61.815  40.601  67.276  1.00  0.00           S
ATOM     11  C1  CYSTA   1      60.455  40.071  68.376  1.00  0.00           C
ATOM     14  CA1 CYSTA   1      66.605  39.891  68.226  1.00  0.00           C
ATOM     15  OA1 CYSTA   1      67.495  40.711  68.026  1.00  0.00           O
ATOM     16  CA2 CYSTA   1      67.035  38.460  68.406  1.00  0.00           C
ATOM     19  C11 CYSTA   1      59.306  41.100  68.626  1.00  0.00           C
ATOM     21  O11 CYSTA   1      58.796  41.561  67.376  1.00  0.00           O
ATOM     22  CX1 CYSTA   1      59.326  42.581  66.746  1.00  0.00           C
ATOM     23  OX1 CYSTA   1      60.205  43.331  67.126  1.00  0.00           O
ATOM     24  CX2 CYSTA   1      58.726  42.591  65.336  1.00  0.00           C
ATOM     27  C12 CYSTA   1      59.685  42.191  69.706  1.00  0.00           C
ATOM     30  O12 CYSTA   1      59.015  43.471  69.706  1.00  0.00           O
ATOM     31  CD1 CYSTA   1      57.736  43.811  69.746  1.00  0.00           C
ATOM     32  OD1 CYSTA   1      57.336  44.961  69.786  1.00  0.00           O
ATOM     33  CD2 CYSTA   1      56.735  42.661  69.786  1.00  0.00           C
ATOM     36  CA3 CYSTA   1      67.215  37.801  67.036  1.00  0.00           C
ATOM     39  CA4 CYSTA   1      67.345  36.291  67.136  1.00  0.00           C
ATOM     42  CA5 CYSTA   1      67.555  35.671  65.756  1.00  0.00           C
ATOM     45  CA6 CYSTA   1      68.835  36.141  65.066  1.00  0.00           C
ATOM     48  CA7 CYSTA   1      70.065  36.091  65.976  1.00  0.00           C
ATOM     51  CA8 CYSTA   1      71.346  35.781  65.206  1.00  0.00           C
ATOM     54  CA9 CYSTA   1      72.495  35.401  66.136  1.00  0.00           C
ATOM     57 0CA1 CYSTA   1      72.506  33.911  66.516  1.00  0.00           C
ATOM     60 1CA1 CYSTA   1      72.815  33.001  65.326  1.00  0.00           C
ATOM     63 2CA1 CYSTA   1      73.296  31.621  65.766  1.00  0.00           C
ATOM     66 3CA1 CYSTA   1      73.775  30.761  64.586  1.00  0.00           C
ATOM     69 4CA1 CYSTA   1      73.826  29.271  64.926  1.00  0.00           C
ATOM     72 5CA1 CYSTA   1      72.835  28.441  64.096  1.00  0.00           C
ATOM     75 6CA1 CYSTA   1      72.686  26.991  64.556  1.00  0.00           C
ATOM     79  CD3 CYSTA   1      55.965  42.561  68.446  1.00  0.00           C
ATOM     82  CD4 CYSTA   1      54.485  42.221  68.666  1.00  0.00           C
ATOM     85  CD5 CYSTA   1      53.675  42.241  67.376  1.00  0.00           C
ATOM     88  CD6 CYSTA   1      54.186  41.231  66.346  1.00  0.00           C
ATOM     91  CD7 CYSTA   1      53.195  41.050  65.196  1.00  0.00           C
ATOM     94  CD8 CYSTA   1      53.265  39.651  64.606  1.00  0.00           C
ATOM     97  CD9 CYSTA   1      52.175  39.421  63.566  1.00  0.00           C
ATOM    100 0CD1 CYSTA   1      52.445  40.200  62.276  1.00  0.00           C
ATOM    103 1CD1 CYSTA   1      52.255  39.291  61.066  1.00  0.00           C
ATOM    106 2CD1 CYSTA   1      52.915  39.771  59.776  1.00  0.00           C
ATOM    109 3CD1 CYSTA   1      52.666  38.751  58.666  1.00  0.00           C
ATOM    112 4CD1 CYSTA   1      53.925  38.061  58.146  1.00  0.00           C
ATOM    115 5CD1 CYSTA   1      54.735  37.281  59.196  1.00  0.00           C
ATOM    118 6CD1 CYSTA   1      55.965  36.621  58.576  1.00  0.00           C
ATOM    122  CX3 CYSTA   1      57.756  43.751  65.096  1.00  0.00           C
ATOM    125  CX4 CYSTA   1      57.476  43.921  63.596  1.00  0.00           C
ATOM    128  CX5 CYSTA   1      58.625  44.581  62.826  1.00  0.00           C
ATOM    131  CX6 CYSTA   1      58.095  45.451  61.686  1.00  0.00           C
ATOM    134  CX7 CYSTA   1      59.175  45.941  60.706  1.00  0.00           C
ATOM    137  CX8 CYSTA   1      58.736  47.191  59.926  1.00  0.00           C
ATOM    140  CX9 CYSTA   1      57.435  47.061  59.166  1.00  0.00           C
ATOM    142 0CX1 CYSTA   1      57.065  47.781  58.106  1.00  0.00           C
ATOM    144 1CX1 CYSTA   1      57.866  48.881  57.446  1.00  0.00           C
ATOM    147 2CX1 CYSTA   1      58.396  48.421  56.076  1.00  0.00           C
ATOM    150 3CX1 CYSTA   1      59.275  49.481  55.386  1.00  0.00           C
ATOM    153 4CX1 CYSTA   1      60.705  49.000  55.126  1.00  0.00           C
ATOM    156 5CX1 CYSTA   1      61.016  48.631  53.666  1.00  0.00           C
ATOM    159 6CX1 CYSTA   1      62.396  47.961  53.576  1.00  0.00           C
ATOM    162 7CX1 CYSTA   1      62.525  46.941  52.436  1.00  0.00           C
ATOM    165 8CX1 CYSTA   1      63.624  45.921  52.726  1.00  0.00           C
ATOM    169  N   SER A   2      64.715  39.281  70.956  1.00  0.00           N
ATOM    171  CA  SER A   2      65.385  38.550  72.006  1.00  0.00           C
ATOM    173  CB  SER A   2      66.845  39.011  72.086  1.00  0.00           C
ATOM    176  OG  SER A   2      67.596  38.111  72.876  1.00  0.00           O
ATOM    178  C   SER A   2      64.695  38.891  73.306  1.00  0.00           C
ATOM    179  O   SER A   2      65.175  38.611  74.406  1.00  0.00           O
ATOM    180  N   THR A   3      63.516  39.511  73.176  1.00  0.00           N
ATOM    182  CA  THR A   3      62.715  40.021  74.256  1.00  0.00           C
ATOM    184  CB  THR A   3      61.495  40.840  73.796  1.00  0.00           C
ATOM    186  OG1 THR A   3      61.806  41.750  72.756  1.00  0.00           O
ATOM    188  CG2 THR A   3      60.995  41.651  74.986  1.00  0.00           C
ATOM    192  C   THR A   3      62.185  38.841  75.046  1.00  0.00           C
ATOM    193  O   THR A   3      61.105  38.351  74.736  1.00  0.00           O
ATOM    194  N   THR A   4      62.955  38.381  76.066  1.00  0.00           N
ATOM    196  CA  THR A   4      62.585  37.481  77.156  1.00  0.00           C
ATOM    198  CB  THR A   4      61.065  37.371  77.436  1.00  0.00           C
ATOM    200  OG1 THR A   4      60.775  37.151  78.806  1.00  0.00           O
ATOM    202  CG2 THR A   4      60.335  36.271  76.646  1.00  0.00           C
ATOM    206  C   THR A   4      63.205  36.091  77.026  1.00  0.00           C
ATOM    207  O   THR A   4      62.965  35.221  77.876  1.00  0.00           O
ATOM    208  N   LYS A   5      64.065  35.811  75.996  1.00  0.00           N
ATOM    210  CA  LYS A   5      64.326  34.421  75.586  1.00  0.00           C
ATOM    212  CB  LYS A   5      62.965  33.621  75.466  1.00  0.00           C
ATOM    215  CG  LYS A   5      62.736  32.541  74.386  1.00  0.00           C
ATOM    218  CD  LYS A   5      61.306  31.941  74.496  1.00  0.00           C
ATOM    221  CE  LYS A   5      60.455  32.041  73.216  1.00  0.00           C
ATOM    224  NZ  LYS A   5      58.995  32.091  73.466  1.00  0.00           N
ATOM    228  C   LYS A   5      65.146  34.301  74.296  1.00  0.00           C
ATOM    229  O   LYS A   5      64.686  34.601  73.206  1.00  0.00           O
ATOM    230  N   LYS A   6      66.375  33.741  74.306  1.00  0.00           N
ATOM    232  CA  LYS A   6      67.445  33.911  75.276  1.00  0.00           C
ATOM    234  CB  LYS A   6      67.945  32.561  75.856  1.00  0.00           C
ATOM    237  CG  LYS A   6      68.235  31.461  74.826  1.00  0.00           C
ATOM    240  CD  LYS A   6      68.815  30.181  75.466  1.00  0.00           C
ATOM    243  CE  LYS A   6      69.046  29.091  74.406  1.00  0.00           C
ATOM    246  NZ  LYS A   6      69.785  27.930  74.946  1.00  0.00           N
ATOM    250  C   LYS A   6      68.616  34.601  74.576  1.00  0.00           C
ATOM    251  O   LYS A   6      68.765  34.500  73.356  1.00  0.00           O
ATOM    252  N   GLY A   7      69.525  35.291  75.276  1.00  0.00           N
ATOM    254  CA  GLY A   7      69.586  35.481  76.716  1.00  0.00           C
ATOM    257  C   GLY A   7      68.846  36.691  77.166  1.00  0.00           C
ATOM    258  O   GLY A   7      67.765  37.021  76.676  1.00  0.00           O
ATOM    259  N   ASP A   8      69.415  37.351  78.166  1.00  0.00           N
ATOM    261  CA  ASP A   8      69.025  38.670  78.586  1.00  0.00           C
ATOM    263  CB  ASP A   8      67.646  38.721  79.266  1.00  0.00           C
ATOM    266  CG  ASP A   8      66.806  39.771  78.596  1.00  0.00           C
ATOM    267  OD1 ASP A   8      65.556  39.651  78.706  1.00  0.00           O
ATOM    268  OD2 ASP A   8      67.355  40.741  78.006  1.00  0.00           O
ATOM    269  C   ASP A   8      70.105  39.101  79.536  1.00  0.00           C
ATOM    270  O   ASP A   8      71.025  38.331  79.806  1.00  0.00           O
ATOM    271  N   THR A   9      70.015  40.331  80.076  1.00  0.00           N
ATOM    273  CA  THR A   9      71.116  40.871  80.856  1.00  0.00           C
ATOM    275  CB  THR A   9      71.495  42.301  80.496  1.00  0.00           C
ATOM    277  OG1 THR A   9      71.326  42.541  79.106  1.00  0.00           O
ATOM    279  CG2 THR A   9      72.985  42.420  80.836  1.00  0.00           C
ATOM    283  C   THR A   9      70.796  40.901  82.326  1.00  0.00           C
ATOM    284  O   THR A   9      70.046  41.741  82.796  1.00  0.00           O
ATOM    285  N   TYR A  10      71.385  40.021  83.136  1.00  0.00           N
ATOM    287  CA  TYR A  10      71.275  40.091  84.576  1.00  0.00           C
ATOM    289  CB  TYR A  10      70.576  38.821  85.186  1.00  0.00           C
ATOM    292  CG  TYR A  10      69.055  38.771  85.166  1.00  0.00           C
ATOM    293  CD1 TYR A  10      68.396  38.201  86.276  1.00  0.00           C
ATOM    295  CE1 TYR A  10      67.006  38.031  86.296  1.00  0.00           C
ATOM    297  CZ  TYR A  10      66.245  38.410  85.196  1.00  0.00           C
ATOM    298  OH  TYR A  10      64.855  38.151  85.176  1.00  0.00           O
ATOM    300  CD2 TYR A  10      68.256  39.151  84.076  1.00  0.00           C
ATOM    302  CE2 TYR A  10      66.865  39.000  84.086  1.00  0.00           C
ATOM    304  C   TYR A  10      72.715  40.151  85.066  1.00  0.00           C
ATOM    305  O   TYR A  10      73.516  39.271  84.766  1.00  0.00           O
ATOM    306  N   ASN A  11      73.196  41.151  85.816  1.00  0.00           N
ATOM    308  CA  ASN A  11      72.756  42.521  85.936  1.00  0.00           C
ATOM    310  CB  ASN A  11      72.695  42.911  87.446  1.00  0.00           C
ATOM    313  CG  ASN A  11      71.595  42.280  88.296  1.00  0.00           C
ATOM    314  OD1 ASN A  11      71.076  42.971  89.176  1.00  0.00           O
ATOM    315  ND2 ASN A  11      71.146  41.041  88.036  1.00  0.00           N
ATOM    318  C   ASN A  11      73.855  43.411  85.296  1.00  0.00           C
ATOM    319  O   ASN A  11      74.955  43.460  85.836  1.00  0.00           O
ATOM    320  N   GLU A  12      73.616  44.091  84.156  1.00  0.00           N
ATOM    322  CA  GLU A  12      74.605  44.961  83.516  1.00  0.00           C
ATOM    324  CB  GLU A  12      75.646  44.071  82.766  1.00  0.00           C
ATOM    327  CG  GLU A  12      76.874  44.771  82.146  1.00  0.00           C
ATOM    330  CD  GLU A  12      77.915  45.221  83.156  1.00  0.00           C
ATOM    331  OE1 GLU A  12      78.925  45.831  82.706  1.00  0.00           O
ATOM    332  OE2 GLU A  12      77.765  44.971  84.376  1.00  0.00           O
ATOM    333  C   GLU A  12      73.866  45.831  82.486  1.00  0.00           C
ATOM    334  O   GLU A  12      72.805  45.351  82.066  1.00  0.00           O
ATOM    335  N   ALA A  13      74.415  47.011  82.036  1.00  0.00           N
ATOM    337  CA  ALA A  13      73.965  47.841  80.886  1.00  0.00           C
ATOM    339  CB  ALA A  13      72.445  47.851  80.786  1.00  0.00           C
ATOM    343  C   ALA A  13      74.425  49.320  80.706  1.00  0.00           C
ATOM    344  O   ALA A  13      75.006  49.971  81.586  1.00  0.00           O
ATOM    345  N   TRP A  14      74.215  49.891  79.466  1.00  0.00           N
ATOM    347  CA  TRP A  14      74.605  51.251  79.076  1.00  0.00           C
ATOM    349  CB  TRP A  14      76.165  51.261  78.916  1.00  0.00           C
ATOM    352  CG  TRP A  14      76.826  51.371  77.576  1.00  0.00           C
ATOM    353  CD1 TRP A  14      77.445  52.501  77.126  1.00  0.00           C
ATOM    355  NE1 TRP A  14      78.165  52.241  75.986  1.00  0.00           N
ATOM    357  CE2 TRP A  14      78.006  50.931  75.666  1.00  0.00           C
ATOM    358  CD2 TRP A  14      77.165  50.331  76.646  1.00  0.00           C
ATOM    359  CE3 TRP A  14      76.874  48.971  76.576  1.00  0.00           C
ATOM    361  CZ3 TRP A  14      77.425  48.250  75.516  1.00  0.00           C
ATOM    363  CZ2 TRP A  14      78.545  50.211  74.636  1.00  0.00           C
ATOM    365  CH2 TRP A  14      78.215  48.861  74.556  1.00  0.00           C
ATOM    367  C   TRP A  14      73.796  51.871  77.866  1.00  0.00           C
ATOM    368  O   TRP A  14      73.425  51.131  76.956  1.00  0.00           O
ATOM    369  N   VAL A  15      73.505  53.210  77.806  1.00  0.00           N
ATOM    371  CA  VAL A  15      73.256  54.111  76.616  1.00  0.00           C
ATOM    373  CB  VAL A  15      71.815  54.460  76.146  1.00  0.00           C
ATOM    375  CG1 VAL A  15      71.576  55.750  75.296  1.00  0.00           C
ATOM    379  CG2 VAL A  15      71.355  53.340  75.226  1.00  0.00           C
ATOM    383  C   VAL A  15      73.866  55.411  77.046  1.00  0.00           C
ATOM    384  O   VAL A  15      74.015  55.601  78.256  1.00  0.00           O
ATOM    385  N   LYS A  16      74.285  56.311  76.116  1.00  0.00           N
ATOM    387  CA  LYS A  16      74.955  57.541  76.496  1.00  0.00           C
ATOM    389  CB  LYS A  16      76.495  57.221  76.626  1.00  0.00           C
ATOM    392  CG  LYS A  16      76.775  56.121  77.706  1.00  0.00           C
ATOM    395  CD  LYS A  16      78.194  55.791  78.236  1.00  0.00           C
ATOM    398  CE  LYS A  16      78.115  55.041  79.596  1.00  0.00           C
ATOM    401  NZ  LYS A  16      79.245  54.111  79.866  1.00  0.00           N
ATOM    405  C   LYS A  16      74.605  58.921  75.806  1.00  0.00           C
ATOM    406  O   LYS A  16      75.245  59.871  76.226  1.00  0.00           O
ATOM    407  N   ASP A  17      73.605  59.091  74.846  1.00  0.00           N
ATOM    409  CA  ASP A  17      73.016  60.401  74.386  1.00  0.00           C
ATOM    411  CB  ASP A  17      74.055  61.571  74.176  1.00  0.00           C
ATOM    414  CG  ASP A  17      74.195  62.551  75.346  1.00  0.00           C
ATOM    415  OD1 ASP A  17      75.265  63.201  75.406  1.00  0.00           O
ATOM    416  OD2 ASP A  17      73.186  62.791  76.056  1.00  0.00           O
ATOM    417  C   ASP A  17      72.234  60.351  73.026  1.00  0.00           C
ATOM    418  O   ASP A  17      72.655  59.681  72.096  1.00  0.00           O
ATOM    419  N   THR A  18      71.124  61.160  72.866  1.00  0.00           N
ATOM    421  CA  THR A  18      70.815  61.971  71.646  1.00  0.00           C
ATOM    423  CB  THR A  18      70.405  61.281  70.336  1.00  0.00           C
ATOM    425  OG1 THR A  18      70.875  62.041  69.236  1.00  0.00           O
ATOM    427  CG2 THR A  18      68.905  61.160  70.066  1.00  0.00           C
ATOM    431  C   THR A  18      69.785  63.061  71.946  1.00  0.00           C
ATOM    432  O   THR A  18      69.126  63.011  72.976  1.00  0.00           O
ATOM    433  N   ASN A  19      69.726  64.130  71.106  1.00  0.00           N
ATOM    435  CA  ASN A  19      69.355  65.481  71.556  1.00  0.00           C
ATOM    437  CB  ASN A  19      70.665  66.291  71.736  1.00  0.00           C
ATOM    440  CG  ASN A  19      71.476  66.091  73.046  1.00  0.00           C
ATOM    441  OD1 ASN A  19      72.115  67.051  73.466  1.00  0.00           O
ATOM    442  ND2 ASN A  19      71.396  64.920  73.726  1.00  0.00           N
ATOM    445  C   ASN A  19      68.266  66.280  70.736  1.00  0.00           C
ATOM    446  O   ASN A  19      68.275  66.341  69.506  1.00  0.00           O
ATOM    447  N   GLY A  20      67.305  66.930  71.456  1.00  0.00           N
ATOM    449  CA  GLY A  20      66.175  67.821  71.136  1.00  0.00           C
ATOM    452  C   GLY A  20      65.396  68.311  72.386  1.00  0.00           C
ATOM    453  O   GLY A  20      64.396  67.691  72.726  1.00  0.00           O
ATOM    454  N   PHE A  21      65.785  69.441  73.056  1.00  0.00           N
ATOM    456  CA  PHE A  21      65.436  69.941  74.406  1.00  0.00           C
ATOM    458  CB  PHE A  21      63.895  69.911  74.746  1.00  0.00           C
ATOM    461  CG  PHE A  21      63.475  69.171  76.016  1.00  0.00           C
ATOM    462  CD1 PHE A  21      62.105  69.130  76.296  1.00  0.00           C
ATOM    464  CE1 PHE A  21      61.595  68.471  77.416  1.00  0.00           C
ATOM    466  CZ  PHE A  21      62.465  67.821  78.296  1.00  0.00           C
ATOM    468  CD2 PHE A  21      64.335  68.491  76.906  1.00  0.00           C
ATOM    470  CE2 PHE A  21      63.835  67.841  78.036  1.00  0.00           C
ATOM    472  C   PHE A  21      66.035  71.371  74.696  1.00  0.00           C
ATOM    473  O   PHE A  21      65.326  72.361  74.736  1.00  0.00           O
ATOM    474  N   ASP A  22      67.374  71.551  74.856  1.00  0.00           N
ATOM    476  CA  ASP A  22      68.045  72.740  75.416  1.00  0.00           C
ATOM    478  CB  ASP A  22      69.605  72.710  75.306  1.00  0.00           C
ATOM    481  CG  ASP A  22      70.236  71.441  75.836  1.00  0.00           C
ATOM    482  OD1 ASP A  22      69.665  70.851  76.796  1.00  0.00           O
ATOM    483  OD2 ASP A  22      71.305  71.081  75.306  1.00  0.00           O
ATOM    484  C   ASP A  22      67.686  74.091  74.806  1.00  0.00           C
ATOM    485  O   ASP A  22      67.455  75.061  75.526  1.00  0.00           O
ATOM    486  N   ILE A  23      67.596  74.221  73.446  1.00  0.00           N
ATOM    488  CA  ILE A  23      67.226  75.490  72.806  1.00  0.00           C
ATOM    490  CB  ILE A  23      67.266  75.561  71.256  1.00  0.00           C
ATOM    492  CG2 ILE A  23      68.546  74.871  70.716  1.00  0.00           C
ATOM    496  CG1 ILE A  23      65.976  75.111  70.496  1.00  0.00           C
ATOM    499  CD  ILE A  23      65.976  75.421  68.996  1.00  0.00           C
ATOM    503  C   ILE A  23      65.865  75.971  73.306  1.00  0.00           C
ATOM    504  O   ILE A  23      65.646  77.140  73.596  1.00  0.00           O
ATOM    505  N   LEU A  24      64.945  75.001  73.466  1.00  0.00           N
ATOM    507  CA  LEU A  24      63.624  75.191  74.036  1.00  0.00           C
ATOM    509  CB  LEU A  24      62.866  73.831  73.896  1.00  0.00           C
ATOM    512  CG  LEU A  24      61.335  73.861  73.746  1.00  0.00           C
ATOM    514  CD1 LEU A  24      60.605  74.731  74.766  1.00  0.00           C
ATOM    518  CD2 LEU A  24      60.935  74.121  72.286  1.00  0.00           C
ATOM    522  C   LEU A  24      63.675  75.640  75.496  1.00  0.00           C
ATOM    523  O   LEU A  24      63.135  76.671  75.876  1.00  0.00           O
ATOM    524  N   MET A  25      64.436  74.890  76.316  1.00  0.00           N
ATOM    526  CA  MET A  25      64.605  75.131  77.736  1.00  0.00           C
ATOM    528  CB  MET A  25      65.396  73.960  78.356  1.00  0.00           C
ATOM    531  CG  MET A  25      66.095  74.240  79.716  1.00  0.00           C
ATOM    534  SD  MET A  25      65.945  72.871  80.866  1.00  0.00           S
ATOM    535  CE  MET A  25      64.295  73.430  81.366  1.00  0.00           C
ATOM    539  C   MET A  25      65.256  76.441  78.086  1.00  0.00           C
ATOM    540  O   MET A  25      64.805  77.171  78.966  1.00  0.00           O
ATOM    541  N   GLY A  26      66.346  76.781  77.376  1.00  0.00           N
ATOM    543  CA  GLY A  26      67.105  77.990  77.626  1.00  0.00           C
ATOM    546  C   GLY A  26      66.425  79.240  77.166  1.00  0.00           C
ATOM    547  O   GLY A  26      66.616  80.301  77.756  1.00  0.00           O
ATOM    548  N   GLN A  27      65.585  79.191  76.096  1.00  0.00           N
ATOM    550  CA  GLN A  27      64.796  80.371  75.806  1.00  0.00           C
ATOM    552  CB  GLN A  27      64.595  80.680  74.296  1.00  0.00           C
ATOM    555  CG  GLN A  27      63.265  80.191  73.696  1.00  0.00           C
ATOM    558  CD  GLN A  27      62.975  80.770  72.316  1.00  0.00           C
ATOM    559  OE1 GLN A  27      61.965  81.441  72.116  1.00  0.00           O
ATOM    560  NE2 GLN A  27      63.835  80.481  71.326  1.00  0.00           N
ATOM    563  C   GLN A  27      63.475  80.360  76.566  1.00  0.00           C
ATOM    564  O   GLN A  27      62.885  81.411  76.746  1.00  0.00           O
ATOM    565  N   PHE A  28      62.995  79.231  77.146  1.00  0.00           N
ATOM    567  CA  PHE A  28      61.955  79.291  78.186  1.00  0.00           C
ATOM    569  CB  PHE A  28      61.486  77.861  78.616  1.00  0.00           C
ATOM    572  CG  PHE A  28      60.615  77.831  79.866  1.00  0.00           C
ATOM    573  CD1 PHE A  28      59.225  77.871  79.746  1.00  0.00           C
ATOM    575  CE1 PHE A  28      58.396  77.721  80.876  1.00  0.00           C
ATOM    577  CZ  PHE A  28      58.976  77.600  82.136  1.00  0.00           C
ATOM    579  CD2 PHE A  28      61.185  77.731  81.146  1.00  0.00           C
ATOM    581  CE2 PHE A  28      60.355  77.661  82.276  1.00  0.00           C
ATOM    583  C   PHE A  28      62.406  80.121  79.376  1.00  0.00           C
ATOM    584  O   PHE A  28      61.675  80.971  79.886  1.00  0.00           O
ATOM    585  N   ALA A  29      63.675  79.920  79.806  1.00  0.00           N
ATOM    587  CA  ALA A  29      64.315  80.791  80.756  1.00  0.00           C
ATOM    589  CB  ALA A  29      65.686  80.231  81.166  1.00  0.00           C
ATOM    593  C   ALA A  29      64.495  82.210  80.246  1.00  0.00           C
ATOM    594  O   ALA A  29      64.175  83.170  80.926  1.00  0.00           O
ATOM    595  N   HIS A  30      64.925  82.401  78.986  1.00  0.00           N
ATOM    597  CA  HIS A  30      65.006  83.731  78.426  1.00  0.00           C
ATOM    599  CB  HIS A  30      65.626  83.761  77.026  1.00  0.00           C
ATOM    602  ND1 HIS A  30      66.576  86.041  77.106  1.00  0.00           N
ATOM    603  CG  HIS A  30      65.715  85.141  76.506  1.00  0.00           C
ATOM    604  CE1 HIS A  30      66.385  87.171  76.456  1.00  0.00           C
ATOM    606  NE2 HIS A  30      65.455  87.041  75.486  1.00  0.00           N
ATOM    608  CD2 HIS A  30      65.015  85.740  75.516  1.00  0.00           C
ATOM    610  C   HIS A  30      63.666  84.471  78.376  1.00  0.00           C
ATOM    611  O   HIS A  30      63.605  85.651  78.696  1.00  0.00           O
ATOM    612  N   ASN A  31      62.556  83.771  78.036  1.00  0.00           N
ATOM    614  CA  ASN A  31      61.215  84.280  78.206  1.00  0.00           C
ATOM    616  CB  ASN A  31      60.155  83.281  77.646  1.00  0.00           C
ATOM    619  CG  ASN A  31      60.396  83.001  76.156  1.00  0.00           C
ATOM    620  OD1 ASN A  31      61.086  83.771  75.476  1.00  0.00           O
ATOM    621  ND2 ASN A  31      59.855  81.871  75.646  1.00  0.00           N
ATOM    624  C   ASN A  31      60.915  84.631  79.656  1.00  0.00           C
ATOM    625  O   ASN A  31      60.556  85.770  79.976  1.00  0.00           O
ATOM    626  N   ILE A  32      61.156  83.711  80.616  1.00  0.00           N
ATOM    628  CA  ILE A  32      60.915  83.991  82.016  1.00  0.00           C
ATOM    630  CB  ILE A  32      60.965  82.700  82.836  1.00  0.00           C
ATOM    632  CG2 ILE A  32      62.315  82.430  83.526  1.00  0.00           C
ATOM    636  CG1 ILE A  32      59.825  82.630  83.876  1.00  0.00           C
ATOM    639  CD  ILE A  32      60.075  83.460  85.136  1.00  0.00           C
ATOM    643  C   ILE A  32      61.745  85.180  82.536  1.00  0.00           C
ATOM    644  O   ILE A  32      61.215  86.081  83.176  1.00  0.00           O
ATOM    645  N   GLU A  33      63.025  85.301  82.146  1.00  0.00           N
ATOM    647  CA  GLU A  33      63.855  86.481  82.316  1.00  0.00           C
ATOM    649  CB  GLU A  33      65.265  86.240  81.756  1.00  0.00           C
ATOM    652  CG  GLU A  33      66.105  85.200  82.536  1.00  0.00           C
ATOM    655  CD  GLU A  33      67.385  84.881  81.786  1.00  0.00           C
ATOM    656  OE1 GLU A  33      68.165  85.831  81.526  1.00  0.00           O
ATOM    657  OE2 GLU A  33      67.646  83.680  81.516  1.00  0.00           O
ATOM    658  C   GLU A  33      63.315  87.750  81.656  1.00  0.00           C
ATOM    659  O   GLU A  33      63.335  88.841  82.226  1.00  0.00           O
ATOM    660  N   ASN A  34      62.806  87.671  80.426  1.00  0.00           N
ATOM    662  CA  ASN A  34      62.425  88.820  79.636  1.00  0.00           C
ATOM    664  CB  ASN A  34      62.295  88.401  78.136  1.00  0.00           C
ATOM    667  CG  ASN A  34      62.165  89.581  77.166  1.00  0.00           C
ATOM    668  OD1 ASN A  34      63.045  90.441  77.066  1.00  0.00           O
ATOM    669  ND2 ASN A  34      61.055  89.631  76.406  1.00  0.00           N
ATOM    672  C   ASN A  34      61.156  89.490  80.166  1.00  0.00           C
ATOM    673  O   ASN A  34      60.915  90.661  79.896  1.00  0.00           O
ATOM    674  N   ILE A  35      60.355  88.771  80.986  1.00  0.00           N
ATOM    676  CA  ILE A  35      59.175  89.321  81.646  1.00  0.00           C
ATOM    678  CB  ILE A  35      57.925  88.541  81.206  1.00  0.00           C
ATOM    680  CG2 ILE A  35      57.715  87.261  82.026  1.00  0.00           C
ATOM    684  CG1 ILE A  35      56.616  89.361  81.126  1.00  0.00           C
ATOM    687  CD  ILE A  35      56.185  90.031  82.426  1.00  0.00           C
ATOM    691  C   ILE A  35      59.355  89.430  83.166  1.00  0.00           C
ATOM    692  O   ILE A  35      58.986  90.431  83.776  1.00  0.00           O
ATOM    693  N   TRP A  36      59.986  88.481  83.876  1.00  0.00           N
ATOM    695  CA  TRP A  36      60.166  88.581  85.326  1.00  0.00           C
ATOM    697  CB  TRP A  36      60.015  87.201  86.016  1.00  0.00           C
ATOM    700  CG  TRP A  36      58.625  86.671  85.986  1.00  0.00           C
ATOM    701  CD1 TRP A  36      58.025  85.960  84.986  1.00  0.00           C
ATOM    703  NE1 TRP A  36      56.705  85.750  85.296  1.00  0.00           N
ATOM    705  CE2 TRP A  36      56.436  86.261  86.526  1.00  0.00           C
ATOM    706  CD2 TRP A  36      57.635  86.821  87.026  1.00  0.00           C
ATOM    707  CE3 TRP A  36      57.675  87.341  88.316  1.00  0.00           C
ATOM    709  CZ3 TRP A  36      56.525  87.241  89.096  1.00  0.00           C
ATOM    711  CZ2 TRP A  36      55.275  86.251  87.276  1.00  0.00           C
ATOM    713  CH2 TRP A  36      55.335  86.751  88.576  1.00  0.00           C
ATOM    715  C   TRP A  36      61.506  89.171  85.746  1.00  0.00           C
ATOM    716  O   TRP A  36      61.646  89.731  86.826  1.00  0.00           O
ATOM    717  N   GLY A  37      62.535  89.111  84.886  1.00  0.00           N
ATOM    719  CA  GLY A  37      63.895  89.451  85.266  1.00  0.00           C
ATOM    722  C   GLY A  37      64.605  88.320  85.976  1.00  0.00           C
ATOM    723  O   GLY A  37      64.015  87.461  86.606  1.00  0.00           O
ATOM    724  N   PHE A  38      65.955  88.331  85.906  1.00  0.00           N
ATOM    726  CA  PHE A  38      66.835  87.231  86.266  1.00  0.00           C
ATOM    728  CB  PHE A  38      68.285  87.671  85.936  1.00  0.00           C
ATOM    731  CG  PHE A  38      69.235  86.531  86.146  1.00  0.00           C
ATOM    732  CD1 PHE A  38      69.805  86.271  87.406  1.00  0.00           C
ATOM    734  CE1 PHE A  38      70.595  85.130  87.586  1.00  0.00           C
ATOM    736  CZ  PHE A  38      70.855  84.271  86.516  1.00  0.00           C
ATOM    738  CD2 PHE A  38      69.516  85.680  85.066  1.00  0.00           C
ATOM    740  CE2 PHE A  38      70.315  84.551  85.256  1.00  0.00           C
ATOM    742  C   PHE A  38      66.695  86.710  87.716  1.00  0.00           C
ATOM    743  O   PHE A  38      66.785  85.530  88.036  1.00  0.00           O
ATOM    744  N   LYS A  39      66.465  87.641  88.646  1.00  0.00           N
ATOM    746  CA  LYS A  39      66.375  87.420  90.066  1.00  0.00           C
ATOM    748  CB  LYS A  39      66.486  88.781  90.816  1.00  0.00           C
ATOM    751  CG  LYS A  39      67.845  89.511  90.676  1.00  0.00           C
ATOM    754  CD  LYS A  39      68.126  90.180  89.306  1.00  0.00           C
ATOM    757  CE  LYS A  39      69.415  91.011  89.236  1.00  0.00           C
ATOM    760  NZ  LYS A  39      69.595  91.600  87.896  1.00  0.00           N
ATOM    764  C   LYS A  39      65.065  86.721  90.426  1.00  0.00           C
ATOM    765  O   LYS A  39      64.955  86.011  91.426  1.00  0.00           O
ATOM    766  N   GLU A  40      64.065  86.891  89.546  1.00  0.00           N
ATOM    768  CA  GLU A  40      62.745  86.351  89.736  1.00  0.00           C
ATOM    770  CB  GLU A  40      61.715  87.420  89.376  1.00  0.00           C
ATOM    773  CG  GLU A  40      61.595  88.521  90.456  1.00  0.00           C
ATOM    776  CD  GLU A  40      61.086  87.951  91.766  1.00  0.00           C
ATOM    777  OE1 GLU A  40      60.155  87.091  91.736  1.00  0.00           O
ATOM    778  OE2 GLU A  40      61.565  88.361  92.856  1.00  0.00           O
ATOM    779  C   GLU A  40      62.525  85.111  88.896  1.00  0.00           C
ATOM    780  O   GLU A  40      61.455  84.511  88.956  1.00  0.00           O
ATOM    781  N   VAL A  41      63.565  84.651  88.156  1.00  0.00           N
ATOM    783  CA  VAL A  41      63.596  83.351  87.516  1.00  0.00           C
ATOM    785  CB  VAL A  41      64.826  83.141  86.636  1.00  0.00           C
ATOM    787  CG1 VAL A  41      64.766  81.780  85.926  1.00  0.00           C
ATOM    791  CG2 VAL A  41      64.915  84.251  85.586  1.00  0.00           C
ATOM    795  C   VAL A  41      63.484  82.231  88.546  1.00  0.00           C
ATOM    796  O   VAL A  41      64.365  81.990  89.366  1.00  0.00           O
ATOM    797  N   VAL A  42      62.346  81.541  88.496  1.00  0.00           N
ATOM    799  CA  VAL A  42      62.045  80.381  89.306  1.00  0.00           C
ATOM    801  CB  VAL A  42      60.965  80.621  90.356  1.00  0.00           C
ATOM    803  CG1 VAL A  42      60.705  79.331  91.166  1.00  0.00           C
ATOM    807  CG2 VAL A  42      61.436  81.721  91.336  1.00  0.00           C
ATOM    811  C   VAL A  42      61.655  79.371  88.246  1.00  0.00           C
ATOM    812  O   VAL A  42      61.236  79.741  87.156  1.00  0.00           O
ATOM    813  N   ILE A  43      61.875  78.091  88.506  1.00  0.00           N
ATOM    815  CA  ILE A  43      61.806  77.051  87.526  1.00  0.00           C
ATOM    817  CB  ILE A  43      63.165  76.801  86.866  1.00  0.00           C
ATOM    819  CG2 ILE A  43      64.195  76.341  87.916  1.00  0.00           C
ATOM    823  CG1 ILE A  43      63.195  75.761  85.726  1.00  0.00           C
ATOM    826  CD  ILE A  43      62.235  76.021  84.586  1.00  0.00           C
ATOM    830  C   ILE A  43      61.346  75.831  88.266  1.00  0.00           C
ATOM    831  O   ILE A  43      61.595  75.671  89.466  1.00  0.00           O
ATOM    832  N   ALA A  44      60.635  74.941  87.556  1.00  0.00           N
ATOM    834  CA  ALA A  44      60.315  73.621  88.006  1.00  0.00           C
ATOM    836  CB  ALA A  44      59.576  72.901  86.876  1.00  0.00           C
ATOM    840  C   ALA A  44      61.546  72.821  88.366  1.00  0.00           C
ATOM    841  O   ALA A  44      62.495  72.701  87.596  1.00  0.00           O
ATOM    842  N   GLY A  45      61.525  72.280  89.596  1.00  0.00           N
ATOM    844  CA  GLY A  45      62.556  71.420  90.116  1.00  0.00           C
ATOM    847  C   GLY A  45      61.925  70.201  90.696  1.00  0.00           C
ATOM    848  O   GLY A  45      60.725  69.971  90.566  1.00  0.00           O
ATOM    849  N   PRO A  46      62.686  69.380  91.386  1.00  0.00           N
ATOM    850  CD  PRO A  46      64.155  69.421  91.316  1.00  0.00           C
ATOM    853  CA  PRO A  46      62.195  68.091  91.836  1.00  0.00           C
ATOM    855  CB  PRO A  46      63.465  67.361  92.266  1.00  0.00           C
ATOM    858  CG  PRO A  46      64.535  67.961  91.356  1.00  0.00           C
ATOM    861  C   PRO A  46      61.205  68.231  92.976  1.00  0.00           C
ATOM    862  O   PRO A  46      60.186  67.551  92.986  1.00  0.00           O
ATOM    863  N   LYS A  47      61.486  69.161  93.906  1.00  0.00           N
ATOM    865  CA  LYS A  47      60.615  69.441  95.026  1.00  0.00           C
ATOM    867  CB  LYS A  47      61.436  69.941  96.246  1.00  0.00           C
ATOM    870  CG  LYS A  47      62.245  68.820  96.906  1.00  0.00           C
ATOM    873  CD  LYS A  47      63.076  69.311  98.096  1.00  0.00           C
ATOM    876  CE  LYS A  47      63.796  68.180  98.846  1.00  0.00           C
ATOM    879  NZ  LYS A  47      62.875  67.361  99.646  1.00  0.00           N
ATOM    883  C   LYS A  47      59.585  70.500  94.696  1.00  0.00           C
ATOM    884  O   LYS A  47      58.715  70.791  95.516  1.00  0.00           O
ATOM    885  N   ASP A  48      59.685  71.091  93.496  1.00  0.00           N
ATOM    887  CA  ASP A  48      59.015  72.331  93.176  1.00  0.00           C
ATOM    889  CB  ASP A  48      60.105  73.441  93.026  1.00  0.00           C
ATOM    892  CG  ASP A  48      60.826  73.771  94.336  1.00  0.00           C
ATOM    893  OD1 ASP A  48      60.166  74.361  95.216  1.00  0.00           O
ATOM    894  OD2 ASP A  48      62.055  73.511  94.446  1.00  0.00           O
ATOM    895  C   ASP A  48      58.256  72.131  91.866  1.00  0.00           C
ATOM    896  O   ASP A  48      58.846  72.051  90.786  1.00  0.00           O
ATOM    897  N   TYR A  49      56.905  72.061  91.886  1.00  0.00           N
ATOM    899  CA  TYR A  49      56.115  72.231  90.666  1.00  0.00           C
ATOM    901  CB  TYR A  49      54.695  71.571  90.696  1.00  0.00           C
ATOM    904  CG  TYR A  49      53.775  71.960  89.546  1.00  0.00           C
ATOM    905  CD1 TYR A  49      53.076  73.180  89.556  1.00  0.00           C
ATOM    907  CE1 TYR A  49      52.185  73.511  88.536  1.00  0.00           C
ATOM    909  CZ  TYR A  49      51.975  72.631  87.476  1.00  0.00           C
ATOM    910  OH  TYR A  49      51.096  73.000  86.456  1.00  0.00           O
ATOM    912  CD2 TYR A  49      53.545  71.081  88.486  1.00  0.00           C
ATOM    914  CE2 TYR A  49      52.655  71.401  87.446  1.00  0.00           C
ATOM    916  C   TYR A  49      56.055  73.691  90.376  1.00  0.00           C
ATOM    917  O   TYR A  49      55.585  74.451  91.216  1.00  0.00           O
ATOM    918  N   VAL A  50      56.525  74.111  89.196  1.00  0.00           N
ATOM    920  CA  VAL A  50      56.346  75.461  88.736  1.00  0.00           C
ATOM    922  CB  VAL A  50      57.585  76.341  88.836  1.00  0.00           C
ATOM    924  CG1 VAL A  50      57.266  77.791  88.416  1.00  0.00           C
ATOM    928  CG2 VAL A  50      58.105  76.320  90.296  1.00  0.00           C
ATOM    932  C   VAL A  50      55.875  75.341  87.306  1.00  0.00           C
ATOM    933  O   VAL A  50      56.445  74.601  86.496  1.00  0.00           O
ATOM    934  N   LYS A  51      54.795  76.070  86.986  1.00  0.00           N
ATOM    936  CA  LYS A  51      54.315  76.231  85.646  1.00  0.00           C
ATOM    938  CB  LYS A  51      53.065  75.361  85.376  1.00  0.00           C
ATOM    941  CG  LYS A  51      52.515  75.591  83.966  1.00  0.00           C
ATOM    944  CD  LYS A  51      51.535  74.581  83.416  1.00  0.00           C
ATOM    947  CE  LYS A  51      51.236  75.021  81.986  1.00  0.00           C
ATOM    950  NZ  LYS A  51      50.175  74.211  81.436  1.00  0.00           N
ATOM    954  C   LYS A  51      54.025  77.691  85.376  1.00  0.00           C
ATOM    955  O   LYS A  51      53.765  78.491  86.276  1.00  0.00           O
ATOM    956  N   TYR A  52      54.046  78.081  84.096  1.00  0.00           N
ATOM    958  CA  TYR A  52      53.726  79.390  83.616  1.00  0.00           C
ATOM    960  CB  TYR A  52      54.875  79.980  82.786  1.00  0.00           C
ATOM    963  CG  TYR A  52      55.965  80.311  83.756  1.00  0.00           C
ATOM    964  CD1 TYR A  52      56.815  79.291  84.206  1.00  0.00           C
ATOM    966  CE1 TYR A  52      57.726  79.531  85.236  1.00  0.00           C
ATOM    968  CZ  TYR A  52      57.785  80.801  85.806  1.00  0.00           C
ATOM    969  OH  TYR A  52      58.675  80.981  86.856  1.00  0.00           O
ATOM    971  CD2 TYR A  52      56.075  81.600  84.306  1.00  0.00           C
ATOM    973  CE2 TYR A  52      56.985  81.841  85.326  1.00  0.00           C
ATOM    975  C   TYR A  52      52.495  79.320  82.776  1.00  0.00           C
ATOM    976  O   TYR A  52      52.225  78.331  82.096  1.00  0.00           O
ATOM    977  N   THR A  53      51.695  80.390  82.816  1.00  0.00           N
ATOM    979  CA  THR A  53      50.545  80.581  81.966  1.00  0.00           C
ATOM    981  CB  THR A  53      49.205  80.131  82.576  1.00  0.00           C
ATOM    983  OG1 THR A  53      49.035  80.611  83.916  1.00  0.00           O
ATOM    985  CG2 THR A  53      49.165  78.600  82.686  1.00  0.00           C
ATOM    989  C   THR A  53      50.525  82.061  81.666  1.00  0.00           C
ATOM    990  O   THR A  53      51.156  82.850  82.366  1.00  0.00           O
ATOM    991  N   ASP A  54      49.846  82.471  80.586  1.00  0.00           N
ATOM    993  CA  ASP A  54      49.326  83.810  80.376  1.00  0.00           C
ATOM    995  CB  ASP A  54      48.695  84.471  81.646  1.00  0.00           C
ATOM    998  CG  ASP A  54      47.605  83.631  82.266  1.00  0.00           C
ATOM    999  OD1 ASP A  54      47.006  82.750  81.606  1.00  0.00           O
ATOM   1000  OD2 ASP A  54      47.225  83.971  83.416  1.00  0.00           O
ATOM   1001  C   ASP A  54      50.355  84.710  79.706  1.00  0.00           C
ATOM   1002  O   ASP A  54      50.355  85.921  79.916  1.00  0.00           O
ATOM   1003  N   GLN A  55      51.265  84.121  78.896  1.00  0.00           N
ATOM   1005  CA  GLN A  55      52.445  84.761  78.306  1.00  0.00           C
ATOM   1007  CB  GLN A  55      52.185  86.091  77.536  1.00  0.00           C
ATOM   1010  CG  GLN A  55      53.386  86.640  76.726  1.00  0.00           C
ATOM   1013  CD  GLN A  55      53.916  85.621  75.716  1.00  0.00           C
ATOM   1014  OE1 GLN A  55      53.135  85.070  74.946  1.00  0.00           O
ATOM   1015  NE2 GLN A  55      55.245  85.410  75.676  1.00  0.00           N
ATOM   1018  C   GLN A  55      53.495  84.901  79.396  1.00  0.00           C
ATOM   1019  O   GLN A  55      54.125  85.951  79.576  1.00  0.00           O
ATOM   1020  N   TYR A  56      53.596  83.851  80.236  1.00  0.00           N
ATOM   1022  CA  TYR A  56      54.495  83.771  81.366  1.00  0.00           C
ATOM   1024  CB  TYR A  56      55.985  83.891  80.956  1.00  0.00           C
ATOM   1027  CG  TYR A  56      56.346  82.881  79.906  1.00  0.00           C
ATOM   1028  CD1 TYR A  56      56.325  83.211  78.536  1.00  0.00           C
ATOM   1030  CE1 TYR A  56      56.646  82.261  77.566  1.00  0.00           C
ATOM   1032  CZ  TYR A  56      56.995  80.960  77.946  1.00  0.00           C
ATOM   1033  OH  TYR A  56      57.276  80.001  76.966  1.00  0.00           O
ATOM   1035  CD2 TYR A  56      56.735  81.590  80.276  1.00  0.00           C
ATOM   1037  CE2 TYR A  56      57.045  80.630  79.306  1.00  0.00           C
ATOM   1039  C   TYR A  56      54.175  84.710  82.516  1.00  0.00           C
ATOM   1040  O   TYR A  56      54.906  84.831  83.496  1.00  0.00           O
ATOM   1041  N   GLN A  57      53.025  85.410  82.466  1.00  0.00           N
ATOM   1043  CA  GLN A  57      52.666  86.460  83.396  1.00  0.00           C
ATOM   1045  CB  GLN A  57      51.495  87.311  82.846  1.00  0.00           C
ATOM   1048  CG  GLN A  57      51.875  88.151  81.616  1.00  0.00           C
ATOM   1051  CD  GLN A  57      50.686  88.801  80.916  1.00  0.00           C
ATOM   1052  OE1 GLN A  57      50.905  89.591  79.996  1.00  0.00           O
ATOM   1053  NE2 GLN A  57      49.436  88.491  81.306  1.00  0.00           N
ATOM   1056  C   GLN A  57      52.215  85.930  84.726  1.00  0.00           C
ATOM   1057  O   GLN A  57      52.175  86.671  85.716  1.00  0.00           O
ATOM   1058  N   THR A  58      51.855  84.640  84.766  1.00  0.00           N
ATOM   1060  CA  THR A  58      51.315  83.991  85.946  1.00  0.00           C
ATOM   1062  CB  THR A  58      49.885  83.530  85.756  1.00  0.00           C
ATOM   1064  OG1 THR A  58      49.035  84.621  85.436  1.00  0.00           O
ATOM   1066  CG2 THR A  58      49.355  82.941  87.066  1.00  0.00           C
ATOM   1070  C   THR A  58      52.175  82.791  86.276  1.00  0.00           C
ATOM   1071  O   THR A  58      52.416  81.911  85.456  1.00  0.00           O
ATOM   1072  N   ARG A  59      52.675  82.721  87.526  1.00  0.00           N
ATOM   1074  CA  ARG A  59      53.275  81.520  88.086  1.00  0.00           C
ATOM   1076  CB  ARG A  59      54.455  81.861  89.036  1.00  0.00           C
ATOM   1079  CG  ARG A  59      55.675  82.391  88.286  1.00  0.00           C
ATOM   1082  CD  ARG A  59      56.346  83.611  88.926  1.00  0.00           C
ATOM   1085  NE  ARG A  59      57.025  83.201  90.186  1.00  0.00           N
ATOM   1087  CZ  ARG A  59      57.985  83.911  90.766  1.00  0.00           C
ATOM   1088  NH1 ARG A  59      58.555  84.971  90.226  1.00  0.00           N
ATOM   1091  NH2 ARG A  59      58.375  83.550  91.966  1.00  0.00           N
ATOM   1094  C   ARG A  59      52.276  80.740  88.896  1.00  0.00           C
ATOM   1095  O   ARG A  59      51.515  81.320  89.666  1.00  0.00           O
ATOM   1096  N   SER A  60      52.305  79.401  88.826  1.00  0.00           N
ATOM   1098  CA  SER A  60      51.835  78.590  89.926  1.00  0.00           C
ATOM   1100  CB  SER A  60      50.635  77.661  89.596  1.00  0.00           C
ATOM   1103  OG  SER A  60      50.875  76.820  88.476  1.00  0.00           O
ATOM   1105  C   SER A  60      53.006  77.781  90.436  1.00  0.00           C
ATOM   1106  O   SER A  60      53.675  77.070  89.686  1.00  0.00           O
ATOM   1107  N   HIS A  61      53.326  77.911  91.746  1.00  0.00           N
ATOM   1109  CA  HIS A  61      54.425  77.210  92.366  1.00  0.00           C
ATOM   1111  CB  HIS A  61      55.525  78.191  92.856  1.00  0.00           C
ATOM   1114  ND1 HIS A  61      57.835  78.460  93.736  1.00  0.00           N
ATOM   1115  CG  HIS A  61      56.775  77.600  93.456  1.00  0.00           C
ATOM   1116  CE1 HIS A  61      58.785  77.680  94.196  1.00  0.00           C
ATOM   1118  NE2 HIS A  61      58.415  76.381  94.226  1.00  0.00           N
ATOM   1120  CD2 HIS A  61      57.125  76.320  93.746  1.00  0.00           C
ATOM   1122  C   HIS A  61      53.895  76.371  93.516  1.00  0.00           C
ATOM   1123  O   HIS A  61      53.275  76.880  94.446  1.00  0.00           O
ATOM   1124  N   ILE A  62      54.125  75.041  93.476  1.00  0.00           N
ATOM   1126  CA  ILE A  62      53.765  74.130  94.546  1.00  0.00           C
ATOM   1128  CB  ILE A  62      52.985  72.901  94.106  1.00  0.00           C
ATOM   1130  CG2 ILE A  62      52.455  72.191  95.376  1.00  0.00           C
ATOM   1134  CG1 ILE A  62      51.905  73.270  93.066  1.00  0.00           C
ATOM   1137  CD  ILE A  62      51.135  72.070  92.506  1.00  0.00           C
ATOM   1141  C   ILE A  62      55.046  73.661  95.186  1.00  0.00           C
ATOM   1142  O   ILE A  62      55.835  72.941  94.576  1.00  0.00           O
ATOM   1143  N   ASN A  63      55.275  74.051  96.446  1.00  0.00           N
ATOM   1145  CA  ASN A  63      56.455  73.631  97.146  1.00  0.00           C
ATOM   1147  CB  ASN A  63      57.065  74.820  97.946  1.00  0.00           C
ATOM   1150  CG  ASN A  63      58.405  74.451  98.586  1.00  0.00           C
ATOM   1151  OD1 ASN A  63      58.705  73.291  98.876  1.00  0.00           O
ATOM   1152  ND2 ASN A  63      59.256  75.471  98.836  1.00  0.00           N
ATOM   1155  C   ASN A  63      56.086  72.430  97.996  1.00  0.00           C
ATOM   1156  O   ASN A  63      55.236  72.471  98.886  1.00  0.00           O
ATOM   1157  N   PHE A  64      56.725  71.291  97.706  1.00  0.00           N
ATOM   1159  CA  PHE A  64      56.325  70.021  98.266  1.00  0.00           C
ATOM   1161  CB  PHE A  64      56.445  68.920  97.196  1.00  0.00           C
ATOM   1164  CG  PHE A  64      55.385  69.111  96.146  1.00  0.00           C
ATOM   1165  CD1 PHE A  64      54.056  68.780  96.446  1.00  0.00           C
ATOM   1167  CE1 PHE A  64      53.065  68.791  95.456  1.00  0.00           C
ATOM   1169  CZ  PHE A  64      53.396  69.151  94.146  1.00  0.00           C
ATOM   1171  CD2 PHE A  64      55.695  69.491  94.826  1.00  0.00           C
ATOM   1173  CE2 PHE A  64      54.715  69.511  93.836  1.00  0.00           C
ATOM   1175  C   PHE A  64      57.155  69.640  99.476  1.00  0.00           C
ATOM   1176  O   PHE A  64      56.885  68.631 100.126  1.00  0.00           O
ATOM   1177  N   ASP A  65      58.146  70.471  99.866  1.00  0.00           N
ATOM   1179  CA  ASP A  65      58.866  70.301 101.106  1.00  0.00           C
ATOM   1181  CB  ASP A  65      60.385  70.261 100.766  1.00  0.00           C
ATOM   1184  CG  ASP A  65      61.255  69.771 101.906  1.00  0.00           C
ATOM   1185  OD1 ASP A  65      61.285  70.361 103.016  1.00  0.00           O
ATOM   1186  OD2 ASP A  65      62.055  68.831 101.636  1.00  0.00           O
ATOM   1187  C   ASP A  65      58.445  71.391 102.076  1.00  0.00           C
ATOM   1188  O   ASP A  65      58.215  71.111 103.256  1.00  0.00           O
ATOM   1189  N   ASP A  66      58.245  72.661 101.636  1.00  0.00           N
ATOM   1191  CA  ASP A  66      57.565  73.640 102.466  1.00  0.00           C
ATOM   1193  CB  ASP A  66      57.715  75.111 101.936  1.00  0.00           C
ATOM   1196  CG  ASP A  66      57.336  76.161 102.976  1.00  0.00           C
ATOM   1197  OD1 ASP A  66      57.465  75.861 104.196  1.00  0.00           O
ATOM   1198  OD2 ASP A  66      56.965  77.301 102.586  1.00  0.00           O
ATOM   1199  C   ASP A  66      56.105  73.261 102.706  1.00  0.00           C
ATOM   1200  O   ASP A  66      55.625  73.250 103.836  1.00  0.00           O
ATOM   1201  N   GLY A  67      55.345  72.850 101.676  1.00  0.00           N
ATOM   1203  CA  GLY A  67      53.895  72.710 101.806  1.00  0.00           C
ATOM   1206  C   GLY A  67      53.146  74.000 101.716  1.00  0.00           C
ATOM   1207  O   GLY A  67      52.155  74.221 102.426  1.00  0.00           O
ATOM   1208  N   THR A  68      53.575  74.890 100.816  1.00  0.00           N
ATOM   1210  CA  THR A  68      52.845  76.111 100.496  1.00  0.00           C
ATOM   1212  CB  THR A  68      53.405  77.441 101.036  1.00  0.00           C
ATOM   1214  OG1 THR A  68      54.545  77.951 100.346  1.00  0.00           O
ATOM   1216  CG2 THR A  68      53.775  77.271 102.506  1.00  0.00           C
ATOM   1220  C   THR A  68      52.686  76.180  99.016  1.00  0.00           C
ATOM   1221  O   THR A  68      53.475  75.640  98.236  1.00  0.00           O
ATOM   1222  N   ILE A  69      51.616  76.831  98.576  1.00  0.00           N
ATOM   1224  CA  ILE A  69      51.385  77.070  97.176  1.00  0.00           C
ATOM   1226  CB  ILE A  69      50.035  76.541  96.706  1.00  0.00           C
ATOM   1228  CG2 ILE A  69      49.986  76.600  95.166  1.00  0.00           C
ATOM   1232  CG1 ILE A  69      49.815  75.100  97.216  1.00  0.00           C
ATOM   1235  CD  ILE A  69      48.365  74.651  97.116  1.00  0.00           C
ATOM   1239  C   ILE A  69      51.455  78.561  97.046  1.00  0.00           C
ATOM   1240  O   ILE A  69      50.686  79.291  97.676  1.00  0.00           O
ATOM   1241  N   THR A  70      52.406  79.061  96.246  1.00  0.00           N
ATOM   1243  CA  THR A  70      52.486  80.471  95.906  1.00  0.00           C
ATOM   1245  CB  THR A  70      53.815  81.170  96.146  1.00  0.00           C
ATOM   1247  OG1 THR A  70      54.925  80.301  96.036  1.00  0.00           O
ATOM   1249  CG2 THR A  70      53.806  81.660  97.606  1.00  0.00           C
ATOM   1253  C   THR A  70      52.045  80.651  94.486  1.00  0.00           C
ATOM   1254  O   THR A  70      52.505  79.980  93.556  1.00  0.00           O
ATOM   1255  N   ILE A  71      51.086  81.561  94.296  1.00  0.00           N
ATOM   1257  CA  ILE A  71      50.585  81.880  92.986  1.00  0.00           C
ATOM   1259  CB  ILE A  71      49.146  81.441  92.766  1.00  0.00           C
ATOM   1261  CG2 ILE A  71      48.635  81.941  91.406  1.00  0.00           C
ATOM   1265  CG1 ILE A  71      49.076  79.891  92.866  1.00  0.00           C
ATOM   1268  CD  ILE A  71      47.655  79.341  92.836  1.00  0.00           C
ATOM   1272  C   ILE A  71      50.756  83.371  92.866  1.00  0.00           C
ATOM   1273  O   ILE A  71      50.256  84.140  93.686  1.00  0.00           O
ATOM   1274  N   GLU A  72      51.515  83.791  91.846  1.00  0.00           N
ATOM   1276  CA  GLU A  72      51.905  85.171  91.756  1.00  0.00           C
ATOM   1278  CB  GLU A  72      53.165  85.480  92.596  1.00  0.00           C
ATOM   1281  CG  GLU A  72      54.405  84.601  92.326  1.00  0.00           C
ATOM   1284  CD  GLU A  72      55.485  84.811  93.386  1.00  0.00           C
ATOM   1285  OE1 GLU A  72      55.475  85.871  94.066  1.00  0.00           O
ATOM   1286  OE2 GLU A  72      56.306  83.880  93.576  1.00  0.00           O
ATOM   1287  C   GLU A  72      52.065  85.641  90.336  1.00  0.00           C
ATOM   1288  O   GLU A  72      52.515  84.911  89.446  1.00  0.00           O
ATOM   1289  N   THR A  73      51.635  86.891  90.126  1.00  0.00           N
ATOM   1291  CA  THR A  73      51.236  87.391  88.826  1.00  0.00           C
ATOM   1293  CB  THR A  73      49.725  87.490  88.666  1.00  0.00           C
ATOM   1295  OG1 THR A  73      49.155  86.190  88.766  1.00  0.00           O
ATOM   1297  CG2 THR A  73      49.326  88.021  87.286  1.00  0.00           C
ATOM   1301  C   THR A  73      51.845  88.751  88.626  1.00  0.00           C
ATOM   1302  O   THR A  73      51.715  89.660  89.446  1.00  0.00           O
ATOM   1303  N   ILE A  74      52.556  88.930  87.496  1.00  0.00           N
ATOM   1305  CA  ILE A  74      53.205  90.180  87.146  1.00  0.00           C
ATOM   1307  CB  ILE A  74      54.595  89.881  86.596  1.00  0.00           C
ATOM   1309  CG2 ILE A  74      54.485  89.131  85.266  1.00  0.00           C
ATOM   1313  CG1 ILE A  74      55.485  91.141  86.466  1.00  0.00           C
ATOM   1316  CD  ILE A  74      56.965  90.781  86.266  1.00  0.00           C
ATOM   1320  C   ILE A  74      52.406  90.930  86.106  1.00  0.00           C
ATOM   1321  O   ILE A  74      52.775  92.041  85.716  1.00  0.00           O
ATOM   1322  N   ALA A  75      51.255  90.390  85.656  1.00  0.00           N
ATOM   1324  CA  ALA A  75      50.385  91.050  84.686  1.00  0.00           C
ATOM   1326  CB  ALA A  75      49.155  90.171  84.366  1.00  0.00           C
ATOM   1330  C   ALA A  75      49.896  92.401  85.176  1.00  0.00           C
ATOM   1331  O   ALA A  75      49.405  92.511  86.296  1.00  0.00           O
ATOM   1332  N   GLY A  76      49.995  93.451  84.336  1.00  0.00           N
ATOM   1334  CA  GLY A  76      49.695  94.820  84.726  1.00  0.00           C
ATOM   1337  C   GLY A  76      48.245  95.191  84.686  1.00  0.00           C
ATOM   1338  O   GLY A  76      47.835  96.170  85.316  1.00  0.00           O
ATOM   1339  N   THR A  77      47.435  94.471  83.876  1.00  0.00           N
ATOM   1341  CA  THR A  77      46.065  94.871  83.566  1.00  0.00           C
ATOM   1343  CB  THR A  77      45.675  94.420  82.156  1.00  0.00           C
ATOM   1345  OG1 THR A  77      46.385  95.200  81.196  1.00  0.00           O
ATOM   1347  CG2 THR A  77      44.205  94.640  81.826  1.00  0.00           C
ATOM   1351  C   THR A  77      45.046  94.561  84.686  1.00  0.00           C
ATOM   1352  O   THR A  77      44.755  95.410  85.526  1.00  0.00           O
ATOM   1353  N   GLU A  78      44.465  93.341  84.776  1.00  0.00           N
ATOM   1355  CA  GLU A  78      43.625  92.951  85.906  1.00  0.00           C
ATOM   1357  CB  GLU A  78      42.146  92.700  85.476  1.00  0.00           C
ATOM   1360  CG  GLU A  78      41.195  91.831  86.356  1.00  0.00           C
ATOM   1363  CD  GLU A  78      40.535  92.430  87.606  1.00  0.00           C
ATOM   1364  OE1 GLU A  78      41.296  92.710  88.566  1.00  0.00           O
ATOM   1365  OE2 GLU A  78      39.285  92.531  87.646  1.00  0.00           O
ATOM   1366  C   GLU A  78      44.285  91.740  86.576  1.00  0.00           C
ATOM   1367  O   GLU A  78      44.065  90.621  86.116  1.00  0.00           O
ATOM   1368  N   PRO A  79      45.096  91.891  87.636  1.00  0.00           N
ATOM   1369  CD  PRO A  79      45.515  93.180  88.196  1.00  0.00           C
ATOM   1372  CA  PRO A  79      45.975  90.811  88.096  1.00  0.00           C
ATOM   1374  CB  PRO A  79      46.945  91.460  89.086  1.00  0.00           C
ATOM   1377  CG  PRO A  79      46.945  92.941  88.686  1.00  0.00           C
ATOM   1380  C   PRO A  79      45.166  89.750  88.756  1.00  0.00           C
ATOM   1381  O   PRO A  79      45.506  88.570  88.666  1.00  0.00           O
ATOM   1382  N   ALA A  80      44.065  90.161  89.426  1.00  0.00           N
ATOM   1384  CA  ALA A  80      43.135  89.271  90.086  1.00  0.00           C
ATOM   1386  CB  ALA A  80      41.975  90.121  90.626  1.00  0.00           C
ATOM   1390  C   ALA A  80      42.565  88.221  89.156  1.00  0.00           C
ATOM   1391  O   ALA A  80      42.556  87.041  89.466  1.00  0.00           O
ATOM   1392  N   ALA A  81      42.136  88.611  87.946  1.00  0.00           N
ATOM   1394  CA  ALA A  81      41.635  87.691  86.936  1.00  0.00           C
ATOM   1396  CB  ALA A  81      41.175  88.521  85.726  1.00  0.00           C
ATOM   1400  C   ALA A  81      42.616  86.611  86.476  1.00  0.00           C
ATOM   1401  O   ALA A  81      42.266  85.431  86.396  1.00  0.00           O
ATOM   1402  N   HIS A  82      43.885  86.990  86.196  1.00  0.00           N
ATOM   1404  CA  HIS A  82      44.955  86.041  85.926  1.00  0.00           C
ATOM   1406  CB  HIS A  82      46.226  86.780  85.436  1.00  0.00           C
ATOM   1409  ND1 HIS A  82      45.896  88.971  84.326  1.00  0.00           N
ATOM   1410  CG  HIS A  82      46.055  87.601  84.186  1.00  0.00           C
ATOM   1411  CE1 HIS A  82      45.905  89.461  83.106  1.00  0.00           C
ATOM   1413  NE2 HIS A  82      46.065  88.491  82.176  1.00  0.00           N
ATOM   1415  CD2 HIS A  82      46.185  87.300  82.866  1.00  0.00           C
ATOM   1417  C   HIS A  82      45.315  85.151  87.116  1.00  0.00           C
ATOM   1418  O   HIS A  82      45.485  83.941  86.996  1.00  0.00           O
ATOM   1419  N   LEU A  83      45.405  85.740  88.316  1.00  0.00           N
ATOM   1421  CA  LEU A  83      45.655  85.051  89.566  1.00  0.00           C
ATOM   1423  CB  LEU A  83      45.935  86.100  90.676  1.00  0.00           C
ATOM   1426  CG  LEU A  83      46.925  85.680  91.786  1.00  0.00           C
ATOM   1428  CD1 LEU A  83      47.215  86.841  92.746  1.00  0.00           C
ATOM   1432  CD2 LEU A  83      46.425  84.481  92.586  1.00  0.00           C
ATOM   1436  C   LEU A  83      44.535  84.061  89.926  1.00  0.00           C
ATOM   1437  O   LEU A  83      44.795  82.901  90.226  1.00  0.00           O
ATOM   1438  N   ARG A  84      43.235  84.461  89.806  1.00  0.00           N
ATOM   1440  CA  ARG A  84      42.076  83.611  90.056  1.00  0.00           C
ATOM   1442  CB  ARG A  84      40.715  84.280  89.626  1.00  0.00           C
ATOM   1445  CG  ARG A  84      40.046  85.151  90.696  1.00  0.00           C
ATOM   1448  CD  ARG A  84      38.505  85.281  90.596  1.00  0.00           C
ATOM   1451  NE  ARG A  84      37.935  83.911  90.836  1.00  0.00           N
ATOM   1453  CZ  ARG A  84      36.646  83.631  90.706  1.00  0.00           C
ATOM   1454  NH1 ARG A  84      35.725  84.500  90.376  1.00  0.00           N
ATOM   1457  NH2 ARG A  84      36.296  82.391  90.936  1.00  0.00           N
ATOM   1460  C   ARG A  84      42.085  82.291  89.326  1.00  0.00           C
ATOM   1461  O   ARG A  84      41.896  81.221  89.906  1.00  0.00           O
ATOM   1462  N   ARG A  85      42.336  82.350  88.016  1.00  0.00           N
ATOM   1464  CA  ARG A  85      42.425  81.211  87.136  1.00  0.00           C
ATOM   1466  CB  ARG A  85      42.565  81.730  85.696  1.00  0.00           C
ATOM   1469  CG  ARG A  85      42.715  80.661  84.606  1.00  0.00           C
ATOM   1472  CD  ARG A  85      42.745  81.201  83.166  1.00  0.00           C
ATOM   1475  NE  ARG A  85      43.806  82.261  83.066  1.00  0.00           N
ATOM   1477  CZ  ARG A  85      43.555  83.561  83.126  1.00  0.00           C
ATOM   1478  NH1 ARG A  85      42.355  84.000  83.436  1.00  0.00           N
ATOM   1481  NH2 ARG A  85      44.495  84.420  82.826  1.00  0.00           N
ATOM   1484  C   ARG A  85      43.535  80.261  87.506  1.00  0.00           C
ATOM   1485  O   ARG A  85      43.335  79.051  87.536  1.00  0.00           O
ATOM   1486  N   ALA A  86      44.725  80.770  87.856  1.00  0.00           N
ATOM   1488  CA  ALA A  86      45.795  79.961  88.406  1.00  0.00           C
ATOM   1490  CB  ALA A  86      47.085  80.791  88.496  1.00  0.00           C
ATOM   1494  C   ALA A  86      45.506  79.291  89.746  1.00  0.00           C
ATOM   1495  O   ALA A  86      45.896  78.130  89.956  1.00  0.00           O
ATOM   1496  N   ILE A  87      44.805  79.971  90.696  1.00  0.00           N
ATOM   1498  CA  ILE A  87      44.295  79.320  91.906  1.00  0.00           C
ATOM   1500  CB  ILE A  87      43.666  80.291  92.926  1.00  0.00           C
ATOM   1502  CG2 ILE A  87      43.345  79.520  94.226  1.00  0.00           C
ATOM   1506  CG1 ILE A  87      44.565  81.491  93.296  1.00  0.00           C
ATOM   1509  CD  ILE A  87      43.806  82.611  94.006  1.00  0.00           C
ATOM   1513  C   ILE A  87      43.315  78.210  91.576  1.00  0.00           C
ATOM   1514  O   ILE A  87      43.365  77.111  92.126  1.00  0.00           O
ATOM   1515  N   ILE A  88      42.385  78.460  90.636  1.00  0.00           N
ATOM   1517  CA  ILE A  88      41.425  77.460  90.176  1.00  0.00           C
ATOM   1519  CB  ILE A  88      40.315  78.121  89.376  1.00  0.00           C
ATOM   1521  CG2 ILE A  88      39.405  77.061  88.706  1.00  0.00           C
ATOM   1525  CG1 ILE A  88      39.506  79.011  90.346  1.00  0.00           C
ATOM   1528  CD  ILE A  88      38.605  80.021  89.646  1.00  0.00           C
ATOM   1532  C   ILE A  88      42.045  76.280  89.476  1.00  0.00           C
ATOM   1533  O   ILE A  88      41.756  75.131  89.796  1.00  0.00           O
ATOM   1534  N   LYS A  89      42.975  76.541  88.546  1.00  0.00           N
ATOM   1536  CA  LYS A  89      43.656  75.500  87.816  1.00  0.00           C
ATOM   1538  CB  LYS A  89      44.605  76.131  86.756  1.00  0.00           C
ATOM   1541  CG  LYS A  89      44.916  75.310  85.486  1.00  0.00           C
ATOM   1544  CD  LYS A  89      45.125  73.791  85.646  1.00  0.00           C
ATOM   1547  CE  LYS A  89      43.855  72.941  85.536  1.00  0.00           C
ATOM   1550  NZ  LYS A  89      43.275  73.130  84.196  1.00  0.00           N
ATOM   1554  C   LYS A  89      44.455  74.621  88.766  1.00  0.00           C
ATOM   1555  O   LYS A  89      44.295  73.411  88.786  1.00  0.00           O
ATOM   1556  N   THR A  90      45.296  75.231  89.636  1.00  0.00           N
ATOM   1558  CA  THR A  90      46.185  74.520  90.546  1.00  0.00           C
ATOM   1560  CB  THR A  90      47.136  75.451  91.316  1.00  0.00           C
ATOM   1562  OG1 THR A  90      47.875  76.251  90.416  1.00  0.00           O
ATOM   1564  CG2 THR A  90      48.155  74.651  92.136  1.00  0.00           C
ATOM   1568  C   THR A  90      45.465  73.661  91.536  1.00  0.00           C
ATOM   1569  O   THR A  90      45.785  72.491  91.706  1.00  0.00           O
ATOM   1570  N   LEU A  91      44.405  74.180  92.196  1.00  0.00           N
ATOM   1572  CA  LEU A  91      43.605  73.421  93.146  1.00  0.00           C
ATOM   1574  CB  LEU A  91      42.655  74.331  93.946  1.00  0.00           C
ATOM   1577  CG  LEU A  91      43.386  75.391  94.806  1.00  0.00           C
ATOM   1579  CD1 LEU A  91      42.336  76.280  95.466  1.00  0.00           C
ATOM   1583  CD2 LEU A  91      44.306  74.801  95.886  1.00  0.00           C
ATOM   1587  C   LEU A  91      42.845  72.241  92.556  1.00  0.00           C
ATOM   1588  O   LEU A  91      42.666  71.231  93.226  1.00  0.00           O
ATOM   1589  N   LEU A  92      42.375  72.371  91.306  1.00  0.00           N
ATOM   1591  CA  LEU A  92      41.565  71.361  90.646  1.00  0.00           C
ATOM   1593  CB  LEU A  92      40.455  72.031  89.806  1.00  0.00           C
ATOM   1596  CG  LEU A  92      39.475  72.911  90.606  1.00  0.00           C
ATOM   1598  CD1 LEU A  92      38.505  73.581  89.636  1.00  0.00           C
ATOM   1602  CD2 LEU A  92      38.726  72.111  91.676  1.00  0.00           C
ATOM   1606  C   LEU A  92      42.365  70.471  89.716  1.00  0.00           C
ATOM   1607  O   LEU A  92      41.795  69.640  88.996  1.00  0.00           O
ATOM   1608  N   MET A  93      43.705  70.601  89.646  1.00  0.00           N
ATOM   1610  CA  MET A  93      44.415  69.881  88.606  1.00  0.00           C
ATOM   1612  CB  MET A  93      45.756  70.541  88.206  1.00  0.00           C
ATOM   1615  CG  MET A  93      46.885  70.471  89.246  1.00  0.00           C
ATOM   1618  SD  MET A  93      48.335  71.460  88.766  1.00  0.00           S
ATOM   1619  CE  MET A  93      49.385  70.680  90.006  1.00  0.00           C
ATOM   1623  C   MET A  93      44.625  68.411  88.946  1.00  0.00           C
ATOM   1624  O   MET A  93      45.096  68.051  90.026  1.00  0.00           O
ATOM   1625  N   GLY A  94      44.225  67.511  88.036  1.00  0.00           N
ATOM   1627  CA  GLY A  94      44.425  66.091  88.186  1.00  0.00           C
ATOM   1630  C   GLY A  94      45.855  65.680  88.056  1.00  0.00           C
ATOM   1631  O   GLY A  94      46.665  66.361  87.446  1.00  0.00           O
ATOM   1632  N   ASP A  95      46.175  64.500  88.606  1.00  0.00           N
ATOM   1634  CA  ASP A  95      47.495  63.930  88.506  1.00  0.00           C
ATOM   1636  CB  ASP A  95      47.845  63.101  89.766  1.00  0.00           C
ATOM   1639  CG  ASP A  95      46.936  61.921  90.096  1.00  0.00           C
ATOM   1640  OD1 ASP A  95      45.735  61.871  89.706  1.00  0.00           O
ATOM   1641  OD2 ASP A  95      47.445  61.041  90.846  1.00  0.00           O
ATOM   1642  C   ASP A  95      47.756  63.221  87.166  1.00  0.00           C
ATOM   1643  O   ASP A  95      47.985  62.020  87.096  1.00  0.00           O
ATOM   1644  N   ASP A  96      47.796  64.021  86.076  1.00  0.00           N
ATOM   1646  CA  ASP A  96      48.375  63.591  84.816  1.00  0.00           C
ATOM   1648  CB  ASP A  96      47.416  63.891  83.616  1.00  0.00           C
ATOM   1651  CG  ASP A  96      47.775  63.180  82.326  1.00  0.00           C
ATOM   1652  OD1 ASP A  96      48.736  62.371  82.286  1.00  0.00           O
ATOM   1653  OD2 ASP A  96      47.055  63.411  81.316  1.00  0.00           O
ATOM   1654  C   ASP A  96      49.695  64.341  84.626  1.00  0.00           C
ATOM   1655  O   ASP A  96      49.695  65.461  84.126  1.00  0.00           O
ATOM   1656  N   PRO A  97      50.855  63.791  84.966  1.00  0.00           N
ATOM   1657  CD  PRO A  97      50.975  62.771  86.006  1.00  0.00           C
ATOM   1660  CA  PRO A  97      52.136  64.451  84.736  1.00  0.00           C
ATOM   1662  CB  PRO A  97      53.146  63.670  85.596  1.00  0.00           C
ATOM   1665  CG  PRO A  97      52.435  62.361  85.936  1.00  0.00           C
ATOM   1668  C   PRO A  97      52.495  64.441  83.276  1.00  0.00           C
ATOM   1669  O   PRO A  97      53.146  65.380  82.816  1.00  0.00           O
ATOM   1670  N   SER A  98      52.136  63.390  82.516  1.00  0.00           N
ATOM   1672  CA  SER A  98      52.666  63.221  81.176  1.00  0.00           C
ATOM   1674  CB  SER A  98      52.476  61.791  80.576  1.00  0.00           C
ATOM   1677  OG  SER A  98      52.835  60.771  81.506  1.00  0.00           O
ATOM   1679  C   SER A  98      52.055  64.161  80.176  1.00  0.00           C
ATOM   1680  O   SER A  98      52.655  64.411  79.136  1.00  0.00           O
ATOM   1681  N   SER A  99      50.865  64.731  80.456  1.00  0.00           N
ATOM   1683  CA  SER A  99      50.166  65.671  79.576  1.00  0.00           C
ATOM   1685  CB  SER A  99      48.635  65.441  79.566  1.00  0.00           C
ATOM   1688  OG  SER A  99      48.285  64.141  79.086  1.00  0.00           O
ATOM   1690  C   SER A  99      50.355  67.101  80.016  1.00  0.00           C
ATOM   1691  O   SER A  99      49.585  67.981  79.626  1.00  0.00           O
ATOM   1692  N   VAL A 100      51.346  67.381  80.896  1.00  0.00           N
ATOM   1694  CA  VAL A 100      51.605  68.701  81.436  1.00  0.00           C
ATOM   1696  CB  VAL A 100      51.385  68.771  82.956  1.00  0.00           C
ATOM   1698  CG1 VAL A 100      51.745  70.151  83.556  1.00  0.00           C
ATOM   1702  CG2 VAL A 100      49.906  68.471  83.276  1.00  0.00           C
ATOM   1706  C   VAL A 100      53.025  69.130  81.116  1.00  0.00           C
ATOM   1707  O   VAL A 100      53.986  68.500  81.556  1.00  0.00           O
ATOM   1708  N   ASP A 101      53.215  70.250  80.386  1.00  0.00           N
ATOM   1710  CA  ASP A 101      54.525  70.831  80.196  1.00  0.00           C
ATOM   1712  CB  ASP A 101      54.695  71.430  78.776  1.00  0.00           C
ATOM   1715  CG  ASP A 101      56.125  71.801  78.476  1.00  0.00           C
ATOM   1716  OD1 ASP A 101      57.055  71.411  79.226  1.00  0.00           O
ATOM   1717  OD2 ASP A 101      56.375  72.420  77.416  1.00  0.00           O
ATOM   1718  C   ASP A 101      54.785  71.871  81.276  1.00  0.00           C
ATOM   1719  O   ASP A 101      54.035  72.831  81.486  1.00  0.00           O
ATOM   1720  N   LEU A 102      55.925  71.740  81.986  1.00  0.00           N
ATOM   1722  CA  LEU A 102      56.325  72.701  82.996  1.00  0.00           C
ATOM   1724  CB  LEU A 102      56.995  71.981  84.206  1.00  0.00           C
ATOM   1727  CG  LEU A 102      56.005  71.331  85.216  1.00  0.00           C
ATOM   1729  CD1 LEU A 102      55.345  70.041  84.716  1.00  0.00           C
ATOM   1733  CD2 LEU A 102      56.705  71.011  86.546  1.00  0.00           C
ATOM   1737  C   LEU A 102      57.295  73.701  82.366  1.00  0.00           C
ATOM   1738  O   LEU A 102      57.785  74.621  83.016  1.00  0.00           O
ATOM   1739  N   TYR A 103      57.565  73.530  81.046  1.00  0.00           N
ATOM   1741  CA  TYR A 103      58.545  74.301  80.306  1.00  0.00           C
ATOM   1743  CB  TYR A 103      59.706  73.371  79.826  1.00  0.00           C
ATOM   1746  CG  TYR A 103      60.396  72.670  80.976  1.00  0.00           C
ATOM   1747  CD1 TYR A 103      60.756  73.361  82.146  1.00  0.00           C
ATOM   1749  CE1 TYR A 103      61.465  72.721  83.166  1.00  0.00           C
ATOM   1751  CZ  TYR A 103      61.896  71.401  82.996  1.00  0.00           C
ATOM   1752  OH  TYR A 103      62.785  70.831  83.926  1.00  0.00           O
ATOM   1754  CD2 TYR A 103      60.765  71.320  80.856  1.00  0.00           C
ATOM   1756  CE2 TYR A 103      61.525  70.691  81.856  1.00  0.00           C
ATOM   1758  C   TYR A 103      57.925  75.011  79.106  1.00  0.00           C
ATOM   1759  O   TYR A 103      58.635  75.441  78.186  1.00  0.00           O
ATOM   1760  N   SER A 104      56.605  75.210  79.076  1.00  0.00           N
ATOM   1762  CA  SER A 104      55.956  76.121  78.136  1.00  0.00           C
ATOM   1764  CB  SER A 104      55.385  75.461  76.856  1.00  0.00           C
ATOM   1767  OG  SER A 104      54.445  74.441  77.156  1.00  0.00           O
ATOM   1769  C   SER A 104      54.855  76.831  78.896  1.00  0.00           C
ATOM   1770  O   SER A 104      54.525  76.451  80.016  1.00  0.00           O
ATOM   1771  N   ASP A 105      54.265  77.911  78.346  1.00  0.00           N
ATOM   1773  CA  ASP A 105      53.195  78.631  78.986  1.00  0.00           C
ATOM   1775  CB  ASP A 105      53.355  80.141  78.696  1.00  0.00           C
ATOM   1778  CG  ASP A 105      53.125  80.460  77.226  1.00  0.00           C
ATOM   1779  OD1 ASP A 105      53.526  79.651  76.346  1.00  0.00           O
ATOM   1780  OD2 ASP A 105      52.535  81.541  76.986  1.00  0.00           O
ATOM   1781  C   ASP A 105      51.826  78.140  78.506  1.00  0.00           C
ATOM   1782  O   ASP A 105      50.775  78.660  78.916  1.00  0.00           O
ATOM   1783  N   VAL A 106      51.785  77.140  77.606  1.00  0.00           N
ATOM   1785  CA  VAL A 106      50.576  76.611  77.016  1.00  0.00           C
ATOM   1787  CB  VAL A 106      50.886  75.591  75.916  1.00  0.00           C
ATOM   1789  CG1 VAL A 106      51.096  74.161  76.466  1.00  0.00           C
ATOM   1793  CG2 VAL A 106      49.785  75.640  74.846  1.00  0.00           C
ATOM   1797  C   VAL A 106      49.655  76.030  78.096  1.00  0.00           C
ATOM   1798  O   VAL A 106      50.116  75.570  79.136  1.00  0.00           O
ATOM   1799  N   ASP A 107      48.305  76.061  77.936  1.00  0.00           N
ATOM   1801  CA  ASP A 107      47.465  75.401  78.916  1.00  0.00           C
ATOM   1803  CB  ASP A 107      46.105  76.091  79.176  1.00  0.00           C
ATOM   1806  CG  ASP A 107      45.595  75.811  80.596  1.00  0.00           C
ATOM   1807  OD1 ASP A 107      46.156  74.901  81.266  1.00  0.00           O
ATOM   1808  OD2 ASP A 107      44.646  76.481  81.056  1.00  0.00           O
ATOM   1809  C   ASP A 107      47.346  73.901  78.636  1.00  0.00           C
ATOM   1810  O   ASP A 107      47.055  73.421  77.536  1.00  0.00           O
ATOM   1811  N   ASP A 108      47.546  73.121  79.706  1.00  0.00           N
ATOM   1813  CA  ASP A 108      47.625  71.691  79.646  1.00  0.00           C
ATOM   1815  CB  ASP A 108      48.755  71.140  80.556  1.00  0.00           C
ATOM   1818  CG  ASP A 108      50.075  71.551  79.966  1.00  0.00           C
ATOM   1819  OD1 ASP A 108      50.226  71.600  78.726  1.00  0.00           O
ATOM   1820  OD2 ASP A 108      50.975  71.851  80.796  1.00  0.00           O
ATOM   1821  C   ASP A 108      46.325  71.111  80.116  1.00  0.00           C
ATOM   1822  O   ASP A 108      46.096  69.911  80.016  1.00  0.00           O
ATOM   1823  N   ILE A 109      45.385  71.971  80.576  1.00  0.00           N
ATOM   1825  CA  ILE A 109      43.976  71.651  80.436  1.00  0.00           C
ATOM   1827  CB  ILE A 109      43.605  71.691  78.936  1.00  0.00           C
ATOM   1829  CG2 ILE A 109      42.905  73.041  78.696  1.00  0.00           C
ATOM   1833  CG1 ILE A 109      42.875  70.461  78.346  1.00  0.00           C
ATOM   1836  CD  ILE A 109      41.355  70.521  78.426  1.00  0.00           C
ATOM   1840  C   ILE A 109      43.555  70.490  81.356  1.00  0.00           C
ATOM   1841  O   ILE A 109      42.495  69.871  81.286  1.00  0.00           O
ATOM   1842  N   THR A 110      44.425  70.250  82.356  1.00  0.00           N
ATOM   1844  CA  THR A 110      44.545  69.100  83.246  1.00  0.00           C
ATOM   1846  CB  THR A 110      46.026  69.041  83.676  1.00  0.00           C
ATOM   1848  OG1 THR A 110      46.385  67.971  84.536  1.00  0.00           O
ATOM   1850  CG2 THR A 110      46.425  70.350  84.376  1.00  0.00           C
ATOM   1854  C   THR A 110      43.565  69.191  84.416  1.00  0.00           C
ATOM   1855  O   THR A 110      43.806  68.751  85.536  1.00  0.00           O
ATOM   1856  N   ILE A 111      42.406  69.850  84.206  1.00  0.00           N
ATOM   1858  CA  ILE A 111      41.346  69.960  85.216  1.00  0.00           C
ATOM   1860  CB  ILE A 111      40.355  71.091  84.856  1.00  0.00           C
ATOM   1862  CG2 ILE A 111      39.365  70.701  83.726  1.00  0.00           C
ATOM   1866  CG1 ILE A 111      39.665  71.750  86.086  1.00  0.00           C
ATOM   1869  CD  ILE A 111      38.516  70.960  86.706  1.00  0.00           C
ATOM   1873  C   ILE A 111      40.705  68.581  85.376  1.00  0.00           C
ATOM   1874  O   ILE A 111      40.405  67.921  84.386  1.00  0.00           O
ATOM   1875  N   SER A 112      40.535  68.070  86.616  1.00  0.00           N
ATOM   1877  CA  SER A 112      39.925  66.750  86.786  1.00  0.00           C
ATOM   1879  CB  SER A 112      40.935  65.551  86.886  1.00  0.00           C
ATOM   1882  OG  SER A 112      41.585  65.471  88.156  1.00  0.00           O
ATOM   1884  C   SER A 112      38.986  66.711  87.966  1.00  0.00           C
ATOM   1885  O   SER A 112      38.846  67.670  88.726  1.00  0.00           O
ATOM   1886  N   LYS A 113      38.255  65.581  88.106  1.00  0.00           N
ATOM   1888  CA  LYS A 113      37.285  65.451  89.166  1.00  0.00           C
ATOM   1890  CB  LYS A 113      36.096  64.601  88.666  1.00  0.00           C
ATOM   1893  CG  LYS A 113      36.396  63.121  88.376  1.00  0.00           C
ATOM   1896  CD  LYS A 113      35.146  62.250  88.256  1.00  0.00           C
ATOM   1899  CE  LYS A 113      34.385  62.140  89.576  1.00  0.00           C
ATOM   1902  NZ  LYS A 113      33.215  61.291  89.376  1.00  0.00           N
ATOM   1906  C   LYS A 113      37.916  64.791  90.366  1.00  0.00           C
ATOM   1907  O   LYS A 113      37.396  64.791  91.496  1.00  0.00           O
ATOM   1908  N   GLU A 114      39.146  64.291  90.166  1.00  0.00           N
ATOM   1910  CA  GLU A 114      40.025  63.801  91.196  1.00  0.00           C
ATOM   1912  CB  GLU A 114      40.236  62.271  91.016  1.00  0.00           C
ATOM   1915  CG  GLU A 114      40.655  61.801  89.586  1.00  0.00           C
ATOM   1918  CD  GLU A 114      39.485  61.621  88.626  1.00  0.00           C
ATOM   1919  OE1 GLU A 114      38.685  60.661  88.816  1.00  0.00           O
ATOM   1920  OE2 GLU A 114      39.375  62.460  87.706  1.00  0.00           O
ATOM   1921  C   GLU A 114      41.335  64.621  91.246  1.00  0.00           C
ATOM   1922  O   GLU A 114      42.375  64.091  90.846  1.00  0.00           O
ATOM   1923  N   PRO A 115      41.325  65.890  91.726  1.00  0.00           N
ATOM   1924  CD  PRO A 115      40.125  66.630  92.156  1.00  0.00           C
ATOM   1927  CA  PRO A 115      42.515  66.721  91.886  1.00  0.00           C
ATOM   1929  CB  PRO A 115      42.045  67.961  92.666  1.00  0.00           C
ATOM   1932  CG  PRO A 115      40.565  68.091  92.336  1.00  0.00           C
ATOM   1935  C   PRO A 115      43.666  66.070  92.616  1.00  0.00           C
ATOM   1936  O   PRO A 115      43.425  65.411  93.636  1.00  0.00           O
ATOM   1937  N   PHE A 116      44.925  66.320  92.196  1.00  0.00           N
ATOM   1939  CA  PHE A 116      46.105  65.811  92.866  1.00  0.00           C
ATOM   1941  CB  PHE A 116      47.375  66.301  92.116  1.00  0.00           C
ATOM   1944  CG  PHE A 116      48.656  65.811  92.756  1.00  0.00           C
ATOM   1945  CD1 PHE A 116      48.825  64.441  93.026  1.00  0.00           C
ATOM   1947  CE1 PHE A 116      49.995  63.960  93.606  1.00  0.00           C
ATOM   1949  CZ  PHE A 116      51.016  64.861  93.946  1.00  0.00           C
ATOM   1951  CD2 PHE A 116      49.685  66.701  93.096  1.00  0.00           C
ATOM   1953  CE2 PHE A 116      50.865  66.231  93.686  1.00  0.00           C
ATOM   1955  C   PHE A 116      46.175  66.261  94.336  1.00  0.00           C
ATOM   1956  O   PHE A 116      46.486  65.490  95.246  1.00  0.00           O
ATOM   1957  N   LEU A 117      45.785  67.530  94.536  1.00  0.00           N
ATOM   1959  CA  LEU A 117      45.815  68.261  95.766  1.00  0.00           C
ATOM   1961  CB  LEU A 117      45.905  69.771  95.486  1.00  0.00           C
ATOM   1964  CG  LEU A 117      47.085  70.180  94.606  1.00  0.00           C
ATOM   1966  CD1 LEU A 117      46.955  71.680  94.396  1.00  0.00           C
ATOM   1970  CD2 LEU A 117      48.445  69.831  95.226  1.00  0.00           C
ATOM   1974  C   LEU A 117      44.545  68.091  96.566  1.00  0.00           C
ATOM   1975  O   LEU A 117      44.425  68.670  97.646  1.00  0.00           O
ATOM   1976  N   TYR A 118      43.586  67.241  96.126  1.00  0.00           N
ATOM   1978  CA  TYR A 118      42.445  66.861  96.936  1.00  0.00           C
ATOM   1980  CB  TYR A 118      41.506  65.831  96.226  1.00  0.00           C
ATOM   1983  CG  TYR A 118      40.396  65.401  97.166  1.00  0.00           C
ATOM   1984  CD1 TYR A 118      39.345  66.291  97.416  1.00  0.00           C
ATOM   1986  CE1 TYR A 118      38.366  65.971  98.356  1.00  0.00           C
ATOM   1988  CZ  TYR A 118      38.425  64.780  99.086  1.00  0.00           C
ATOM   1989  OH  TYR A 118      37.365  64.481  99.956  1.00  0.00           O
ATOM   1991  CD2 TYR A 118      40.475  64.211  97.916  1.00  0.00           C
ATOM   1993  CE2 TYR A 118      39.495  63.901  98.876  1.00  0.00           C
ATOM   1995  C   TYR A 118      42.866  66.341  98.296  1.00  0.00           C
ATOM   1996  O   TYR A 118      43.596  65.361  98.426  1.00  0.00           O
ATOM   1997  N   GLY A 119      42.435  67.031  99.366  1.00  0.00           N
ATOM   1999  CA  GLY A 119      42.756  66.671 100.726  1.00  0.00           C
ATOM   2002  C   GLY A 119      44.146  67.051 101.116  1.00  0.00           C
ATOM   2003  O   GLY A 119      44.545  66.771 102.236  1.00  0.00           O
ATOM   2004  N   GLN A 120      44.935  67.680 100.216  1.00  0.00           N
ATOM   2006  CA  GLN A 120      46.315  68.081 100.486  1.00  0.00           C
ATOM   2008  CB  GLN A 120      47.146  67.921  99.186  1.00  0.00           C
ATOM   2011  CG  GLN A 120      48.635  67.600  99.466  1.00  0.00           C
ATOM   2014  CD  GLN A 120      49.436  67.250  98.216  1.00  0.00           C
ATOM   2015  OE1 GLN A 120      50.625  67.541  98.136  1.00  0.00           O
ATOM   2016  NE2 GLN A 120      48.825  66.591  97.206  1.00  0.00           N
ATOM   2019  C   GLN A 120      46.315  69.551 100.836  1.00  0.00           C
ATOM   2020  O   GLN A 120      47.276  70.081 101.386  1.00  0.00           O
ATOM   2021  N   VAL A 121      45.186  70.191 100.526  1.00  0.00           N
ATOM   2023  CA  VAL A 121      44.896  71.591 100.706  1.00  0.00           C
ATOM   2025  CB  VAL A 121      45.035  72.381  99.406  1.00  0.00           C
ATOM   2027  CG1 VAL A 121      44.675  73.861  99.606  1.00  0.00           C
ATOM   2031  CG2 VAL A 121      46.476  72.280  98.896  1.00  0.00           C
ATOM   2035  C   VAL A 121      43.445  71.551 101.156  1.00  0.00           C
ATOM   2036  O   VAL A 121      42.686  70.671 100.746  1.00  0.00           O
ATOM   2037  N   VAL A 122      43.056  72.471 102.046  1.00  0.00           N
ATOM   2039  CA  VAL A 122      41.686  72.680 102.456  1.00  0.00           C
ATOM   2041  CB  VAL A 122      41.445  72.261 103.906  1.00  0.00           C
ATOM   2043  CG1 VAL A 122      41.745  70.761 104.076  1.00  0.00           C
ATOM   2047  CG2 VAL A 122      42.266  73.101 104.906  1.00  0.00           C
ATOM   2051  C   VAL A 122      41.346  74.151 102.276  1.00  0.00           C
ATOM   2052  O   VAL A 122      42.225  75.011 102.396  1.00  0.00           O
ATOM   2053  N   ASP A 123      40.085  74.491 101.976  1.00  0.00           N
ATOM   2055  CA  ASP A 123      39.595  75.851 102.026  1.00  0.00           C
ATOM   2057  CB  ASP A 123      38.236  75.941 101.266  1.00  0.00           C
ATOM   2060  CG  ASP A 123      37.125  75.081 101.836  1.00  0.00           C
ATOM   2061  OD1 ASP A 123      37.195  74.721 103.036  1.00  0.00           O
ATOM   2062  OD2 ASP A 123      36.135  74.841 101.086  1.00  0.00           O
ATOM   2063  C   ASP A 123      39.605  76.541 103.416  1.00  0.00           C
ATOM   2064  O   ASP A 123      40.075  76.000 104.426  1.00  0.00           O
ATOM   2065  N   ASN A 124      39.065  77.771 103.526  1.00  0.00           N
ATOM   2067  CA  ASN A 124      38.986  78.471 104.786  1.00  0.00           C
ATOM   2069  CB  ASN A 124      38.976  80.001 104.536  1.00  0.00           C
ATOM   2072  CG  ASN A 124      37.795  80.421 103.656  1.00  0.00           C
ATOM   2073  OD1 ASN A 124      37.815  80.201 102.446  1.00  0.00           O
ATOM   2074  ND2 ASN A 124      36.775  81.061 104.266  1.00  0.00           N
ATOM   2077  C   ASN A 124      37.765  78.041 105.596  1.00  0.00           C
ATOM   2078  O   ASN A 124      37.565  78.450 106.746  1.00  0.00           O
ATOM   2079  N   THR A 125      36.945  77.131 105.036  1.00  0.00           N
ATOM   2081  CA  THR A 125      36.015  76.320 105.816  1.00  0.00           C
ATOM   2083  CB  THR A 125      34.815  75.791 105.016  1.00  0.00           C
ATOM   2085  OG1 THR A 125      33.936  76.871 104.746  1.00  0.00           O
ATOM   2087  CG2 THR A 125      33.955  74.831 105.836  1.00  0.00           C
ATOM   2091  C   THR A 125      36.736  75.180 106.476  1.00  0.00           C
ATOM   2092  O   THR A 125      36.335  74.671 107.526  1.00  0.00           O
ATOM   2093  N   GLY A 126      37.896  74.801 105.916  1.00  0.00           N
ATOM   2095  CA  GLY A 126      38.715  73.721 106.416  1.00  0.00           C
ATOM   2098  C   GLY A 126      38.355  72.430 105.766  1.00  0.00           C
ATOM   2099  O   GLY A 126      38.575  71.361 106.346  1.00  0.00           O
ATOM   2100  N   GLN A 127      37.795  72.481 104.546  1.00  0.00           N
ATOM   2102  CA  GLN A 127      37.335  71.311 103.836  1.00  0.00           C
ATOM   2104  CB  GLN A 127      35.845  71.500 103.496  1.00  0.00           C
ATOM   2107  CG  GLN A 127      35.105  70.321 102.826  1.00  0.00           C
ATOM   2110  CD  GLN A 127      35.005  69.060 103.696  1.00  0.00           C
ATOM   2111  OE1 GLN A 127      35.295  69.011 104.886  1.00  0.00           O
ATOM   2112  NE2 GLN A 127      34.565  67.961 103.036  1.00  0.00           N
ATOM   2115  C   GLN A 127      38.146  71.140 102.546  1.00  0.00           C
ATOM   2116  O   GLN A 127      38.445  72.121 101.866  1.00  0.00           O
ATOM   2117  N   PRO A 128      38.565  69.941 102.136  1.00  0.00           N
ATOM   2118  CD  PRO A 128      38.545  68.731 102.966  1.00  0.00           C
ATOM   2121  CA  PRO A 128      39.085  69.661 100.796  1.00  0.00           C
ATOM   2123  CB  PRO A 128      39.186  68.140 100.756  1.00  0.00           C
ATOM   2126  CG  PRO A 128      39.415  67.740 102.206  1.00  0.00           C
ATOM   2129  C   PRO A 128      38.275  70.191  99.636  1.00  0.00           C
ATOM   2130  O   PRO A 128      37.045  70.170  99.686  1.00  0.00           O
ATOM   2131  N   ILE A 129      38.955  70.621  98.566  1.00  0.00           N
ATOM   2133  CA  ILE A 129      38.355  71.251  97.416  1.00  0.00           C
ATOM   2135  CB  ILE A 129      39.155  72.501  97.016  1.00  0.00           C
ATOM   2137  CG2 ILE A 129      38.615  73.130  95.716  1.00  0.00           C
ATOM   2141  CG1 ILE A 129      39.205  73.511  98.196  1.00  0.00           C
ATOM   2144  CD  ILE A 129      40.195  74.651  97.996  1.00  0.00           C
ATOM   2148  C   ILE A 129      38.285  70.221  96.296  1.00  0.00           C
ATOM   2149  O   ILE A 129      39.285  69.611  95.926  1.00  0.00           O
ATOM   2150  N   ARG A 130      37.085  69.960  95.756  1.00  0.00           N
ATOM   2152  CA  ARG A 130      36.945  69.051  94.626  1.00  0.00           C
ATOM   2154  CB  ARG A 130      35.845  68.000  94.906  1.00  0.00           C
ATOM   2157  CG  ARG A 130      36.366  66.851  95.776  1.00  0.00           C
ATOM   2160  CD  ARG A 130      35.396  65.680  95.786  1.00  0.00           C
ATOM   2163  NE  ARG A 130      36.076  64.551  96.506  1.00  0.00           N
ATOM   2165  CZ  ARG A 130      36.955  63.731  95.956  1.00  0.00           C
ATOM   2166  NH1 ARG A 130      37.315  63.761  94.686  1.00  0.00           N
ATOM   2169  NH2 ARG A 130      37.475  62.750  96.666  1.00  0.00           N
ATOM   2172  C   ARG A 130      36.565  69.701  93.336  1.00  0.00           C
ATOM   2173  O   ARG A 130      36.965  69.250  92.276  1.00  0.00           O
ATOM   2174  N   TRP A 131      35.736  70.750  93.406  1.00  0.00           N
ATOM   2176  CA  TRP A 131      35.005  71.241  92.276  1.00  0.00           C
ATOM   2178  CB  TRP A 131      33.485  70.930  92.326  1.00  0.00           C
ATOM   2181  CG  TRP A 131      33.105  69.491  92.306  1.00  0.00           C
ATOM   2182  CD1 TRP A 131      32.945  68.731  91.176  1.00  0.00           C
ATOM   2184  NE1 TRP A 131      32.416  67.511  91.516  1.00  0.00           N
ATOM   2186  CE2 TRP A 131      32.285  67.430  92.876  1.00  0.00           C
ATOM   2187  CD2 TRP A 131      32.665  68.680  93.416  1.00  0.00           C
ATOM   2188  CE3 TRP A 131      32.525  68.911  94.786  1.00  0.00           C
ATOM   2190  CZ3 TRP A 131      32.125  67.850  95.596  1.00  0.00           C
ATOM   2192  CZ2 TRP A 131      31.885  66.381  93.686  1.00  0.00           C
ATOM   2194  CH2 TRP A 131      31.826  66.611  95.066  1.00  0.00           C
ATOM   2196  C   TRP A 131      35.146  72.731  92.266  1.00  0.00           C
ATOM   2197  O   TRP A 131      35.416  73.381  93.286  1.00  0.00           O
ATOM   2198  N   GLU A 132      34.896  73.301  91.076  1.00  0.00           N
ATOM   2200  CA  GLU A 132      35.085  74.680  90.746  1.00  0.00           C
ATOM   2202  CB  GLU A 132      34.745  74.930  89.266  1.00  0.00           C
ATOM   2205  CG  GLU A 132      33.245  74.850  88.896  1.00  0.00           C
ATOM   2208  CD  GLU A 132      32.955  75.511  87.556  1.00  0.00           C
ATOM   2209  OE1 GLU A 132      33.335  76.701  87.396  1.00  0.00           O
ATOM   2210  OE2 GLU A 132      32.235  74.881  86.746  1.00  0.00           O
ATOM   2211  C   GLU A 132      34.306  75.611  91.646  1.00  0.00           C
ATOM   2212  O   GLU A 132      34.735  76.731  91.886  1.00  0.00           O
ATOM   2213  N   GLY A 133      33.135  75.221  92.186  1.00  0.00           N
ATOM   2215  CA  GLY A 133      32.385  76.051  93.116  1.00  0.00           C
ATOM   2218  C   GLY A 133      33.125  76.441  94.376  1.00  0.00           C
ATOM   2219  O   GLY A 133      33.265  77.621  94.696  1.00  0.00           O
ATOM   2220  N   ARG A 134      33.666  75.430  95.096  1.00  0.00           N
ATOM   2222  CA  ARG A 134      34.595  75.591  96.206  1.00  0.00           C
ATOM   2224  CB  ARG A 134      34.945  74.211  96.836  1.00  0.00           C
ATOM   2227  CG  ARG A 134      33.806  73.541  97.626  1.00  0.00           C
ATOM   2230  CD  ARG A 134      33.285  74.380  98.806  1.00  0.00           C
ATOM   2233  NE  ARG A 134      32.455  73.491  99.686  1.00  0.00           N
ATOM   2235  CZ  ARG A 134      32.986  72.661 100.566  1.00  0.00           C
ATOM   2236  NH1 ARG A 134      34.285  72.621 100.806  1.00  0.00           N
ATOM   2239  NH2 ARG A 134      32.186  71.861 101.246  1.00  0.00           N
ATOM   2242  C   ARG A 134      35.905  76.261  95.846  1.00  0.00           C
ATOM   2243  O   ARG A 134      36.355  77.171  96.526  1.00  0.00           O
ATOM   2244  N   ALA A 135      36.526  75.841  94.716  1.00  0.00           N
ATOM   2246  CA  ALA A 135      37.765  76.430  94.236  1.00  0.00           C
ATOM   2248  CB  ALA A 135      38.205  75.680  92.966  1.00  0.00           C
ATOM   2252  C   ALA A 135      37.625  77.921  93.956  1.00  0.00           C
ATOM   2253  O   ALA A 135      38.435  78.741  94.386  1.00  0.00           O
ATOM   2254  N   SER A 136      36.515  78.320  93.306  1.00  0.00           N
ATOM   2256  CA  SER A 136      36.146  79.710  93.126  1.00  0.00           C
ATOM   2258  CB  SER A 136      34.775  79.871  92.416  1.00  0.00           C
ATOM   2261  OG  SER A 136      34.855  79.451  91.056  1.00  0.00           O
ATOM   2263  C   SER A 136      36.015  80.471  94.426  1.00  0.00           C
ATOM   2264  O   SER A 136      36.605  81.531  94.586  1.00  0.00           O
ATOM   2265  N   ASN A 137      35.276  79.901  95.406  1.00  0.00           N
ATOM   2267  CA  ASN A 137      35.135  80.551  96.696  1.00  0.00           C
ATOM   2269  CB  ASN A 137      34.166  79.811  97.646  1.00  0.00           C
ATOM   2272  CG  ASN A 137      32.715  80.011  97.226  1.00  0.00           C
ATOM   2273  OD1 ASN A 137      31.955  79.070  97.016  1.00  0.00           O
ATOM   2274  ND2 ASN A 137      32.315  81.291  97.076  1.00  0.00           N
ATOM   2277  C   ASN A 137      36.436  80.740  97.436  1.00  0.00           C
ATOM   2278  O   ASN A 137      36.715  81.831  97.916  1.00  0.00           O
ATOM   2279  N   PHE A 138      37.295  79.700  97.486  1.00  0.00           N
ATOM   2281  CA  PHE A 138      38.615  79.840  98.066  1.00  0.00           C
ATOM   2283  CB  PHE A 138      39.315  78.460  98.166  1.00  0.00           C
ATOM   2286  CG  PHE A 138      40.495  78.491  99.106  1.00  0.00           C
ATOM   2287  CD1 PHE A 138      40.375  79.041 100.396  1.00  0.00           C
ATOM   2289  CE1 PHE A 138      41.455  79.031 101.286  1.00  0.00           C
ATOM   2291  CZ  PHE A 138      42.666  78.441 100.906  1.00  0.00           C
ATOM   2293  CD2 PHE A 138      41.715  77.911  98.746  1.00  0.00           C
ATOM   2295  CE2 PHE A 138      42.796  77.871  99.636  1.00  0.00           C
ATOM   2297  C   PHE A 138      39.485  80.861  97.316  1.00  0.00           C
ATOM   2298  O   PHE A 138      40.096  81.730  97.926  1.00  0.00           O
ATOM   2299  N   ALA A 139      39.495  80.841  95.966  1.00  0.00           N
ATOM   2301  CA  ALA A 139      40.195  81.850  95.186  1.00  0.00           C
ATOM   2303  CB  ALA A 139      40.105  81.531  93.686  1.00  0.00           C
ATOM   2307  C   ALA A 139      39.706  83.281  95.426  1.00  0.00           C
ATOM   2308  O   ALA A 139      40.515  84.181  95.656  1.00  0.00           O
ATOM   2309  N   ASP A 140      38.385  83.511  95.456  1.00  0.00           N
ATOM   2311  CA  ASP A 140      37.776  84.791  95.756  1.00  0.00           C
ATOM   2313  CB  ASP A 140      36.236  84.631  95.676  1.00  0.00           C
ATOM   2316  CG  ASP A 140      35.815  84.490  94.236  1.00  0.00           C
ATOM   2317  OD1 ASP A 140      36.585  84.961  93.356  1.00  0.00           O
ATOM   2318  OD2 ASP A 140      34.645  84.131  93.956  1.00  0.00           O
ATOM   2319  C   ASP A 140      38.146  85.311  97.126  1.00  0.00           C
ATOM   2320  O   ASP A 140      38.516  86.460  97.336  1.00  0.00           O
ATOM   2321  N   TYR A 141      38.085  84.411  98.116  1.00  0.00           N
ATOM   2323  CA  TYR A 141      38.475  84.660  99.476  1.00  0.00           C
ATOM   2325  CB  TYR A 141      38.135  83.361 100.246  1.00  0.00           C
ATOM   2328  CG  TYR A 141      38.605  83.361 101.646  1.00  0.00           C
ATOM   2329  CD1 TYR A 141      37.745  83.791 102.666  1.00  0.00           C
ATOM   2331  CE1 TYR A 141      38.155  83.711 103.996  1.00  0.00           C
ATOM   2333  CZ  TYR A 141      39.436  83.231 104.296  1.00  0.00           C
ATOM   2334  OH  TYR A 141      39.836  83.141 105.616  1.00  0.00           O
ATOM   2336  CD2 TYR A 141      39.896  82.890 101.966  1.00  0.00           C
ATOM   2338  CE2 TYR A 141      40.326  82.861 103.286  1.00  0.00           C
ATOM   2340  C   TYR A 141      39.945  85.080  99.626  1.00  0.00           C
ATOM   2341  O   TYR A 141      40.296  86.081 100.256  1.00  0.00           O
ATOM   2342  N   LEU A 142      40.845  84.331  98.966  1.00  0.00           N
ATOM   2344  CA  LEU A 142      42.245  84.651  98.906  1.00  0.00           C
ATOM   2346  CB  LEU A 142      43.056  83.530  98.226  1.00  0.00           C
ATOM   2349  CG  LEU A 142      43.065  82.180  98.976  1.00  0.00           C
ATOM   2351  CD1 LEU A 142      43.715  81.111  98.096  1.00  0.00           C
ATOM   2355  CD2 LEU A 142      43.755  82.241 100.346  1.00  0.00           C
ATOM   2359  C   LEU A 142      42.535  85.991  98.246  1.00  0.00           C
ATOM   2360  O   LEU A 142      43.326  86.761  98.766  1.00  0.00           O
ATOM   2361  N   LEU A 143      41.865  86.351  97.146  1.00  0.00           N
ATOM   2363  CA  LEU A 143      42.045  87.680  96.576  1.00  0.00           C
ATOM   2365  CB  LEU A 143      41.335  87.770  95.216  1.00  0.00           C
ATOM   2368  CG  LEU A 143      41.915  86.861  94.116  1.00  0.00           C
ATOM   2370  CD1 LEU A 143      41.405  87.391  92.776  1.00  0.00           C
ATOM   2374  CD2 LEU A 143      43.445  86.801  94.096  1.00  0.00           C
ATOM   2378  C   LEU A 143      41.595  88.861  97.426  1.00  0.00           C
ATOM   2379  O   LEU A 143      42.295  89.861  97.576  1.00  0.00           O
ATOM   2380  N   LYS A 144      40.405  88.740  98.036  1.00  0.00           N
ATOM   2382  CA  LYS A 144      39.815  89.741  98.906  1.00  0.00           C
ATOM   2384  CB  LYS A 144      38.366  89.311  99.256  1.00  0.00           C
ATOM   2387  CG  LYS A 144      37.396  89.341  98.056  1.00  0.00           C
ATOM   2390  CD  LYS A 144      36.115  88.530  98.346  1.00  0.00           C
ATOM   2393  CE  LYS A 144      35.155  88.401  97.146  1.00  0.00           C
ATOM   2396  NZ  LYS A 144      34.505  89.701  96.906  1.00  0.00           N
ATOM   2400  C   LYS A 144      40.615  90.011 100.176  1.00  0.00           C
ATOM   2401  O   LYS A 144      40.655  91.121 100.696  1.00  0.00           O
ATOM   2402  N   ASN A 145      41.275  88.950 100.706  1.00  0.00           N
ATOM   2404  CA  ASN A 145      41.835  88.960 102.046  1.00  0.00           C
ATOM   2406  CB  ASN A 145      40.925  88.100 102.936  1.00  0.00           C
ATOM   2409  CG  ASN A 145      39.565  88.771 103.086  1.00  0.00           C
ATOM   2410  OD1 ASN A 145      38.615  88.561 102.346  1.00  0.00           O
ATOM   2411  ND2 ASN A 145      39.445  89.591 104.156  1.00  0.00           N
ATOM   2414  C   ASN A 145      43.256  88.410 102.226  1.00  0.00           C
ATOM   2415  O   ASN A 145      43.875  88.611 103.276  1.00  0.00           O
ATOM   2416  N   ARG A 146      43.815  87.691 101.246  1.00  0.00           N
ATOM   2418  CA  ARG A 146      45.155  87.151 101.296  1.00  0.00           C
ATOM   2420  CB  ARG A 146      45.125  85.600 101.246  1.00  0.00           C
ATOM   2423  CG  ARG A 146      44.636  84.990 102.556  1.00  0.00           C
ATOM   2426  CD  ARG A 146      45.705  85.141 103.626  1.00  0.00           C
ATOM   2429  NE  ARG A 146      45.166  84.601 104.916  1.00  0.00           N
ATOM   2431  CZ  ARG A 146      44.555  85.371 105.816  1.00  0.00           C
ATOM   2432  NH1 ARG A 146      44.205  86.611 105.546  1.00  0.00           N
ATOM   2435  NH2 ARG A 146      44.175  84.940 107.006  1.00  0.00           N
ATOM   2438  C   ARG A 146      46.065  87.661 100.206  1.00  0.00           C
ATOM   2439  O   ARG A 146      47.195  87.191 100.076  1.00  0.00           O
ATOM   2440  N   LEU A 147      45.605  88.651  99.426  1.00  0.00           N
ATOM   2442  CA  LEU A 147      46.465  89.350  98.506  1.00  0.00           C
ATOM   2444  CB  LEU A 147      45.686  90.320  97.586  1.00  0.00           C
ATOM   2447  CG  LEU A 147      46.465  90.820  96.346  1.00  0.00           C
ATOM   2449  CD1 LEU A 147      46.625  89.671  95.346  1.00  0.00           C
ATOM   2453  CD2 LEU A 147      45.805  92.051  95.696  1.00  0.00           C
ATOM   2457  C   LEU A 147      47.596  90.080  99.216  1.00  0.00           C
ATOM   2458  O   LEU A 147      47.455  90.680 100.286  1.00  0.00           O
ATOM   2459  N   LYS A 148      48.775  90.011  98.586  1.00  0.00           N
ATOM   2461  CA  LYS A 148      50.015  90.591  98.996  1.00  0.00           C
ATOM   2463  CB  LYS A 148      51.026  89.511  99.446  1.00  0.00           C
ATOM   2466  CG  LYS A 148      50.535  88.500 100.486  1.00  0.00           C
ATOM   2469  CD  LYS A 148      51.635  87.471 100.826  1.00  0.00           C
ATOM   2472  CE  LYS A 148      52.095  86.631  99.636  1.00  0.00           C
ATOM   2475  NZ  LYS A 148      53.195  85.711 100.006  1.00  0.00           N
ATOM   2479  C   LYS A 148      50.635  91.221  97.776  1.00  0.00           C
ATOM   2480  O   LYS A 148      50.256  90.941  96.636  1.00  0.00           O
ATOM   2481  N   SER A 149      51.646  92.061  98.016  1.00  0.00           N
ATOM   2483  CA  SER A 149      52.325  92.820  96.986  1.00  0.00           C
ATOM   2485  CB  SER A 149      51.865  94.301  97.036  1.00  0.00           C
ATOM   2488  OG  SER A 149      50.495  94.391  96.616  1.00  0.00           O
ATOM   2490  C   SER A 149      53.825  92.721  97.176  1.00  0.00           C
ATOM   2491  O   SER A 149      54.345  92.611  98.286  1.00  0.00           O
ATOM   2492  N   ARG A 150      54.595  92.710  96.086  1.00  0.00           N
ATOM   2494  CA  ARG A 150      56.045  92.651  96.106  1.00  0.00           C
ATOM   2496  CB  ARG A 150      56.546  91.180  96.166  1.00  0.00           C
ATOM   2499  CG  ARG A 150      56.205  90.361  94.906  1.00  0.00           C
ATOM   2502  CD  ARG A 150      56.055  88.861  95.096  1.00  0.00           C
ATOM   2505  NE  ARG A 150      57.425  88.301  95.246  1.00  0.00           N
ATOM   2507  CZ  ARG A 150      58.225  87.980  94.236  1.00  0.00           C
ATOM   2508  NH1 ARG A 150      57.945  88.191  92.976  1.00  0.00           N
ATOM   2511  NH2 ARG A 150      59.415  87.511  94.506  1.00  0.00           N
ATOM   2514  C   ARG A 150      56.465  93.301  94.806  1.00  0.00           C
ATOM   2515  O   ARG A 150      55.615  93.641  93.996  1.00  0.00           O
ATOM   2516  N   SER A 151      57.765  93.481  94.516  1.00  0.00           N
ATOM   2518  CA  SER A 151      58.165  94.111  93.266  1.00  0.00           C
ATOM   2520  CB  SER A 151      58.355  95.651  93.396  1.00  0.00           C
ATOM   2523  OG  SER A 151      59.306  96.000  94.406  1.00  0.00           O
ATOM   2525  C   SER A 151      59.405  93.471  92.686  1.00  0.00           C
ATOM   2526  O   SER A 151      60.236  92.881  93.386  1.00  0.00           O
ATOM   2527  N   ASN A 152      59.585  93.600  91.356  1.00  0.00           N
ATOM   2529  CA  ASN A 152      60.875  93.301  90.716  1.00  0.00           C
ATOM   2531  CB  ASN A 152      60.795  93.221  89.166  1.00  0.00           C
ATOM   2534  CG  ASN A 152      59.725  92.261  88.716  1.00  0.00           C
ATOM   2535  OD1 ASN A 152      59.935  91.050  88.736  1.00  0.00           O
ATOM   2536  ND2 ASN A 152      58.565  92.770  88.246  1.00  0.00           N
ATOM   2539  C   ASN A 152      61.896  94.401  90.986  1.00  0.00           C
ATOM   2540  O   ASN A 152      63.095  94.240  90.776  1.00  0.00           O
ATOM   2541  N   GLY A 153      61.366  95.581  91.346  1.00  0.00           N
ATOM   2543  CA  GLY A 153      62.015  96.880  91.276  1.00  0.00           C
ATOM   2546  C   GLY A 153      61.646  97.611  90.016  1.00  0.00           C
ATOM   2547  O   GLY A 153      61.995  98.771  89.836  1.00  0.00           O
ATOM   2548  N   LEU A 154      60.925  96.930  89.096  1.00  0.00           N
ATOM   2550  CA  LEU A 154      60.425  97.451  87.836  1.00  0.00           C
ATOM   2552  CB  LEU A 154      60.785  96.471  86.666  1.00  0.00           C
ATOM   2555  CG  LEU A 154      62.245  96.511  86.166  1.00  0.00           C
ATOM   2557  CD1 LEU A 154      63.265  95.811  87.096  1.00  0.00           C
ATOM   2561  CD2 LEU A 154      62.315  95.901  84.766  1.00  0.00           C
ATOM   2565  C   LEU A 154      58.905  97.551  87.896  1.00  0.00           C
ATOM   2566  O   LEU A 154      58.285  98.581  87.646  1.00  0.00           O
ATOM   2567  N   ARG A 155      58.285  96.441  88.296  1.00  0.00           N
ATOM   2569  CA  ARG A 155      56.845  96.251  88.326  1.00  0.00           C
ATOM   2571  CB  ARG A 155      56.306  95.410  87.146  1.00  0.00           C
ATOM   2574  CG  ARG A 155      56.525  96.091  85.776  1.00  0.00           C
ATOM   2577  CD  ARG A 155      55.705  95.471  84.636  1.00  0.00           C
ATOM   2580  NE  ARG A 155      56.346  94.160  84.296  1.00  0.00           N
ATOM   2582  CZ  ARG A 155      57.435  94.061  83.556  1.00  0.00           C
ATOM   2583  NH1 ARG A 155      57.955  95.021  82.836  1.00  0.00           N
ATOM   2586  NH2 ARG A 155      58.095  92.931  83.476  1.00  0.00           N
ATOM   2589  C   ARG A 155      56.445  95.611  89.616  1.00  0.00           C
ATOM   2590  O   ARG A 155      57.266  95.001  90.306  1.00  0.00           O
ATOM   2591  N   ILE A 156      55.155  95.731  89.976  1.00  0.00           N
ATOM   2593  CA  ILE A 156      54.565  95.080  91.116  1.00  0.00           C
ATOM   2595  CB  ILE A 156      53.355  95.901  91.586  1.00  0.00           C
ATOM   2597  CG2 ILE A 156      52.136  95.661  90.666  1.00  0.00           C
ATOM   2601  CG1 ILE A 156      53.025  95.750  93.086  1.00  0.00           C
ATOM   2604  CD  ILE A 156      52.305  94.461  93.496  1.00  0.00           C
ATOM   2608  C   ILE A 156      54.235  93.651  90.716  1.00  0.00           C
ATOM   2609  O   ILE A 156      53.885  93.351  89.566  1.00  0.00           O
ATOM   2610  N   ILE A 157      54.355  92.700  91.636  1.00  0.00           N
ATOM   2612  CA  ILE A 157      53.905  91.341  91.436  1.00  0.00           C
ATOM   2614  CB  ILE A 157      55.056  90.361  91.456  1.00  0.00           C
ATOM   2616  CG2 ILE A 157      54.576  88.901  91.616  1.00  0.00           C
ATOM   2620  CG1 ILE A 157      55.896  90.541  90.176  1.00  0.00           C
ATOM   2623  CD  ILE A 157      57.375  90.241  90.366  1.00  0.00           C
ATOM   2627  C   ILE A 157      52.905  91.061  92.526  1.00  0.00           C
ATOM   2628  O   ILE A 157      53.155  91.261  93.716  1.00  0.00           O
ATOM   2629  N   TYR A 158      51.705  90.630  92.146  1.00  0.00           N
ATOM   2631  CA  TYR A 158      50.675  90.281  93.086  1.00  0.00           C
ATOM   2633  CB  TYR A 158      49.315  90.490  92.396  1.00  0.00           C
ATOM   2636  CG  TYR A 158      49.125  91.981  92.316  1.00  0.00           C
ATOM   2637  CD1 TYR A 158      48.736  92.651  93.476  1.00  0.00           C
ATOM   2639  CE1 TYR A 158      48.505  94.031  93.456  1.00  0.00           C
ATOM   2641  CZ  TYR A 158      48.705  94.741  92.276  1.00  0.00           C
ATOM   2642  OH  TYR A 158      48.375  96.100  92.296  1.00  0.00           O
ATOM   2644  CD2 TYR A 158      49.385  92.710  91.146  1.00  0.00           C
ATOM   2646  CE2 TYR A 158      49.186  94.100  91.126  1.00  0.00           C
ATOM   2648  C   TYR A 158      50.865  88.851  93.546  1.00  0.00           C
ATOM   2649  O   TYR A 158      51.335  88.021  92.776  1.00  0.00           O
ATOM   2650  N   SER A 159      50.576  88.541  94.816  1.00  0.00           N
ATOM   2652  CA  SER A 159      50.865  87.210  95.346  1.00  0.00           C
ATOM   2654  CB  SER A 159      52.315  87.101  95.916  1.00  0.00           C
ATOM   2657  OG  SER A 159      52.575  85.890  96.656  1.00  0.00           O
ATOM   2659  C   SER A 159      49.825  86.761  96.356  1.00  0.00           C
ATOM   2660  O   SER A 159      49.415  87.501  97.246  1.00  0.00           O
ATOM   2661  N   VAL A 160      49.415  85.490  96.226  1.00  0.00           N
ATOM   2663  CA  VAL A 160      48.596  84.771  97.176  1.00  0.00           C
ATOM   2665  CB  VAL A 160      47.336  84.261  96.486  1.00  0.00           C
ATOM   2667  CG1 VAL A 160      46.635  83.130  97.266  1.00  0.00           C
ATOM   2671  CG2 VAL A 160      46.366  85.431  96.266  1.00  0.00           C
ATOM   2675  C   VAL A 160      49.445  83.631  97.706  1.00  0.00           C
ATOM   2676  O   VAL A 160      50.116  82.941  96.936  1.00  0.00           O
ATOM   2677  N   THR A 161      49.455  83.401  99.036  1.00  0.00           N
ATOM   2679  CA  THR A 161      50.046  82.180  99.606  1.00  0.00           C
ATOM   2681  CB  THR A 161      51.035  82.350 100.776  1.00  0.00           C
ATOM   2683  OG1 THR A 161      52.125  83.201 100.446  1.00  0.00           O
ATOM   2685  CG2 THR A 161      51.705  81.020 101.126  1.00  0.00           C
ATOM   2689  C   THR A 161      48.936  81.320 100.156  1.00  0.00           C
ATOM   2690  O   THR A 161      48.095  81.801 100.916  1.00  0.00           O
ATOM   2691  N   ILE A 162      48.936  80.021  99.816  1.00  0.00           N
ATOM   2693  CA  ILE A 162      48.076  79.000 100.396  1.00  0.00           C
ATOM   2695  CB  ILE A 162      47.325  78.180  99.336  1.00  0.00           C
ATOM   2697  CG2 ILE A 162      46.436  77.091  99.986  1.00  0.00           C
ATOM   2701  CG1 ILE A 162      46.515  79.100  98.406  1.00  0.00           C
ATOM   2704  CD  ILE A 162      45.935  78.401  97.166  1.00  0.00           C
ATOM   2708  C   ILE A 162      48.925  78.030 101.186  1.00  0.00           C
ATOM   2709  O   ILE A 162      50.005  77.631 100.756  1.00  0.00           O
ATOM   2710  N   ASN A 163      48.465  77.600 102.376  1.00  0.00           N
ATOM   2712  CA  ASN A 163      49.105  76.531 103.106  1.00  0.00           C
ATOM   2714  CB  ASN A 163      49.225  76.841 104.626  1.00  0.00           C
ATOM   2717  CG  ASN A 163      47.985  77.411 105.316  1.00  0.00           C
ATOM   2718  OD1 ASN A 163      46.925  77.631 104.716  1.00  0.00           O
ATOM   2719  ND2 ASN A 163      48.135  77.691 106.646  1.00  0.00           N
ATOM   2722  C   ASN A 163      48.445  75.191 102.836  1.00  0.00           C
ATOM   2723  O   ASN A 163      47.235  75.021 102.926  1.00  0.00           O
ATOM   2724  N   MET A 164      49.275  74.180 102.496  1.00  0.00           N
ATOM   2726  CA  MET A 164      48.895  72.791 102.406  1.00  0.00           C
ATOM   2728  CB  MET A 164      49.965  71.991 101.616  1.00  0.00           C
ATOM   2731  CG  MET A 164      50.275  72.600 100.236  1.00  0.00           C
ATOM   2734  SD  MET A 164      51.455  71.641  99.236  1.00  0.00           S
ATOM   2735  CE  MET A 164      50.195  70.941  98.146  1.00  0.00           C
ATOM   2739  C   MET A 164      48.695  72.210 103.806  1.00  0.00           C
ATOM   2740  O   MET A 164      49.095  72.810 104.806  1.00  0.00           O
ATOM   2741  N   VAL A 165      48.035  71.041 103.936  1.00  0.00           N
ATOM   2743  CA  VAL A 165      47.835  70.371 105.226  1.00  0.00           C
ATOM   2745  CB  VAL A 165      46.865  69.180 105.176  1.00  0.00           C
ATOM   2747  CG1 VAL A 165      45.475  69.680 104.706  1.00  0.00           C
ATOM   2751  CG2 VAL A 165      47.385  68.041 104.286  1.00  0.00           C
ATOM   2755  C   VAL A 165      49.165  69.960 105.876  1.00  0.00           C
ATOM   2756  O   VAL A 165      50.116  69.680 105.126  1.00  0.00           O
ATOM   2757  N   PRO A 166      49.375  69.901 107.196  1.00  0.00           N
ATOM   2758  CD  PRO A 166      48.495  70.551 108.166  1.00  0.00           C
ATOM   2761  CA  PRO A 166      50.686  69.621 107.786  1.00  0.00           C
ATOM   2763  CB  PRO A 166      50.445  69.721 109.296  1.00  0.00           C
ATOM   2766  CG  PRO A 166      49.365  70.781 109.416  1.00  0.00           C
ATOM   2769  C   PRO A 166      51.226  68.250 107.466  1.00  0.00           C
ATOM   2770  O   PRO A 166      52.425  68.041 107.536  1.00  0.00           O
ATOM   2771  N   ASN A 167      50.335  67.311 107.136  1.00  0.00           N
ATOM   2773  CA  ASN A 167      50.665  65.941 106.856  1.00  0.00           C
ATOM   2775  CB  ASN A 167      49.646  65.070 107.646  1.00  0.00           C
ATOM   2778  CG  ASN A 167      49.955  63.591 107.586  1.00  0.00           C
ATOM   2779  OD1 ASN A 167      49.265  62.831 106.916  1.00  0.00           O
ATOM   2780  ND2 ASN A 167      50.995  63.151 108.316  1.00  0.00           N
ATOM   2783  C   ASN A 167      50.655  65.721 105.346  1.00  0.00           C
ATOM   2784  O   ASN A 167      50.455  64.621 104.836  1.00  0.00           O
ATOM   2785  N   HIS A 168      50.855  66.801 104.556  1.00  0.00           N
ATOM   2787  CA  HIS A 168      50.735  66.801 103.106  1.00  0.00           C
ATOM   2789  CB  HIS A 168      51.026  68.191 102.466  1.00  0.00           C
ATOM   2792  ND1 HIS A 168      53.375  68.621 101.696  1.00  0.00           N
ATOM   2793  CG  HIS A 168      52.416  68.741 102.696  1.00  0.00           C
ATOM   2794  CE1 HIS A 168      54.405  69.331 102.106  1.00  0.00           C
ATOM   2796  NE2 HIS A 168      54.175  69.890 103.316  1.00  0.00           N
ATOM   2798  CD2 HIS A 168      52.896  69.541 103.696  1.00  0.00           C
ATOM   2800  C   HIS A 168      51.646  65.781 102.436  1.00  0.00           C
ATOM   2801  O   HIS A 168      51.226  65.070 101.536  1.00  0.00           O
ATOM   2802  N   LEU A 169      52.905  65.691 102.896  1.00  0.00           N
ATOM   2804  CA  LEU A 169      53.875  64.771 102.346  1.00  0.00           C
ATOM   2806  CB  LEU A 169      55.236  65.021 103.036  1.00  0.00           C
ATOM   2809  CG  LEU A 169      56.436  64.231 102.466  1.00  0.00           C
ATOM   2811  CD1 LEU A 169      57.726  64.960 102.856  1.00  0.00           C
ATOM   2815  CD2 LEU A 169      56.506  62.771 102.946  1.00  0.00           C
ATOM   2819  C   LEU A 169      53.485  63.320 102.446  1.00  0.00           C
ATOM   2820  O   LEU A 169      53.445  62.611 101.446  1.00  0.00           O
ATOM   2821  N   ASP A 170      53.085  62.861 103.656  1.00  0.00           N
ATOM   2823  CA  ASP A 170      52.616  61.521 103.876  1.00  0.00           C
ATOM   2825  CB  ASP A 170      52.425  61.300 105.386  1.00  0.00           C
ATOM   2828  CG  ASP A 170      53.726  61.381 106.166  1.00  0.00           C
ATOM   2829  OD1 ASP A 170      54.766  60.861 105.686  1.00  0.00           O
ATOM   2830  OD2 ASP A 170      53.675  61.890 107.316  1.00  0.00           O
ATOM   2831  C   ASP A 170      51.325  61.221 103.096  1.00  0.00           C
ATOM   2832  O   ASP A 170      51.105  60.131 102.576  1.00  0.00           O
ATOM   2833  N   LYS A 171      50.436  62.221 102.986  1.00  0.00           N
ATOM   2835  CA  LYS A 171      49.175  62.111 102.276  1.00  0.00           C
ATOM   2837  CB  LYS A 171      48.335  63.361 102.646  1.00  0.00           C
ATOM   2840  CG  LYS A 171      46.915  63.261 102.136  1.00  0.00           C
ATOM   2843  CD  LYS A 171      45.915  64.081 102.946  1.00  0.00           C
ATOM   2846  CE  LYS A 171      44.455  63.741 102.606  1.00  0.00           C
ATOM   2849  NZ  LYS A 171      43.535  64.441 103.526  1.00  0.00           N
ATOM   2853  C   LYS A 171      49.315  62.041 100.766  1.00  0.00           C
ATOM   2854  O   LYS A 171      48.475  61.500 100.046  1.00  0.00           O
ATOM   2855  N   ARG A 172      50.415  62.570 100.256  1.00  0.00           N
ATOM   2857  CA  ARG A 172      50.815  62.451  98.886  1.00  0.00           C
ATOM   2859  CB  ARG A 172      51.595  63.731  98.606  1.00  0.00           C
ATOM   2862  CG  ARG A 172      52.136  63.891  97.186  1.00  0.00           C
ATOM   2865  CD  ARG A 172      52.806  65.250  96.986  1.00  0.00           C
ATOM   2868  NE  ARG A 172      53.885  65.391  98.006  1.00  0.00           N
ATOM   2870  CZ  ARG A 172      53.925  66.231  99.026  1.00  0.00           C
ATOM   2871  NH1 ARG A 172      52.925  66.941  99.476  1.00  0.00           N
ATOM   2874  NH2 ARG A 172      55.105  66.361  99.616  1.00  0.00           N
ATOM   2877  C   ARG A 172      51.665  61.211  98.646  1.00  0.00           C
ATOM   2878  O   ARG A 172      51.585  60.591  97.586  1.00  0.00           O
ATOM   2879  N   ALA A 173      52.406  60.750  99.666  1.00  0.00           N
ATOM   2881  CA  ALA A 173      53.035  59.451  99.696  1.00  0.00           C
ATOM   2883  CB  ALA A 173      53.905  59.311 100.956  1.00  0.00           C
ATOM   2887  C   ALA A 173      52.025  58.311  99.586  1.00  0.00           C
ATOM   2888  O   ALA A 173      52.235  57.361  98.836  1.00  0.00           O
ATOM   2889  N   HIS A 174      50.855  58.451 100.276  1.00  0.00           N
ATOM   2891  CA  HIS A 174      49.695  57.561 100.256  1.00  0.00           C
ATOM   2893  CB  HIS A 174      48.465  58.140 100.986  1.00  0.00           C
ATOM   2896  ND1 HIS A 174      47.556  58.681 103.186  1.00  0.00           N
ATOM   2897  CG  HIS A 174      48.586  58.121 102.466  1.00  0.00           C
ATOM   2898  CE1 HIS A 174      47.955  58.621 104.446  1.00  0.00           C
ATOM   2900  NE2 HIS A 174      49.165  58.031 104.556  1.00  0.00           N
ATOM   2902  CD2 HIS A 174      49.576  57.701 103.286  1.00  0.00           C
ATOM   2904  C   HIS A 174      49.195  57.101  98.906  1.00  0.00           C
ATOM   2905  O   HIS A 174      48.635  56.011  98.786  1.00  0.00           O
ATOM   2906  N   LYS A 175      49.405  57.911  97.846  1.00  0.00           N
ATOM   2908  CA  LYS A 175      49.165  57.511  96.476  1.00  0.00           C
ATOM   2910  CB  LYS A 175      49.525  58.660  95.506  1.00  0.00           C
ATOM   2913  CG  LYS A 175      48.846  60.021  95.766  1.00  0.00           C
ATOM   2916  CD  LYS A 175      47.315  59.971  95.696  1.00  0.00           C
ATOM   2919  CE  LYS A 175      46.646  61.281  95.266  1.00  0.00           C
ATOM   2922  NZ  LYS A 175      47.076  62.411  96.116  1.00  0.00           N
ATOM   2926  C   LYS A 175      50.005  56.300  96.086  1.00  0.00           C
ATOM   2927  O   LYS A 175      49.585  55.421  95.336  1.00  0.00           O
ATOM   2928  N   TYR A 176      51.255  56.221  96.566  1.00  0.00           N
ATOM   2930  CA  TYR A 176      52.305  55.451  95.936  1.00  0.00           C
ATOM   2932  CB  TYR A 176      53.575  56.321  95.796  1.00  0.00           C
ATOM   2935  CG  TYR A 176      53.235  57.531  94.966  1.00  0.00           C
ATOM   2936  CD1 TYR A 176      52.655  57.361  93.696  1.00  0.00           C
ATOM   2938  CE1 TYR A 176      52.206  58.471  92.966  1.00  0.00           C
ATOM   2940  CZ  TYR A 176      52.406  59.761  93.466  1.00  0.00           C
ATOM   2941  OH  TYR A 176      52.006  60.851  92.666  1.00  0.00           O
ATOM   2943  CD2 TYR A 176      53.405  58.831  95.466  1.00  0.00           C
ATOM   2945  CE2 TYR A 176      53.015  59.951  94.706  1.00  0.00           C
ATOM   2947  C   TYR A 176      52.645  54.171  96.666  1.00  0.00           C
ATOM   2948  O   TYR A 176      53.375  53.340  96.126  1.00  0.00           O
ATOM   2949  N   LEU A 177      52.076  53.921  97.876  1.00  0.00           N
ATOM   2951  CA  LEU A 177      52.396  52.731  98.656  1.00  0.00           C
ATOM   2953  CB  LEU A 177      51.806  52.641 100.086  1.00  0.00           C
ATOM   2956  CG  LEU A 177      52.445  53.571 101.126  1.00  0.00           C
ATOM   2958  CD1 LEU A 177      51.855  54.961 101.006  1.00  0.00           C
ATOM   2962  CD2 LEU A 177      52.195  53.031 102.536  1.00  0.00           C
ATOM   2966  C   LEU A 177      52.065  51.430  97.966  1.00  0.00           C
ATOM   2967  O   LEU A 177      52.785  50.451  98.096  1.00  0.00           O
ATOM   2968  N   GLY A 178      50.956  51.391  97.196  1.00  0.00           N
ATOM   2970  CA  GLY A 178      50.655  50.250  96.336  1.00  0.00           C
ATOM   2973  C   GLY A 178      51.705  49.920  95.306  1.00  0.00           C
ATOM   2974  O   GLY A 178      51.955  48.761  95.046  1.00  0.00           O
ATOM   2975  N   MET A 179      52.315  50.951  94.696  1.00  0.00           N
ATOM   2977  CA  MET A 179      53.415  50.820  93.756  1.00  0.00           C
ATOM   2979  CB  MET A 179      53.726  52.210  93.136  1.00  0.00           C
ATOM   2982  CG  MET A 179      52.505  52.981  92.586  1.00  0.00           C
ATOM   2985  SD  MET A 179      51.725  52.121  91.206  1.00  0.00           S
ATOM   2986  CE  MET A 179      50.715  53.571  90.816  1.00  0.00           C
ATOM   2990  C   MET A 179      54.706  50.321  94.416  1.00  0.00           C
ATOM   2991  O   MET A 179      55.345  49.371  93.966  1.00  0.00           O
ATOM   2992  N   VAL A 180      55.105  50.941  95.556  1.00  0.00           N
ATOM   2994  CA  VAL A 180      56.355  50.591  96.226  1.00  0.00           C
ATOM   2996  CB  VAL A 180      56.806  51.551  97.336  1.00  0.00           C
ATOM   2998  CG1 VAL A 180      56.775  52.991  96.796  1.00  0.00           C
ATOM   3002  CG2 VAL A 180      55.965  51.430  98.616  1.00  0.00           C
ATOM   3006  C   VAL A 180      56.355  49.171  96.736  1.00  0.00           C
ATOM   3007  O   VAL A 180      57.336  48.441  96.596  1.00  0.00           O
ATOM   3008  N   ARG A 181      55.205  48.721  97.306  1.00  0.00           N
ATOM   3010  CA  ARG A 181      55.056  47.371  97.836  1.00  0.00           C
ATOM   3012  CB  ARG A 181      53.775  47.231  98.716  1.00  0.00           C
ATOM   3015  CG  ARG A 181      52.396  47.321  98.026  1.00  0.00           C
ATOM   3018  CD  ARG A 181      51.156  47.361  98.956  1.00  0.00           C
ATOM   3021  NE  ARG A 181      51.245  48.551  99.876  1.00  0.00           N
ATOM   3023  CZ  ARG A 181      50.245  49.241 100.436  1.00  0.00           C
ATOM   3024  NH1 ARG A 181      49.025  49.231  99.976  1.00  0.00           N
ATOM   3027  NH2 ARG A 181      50.576  49.980 101.476  1.00  0.00           N
ATOM   3030  C   ARG A 181      55.215  46.311  96.746  1.00  0.00           C
ATOM   3031  O   ARG A 181      55.875  45.301  96.946  1.00  0.00           O
ATOM   3032  N   GLN A 182      54.685  46.561  95.526  1.00  0.00           N
ATOM   3034  CA  GLN A 182      54.925  45.731  94.356  1.00  0.00           C
ATOM   3036  CB  GLN A 182      54.046  46.201  93.166  1.00  0.00           C
ATOM   3039  CG  GLN A 182      52.525  46.071  93.386  1.00  0.00           C
ATOM   3042  CD  GLN A 182      51.775  46.960  92.396  1.00  0.00           C
ATOM   3043  OE1 GLN A 182      52.305  47.930  91.856  1.00  0.00           O
ATOM   3044  NE2 GLN A 182      50.495  46.641  92.126  1.00  0.00           N
ATOM   3047  C   GLN A 182      56.375  45.640  93.906  1.00  0.00           C
ATOM   3048  O   GLN A 182      56.885  44.551  93.666  1.00  0.00           O
ATOM   3049  N   ALA A 183      57.076  46.781  93.806  1.00  0.00           N
ATOM   3051  CA  ALA A 183      58.485  46.820  93.476  1.00  0.00           C
ATOM   3053  CB  ALA A 183      58.835  48.291  93.196  1.00  0.00           C
ATOM   3057  C   ALA A 183      59.405  46.170  94.516  1.00  0.00           C
ATOM   3058  O   ALA A 183      60.306  45.391  94.186  1.00  0.00           O
ATOM   3059  N   SER A 184      59.135  46.421  95.806  1.00  0.00           N
ATOM   3061  CA  SER A 184      59.815  45.861  96.976  1.00  0.00           C
ATOM   3063  CB  SER A 184      59.105  46.421  98.246  1.00  0.00           C
ATOM   3066  OG  SER A 184      59.495  45.820  99.496  1.00  0.00           O
ATOM   3068  C   SER A 184      59.815  44.341  96.976  1.00  0.00           C
ATOM   3069  O   SER A 184      60.826  43.670  97.226  1.00  0.00           O
ATOM   3070  N   ARG A 185      58.675  43.741  96.616  1.00  0.00           N
ATOM   3072  CA  ARG A 185      58.565  42.321  96.366  1.00  0.00           C
ATOM   3074  CB  ARG A 185      57.085  41.941  96.146  1.00  0.00           C
ATOM   3077  CG  ARG A 185      56.275  42.031  97.436  1.00  0.00           C
ATOM   3080  CD  ARG A 185      55.125  41.030  97.506  1.00  0.00           C
ATOM   3083  NE  ARG A 185      54.365  41.391  98.726  1.00  0.00           N
ATOM   3085  CZ  ARG A 185      54.345  40.781  99.886  1.00  0.00           C
ATOM   3086  NH1 ARG A 185      54.945  39.631 100.076  1.00  0.00           N
ATOM   3089  NH2 ARG A 185      53.736  41.351 100.906  1.00  0.00           N
ATOM   3092  C   ARG A 185      59.385  41.781  95.216  1.00  0.00           C
ATOM   3093  O   ARG A 185      60.125  40.820  95.386  1.00  0.00           O
ATOM   3094  N   LYS A 186      59.275  42.391  94.036  1.00  0.00           N
ATOM   3096  CA  LYS A 186      59.945  41.960  92.826  1.00  0.00           C
ATOM   3098  CB  LYS A 186      59.485  42.831  91.626  1.00  0.00           C
ATOM   3101  CG  LYS A 186      58.025  42.591  91.186  1.00  0.00           C
ATOM   3104  CD  LYS A 186      57.535  43.660  90.186  1.00  0.00           C
ATOM   3107  CE  LYS A 186      58.415  43.791  88.936  1.00  0.00           C
ATOM   3110  NZ  LYS A 186      57.905  44.741  87.936  1.00  0.00           N
ATOM   3114  C   LYS A 186      61.465  42.011  92.926  1.00  0.00           C
ATOM   3115  O   LYS A 186      62.165  41.081  92.526  1.00  0.00           O
ATOM   3116  N   TYR A 187      62.006  43.101  93.486  1.00  0.00           N
ATOM   3118  CA  TYR A 187      63.425  43.371  93.436  1.00  0.00           C
ATOM   3120  CB  TYR A 187      63.615  44.871  93.136  1.00  0.00           C
ATOM   3123  CG  TYR A 187      63.155  45.161  91.736  1.00  0.00           C
ATOM   3124  CD1 TYR A 187      63.885  44.671  90.636  1.00  0.00           C
ATOM   3126  CE1 TYR A 187      63.445  44.951  89.336  1.00  0.00           C
ATOM   3128  CZ  TYR A 187      62.285  45.691  89.136  1.00  0.00           C
ATOM   3129  OH  TYR A 187      61.865  45.960  87.826  1.00  0.00           O
ATOM   3131  CD2 TYR A 187      62.025  45.960  91.516  1.00  0.00           C
ATOM   3133  CE2 TYR A 187      61.576  46.221  90.216  1.00  0.00           C
ATOM   3135  C   TYR A 187      64.165  43.041  94.716  1.00  0.00           C
ATOM   3136  O   TYR A 187      65.385  43.061  94.756  1.00  0.00           O
ATOM   3137  N   GLY A 188      63.435  42.741  95.806  1.00  0.00           N
ATOM   3139  CA  GLY A 188      64.006  42.401  97.116  1.00  0.00           C
ATOM   3142  C   GLY A 188      64.525  43.581  97.886  1.00  0.00           C
ATOM   3143  O   GLY A 188      65.205  43.441  98.906  1.00  0.00           O
ATOM   3144  N   VAL A 189      64.205  44.801  97.426  1.00  0.00           N
ATOM   3146  CA  VAL A 189      64.675  46.030  98.036  1.00  0.00           C
ATOM   3148  CB  VAL A 189      64.885  47.171  97.026  1.00  0.00           C
ATOM   3150  CG1 VAL A 189      65.455  48.421  97.746  1.00  0.00           C
ATOM   3154  CG2 VAL A 189      65.836  46.741  95.896  1.00  0.00           C
ATOM   3158  C   VAL A 189      63.615  46.471  99.016  1.00  0.00           C
ATOM   3159  O   VAL A 189      62.465  46.701  98.626  1.00  0.00           O
ATOM   3160  N   ASP A 190      63.976  46.631 100.296  1.00  0.00           N
ATOM   3162  CA  ASP A 190      63.135  47.161 101.346  1.00  0.00           C
ATOM   3164  CB  ASP A 190      64.095  47.340 102.556  1.00  0.00           C
ATOM   3167  CG  ASP A 190      63.375  47.601 103.866  1.00  0.00           C
ATOM   3168  OD1 ASP A 190      62.136  47.711 103.836  1.00  0.00           O
ATOM   3169  OD2 ASP A 190      64.095  47.721 104.896  1.00  0.00           O
ATOM   3170  C   ASP A 190      62.365  48.441 100.966  1.00  0.00           C
ATOM   3171  O   ASP A 190      62.975  49.430 100.546  1.00  0.00           O
ATOM   3172  N   GLU A 191      61.016  48.471 101.146  1.00  0.00           N
ATOM   3174  CA  GLU A 191      60.155  49.601 100.806  1.00  0.00           C
ATOM   3176  CB  GLU A 191      58.625  49.291 100.836  1.00  0.00           C
ATOM   3179  CG  GLU A 191      58.085  48.791 102.196  1.00  0.00           C
ATOM   3182  CD  GLU A 191      56.585  48.521 102.196  1.00  0.00           C
ATOM   3183  OE1 GLU A 191      55.795  49.500 102.106  1.00  0.00           O
ATOM   3184  OE2 GLU A 191      56.205  47.331 102.336  1.00  0.00           O
ATOM   3185  C   GLU A 191      60.485  50.831 101.626  1.00  0.00           C
ATOM   3186  O   GLU A 191      60.345  51.960 101.166  1.00  0.00           O
ATOM   3187  N   SER A 192      61.096  50.640 102.816  1.00  0.00           N
ATOM   3189  CA  SER A 192      61.756  51.691 103.576  1.00  0.00           C
ATOM   3191  CB  SER A 192      62.416  51.081 104.846  1.00  0.00           C
ATOM   3194  OG  SER A 192      63.175  52.011 105.626  1.00  0.00           O
ATOM   3196  C   SER A 192      62.826  52.480 102.806  1.00  0.00           C
ATOM   3197  O   SER A 192      62.885  53.701 102.856  1.00  0.00           O
ATOM   3198  N   LEU A 193      63.705  51.791 102.056  1.00  0.00           N
ATOM   3200  CA  LEU A 193      64.675  52.431 101.196  1.00  0.00           C
ATOM   3202  CB  LEU A 193      65.696  51.371 100.726  1.00  0.00           C
ATOM   3205  CG  LEU A 193      67.125  51.890 100.466  1.00  0.00           C
ATOM   3207  CD1 LEU A 193      68.115  50.731 100.276  1.00  0.00           C
ATOM   3211  CD2 LEU A 193      67.215  52.831  99.256  1.00  0.00           C
ATOM   3215  C   LEU A 193      64.015  53.191 100.036  1.00  0.00           C
ATOM   3216  O   LEU A 193      64.355  54.331  99.736  1.00  0.00           O
ATOM   3217  N   ILE A 194      62.995  52.581  99.406  1.00  0.00           N
ATOM   3219  CA  ILE A 194      62.225  53.221  98.336  1.00  0.00           C
ATOM   3221  CB  ILE A 194      61.175  52.251  97.756  1.00  0.00           C
ATOM   3223  CG2 ILE A 194      60.075  53.021  96.996  1.00  0.00           C
ATOM   3227  CG1 ILE A 194      61.785  51.191  96.816  1.00  0.00           C
ATOM   3230  CD  ILE A 194      62.315  49.951  97.536  1.00  0.00           C
ATOM   3234  C   ILE A 194      61.546  54.521  98.756  1.00  0.00           C
ATOM   3235  O   ILE A 194      61.725  55.570  98.126  1.00  0.00           O
ATOM   3236  N   LEU A 195      60.775  54.500  99.866  1.00  0.00           N
ATOM   3238  CA  LEU A 195      60.025  55.640 100.346  1.00  0.00           C
ATOM   3240  CB  LEU A 195      59.065  55.211 101.476  1.00  0.00           C
ATOM   3243  CG  LEU A 195      57.936  54.271 101.006  1.00  0.00           C
ATOM   3245  CD1 LEU A 195      57.175  53.681 102.206  1.00  0.00           C
ATOM   3249  CD2 LEU A 195      56.965  55.001 100.066  1.00  0.00           C
ATOM   3253  C   LEU A 195      60.915  56.791 100.776  1.00  0.00           C
ATOM   3254  O   LEU A 195      60.646  57.951 100.496  1.00  0.00           O
ATOM   3255  N   ALA A 196      62.045  56.481 101.426  1.00  0.00           N
ATOM   3257  CA  ALA A 196      63.035  57.451 101.766  1.00  0.00           C
ATOM   3259  CB  ALA A 196      64.116  56.731 102.576  1.00  0.00           C
ATOM   3263  C   ALA A 196      63.695  58.180 100.596  1.00  0.00           C
ATOM   3264  O   ALA A 196      63.846  59.401 100.616  1.00  0.00           O
ATOM   3265  N   ILE A 197      64.105  57.441  99.536  1.00  0.00           N
ATOM   3267  CA  ILE A 197      64.675  58.021  98.336  1.00  0.00           C
ATOM   3269  CB  ILE A 197      65.315  56.981  97.406  1.00  0.00           C
ATOM   3271  CG2 ILE A 197      65.605  57.541  95.996  1.00  0.00           C
ATOM   3275  CG1 ILE A 197      66.616  56.471  98.076  1.00  0.00           C
ATOM   3278  CD  ILE A 197      67.455  55.551  97.206  1.00  0.00           C
ATOM   3282  C   ILE A 197      63.675  58.881  97.606  1.00  0.00           C
ATOM   3283  O   ILE A 197      63.965  60.031  97.276  1.00  0.00           O
ATOM   3284  N   MET A 198      62.445  58.361  97.416  1.00  0.00           N
ATOM   3286  CA  MET A 198      61.346  59.031  96.746  1.00  0.00           C
ATOM   3288  CB  MET A 198      60.145  58.070  96.696  1.00  0.00           C
ATOM   3291  CG  MET A 198      59.095  58.481  95.646  1.00  0.00           C
ATOM   3294  SD  MET A 198      57.535  57.531  95.636  1.00  0.00           S
ATOM   3295  CE  MET A 198      58.285  55.901  95.556  1.00  0.00           C
ATOM   3299  C   MET A 198      60.956  60.331  97.456  1.00  0.00           C
ATOM   3300  O   MET A 198      60.725  61.381  96.846  1.00  0.00           O
ATOM   3301  N   GLN A 199      60.915  60.291  98.806  1.00  0.00           N
ATOM   3303  CA  GLN A 199      60.795  61.471  99.636  1.00  0.00           C
ATOM   3305  CB  GLN A 199      60.725  61.041 101.116  1.00  0.00           C
ATOM   3308  CG  GLN A 199      60.525  62.221 102.086  1.00  0.00           C
ATOM   3311  CD  GLN A 199      60.256  61.761 103.516  1.00  0.00           C
ATOM   3312  OE1 GLN A 199      59.385  60.931 103.766  1.00  0.00           O
ATOM   3313  NE2 GLN A 199      60.965  62.341 104.496  1.00  0.00           N
ATOM   3316  C   GLN A 199      61.936  62.471  99.496  1.00  0.00           C
ATOM   3317  O   GLN A 199      61.725  63.670  99.336  1.00  0.00           O
ATOM   3318  N   THR A 200      63.195  62.011  99.556  1.00  0.00           N
ATOM   3320  CA  THR A 200      64.355  62.901  99.506  1.00  0.00           C
ATOM   3322  CB  THR A 200      65.665  62.201  99.866  1.00  0.00           C
ATOM   3324  OG1 THR A 200      65.626  61.750 101.216  1.00  0.00           O
ATOM   3326  CG2 THR A 200      66.855  63.161  99.806  1.00  0.00           C
ATOM   3330  C   THR A 200      64.495  63.591  98.156  1.00  0.00           C
ATOM   3331  O   THR A 200      64.625  64.820  98.106  1.00  0.00           O
ATOM   3332  N   GLU A 201      64.415  62.801  97.076  1.00  0.00           N
ATOM   3334  CA  GLU A 201      64.525  63.191  95.676  1.00  0.00           C
ATOM   3336  CB  GLU A 201      64.555  61.930  94.776  1.00  0.00           C
ATOM   3339  CG  GLU A 201      65.915  61.191  94.756  1.00  0.00           C
ATOM   3342  CD  GLU A 201      67.076  62.101  94.346  1.00  0.00           C
ATOM   3343  OE1 GLU A 201      67.635  62.781  95.246  1.00  0.00           O
ATOM   3344  OE2 GLU A 201      67.525  62.031  93.176  1.00  0.00           O
ATOM   3345  C   GLU A 201      63.435  64.100  95.156  1.00  0.00           C
ATOM   3346  O   GLU A 201      63.666  65.030  94.396  1.00  0.00           O
ATOM   3347  N   SER A 202      62.195  63.811  95.526  1.00  0.00           N
ATOM   3349  CA  SER A 202      61.065  64.401  94.816  1.00  0.00           C
ATOM   3351  CB  SER A 202      60.405  63.261  93.996  1.00  0.00           C
ATOM   3354  OG  SER A 202      59.215  63.651  93.336  1.00  0.00           O
ATOM   3356  C   SER A 202      60.085  65.001  95.786  1.00  0.00           C
ATOM   3357  O   SER A 202      59.335  65.930  95.496  1.00  0.00           O
ATOM   3358  N   SER A 203      60.075  64.460  97.026  1.00  0.00           N
ATOM   3360  CA  SER A 203      59.095  64.750  98.066  1.00  0.00           C
ATOM   3362  CB  SER A 203      59.006  66.251  98.456  1.00  0.00           C
ATOM   3365  OG  SER A 203      58.386  66.381  99.736  1.00  0.00           O
ATOM   3367  C   SER A 203      57.736  64.161  97.726  1.00  0.00           C
ATOM   3368  O   SER A 203      56.715  64.591  98.246  1.00  0.00           O
ATOM   3369  N   PHE A 204      57.715  63.161  96.816  1.00  0.00           N
ATOM   3371  CA  PHE A 204      56.515  62.471  96.326  1.00  0.00           C
ATOM   3373  CB  PHE A 204      55.525  61.971  97.416  1.00  0.00           C
ATOM   3376  CG  PHE A 204      56.205  60.991  98.326  1.00  0.00           C
ATOM   3377  CD1 PHE A 204      56.255  59.631  97.966  1.00  0.00           C
ATOM   3379  CE1 PHE A 204      56.845  58.681  98.816  1.00  0.00           C
ATOM   3381  CZ  PHE A 204      57.385  59.081 100.036  1.00  0.00           C
ATOM   3383  CD2 PHE A 204      56.745  61.381  99.566  1.00  0.00           C
ATOM   3385  CE2 PHE A 204      57.325  60.430 100.416  1.00  0.00           C
ATOM   3387  C   PHE A 204      55.815  63.221  95.186  1.00  0.00           C
ATOM   3388  O   PHE A 204      54.605  63.121  94.996  1.00  0.00           O
ATOM   3389  N   ASN A 205      56.585  63.990  94.396  1.00  0.00           N
ATOM   3391  CA  ASN A 205      56.105  64.890  93.366  1.00  0.00           C
ATOM   3393  CB  ASN A 205      57.025  66.140  93.306  1.00  0.00           C
ATOM   3396  CG  ASN A 205      56.595  67.180  92.286  1.00  0.00           C
ATOM   3397  OD1 ASN A 205      55.525  67.091  91.686  1.00  0.00           O
ATOM   3398  ND2 ASN A 205      57.476  68.191  92.076  1.00  0.00           N
ATOM   3401  C   ASN A 205      56.055  64.161  92.006  1.00  0.00           C
ATOM   3402  O   ASN A 205      57.105  63.850  91.446  1.00  0.00           O
ATOM   3403  N   PRO A 206      54.906  63.881  91.396  1.00  0.00           N
ATOM   3404  CD  PRO A 206      53.575  64.211  91.896  1.00  0.00           C
ATOM   3407  CA  PRO A 206      54.855  63.161  90.126  1.00  0.00           C
ATOM   3409  CB  PRO A 206      53.375  62.771  89.986  1.00  0.00           C
ATOM   3412  CG  PRO A 206      52.625  63.850  90.766  1.00  0.00           C
ATOM   3415  C   PRO A 206      55.335  64.041  88.986  1.00  0.00           C
ATOM   3416  O   PRO A 206      55.705  63.511  87.936  1.00  0.00           O
ATOM   3417  N   TYR A 207      55.366  65.371  89.176  1.00  0.00           N
ATOM   3419  CA  TYR A 207      55.735  66.341  88.166  1.00  0.00           C
ATOM   3421  CB  TYR A 207      54.995  67.680  88.396  1.00  0.00           C
ATOM   3424  CG  TYR A 207      53.516  67.481  88.386  1.00  0.00           C
ATOM   3425  CD1 TYR A 207      52.835  67.361  87.156  1.00  0.00           C
ATOM   3427  CE1 TYR A 207      51.455  67.161  87.136  1.00  0.00           C
ATOM   3429  CZ  TYR A 207      50.756  67.081  88.336  1.00  0.00           C
ATOM   3430  OH  TYR A 207      49.385  66.831  88.356  1.00  0.00           O
ATOM   3432  CD2 TYR A 207      52.785  67.451  89.586  1.00  0.00           C
ATOM   3434  CE2 TYR A 207      51.405  67.250  89.566  1.00  0.00           C
ATOM   3436  C   TYR A 207      57.206  66.691  88.236  1.00  0.00           C
ATOM   3437  O   TYR A 207      57.686  67.551  87.496  1.00  0.00           O
ATOM   3438  N   ALA A 208      57.945  66.061  89.156  1.00  0.00           N
ATOM   3440  CA  ALA A 208      59.326  66.371  89.456  1.00  0.00           C
ATOM   3442  CB  ALA A 208      59.805  65.451  90.586  1.00  0.00           C
ATOM   3446  C   ALA A 208      60.275  66.221  88.286  1.00  0.00           C
ATOM   3447  O   ALA A 208      60.265  65.240  87.546  1.00  0.00           O
ATOM   3448  N   VAL A 209      61.146  67.221  88.086  1.00  0.00           N
ATOM   3450  CA  VAL A 209      62.045  67.241  86.956  1.00  0.00           C
ATOM   3452  CB  VAL A 209      61.375  67.861  85.726  1.00  0.00           C
ATOM   3454  CG1 VAL A 209      60.886  69.301  86.006  1.00  0.00           C
ATOM   3458  CG2 VAL A 209      62.315  67.791  84.506  1.00  0.00           C
ATOM   3462  C   VAL A 209      63.295  67.971  87.396  1.00  0.00           C
ATOM   3463  O   VAL A 209      63.215  68.981  88.086  1.00  0.00           O
ATOM   3464  N   SER A 210      64.495  67.481  87.056  1.00  0.00           N
ATOM   3466  CA  SER A 210      65.725  68.151  87.476  1.00  0.00           C
ATOM   3468  CB  SER A 210      66.775  67.271  88.206  1.00  0.00           C
ATOM   3471  OG  SER A 210      67.605  66.490  87.346  1.00  0.00           O
ATOM   3473  C   SER A 210      66.335  68.791  86.266  1.00  0.00           C
ATOM   3474  O   SER A 210      65.845  68.640  85.146  1.00  0.00           O
ATOM   3475  N   ARG A 211      67.436  69.541  86.436  1.00  0.00           N
ATOM   3477  CA  ARG A 211      68.126  70.111  85.306  1.00  0.00           C
ATOM   3479  CB  ARG A 211      68.995  71.341  85.676  1.00  0.00           C
ATOM   3482  CG  ARG A 211      69.446  72.180  84.456  1.00  0.00           C
ATOM   3485  CD  ARG A 211      68.336  72.511  83.446  1.00  0.00           C
ATOM   3488  NE  ARG A 211      67.285  73.270  84.196  1.00  0.00           N
ATOM   3490  CZ  ARG A 211      66.065  72.821  84.486  1.00  0.00           C
ATOM   3491  NH1 ARG A 211      65.545  71.761  83.906  1.00  0.00           N
ATOM   3494  NH2 ARG A 211      65.376  73.441  85.406  1.00  0.00           N
ATOM   3497  C   ARG A 211      68.925  69.091  84.536  1.00  0.00           C
ATOM   3498  O   ARG A 211      69.126  69.250  83.336  1.00  0.00           O
ATOM   3499  N   SER A 212      69.285  67.971  85.176  1.00  0.00           N
ATOM   3501  CA  SER A 212      69.925  66.851  84.496  1.00  0.00           C
ATOM   3503  CB  SER A 212      70.885  66.061  85.426  1.00  0.00           C
ATOM   3506  OG  SER A 212      71.815  66.951  86.056  1.00  0.00           O
ATOM   3508  C   SER A 212      68.855  65.901  84.016  1.00  0.00           C
ATOM   3509  O   SER A 212      69.126  64.741  83.746  1.00  0.00           O
ATOM   3510  N   ASP A 213      67.585  66.381  83.916  1.00  0.00           N
ATOM   3512  CA  ASP A 213      66.476  65.701  83.296  1.00  0.00           C
ATOM   3514  CB  ASP A 213      66.756  65.531  81.786  1.00  0.00           C
ATOM   3517  CG  ASP A 213      66.385  66.771  80.996  1.00  0.00           C
ATOM   3518  OD1 ASP A 213      65.256  67.301  81.226  1.00  0.00           O
ATOM   3519  OD2 ASP A 213      67.125  67.121  80.056  1.00  0.00           O
ATOM   3520  C   ASP A 213      66.065  64.430  84.046  1.00  0.00           C
ATOM   3521  O   ASP A 213      65.646  63.430  83.456  1.00  0.00           O
ATOM   3522  N   ALA A 214      66.226  64.430  85.386  1.00  0.00           N
ATOM   3524  CA  ALA A 214      65.995  63.281  86.236  1.00  0.00           C
ATOM   3526  CB  ALA A 214      66.576  63.591  87.626  1.00  0.00           C
ATOM   3530  C   ALA A 214      64.586  62.701  86.296  1.00  0.00           C
ATOM   3531  O   ALA A 214      64.425  61.500  86.156  1.00  0.00           O
ATOM   3532  N   LEU A 215      63.516  63.491  86.416  1.00  0.00           N
ATOM   3534  CA  LEU A 215      62.146  62.971  86.206  1.00  0.00           C
ATOM   3536  CB  LEU A 215      61.835  62.361  84.806  1.00  0.00           C
ATOM   3539  CG  LEU A 215      61.465  63.401  83.726  1.00  0.00           C
ATOM   3541  CD1 LEU A 215      62.675  64.231  83.336  1.00  0.00           C
ATOM   3545  CD2 LEU A 215      60.896  62.710  82.486  1.00  0.00           C
ATOM   3549  C   LEU A 215      61.476  62.091  87.276  1.00  0.00           C
ATOM   3550  O   LEU A 215      61.955  61.051  87.736  1.00  0.00           O
ATOM   3551  N   GLY A 216      60.245  62.501  87.636  1.00  0.00           N
ATOM   3553  CA  GLY A 216      59.295  61.761  88.446  1.00  0.00           C
ATOM   3556  C   GLY A 216      59.685  61.531  89.886  1.00  0.00           C
ATOM   3557  O   GLY A 216      60.545  62.180  90.456  1.00  0.00           O
ATOM   3558  N   LEU A 217      58.955  60.591  90.516  1.00  0.00           N
ATOM   3560  CA  LEU A 217      58.986  60.331  91.936  1.00  0.00           C
ATOM   3562  CB  LEU A 217      57.955  59.221  92.246  1.00  0.00           C
ATOM   3565  CG  LEU A 217      56.506  59.581  91.866  1.00  0.00           C
ATOM   3567  CD1 LEU A 217      55.605  58.361  92.046  1.00  0.00           C
ATOM   3571  CD2 LEU A 217      55.975  60.721  92.736  1.00  0.00           C
ATOM   3575  C   LEU A 217      60.345  59.941  92.486  1.00  0.00           C
ATOM   3576  O   LEU A 217      60.756  60.381  93.556  1.00  0.00           O
ATOM   3577  N   MET A 218      61.096  59.121  91.736  1.00  0.00           N
ATOM   3579  CA  MET A 218      62.365  58.600  92.156  1.00  0.00           C
ATOM   3581  CB  MET A 218      62.406  57.111  91.766  1.00  0.00           C
ATOM   3584  CG  MET A 218      61.285  56.261  92.376  1.00  0.00           C
ATOM   3587  SD  MET A 218      61.695  54.500  92.276  1.00  0.00           S
ATOM   3588  CE  MET A 218      60.925  54.031  93.836  1.00  0.00           C
ATOM   3592  C   MET A 218      63.535  59.301  91.466  1.00  0.00           C
ATOM   3593  O   MET A 218      64.686  58.971  91.746  1.00  0.00           O
ATOM   3594  N   GLN A 219      63.275  60.250  90.556  1.00  0.00           N
ATOM   3596  CA  GLN A 219      64.315  61.041  89.906  1.00  0.00           C
ATOM   3598  CB  GLN A 219      65.046  62.011  90.876  1.00  0.00           C
ATOM   3601  CG  GLN A 219      64.195  63.221  91.346  1.00  0.00           C
ATOM   3604  CD  GLN A 219      63.875  64.201  90.226  1.00  0.00           C
ATOM   3605  OE1 GLN A 219      64.635  65.100  89.876  1.00  0.00           O
ATOM   3606  NE2 GLN A 219      62.666  64.071  89.626  1.00  0.00           N
ATOM   3609  C   GLN A 219      65.226  60.241  88.966  1.00  0.00           C
ATOM   3610  O   GLN A 219      66.436  60.441  88.876  1.00  0.00           O
ATOM   3611  N   VAL A 220      64.646  59.261  88.246  1.00  0.00           N
ATOM   3613  CA  VAL A 220      65.405  58.331  87.446  1.00  0.00           C
ATOM   3615  CB  VAL A 220      64.734  56.971  87.236  1.00  0.00           C
ATOM   3617  CG1 VAL A 220      65.826  55.951  86.856  1.00  0.00           C
ATOM   3621  CG2 VAL A 220      63.995  56.531  88.496  1.00  0.00           C
ATOM   3625  C   VAL A 220      65.646  58.930  86.086  1.00  0.00           C
ATOM   3626  O   VAL A 220      64.766  58.901  85.216  1.00  0.00           O
ATOM   3627  N   VAL A 221      66.855  59.481  85.836  1.00  0.00           N
ATOM   3629  CA  VAL A 221      67.226  60.021  84.536  1.00  0.00           C
ATOM   3631  CB  VAL A 221      68.646  60.611  84.446  1.00  0.00           C
ATOM   3633  CG1 VAL A 221      69.015  61.611  85.566  1.00  0.00           C
ATOM   3637  CG2 VAL A 221      69.715  59.511  84.426  1.00  0.00           C
ATOM   3641  C   VAL A 221      67.055  58.911  83.496  1.00  0.00           C
ATOM   3642  O   VAL A 221      67.226  57.721  83.786  1.00  0.00           O
ATOM   3643  N   GLN A 222      66.675  59.231  82.236  1.00  0.00           N
ATOM   3645  CA  GLN A 222      66.616  58.241  81.176  1.00  0.00           C
ATOM   3647  CB  GLN A 222      66.315  58.901  79.816  1.00  0.00           C
ATOM   3650  CG  GLN A 222      64.836  59.191  79.536  1.00  0.00           C
ATOM   3653  CD  GLN A 222      64.766  59.871  78.176  1.00  0.00           C
ATOM   3654  OE1 GLN A 222      64.845  61.100  78.156  1.00  0.00           O
ATOM   3655  NE2 GLN A 222      64.726  59.111  77.056  1.00  0.00           N
ATOM   3658  C   GLN A 222      67.955  57.571  80.996  1.00  0.00           C
ATOM   3659  O   GLN A 222      68.095  56.361  80.886  1.00  0.00           O
ATOM   3660  N   HIS A 223      68.965  58.451  80.966  1.00  0.00           N
ATOM   3662  CA  HIS A 223      70.215  58.151  80.366  1.00  0.00           C
ATOM   3664  CB  HIS A 223      70.936  59.471  79.996  1.00  0.00           C
ATOM   3667  ND1 HIS A 223      70.576  61.181  81.756  1.00  0.00           N
ATOM   3668  CG  HIS A 223      71.436  60.301  81.146  1.00  0.00           C
ATOM   3669  CE1 HIS A 223      71.335  61.941  82.526  1.00  0.00           C
ATOM   3671  NE2 HIS A 223      72.635  61.591  82.436  1.00  0.00           N
ATOM   3673  CD2 HIS A 223      72.705  60.541  81.546  1.00  0.00           C
ATOM   3675  C   HIS A 223      71.065  57.131  81.136  1.00  0.00           C
ATOM   3676  O   HIS A 223      71.436  56.081  80.606  1.00  0.00           O
ATOM   3677  N   THR A 224      71.366  57.340  82.436  1.00  0.00           N
ATOM   3679  CA  THR A 224      72.135  56.371  83.206  1.00  0.00           C
ATOM   3681  CB  THR A 224      72.896  56.941  84.416  1.00  0.00           C
ATOM   3683  OG1 THR A 224      72.095  57.701  85.306  1.00  0.00           O
ATOM   3685  CG2 THR A 224      73.995  57.901  83.936  1.00  0.00           C
ATOM   3689  C   THR A 224      71.285  55.201  83.666  1.00  0.00           C
ATOM   3690  O   THR A 224      71.195  54.161  83.016  1.00  0.00           O
ATOM   3691  N   ALA A 225      70.635  55.341  84.826  1.00  0.00           N
ATOM   3693  CA  ALA A 225      69.874  54.311  85.486  1.00  0.00           C
ATOM   3695  CB  ALA A 225      69.345  54.891  86.806  1.00  0.00           C
ATOM   3699  C   ALA A 225      68.735  53.741  84.676  1.00  0.00           C
ATOM   3700  O   ALA A 225      68.546  52.521  84.656  1.00  0.00           O
ATOM   3701  N   GLY A 226      67.975  54.590  83.946  1.00  0.00           N
ATOM   3703  CA  GLY A 226      66.815  54.191  83.166  1.00  0.00           C
ATOM   3706  C   GLY A 226      67.095  53.121  82.146  1.00  0.00           C
ATOM   3707  O   GLY A 226      66.425  52.090  82.096  1.00  0.00           O
ATOM   3708  N   LYS A 227      68.126  53.361  81.316  1.00  0.00           N
ATOM   3710  CA  LYS A 227      68.656  52.381  80.376  1.00  0.00           C
ATOM   3712  CB  LYS A 227      69.785  52.991  79.526  1.00  0.00           C
ATOM   3715  CG  LYS A 227      69.965  52.381  78.116  1.00  0.00           C
ATOM   3718  CD  LYS A 227      69.945  50.851  77.926  1.00  0.00           C
ATOM   3721  CE  LYS A 227      69.936  50.371  76.446  1.00  0.00           C
ATOM   3724  NZ  LYS A 227      71.265  50.050  75.906  1.00  0.00           N
ATOM   3728  C   LYS A 227      69.195  51.151  81.086  1.00  0.00           C
ATOM   3729  O   LYS A 227      68.936  50.021  80.646  1.00  0.00           O
ATOM   3730  N   ASP A 228      69.936  51.311  82.206  1.00  0.00           N
ATOM   3732  CA  ASP A 228      70.576  50.191  82.906  1.00  0.00           C
ATOM   3734  CB  ASP A 228      71.415  50.750  84.086  1.00  0.00           C
ATOM   3737  CG  ASP A 228      72.485  49.761  84.546  1.00  0.00           C
ATOM   3738  OD1 ASP A 228      72.885  48.861  83.786  1.00  0.00           O
ATOM   3739  OD2 ASP A 228      73.035  49.971  85.646  1.00  0.00           O
ATOM   3740  C   ASP A 228      69.565  49.121  83.366  1.00  0.00           C
ATOM   3741  O   ASP A 228      69.665  47.930  83.076  1.00  0.00           O
ATOM   3742  N   VAL A 229      68.465  49.551  84.016  1.00  0.00           N
ATOM   3744  CA  VAL A 229      67.374  48.660  84.366  1.00  0.00           C
ATOM   3746  CB  VAL A 229      66.415  49.271  85.376  1.00  0.00           C
ATOM   3748  CG1 VAL A 229      67.215  49.570  86.656  1.00  0.00           C
ATOM   3752  CG2 VAL A 229      65.756  50.551  84.886  1.00  0.00           C
ATOM   3756  C   VAL A 229      66.616  48.111  83.176  1.00  0.00           C
ATOM   3757  O   VAL A 229      66.215  46.951  83.146  1.00  0.00           O
ATOM   3758  N   PHE A 230      66.396  48.901  82.116  1.00  0.00           N
ATOM   3760  CA  PHE A 230      65.656  48.441  80.956  1.00  0.00           C
ATOM   3762  CB  PHE A 230      65.376  49.640  80.016  1.00  0.00           C
ATOM   3765  CG  PHE A 230      63.976  50.141  80.266  1.00  0.00           C
ATOM   3766  CD1 PHE A 230      63.355  50.091  81.526  1.00  0.00           C
ATOM   3768  CE1 PHE A 230      61.995  50.401  81.656  1.00  0.00           C
ATOM   3770  CZ  PHE A 230      61.265  50.801  80.536  1.00  0.00           C
ATOM   3772  CD2 PHE A 230      63.235  50.591  79.166  1.00  0.00           C
ATOM   3774  CE2 PHE A 230      61.896  50.931  79.306  1.00  0.00           C
ATOM   3776  C   PHE A 230      66.275  47.261  80.226  1.00  0.00           C
ATOM   3777  O   PHE A 230      65.626  46.230  80.026  1.00  0.00           O
ATOM   3778  N   ARG A 231      67.585  47.321  79.956  1.00  0.00           N
ATOM   3780  CA  ARG A 231      68.355  46.191  79.506  1.00  0.00           C
ATOM   3782  CB  ARG A 231      69.826  46.631  79.436  1.00  0.00           C
ATOM   3785  CG  ARG A 231      70.186  47.480  78.206  1.00  0.00           C
ATOM   3788  CD  ARG A 231      71.265  46.890  77.276  1.00  0.00           C
ATOM   3791  NE  ARG A 231      70.775  45.541  76.896  1.00  0.00           N
ATOM   3793  CZ  ARG A 231      69.805  45.401  76.006  1.00  0.00           C
ATOM   3794  NH1 ARG A 231      69.656  46.251  75.006  1.00  0.00           N
ATOM   3797  NH2 ARG A 231      68.955  44.411  76.076  1.00  0.00           N
ATOM   3800  C   ARG A 231      68.266  44.951  80.386  1.00  0.00           C
ATOM   3801  O   ARG A 231      68.305  43.811  79.926  1.00  0.00           O
ATOM   3802  N   SER A 232      68.135  45.180  81.706  1.00  0.00           N
ATOM   3804  CA  SER A 232      68.146  44.161  82.726  1.00  0.00           C
ATOM   3806  CB  SER A 232      68.576  44.721  84.126  1.00  0.00           C
ATOM   3809  OG  SER A 232      67.495  45.151  84.966  1.00  0.00           O
ATOM   3811  C   SER A 232      66.845  43.361  82.796  1.00  0.00           C
ATOM   3812  O   SER A 232      66.835  42.241  83.306  1.00  0.00           O
ATOM   3813  N   GLN A 233      65.735  43.881  82.236  1.00  0.00           N
ATOM   3815  CA  GLN A 233      64.436  43.231  82.246  1.00  0.00           C
ATOM   3817  CB  GLN A 233      63.375  44.141  82.906  1.00  0.00           C
ATOM   3820  CG  GLN A 233      63.745  44.731  84.296  1.00  0.00           C
ATOM   3823  CD  GLN A 233      62.806  45.890  84.606  1.00  0.00           C
ATOM   3824  OE1 GLN A 233      63.195  47.061  84.576  1.00  0.00           O
ATOM   3825  NE2 GLN A 233      61.506  45.581  84.846  1.00  0.00           N
ATOM   3828  C   GLN A 233      63.936  42.941  80.836  1.00  0.00           C
ATOM   3829  O   GLN A 233      62.736  42.791  80.596  1.00  0.00           O
ATOM   3830  N   GLY A 234      64.815  42.871  79.826  1.00  0.00           N
ATOM   3832  CA  GLY A 234      64.345  42.511  78.496  1.00  0.00           C
ATOM   3835  C   GLY A 234      63.976  43.660  77.606  1.00  0.00           C
ATOM   3836  O   GLY A 234      63.135  43.501  76.726  1.00  0.00           O
ATOM   3837  N   LYS A 235      64.595  44.850  77.766  1.00  0.00           N
ATOM   3839  CA  LYS A 235      64.306  46.001  76.916  1.00  0.00           C
ATOM   3841  CB  LYS A 235      63.765  47.210  77.666  1.00  0.00           C
ATOM   3844  CG  LYS A 235      62.396  47.051  78.316  1.00  0.00           C
ATOM   3847  CD  LYS A 235      62.215  46.211  79.586  1.00  0.00           C
ATOM   3850  CE  LYS A 235      60.785  46.351  80.146  1.00  0.00           C
ATOM   3853  NZ  LYS A 235      60.405  47.781  80.136  1.00  0.00           N
ATOM   3857  C   LYS A 235      65.506  46.491  76.146  1.00  0.00           C
ATOM   3858  O   LYS A 235      66.635  46.461  76.626  1.00  0.00           O
ATOM   3859  N   SER A 236      65.326  46.951  74.886  1.00  0.00           N
ATOM   3861  CA  SER A 236      66.486  47.271  74.056  1.00  0.00           C
ATOM   3863  CB  SER A 236      66.315  46.841  72.576  1.00  0.00           C
ATOM   3866  OG  SER A 236      66.585  45.441  72.446  1.00  0.00           O
ATOM   3868  C   SER A 236      67.046  48.670  74.206  1.00  0.00           C
ATOM   3869  O   SER A 236      68.266  48.851  74.176  1.00  0.00           O
ATOM   3870  N   GLY A 237      66.205  49.681  74.446  1.00  0.00           N
ATOM   3872  CA  GLY A 237      66.585  51.090  74.346  1.00  0.00           C
ATOM   3875  C   GLY A 237      66.646  51.791  75.676  1.00  0.00           C
ATOM   3876  O   GLY A 237      67.186  51.281  76.656  1.00  0.00           O
ATOM   3877  N   THR A 238      66.086  53.011  75.726  1.00  0.00           N
ATOM   3879  CA  THR A 238      66.146  53.911  76.846  1.00  0.00           C
ATOM   3881  CB  THR A 238      67.025  55.131  76.576  1.00  0.00           C
ATOM   3883  OG1 THR A 238      68.296  54.731  76.096  1.00  0.00           O
ATOM   3885  CG2 THR A 238      67.296  55.890  77.876  1.00  0.00           C
ATOM   3889  C   THR A 238      64.734  54.421  77.116  1.00  0.00           C
ATOM   3890  O   THR A 238      64.095  54.861  76.166  1.00  0.00           O
ATOM   3891  N   PRO A 239      64.225  54.421  78.356  1.00  0.00           N
ATOM   3892  CD  PRO A 239      64.906  53.800  79.496  1.00  0.00           C
ATOM   3895  CA  PRO A 239      62.925  54.941  78.776  1.00  0.00           C
ATOM   3897  CB  PRO A 239      63.135  55.211  80.256  1.00  0.00           C
ATOM   3900  CG  PRO A 239      63.965  54.011  80.676  1.00  0.00           C
ATOM   3903  C   PRO A 239      62.346  56.151  78.076  1.00  0.00           C
ATOM   3904  O   PRO A 239      63.076  57.090  77.816  1.00  0.00           O
ATOM   3905  N   SER A 240      61.035  56.151  77.786  1.00  0.00           N
ATOM   3907  CA  SER A 240      60.285  57.301  77.306  1.00  0.00           C
ATOM   3909  CB  SER A 240      58.995  56.811  76.596  1.00  0.00           C
ATOM   3912  OG  SER A 240      58.115  57.851  76.176  1.00  0.00           O
ATOM   3914  C   SER A 240      59.896  58.221  78.446  1.00  0.00           C
ATOM   3915  O   SER A 240      59.665  57.761  79.566  1.00  0.00           O
ATOM   3916  N   ARG A 241      59.805  59.541  78.246  1.00  0.00           N
ATOM   3918  CA  ARG A 241      59.365  60.461  79.296  1.00  0.00           C
ATOM   3920  CB  ARG A 241      59.636  61.921  78.926  1.00  0.00           C
ATOM   3923  CG  ARG A 241      61.146  62.011  78.836  1.00  0.00           C
ATOM   3926  CD  ARG A 241      61.745  63.381  78.736  1.00  0.00           C
ATOM   3929  NE  ARG A 241      63.146  63.031  79.066  1.00  0.00           N
ATOM   3931  CZ  ARG A 241      63.875  63.581  80.026  1.00  0.00           C
ATOM   3932  NH1 ARG A 241      63.675  64.831  80.326  1.00  0.00           N
ATOM   3935  NH2 ARG A 241      64.885  62.850  80.416  1.00  0.00           N
ATOM   3938  C   ARG A 241      57.995  60.261  79.836  1.00  0.00           C
ATOM   3939  O   ARG A 241      57.815  60.201  81.046  1.00  0.00           O
ATOM   3940  N   SER A 242      57.025  60.001  78.946  1.00  0.00           N
ATOM   3942  CA  SER A 242      55.705  59.481  79.296  1.00  0.00           C
ATOM   3944  CB  SER A 242      54.935  59.101  78.006  1.00  0.00           C
ATOM   3947  OG  SER A 242      53.646  58.511  78.206  1.00  0.00           O
ATOM   3949  C   SER A 242      55.745  58.250  80.196  1.00  0.00           C
ATOM   3950  O   SER A 242      55.035  58.171  81.196  1.00  0.00           O
ATOM   3951  N   PHE A 243      56.635  57.271  79.896  1.00  0.00           N
ATOM   3953  CA  PHE A 243      56.905  56.141  80.756  1.00  0.00           C
ATOM   3955  CB  PHE A 243      57.775  55.091  79.986  1.00  0.00           C
ATOM   3958  CG  PHE A 243      58.305  54.000  80.876  1.00  0.00           C
ATOM   3959  CD1 PHE A 243      57.575  52.821  81.086  1.00  0.00           C
ATOM   3961  CE1 PHE A 243      58.025  51.861  81.996  1.00  0.00           C
ATOM   3963  CZ  PHE A 243      59.225  52.061  82.676  1.00  0.00           C
ATOM   3965  CD2 PHE A 243      59.545  54.151  81.496  1.00  0.00           C
ATOM   3967  CE2 PHE A 243      60.025  53.171  82.366  1.00  0.00           C
ATOM   3969  C   PHE A 243      57.465  56.511  82.126  1.00  0.00           C
ATOM   3970  O   PHE A 243      57.006  56.041  83.166  1.00  0.00           O
ATOM   3971  N   LEU A 244      58.456  57.410  82.196  1.00  0.00           N
ATOM   3973  CA  LEU A 244      58.976  57.921  83.456  1.00  0.00           C
ATOM   3975  CB  LEU A 244      60.236  58.771  83.226  1.00  0.00           C
ATOM   3978  CG  LEU A 244      61.385  58.000  82.566  1.00  0.00           C
ATOM   3980  CD1 LEU A 244      62.575  58.930  82.436  1.00  0.00           C
ATOM   3984  CD2 LEU A 244      61.775  56.771  83.376  1.00  0.00           C
ATOM   3988  C   LEU A 244      58.006  58.771  84.256  1.00  0.00           C
ATOM   3989  O   LEU A 244      58.065  58.811  85.476  1.00  0.00           O
ATOM   3990  N   PHE A 245      57.115  59.491  83.576  1.00  0.00           N
ATOM   3992  CA  PHE A 245      56.075  60.281  84.186  1.00  0.00           C
ATOM   3994  CB  PHE A 245      55.545  61.361  83.206  1.00  0.00           C
ATOM   3997  CG  PHE A 245      56.465  62.561  83.146  1.00  0.00           C
ATOM   3998  CD1 PHE A 245      56.775  63.270  84.326  1.00  0.00           C
ATOM   4000  CE1 PHE A 245      57.596  64.401  84.296  1.00  0.00           C
ATOM   4002  CZ  PHE A 245      58.105  64.850  83.076  1.00  0.00           C
ATOM   4004  CD2 PHE A 245      56.955  63.061  81.926  1.00  0.00           C
ATOM   4006  CE2 PHE A 245      57.775  64.191  81.886  1.00  0.00           C
ATOM   4008  C   PHE A 245      54.935  59.460  84.746  1.00  0.00           C
ATOM   4009  O   PHE A 245      54.215  59.920  85.616  1.00  0.00           O
ATOM   4010  N   ASP A 246      54.766  58.180  84.356  1.00  0.00           N
ATOM   4012  CA  ASP A 246      53.855  57.301  85.056  1.00  0.00           C
ATOM   4014  CB  ASP A 246      53.516  56.061  84.176  1.00  0.00           C
ATOM   4017  CG  ASP A 246      52.726  55.041  84.956  1.00  0.00           C
ATOM   4018  OD1 ASP A 246      51.815  55.471  85.706  1.00  0.00           O
ATOM   4019  OD2 ASP A 246      52.995  53.821  84.816  1.00  0.00           O
ATOM   4020  C   ASP A 246      54.396  56.901  86.436  1.00  0.00           C
ATOM   4021  O   ASP A 246      55.445  56.251  86.486  1.00  0.00           O
ATOM   4022  N   PRO A 247      53.785  57.221  87.586  1.00  0.00           N
ATOM   4023  CD  PRO A 247      52.616  58.101  87.726  1.00  0.00           C
ATOM   4026  CA  PRO A 247      54.175  56.680  88.886  1.00  0.00           C
ATOM   4028  CB  PRO A 247      53.025  57.070  89.806  1.00  0.00           C
ATOM   4031  CG  PRO A 247      52.575  58.411  89.226  1.00  0.00           C
ATOM   4034  C   PRO A 247      54.465  55.201  88.946  1.00  0.00           C
ATOM   4035  O   PRO A 247      55.465  54.831  89.566  1.00  0.00           O
ATOM   4036  N   ALA A 248      53.605  54.341  88.366  1.00  0.00           N
ATOM   4038  CA  ALA A 248      53.755  52.911  88.486  1.00  0.00           C
ATOM   4040  CB  ALA A 248      52.535  52.221  87.836  1.00  0.00           C
ATOM   4044  C   ALA A 248      55.046  52.431  87.866  1.00  0.00           C
ATOM   4045  O   ALA A 248      55.835  51.711  88.476  1.00  0.00           O
ATOM   4046  N   SER A 249      55.296  52.930  86.646  1.00  0.00           N
ATOM   4048  CA  SER A 249      56.535  52.781  85.926  1.00  0.00           C
ATOM   4050  CB  SER A 249      56.346  53.431  84.546  1.00  0.00           C
ATOM   4053  OG  SER A 249      55.256  52.831  83.826  1.00  0.00           O
ATOM   4055  C   SER A 249      57.785  53.351  86.576  1.00  0.00           C
ATOM   4056  O   SER A 249      58.825  52.701  86.616  1.00  0.00           O
ATOM   4057  N   ASN A 250      57.745  54.601  87.106  1.00  0.00           N
ATOM   4059  CA  ASN A 250      58.875  55.291  87.746  1.00  0.00           C
ATOM   4061  CB  ASN A 250      58.475  56.761  88.066  1.00  0.00           C
ATOM   4064  CG  ASN A 250      59.655  57.691  88.396  1.00  0.00           C
ATOM   4065  OD1 ASN A 250      60.015  57.861  89.566  1.00  0.00           O
ATOM   4066  ND2 ASN A 250      60.205  58.390  87.376  1.00  0.00           N
ATOM   4069  C   ASN A 250      59.365  54.570  88.986  1.00  0.00           C
ATOM   4070  O   ASN A 250      60.556  54.460  89.266  1.00  0.00           O
ATOM   4071  N   ILE A 251      58.396  54.081  89.776  1.00  0.00           N
ATOM   4073  CA  ILE A 251      58.615  53.281  90.956  1.00  0.00           C
ATOM   4075  CB  ILE A 251      57.365  53.231  91.826  1.00  0.00           C
ATOM   4077  CG2 ILE A 251      57.525  52.241  93.006  1.00  0.00           C
ATOM   4081  CG1 ILE A 251      57.085  54.681  92.316  1.00  0.00           C
ATOM   4084  CD  ILE A 251      55.745  54.861  93.016  1.00  0.00           C
ATOM   4088  C   ILE A 251      59.245  51.921  90.696  1.00  0.00           C
ATOM   4089  O   ILE A 251      60.166  51.500  91.406  1.00  0.00           O
ATOM   4090  N   ASP A 252      58.806  51.201  89.646  1.00  0.00           N
ATOM   4092  CA  ASP A 252      59.415  49.951  89.256  1.00  0.00           C
ATOM   4094  CB  ASP A 252      58.465  49.401  88.146  1.00  0.00           C
ATOM   4097  CG  ASP A 252      58.565  47.921  87.866  1.00  0.00           C
ATOM   4098  OD1 ASP A 252      59.655  47.311  87.986  1.00  0.00           O
ATOM   4099  OD2 ASP A 252      57.546  47.331  87.446  1.00  0.00           O
ATOM   4100  C   ASP A 252      60.896  50.111  88.846  1.00  0.00           C
ATOM   4101  O   ASP A 252      61.785  49.441  89.356  1.00  0.00           O
ATOM   4102  N   THR A 253      61.205  51.111  87.996  1.00  0.00           N
ATOM   4104  CA  THR A 253      62.556  51.371  87.506  1.00  0.00           C
ATOM   4106  CB  THR A 253      62.565  52.291  86.306  1.00  0.00           C
ATOM   4108  OG1 THR A 253      61.925  53.521  86.596  1.00  0.00           O
ATOM   4110  CG2 THR A 253      61.765  51.561  85.226  1.00  0.00           C
ATOM   4114  C   THR A 253      63.605  51.861  88.476  1.00  0.00           C
ATOM   4115  O   THR A 253      64.726  51.371  88.506  1.00  0.00           O
ATOM   4116  N   GLY A 254      63.305  52.841  89.366  1.00  0.00           N
ATOM   4118  CA  GLY A 254      64.285  53.250  90.366  1.00  0.00           C
ATOM   4121  C   GLY A 254      64.525  52.171  91.386  1.00  0.00           C
ATOM   4122  O   GLY A 254      65.646  51.930  91.826  1.00  0.00           O
ATOM   4123  N   THR A 255      63.465  51.430  91.776  1.00  0.00           N
ATOM   4125  CA  THR A 255      63.586  50.241  92.636  1.00  0.00           C
ATOM   4127  CB  THR A 255      62.266  49.601  93.006  1.00  0.00           C
ATOM   4129  OG1 THR A 255      61.395  50.551  93.606  1.00  0.00           O
ATOM   4131  CG2 THR A 255      62.495  48.501  94.056  1.00  0.00           C
ATOM   4135  C   THR A 255      64.436  49.151  92.026  1.00  0.00           C
ATOM   4136  O   THR A 255      65.275  48.530  92.696  1.00  0.00           O
ATOM   4137  N   ALA A 256      64.275  48.921  90.706  1.00  0.00           N
ATOM   4139  CA  ALA A 256      65.135  48.061  89.926  1.00  0.00           C
ATOM   4141  CB  ALA A 256      64.675  48.051  88.456  1.00  0.00           C
ATOM   4145  C   ALA A 256      66.585  48.501  89.986  1.00  0.00           C
ATOM   4146  O   ALA A 256      67.465  47.691  90.246  1.00  0.00           O
ATOM   4147  N   TYR A 257      66.865  49.811  89.836  1.00  0.00           N
ATOM   4149  CA  TYR A 257      68.205  50.381  89.896  1.00  0.00           C
ATOM   4151  CB  TYR A 257      68.196  51.851  89.406  1.00  0.00           C
ATOM   4154  CG  TYR A 257      69.605  52.340  89.196  1.00  0.00           C
ATOM   4155  CD1 TYR A 257      70.396  51.761  88.196  1.00  0.00           C
ATOM   4157  CE1 TYR A 257      71.725  52.151  88.016  1.00  0.00           C
ATOM   4159  CZ  TYR A 257      72.266  53.161  88.816  1.00  0.00           C
ATOM   4160  OH  TYR A 257      73.605  53.511  88.656  1.00  0.00           O
ATOM   4162  CD2 TYR A 257      70.155  53.371  89.986  1.00  0.00           C
ATOM   4164  CE2 TYR A 257      71.476  53.781  89.786  1.00  0.00           C
ATOM   4166  C   TYR A 257      68.855  50.241  91.276  1.00  0.00           C
ATOM   4167  O   TYR A 257      70.046  49.980  91.416  1.00  0.00           O
ATOM   4168  N   LEU A 258      68.076  50.371  92.356  1.00  0.00           N
ATOM   4170  CA  LEU A 258      68.495  50.021  93.696  1.00  0.00           C
ATOM   4172  CB  LEU A 258      67.396  50.361  94.736  1.00  0.00           C
ATOM   4175  CG  LEU A 258      67.135  51.861  94.906  1.00  0.00           C
ATOM   4177  CD1 LEU A 258      65.845  52.051  95.736  1.00  0.00           C
ATOM   4181  CD2 LEU A 258      68.345  52.561  95.546  1.00  0.00           C
ATOM   4185  C   LEU A 258      68.885  48.551  93.886  1.00  0.00           C
ATOM   4186  O   LEU A 258      69.866  48.231  94.566  1.00  0.00           O
ATOM   4187  N   ALA A 259      68.126  47.611  93.296  1.00  0.00           N
ATOM   4189  CA  ALA A 259      68.565  46.251  93.146  1.00  0.00           C
ATOM   4191  CB  ALA A 259      67.415  45.371  92.656  1.00  0.00           C
ATOM   4195  C   ALA A 259      69.805  46.071  92.286  1.00  0.00           C
ATOM   4196  O   ALA A 259      70.715  45.341  92.676  1.00  0.00           O
ATOM   4197  N   MET A 260      69.925  46.761  91.136  1.00  0.00           N
ATOM   4199  CA  MET A 260      71.135  46.750  90.316  1.00  0.00           C
ATOM   4201  CB  MET A 260      70.984  47.671  89.066  1.00  0.00           C
ATOM   4204  CG  MET A 260      69.955  47.210  88.016  1.00  0.00           C
ATOM   4207  SD  MET A 260      70.396  45.750  87.036  1.00  0.00           S
ATOM   4208  CE  MET A 260      71.835  46.500  86.216  1.00  0.00           C
ATOM   4212  C   MET A 260      72.385  47.241  91.066  1.00  0.00           C
ATOM   4213  O   MET A 260      73.445  46.611  91.036  1.00  0.00           O
ATOM   4214  N   LEU A 261      72.285  48.361  91.786  1.00  0.00           N
ATOM   4216  CA  LEU A 261      73.406  48.891  92.536  1.00  0.00           C
ATOM   4218  CB  LEU A 261      72.995  50.231  93.176  1.00  0.00           C
ATOM   4221  CG  LEU A 261      72.876  51.430  92.206  1.00  0.00           C
ATOM   4223  CD1 LEU A 261      72.336  52.631  92.986  1.00  0.00           C
ATOM   4227  CD2 LEU A 261      74.225  51.771  91.566  1.00  0.00           C
ATOM   4231  C   LEU A 261      73.955  47.951  93.596  1.00  0.00           C
ATOM   4232  O   LEU A 261      75.146  47.680  93.636  1.00  0.00           O
ATOM   4233  N   ASN A 262      73.085  47.331  94.426  1.00  0.00           N
ATOM   4235  CA  ASN A 262      73.516  46.261  95.316  1.00  0.00           C
ATOM   4237  CB  ASN A 262      72.366  45.861  96.296  1.00  0.00           C
ATOM   4240  CG  ASN A 262      72.705  44.721  97.256  1.00  0.00           C
ATOM   4241  OD1 ASN A 262      73.785  44.121  97.316  1.00  0.00           O
ATOM   4242  ND2 ASN A 262      71.735  44.371  98.116  1.00  0.00           N
ATOM   4245  C   ASN A 262      74.015  45.031  94.576  1.00  0.00           C
ATOM   4246  O   ASN A 262      75.065  44.471  94.886  1.00  0.00           O
ATOM   4247  N   ASN A 263      73.256  44.531  93.586  1.00  0.00           N
ATOM   4249  CA  ASN A 263      73.455  43.161  93.146  1.00  0.00           C
ATOM   4251  CB  ASN A 263      72.186  42.611  92.446  1.00  0.00           C
ATOM   4254  CG  ASN A 263      70.976  42.501  93.376  1.00  0.00           C
ATOM   4255  OD1 ASN A 263      70.965  42.750  94.586  1.00  0.00           O
ATOM   4256  ND2 ASN A 263      69.845  42.081  92.756  1.00  0.00           N
ATOM   4259  C   ASN A 263      74.635  43.000  92.216  1.00  0.00           C
ATOM   4260  O   ASN A 263      75.135  41.890  92.046  1.00  0.00           O
ATOM   4261  N   VAL A 264      75.146  44.081  91.576  1.00  0.00           N
ATOM   4263  CA  VAL A 264      76.315  43.981  90.716  1.00  0.00           C
ATOM   4265  CB  VAL A 264      75.955  44.021  89.216  1.00  0.00           C
ATOM   4267  CG1 VAL A 264      74.915  45.101  88.856  1.00  0.00           C
ATOM   4271  CG2 VAL A 264      77.195  44.141  88.316  1.00  0.00           C
ATOM   4275  C   VAL A 264      77.374  44.991  91.106  1.00  0.00           C
ATOM   4276  O   VAL A 264      78.475  44.621  91.536  1.00  0.00           O
ATOM   4277  N   TYR A 265      77.065  46.291  90.946  1.00  0.00           N
ATOM   4279  CA  TYR A 265      77.975  47.410  91.026  1.00  0.00           C
ATOM   4281  CB  TYR A 265      77.226  48.701  90.646  1.00  0.00           C
ATOM   4284  CG  TYR A 265      76.745  48.651  89.236  1.00  0.00           C
ATOM   4285  CD1 TYR A 265      77.675  48.631  88.176  1.00  0.00           C
ATOM   4287  CE1 TYR A 265      77.226  48.670  86.856  1.00  0.00           C
ATOM   4289  CZ  TYR A 265      75.855  48.741  86.586  1.00  0.00           C
ATOM   4290  OH  TYR A 265      75.455  48.901  85.246  1.00  0.00           O
ATOM   4292  CD2 TYR A 265      75.376  48.711  88.956  1.00  0.00           C
ATOM   4294  CE2 TYR A 265      74.925  48.730  87.636  1.00  0.00           C
ATOM   4296  C   TYR A 265      78.645  47.611  92.376  1.00  0.00           C
ATOM   4297  O   TYR A 265      79.816  47.930  92.476  1.00  0.00           O
ATOM   4298  N   LEU A 266      77.866  47.420  93.446  1.00  0.00           N
ATOM   4300  CA  LEU A 266      78.285  47.550  94.816  1.00  0.00           C
ATOM   4302  CB  LEU A 266      77.605  48.721  95.546  1.00  0.00           C
ATOM   4305  CG  LEU A 266      77.785  50.131  94.966  1.00  0.00           C
ATOM   4307  CD1 LEU A 266      76.835  50.451  93.826  1.00  0.00           C
ATOM   4311  CD2 LEU A 266      77.476  51.111  96.086  1.00  0.00           C
ATOM   4315  C   LEU A 266      77.915  46.261  95.516  1.00  0.00           C
ATOM   4316  O   LEU A 266      77.445  46.261  96.656  1.00  0.00           O
ATOM   4317  N   GLY A 267      78.135  45.131  94.826  1.00  0.00           N
ATOM   4319  CA  GLY A 267      78.035  43.791  95.386  1.00  0.00           C
ATOM   4322  C   GLY A 267      79.296  43.421  96.116  1.00  0.00           C
ATOM   4323  O   GLY A 267      79.276  42.641  97.066  1.00  0.00           O
ATOM   4324  N   GLY A 268      80.425  44.011  95.696  1.00  0.00           N
ATOM   4326  CA  GLY A 268      81.776  43.721  96.156  1.00  0.00           C
ATOM   4329  C   GLY A 268      82.115  44.180  97.546  1.00  0.00           C
ATOM   4330  O   GLY A 268      83.116  43.761  98.126  1.00  0.00           O
ATOM   4331  N   ILE A 269      81.315  45.111  98.086  1.00  0.00           N
ATOM   4333  CA  ILE A 269      81.305  45.461  99.506  1.00  0.00           C
ATOM   4335  CB  ILE A 269      80.565  46.771  99.716  1.00  0.00           C
ATOM   4337  CG2 ILE A 269      79.086  46.661  99.316  1.00  0.00           C
ATOM   4341  CG1 ILE A 269      80.694  47.331 101.146  1.00  0.00           C
ATOM   4344  CD  ILE A 269      80.245  48.791 101.226  1.00  0.00           C
ATOM   4348  C   ILE A 269      80.715  44.320 100.346  1.00  0.00           C
ATOM   4349  O   ILE A 269      79.626  43.831 100.056  1.00  0.00           O
ATOM   4350  N   ASP A 270      81.475  43.821 101.346  1.00  0.00           N
ATOM   4352  CA  ASP A 270      81.076  42.671 102.146  1.00  0.00           C
ATOM   4354  CB  ASP A 270      82.285  42.131 102.986  1.00  0.00           C
ATOM   4357  CG  ASP A 270      83.415  41.461 102.176  1.00  0.00           C
ATOM   4358  OD1 ASP A 270      83.245  41.120 100.976  1.00  0.00           O
ATOM   4359  OD2 ASP A 270      84.486  41.201 102.796  1.00  0.00           O
ATOM   4360  C   ASP A 270      79.845  42.930 103.056  1.00  0.00           C
ATOM   4361  O   ASP A 270      78.896  42.140 103.096  1.00  0.00           O
ATOM   4362  N   ASN A 271      79.805  44.071 103.806  1.00  0.00           N
ATOM   4364  CA  ASN A 271      78.904  44.320 104.916  1.00  0.00           C
ATOM   4366  CB  ASN A 271      79.615  45.180 106.016  1.00  0.00           C
ATOM   4369  CG  ASN A 271      78.866  45.401 107.326  1.00  0.00           C
ATOM   4370  OD1 ASN A 271      77.646  45.601 107.386  1.00  0.00           O
ATOM   4371  ND2 ASN A 271      79.595  45.301 108.456  1.00  0.00           N
ATOM   4374  C   ASN A 271      77.565  44.951 104.466  1.00  0.00           C
ATOM   4375  O   ASN A 271      77.576  45.991 103.806  1.00  0.00           O
ATOM   4376  N   PRO A 272      76.396  44.421 104.816  1.00  0.00           N
ATOM   4377  CD  PRO A 272      76.265  43.041 105.276  1.00  0.00           C
ATOM   4380  CA  PRO A 272      75.125  44.961 104.356  1.00  0.00           C
ATOM   4382  CB  PRO A 272      74.105  43.921 104.816  1.00  0.00           C
ATOM   4385  CG  PRO A 272      74.896  42.621 104.776  1.00  0.00           C
ATOM   4388  C   PRO A 272      74.745  46.321 104.896  1.00  0.00           C
ATOM   4389  O   PRO A 272      74.076  47.101 104.226  1.00  0.00           O
ATOM   4390  N   THR A 273      75.085  46.651 106.146  1.00  0.00           N
ATOM   4392  CA  THR A 273      74.855  48.011 106.646  1.00  0.00           C
ATOM   4394  CB  THR A 273      75.076  48.111 108.146  1.00  0.00           C
ATOM   4396  OG1 THR A 273      74.295  47.140 108.826  1.00  0.00           O
ATOM   4398  CG2 THR A 273      74.635  49.471 108.706  1.00  0.00           C
ATOM   4402  C   THR A 273      75.696  49.021 105.856  1.00  0.00           C
ATOM   4403  O   THR A 273      75.175  50.021 105.386  1.00  0.00           O
ATOM   4404  N   SER A 274      76.995  48.701 105.586  1.00  0.00           N
ATOM   4406  CA  SER A 274      77.885  49.481 104.726  1.00  0.00           C
ATOM   4408  CB  SER A 274      79.335  48.930 104.576  1.00  0.00           C
ATOM   4411  OG  SER A 274      80.065  48.951 105.796  1.00  0.00           O
ATOM   4413  C   SER A 274      77.385  49.651 103.306  1.00  0.00           C
ATOM   4414  O   SER A 274      77.445  50.741 102.756  1.00  0.00           O
ATOM   4415  N   ARG A 275      76.896  48.541 102.686  1.00  0.00           N
ATOM   4417  CA  ARG A 275      76.476  48.471 101.296  1.00  0.00           C
ATOM   4419  CB  ARG A 275      76.046  47.011 100.926  1.00  0.00           C
ATOM   4422  CG  ARG A 275      74.546  46.621 100.926  1.00  0.00           C
ATOM   4425  CD  ARG A 275      74.235  45.281 100.246  1.00  0.00           C
ATOM   4428  NE  ARG A 275      74.976  44.151 100.906  1.00  0.00           N
ATOM   4430  CZ  ARG A 275      76.025  43.530 100.406  1.00  0.00           C
ATOM   4431  NH1 ARG A 275      76.535  43.800  99.226  1.00  0.00           N
ATOM   4434  NH2 ARG A 275      76.635  42.581 101.096  1.00  0.00           N
ATOM   4437  C   ARG A 275      75.376  49.460 101.036  1.00  0.00           C
ATOM   4438  O   ARG A 275      75.396  50.191 100.056  1.00  0.00           O
ATOM   4439  N   ARG A 276      74.415  49.570 101.966  1.00  0.00           N
ATOM   4441  CA  ARG A 276      73.296  50.451 101.856  1.00  0.00           C
ATOM   4443  CB  ARG A 276      72.385  50.191 103.066  1.00  0.00           C
ATOM   4446  CG  ARG A 276      71.116  51.051 103.106  1.00  0.00           C
ATOM   4449  CD  ARG A 276      70.035  50.461 104.026  1.00  0.00           C
ATOM   4452  NE  ARG A 276      70.595  50.311 105.416  1.00  0.00           N
ATOM   4454  CZ  ARG A 276      70.945  51.311 106.206  1.00  0.00           C
ATOM   4455  NH1 ARG A 276      70.665  52.571 105.946  1.00  0.00           N
ATOM   4458  NH2 ARG A 276      71.535  51.021 107.346  1.00  0.00           N
ATOM   4461  C   ARG A 276      73.656  51.911 101.746  1.00  0.00           C
ATOM   4462  O   ARG A 276      73.175  52.621 100.866  1.00  0.00           O
ATOM   4463  N   TYR A 277      74.605  52.401 102.576  1.00  0.00           N
ATOM   4465  CA  TYR A 277      75.085  53.771 102.476  1.00  0.00           C
ATOM   4467  CB  TYR A 277      76.105  54.081 103.596  1.00  0.00           C
ATOM   4470  CG  TYR A 277      75.475  53.821 104.936  1.00  0.00           C
ATOM   4471  CD1 TYR A 277      74.235  54.381 105.276  1.00  0.00           C
ATOM   4473  CE1 TYR A 277      73.665  54.161 106.536  1.00  0.00           C
ATOM   4475  CZ  TYR A 277      74.355  53.401 107.476  1.00  0.00           C
ATOM   4476  OH  TYR A 277      73.875  53.311 108.796  1.00  0.00           O
ATOM   4478  CD2 TYR A 277      76.146  53.031 105.886  1.00  0.00           C
ATOM   4480  CE2 TYR A 277      75.585  52.821 107.146  1.00  0.00           C
ATOM   4482  C   TYR A 277      75.735  54.091 101.146  1.00  0.00           C
ATOM   4483  O   TYR A 277      75.535  55.151 100.556  1.00  0.00           O
ATOM   4484  N   ALA A 278      76.525  53.131 100.646  1.00  0.00           N
ATOM   4486  CA  ALA A 278      77.055  53.161  99.316  1.00  0.00           C
ATOM   4488  CB  ALA A 278      78.124  52.061  99.256  1.00  0.00           C
ATOM   4492  C   ALA A 278      76.005  53.101  98.196  1.00  0.00           C
ATOM   4493  O   ALA A 278      76.086  53.851  97.226  1.00  0.00           O
ATOM   4494  N   VAL A 279      74.965  52.231  98.316  1.00  0.00           N
ATOM   4496  CA  VAL A 279      73.846  52.070  97.386  1.00  0.00           C
ATOM   4498  CB  VAL A 279      72.955  50.840  97.706  1.00  0.00           C
ATOM   4500  CG1 VAL A 279      71.585  51.131  98.356  1.00  0.00           C
ATOM   4504  CG2 VAL A 279      72.665  50.091  96.406  1.00  0.00           C
ATOM   4508  C   VAL A 279      73.035  53.340  97.256  1.00  0.00           C
ATOM   4509  O   VAL A 279      72.705  53.781  96.156  1.00  0.00           O
ATOM   4510  N   ILE A 280      72.756  54.011  98.386  1.00  0.00           N
ATOM   4512  CA  ILE A 280      72.115  55.311  98.436  1.00  0.00           C
ATOM   4514  CB  ILE A 280      71.915  55.721  99.906  1.00  0.00           C
ATOM   4516  CG2 ILE A 280      72.095  57.231 100.146  1.00  0.00           C
ATOM   4520  CG1 ILE A 280      70.516  55.281 100.416  1.00  0.00           C
ATOM   4523  CD  ILE A 280      70.405  53.811 100.816  1.00  0.00           C
ATOM   4527  C   ILE A 280      72.896  56.381  97.686  1.00  0.00           C
ATOM   4528  O   ILE A 280      72.385  57.090  96.826  1.00  0.00           O
ATOM   4529  N   THR A 281      74.205  56.491  97.946  1.00  0.00           N
ATOM   4531  CA  THR A 281      74.985  57.601  97.436  1.00  0.00           C
ATOM   4533  CB  THR A 281      76.275  57.721  98.226  1.00  0.00           C
ATOM   4535  OG1 THR A 281      75.984  57.930  99.606  1.00  0.00           O
ATOM   4537  CG2 THR A 281      77.105  58.941  97.806  1.00  0.00           C
ATOM   4541  C   THR A 281      75.275  57.401  95.956  1.00  0.00           C
ATOM   4542  O   THR A 281      75.436  58.331  95.176  1.00  0.00           O
ATOM   4543  N   ALA A 282      75.256  56.121  95.536  1.00  0.00           N
ATOM   4545  CA  ALA A 282      75.366  55.701  94.166  1.00  0.00           C
ATOM   4547  CB  ALA A 282      75.735  54.201  94.136  1.00  0.00           C
ATOM   4551  C   ALA A 282      74.085  55.901  93.386  1.00  0.00           C
ATOM   4552  O   ALA A 282      74.105  56.111  92.166  1.00  0.00           O
ATOM   4553  N   TYR A 283      72.925  55.881  94.066  1.00  0.00           N
ATOM   4555  CA  TYR A 283      71.665  56.271  93.466  1.00  0.00           C
ATOM   4557  CB  TYR A 283      70.525  55.991  94.476  1.00  0.00           C
ATOM   4560  CG  TYR A 283      69.215  56.121  93.766  1.00  0.00           C
ATOM   4561  CD1 TYR A 283      68.686  55.011  93.096  1.00  0.00           C
ATOM   4563  CE1 TYR A 283      67.506  55.141  92.346  1.00  0.00           C
ATOM   4565  CZ  TYR A 283      66.876  56.381  92.266  1.00  0.00           C
ATOM   4566  OH  TYR A 283      65.745  56.500  91.466  1.00  0.00           O
ATOM   4568  CD2 TYR A 283      68.546  57.350  93.716  1.00  0.00           C
ATOM   4570  CE2 TYR A 283      67.385  57.491  92.946  1.00  0.00           C
ATOM   4572  C   TYR A 283      71.686  57.741  93.016  1.00  0.00           C
ATOM   4573  O   TYR A 283      71.296  58.081  91.896  1.00  0.00           O
ATOM   4574  N   ASN A 284      72.205  58.631  93.866  1.00  0.00           N
ATOM   4576  CA  ASN A 284      72.396  60.021  93.496  1.00  0.00           C
ATOM   4578  CB  ASN A 284      72.596  60.840  94.806  1.00  0.00           C
ATOM   4581  CG  ASN A 284      72.695  62.341  94.556  1.00  0.00           C
ATOM   4582  OD1 ASN A 284      73.805  62.880  94.636  1.00  0.00           O
ATOM   4583  ND2 ASN A 284      71.576  63.031  94.256  1.00  0.00           N
ATOM   4586  C   ASN A 284      73.546  60.221  92.506  1.00  0.00           C
ATOM   4587  O   ASN A 284      73.375  60.741  91.396  1.00  0.00           O
ATOM   4588  N   GLY A 285      74.755  59.761  92.876  1.00  0.00           N
ATOM   4590  CA  GLY A 285      75.995  60.161  92.216  1.00  0.00           C
ATOM   4593  C   GLY A 285      76.595  59.151  91.276  1.00  0.00           C
ATOM   4594  O   GLY A 285      77.605  59.430  90.636  1.00  0.00           O
ATOM   4595  N   GLY A 286      76.025  57.930  91.206  1.00  0.00           N
ATOM   4597  CA  GLY A 286      76.595  56.801  90.466  1.00  0.00           C
ATOM   4600  C   GLY A 286      77.495  55.931  91.296  1.00  0.00           C
ATOM   4601  O   GLY A 286      78.215  56.391  92.186  1.00  0.00           O
ATOM   4602  N   ALA A 287      77.506  54.611  91.006  1.00  0.00           N
ATOM   4604  CA  ALA A 287      78.336  53.641  91.696  1.00  0.00           C
ATOM   4606  CB  ALA A 287      78.025  52.241  91.166  1.00  0.00           C
ATOM   4610  C   ALA A 287      79.826  53.891  91.576  1.00  0.00           C
ATOM   4611  O   ALA A 287      80.575  53.881  92.546  1.00  0.00           O
ATOM   4612  N   GLY A 288      80.294  54.221  90.356  1.00  0.00           N
ATOM   4614  CA  GLY A 288      81.665  54.651  90.116  1.00  0.00           C
ATOM   4617  C   GLY A 288      82.135  55.820  90.946  1.00  0.00           C
ATOM   4618  O   GLY A 288      83.286  55.840  91.386  1.00  0.00           O
ATOM   4619  N   SER A 289      81.296  56.841  91.216  1.00  0.00           N
ATOM   4621  CA  SER A 289      81.715  57.961  92.086  1.00  0.00           C
ATOM   4623  CB  SER A 289      80.835  59.241  91.966  1.00  0.00           C
ATOM   4626  OG  SER A 289      79.546  59.161  92.566  1.00  0.00           O
ATOM   4628  C   SER A 289      81.866  57.581  93.546  1.00  0.00           C
ATOM   4629  O   SER A 289      82.775  58.021  94.236  1.00  0.00           O
ATOM   4630  N   VAL A 290      80.965  56.701  94.026  1.00  0.00           N
ATOM   4632  CA  VAL A 290      81.035  56.081  95.336  1.00  0.00           C
ATOM   4634  CB  VAL A 290      79.785  55.261  95.626  1.00  0.00           C
ATOM   4636  CG1 VAL A 290      79.906  54.531  96.976  1.00  0.00           C
ATOM   4640  CG2 VAL A 290      78.586  56.211  95.686  1.00  0.00           C
ATOM   4644  C   VAL A 290      82.285  55.241  95.546  1.00  0.00           C
ATOM   4645  O   VAL A 290      82.976  55.371  96.546  1.00  0.00           O
ATOM   4646  N   LEU A 291      82.646  54.381  94.576  1.00  0.00           N
ATOM   4648  CA  LEU A 291      83.896  53.631  94.636  1.00  0.00           C
ATOM   4650  CB  LEU A 291      83.904  52.531  93.556  1.00  0.00           C
ATOM   4653  CG  LEU A 291      82.794  51.461  93.726  1.00  0.00           C
ATOM   4655  CD1 LEU A 291      82.945  50.391  92.646  1.00  0.00           C
ATOM   4659  CD2 LEU A 291      82.756  50.831  95.136  1.00  0.00           C
ATOM   4663  C   LEU A 291      85.154  54.500  94.606  1.00  0.00           C
ATOM   4664  O   LEU A 291      86.105  54.261  95.346  1.00  0.00           O
ATOM   4665  N   ARG A 292      85.165  55.561  93.766  1.00  0.00           N
ATOM   4667  CA  ARG A 292      86.296  56.441  93.536  1.00  0.00           C
ATOM   4669  CB  ARG A 292      85.936  57.451  92.416  1.00  0.00           C
ATOM   4672  CG  ARG A 292      87.126  58.250  91.816  1.00  0.00           C
ATOM   4675  CD  ARG A 292      86.706  59.371  90.846  1.00  0.00           C
ATOM   4678  NE  ARG A 292      85.745  58.771  89.876  1.00  0.00           N
ATOM   4680  CZ  ARG A 292      84.495  59.141  89.626  1.00  0.00           C
ATOM   4681  NH1 ARG A 292      83.936  60.211  90.146  1.00  0.00           N
ATOM   4684  NH2 ARG A 292      83.785  58.390  88.806  1.00  0.00           N
ATOM   4687  C   ARG A 292      86.695  57.251  94.766  1.00  0.00           C
ATOM   4688  O   ARG A 292      87.805  57.771  94.866  1.00  0.00           O
ATOM   4689  N   VAL A 293      85.796  57.340  95.776  1.00  0.00           N
ATOM   4691  CA  VAL A 293      86.105  57.971  97.056  1.00  0.00           C
ATOM   4693  CB  VAL A 293      84.816  58.301  97.816  1.00  0.00           C
ATOM   4695  CG1 VAL A 293      84.385  57.171  98.776  1.00  0.00           C
ATOM   4699  CG2 VAL A 293      84.995  59.590  98.626  1.00  0.00           C
ATOM   4703  C   VAL A 293      87.085  57.111  97.866  1.00  0.00           C
ATOM   4704  O   VAL A 293      87.826  57.621  98.706  1.00  0.00           O
ATOM   4705  N   PHE A 294      87.176  55.791  97.546  1.00  0.00           N
ATOM   4707  CA  PHE A 294      88.085  54.840  98.156  1.00  0.00           C
ATOM   4709  CB  PHE A 294      87.355  53.511  98.496  1.00  0.00           C
ATOM   4712  CG  PHE A 294      86.165  53.761  99.376  1.00  0.00           C
ATOM   4713  CD1 PHE A 294      86.305  53.961 100.756  1.00  0.00           C
ATOM   4715  CE1 PHE A 294      85.196  54.201 101.566  1.00  0.00           C
ATOM   4717  CZ  PHE A 294      83.915  54.241 101.006  1.00  0.00           C
ATOM   4719  CD2 PHE A 294      84.866  53.761  98.836  1.00  0.00           C
ATOM   4721  CE2 PHE A 294      83.756  54.021  99.636  1.00  0.00           C
ATOM   4723  C   PHE A 294      89.266  54.541  97.246  1.00  0.00           C
ATOM   4724  O   PHE A 294      90.415  54.710  97.616  1.00  0.00           O
ATOM   4725  N   SER A 295      89.006  54.111  95.996  1.00  0.00           N
ATOM   4727  CA  SER A 295      90.096  53.851  95.066  1.00  0.00           C
ATOM   4729  CB  SER A 295      90.796  52.471  95.296  1.00  0.00           C
ATOM   4732  OG  SER A 295      92.015  52.321  94.546  1.00  0.00           O
ATOM   4734  C   SER A 295      89.595  53.930  93.636  1.00  0.00           C
ATOM   4735  O   SER A 295      88.415  53.741  93.336  1.00  0.00           O
ATOM   4736  N   ASN A 296      90.495  54.241  92.696  1.00  0.00           N
ATOM   4738  CA  ASN A 296      90.186  54.341  91.276  1.00  0.00           C
ATOM   4740  CB  ASN A 296      91.376  54.991  90.536  1.00  0.00           C
ATOM   4743  CG  ASN A 296      91.465  56.491  90.816  1.00  0.00           C
ATOM   4744  OD1 ASN A 296      90.616  57.101  91.466  1.00  0.00           O
ATOM   4745  ND2 ASN A 296      92.514  57.111  90.246  1.00  0.00           N
ATOM   4748  C   ASN A 296      89.915  52.971  90.656  1.00  0.00           C
ATOM   4749  O   ASN A 296      89.156  52.851  89.686  1.00  0.00           O
ATOM   4750  N   ASP A 297      90.535  51.941  91.256  1.00  0.00           N
ATOM   4752  CA  ASP A 297      90.315  50.541  90.976  1.00  0.00           C
ATOM   4754  CB  ASP A 297      91.635  49.741  91.236  1.00  0.00           C
ATOM   4757  CG  ASP A 297      91.565  48.281  90.826  1.00  0.00           C
ATOM   4758  OD1 ASP A 297      90.476  47.861  90.376  1.00  0.00           O
ATOM   4759  OD2 ASP A 297      92.576  47.561  90.996  1.00  0.00           O
ATOM   4760  C   ASP A 297      89.126  50.041  91.806  1.00  0.00           C
ATOM   4761  O   ASP A 297      89.095  50.171  93.026  1.00  0.00           O
ATOM   4762  N   LYS A 298      88.105  49.471  91.136  1.00  0.00           N
ATOM   4764  CA  LYS A 298      86.846  49.081  91.736  1.00  0.00           C
ATOM   4766  CB  LYS A 298      85.865  48.551  90.656  1.00  0.00           C
ATOM   4769  CG  LYS A 298      86.275  47.261  89.896  1.00  0.00           C
ATOM   4772  CD  LYS A 298      85.666  45.960  90.476  1.00  0.00           C
ATOM   4775  CE  LYS A 298      86.086  44.671  89.766  1.00  0.00           C
ATOM   4778  NZ  LYS A 298      85.365  44.521  88.476  1.00  0.00           N
ATOM   4782  C   LYS A 298      87.025  48.061  92.846  1.00  0.00           C
ATOM   4783  O   LYS A 298      86.415  48.161  93.906  1.00  0.00           O
ATOM   4784  N   ILE A 299      87.915  47.061  92.656  1.00  0.00           N
ATOM   4786  CA  ILE A 299      88.166  46.021  93.636  1.00  0.00           C
ATOM   4788  CB  ILE A 299      88.885  44.831  93.026  1.00  0.00           C
ATOM   4790  CG2 ILE A 299      90.355  45.151  92.696  1.00  0.00           C
ATOM   4794  CG1 ILE A 299      88.775  43.581  93.936  1.00  0.00           C
ATOM   4797  CD  ILE A 299      89.206  42.291  93.226  1.00  0.00           C
ATOM   4801  C   ILE A 299      88.855  46.571  94.866  1.00  0.00           C
ATOM   4802  O   ILE A 299      88.566  46.191  95.996  1.00  0.00           O
ATOM   4803  N   GLN A 300      89.775  47.541  94.676  1.00  0.00           N
ATOM   4805  CA  GLN A 300      90.495  48.180  95.756  1.00  0.00           C
ATOM   4807  CB  GLN A 300      91.715  48.971  95.236  1.00  0.00           C
ATOM   4810  CG  GLN A 300      92.845  48.111  94.616  1.00  0.00           C
ATOM   4813  CD  GLN A 300      93.426  47.070  95.586  1.00  0.00           C
ATOM   4814  OE1 GLN A 300      93.005  46.951  96.746  1.00  0.00           O
ATOM   4815  NE2 GLN A 300      94.406  46.281  95.096  1.00  0.00           N
ATOM   4818  C   GLN A 300      89.605  49.051  96.606  1.00  0.00           C
ATOM   4819  O   GLN A 300      89.696  49.081  97.826  1.00  0.00           O
ATOM   4820  N   ALA A 301      88.656  49.731  95.946  1.00  0.00           N
ATOM   4822  CA  ALA A 301      87.576  50.401  96.606  1.00  0.00           C
ATOM   4824  CB  ALA A 301      86.715  51.121  95.546  1.00  0.00           C
ATOM   4828  C   ALA A 301      86.726  49.471  97.456  1.00  0.00           C
ATOM   4829  O   ALA A 301      86.475  49.771  98.616  1.00  0.00           O
ATOM   4830  N   ALA A 302      86.366  48.271  96.936  1.00  0.00           N
ATOM   4832  CA  ALA A 302      85.705  47.191  97.666  1.00  0.00           C
ATOM   4834  CB  ALA A 302      85.355  45.991  96.776  1.00  0.00           C
ATOM   4838  C   ALA A 302      86.495  46.661  98.846  1.00  0.00           C
ATOM   4839  O   ALA A 302      85.955  46.491  99.926  1.00  0.00           O
ATOM   4840  N   ASN A 303      87.805  46.430  98.696  1.00  0.00           N
ATOM   4842  CA  ASN A 303      88.675  46.030  99.796  1.00  0.00           C
ATOM   4844  CB  ASN A 303      90.135  45.911  99.316  1.00  0.00           C
ATOM   4847  CG  ASN A 303      90.326  44.751  98.356  1.00  0.00           C
ATOM   4848  OD1 ASN A 303      89.595  43.751  98.326  1.00  0.00           O
ATOM   4849  ND2 ASN A 303      91.335  44.881  97.466  1.00  0.00           N
ATOM   4852  C   ASN A 303      88.665  47.031 100.936  1.00  0.00           C
ATOM   4853  O   ASN A 303      88.505  46.641 102.086  1.00  0.00           O
ATOM   4854  N   ILE A 304      88.785  48.340 100.626  1.00  0.00           N
ATOM   4856  CA  ILE A 304      88.835  49.411 101.626  1.00  0.00           C
ATOM   4858  CB  ILE A 304      89.195  50.761 101.006  1.00  0.00           C
ATOM   4860  CG2 ILE A 304      89.065  51.901 102.046  1.00  0.00           C
ATOM   4864  CG1 ILE A 304      90.645  50.741 100.456  1.00  0.00           C
ATOM   4867  CD  ILE A 304      90.936  51.861  99.456  1.00  0.00           C
ATOM   4871  C   ILE A 304      87.576  49.481 102.486  1.00  0.00           C
ATOM   4872  O   ILE A 304      87.646  49.631 103.696  1.00  0.00           O
ATOM   4873  N   ILE A 305      86.396  49.311 101.876  1.00  0.00           N
ATOM   4875  CA  ILE A 305      85.105  49.291 102.546  1.00  0.00           C
ATOM   4877  CB  ILE A 305      83.915  49.581 101.636  1.00  0.00           C
ATOM   4879  CG2 ILE A 305      83.965  51.081 101.356  1.00  0.00           C
ATOM   4883  CG1 ILE A 305      83.915  48.741 100.346  1.00  0.00           C
ATOM   4886  CD  ILE A 305      83.124  49.331  99.176  1.00  0.00           C
ATOM   4890  C   ILE A 305      84.866  48.011 103.336  1.00  0.00           C
ATOM   4891  O   ILE A 305      83.975  47.941 104.186  1.00  0.00           O
ATOM   4892  N   ASN A 306      85.675  46.971 103.106  1.00  0.00           N
ATOM   4894  CA  ASN A 306      85.616  45.741 103.866  1.00  0.00           C
ATOM   4896  CB  ASN A 306      85.885  44.511 102.946  1.00  0.00           C
ATOM   4899  CG  ASN A 306      84.866  44.460 101.806  1.00  0.00           C
ATOM   4900  OD1 ASN A 306      83.835  45.141 101.836  1.00  0.00           O
ATOM   4901  ND2 ASN A 306      85.154  43.641 100.776  1.00  0.00           N
ATOM   4904  C   ASN A 306      86.615  45.761 105.016  1.00  0.00           C
ATOM   4905  O   ASN A 306      86.635  44.850 105.836  1.00  0.00           O
ATOM   4906  N   THR A 307      87.445  46.831 105.156  1.00  0.00           N
ATOM   4908  CA  THR A 307      88.326  46.960 106.326  1.00  0.00           C
ATOM   4910  CB  THR A 307      89.676  47.641 106.036  1.00  0.00           C
ATOM   4912  OG1 THR A 307      89.615  49.041 105.846  1.00  0.00           O
ATOM   4914  CG2 THR A 307      90.315  47.061 104.776  1.00  0.00           C
ATOM   4918  C   THR A 307      87.665  47.771 107.426  1.00  0.00           C
ATOM   4919  O   THR A 307      88.156  47.801 108.566  1.00  0.00           O
ATOM   4920  N   MET A 308      86.535  48.431 107.116  1.00  0.00           N
ATOM   4922  CA  MET A 308      86.025  49.531 107.886  1.00  0.00           C
ATOM   4924  CB  MET A 308      86.264  50.881 107.146  1.00  0.00           C
ATOM   4927  CG  MET A 308      85.624  50.981 105.756  1.00  0.00           C
ATOM   4930  SD  MET A 308      86.215  52.361 104.716  1.00  0.00           S
ATOM   4931  CE  MET A 308      85.554  53.670 105.766  1.00  0.00           C
ATOM   4935  C   MET A 308      84.576  49.271 108.186  1.00  0.00           C
ATOM   4936  O   MET A 308      83.925  48.411 107.596  1.00  0.00           O
ATOM   4937  N   THR A 309      84.035  49.961 109.206  1.00  0.00           N
ATOM   4939  CA  THR A 309      82.725  49.710 109.746  1.00  0.00           C
ATOM   4941  CB  THR A 309      82.585  50.041 111.236  1.00  0.00           C
ATOM   4943  OG1 THR A 309      82.935  51.391 111.526  1.00  0.00           O
ATOM   4945  CG2 THR A 309      83.484  49.131 112.086  1.00  0.00           C
ATOM   4949  C   THR A 309      81.685  50.511 108.966  1.00  0.00           C
ATOM   4950  O   THR A 309      81.995  51.481 108.266  1.00  0.00           O
ATOM   4951  N   PRO A 310      80.415  50.171 109.086  1.00  0.00           N
ATOM   4952  CD  PRO A 310      79.985  48.831 109.476  1.00  0.00           C
ATOM   4955  CA  PRO A 310      79.355  50.911 108.426  1.00  0.00           C
ATOM   4957  CB  PRO A 310      78.095  50.081 108.696  1.00  0.00           C
ATOM   4960  CG  PRO A 310      78.616  48.651 108.846  1.00  0.00           C
ATOM   4963  C   PRO A 310      79.195  52.331 108.926  1.00  0.00           C
ATOM   4964  O   PRO A 310      78.555  53.151 108.276  1.00  0.00           O
ATOM   4965  N   GLY A 311      79.755  52.641 110.116  1.00  0.00           N
ATOM   4967  CA  GLY A 311      79.745  53.971 110.696  1.00  0.00           C
ATOM   4970  C   GLY A 311      80.694  54.891 110.006  1.00  0.00           C
ATOM   4971  O   GLY A 311      80.385  56.071 109.796  1.00  0.00           O
ATOM   4972  N   ASP A 312      81.885  54.390 109.606  1.00  0.00           N
ATOM   4974  CA  ASP A 312      82.885  55.221 108.976  1.00  0.00           C
ATOM   4976  CB  ASP A 312      84.315  55.121 109.596  1.00  0.00           C
ATOM   4979  CG  ASP A 312      85.065  53.811 109.416  1.00  0.00           C
ATOM   4980  OD1 ASP A 312      84.465  52.731 109.606  1.00  0.00           O
ATOM   4981  OD2 ASP A 312      86.305  53.871 109.206  1.00  0.00           O
ATOM   4982  C   ASP A 312      82.865  55.111 107.466  1.00  0.00           C
ATOM   4983  O   ASP A 312      83.296  56.041 106.796  1.00  0.00           O
ATOM   4984  N   VAL A 313      82.215  54.091 106.836  1.00  0.00           N
ATOM   4986  CA  VAL A 313      81.766  54.301 105.446  1.00  0.00           C
ATOM   4988  CB  VAL A 313      81.275  53.091 104.646  1.00  0.00           C
ATOM   4990  CG1 VAL A 313      82.295  51.951 104.746  1.00  0.00           C
ATOM   4994  CG2 VAL A 313      79.874  52.621 105.056  1.00  0.00           C
ATOM   4998  C   VAL A 313      80.745  55.421 105.366  1.00  0.00           C
ATOM   4999  O   VAL A 313      80.865  56.300 104.516  1.00  0.00           O
ATOM   5000  N   TYR A 314      79.766  55.491 106.306  1.00  0.00           N
ATOM   5002  CA  TYR A 314      78.835  56.601 106.376  1.00  0.00           C
ATOM   5004  CB  TYR A 314      77.785  56.311 107.506  1.00  0.00           C
ATOM   5007  CG  TYR A 314      76.804  57.451 107.686  1.00  0.00           C
ATOM   5008  CD1 TYR A 314      75.565  57.441 107.046  1.00  0.00           C
ATOM   5010  CE1 TYR A 314      74.705  58.541 107.136  1.00  0.00           C
ATOM   5012  CZ  TYR A 314      75.096  59.671 107.866  1.00  0.00           C
ATOM   5013  OH  TYR A 314      74.306  60.820 107.876  1.00  0.00           O
ATOM   5015  CD2 TYR A 314      77.156  58.561 108.476  1.00  0.00           C
ATOM   5017  CE2 TYR A 314      76.315  59.681 108.546  1.00  0.00           C
ATOM   5019  C   TYR A 314      79.536  57.951 106.556  1.00  0.00           C
ATOM   5020  O   TYR A 314      79.245  58.921 105.856  1.00  0.00           O
ATOM   5021  N   GLN A 315      80.516  58.011 107.476  1.00  0.00           N
ATOM   5023  CA  GLN A 315      81.335  59.191 107.706  1.00  0.00           C
ATOM   5025  CB  GLN A 315      82.275  58.921 108.906  1.00  0.00           C
ATOM   5028  CG  GLN A 315      83.026  60.131 109.506  1.00  0.00           C
ATOM   5031  CD  GLN A 315      84.195  60.591 108.626  1.00  0.00           C
ATOM   5032  OE1 GLN A 315      84.936  59.811 108.026  1.00  0.00           O
ATOM   5033  NE2 GLN A 315      84.385  61.921 108.556  1.00  0.00           N
ATOM   5036  C   GLN A 315      82.135  59.611 106.466  1.00  0.00           C
ATOM   5037  O   GLN A 315      82.135  60.781 106.076  1.00  0.00           O
ATOM   5038  N   THR A 316      82.785  58.641 105.776  1.00  0.00           N
ATOM   5040  CA  THR A 316      83.525  58.861 104.546  1.00  0.00           C
ATOM   5042  CB  THR A 316      84.276  57.621 104.056  1.00  0.00           C
ATOM   5044  OG1 THR A 316      85.415  57.441 104.876  1.00  0.00           O
ATOM   5046  CG2 THR A 316      84.826  57.781 102.626  1.00  0.00           C
ATOM   5050  C   THR A 316      82.696  59.401 103.416  1.00  0.00           C
ATOM   5051  O   THR A 316      83.016  60.421 102.826  1.00  0.00           O
ATOM   5052  N   LEU A 317      81.544  58.771 103.116  1.00  0.00           N
ATOM   5054  CA  LEU A 317      80.645  59.241 102.086  1.00  0.00           C
ATOM   5056  CB  LEU A 317      79.556  58.191 101.746  1.00  0.00           C
ATOM   5059  CG  LEU A 317      80.046  57.011 100.856  1.00  0.00           C
ATOM   5061  CD1 LEU A 317      80.896  55.951 101.556  1.00  0.00           C
ATOM   5065  CD2 LEU A 317      78.855  56.281 100.236  1.00  0.00           C
ATOM   5069  C   LEU A 317      80.055  60.621 102.396  1.00  0.00           C
ATOM   5070  O   LEU A 317      80.035  61.511 101.556  1.00  0.00           O
ATOM   5071  N   THR A 318      79.646  60.840 103.666  1.00  0.00           N
ATOM   5073  CA  THR A 318      79.175  62.111 104.206  1.00  0.00           C
ATOM   5075  CB  THR A 318      78.616  61.981 105.636  1.00  0.00           C
ATOM   5077  OG1 THR A 318      77.485  61.121 105.656  1.00  0.00           O
ATOM   5079  CG2 THR A 318      78.065  63.301 106.176  1.00  0.00           C
ATOM   5083  C   THR A 318      80.236  63.221 104.166  1.00  0.00           C
ATOM   5084  O   THR A 318      79.936  64.380 103.936  1.00  0.00           O
ATOM   5085  N   THR A 319      81.525  62.891 104.396  1.00  0.00           N
ATOM   5087  CA  THR A 319      82.596  63.901 104.466  1.00  0.00           C
ATOM   5089  CB  THR A 319      83.656  63.640 105.566  1.00  0.00           C
ATOM   5091  OG1 THR A 319      84.346  64.820 105.946  1.00  0.00           O
ATOM   5093  CG2 THR A 319      84.745  62.631 105.186  1.00  0.00           C
ATOM   5097  C   THR A 319      83.256  64.100 103.116  1.00  0.00           C
ATOM   5098  O   THR A 319      83.475  65.240 102.716  1.00  0.00           O
ATOM   5099  N   ARG A 320      83.586  63.021 102.386  1.00  0.00           N
ATOM   5101  CA  ARG A 320      84.595  63.091 101.346  1.00  0.00           C
ATOM   5103  CB  ARG A 320      85.605  61.921 101.506  1.00  0.00           C
ATOM   5106  CG  ARG A 320      86.825  61.981 100.546  1.00  0.00           C
ATOM   5109  CD  ARG A 320      87.826  60.840 100.666  1.00  0.00           C
ATOM   5112  NE  ARG A 320      88.535  60.951 101.986  1.00  0.00           N
ATOM   5114  CZ  ARG A 320      89.805  61.311 102.106  1.00  0.00           C
ATOM   5115  NH1 ARG A 320      90.526  61.811 101.116  1.00  0.00           N
ATOM   5118  NH2 ARG A 320      90.456  61.100 103.236  1.00  0.00           N
ATOM   5121  C   ARG A 320      83.986  63.031  99.956  1.00  0.00           C
ATOM   5122  O   ARG A 320      84.655  63.411  98.996  1.00  0.00           O
ATOM   5123  N   HIS A 321      82.725  62.581  99.776  1.00  0.00           N
ATOM   5125  CA  HIS A 321      82.186  62.350  98.436  1.00  0.00           C
ATOM   5127  CB  HIS A 321      80.756  61.741  98.416  1.00  0.00           C
ATOM   5130  ND1 HIS A 321      79.976  61.890  96.006  1.00  0.00           N
ATOM   5131  CG  HIS A 321      80.376  61.121  97.086  1.00  0.00           C
ATOM   5132  CE1 HIS A 321      79.725  61.030  95.046  1.00  0.00           C
ATOM   5134  NE2 HIS A 321      79.906  59.761  95.446  1.00  0.00           N
ATOM   5136  CD2 HIS A 321      80.315  59.801  96.756  1.00  0.00           C
ATOM   5138  C   HIS A 321      82.215  63.631  97.586  1.00  0.00           C
ATOM   5139  O   HIS A 321      81.855  64.680  98.116  1.00  0.00           O
ATOM   5140  N   PRO A 322      82.654  63.621  96.326  1.00  0.00           N
ATOM   5141  CD  PRO A 322      83.436  62.501  95.776  1.00  0.00           C
ATOM   5144  CA  PRO A 322      82.945  64.861  95.606  1.00  0.00           C
ATOM   5146  CB  PRO A 322      83.436  64.351  94.246  1.00  0.00           C
ATOM   5149  CG  PRO A 322      84.195  63.061  94.576  1.00  0.00           C
ATOM   5152  C   PRO A 322      81.796  65.820  95.416  1.00  0.00           C
ATOM   5153  O   PRO A 322      82.036  67.020  95.306  1.00  0.00           O
ATOM   5154  N   SER A 323      80.546  65.321  95.356  1.00  0.00           N
ATOM   5156  CA  SER A 323      79.366  66.151  95.226  1.00  0.00           C
ATOM   5158  CB  SER A 323      78.215  65.430  94.466  1.00  0.00           C
ATOM   5161  OG  SER A 323      77.025  66.210  94.326  1.00  0.00           O
ATOM   5163  C   SER A 323      78.936  66.651  96.586  1.00  0.00           C
ATOM   5164  O   SER A 323      78.855  65.930  97.576  1.00  0.00           O
ATOM   5165  N   ALA A 324      78.635  67.951  96.686  1.00  0.00           N
ATOM   5167  CA  ALA A 324      77.975  68.511  97.836  1.00  0.00           C
ATOM   5169  CB  ALA A 324      77.925  70.030  97.616  1.00  0.00           C
ATOM   5173  C   ALA A 324      76.576  67.921  98.086  1.00  0.00           C
ATOM   5174  O   ALA A 324      76.205  67.651  99.226  1.00  0.00           O
ATOM   5175  N   GLU A 325      75.796  67.691  97.006  1.00  0.00           N
ATOM   5177  CA  GLU A 325      74.455  67.131  97.056  1.00  0.00           C
ATOM   5179  CB  GLU A 325      73.866  67.081  95.616  1.00  0.00           C
ATOM   5182  CG  GLU A 325      72.406  66.600  95.446  1.00  0.00           C
ATOM   5185  CD  GLU A 325      71.995  66.911  94.016  1.00  0.00           C
ATOM   5186  OE1 GLU A 325      72.326  66.091  93.126  1.00  0.00           O
ATOM   5187  OE2 GLU A 325      71.455  68.031  93.776  1.00  0.00           O
ATOM   5188  C   GLU A 325      74.396  65.741  97.646  1.00  0.00           C
ATOM   5189  O   GLU A 325      73.624  65.490  98.576  1.00  0.00           O
ATOM   5190  N   SER A 326      75.265  64.820  97.166  1.00  0.00           N
ATOM   5192  CA  SER A 326      75.326  63.441  97.616  1.00  0.00           C
ATOM   5194  CB  SER A 326      76.315  62.611  96.766  1.00  0.00           C
ATOM   5197  OG  SER A 326      77.625  63.130  96.906  1.00  0.00           O
ATOM   5199  C   SER A 326      75.675  63.281  99.106  1.00  0.00           C
ATOM   5200  O   SER A 326      75.085  62.471  99.816  1.00  0.00           O
ATOM   5201  N   ARG A 327      76.626  64.100  99.606  1.00  0.00           N
ATOM   5203  CA  ARG A 327      76.944  64.221 101.026  1.00  0.00           C
ATOM   5205  CB  ARG A 327      78.054  65.291 101.226  1.00  0.00           C
ATOM   5208  CG  ARG A 327      79.436  64.920 100.666  1.00  0.00           C
ATOM   5211  CD  ARG A 327      80.456  66.070 100.656  1.00  0.00           C
ATOM   5214  NE  ARG A 327      80.736  66.460 102.066  1.00  0.00           N
ATOM   5216  CZ  ARG A 327      80.186  67.481 102.716  1.00  0.00           C
ATOM   5217  NH1 ARG A 327      79.255  68.210 102.176  1.00  0.00           N
ATOM   5220  NH2 ARG A 327      80.526  67.680 103.976  1.00  0.00           N
ATOM   5223  C   ARG A 327      75.775  64.661 101.886  1.00  0.00           C
ATOM   5224  O   ARG A 327      75.495  64.130 102.956  1.00  0.00           O
ATOM   5225  N   ARG A 328      75.025  65.671 101.416  1.00  0.00           N
ATOM   5227  CA  ARG A 328      73.805  66.100 102.056  1.00  0.00           C
ATOM   5229  CB  ARG A 328      73.315  67.420 101.416  1.00  0.00           C
ATOM   5232  CG  ARG A 328      74.165  68.640 101.806  1.00  0.00           C
ATOM   5235  CD  ARG A 328      74.095  69.071 103.276  1.00  0.00           C
ATOM   5238  NE  ARG A 328      72.765  69.691 103.576  1.00  0.00           N
ATOM   5240  CZ  ARG A 328      71.725  69.051 104.086  1.00  0.00           C
ATOM   5241  NH1 ARG A 328      71.665  67.750 104.226  1.00  0.00           N
ATOM   5244  NH2 ARG A 328      70.696  69.761 104.506  1.00  0.00           N
ATOM   5247  C   ARG A 328      72.715  65.041 102.056  1.00  0.00           C
ATOM   5248  O   ARG A 328      72.035  64.811 103.056  1.00  0.00           O
ATOM   5249  N   TYR A 329      72.596  64.380 100.896  1.00  0.00           N
ATOM   5251  CA  TYR A 329      71.646  63.361 100.536  1.00  0.00           C
ATOM   5253  CB  TYR A 329      71.865  63.021  99.036  1.00  0.00           C
ATOM   5256  CG  TYR A 329      70.945  61.971  98.516  1.00  0.00           C
ATOM   5257  CD1 TYR A 329      71.346  60.631  98.386  1.00  0.00           C
ATOM   5259  CE1 TYR A 329      70.445  59.681  97.876  1.00  0.00           C
ATOM   5261  CZ  TYR A 329      69.155  60.071  97.546  1.00  0.00           C
ATOM   5262  OH  TYR A 329      68.275  59.151  96.996  1.00  0.00           O
ATOM   5264  CD2 TYR A 329      69.656  62.350  98.126  1.00  0.00           C
ATOM   5266  CE2 TYR A 329      68.756  61.401  97.666  1.00  0.00           C
ATOM   5268  C   TYR A 329      71.705  62.121 101.416  1.00  0.00           C
ATOM   5269  O   TYR A 329      70.665  61.631 101.836  1.00  0.00           O
ATOM   5270  N   LEU A 330      72.915  61.631 101.746  1.00  0.00           N
ATOM   5272  CA  LEU A 330      73.095  60.461 102.586  1.00  0.00           C
ATOM   5274  CB  LEU A 330      74.586  60.071 102.706  1.00  0.00           C
ATOM   5277  CG  LEU A 330      74.855  58.751 103.456  1.00  0.00           C
ATOM   5279  CD1 LEU A 330      74.126  57.550 102.836  1.00  0.00           C
ATOM   5283  CD2 LEU A 330      76.355  58.441 103.516  1.00  0.00           C
ATOM   5287  C   LEU A 330      72.465  60.611 103.956  1.00  0.00           C
ATOM   5288  O   LEU A 330      71.806  59.691 104.446  1.00  0.00           O
ATOM   5289  N   TYR A 331      72.596  61.791 104.616  1.00  0.00           N
ATOM   5291  CA  TYR A 331      71.876  62.031 105.856  1.00  0.00           C
ATOM   5293  CB  TYR A 331      72.315  63.381 106.496  1.00  0.00           C
ATOM   5296  CG  TYR A 331      71.576  63.651 107.776  1.00  0.00           C
ATOM   5297  CD1 TYR A 331      70.345  64.331 107.776  1.00  0.00           C
ATOM   5299  CE1 TYR A 331      69.595  64.451 108.956  1.00  0.00           C
ATOM   5301  CZ  TYR A 331      70.105  63.920 110.146  1.00  0.00           C
ATOM   5302  OH  TYR A 331      69.365  64.051 111.326  1.00  0.00           O
ATOM   5304  CD2 TYR A 331      72.065  63.130 108.986  1.00  0.00           C
ATOM   5306  CE2 TYR A 331      71.335  63.261 110.166  1.00  0.00           C
ATOM   5308  C   TYR A 331      70.355  61.960 105.656  1.00  0.00           C
ATOM   5309  O   TYR A 331      69.646  61.291 106.406  1.00  0.00           O
ATOM   5310  N   LYS A 332      69.866  62.651 104.616  1.00  0.00           N
ATOM   5312  CA  LYS A 332      68.455  62.850 104.336  1.00  0.00           C
ATOM   5314  CB  LYS A 332      68.256  63.820 103.136  1.00  0.00           C
ATOM   5317  CG  LYS A 332      68.595  65.291 103.466  1.00  0.00           C
ATOM   5320  CD  LYS A 332      67.646  65.871 104.526  1.00  0.00           C
ATOM   5323  CE  LYS A 332      67.775  67.371 104.796  1.00  0.00           C
ATOM   5326  NZ  LYS A 332      66.535  67.921 105.386  1.00  0.00           N
ATOM   5330  C   LYS A 332      67.686  61.571 104.106  1.00  0.00           C
ATOM   5331  O   LYS A 332      66.616  61.351 104.656  1.00  0.00           O
ATOM   5332  N   VAL A 333      68.266  60.671 103.316  1.00  0.00           N
ATOM   5334  CA  VAL A 333      67.625  59.401 103.076  1.00  0.00           C
ATOM   5336  CB  VAL A 333      68.115  58.881 101.746  1.00  0.00           C
ATOM   5338  CG1 VAL A 333      69.555  58.401 101.806  1.00  0.00           C
ATOM   5342  CG2 VAL A 333      67.195  57.771 101.236  1.00  0.00           C
ATOM   5346  C   VAL A 333      67.815  58.381 104.206  1.00  0.00           C
ATOM   5347  O   VAL A 333      66.876  57.680 104.586  1.00  0.00           O
ATOM   5348  N   ASN A 334      69.006  58.320 104.876  1.00  0.00           N
ATOM   5350  CA  ASN A 334      69.245  57.441 106.016  1.00  0.00           C
ATOM   5352  CB  ASN A 334      70.745  57.461 106.466  1.00  0.00           C
ATOM   5355  CG  ASN A 334      71.124  56.511 107.626  1.00  0.00           C
ATOM   5356  OD1 ASN A 334      70.506  55.491 107.936  1.00  0.00           O
ATOM   5357  ND2 ASN A 334      72.226  56.871 108.336  1.00  0.00           N
ATOM   5360  C   ASN A 334      68.305  57.791 107.156  1.00  0.00           C
ATOM   5361  O   ASN A 334      67.756  56.941 107.836  1.00  0.00           O
ATOM   5362  N   THR A 335      68.115  59.111 107.396  1.00  0.00           N
ATOM   5364  CA  THR A 335      67.195  59.621 108.406  1.00  0.00           C
ATOM   5366  CB  THR A 335      67.445  61.100 108.726  1.00  0.00           C
ATOM   5368  OG1 THR A 335      67.175  61.391 110.076  1.00  0.00           O
ATOM   5370  CG2 THR A 335      66.695  62.140 107.876  1.00  0.00           C
ATOM   5374  C   THR A 335      65.756  59.291 108.066  1.00  0.00           C
ATOM   5375  O   THR A 335      65.055  58.670 108.856  1.00  0.00           O
ATOM   5376  N   ALA A 336      65.326  59.581 106.806  1.00  0.00           N
ATOM   5378  CA  ALA A 336      63.976  59.320 106.356  1.00  0.00           C
ATOM   5380  CB  ALA A 336      63.815  59.801 104.896  1.00  0.00           C
ATOM   5384  C   ALA A 336      63.596  57.851 106.466  1.00  0.00           C
ATOM   5385  O   ALA A 336      62.525  57.491 106.946  1.00  0.00           O
ATOM   5386  N   GLN A 337      64.506  56.941 106.076  1.00  0.00           N
ATOM   5388  CA  GLN A 337      64.175  55.541 106.036  1.00  0.00           C
ATOM   5390  CB  GLN A 337      65.215  54.731 105.226  1.00  0.00           C
ATOM   5393  CG  GLN A 337      66.455  54.221 105.986  1.00  0.00           C
ATOM   5396  CD  GLN A 337      67.076  53.051 105.246  1.00  0.00           C
ATOM   5397  OE1 GLN A 337      68.235  53.111 104.836  1.00  0.00           O
ATOM   5398  NE2 GLN A 337      66.335  51.921 105.106  1.00  0.00           N
ATOM   5401  C   GLN A 337      64.015  54.961 107.436  1.00  0.00           C
ATOM   5402  O   GLN A 337      63.295  53.991 107.606  1.00  0.00           O
ATOM   5403  N   LYS A 338      64.665  55.531 108.476  1.00  0.00           N
ATOM   5405  CA  LYS A 338      64.495  55.131 109.856  1.00  0.00           C
ATOM   5407  CB  LYS A 338      65.425  55.881 110.826  1.00  0.00           C
ATOM   5410  CG  LYS A 338      66.915  55.551 110.756  1.00  0.00           C
ATOM   5413  CD  LYS A 338      67.695  56.521 111.666  1.00  0.00           C
ATOM   5416  CE  LYS A 338      69.205  56.300 111.646  1.00  0.00           C
ATOM   5419  NZ  LYS A 338      69.866  57.061 112.736  1.00  0.00           N
ATOM   5423  C   LYS A 338      63.065  55.281 110.366  1.00  0.00           C
ATOM   5424  O   LYS A 338      62.585  54.421 111.116  1.00  0.00           O
ATOM   5425  N   SER A 339      62.355  56.351 109.966  1.00  0.00           N
ATOM   5427  CA  SER A 339      60.896  56.451 110.126  1.00  0.00           C
ATOM   5429  CB  SER A 339      60.315  57.781 109.566  1.00  0.00           C
ATOM   5432  OG  SER A 339      60.756  58.921 110.326  1.00  0.00           O
ATOM   5434  C   SER A 339      60.155  55.291 109.456  1.00  0.00           C
ATOM   5435  O   SER A 339      59.265  54.681 110.026  1.00  0.00           O
ATOM   5436  N   TYR A 340      60.576  54.901 108.236  1.00  0.00           N
ATOM   5438  CA  TYR A 340      59.896  53.921 107.416  1.00  0.00           C
ATOM   5440  CB  TYR A 340      60.215  54.191 105.906  1.00  0.00           C
ATOM   5443  CG  TYR A 340      59.605  55.451 105.366  1.00  0.00           C
ATOM   5444  CD1 TYR A 340      58.215  55.491 105.176  1.00  0.00           C
ATOM   5446  CE1 TYR A 340      57.605  56.551 104.496  1.00  0.00           C
ATOM   5448  CZ  TYR A 340      58.386  57.631 104.036  1.00  0.00           C
ATOM   5449  OH  TYR A 340      57.785  58.691 103.336  1.00  0.00           O
ATOM   5451  CD2 TYR A 340      60.375  56.521 104.856  1.00  0.00           C
ATOM   5453  CE2 TYR A 340      59.766  57.611 104.226  1.00  0.00           C
ATOM   5455  C   TYR A 340      60.275  52.451 107.706  1.00  0.00           C
ATOM   5456  O   TYR A 340      59.925  51.571 106.926  1.00  0.00           O
ATOM   5457  N   ARG A 341      60.985  52.101 108.806  1.00  0.00           N
ATOM   5459  CA  ARG A 341      61.325  50.701 109.076  1.00  0.00           C
ATOM   5461  CB  ARG A 341      62.745  50.491 109.676  1.00  0.00           C
ATOM   5464  CG  ARG A 341      63.885  51.230 108.966  1.00  0.00           C
ATOM   5467  CD  ARG A 341      65.245  50.871 109.556  1.00  0.00           C
ATOM   5470  NE  ARG A 341      66.275  51.631 108.756  1.00  0.00           N
ATOM   5472  CZ  ARG A 341      67.455  51.981 109.236  1.00  0.00           C
ATOM   5473  NH1 ARG A 341      67.805  51.851 110.486  1.00  0.00           N
ATOM   5476  NH2 ARG A 341      68.396  52.381 108.416  1.00  0.00           N
ATOM   5479  C   ARG A 341      60.405  50.121 110.126  1.00  0.00           C
ATOM   5480  O   ARG A 341      60.635  49.051 110.696  1.00  0.00           O
ATOM   5481  N   ARG A 342      59.335  50.831 110.486  1.00  0.00           N
ATOM   5483  CA  ARG A 342      58.516  50.430 111.606  1.00  0.00           C
ATOM   5485  CB  ARG A 342      58.815  51.261 112.866  1.00  0.00           C
ATOM   5488  CG  ARG A 342      58.006  50.801 114.086  1.00  0.00           C
ATOM   5491  CD  ARG A 342      58.175  49.291 114.386  1.00  0.00           C
ATOM   5494  NE  ARG A 342      57.235  48.891 115.476  1.00  0.00           N
ATOM   5496  CZ  ARG A 342      57.455  49.191 116.746  1.00  0.00           C
ATOM   5497  NH1 ARG A 342      58.456  49.941 117.116  1.00  0.00           N
ATOM   5500  NH2 ARG A 342      56.675  48.691 117.676  1.00  0.00           N
ATOM   5503  C   ARG A 342      57.065  50.541 111.246  1.00  0.00           C
ATOM   5504  O   ARG A 342      56.525  51.631 111.126  1.00  0.00           O
ATOM   5505  N   ARG A 343      56.405  49.390 111.066  1.00  0.00           N
ATOM   5507  CA  ARG A 343      55.116  49.281 110.426  1.00  0.00           C
ATOM   5509  CB  ARG A 343      55.265  48.381 109.156  1.00  0.00           C
ATOM   5512  CG  ARG A 343      55.975  47.041 109.436  1.00  0.00           C
ATOM   5515  CD  ARG A 343      56.045  46.001 108.316  1.00  0.00           C
ATOM   5518  NE  ARG A 343      54.685  45.851 107.736  1.00  0.00           N
ATOM   5520  CZ  ARG A 343      54.345  46.081 106.466  1.00  0.00           C
ATOM   5521  NH1 ARG A 343      55.205  46.401 105.526  1.00  0.00           N
ATOM   5524  NH2 ARG A 343      53.065  46.001 106.166  1.00  0.00           N
ATOM   5527  C   ARG A 343      54.035  48.751 111.396  1.00  0.00           C
ATOM   5528  OT1 ARG A 343      52.826  48.851 111.046  1.00  0.00           O
ATOM   5529  OT2 ARG A 343      54.365  48.241 112.506  1.00  0.00           O
ATOM   5530  NH3 POPEB 344      51.665 112.180  73.366  1.00  0.00           N
ATOM   5534  C12 POPEB 344      50.545 113.001  73.966  1.00  0.00           C
ATOM   5537  C11 POPEB 344      49.846 112.271  75.136  1.00  0.00           C
ATOM   5540  P   POPEB 344      47.385 113.141  74.836  1.00  0.00           P
ATOM   5541  O13 POPEB 344      47.165 114.570  74.536  1.00  0.00           O
ATOM   5542  O14 POPEB 344      46.315 112.381  75.516  1.00  0.00           O
ATOM   5543  O11 POPEB 344      47.765 112.420  73.486  1.00  0.00           O
ATOM   5544  O12 POPEB 344      48.745 113.021  75.666  1.00  0.00           O
ATOM   5545  C1  POPEB 344      47.085 111.371  72.826  1.00  0.00           C
ATOM   5548  C2  POPEB 344      46.445 111.891  71.506  1.00  0.00           C
ATOM   5550  O21 POPEB 344      46.166 110.861  70.526  1.00  0.00           O
ATOM   5551  C21 POPEB 344      45.326 109.911  70.876  1.00  0.00           C
ATOM   5552  O22 POPEB 344      44.855 109.721  71.986  1.00  0.00           O
ATOM   5553  C22 POPEB 344      44.916 109.160  69.616  1.00  0.00           C
ATOM   5556  C3  POPEB 344      47.336 112.971  70.816  1.00  0.00           C
ATOM   5559  O31 POPEB 344      46.785 113.320  69.516  1.00  0.00           O
ATOM   5560  C31 POPEB 344      46.535 114.581  69.256  1.00  0.00           C
ATOM   5561  O32 POPEB 344      46.806 115.541  69.956  1.00  0.00           O
ATOM   5562  C32 POPEB 344      45.805 114.640  67.916  1.00  0.00           C
ATOM   5565  C23 POPEB 344      44.105 107.861  69.806  1.00  0.00           C
ATOM   5568  C24 POPEB 344      43.125 107.560  68.656  1.00  0.00           C
ATOM   5571  C25 POPEB 344      43.596 107.850  67.206  1.00  0.00           C
ATOM   5574  C26 POPEB 344      44.916 107.201  66.746  1.00  0.00           C
ATOM   5577  C27 POPEB 344      45.046 107.261  65.206  1.00  0.00           C
ATOM   5580  C28 POPEB 344      46.265 106.520  64.616  1.00  0.00           C
ATOM   5583  C29 POPEB 344      45.985 106.121  63.186  1.00  0.00           C
ATOM   5585 0C21 POPEB 344      46.815 106.141  62.126  1.00  0.00           C
ATOM   5587 1C21 POPEB 344      48.256 106.581  62.086  1.00  0.00           C
ATOM   5590 2C21 POPEB 344      48.675 107.210  60.746  1.00  0.00           C
ATOM   5593 3C21 POPEB 344      48.605 106.240  59.556  1.00  0.00           C
ATOM   5596 4C21 POPEB 344      49.315 106.771  58.306  1.00  0.00           C
ATOM   5599 5C21 POPEB 344      49.065 105.910  57.056  1.00  0.00           C
ATOM   5602 6C21 POPEB 344      49.056 106.751  55.776  1.00  0.00           C
ATOM   5605 7C21 POPEB 344      48.745 105.951  54.506  1.00  0.00           C
ATOM   5608 8C21 POPEB 344      48.646 106.821  53.246  1.00  0.00           C
ATOM   5612  C33 POPEB 344      45.345 116.070  67.546  1.00  0.00           C
ATOM   5615  C34 POPEB 344      45.005 116.180  66.056  1.00  0.00           C
ATOM   5618  C35 POPEB 344      43.976 115.141  65.586  1.00  0.00           C
ATOM   5621  C36 POPEB 344      44.615 114.081  64.696  1.00  0.00           C
ATOM   5624  C37 POPEB 344      43.755 112.820  64.556  1.00  0.00           C
ATOM   5627  C38 POPEB 344      44.285 111.861  63.486  1.00  0.00           C
ATOM   5630  C39 POPEB 344      44.186 112.401  62.056  1.00  0.00           C
ATOM   5633 0C31 POPEB 344      44.625 111.341  61.046  1.00  0.00           C
ATOM   5636 1C31 POPEB 344      44.455 111.730  59.576  1.00  0.00           C
ATOM   5639 2C31 POPEB 344      45.145 110.721  58.646  1.00  0.00           C
ATOM   5642 3C31 POPEB 344      44.846 109.271  59.046  1.00  0.00           C
ATOM   5645 4C31 POPEB 344      45.226 108.221  57.996  1.00  0.00           C
ATOM   5648 5C31 POPEB 344      44.615 106.861  58.336  1.00  0.00           C
ATOM   5651 6C31 POPEB 344      44.815 105.791  57.266  1.00  0.00           C
ATOM   5655  NH3 POPEC 345     117.415  74.771  28.566  1.00  0.00           N
ATOM   5659  C12 POPEC 345     116.385  73.680  28.436  1.00  0.00           C
ATOM   5662  C11 POPEC 345     116.695  72.521  29.396  1.00  0.00           C
ATOM   5665  P   POPEC 345     114.696  70.841  28.976  1.00  0.00           P
ATOM   5666  O13 POPEC 345     113.855  71.761  28.186  1.00  0.00           O
ATOM   5667  O14 POPEC 345     114.665  69.401  28.616  1.00  0.00           O
ATOM   5668  O11 POPEC 345     114.416  71.051  30.526  1.00  0.00           O
ATOM   5669  O12 POPEC 345     116.195  71.311  28.856  1.00  0.00           O
ATOM   5670  C1  POPEC 345     114.845  70.030  31.436  1.00  0.00           C
ATOM   5673  C2  POPEC 345     114.385  70.371  32.866  1.00  0.00           C
ATOM   5675  O21 POPEC 345     114.626  69.201  33.666  1.00  0.00           O
ATOM   5676  C21 POPEC 345     114.734  69.191  34.996  1.00  0.00           C
ATOM   5677  O22 POPEC 345     114.615  68.180  35.666  1.00  0.00           O
ATOM   5678  C22 POPEC 345     115.096  70.551  35.636  1.00  0.00           C
ATOM   5681  C3  POPEC 345     112.876  70.770  32.856  1.00  0.00           C
ATOM   5684  O31 POPEC 345     112.385  71.051  34.176  1.00  0.00           O
ATOM   5685  C31 POPEC 345     111.346  70.380  34.626  1.00  0.00           C
ATOM   5686  O32 POPEC 345     110.656  69.591  34.006  1.00  0.00           O
ATOM   5687  C32 POPEC 345     111.124  70.741  36.086  1.00  0.00           C
ATOM   5690  C23 POPEC 345     115.396  70.481  37.166  1.00  0.00           C
ATOM   5693  C24 POPEC 345     115.055  71.781  37.926  1.00  0.00           C
ATOM   5696  C25 POPEC 345     115.605  71.750  39.356  1.00  0.00           C
ATOM   5699  C26 POPEC 345     115.205  72.951  40.226  1.00  0.00           C
ATOM   5702  C27 POPEC 345     115.845  72.880  41.626  1.00  0.00           C
ATOM   5705  C28 POPEC 345     115.326  73.901  42.666  1.00  0.00           C
ATOM   5708  C29 POPEC 345     116.076  75.201  42.686  1.00  0.00           C
ATOM   5710 0C21 POPEC 345     115.845  76.251  43.506  1.00  0.00           C
ATOM   5712 1C21 POPEC 345     114.795  76.411  44.586  1.00  0.00           C
ATOM   5715 2C21 POPEC 345     114.565  75.240  45.586  1.00  0.00           C
ATOM   5718 3C21 POPEC 345     114.515  75.621  47.086  1.00  0.00           C
ATOM   5721 4C21 POPEC 345     113.566  76.771  47.436  1.00  0.00           C
ATOM   5724 5C21 POPEC 345     113.275  76.880  48.946  1.00  0.00           C
ATOM   5727 6C21 POPEC 345     112.275  75.820  49.436  1.00  0.00           C
ATOM   5730 7C21 POPEC 345     111.885  75.981  50.906  1.00  0.00           C
ATOM   5733 8C21 POPEC 345     110.605  75.240  51.286  1.00  0.00           C
ATOM   5737  C33 POPEC 345     111.425  69.541  36.996  1.00  0.00           C
ATOM   5740  C34 POPEC 345     111.066  69.831  38.456  1.00  0.00           C
ATOM   5743  C35 POPEC 345     111.965  69.060  39.426  1.00  0.00           C
ATOM   5746  C36 POPEC 345     111.635  69.411  40.876  1.00  0.00           C
ATOM   5749  C37 POPEC 345     112.794  69.161  41.846  1.00  0.00           C
ATOM   5752  C38 POPEC 345     112.465  69.731  43.226  1.00  0.00           C
ATOM   5755  C39 POPEC 345     113.686  69.911  44.146  1.00  0.00           C
ATOM   5758 0C31 POPEC 345     113.365  70.820  45.346  1.00  0.00           C
ATOM   5761 1C31 POPEC 345     112.395  70.180  46.356  1.00  0.00           C
ATOM   5764 2C31 POPEC 345     111.706  71.191  47.286  1.00  0.00           C
ATOM   5767 3C31 POPEC 345     112.646  72.081  48.106  1.00  0.00           C
ATOM   5770 4C31 POPEC 345     113.665  71.320  48.966  1.00  0.00           C
ATOM   5773 5C31 POPEC 345     114.406  72.241  49.946  1.00  0.00           C
ATOM   5776 6C31 POPEC 345     115.596  71.560  50.616  1.00  0.00           C
ATOM   5780  NH3 POPED 346       6.735  15.151  26.796  1.00  0.00           N
ATOM   5784  C12 POPED 346       8.205  14.891  27.026  1.00  0.00           C
ATOM   5787  C11 POPED 346       9.015  16.171  27.266  1.00  0.00           C
ATOM   5790  P   POPED 346      11.455  16.901  27.906  1.00  0.00           P
ATOM   5791  O13 POPED 346      12.655  16.181  28.376  1.00  0.00           O
ATOM   5792  O14 POPED 346      11.595  17.901  26.826  1.00  0.00           O
ATOM   5793  O11 POPED 346      10.825  17.631  29.156  1.00  0.00           O
ATOM   5794  O12 POPED 346      10.365  15.831  27.536  1.00  0.00           O
ATOM   5795  C1  POPED 346      11.575  18.541  29.976  1.00  0.00           C
ATOM   5798  C2  POPED 346      11.765  18.000  31.426  1.00  0.00           C
ATOM   5800  O21 POPED 346      13.095  17.501  31.516  1.00  0.00           O
ATOM   5801  C21 POPED 346      13.845  17.571  32.626  1.00  0.00           C
ATOM   5802  O22 POPED 346      14.985  17.141  32.646  1.00  0.00           O
ATOM   5803  C22 POPED 346      13.245  18.251  33.876  1.00  0.00           C
ATOM   5806  C3  POPED 346      10.705  16.901  31.806  1.00  0.00           C
ATOM   5809  O31 POPED 346      11.305  15.751  32.436  1.00  0.00           O
ATOM   5810  C31 POPED 346      11.125  15.631  33.736  1.00  0.00           C
ATOM   5811  O32 POPED 346      10.485  16.401  34.446  1.00  0.00           O
ATOM   5812  C32 POPED 346      11.995  14.471  34.196  1.00  0.00           C
ATOM   5815  C23 POPED 346      13.995  17.801  35.156  1.00  0.00           C
ATOM   5818  C24 POPED 346      13.585  18.531  36.456  1.00  0.00           C
ATOM   5821  C25 POPED 346      12.135  18.281  36.906  1.00  0.00           C
ATOM   5824  C26 POPED 346      11.965  18.481  38.426  1.00  0.00           C
ATOM   5827  C27 POPED 346      10.495  18.621  38.836  1.00  0.00           C
ATOM   5830  C28 POPED 346      10.255  18.671  40.356  1.00  0.00           C
ATOM   5833  C29 POPED 346      10.495  17.311  40.966  1.00  0.00           C
ATOM   5835 0C21 POPED 346      11.045  17.041  42.166  1.00  0.00           C
ATOM   5837 1C21 POPED 346      11.505  18.031  43.206  1.00  0.00           C
ATOM   5840 2C21 POPED 346      11.325  17.451  44.626  1.00  0.00           C
ATOM   5843 3C21 POPED 346      12.235  18.091  45.686  1.00  0.00           C
ATOM   5846 4C21 POPED 346      12.455  17.151  46.876  1.00  0.00           C
ATOM   5849 5C21 POPED 346      13.435  17.681  47.936  1.00  0.00           C
ATOM   5852 6C21 POPED 346      13.025  19.021  48.546  1.00  0.00           C
ATOM   5855 7C21 POPED 346      13.695  19.281  49.906  1.00  0.00           C
ATOM   5858 8C21 POPED 346      13.355  20.661  50.496  1.00  0.00           C
ATOM   5862  C33 POPED 346      11.975  14.291  35.726  1.00  0.00           C
ATOM   5865  C34 POPED 346      13.285  13.671  36.236  1.00  0.00           C
ATOM   5868  C35 POPED 346      13.715  14.261  37.576  1.00  0.00           C
ATOM   5871  C36 POPED 346      12.735  13.961  38.706  1.00  0.00           C
ATOM   5874  C37 POPED 346      13.445  14.041  40.056  1.00  0.00           C
ATOM   5877  C38 POPED 346      12.625  13.531  41.236  1.00  0.00           C
ATOM   5880  C39 POPED 346      13.455  13.311  42.506  1.00  0.00           C
ATOM   5883 0C31 POPED 346      13.955  14.591  43.176  1.00  0.00           C
ATOM   5886 1C31 POPED 346      14.785  14.281  44.436  1.00  0.00           C
ATOM   5889 2C31 POPED 346      15.465  15.521  45.036  1.00  0.00           C
ATOM   5892 3C31 POPED 346      15.785  15.371  46.526  1.00  0.00           C
ATOM   5895 4C31 POPED 346      16.635  14.141  46.886  1.00  0.00           C
ATOM   5898 5C31 POPED 346      17.055  14.141  48.366  1.00  0.00           C
ATOM   5901 6C31 POPED 346      17.855  12.911  48.766  1.00  0.00           C
ATOM   5905  NH3 POPEE 347      12.845 131.862  29.206  1.00  0.00           N
ATOM   5909  C12 POPEE 347      12.895 130.451  28.716  1.00  0.00           C
ATOM   5912  C11 POPEE 347      12.695 130.331  27.196  1.00  0.00           C
ATOM   5915  P   POPEE 347      12.825 127.721  26.916  1.00  0.00           P
ATOM   5916  O13 POPEE 347      11.855 126.690  26.456  1.00  0.00           O
ATOM   5917  O14 POPEE 347      14.095 127.831  26.176  1.00  0.00           O
ATOM   5918  O11 POPEE 347      13.095 127.501  28.456  1.00  0.00           O
ATOM   5919  O12 POPEE 347      12.055 129.100  26.876  1.00  0.00           O
ATOM   5920  C1  POPEE 347      12.075 127.081  29.376  1.00  0.00           C
ATOM   5923  C2  POPEE 347      12.695 126.640  30.756  1.00  0.00           C
ATOM   5925  O21 POPEE 347      11.775 126.330  31.826  1.00  0.00           O
ATOM   5926  C21 POPEE 347      10.915 127.250  32.246  1.00  0.00           C
ATOM   5927  O22 POPEE 347      10.535 128.220  31.626  1.00  0.00           O
ATOM   5928  C22 POPEE 347      10.425 126.941  33.666  1.00  0.00           C
ATOM   5931  C3  POPEE 347      13.825 127.610  31.256  1.00  0.00           C
ATOM   5934  O31 POPEE 347      14.645 126.990  32.276  1.00  0.00           O
ATOM   5935  C31 POPEE 347      14.275 127.201  33.536  1.00  0.00           C
ATOM   5936  O32 POPEE 347      13.355 127.931  33.886  1.00  0.00           O
ATOM   5937  C32 POPEE 347      15.185 126.430  34.486  1.00  0.00           C
ATOM   5940  C23 POPEE 347      10.215 128.250  34.466  1.00  0.00           C
ATOM   5943  C24 POPEE 347      10.035 128.060  35.986  1.00  0.00           C
ATOM   5946  C25 POPEE 347       8.615 127.640  36.386  1.00  0.00           C
ATOM   5949  C26 POPEE 347       8.385 127.660  37.906  1.00  0.00           C
ATOM   5952  C27 POPEE 347       6.955 128.091  38.266  1.00  0.00           C
ATOM   5955  C28 POPEE 347       6.645 127.920  39.766  1.00  0.00           C
ATOM   5958  C29 POPEE 347       5.365 128.630  40.156  1.00  0.00           C
ATOM   5960 0C21 POPEE 347       5.255 129.640  41.036  1.00  0.00           C
ATOM   5962 1C21 POPEE 347       6.395 130.280  41.806  1.00  0.00           C
ATOM   5965 2C21 POPEE 347       6.425 129.880  43.296  1.00  0.00           C
ATOM   5968 3C21 POPEE 347       5.725 130.911  44.186  1.00  0.00           C
ATOM   5971 4C21 POPEE 347       5.895 130.592  45.676  1.00  0.00           C
ATOM   5974 5C21 POPEE 347       5.765 131.822  46.576  1.00  0.00           C
ATOM   5977 6C21 POPEE 347       6.005 131.512  48.046  1.00  0.00           C
ATOM   5980 7C21 POPEE 347       5.795 132.721  48.966  1.00  0.00           C
ATOM   5983 8C21 POPEE 347       5.955 132.362  50.436  1.00  0.00           C
ATOM   5987  C33 POPEE 347      14.875 126.681  35.996  1.00  0.00           C
ATOM   5990  C34 POPEE 347      16.135 126.990  36.826  1.00  0.00           C
ATOM   5993  C35 POPEE 347      15.985 126.650  38.326  1.00  0.00           C
ATOM   5996  C36 POPEE 347      14.725 127.190  39.026  1.00  0.00           C
ATOM   5999  C37 POPEE 347      14.105 126.141  39.956  1.00  0.00           C
ATOM   6002  C38 POPEE 347      12.865 126.631  40.706  1.00  0.00           C
ATOM   6005  C39 POPEE 347      13.205 127.630  41.816  1.00  0.00           C
ATOM   6008 0C31 POPEE 347      11.945 128.230  42.456  1.00  0.00           C
ATOM   6011 1C31 POPEE 347      12.205 128.681  43.886  1.00  0.00           C
ATOM   6014 2C31 POPEE 347      10.965 129.301  44.536  1.00  0.00           C
ATOM   6017 3C31 POPEE 347      11.225 129.830  45.946  1.00  0.00           C
ATOM   6020 4C31 POPEE 347      11.605 128.731  46.946  1.00  0.00           C
ATOM   6023 5C31 POPEE 347      11.805 129.290  48.356  1.00  0.00           C
ATOM   6026 6C31 POPEE 347      11.655 128.230  49.446  1.00  0.00           C
ATOM   6030  NH3 POPEF 348      15.165  97.101  32.396  1.00  0.00           N
ATOM   6034  C12 POPEF 348      14.775  98.170  33.386  1.00  0.00           C
ATOM   6037  C11 POPEF 348      15.165  99.591  32.906  1.00  0.00           C
ATOM   6040  P   POPEF 348      16.115 101.841  33.886  1.00  0.00           P
ATOM   6041  O13 POPEF 348      17.435 101.761  34.546  1.00  0.00           O
ATOM   6042  O14 POPEF 348      16.115 102.311  32.496  1.00  0.00           O
ATOM   6043  O11 POPEF 348      15.165 102.791  34.706  1.00  0.00           O
ATOM   6044  O12 POPEF 348      15.345 100.460  34.036  1.00  0.00           O
ATOM   6045  C1  POPEF 348      15.055 102.691  36.126  1.00  0.00           C
ATOM   6048  C2  POPEF 348      16.015 103.670  36.856  1.00  0.00           C
ATOM   6050  O21 POPEF 348      15.245 104.210  37.936  1.00  0.00           O
ATOM   6051  C21 POPEF 348      15.585 103.871  39.156  1.00  0.00           C
ATOM   6052  O22 POPEF 348      16.625 103.351  39.496  1.00  0.00           O
ATOM   6053  C22 POPEF 348      14.355 104.111  40.046  1.00  0.00           C
ATOM   6056  C3  POPEF 348      16.495 104.841  35.946  1.00  0.00           C
ATOM   6059  O31 POPEF 348      17.675 105.460  36.486  1.00  0.00           O
ATOM   6060  C31 POPEF 348      17.465 106.421  37.366  1.00  0.00           C
ATOM   6061  O32 POPEF 348      16.375 106.841  37.716  1.00  0.00           O
ATOM   6062  C32 POPEF 348      18.806 106.891  37.896  1.00  0.00           C
ATOM   6065  C23 POPEF 348      14.605 103.930  41.556  1.00  0.00           C
ATOM   6068  C24 POPEF 348      15.105 105.210  42.246  1.00  0.00           C
ATOM   6071  C25 POPEF 348      16.585 105.141  42.656  1.00  0.00           C
ATOM   6074  C26 POPEF 348      16.805 105.691  44.076  1.00  0.00           C
ATOM   6077  C27 POPEF 348      18.235 105.480  44.606  1.00  0.00           C
ATOM   6080  C28 POPEF 348      18.566 106.361  45.826  1.00  0.00           C
ATOM   6083  C29 POPEF 348      18.775 107.820  45.526  1.00  0.00           C
ATOM   6085 0C21 POPEF 348      19.805 108.570  45.956  1.00  0.00           C
ATOM   6087 1C21 POPEF 348      20.915 108.071  46.856  1.00  0.00           C
ATOM   6090 2C21 POPEF 348      21.756 109.201  47.476  1.00  0.00           C
ATOM   6093 3C21 POPEF 348      21.035 109.971  48.586  1.00  0.00           C
ATOM   6096 4C21 POPEF 348      21.865 111.111  49.216  1.00  0.00           C
ATOM   6099 5C21 POPEF 348      23.265 110.701  49.706  1.00  0.00           C
ATOM   6102 6C21 POPEF 348      23.255 109.541  50.716  1.00  0.00           C
ATOM   6105 7C21 POPEF 348      24.655 109.061  51.106  1.00  0.00           C
ATOM   6108 8C21 POPEF 348      24.645 107.710  51.816  1.00  0.00           C
ATOM   6112  C33 POPEF 348      19.505 105.801  38.736  1.00  0.00           C
ATOM   6115  C34 POPEF 348      20.855 106.261  39.276  1.00  0.00           C
ATOM   6118  C35 POPEF 348      21.715 105.161  39.906  1.00  0.00           C
ATOM   6121  C36 POPEF 348      21.125 104.611  41.216  1.00  0.00           C
ATOM   6124  C37 POPEF 348      22.105 103.690  41.966  1.00  0.00           C
ATOM   6127  C38 POPEF 348      23.306 104.430  42.566  1.00  0.00           C
ATOM   6130  C39 POPEF 348      23.505 104.181  44.076  1.00  0.00           C
ATOM   6133 0C31 POPEF 348      22.365 104.761  44.936  1.00  0.00           C
ATOM   6136 1C31 POPEF 348      22.435 104.311  46.406  1.00  0.00           C
ATOM   6139 2C31 POPEF 348      23.515 105.031  47.216  1.00  0.00           C
ATOM   6142 3C31 POPEF 348      24.295 104.111  48.176  1.00  0.00           C
ATOM   6145 4C31 POPEF 348      23.435 103.361  49.206  1.00  0.00           C
ATOM   6148 5C31 POPEF 348      24.265 102.861  50.396  1.00  0.00           C
ATOM   6151 6C31 POPEF 348      23.445 102.121  51.456  1.00  0.00           C
ATOM   6155  NH3 POPEG 349     124.785  97.280  28.126  1.00  0.00           N
ATOM   6159  C12 POPEG 349     124.044  97.761  29.346  1.00  0.00           C
ATOM   6162  C11 POPEG 349     122.885  98.711  29.016  1.00  0.00           C
ATOM   6165  P   POPEG 349     120.505  97.651  28.556  1.00  0.00           P
ATOM   6166  O13 POPEG 349     119.595  98.781  28.796  1.00  0.00           O
ATOM   6167  O14 POPEG 349     120.006  96.691  27.566  1.00  0.00           O
ATOM   6168  O11 POPEG 349     120.775  96.920  29.946  1.00  0.00           O
ATOM   6169  O12 POPEG 349     121.944  98.141  28.106  1.00  0.00           O
ATOM   6170  C1  POPEG 349     119.605  96.570  30.706  1.00  0.00           C
ATOM   6173  C2  POPEG 349     119.915  95.991  32.126  1.00  0.00           C
ATOM   6175  O21 POPEG 349     118.815  95.231  32.646  1.00  0.00           O
ATOM   6176  C21 POPEG 349     117.646  95.801  32.846  1.00  0.00           C
ATOM   6177  O22 POPEG 349     117.275  96.880  32.406  1.00  0.00           O
ATOM   6178  C22 POPEG 349     116.825  94.920  33.786  1.00  0.00           C
ATOM   6181  C3  POPEG 349     120.365  97.081  33.156  1.00  0.00           C
ATOM   6184  O31 POPEG 349     120.055  96.710  34.516  1.00  0.00           O
ATOM   6185  C31 POPEG 349     120.885  95.820  35.086  1.00  0.00           C
ATOM   6186  O32 POPEG 349     121.906  95.401  34.586  1.00  0.00           O
ATOM   6187  C32 POPEG 349     120.385  95.511  36.496  1.00  0.00           C
ATOM   6190  C23 POPEG 349     116.706  95.530  35.196  1.00  0.00           C
ATOM   6193  C24 POPEG 349     116.745  94.451  36.286  1.00  0.00           C
ATOM   6196  C25 POPEG 349     116.535  95.060  37.666  1.00  0.00           C
ATOM   6199  C26 POPEG 349     116.366  94.041  38.796  1.00  0.00           C
ATOM   6202  C27 POPEG 349     116.315  94.771  40.156  1.00  0.00           C
ATOM   6205  C28 POPEG 349     115.955  93.861  41.336  1.00  0.00           C
ATOM   6208  C29 POPEG 349     114.515  93.430  41.306  1.00  0.00           C
ATOM   6210 0C21 POPEG 349     114.006  92.490  42.116  1.00  0.00           C
ATOM   6212 1C21 POPEG 349     114.816  91.771  43.156  1.00  0.00           C
ATOM   6215 2C21 POPEG 349     113.965  90.820  44.016  1.00  0.00           C
ATOM   6218 3C21 POPEG 349     112.915  91.531  44.896  1.00  0.00           C
ATOM   6221 4C21 POPEG 349     112.076  90.571  45.746  1.00  0.00           C
ATOM   6224 5C21 POPEG 349     112.956  89.541  46.466  1.00  0.00           C
ATOM   6227 6C21 POPEG 349     112.245  88.721  47.546  1.00  0.00           C
ATOM   6230 7C21 POPEG 349     113.275  87.831  48.256  1.00  0.00           C
ATOM   6233 8C21 POPEG 349     112.696  86.961  49.366  1.00  0.00           C
ATOM   6237  C33 POPEG 349     120.575  94.051  36.976  1.00  0.00           C
ATOM   6240  C34 POPEG 349     120.205  93.991  38.466  1.00  0.00           C
ATOM   6243  C35 POPEG 349     120.315  92.611  39.136  1.00  0.00           C
ATOM   6246  C36 POPEG 349     119.915  92.731  40.626  1.00  0.00           C
ATOM   6249  C37 POPEG 349     120.006  91.411  41.396  1.00  0.00           C
ATOM   6252  C38 POPEG 349     119.416  91.481  42.806  1.00  0.00           C
ATOM   6255  C39 POPEG 349     119.515  90.151  43.576  1.00  0.00           C
ATOM   6258 0C31 POPEG 349     118.665  88.991  43.026  1.00  0.00           C
ATOM   6261 1C31 POPEG 349     118.885  87.721  43.866  1.00  0.00           C
ATOM   6264 2C31 POPEG 349     117.815  86.631  43.706  1.00  0.00           C
ATOM   6267 3C31 POPEG 349     118.046  85.451  44.666  1.00  0.00           C
ATOM   6270 4C31 POPEG 349     117.326  85.541  46.026  1.00  0.00           C
ATOM   6273 5C31 POPEG 349     117.495  86.871  46.776  1.00  0.00           C
ATOM   6276 6C31 POPEG 349     116.906  86.871  48.186  1.00  0.00           C
ATOM   6280  NH3 POPEH 350       5.935  70.030  29.436  1.00  0.00           N
ATOM   6284  C12 POPEH 350       6.335  68.891  28.546  1.00  0.00           C
ATOM   6287  C11 POPEH 350       5.195  68.521  27.586  1.00  0.00           C
ATOM   6290  P   POPEH 350       2.705  67.880  27.676  1.00  0.00           P
ATOM   6291  O13 POPEH 350       2.465  68.460  26.346  1.00  0.00           O
ATOM   6292  O14 POPEH 350       2.855  66.411  27.786  1.00  0.00           O
ATOM   6293  O11 POPEH 350       1.515  68.301  28.626  1.00  0.00           O
ATOM   6294  O12 POPEH 350       3.975  68.541  28.326  1.00  0.00           O
ATOM   6295  C1  POPEH 350       1.675  68.941  29.896  1.00  0.00           C
ATOM   6298  C2  POPEH 350       1.465  67.930  31.076  1.00  0.00           C
ATOM   6300  O21 POPEH 350       1.485  68.570  32.366  1.00  0.00           O
ATOM   6301  C21 POPEH 350       2.655  69.071  32.726  1.00  0.00           C
ATOM   6302  O22 POPEH 350       3.595  69.351  32.006  1.00  0.00           O
ATOM   6303  C22 POPEH 350       2.765  69.111  34.256  1.00  0.00           C
ATOM   6306  C3  POPEH 350       2.375  66.661  31.066  1.00  0.00           C
ATOM   6309  O31 POPEH 350       1.895  65.661  31.996  1.00  0.00           O
ATOM   6310  C31 POPEH 350       2.765  65.091  32.836  1.00  0.00           C
ATOM   6311  O32 POPEH 350       3.935  65.391  32.956  1.00  0.00           O
ATOM   6312  C32 POPEH 350       2.045  63.990  33.596  1.00  0.00           C
ATOM   6315  C23 POPEH 350       4.085  68.411  34.646  1.00  0.00           C
ATOM   6318  C24 POPEH 350       4.635  68.731  36.046  1.00  0.00           C
ATOM   6321  C25 POPEH 350       3.835  68.121  37.196  1.00  0.00           C
ATOM   6324  C26 POPEH 350       4.625  68.241  38.516  1.00  0.00           C
ATOM   6327  C27 POPEH 350       3.775  68.701  39.696  1.00  0.00           C
ATOM   6330  C28 POPEH 350       4.635  68.941  40.956  1.00  0.00           C
ATOM   6333  C29 POPEH 350       3.805  69.271  42.176  1.00  0.00           C
ATOM   6335 0C21 POPEH 350       4.145  70.141  43.146  1.00  0.00           C
ATOM   6337 1C21 POPEH 350       5.415  70.951  43.206  1.00  0.00           C
ATOM   6340 2C21 POPEH 350       6.575  70.250  43.936  1.00  0.00           C
ATOM   6343 3C21 POPEH 350       6.385  70.180  45.456  1.00  0.00           C
ATOM   6346 4C21 POPEH 350       7.595  69.561  46.176  1.00  0.00           C
ATOM   6349 5C21 POPEH 350       7.615  69.850  47.686  1.00  0.00           C
ATOM   6352 6C21 POPEH 350       6.285  69.570  48.396  1.00  0.00           C
ATOM   6355 7C21 POPEH 350       6.315  69.901  49.886  1.00  0.00           C
ATOM   6358 8C21 POPEH 350       4.965  69.671  50.566  1.00  0.00           C
ATOM   6362  C33 POPEH 350       2.995  62.941  34.196  1.00  0.00           C
ATOM   6365  C34 POPEH 350       3.555  63.301  35.576  1.00  0.00           C
ATOM   6368  C35 POPEH 350       2.495  63.221  36.676  1.00  0.00           C
ATOM   6371  C36 POPEH 350       3.005  63.631  38.056  1.00  0.00           C
ATOM   6374  C37 POPEH 350       1.885  63.551  39.106  1.00  0.00           C
ATOM   6377  C38 POPEH 350       2.355  63.941  40.516  1.00  0.00           C
ATOM   6380  C39 POPEH 350       1.535  63.311  41.646  1.00  0.00           C
ATOM   6383 0C31 POPEH 350       1.865  61.831  41.806  1.00  0.00           C
ATOM   6386 1C31 POPEH 350       1.125  61.151  42.956  1.00  0.00           C
ATOM   6389 2C31 POPEH 350       1.465  59.661  43.086  1.00  0.00           C
ATOM   6392 3C31 POPEH 350       2.905  59.401  43.556  1.00  0.00           C
ATOM   6395 4C31 POPEH 350       3.205  57.911  43.756  1.00  0.00           C
ATOM   6398 5C31 POPEH 350       4.655  57.671  44.186  1.00  0.00           C
ATOM   6401 6C31 POPEH 350       5.015  56.191  44.326  1.00  0.00           C
ATOM   6405  NH3 POPEI 351     116.745 116.930  31.126  1.00  0.00           N
ATOM   6409  C12 POPEI 351     116.105 116.351  29.886  1.00  0.00           C
ATOM   6412  C11 POPEI 351     115.855 114.841  30.046  1.00  0.00           C
ATOM   6415  P   POPEI 351     113.805 113.250  29.696  1.00  0.00           P
ATOM   6416  O13 POPEI 351     112.485 113.341  29.076  1.00  0.00           O
ATOM   6417  O14 POPEI 351     114.556 112.011  29.346  1.00  0.00           O
ATOM   6418  O11 POPEI 351     113.695 113.371  31.256  1.00  0.00           O
ATOM   6419  O12 POPEI 351     114.715 114.471  29.266  1.00  0.00           O
ATOM   6420  C1  POPEI 351     112.546 113.960  31.876  1.00  0.00           C
ATOM   6423  C2  POPEI 351     112.715 113.841  33.406  1.00  0.00           C
ATOM   6425  O21 POPEI 351     111.706 114.621  34.056  1.00  0.00           O
ATOM   6426  C21 POPEI 351     110.905 113.950  34.876  1.00  0.00           C
ATOM   6427  O22 POPEI 351     110.796 112.741  34.956  1.00  0.00           O
ATOM   6428  C22 POPEI 351     110.236 114.951  35.826  1.00  0.00           C
ATOM   6431  C3  POPEI 351     114.095 114.420  33.806  1.00  0.00           C
ATOM   6434  O31 POPEI 351     114.335 114.251  35.226  1.00  0.00           O
ATOM   6435  C31 POPEI 351     114.785 115.320  35.856  1.00  0.00           C
ATOM   6436  O32 POPEI 351     115.014 116.411  35.366  1.00  0.00           O
ATOM   6437  C32 POPEI 351     115.065 114.961  37.306  1.00  0.00           C
ATOM   6440  C23 POPEI 351     110.526 114.761  37.336  1.00  0.00           C
ATOM   6443  C24 POPEI 351     109.486 115.571  38.126  1.00  0.00           C
ATOM   6446  C25 POPEI 351     109.486 115.441  39.656  1.00  0.00           C
ATOM   6449  C26 POPEI 351     108.135 115.971  40.196  1.00  0.00           C
ATOM   6452  C27 POPEI 351     108.135 116.351  41.676  1.00  0.00           C
ATOM   6455  C28 POPEI 351     106.906 117.210  42.036  1.00  0.00           C
ATOM   6458  C29 POPEI 351     106.925 117.710  43.456  1.00  0.00           C
ATOM   6460 0C21 POPEI 351     106.055 117.420  44.446  1.00  0.00           C
ATOM   6462 1C21 POPEI 351     104.866 116.491  44.376  1.00  0.00           C
ATOM   6465 2C21 POPEI 351     104.976 115.371  45.436  1.00  0.00           C
ATOM   6468 3C21 POPEI 351     104.985 115.871  46.886  1.00  0.00           C
ATOM   6471 4C21 POPEI 351     105.096 114.731  47.906  1.00  0.00           C
ATOM   6474 5C21 POPEI 351     105.236 115.270  49.336  1.00  0.00           C
ATOM   6477 6C21 POPEI 351     105.365 114.181  50.406  1.00  0.00           C
ATOM   6480 7C21 POPEI 351     105.675 114.791  51.786  1.00  0.00           C
ATOM   6483 8C21 POPEI 351     105.694 113.761  52.916  1.00  0.00           C
ATOM   6487  C33 POPEI 351     115.456 116.170  38.176  1.00  0.00           C
ATOM   6490  C34 POPEI 351     115.796 115.711  39.596  1.00  0.00           C
ATOM   6493  C35 POPEI 351     115.955 116.861  40.596  1.00  0.00           C
ATOM   6496  C36 POPEI 351     116.215 116.341  42.006  1.00  0.00           C
ATOM   6499  C37 POPEI 351     116.226 117.471  43.046  1.00  0.00           C
ATOM   6502  C38 POPEI 351     116.366 116.961  44.476  1.00  0.00           C
ATOM   6505  C39 POPEI 351     116.525 118.100  45.486  1.00  0.00           C
ATOM   6508 0C31 POPEI 351     115.984 117.750  46.876  1.00  0.00           C
ATOM   6511 1C31 POPEI 351     116.145 118.911  47.866  1.00  0.00           C
ATOM   6514 2C31 POPEI 351     115.186 118.841  49.066  1.00  0.00           C
ATOM   6517 3C31 POPEI 351     115.565 117.791  50.116  1.00  0.00           C
ATOM   6520 4C31 POPEI 351     116.835 118.161  50.906  1.00  0.00           C
ATOM   6523 5C31 POPEI 351     117.015 117.300  52.166  1.00  0.00           C
ATOM   6526 6C31 POPEI 351     118.194 117.741  53.036  1.00  0.00           C
ATOM   6530  NH3 POPEJ 352      57.336 131.372  72.446  1.00  0.00           N
ATOM   6534  C12 POPEJ 352      57.655 130.380  73.546  1.00  0.00           C
ATOM   6537  C11 POPEJ 352      57.645 128.910  73.086  1.00  0.00           C
ATOM   6540  P   POPEJ 352      59.576 127.121  72.896  1.00  0.00           P
ATOM   6541  O13 POPEJ 352      60.265 127.231  74.196  1.00  0.00           O
ATOM   6542  O14 POPEJ 352      58.586 126.011  72.726  1.00  0.00           O
ATOM   6543  O11 POPEJ 352      60.695 126.910  71.806  1.00  0.00           O
ATOM   6544  O12 POPEJ 352      58.916 128.531  72.526  1.00  0.00           O
ATOM   6545  C1  POPEJ 352      60.495 127.331  70.456  1.00  0.00           C
ATOM   6548  C2  POPEJ 352      60.335 126.100  69.506  1.00  0.00           C
ATOM   6550  O21 POPEJ 352      61.055 126.291  68.276  1.00  0.00           O
ATOM   6551  C21 POPEJ 352      62.355 126.460  68.396  1.00  0.00           C
ATOM   6552  O22 POPEJ 352      63.035 126.021  69.326  1.00  0.00           O
ATOM   6553  C22 POPEJ 352      62.796 127.401  67.266  1.00  0.00           C
ATOM   6556  C3  POPEJ 352      58.835 125.820  69.206  1.00  0.00           C
ATOM   6559  O31 POPEJ 352      58.685 124.691  68.336  1.00  0.00           O
ATOM   6560  C31 POPEJ 352      57.675 123.861  68.556  1.00  0.00           C
ATOM   6561  O32 POPEJ 352      56.875 123.941  69.476  1.00  0.00           O
ATOM   6562  C32 POPEJ 352      57.675 122.781  67.476  1.00  0.00           C
ATOM   6565  C23 POPEJ 352      64.315 127.501  66.996  1.00  0.00           C
ATOM   6568  C24 POPEJ 352      64.726 127.061  65.586  1.00  0.00           C
ATOM   6571  C25 POPEJ 352      64.295 128.021  64.466  1.00  0.00           C
ATOM   6574  C26 POPEJ 352      64.775 127.520  63.106  1.00  0.00           C
ATOM   6577  C27 POPEJ 352      63.936 128.061  61.936  1.00  0.00           C
ATOM   6580  C28 POPEJ 352      64.425 127.541  60.576  1.00  0.00           C
ATOM   6583  C29 POPEJ 352      65.275 128.541  59.836  1.00  0.00           C
ATOM   6585 0C21 POPEJ 352      65.405 128.591  58.496  1.00  0.00           C
ATOM   6587 1C21 POPEJ 352      64.796 127.600  57.546  1.00  0.00           C
ATOM   6590 2C21 POPEJ 352      65.626 127.391  56.256  1.00  0.00           C
ATOM   6593 3C21 POPEJ 352      65.465 128.541  55.256  1.00  0.00           C
ATOM   6596 4C21 POPEJ 352      66.186 128.291  53.916  1.00  0.00           C
ATOM   6599 5C21 POPEJ 352      67.715 128.391  54.026  1.00  0.00           C
ATOM   6602 6C21 POPEJ 352      68.425 127.981  52.726  1.00  0.00           C
ATOM   6605 7C21 POPEJ 352      69.925 127.680  52.896  1.00  0.00           C
ATOM   6608 8C21 POPEJ 352      70.405 126.600  51.926  1.00  0.00           C
ATOM   6612  C33 POPEJ 352      56.346 122.621  66.696  1.00  0.00           C
ATOM   6615  C34 POPEJ 352      56.655 122.300  65.236  1.00  0.00           C
ATOM   6618  C35 POPEJ 352      55.445 122.011  64.336  1.00  0.00           C
ATOM   6621  C36 POPEJ 352      55.915 121.981  62.876  1.00  0.00           C
ATOM   6624  C37 POPEJ 352      55.015 121.240  61.896  1.00  0.00           C
ATOM   6627  C38 POPEJ 352      55.775 121.050  60.576  1.00  0.00           C
ATOM   6630  C39 POPEJ 352      55.035 120.291  59.476  1.00  0.00           C
ATOM   6633 0C31 POPEJ 352      55.956 120.101  58.256  1.00  0.00           C
ATOM   6636 1C31 POPEJ 352      55.375 119.140  57.216  1.00  0.00           C
ATOM   6639 2C31 POPEJ 352      56.385 118.851  56.096  1.00  0.00           C
ATOM   6642 3C31 POPEJ 352      55.845 117.871  55.046  1.00  0.00           C
ATOM   6645 4C31 POPEJ 352      55.096 118.561  53.906  1.00  0.00           C
ATOM   6648 5C31 POPEJ 352      54.685 117.580  52.796  1.00  0.00           C
ATOM   6651 6C31 POPEJ 352      53.945 118.281  51.656  1.00  0.00           C
ATOM   6655  NH3 POPEK 353      56.495  55.401  29.076  1.00  0.00           N
ATOM   6659  C12 POPEK 353      57.726  56.251  29.366  1.00  0.00           C
ATOM   6662  C11 POPEK 353      58.295  56.141  30.786  1.00  0.00           C
ATOM   6665  P   POPEK 353      57.165  54.171  32.066  1.00  0.00           P
ATOM   6666  O13 POPEK 353      56.355  55.241  32.676  1.00  0.00           O
ATOM   6667  O14 POPEK 353      56.436  53.291  31.126  1.00  0.00           O
ATOM   6668  O11 POPEK 353      57.875  53.311  33.176  1.00  0.00           O
ATOM   6669  O12 POPEK 353      58.335  54.791  31.236  1.00  0.00           O
ATOM   6670  C1  POPEK 353      59.235  53.460  33.576  1.00  0.00           C
ATOM   6673  C2  POPEK 353      59.365  53.730  35.096  1.00  0.00           C
ATOM   6675  O21 POPEK 353      59.095  52.511  35.846  1.00  0.00           O
ATOM   6676  C21 POPEK 353      59.885  52.401  36.926  1.00  0.00           C
ATOM   6677  O22 POPEK 353      60.775  53.191  37.196  1.00  0.00           O
ATOM   6678  C22 POPEK 353      59.595  51.201  37.836  1.00  0.00           C
ATOM   6681  C3  POPEK 353      58.405  54.891  35.496  1.00  0.00           C
ATOM   6684  O31 POPEK 353      58.815  55.531  36.716  1.00  0.00           O
ATOM   6685  C31 POPEK 353      58.295  55.091  37.836  1.00  0.00           C
ATOM   6686  O32 POPEK 353      57.425  54.231  37.946  1.00  0.00           O
ATOM   6687  C32 POPEK 353      58.965  55.831  38.976  1.00  0.00           C
ATOM   6690  C23 POPEK 353      60.495  51.331  39.096  1.00  0.00           C
ATOM   6693  C24 POPEK 353      60.495  50.141  40.076  1.00  0.00           C
ATOM   6696  C25 POPEK 353      61.416  50.391  41.306  1.00  0.00           C
ATOM   6699  C26 POPEK 353      60.835  51.401  42.316  1.00  0.00           C
ATOM   6702  C27 POPEK 353      61.525  51.351  43.696  1.00  0.00           C
ATOM   6705  C28 POPEK 353      60.886  52.361  44.686  1.00  0.00           C
ATOM   6708  C29 POPEK 353      61.486  52.301  46.076  1.00  0.00           C
ATOM   6710 0C21 POPEK 353      60.826  52.221  47.246  1.00  0.00           C
ATOM   6712 1C21 POPEK 353      59.326  52.131  47.456  1.00  0.00           C
ATOM   6715 2C21 POPEK 353      58.895  50.871  48.236  1.00  0.00           C
ATOM   6718 3C21 POPEK 353      59.455  49.561  47.666  1.00  0.00           C
ATOM   6721 4C21 POPEK 353      58.936  48.311  48.396  1.00  0.00           C
ATOM   6724 5C21 POPEK 353      59.646  47.011  47.996  1.00  0.00           C
ATOM   6727 6C21 POPEK 353      61.146  47.000  48.336  1.00  0.00           C
ATOM   6730 7C21 POPEK 353      61.815  45.661  48.066  1.00  0.00           C
ATOM   6733 8C21 POPEK 353      63.305  45.651  48.436  1.00  0.00           C
ATOM   6737  C33 POPEK 353      58.505  55.321  40.356  1.00  0.00           C
ATOM   6740  C34 POPEK 353      59.046  56.191  41.476  1.00  0.00           C
ATOM   6743  C35 POPEK 353      58.685  55.661  42.866  1.00  0.00           C
ATOM   6746  C36 POPEK 353      59.006  56.701  43.936  1.00  0.00           C
ATOM   6749  C37 POPEK 353      58.835  56.160  45.366  1.00  0.00           C
ATOM   6752  C38 POPEK 353      59.135  57.241  46.406  1.00  0.00           C
ATOM   6755  C39 POPEK 353      59.146  56.731  47.846  1.00  0.00           C
ATOM   6758 0C31 POPEK 353      57.745  56.401  48.376  1.00  0.00           C
ATOM   6761 1C31 POPEK 353      57.765  56.111  49.886  1.00  0.00           C
ATOM   6764 2C31 POPEK 353      56.375  55.861  50.476  1.00  0.00           C
ATOM   6767 3C31 POPEK 353      55.805  54.471  50.196  1.00  0.00           C
ATOM   6770 4C31 POPEK 353      56.616  53.331  50.826  1.00  0.00           C
ATOM   6773 5C31 POPEK 353      55.795  52.041  50.916  1.00  0.00           C
ATOM   6776 6C31 POPEK 353      56.576  50.831  51.436  1.00  0.00           C
ATOM   6780  NH3 POPEL 354      50.166 104.820  32.436  1.00  0.00           N
ATOM   6784  C12 POPEL 354      50.995 103.950  31.506  1.00  0.00           C
ATOM   6787  C11 POPEL 354      52.425 103.670  32.016  1.00  0.00           C
ATOM   6790  P   POPEL 354      54.326 102.551  30.576  1.00  0.00           P
ATOM   6791  O13 POPEL 354      54.625 101.211  30.036  1.00  0.00           O
ATOM   6792  O14 POPEL 354      54.265 103.670  29.636  1.00  0.00           O
ATOM   6793  O11 POPEL 354      55.385 102.861  31.686  1.00  0.00           O
ATOM   6794  O12 POPEL 354      52.955 102.501  31.366  1.00  0.00           O
ATOM   6795  C1  POPEL 354      55.485 102.140  32.916  1.00  0.00           C
ATOM   6798  C2  POPEL 354      56.096 103.051  34.016  1.00  0.00           C
ATOM   6800  O21 POPEL 354      55.495 102.710  35.276  1.00  0.00           O
ATOM   6801  C21 POPEL 354      55.805 101.471  35.676  1.00  0.00           C
ATOM   6802  O22 POPEL 354      56.826 100.871  35.386  1.00  0.00           O
ATOM   6803  C22 POPEL 354      54.576 100.851  36.356  1.00  0.00           C
ATOM   6806  C3  POPEL 354      55.785 104.531  33.686  1.00  0.00           C
ATOM   6809  O31 POPEL 354      56.115 105.471  34.726  1.00  0.00           O
ATOM   6810  C31 POPEL 354      57.225 106.180  34.536  1.00  0.00           C
ATOM   6811  O32 POPEL 354      57.985 106.050  33.596  1.00  0.00           O
ATOM   6812  C32 POPEL 354      57.396 107.151  35.696  1.00  0.00           C
ATOM   6815  C23 POPEL 354      54.875 100.091  37.666  1.00  0.00           C
ATOM   6818  C24 POPEL 354      55.326 101.011  38.816  1.00  0.00           C
ATOM   6821  C25 POPEL 354      54.205 101.901  39.376  1.00  0.00           C
ATOM   6824  C26 POPEL 354      53.435 101.251  40.536  1.00  0.00           C
ATOM   6827  C27 POPEL 354      52.325 102.160  41.076  1.00  0.00           C
ATOM   6830  C28 POPEL 354      51.515 101.531  42.216  1.00  0.00           C
ATOM   6833  C29 POPEL 354      50.425 102.471  42.666  1.00  0.00           C
ATOM   6835 0C21 POPEL 354      50.155 102.850  43.926  1.00  0.00           C
ATOM   6837 1C21 POPEL 354      50.845 102.361  45.166  1.00  0.00           C
ATOM   6840 2C21 POPEL 354      50.085 102.791  46.446  1.00  0.00           C
ATOM   6843 3C21 POPEL 354      48.635 102.280  46.526  1.00  0.00           C
ATOM   6846 4C21 POPEL 354      47.885 102.710  47.796  1.00  0.00           C
ATOM   6849 5C21 POPEL 354      48.445 102.051  49.056  1.00  0.00           C
ATOM   6852 6C21 POPEL 354      47.556 102.250  50.276  1.00  0.00           C
ATOM   6855 7C21 POPEL 354      48.175 101.631  51.536  1.00  0.00           C
ATOM   6858 8C21 POPEL 354      47.336 101.861  52.796  1.00  0.00           C
ATOM   6862  C33 POPEL 354      57.065 108.591  35.266  1.00  0.00           C
ATOM   6865  C34 POPEL 354      57.675 109.660  36.176  1.00  0.00           C
ATOM   6868  C35 POPEL 354      57.285 109.591  37.666  1.00  0.00           C
ATOM   6871  C36 POPEL 354      58.505 109.800  38.576  1.00  0.00           C
ATOM   6874  C37 POPEL 354      58.256 109.601  40.076  1.00  0.00           C
ATOM   6877  C38 POPEL 354      57.365 110.670  40.716  1.00  0.00           C
ATOM   6880  C39 POPEL 354      57.276 110.551  42.246  1.00  0.00           C
ATOM   6883 0C31 POPEL 354      58.635 110.661  42.956  1.00  0.00           C
ATOM   6886 1C31 POPEL 354      58.635 111.671  44.116  1.00  0.00           C
ATOM   6889 2C31 POPEL 354      59.896 111.600  44.996  1.00  0.00           C
ATOM   6892 3C31 POPEL 354      60.085 110.210  45.616  1.00  0.00           C
ATOM   6895 4C31 POPEL 354      60.896 110.200  46.916  1.00  0.00           C
ATOM   6898 5C31 POPEL 354      60.865 108.820  47.586  1.00  0.00           C
ATOM   6901 6C31 POPEL 354      61.465 108.801  48.996  1.00  0.00           C
ATOM   6905  NH3 POPEM 355     125.165  72.581  31.226  1.00  0.00           N
ATOM   6909  C12 POPEM 355     124.455  72.821  29.916  1.00  0.00           C
ATOM   6912  C11 POPEM 355     122.956  73.121  30.146  1.00  0.00           C
ATOM   6915  P   POPEM 355     120.745  72.740  28.696  1.00  0.00           P
ATOM   6916  O13 POPEM 355     119.874  73.871  28.266  1.00  0.00           O
ATOM   6917  O14 POPEM 355     120.715  71.481  27.926  1.00  0.00           O
ATOM   6918  O11 POPEM 355     120.305  72.411  30.176  1.00  0.00           O
ATOM   6919  O12 POPEM 355     122.245  73.221  28.906  1.00  0.00           O
ATOM   6920  C1  POPEM 355     120.225  71.051  30.606  1.00  0.00           C
ATOM   6923  C2  POPEM 355     120.116  71.061  32.136  1.00  0.00           C
ATOM   6925  O21 POPEM 355     120.305  69.761  32.696  1.00  0.00           O
ATOM   6926  C21 POPEM 355     119.416  68.831  32.406  1.00  0.00           C
ATOM   6927  O22 POPEM 355     118.415  68.981  31.726  1.00  0.00           O
ATOM   6928  C22 POPEM 355     119.836  67.530  33.086  1.00  0.00           C
ATOM   6931  C3  POPEM 355     118.815  71.781  32.616  1.00  0.00           C
ATOM   6934  O31 POPEM 355     118.796  71.880  34.056  1.00  0.00           O
ATOM   6935  C31 POPEM 355     118.965  73.081  34.566  1.00  0.00           C
ATOM   6936  O32 POPEM 355     119.065  74.130  33.946  1.00  0.00           O
ATOM   6937  C32 POPEM 355     118.896  72.961  36.086  1.00  0.00           C
ATOM   6940  C23 POPEM 355     119.025  67.320  34.386  1.00  0.00           C
ATOM   6943  C24 POPEM 355     119.325  68.341  35.486  1.00  0.00           C
ATOM   6946  C25 POPEM 355     118.265  68.331  36.596  1.00  0.00           C
ATOM   6949  C26 POPEM 355     118.225  67.031  37.396  1.00  0.00           C
ATOM   6952  C27 POPEM 355     117.015  66.921  38.326  1.00  0.00           C
ATOM   6955  C28 POPEM 355     117.165  65.680  39.236  1.00  0.00           C
ATOM   6958  C29 POPEM 355     115.845  65.191  39.766  1.00  0.00           C
ATOM   6960 0C21 POPEM 355     115.456  65.191  41.046  1.00  0.00           C
ATOM   6962 1C21 POPEM 355     116.245  65.721  42.216  1.00  0.00           C
ATOM   6965 2C21 POPEM 355     115.345  66.000  43.436  1.00  0.00           C
ATOM   6968 3C21 POPEM 355     114.805  64.710  44.076  1.00  0.00           C
ATOM   6971 4C21 POPEM 355     113.706  64.920  45.126  1.00  0.00           C
ATOM   6974 5C21 POPEM 355     112.445  65.661  44.626  1.00  0.00           C
ATOM   6977 6C21 POPEM 355     111.906  65.111  43.296  1.00  0.00           C
ATOM   6980 7C21 POPEM 355     110.616  65.801  42.826  1.00  0.00           C
ATOM   6983 8C21 POPEM 355     110.225  65.411  41.406  1.00  0.00           C
ATOM   6987  C33 POPEM 355     119.065  74.320  36.786  1.00  0.00           C
ATOM   6990  C34 POPEM 355     118.256  74.380  38.086  1.00  0.00           C
ATOM   6993  C35 POPEM 355     118.805  75.451  39.036  1.00  0.00           C
ATOM   6996  C36 POPEM 355     119.985  74.901  39.826  1.00  0.00           C
ATOM   6999  C37 POPEM 355     120.876  75.991  40.426  1.00  0.00           C
ATOM   7002  C38 POPEM 355     122.176  75.391  40.976  1.00  0.00           C
ATOM   7005  C39 POPEM 355     121.986  74.640  42.306  1.00  0.00           C
ATOM   7008 0C31 POPEM 355     123.054  73.570  42.546  1.00  0.00           C
ATOM   7011 1C31 POPEM 355     122.956  73.011  43.966  1.00  0.00           C
ATOM   7014 2C31 POPEM 355     123.946  71.880  44.256  1.00  0.00           C
ATOM   7017 3C31 POPEM 355     123.896  71.411  45.726  1.00  0.00           C
ATOM   7020 4C31 POPEM 355     124.315  72.501  46.726  1.00  0.00           C
ATOM   7023 5C31 POPEM 355     124.475  71.971  48.156  1.00  0.00           C
ATOM   7026 6C31 POPEM 355     124.826  73.061  49.166  1.00  0.00           C
ATOM   7030  NH3 POPEN 356     109.266  44.691  71.676  1.00  0.00           N
ATOM   7034  C12 POPEN 356     109.895  44.931  73.036  1.00  0.00           C
ATOM   7037  C11 POPEN 356     108.946  45.710  73.966  1.00  0.00           C
ATOM   7040  P   POPEN 356     107.585  47.991  73.896  1.00  0.00           P
ATOM   7041  O13 POPEN 356     106.675  47.480  74.956  1.00  0.00           O
ATOM   7042  O14 POPEN 356     108.465  49.121  74.226  1.00  0.00           O
ATOM   7043  O11 POPEN 356     106.695  48.441  72.656  1.00  0.00           O
ATOM   7044  O12 POPEN 356     108.376  46.771  73.246  1.00  0.00           O
ATOM   7045  C1  POPEN 356     107.165  48.031  71.366  1.00  0.00           C
ATOM   7048  C2  POPEN 356     106.665  48.921  70.206  1.00  0.00           C
ATOM   7050  O21 POPEN 356     107.514  48.831  69.066  1.00  0.00           O
ATOM   7051  C21 POPEN 356     107.945  47.680  68.616  1.00  0.00           C
ATOM   7052  O22 POPEN 356     107.654  46.561  69.006  1.00  0.00           O
ATOM   7053  C22 POPEN 356     108.826  47.991  67.416  1.00  0.00           C
ATOM   7056  C3  POPEN 356     106.595  50.430  70.586  1.00  0.00           C
ATOM   7059  O31 POPEN 356     106.576  51.271  69.396  1.00  0.00           O
ATOM   7060  C31 POPEN 356     107.745  51.771  69.016  1.00  0.00           C
ATOM   7061  O32 POPEN 356     108.764  51.771  69.686  1.00  0.00           O
ATOM   7062  C32 POPEN 356     107.616  52.280  67.576  1.00  0.00           C
ATOM   7065  C23 POPEN 356     108.194  47.331  66.196  1.00  0.00           C
ATOM   7068  C24 POPEN 356     106.776  47.841  65.896  1.00  0.00           C
ATOM   7071  C25 POPEN 356     106.095  46.921  64.876  1.00  0.00           C
ATOM   7074  C26 POPEN 356     106.695  47.090  63.476  1.00  0.00           C
ATOM   7077  C27 POPEN 356     105.736  46.651  62.376  1.00  0.00           C
ATOM   7080  C28 POPEN 356     106.215  47.070  60.976  1.00  0.00           C
ATOM   7083  C29 POPEN 356     105.915  46.021  59.946  1.00  0.00           C
ATOM   7085 0C21 POPEN 356     105.336  46.201  58.756  1.00  0.00           C
ATOM   7087 1C21 POPEN 356     104.845  47.511  58.186  1.00  0.00           C
ATOM   7090 2C21 POPEN 356     104.185  47.261  56.816  1.00  0.00           C
ATOM   7093 3C21 POPEN 356     103.586  48.521  56.186  1.00  0.00           C
ATOM   7096 4C21 POPEN 356     102.956  48.281  54.796  1.00  0.00           C
ATOM   7099 5C21 POPEN 356     101.855  47.201  54.756  1.00  0.00           C
ATOM   7102 6C21 POPEN 356     100.686  47.491  55.696  1.00  0.00           C
ATOM   7105 7C21 POPEN 356      99.565  46.451  55.596  1.00  0.00           C
ATOM   7108 8C21 POPEN 356      98.426  46.701  56.586  1.00  0.00           C
ATOM   7112  C33 POPEN 356     108.955  52.241  66.786  1.00  0.00           C
ATOM   7115  C34 POPEN 356     108.764  52.111  65.266  1.00  0.00           C
ATOM   7118  C35 POPEN 356     107.815  53.151  64.646  1.00  0.00           C
ATOM   7121  C36 POPEN 356     108.296  54.601  64.716  1.00  0.00           C
ATOM   7124  C37 POPEN 356     107.176  55.570  64.276  1.00  0.00           C
ATOM   7127  C38 POPEN 356     107.565  57.051  64.356  1.00  0.00           C
ATOM   7130  C39 POPEN 356     108.665  57.451  63.356  1.00  0.00           C
ATOM   7133 0C31 POPEN 356     108.215  57.371  61.896  1.00  0.00           C
ATOM   7136 1C31 POPEN 356     109.366  57.661  60.916  1.00  0.00           C
ATOM   7139 2C31 POPEN 356     108.955  57.491  59.446  1.00  0.00           C
ATOM   7142 3C31 POPEN 356     107.665  58.250  59.076  1.00  0.00           C
ATOM   7145 4C31 POPEN 356     107.406  58.311  57.576  1.00  0.00           C
ATOM   7148 5C31 POPEN 356     106.095  59.041  57.246  1.00  0.00           C
ATOM   7151 6C31 POPEN 356     105.926  59.341  55.756  1.00  0.00           C
ATOM   7155  NH3 POPEO 357     112.305  16.981  69.846  1.00  0.00           N
ATOM   7159  C12 POPEO 357     111.755  15.771  69.136  1.00  0.00           C
ATOM   7162  C11 POPEO 357     111.285  14.701  70.116  1.00  0.00           C
ATOM   7165  P   POPEO 357     110.675  12.191  69.936  1.00  0.00           P
ATOM   7166  O13 POPEO 357     111.874  12.071  70.776  1.00  0.00           O
ATOM   7167  O14 POPEO 357     109.355  11.961  70.586  1.00  0.00           O
ATOM   7168  O11 POPEO 357     110.855  11.311  68.646  1.00  0.00           O
ATOM   7169  O12 POPEO 357     110.624  13.661  69.376  1.00  0.00           O
ATOM   7170  C1  POPEO 357     109.745  10.571  68.136  1.00  0.00           C
ATOM   7173  C2  POPEO 357     110.035  10.171  66.676  1.00  0.00           C
ATOM   7175  O21 POPEO 357     108.955   9.341  66.206  1.00  0.00           O
ATOM   7176  C21 POPEO 357     108.796   9.381  64.876  1.00  0.00           C
ATOM   7177  O22 POPEO 357     109.255  10.231  64.136  1.00  0.00           O
ATOM   7178  C22 POPEO 357     107.945   8.201  64.406  1.00  0.00           C
ATOM   7181  C3  POPEO 357     111.396   9.431  66.576  1.00  0.00           C
ATOM   7184  O31 POPEO 357     111.495   8.711  65.336  1.00  0.00           O
ATOM   7185  C31 POPEO 357     112.485   7.851  65.276  1.00  0.00           C
ATOM   7186  O32 POPEO 357     113.405   7.751  66.076  1.00  0.00           O
ATOM   7187  C32 POPEO 357     112.245   6.921  64.086  1.00  0.00           C
ATOM   7190  C23 POPEO 357     107.046   8.511  63.186  1.00  0.00           C
ATOM   7193  C24 POPEO 357     106.235   7.271  62.766  1.00  0.00           C
ATOM   7196  C25 POPEO 357     105.215   7.531  61.646  1.00  0.00           C
ATOM   7199  C26 POPEO 357     104.565   6.271  61.066  1.00  0.00           C
ATOM   7202  C27 POPEO 357     103.455   6.581  60.046  1.00  0.00           C
ATOM   7205  C28 POPEO 357     103.075   5.351  59.206  1.00  0.00           C
ATOM   7208  C29 POPEO 357     101.715   5.461  58.556  1.00  0.00           C
ATOM   7210 0C21 POPEO 357     100.656   4.661  58.806  1.00  0.00           C
ATOM   7212 1C21 POPEO 357     100.645   3.531  59.796  1.00  0.00           C
ATOM   7215 2C21 POPEO 357      99.315   3.331  60.536  1.00  0.00           C
ATOM   7218 3C21 POPEO 357      98.995   4.461  61.536  1.00  0.00           C
ATOM   7221 4C21 POPEO 357      97.535   4.371  62.006  1.00  0.00           C
ATOM   7224 5C21 POPEO 357      97.326   4.961  63.406  1.00  0.00           C
ATOM   7227 6C21 POPEO 357      97.715   6.441  63.516  1.00  0.00           C
ATOM   7230 7C21 POPEO 357      97.415   6.981  64.916  1.00  0.00           C
ATOM   7233 8C21 POPEO 357      97.725   8.461  65.036  1.00  0.00           C
ATOM   7237  C33 POPEO 357     112.705   7.481  62.716  1.00  0.00           C
ATOM   7240  C34 POPEO 357     111.846   8.651  62.216  1.00  0.00           C
ATOM   7243  C35 POPEO 357     111.766   8.771  60.686  1.00  0.00           C
ATOM   7246  C36 POPEO 357     112.915   9.531  60.026  1.00  0.00           C
ATOM   7249  C37 POPEO 357     112.715   9.731  58.516  1.00  0.00           C
ATOM   7252  C38 POPEO 357     113.484  10.961  58.026  1.00  0.00           C
ATOM   7255  C39 POPEO 357     113.225  11.361  56.566  1.00  0.00           C
ATOM   7258 0C31 POPEO 357     114.455  12.061  55.966  1.00  0.00           C
ATOM   7261 1C31 POPEO 357     114.165  12.851  54.676  1.00  0.00           C
ATOM   7264 2C31 POPEO 357     115.376  12.931  53.726  1.00  0.00           C
ATOM   7267 3C31 POPEO 357     116.726  13.221  54.416  1.00  0.00           C
ATOM   7270 4C31 POPEO 357     117.756  13.811  53.446  1.00  0.00           C
ATOM   7273 5C31 POPEO 357     119.185  13.811  53.986  1.00  0.00           C
ATOM   7276 6C31 POPEO 357     120.165  14.571  53.086  1.00  0.00           C
ATOM   7280  NH3 POPEP 358      67.736   2.581  27.816  1.00  0.00           N
ATOM   7284  C12 POPEP 358      67.495   4.021  27.436  1.00  0.00           C
ATOM   7287  C11 POPEP 358      68.695   4.621  26.696  1.00  0.00           C
ATOM   7290  P   POPEP 358      70.516   5.031  28.636  1.00  0.00           P
ATOM   7291  O13 POPEP 358      71.775   4.531  28.066  1.00  0.00           O
ATOM   7292  O14 POPEP 358      70.565   6.151  29.616  1.00  0.00           O
ATOM   7293  O11 POPEP 358      69.796   3.781  29.276  1.00  0.00           O
ATOM   7294  O12 POPEP 358      69.506   5.461  27.506  1.00  0.00           O
ATOM   7295  C1  POPEP 358      70.516   2.981  30.226  1.00  0.00           C
ATOM   7298  C2  POPEP 358      70.175   3.341  31.696  1.00  0.00           C
ATOM   7300  O21 POPEP 358      70.006   2.081  32.336  1.00  0.00           O
ATOM   7301  C21 POPEP 358      70.085   2.041  33.626  1.00  0.00           C
ATOM   7302  O22 POPEP 358      70.355   2.961  34.386  1.00  0.00           O
ATOM   7303  C22 POPEP 358      69.766   0.600  33.996  1.00  0.00           C
ATOM   7306  C3  POPEP 358      68.866   4.181  31.806  1.00  0.00           C
ATOM   7309  O31 POPEP 358      68.476   4.541  33.156  1.00  0.00           O
ATOM   7310  C31 POPEP 358      68.686   5.791  33.536  1.00  0.00           C
ATOM   7311  O32 POPEP 358      69.295   6.651  32.916  1.00  0.00           O
ATOM   7312  C32 POPEP 358      67.845   6.021  34.786  1.00  0.00           C
ATOM   7315  C23 POPEP 358      69.406   0.380  35.466  1.00  0.00           C
ATOM   7318  C24 POPEP 358      67.905   0.120  35.686  1.00  0.00           C
ATOM   7321  C25 POPEP 358      67.646  -0.480  37.076  1.00  0.00           C
ATOM   7324  C26 POPEP 358      67.995   0.510  38.186  1.00  0.00           C
ATOM   7327  C27 POPEP 358      67.655   0.000  39.586  1.00  0.00           C
ATOM   7330  C28 POPEP 358      67.995   1.080  40.616  1.00  0.00           C
ATOM   7333  C29 POPEP 358      67.576   0.700  42.016  1.00  0.00           C
ATOM   7335 0C21 POPEP 358      68.375   0.630  43.086  1.00  0.00           C
ATOM   7337 1C21 POPEP 358      69.855   0.950  43.106  1.00  0.00           C
ATOM   7340 2C21 POPEP 358      70.265   1.721  44.366  1.00  0.00           C
ATOM   7343 3C21 POPEP 358      70.335   0.840  45.616  1.00  0.00           C
ATOM   7346 4C21 POPEP 358      70.135   1.641  46.906  1.00  0.00           C
ATOM   7349 5C21 POPEP 358      68.686   2.061  47.176  1.00  0.00           C
ATOM   7352 6C21 POPEP 358      67.745   0.860  47.356  1.00  0.00           C
ATOM   7355 7C21 POPEP 358      66.346   1.240  47.836  1.00  0.00           C
ATOM   7358 8C21 POPEP 358      65.445   0.030  48.056  1.00  0.00           C
ATOM   7362  C33 POPEP 358      68.385   5.371  36.096  1.00  0.00           C
ATOM   7365  C34 POPEP 358      67.266   4.691  36.876  1.00  0.00           C
ATOM   7368  C35 POPEP 358      67.646   4.341  38.316  1.00  0.00           C
ATOM   7371  C36 POPEP 358      67.855   5.601  39.166  1.00  0.00           C
ATOM   7374  C37 POPEP 358      67.305   5.441  40.586  1.00  0.00           C
ATOM   7377  C38 POPEP 358      67.186   6.781  41.316  1.00  0.00           C
ATOM   7380  C39 POPEP 358      66.135   6.721  42.426  1.00  0.00           C
ATOM   7383 0C31 POPEP 358      66.465   5.731  43.536  1.00  0.00           C
ATOM   7386 1C31 POPEP 358      65.285   5.591  44.516  1.00  0.00           C
ATOM   7389 2C31 POPEP 358      65.635   4.851  45.816  1.00  0.00           C
ATOM   7392 3C31 POPEP 358      66.646   5.651  46.656  1.00  0.00           C
ATOM   7395 4C31 POPEP 358      66.635   5.301  48.146  1.00  0.00           C
ATOM   7398 5C31 POPEP 358      67.296   6.411  48.966  1.00  0.00           C
ATOM   7401 6C31 POPEP 358      67.476   6.091  50.446  1.00  0.00           C
ATOM   7405  NH3 POPEQ 359      17.545  90.600  77.676  1.00  0.00           N
ATOM   7409  C12 POPEQ 359      18.855  91.050  78.216  1.00  0.00           C
ATOM   7412  C11 POPEQ 359      19.895  89.930  78.096  1.00  0.00           C
ATOM   7415  P   POPEQ 359      20.265  89.601  75.516  1.00  0.00           P
ATOM   7416  O13 POPEQ 359      19.665  88.281  75.766  1.00  0.00           O
ATOM   7417  O14 POPEQ 359      19.415  90.641  74.896  1.00  0.00           O
ATOM   7418  O11 POPEQ 359      21.635  89.441  74.726  1.00  0.00           O
ATOM   7419  O12 POPEQ 359      20.736  90.101  76.936  1.00  0.00           O
ATOM   7420  C1  POPEQ 359      21.875  88.270  73.946  1.00  0.00           C
ATOM   7423  C2  POPEQ 359      21.765  88.511  72.406  1.00  0.00           C
ATOM   7425  O21 POPEQ 359      23.076  88.740  71.876  1.00  0.00           O
ATOM   7426  C21 POPEQ 359      23.455  88.261  70.656  1.00  0.00           C
ATOM   7427  O22 POPEQ 359      24.605  88.371  70.266  1.00  0.00           O
ATOM   7428  C22 POPEQ 359      22.375  87.531  69.816  1.00  0.00           C
ATOM   7431  C3  POPEQ 359      20.815  89.680  72.026  1.00  0.00           C
ATOM   7434  O31 POPEQ 359      21.105  90.171  70.696  1.00  0.00           O
ATOM   7435  C31 POPEQ 359      20.795  91.421  70.406  1.00  0.00           C
ATOM   7436  O32 POPEQ 359      20.085  92.171  71.036  1.00  0.00           O
ATOM   7437  C32 POPEQ 359      21.625  91.771  69.176  1.00  0.00           C
ATOM   7440  C23 POPEQ 359      22.675  87.381  68.286  1.00  0.00           C
ATOM   7443  C24 POPEQ 359      22.175  88.561  67.416  1.00  0.00           C
ATOM   7446  C25 POPEQ 359      21.695  88.191  65.996  1.00  0.00           C
ATOM   7449  C26 POPEQ 359      22.755  87.570  65.056  1.00  0.00           C
ATOM   7452  C27 POPEQ 359      22.225  87.371  63.626  1.00  0.00           C
ATOM   7455  C28 POPEQ 359      23.035  86.361  62.766  1.00  0.00           C
ATOM   7458  C29 POPEQ 359      22.295  85.981  61.506  1.00  0.00           C
ATOM   7460 0C21 POPEQ 359      22.785  85.801  60.256  1.00  0.00           C
ATOM   7462 1C21 POPEQ 359      24.226  85.890  59.806  1.00  0.00           C
ATOM   7465 2C21 POPEQ 359      24.445  86.990  58.736  1.00  0.00           C
ATOM   7468 3C21 POPEQ 359      24.025  86.621  57.306  1.00  0.00           C
ATOM   7471 4C21 POPEQ 359      24.245  87.801  56.336  1.00  0.00           C
ATOM   7474 5C21 POPEQ 359      23.915  87.521  54.856  1.00  0.00           C
ATOM   7477 6C21 POPEQ 359      24.875  86.551  54.146  1.00  0.00           C
ATOM   7480 7C21 POPEQ 359      26.285  87.121  53.906  1.00  0.00           C
ATOM   7483 8C21 POPEQ 359      27.215  86.141  53.166  1.00  0.00           C
ATOM   7487  C33 POPEQ 359      21.405  93.180  68.596  1.00  0.00           C
ATOM   7490  C34 POPEQ 359      22.665  93.661  67.886  1.00  0.00           C
ATOM   7493  C35 POPEQ 359      23.255  92.651  66.876  1.00  0.00           C
ATOM   7496  C36 POPEQ 359      22.435  92.511  65.596  1.00  0.00           C
ATOM   7499  C37 POPEQ 359      23.306  92.041  64.426  1.00  0.00           C
ATOM   7502  C38 POPEQ 359      22.486  91.590  63.216  1.00  0.00           C
ATOM   7505  C39 POPEQ 359      23.325  91.460  61.926  1.00  0.00           C
ATOM   7508 0C31 POPEQ 359      24.545  90.541  62.066  1.00  0.00           C
ATOM   7511 1C31 POPEQ 359      25.285  90.381  60.726  1.00  0.00           C
ATOM   7514 2C31 POPEQ 359      26.315  89.240  60.716  1.00  0.00           C
ATOM   7517 3C31 POPEQ 359      27.595  89.520  61.526  1.00  0.00           C
ATOM   7520 4C31 POPEQ 359      28.855  89.401  60.666  1.00  0.00           C
ATOM   7523 5C31 POPEQ 359      30.155  89.441  61.466  1.00  0.00           C
ATOM   7526 6C31 POPEQ 359      31.385  89.070  60.636  1.00  0.00           C
ATOM   7530  NH3 POPER 360      82.126  96.811  72.156  1.00  0.00           N
ATOM   7534  C12 POPER 360      81.404  95.670  71.516  1.00  0.00           C
ATOM   7537  C11 POPER 360      81.245  94.570  72.566  1.00  0.00           C
ATOM   7540  P   POPER 360      79.086  94.701  74.136  1.00  0.00           P
ATOM   7541  O13 POPER 360      79.146  93.291  74.636  1.00  0.00           O
ATOM   7542  O14 POPER 360      78.576  95.731  75.036  1.00  0.00           O
ATOM   7543  O11 POPER 360      78.275  94.761  72.776  1.00  0.00           O
ATOM   7544  O12 POPER 360      80.575  95.091  73.716  1.00  0.00           O
ATOM   7545  C1  POPER 360      77.436  93.701  72.316  1.00  0.00           C
ATOM   7548  C2  POPER 360      78.165  92.931  71.186  1.00  0.00           C
ATOM   7550  O21 POPER 360      77.396  92.700  69.996  1.00  0.00           O
ATOM   7551  C21 POPER 360      76.305  91.981  70.106  1.00  0.00           C
ATOM   7552  O22 POPER 360      75.565  91.930  71.076  1.00  0.00           O
ATOM   7553  C22 POPER 360      76.215  91.050  68.896  1.00  0.00           C
ATOM   7556  C3  POPER 360      78.805  91.631  71.736  1.00  0.00           C
ATOM   7559  O31 POPER 360      79.495  90.960  70.666  1.00  0.00           O
ATOM   7560  C31 POPER 360      79.655  89.671  70.806  1.00  0.00           C
ATOM   7561  O32 POPER 360      79.395  89.000  71.806  1.00  0.00           O
ATOM   7562  C32 POPER 360      80.266  89.111  69.536  1.00  0.00           C
ATOM   7565  C23 POPER 360      74.796  90.831  68.336  1.00  0.00           C
ATOM   7568  C24 POPER 360      74.796  89.640  67.356  1.00  0.00           C
ATOM   7571  C25 POPER 360      73.726  89.710  66.256  1.00  0.00           C
ATOM   7574  C26 POPER 360      72.396  89.051  66.646  1.00  0.00           C
ATOM   7577  C27 POPER 360      71.256  89.301  65.646  1.00  0.00           C
ATOM   7580  C28 POPER 360      70.925  88.121  64.706  1.00  0.00           C
ATOM   7583  C29 POPER 360      71.715  88.111  63.416  1.00  0.00           C
ATOM   7585 0C21 POPER 360      71.285  88.511  62.196  1.00  0.00           C
ATOM   7587 1C21 POPER 360      69.936  89.081  61.846  1.00  0.00           C
ATOM   7590 2C21 POPER 360      69.225  88.361  60.676  1.00  0.00           C
ATOM   7593 3C21 POPER 360      69.775  88.731  59.286  1.00  0.00           C
ATOM   7596 4C21 POPER 360      69.085  87.951  58.166  1.00  0.00           C
ATOM   7599 5C21 POPER 360      69.455  88.401  56.746  1.00  0.00           C
ATOM   7602 6C21 POPER 360      70.955  88.281  56.426  1.00  0.00           C
ATOM   7605 7C21 POPER 360      71.256  88.421  54.926  1.00  0.00           C
ATOM   7608 8C21 POPER 360      72.745  88.341  54.586  1.00  0.00           C
ATOM   7612  C33 POPER 360      79.315  89.311  68.346  1.00  0.00           C
ATOM   7615  C34 POPER 360      79.936  88.851  67.026  1.00  0.00           C
ATOM   7618  C35 POPER 360      79.366  89.651  65.856  1.00  0.00           C
ATOM   7621  C36 POPER 360      79.525  88.971  64.506  1.00  0.00           C
ATOM   7624  C37 POPER 360      78.975  89.871  63.396  1.00  0.00           C
ATOM   7627  C38 POPER 360      78.675  89.140  62.076  1.00  0.00           C
ATOM   7630  C39 POPER 360      77.715  89.940  61.196  1.00  0.00           C
ATOM   7633 0C31 POPER 360      76.265  89.901  61.706  1.00  0.00           C
ATOM   7636 1C31 POPER 360      75.475  91.170  61.376  1.00  0.00           C
ATOM   7639 2C31 POPER 360      74.256  91.320  62.296  1.00  0.00           C
ATOM   7642 3C31 POPER 360      73.285  92.401  61.816  1.00  0.00           C
ATOM   7645 4C31 POPER 360      72.035  92.440  62.696  1.00  0.00           C
ATOM   7648 5C31 POPER 360      70.896  93.211  62.036  1.00  0.00           C
ATOM   7651 6C31 POPER 360      69.635  93.161  62.896  1.00  0.00           C
ATOM   7655  NH3 POPES 361      63.736  80.950  30.476  1.00  0.00           N
ATOM   7659  C12 POPES 361      65.105  80.981  29.846  1.00  0.00           C
ATOM   7662  C11 POPES 361      65.455  79.751  28.956  1.00  0.00           C
ATOM   7665  P   POPES 361      63.105  78.690  28.256  1.00  0.00           P
ATOM   7666  O13 POPES 361      62.215  79.791  28.676  1.00  0.00           O
ATOM   7667  O14 POPES 361      62.635  77.871  27.116  1.00  0.00           O
ATOM   7668  O11 POPES 361      63.396  77.810  29.516  1.00  0.00           O
ATOM   7669  O12 POPES 361      64.516  79.380  27.936  1.00  0.00           O
ATOM   7670  C1  POPES 361      64.285  76.691  29.596  1.00  0.00           C
ATOM   7673  C2  POPES 361      64.896  76.671  31.026  1.00  0.00           C
ATOM   7675  O21 POPES 361      66.005  75.741  31.106  1.00  0.00           O
ATOM   7676  C21 POPES 361      66.815  76.030  32.116  1.00  0.00           C
ATOM   7677  O22 POPES 361      66.845  77.101  32.706  1.00  0.00           O
ATOM   7678  C22 POPES 361      67.665  74.831  32.506  1.00  0.00           C
ATOM   7681  C3  POPES 361      63.796  76.320  32.076  1.00  0.00           C
ATOM   7684  O31 POPES 361      63.925  76.921  33.386  1.00  0.00           O
ATOM   7685  C31 POPES 361      63.775  78.240  33.476  1.00  0.00           C
ATOM   7686  O32 POPES 361      63.835  79.051  32.566  1.00  0.00           O
ATOM   7687  C32 POPES 361      63.335  78.641  34.896  1.00  0.00           C
ATOM   7690  C23 POPES 361      66.975  74.031  33.636  1.00  0.00           C
ATOM   7693  C24 POPES 361      67.965  73.250  34.516  1.00  0.00           C
ATOM   7696  C25 POPES 361      67.245  72.311  35.496  1.00  0.00           C
ATOM   7699  C26 POPES 361      68.186  71.571  36.456  1.00  0.00           C
ATOM   7702  C27 POPES 361      68.995  70.430  35.816  1.00  0.00           C
ATOM   7705  C28 POPES 361      69.295  69.301  36.826  1.00  0.00           C
ATOM   7708  C29 POPES 361      69.936  68.101  36.166  1.00  0.00           C
ATOM   7710 0C21 POPES 361      70.925  67.320  36.626  1.00  0.00           C
ATOM   7712 1C21 POPES 361      71.655  67.411  37.946  1.00  0.00           C
ATOM   7715 2C21 POPES 361      73.135  67.801  37.756  1.00  0.00           C
ATOM   7718 3C21 POPES 361      74.035  67.381  38.926  1.00  0.00           C
ATOM   7721 4C21 POPES 361      75.475  67.891  38.746  1.00  0.00           C
ATOM   7724 5C21 POPES 361      76.495  67.361  39.766  1.00  0.00           C
ATOM   7727 6C21 POPES 361      77.845  68.070  39.596  1.00  0.00           C
ATOM   7730 7C21 POPES 361      78.975  67.511  40.476  1.00  0.00           C
ATOM   7733 8C21 POPES 361      80.326  68.191  40.206  1.00  0.00           C
ATOM   7737  C33 POPES 361      62.915  77.481  35.836  1.00  0.00           C
ATOM   7740  C34 POPES 361      64.076  76.981  36.726  1.00  0.00           C
ATOM   7743  C35 POPES 361      64.406  77.961  37.866  1.00  0.00           C
ATOM   7746  C36 POPES 361      65.355  77.371  38.916  1.00  0.00           C
ATOM   7749  C37 POPES 361      64.635  76.551  39.996  1.00  0.00           C
ATOM   7752  C38 POPES 361      64.195  77.381  41.216  1.00  0.00           C
ATOM   7755  C39 POPES 361      65.215  77.341  42.376  1.00  0.00           C
ATOM   7758 0C31 POPES 361      64.665  77.941  43.676  1.00  0.00           C
ATOM   7761 1C31 POPES 361      65.585  77.731  44.896  1.00  0.00           C
ATOM   7764 2C31 POPES 361      64.945  78.161  46.216  1.00  0.00           C
ATOM   7767 3C31 POPES 361      65.735  77.710  47.466  1.00  0.00           C
ATOM   7770 4C31 POPES 361      66.375  78.861  48.236  1.00  0.00           C
ATOM   7773 5C31 POPES 361      67.095  78.410  49.516  1.00  0.00           C
ATOM   7776 6C31 POPES 361      67.655  79.570  50.336  1.00  0.00           C
ATOM   7780  NH3 POPET 362      87.585  78.051  70.966  1.00  0.00           N
ATOM   7784  C12 POPET 362      88.345  76.831  70.516  1.00  0.00           C
ATOM   7787  C11 POPET 362      88.156  75.701  71.526  1.00  0.00           C
ATOM   7790  P   POPET 362      89.985  73.791  71.606  1.00  0.00           P
ATOM   7791  O13 POPET 362      90.835  74.901  72.086  1.00  0.00           O
ATOM   7792  O14 POPET 362      89.605  72.731  72.566  1.00  0.00           O
ATOM   7793  O11 POPET 362      90.705  73.231  70.316  1.00  0.00           O
ATOM   7794  O12 POPET 362      88.695  74.481  71.026  1.00  0.00           O
ATOM   7795  C1  POPET 362      90.445  73.861  69.056  1.00  0.00           C
ATOM   7798  C2  POPET 362      91.605  73.561  68.076  1.00  0.00           C
ATOM   7800  O21 POPET 362      91.326  74.071  66.766  1.00  0.00           O
ATOM   7801  C21 POPET 362      91.715  75.310  66.516  1.00  0.00           C
ATOM   7802  O22 POPET 362      92.126  76.100  67.346  1.00  0.00           O
ATOM   7803  C22 POPET 362      91.486  75.561  65.016  1.00  0.00           C
ATOM   7806  C3  POPET 362      91.825  72.041  67.976  1.00  0.00           C
ATOM   7809  O31 POPET 362      93.005  71.740  67.206  1.00  0.00           O
ATOM   7810  C31 POPET 362      92.836  71.121  66.056  1.00  0.00           C
ATOM   7811  O32 POPET 362      91.785  71.011  65.446  1.00  0.00           O
ATOM   7812  C32 POPET 362      94.146  70.481  65.666  1.00  0.00           C
ATOM   7815  C23 POPET 362      92.626  76.231  64.206  1.00  0.00           C
ATOM   7818  C24 POPET 362      92.425  76.061  62.676  1.00  0.00           C
ATOM   7821  C25 POPET 362      91.016  76.451  62.196  1.00  0.00           C
ATOM   7824  C26 POPET 362      90.915  76.880  60.726  1.00  0.00           C
ATOM   7827  C27 POPET 362      89.444  77.171  60.356  1.00  0.00           C
ATOM   7830  C28 POPET 362      89.165  77.191  58.846  1.00  0.00           C
ATOM   7833  C29 POPET 362      87.705  77.420  58.566  1.00  0.00           C
ATOM   7835 0C21 POPET 362      86.866  76.571  57.936  1.00  0.00           C
ATOM   7837 1C21 POPET 362      87.266  75.250  57.346  1.00  0.00           C
ATOM   7840 2C21 POPET 362      86.165  74.541  56.536  1.00  0.00           C
ATOM   7843 3C21 POPET 362      85.154  73.791  57.426  1.00  0.00           C
ATOM   7846 4C21 POPET 362      84.226  72.880  56.626  1.00  0.00           C
ATOM   7849 5C21 POPET 362      82.865  73.521  56.326  1.00  0.00           C
ATOM   7852 6C21 POPET 362      81.916  72.561  55.606  1.00  0.00           C
ATOM   7855 7C21 POPET 362      80.465  73.051  55.636  1.00  0.00           C
ATOM   7858 8C21 POPET 362      79.465  71.960  55.256  1.00  0.00           C
ATOM   7862  C33 POPET 362      94.406  70.521  64.156  1.00  0.00           C
ATOM   7865  C34 POPET 362      94.965  71.871  63.676  1.00  0.00           C
ATOM   7868  C35 POPET 362      95.705  71.731  62.346  1.00  0.00           C
ATOM   7871  C36 POPET 362      94.995  72.411  61.176  1.00  0.00           C
ATOM   7874  C37 POPET 362      95.396  73.891  61.046  1.00  0.00           C
ATOM   7877  C38 POPET 362      94.715  74.531  59.846  1.00  0.00           C
ATOM   7880  C39 POPET 362      95.175  75.960  59.606  1.00  0.00           C
ATOM   7883 0C31 POPET 362      94.366  76.600  58.476  1.00  0.00           C
ATOM   7886 1C31 POPET 362      95.076  77.791  57.856  1.00  0.00           C
ATOM   7889 2C31 POPET 362      94.234  78.431  56.746  1.00  0.00           C
ATOM   7892 3C31 POPET 362      94.995  79.541  56.026  1.00  0.00           C
ATOM   7895 4C31 POPET 362      94.055  80.390  55.176  1.00  0.00           C
ATOM   7898 5C31 POPET 362      94.795  81.481  54.406  1.00  0.00           C
ATOM   7901 6C31 POPET 362      93.866  82.291  53.526  1.00  0.00           C
ATOM   7905  NH3 POPEU 363      86.695  33.421  32.116  1.00  0.00           N
ATOM   7909  C12 POPEU 363      85.936  34.391  31.256  1.00  0.00           C
ATOM   7912  C11 POPEU 363      86.906  35.321  30.526  1.00  0.00           C
ATOM   7915  P   POPEU 363      86.846  37.861  29.966  1.00  0.00           P
ATOM   7916  O13 POPEU 363      87.906  37.891  28.946  1.00  0.00           O
ATOM   7917  O14 POPEU 363      85.786  38.880  29.906  1.00  0.00           O
ATOM   7918  O11 POPEU 363      87.535  37.911  31.396  1.00  0.00           O
ATOM   7919  O12 POPEU 363      86.165  36.421  29.986  1.00  0.00           O
ATOM   7920  C1  POPEU 363      86.734  38.021  32.586  1.00  0.00           C
ATOM   7923  C2  POPEU 363      87.646  38.211  33.826  1.00  0.00           C
ATOM   7925  O21 POPEU 363      88.306  39.471  33.666  1.00  0.00           O
ATOM   7926  C21 POPEU 363      89.346  39.870  34.396  1.00  0.00           C
ATOM   7927  O22 POPEU 363      90.236  40.571  33.936  1.00  0.00           O
ATOM   7928  C22 POPEU 363      89.266  39.561  35.886  1.00  0.00           C
ATOM   7931  C3  POPEU 363      88.635  37.021  33.956  1.00  0.00           C
ATOM   7934  O31 POPEU 363      88.495  36.361  35.216  1.00  0.00           O
ATOM   7935  C31 POPEU 363      88.365  35.051  35.196  1.00  0.00           C
ATOM   7936  O32 POPEU 363      88.145  34.371  34.206  1.00  0.00           O
ATOM   7937  C32 POPEU 363      88.525  34.481  36.606  1.00  0.00           C
ATOM   7940  C23 POPEU 363      90.624  39.821  36.576  1.00  0.00           C
ATOM   7943  C24 POPEU 363      90.725  39.191  37.976  1.00  0.00           C
ATOM   7946  C25 POPEU 363      89.585  39.631  38.886  1.00  0.00           C
ATOM   7949  C26 POPEU 363      89.855  39.301  40.356  1.00  0.00           C
ATOM   7952  C27 POPEU 363      89.115  40.231  41.316  1.00  0.00           C
ATOM   7955  C28 POPEU 363      89.676  40.151  42.746  1.00  0.00           C
ATOM   7958  C29 POPEU 363      89.226  41.321  43.596  1.00  0.00           C
ATOM   7960 0C21 POPEU 363      88.446  41.300  44.686  1.00  0.00           C
ATOM   7962 1C21 POPEU 363      87.815  40.091  45.336  1.00  0.00           C
ATOM   7965 2C21 POPEU 363      88.205  39.981  46.816  1.00  0.00           C
ATOM   7968 3C21 POPEU 363      87.415  38.880  47.536  1.00  0.00           C
ATOM   7971 4C21 POPEU 363      87.865  38.681  48.996  1.00  0.00           C
ATOM   7974 5C21 POPEU 363      86.825  37.921  49.836  1.00  0.00           C
ATOM   7977 6C21 POPEU 363      86.285  36.651  49.176  1.00  0.00           C
ATOM   7980 7C21 POPEU 363      85.076  36.071  49.926  1.00  0.00           C
ATOM   7983 8C21 POPEU 363      84.315  35.011  49.146  1.00  0.00           C
ATOM   7987  C33 POPEU 363      88.465  35.511  37.766  1.00  0.00           C
ATOM   7990  C34 POPEU 363      89.304  35.081  38.976  1.00  0.00           C
ATOM   7993  C35 POPEU 363      89.025  33.651  39.476  1.00  0.00           C
ATOM   7996  C36 POPEU 363      87.535  33.411  39.746  1.00  0.00           C
ATOM   7999  C37 POPEU 363      87.285  32.121  40.526  1.00  0.00           C
ATOM   8002  C38 POPEU 363      85.796  31.791  40.636  1.00  0.00           C
ATOM   8005  C39 POPEU 363      85.554  30.371  41.136  1.00  0.00           C
ATOM   8008 0C31 POPEU 363      85.905  30.171  42.616  1.00  0.00           C
ATOM   8011 1C31 POPEU 363      85.965  28.681  42.986  1.00  0.00           C
ATOM   8014 2C31 POPEU 363      86.035  28.421  44.506  1.00  0.00           C
ATOM   8017 3C31 POPEU 363      86.965  27.261  44.886  1.00  0.00           C
ATOM   8020 4C31 POPEU 363      86.605  25.921  44.236  1.00  0.00           C
ATOM   8023 5C31 POPEU 363      87.756  24.911  44.276  1.00  0.00           C
ATOM   8026 6C31 POPEU 363      87.436  23.601  43.546  1.00  0.00           C
ATOM   8030  NH3 POPEV 364     109.385 124.671  71.766  1.00  0.00           N
ATOM   8034  C12 POPEV 364     110.336 125.770  72.106  1.00  0.00           C
ATOM   8037  C11 POPEV 364     111.675 125.200  72.576  1.00  0.00           C
ATOM   8040  P   POPEV 364     114.025 125.960  73.366  1.00  0.00           P
ATOM   8041  O13 POPEV 364     114.536 127.210  73.976  1.00  0.00           O
ATOM   8042  O14 POPEV 364     114.006 124.750  74.226  1.00  0.00           O
ATOM   8043  O11 POPEV 364     114.885 125.691  72.066  1.00  0.00           O
ATOM   8044  O12 POPEV 364     112.565 126.281  72.806  1.00  0.00           O
ATOM   8045  C1  POPEV 364     116.186 125.111  72.256  1.00  0.00           C
ATOM   8048  C2  POPEV 364     117.135 125.141  71.006  1.00  0.00           C
ATOM   8050  O21 POPEV 364     116.455 125.421  69.766  1.00  0.00           O
ATOM   8051  C21 POPEV 364     116.095 126.690  69.646  1.00  0.00           C
ATOM   8052  O22 POPEV 364     116.376 127.591  70.416  1.00  0.00           O
ATOM   8053  C22 POPEV 364     115.266 126.901  68.386  1.00  0.00           C
ATOM   8056  C3  POPEV 364     117.885 123.771  70.896  1.00  0.00           C
ATOM   8059  O31 POPEV 364     118.735 123.611  69.736  1.00  0.00           O
ATOM   8060  C31 POPEV 364     118.175 122.850  68.766  1.00  0.00           C
ATOM   8061  O32 POPEV 364     117.056 122.381  68.806  1.00  0.00           O
ATOM   8062  C32 POPEV 364     119.146 122.651  67.606  1.00  0.00           C
ATOM   8065  C23 POPEV 364     115.796 126.141  67.156  1.00  0.00           C
ATOM   8068  C24 POPEV 364     114.985 126.511  65.906  1.00  0.00           C
ATOM   8071  C25 POPEV 364     115.285 125.630  64.686  1.00  0.00           C
ATOM   8074  C26 POPEV 364     114.465 126.041  63.456  1.00  0.00           C
ATOM   8077  C27 POPEV 364     114.895 127.371  62.836  1.00  0.00           C
ATOM   8080  C28 POPEV 364     113.785 128.011  61.976  1.00  0.00           C
ATOM   8083  C29 POPEV 364     114.255 129.271  61.316  1.00  0.00           C
ATOM   8085 0C21 POPEV 364     113.885 129.721  60.096  1.00  0.00           C
ATOM   8087 1C21 POPEV 364     112.915 129.061  59.146  1.00  0.00           C
ATOM   8090 2C21 POPEV 364     113.455 129.011  57.706  1.00  0.00           C
ATOM   8093 3C21 POPEV 364     114.595 128.001  57.506  1.00  0.00           C
ATOM   8096 4C21 POPEV 364     115.355 128.220  56.176  1.00  0.00           C
ATOM   8099 5C21 POPEV 364     114.556 127.831  54.926  1.00  0.00           C
ATOM   8102 6C21 POPEV 364     115.266 128.231  53.626  1.00  0.00           C
ATOM   8105 7C21 POPEV 364     114.444 127.871  52.376  1.00  0.00           C
ATOM   8108 8C21 POPEV 364     114.836 128.671  51.136  1.00  0.00           C
ATOM   8112  C33 POPEV 364     118.616 121.541  66.656  1.00  0.00           C
ATOM   8115  C34 POPEV 364     119.715 120.811  65.876  1.00  0.00           C
ATOM   8118  C35 POPEV 364     119.226 119.581  65.086  1.00  0.00           C
ATOM   8121  C36 POPEV 364     118.484 118.581  65.986  1.00  0.00           C
ATOM   8124  C37 POPEV 364     118.286 117.160  65.416  1.00  0.00           C
ATOM   8127  C38 POPEV 364     117.565 116.291  66.456  1.00  0.00           C
ATOM   8130  C39 POPEV 364     117.514 114.780  66.146  1.00  0.00           C
ATOM   8133 0C31 POPEV 364     116.615 114.411  64.956  1.00  0.00           C
ATOM   8136 1C31 POPEV 364     116.475 112.890  64.816  1.00  0.00           C
ATOM   8139 2C31 POPEV 364     115.624 112.451  63.606  1.00  0.00           C
ATOM   8142 3C31 POPEV 364     116.086 113.021  62.256  1.00  0.00           C
ATOM   8145 4C31 POPEV 364     117.565 112.761  61.936  1.00  0.00           C
ATOM   8148 5C31 POPEV 364     117.965 113.341  60.576  1.00  0.00           C
ATOM   8151 6C31 POPEV 364     119.465 113.211  60.256  1.00  0.00           C
ATOM   8155  NH3 POPEW 365      78.645  58.311  73.776  1.00  0.00           N
ATOM   8159  C12 POPEW 365      79.325  59.151  74.786  1.00  0.00           C
ATOM   8162  C11 POPEW 365      80.635  59.640  74.196  1.00  0.00           C
ATOM   8165  P   POPEW 365      81.665  61.941  74.936  1.00  0.00           P
ATOM   8166  O13 POPEW 365      83.124  61.921  75.146  1.00  0.00           O
ATOM   8167  O14 POPEW 365      80.946  62.880  75.826  1.00  0.00           O
ATOM   8168  O11 POPEW 365      81.396  62.301  73.446  1.00  0.00           O
ATOM   8169  O12 POPEW 365      81.206  60.471  75.176  1.00  0.00           O
ATOM   8170  C1  POPEW 365      82.406  63.011  72.746  1.00  0.00           C
ATOM   8173  C2  POPEW 365      81.866  63.221  71.326  1.00  0.00           C
ATOM   8175  O21 POPEW 365      82.925  63.231  70.346  1.00  0.00           O
ATOM   8176  C21 POPEW 365      83.576  62.070  70.176  1.00  0.00           C
ATOM   8177  O22 POPEW 365      83.495  61.081  70.866  1.00  0.00           O
ATOM   8178  C22 POPEW 365      84.444  62.180  68.926  1.00  0.00           C
ATOM   8181  C3  POPEW 365      80.995  64.541  71.356  1.00  0.00           C
ATOM   8184  O31 POPEW 365      80.014  64.631  70.296  1.00  0.00           O
ATOM   8185  C31 POPEW 365      78.826  65.161  70.636  1.00  0.00           C
ATOM   8186  O32 POPEW 365      78.535  65.611  71.726  1.00  0.00           O
ATOM   8187  C32 POPEW 365      77.905  65.170  69.406  1.00  0.00           C
ATOM   8190  C23 POPEW 365      83.586  62.151  67.636  1.00  0.00           C
ATOM   8193  C24 POPEW 365      84.234  61.430  66.456  1.00  0.00           C
ATOM   8196  C25 POPEW 365      85.435  62.201  65.876  1.00  0.00           C
ATOM   8199  C26 POPEW 365      85.926  61.611  64.546  1.00  0.00           C
ATOM   8202  C27 POPEW 365      87.025  62.481  63.926  1.00  0.00           C
ATOM   8205  C28 POPEW 365      88.085  61.671  63.166  1.00  0.00           C
ATOM   8208  C29 POPEW 365      89.385  62.430  63.066  1.00  0.00           C
ATOM   8210 0C21 POPEW 365      90.096  62.731  61.966  1.00  0.00           C
ATOM   8212 1C21 POPEW 365      89.785  62.361  60.546  1.00  0.00           C
ATOM   8215 2C21 POPEW 365      90.975  61.721  59.796  1.00  0.00           C
ATOM   8218 3C21 POPEW 365      91.366  60.341  60.346  1.00  0.00           C
ATOM   8221 4C21 POPEW 365      91.955  59.401  59.286  1.00  0.00           C
ATOM   8224 5C21 POPEW 365      93.465  59.500  59.086  1.00  0.00           C
ATOM   8227 6C21 POPEW 365      93.965  58.351  58.186  1.00  0.00           C
ATOM   8230 7C21 POPEW 365      95.484  58.311  57.986  1.00  0.00           C
ATOM   8233 8C21 POPEW 365      95.926  57.111  57.146  1.00  0.00           C
ATOM   8237  C33 POPEW 365      78.675  64.941  68.086  1.00  0.00           C
ATOM   8240  C34 POPEW 365      77.775  64.750  66.856  1.00  0.00           C
ATOM   8243  C35 POPEW 365      78.465  63.901  65.776  1.00  0.00           C
ATOM   8246  C36 POPEW 365      79.805  64.460  65.246  1.00  0.00           C
ATOM   8249  C37 POPEW 365      79.646  65.331  63.996  1.00  0.00           C
ATOM   8252  C38 POPEW 365      80.975  65.710  63.326  1.00  0.00           C
ATOM   8255  C39 POPEW 365      81.695  64.471  62.786  1.00  0.00           C
ATOM   8258 0C31 POPEW 365      82.885  64.771  61.866  1.00  0.00           C
ATOM   8261 1C31 POPEW 365      83.365  63.460  61.226  1.00  0.00           C
ATOM   8264 2C31 POPEW 365      84.425  63.621  60.146  1.00  0.00           C
ATOM   8267 3C31 POPEW 365      84.385  62.430  59.186  1.00  0.00           C
ATOM   8270 4C31 POPEW 365      85.435  62.501  58.066  1.00  0.00           C
ATOM   8273 5C31 POPEW 365      86.846  62.191  58.556  1.00  0.00           C
ATOM   8276 6C31 POPEW 365      87.756  61.811  57.396  1.00  0.00           C
ATOM   8280  NH3 POPEX 366      36.296  19.441  72.906  1.00  0.00           N
ATOM   8284  C12 POPEX 366      37.665  18.891  73.126  1.00  0.00           C
ATOM   8287  C11 POPEX 366      38.575  19.131  71.926  1.00  0.00           C
ATOM   8290  P   POPEX 366      41.026  18.281  71.386  1.00  0.00           P
ATOM   8291  O13 POPEX 366      41.905  18.861  72.436  1.00  0.00           O
ATOM   8292  O14 POPEX 366      41.416  17.011  70.756  1.00  0.00           O
ATOM   8293  O11 POPEX 366      40.756  19.381  70.256  1.00  0.00           O
ATOM   8294  O12 POPEX 366      39.565  18.121  71.966  1.00  0.00           O
ATOM   8295  C1  POPEX 366      41.175  20.741  70.516  1.00  0.00           C
ATOM   8298  C2  POPEX 366      40.495  21.821  69.606  1.00  0.00           C
ATOM   8300  O21 POPEX 366      40.135  21.311  68.306  1.00  0.00           O
ATOM   8301  C21 POPEX 366      41.115  20.811  67.606  1.00  0.00           C
ATOM   8302  O22 POPEX 366      42.295  20.791  67.896  1.00  0.00           O
ATOM   8303  C22 POPEX 366      40.525  20.221  66.336  1.00  0.00           C
ATOM   8306  C3  POPEX 366      41.355  23.131  69.516  1.00  0.00           C
ATOM   8309  O31 POPEX 366      41.375  23.771  68.216  1.00  0.00           O
ATOM   8310  C31 POPEX 366      40.285  24.421  67.866  1.00  0.00           C
ATOM   8311  O32 POPEX 366      39.225  24.431  68.476  1.00  0.00           O
ATOM   8312  C32 POPEX 366      40.556  25.141  66.536  1.00  0.00           C
ATOM   8315  C23 POPEX 366      41.465  19.171  65.706  1.00  0.00           C
ATOM   8318  C24 POPEX 366      40.715  18.361  64.666  1.00  0.00           C
ATOM   8321  C25 POPEX 366      41.495  17.161  64.136  1.00  0.00           C
ATOM   8324  C26 POPEX 366      40.615  16.331  63.216  1.00  0.00           C
ATOM   8327  C27 POPEX 366      41.296  15.061  62.716  1.00  0.00           C
ATOM   8330  C28 POPEX 366      40.775  14.591  61.346  1.00  0.00           C
ATOM   8333  C29 POPEX 366      39.275  14.441  61.336  1.00  0.00           C
ATOM   8335 0C21 POPEX 366      38.575  13.421  60.816  1.00  0.00           C
ATOM   8337 1C21 POPEX 366      39.146  12.251  60.056  1.00  0.00           C
ATOM   8340 2C21 POPEX 366      38.285  12.051  58.806  1.00  0.00           C
ATOM   8343 3C21 POPEX 366      38.895  11.081  57.796  1.00  0.00           C
ATOM   8346 4C21 POPEX 366      37.885  10.831  56.676  1.00  0.00           C
ATOM   8349 5C21 POPEX 366      38.275   9.771  55.656  1.00  0.00           C
ATOM   8352 6C21 POPEX 366      37.056   9.411  54.806  1.00  0.00           C
ATOM   8355 7C21 POPEX 366      37.095   7.991  54.246  1.00  0.00           C
ATOM   8358 8C21 POPEX 366      35.695   7.481  53.886  1.00  0.00           C
ATOM   8362  C33 POPEX 366      39.755  26.451  66.356  1.00  0.00           C
ATOM   8365  C34 POPEX 366      40.085  27.171  65.026  1.00  0.00           C
ATOM   8368  C35 POPEX 366      39.525  26.461  63.776  1.00  0.00           C
ATOM   8371  C36 POPEX 366      39.896  27.161  62.456  1.00  0.00           C
ATOM   8374  C37 POPEX 366      38.705  27.281  61.496  1.00  0.00           C
ATOM   8377  C38 POPEX 366      39.015  27.811  60.076  1.00  0.00           C
ATOM   8380  C39 POPEX 366      39.935  29.051  59.996  1.00  0.00           C
ATOM   8383 0C31 POPEX 366      39.415  30.341  60.656  1.00  0.00           C
ATOM   8386 1C31 POPEX 366      40.485  31.441  60.706  1.00  0.00           C
ATOM   8389 2C31 POPEX 366      40.035  32.721  61.426  1.00  0.00           C
ATOM   8392 3C31 POPEX 366      41.105  33.341  62.356  1.00  0.00           C
ATOM   8395 4C31 POPEX 366      42.285  34.021  61.636  1.00  0.00           C
ATOM   8398 5C31 POPEX 366      43.315  34.581  62.626  1.00  0.00           C
ATOM   8401 6C31 POPEX 366      44.525  35.241  61.946  1.00  0.00           C
ATOM   8405  NH3 POPEY 367      18.445  85.951  32.376  1.00  0.00           N
ATOM   8409  C12 POPEY 367      19.295  84.891  31.736  1.00  0.00           C
ATOM   8412  C11 POPEY 367      18.465  84.041  30.766  1.00  0.00           C
ATOM   8415  P   POPEY 367      19.285  81.710  29.976  1.00  0.00           P
ATOM   8416  O13 POPEY 367      17.885  81.291  29.796  1.00  0.00           O
ATOM   8417  O14 POPEY 367      20.255  81.090  29.056  1.00  0.00           O
ATOM   8418  O11 POPEY 367      19.715  81.441  31.476  1.00  0.00           O
ATOM   8419  O12 POPEY 367      19.345  83.291  29.926  1.00  0.00           O
ATOM   8420  C1  POPEY 367      20.065  80.111  31.826  1.00  0.00           C
ATOM   8423  C2  POPEY 367      19.765  79.871  33.306  1.00  0.00           C
ATOM   8425  O21 POPEY 367      20.025  78.491  33.566  1.00  0.00           O
ATOM   8426  C21 POPEY 367      20.845  78.011  34.496  1.00  0.00           C
ATOM   8427  O22 POPEY 367      21.085  76.831  34.656  1.00  0.00           O
ATOM   8428  C22 POPEY 367      21.465  79.061  35.426  1.00  0.00           C
ATOM   8431  C3  POPEY 367      18.255  80.151  33.586  1.00  0.00           C
ATOM   8434  O31 POPEY 367      17.865  79.821  34.936  1.00  0.00           O
ATOM   8435  C31 POPEY 367      18.175  80.750  35.826  1.00  0.00           C
ATOM   8436  O32 POPEY 367      18.715  81.821  35.576  1.00  0.00           O
ATOM   8437  C32 POPEY 367      17.835  80.250  37.216  1.00  0.00           C
ATOM   8440  C23 POPEY 367      22.305  78.390  36.546  1.00  0.00           C
ATOM   8443  C24 POPEY 367      22.695  79.350  37.686  1.00  0.00           C
ATOM   8446  C25 POPEY 367      23.885  78.841  38.506  1.00  0.00           C
ATOM   8449  C26 POPEY 367      23.715  79.070  40.016  1.00  0.00           C
ATOM   8452  C27 POPEY 367      24.805  78.361  40.846  1.00  0.00           C
ATOM   8455  C28 POPEY 367      24.725  78.631  42.366  1.00  0.00           C
ATOM   8458  C29 POPEY 367      23.495  78.041  43.016  1.00  0.00           C
ATOM   8460 0C21 POPEY 367      23.445  77.441  44.226  1.00  0.00           C
ATOM   8462 1C21 POPEY 367      24.605  77.250  45.166  1.00  0.00           C
ATOM   8465 2C21 POPEY 367      24.226  76.420  46.406  1.00  0.00           C
ATOM   8468 3C21 POPEY 367      25.435  76.100  47.296  1.00  0.00           C
ATOM   8471 4C21 POPEY 367      25.095  75.100  48.416  1.00  0.00           C
ATOM   8474 5C21 POPEY 367      26.355  74.661  49.186  1.00  0.00           C
ATOM   8477 6C21 POPEY 367      26.066  73.611  50.266  1.00  0.00           C
ATOM   8480 7C21 POPEY 367      27.325  73.201  51.026  1.00  0.00           C
ATOM   8483 8C21 POPEY 367      27.065  72.280  52.216  1.00  0.00           C
ATOM   8487  C33 POPEY 367      18.865  80.740  38.236  1.00  0.00           C
ATOM   8490  C34 POPEY 367      18.475  80.311  39.646  1.00  0.00           C
ATOM   8493  C35 POPEY 367      19.565  80.591  40.676  1.00  0.00           C
ATOM   8496  C36 POPEY 367      19.156  80.141  42.076  1.00  0.00           C
ATOM   8499  C37 POPEY 367      20.195  80.460  43.156  1.00  0.00           C
ATOM   8502  C38 POPEY 367      20.025  79.621  44.436  1.00  0.00           C
ATOM   8505  C39 POPEY 367      18.596  79.601  44.996  1.00  0.00           C
ATOM   8508 0C31 POPEY 367      18.045  80.981  45.396  1.00  0.00           C
ATOM   8511 1C31 POPEY 367      16.525  80.981  45.586  1.00  0.00           C
ATOM   8514 2C31 POPEY 367      16.015  80.151  46.776  1.00  0.00           C
ATOM   8517 3C31 POPEY 367      16.355  80.791  48.126  1.00  0.00           C
ATOM   8520 4C31 POPEY 367      15.725  80.050  49.316  1.00  0.00           C
ATOM   8523 5C31 POPEY 367      15.965  80.791  50.636  1.00  0.00           C
ATOM   8526 6C31 POPEY 367      15.375  80.070  51.856  1.00  0.00           C
ATOM   8530  NH3 POPEZ 368      51.915  70.841  32.556  1.00  0.00           N
ATOM   8534  C12 POPEZ 368      53.165  71.630  32.366  1.00  0.00           C
ATOM   8537  C11 POPEZ 368      54.396  70.721  32.336  1.00  0.00           C
ATOM   8540  P   POPEZ 368      56.756  71.091  33.356  1.00  0.00           P
ATOM   8541  O13 POPEZ 368      57.346  69.811  32.896  1.00  0.00           O
ATOM   8542  O14 POPEZ 368      57.686  72.250  33.426  1.00  0.00           O
ATOM   8543  O11 POPEZ 368      56.075  70.881  34.766  1.00  0.00           O
ATOM   8544  O12 POPEZ 368      55.556  71.521  32.436  1.00  0.00           O
ATOM   8545  C1  POPEZ 368      56.705  71.280  35.976  1.00  0.00           C
ATOM   8548  C2  POPEZ 368      57.486  70.111  36.626  1.00  0.00           C
ATOM   8550  O21 POPEZ 368      57.715  70.341  38.026  1.00  0.00           O
ATOM   8551  C21 POPEZ 368      58.575  71.280  38.376  1.00  0.00           C
ATOM   8552  O22 POPEZ 368      59.135  72.070  37.646  1.00  0.00           O
ATOM   8553  C22 POPEZ 368      58.695  71.301  39.896  1.00  0.00           C
ATOM   8556  C3  POPEZ 368      58.796  69.721  35.856  1.00  0.00           C
ATOM   8559  O31 POPEZ 368      59.855  69.161  36.676  1.00  0.00           O
ATOM   8560  C31 POPEZ 368      59.565  68.011  37.266  1.00  0.00           C
ATOM   8561  O32 POPEZ 368      58.516  67.401  37.166  1.00  0.00           O
ATOM   8562  C32 POPEZ 368      60.735  67.561  38.136  1.00  0.00           C
ATOM   8565  C23 POPEZ 368      59.425  70.091  40.536  1.00  0.00           C
ATOM   8568  C24 POPEZ 368      59.085  69.911  42.036  1.00  0.00           C
ATOM   8571  C25 POPEZ 368      60.035  70.621  43.016  1.00  0.00           C
ATOM   8574  C26 POPEZ 368      59.475  70.591  44.446  1.00  0.00           C
ATOM   8577  C27 POPEZ 368      60.275  71.451  45.436  1.00  0.00           C
ATOM   8580  C28 POPEZ 368      60.265  70.921  46.896  1.00  0.00           C
ATOM   8583  C29 POPEZ 368      58.895  70.750  47.516  1.00  0.00           C
ATOM   8585 0C21 POPEZ 368      58.495  71.201  48.726  1.00  0.00           C
ATOM   8587 1C21 POPEZ 368      59.295  72.000  49.726  1.00  0.00           C
ATOM   8590 2C21 POPEZ 368      58.495  73.231  50.176  1.00  0.00           C
ATOM   8593 3C21 POPEZ 368      59.275  74.191  51.086  1.00  0.00           C
ATOM   8596 4C21 POPEZ 368      58.425  75.401  51.506  1.00  0.00           C
ATOM   8599 5C21 POPEZ 368      59.015  76.170  52.696  1.00  0.00           C
ATOM   8602 6C21 POPEZ 368      58.355  77.530  52.916  1.00  0.00           C
ATOM   8605 7C21 POPEZ 368      58.516  78.051  54.356  1.00  0.00           C
ATOM   8608 8C21 POPEZ 368      58.115  79.520  54.506  1.00  0.00           C
ATOM   8612  C33 POPEZ 368      60.296  66.350  38.986  1.00  0.00           C
ATOM   8615  C34 POPEZ 368      61.315  65.911  40.046  1.00  0.00           C
ATOM   8618  C35 POPEZ 368      61.325  66.801  41.296  1.00  0.00           C
ATOM   8621  C36 POPEZ 368      61.605  66.011  42.586  1.00  0.00           C
ATOM   8624  C37 POPEZ 368      61.765  66.921  43.806  1.00  0.00           C
ATOM   8627  C38 POPEZ 368      61.845  66.161  45.136  1.00  0.00           C
ATOM   8630  C39 POPEZ 368      60.485  65.630  45.626  1.00  0.00           C
ATOM   8633 0C31 POPEZ 368      60.445  65.461  47.156  1.00  0.00           C
ATOM   8636 1C31 POPEZ 368      59.056  65.121  47.696  1.00  0.00           C
ATOM   8639 2C31 POPEZ 368      58.945  65.161  49.236  1.00  0.00           C
ATOM   8642 3C31 POPEZ 368      59.186  66.560  49.836  1.00  0.00           C
ATOM   8645 4C31 POPEZ 368      58.526  66.771  51.206  1.00  0.00           C
ATOM   8648 5C31 POPEZ 368      58.755  68.180  51.756  1.00  0.00           C
ATOM   8651 6C31 POPEZ 368      57.955  68.481  53.026  1.00  0.00           C
ATOM   8655  NH3 POPEa 369      28.125  66.841  71.886  1.00  0.00           N
ATOM   8659  C12 POPEa 369      26.715  67.320  71.996  1.00  0.00           C
ATOM   8662  C11 POPEa 369      25.736  66.481  71.176  1.00  0.00           C
ATOM   8665  P   POPEa 369      23.566  67.750  71.866  1.00  0.00           P
ATOM   8666  O13 POPEa 369      22.316  67.331  72.566  1.00  0.00           O
ATOM   8667  O14 POPEa 369      24.375  68.841  72.416  1.00  0.00           O
ATOM   8668  O11 POPEa 369      23.295  67.990  70.336  1.00  0.00           O
ATOM   8669  O12 POPEa 369      24.465  66.430  71.836  1.00  0.00           O
ATOM   8670  C1  POPEa 369      22.145  68.731  69.906  1.00  0.00           C
ATOM   8673  C2  POPEa 369      21.625  68.180  68.556  1.00  0.00           C
ATOM   8675  O21 POPEa 369      20.355  68.751  68.196  1.00  0.00           O
ATOM   8676  C21 POPEa 369      20.455  69.871  67.506  1.00  0.00           C
ATOM   8677  O22 POPEa 369      21.425  70.601  67.466  1.00  0.00           O
ATOM   8678  C22 POPEa 369      19.226  70.051  66.626  1.00  0.00           C
ATOM   8681  C3  POPEa 369      21.465  66.641  68.646  1.00  0.00           C
ATOM   8684  O31 POPEa 369      20.955  66.081  67.416  1.00  0.00           O
ATOM   8685  C31 POPEa 369      19.865  65.321  67.536  1.00  0.00           C
ATOM   8686  O32 POPEa 369      19.215  65.141  68.546  1.00  0.00           O
ATOM   8687  C32 POPEa 369      19.505  64.691  66.176  1.00  0.00           C
ATOM   8690  C23 POPEa 369      19.535  69.640  65.166  1.00  0.00           C
ATOM   8693  C24 POPEa 369      18.255  69.441  64.346  1.00  0.00           C
ATOM   8696  C25 POPEa 369      18.515  68.850  62.946  1.00  0.00           C
ATOM   8699  C26 POPEa 369      18.975  69.871  61.896  1.00  0.00           C
ATOM   8702  C27 POPEa 369      19.135  69.201  60.526  1.00  0.00           C
ATOM   8705  C28 POPEa 369      19.425  70.201  59.396  1.00  0.00           C
ATOM   8708  C29 POPEa 369      19.305  69.541  58.046  1.00  0.00           C
ATOM   8710 0C21 POPEa 369      18.915  70.121  56.896  1.00  0.00           C
ATOM   8712 1C21 POPEa 369      18.596  71.581  56.696  1.00  0.00           C
ATOM   8715 2C21 POPEa 369      19.846  72.460  56.876  1.00  0.00           C
ATOM   8718 3C21 POPEa 369      19.605  73.941  56.526  1.00  0.00           C
ATOM   8721 4C21 POPEa 369      20.745  74.850  57.036  1.00  0.00           C
ATOM   8724 5C21 POPEa 369      22.145  74.401  56.596  1.00  0.00           C
ATOM   8727 6C21 POPEa 369      23.275  75.210  57.236  1.00  0.00           C
ATOM   8730 7C21 POPEa 369      24.665  74.661  56.876  1.00  0.00           C
ATOM   8733 8C21 POPEa 369      25.815  75.471  57.466  1.00  0.00           C
ATOM   8737  C33 POPEa 369      19.556  65.691  64.996  1.00  0.00           C
ATOM   8740  C34 POPEa 369      19.075  65.111  63.646  1.00  0.00           C
ATOM   8743  C35 POPEa 369      19.865  63.871  63.186  1.00  0.00           C
ATOM   8746  C36 POPEa 369      19.645  63.541  61.706  1.00  0.00           C
ATOM   8749  C37 POPEa 369      20.525  62.361  61.266  1.00  0.00           C
ATOM   8752  C38 POPEa 369      20.555  62.101  59.746  1.00  0.00           C
ATOM   8755  C39 POPEa 369      19.465  61.160  59.226  1.00  0.00           C
ATOM   8758 0C31 POPEa 369      19.935  60.321  58.026  1.00  0.00           C
ATOM   8761 1C31 POPEa 369      18.855  59.371  57.486  1.00  0.00           C
ATOM   8764 2C31 POPEa 369      19.385  58.361  56.446  1.00  0.00           C
ATOM   8767 3C31 POPEa 369      18.295  57.381  55.996  1.00  0.00           C
ATOM   8770 4C31 POPEa 369      18.775  56.321  54.996  1.00  0.00           C
ATOM   8773 5C31 POPEa 369      17.725  55.231  54.776  1.00  0.00           C
ATOM   8776 6C31 POPEa 369      17.885  54.460  53.466  1.00  0.00           C
ATOM   8780  NH3 POPEb 370     108.065   4.261  71.746  1.00  0.00           N
ATOM   8784  C12 POPEb 370     108.896   3.031  72.016  1.00  0.00           C
ATOM   8787  C11 POPEb 370     110.315   3.371  72.476  1.00  0.00           C
ATOM   8790  P   POPEb 370     112.234   1.851  71.496  1.00  0.00           P
ATOM   8791  O13 POPEb 370     112.826   3.131  71.046  1.00  0.00           O
ATOM   8792  O14 POPEb 370     113.145   0.850  72.086  1.00  0.00           O
ATOM   8793  O11 POPEb 370     111.486   1.140  70.296  1.00  0.00           O
ATOM   8794  O12 POPEb 370     111.076   2.161  72.516  1.00  0.00           O
ATOM   8795  C1  POPEb 370     111.025   1.851  69.146  1.00  0.00           C
ATOM   8798  C2  POPEb 370     112.176   2.181  68.156  1.00  0.00           C
ATOM   8800  O21 POPEb 370     111.665   2.781  66.946  1.00  0.00           O
ATOM   8801  C21 POPEb 370     111.066   2.011  66.056  1.00  0.00           C
ATOM   8802  O22 POPEb 370     110.666   0.880  66.226  1.00  0.00           O
ATOM   8803  C22 POPEb 370     110.955   2.771  64.726  1.00  0.00           C
ATOM   8806  C3  POPEb 370     113.116   0.950  67.896  1.00  0.00           C
ATOM   8809  O31 POPEb 370     114.055   1.240  66.836  1.00  0.00           O
ATOM   8810  C31 POPEb 370     115.146   1.891  67.226  1.00  0.00           C
ATOM   8811  O32 POPEb 370     115.554   2.001  68.366  1.00  0.00           O
ATOM   8812  C32 POPEb 370     115.826   2.521  66.016  1.00  0.00           C
ATOM   8815  C23 POPEb 370     110.845   1.801  63.526  1.00  0.00           C
ATOM   8818  C24 POPEb 370     110.855   2.491  62.146  1.00  0.00           C
ATOM   8821  C25 POPEb 370     109.576   3.271  61.836  1.00  0.00           C
ATOM   8824  C26 POPEb 370     109.335   3.511  60.326  1.00  0.00           C
ATOM   8827  C27 POPEb 370     107.945   4.141  60.076  1.00  0.00           C
ATOM   8830  C28 POPEb 370     107.635   4.471  58.596  1.00  0.00           C
ATOM   8833  C29 POPEb 370     108.566   5.441  57.906  1.00  0.00           C
ATOM   8835 0C21 POPEb 370     108.315   6.731  57.596  1.00  0.00           C
ATOM   8837 1C21 POPEb 370     107.076   7.521  57.896  1.00  0.00           C
ATOM   8840 2C21 POPEb 370     107.326   8.651  58.916  1.00  0.00           C
ATOM   8843 3C21 POPEb 370     108.225   9.801  58.456  1.00  0.00           C
ATOM   8846 4C21 POPEb 370     107.945  11.051  59.296  1.00  0.00           C
ATOM   8849 5C21 POPEb 370     108.835  12.271  58.976  1.00  0.00           C
ATOM   8852 6C21 POPEb 370     110.154  12.261  59.766  1.00  0.00           C
ATOM   8855 7C21 POPEb 370     110.806  13.641  59.886  1.00  0.00           C
ATOM   8858 8C21 POPEb 370     111.975  13.661  60.866  1.00  0.00           C
ATOM   8862  C33 POPEb 370     114.895   3.461  65.216  1.00  0.00           C
ATOM   8865  C34 POPEb 370     114.826   3.101  63.726  1.00  0.00           C
ATOM   8868  C35 POPEb 370     114.936   4.351  62.846  1.00  0.00           C
ATOM   8871  C36 POPEb 370     114.655   4.071  61.366  1.00  0.00           C
ATOM   8874  C37 POPEb 370     115.135   5.201  60.446  1.00  0.00           C
ATOM   8877  C38 POPEb 370     114.245   5.431  59.216  1.00  0.00           C
ATOM   8880  C39 POPEb 370     113.686   4.151  58.586  1.00  0.00           C
ATOM   8883 0C31 POPEb 370     113.075   4.391  57.196  1.00  0.00           C
ATOM   8886 1C31 POPEb 370     112.135   3.261  56.776  1.00  0.00           C
ATOM   8889 2C31 POPEb 370     112.355   2.761  55.336  1.00  0.00           C
ATOM   8892 3C31 POPEb 370     111.916   3.751  54.246  1.00  0.00           C
ATOM   8895 4C31 POPEb 370     110.396   3.911  54.136  1.00  0.00           C
ATOM   8898 5C31 POPEb 370     109.956   4.701  52.906  1.00  0.00           C
ATOM   8901 6C31 POPEb 370     108.446   4.921  52.826  1.00  0.00           C
ATOM   8905  NH3 POPEc 371     107.215 101.111  28.626  1.00  0.00           N
ATOM   8909  C12 POPEc 371     108.656 101.281  29.026  1.00  0.00           C
ATOM   8912  C11 POPEc 371     109.044 102.770  29.006  1.00  0.00           C
ATOM   8915  P   POPEc 371     110.984 103.091  27.266  1.00  0.00           P
ATOM   8916  O13 POPEc 371     111.055 102.501  25.916  1.00  0.00           O
ATOM   8917  O14 POPEc 371     111.555 104.451  27.436  1.00  0.00           O
ATOM   8918  O11 POPEc 371     111.595 102.111  28.326  1.00  0.00           O
ATOM   8919  O12 POPEc 371     109.455 103.130  27.686  1.00  0.00           O
ATOM   8920  C1  POPEc 371     112.476 102.641  29.316  1.00  0.00           C
ATOM   8923  C2  POPEc 371     112.425 101.740  30.556  1.00  0.00           C
ATOM   8925  O21 POPEc 371     113.306 102.331  31.516  1.00  0.00           O
ATOM   8926  C21 POPEc 371     112.756 102.931  32.546  1.00  0.00           C
ATOM   8927  O22 POPEc 371     111.555 102.990  32.796  1.00  0.00           O
ATOM   8928  C22 POPEc 371     113.846 103.600  33.366  1.00  0.00           C
ATOM   8931  C3  POPEc 371     112.885 100.311  30.176  1.00  0.00           C
ATOM   8934  O31 POPEc 371     113.186  99.551  31.356  1.00  0.00           O
ATOM   8935  C31 POPEc 371     114.425  99.671  31.786  1.00  0.00           C
ATOM   8936  O32 POPEc 371     115.336 100.241  31.206  1.00  0.00           O
ATOM   8937  C32 POPEc 371     114.546  99.041  33.166  1.00  0.00           C
ATOM   8940  C23 POPEc 371     113.376 104.961  33.896  1.00  0.00           C
ATOM   8943  C24 POPEc 371     112.546 104.850  35.186  1.00  0.00           C
ATOM   8946  C25 POPEc 371     113.236 105.561  36.366  1.00  0.00           C
ATOM   8949  C26 POPEc 371     112.336 105.831  37.576  1.00  0.00           C
ATOM   8952  C27 POPEc 371     113.116 106.600  38.656  1.00  0.00           C
ATOM   8955  C28 POPEc 371     112.415 106.640  40.026  1.00  0.00           C
ATOM   8958  C29 POPEc 371     111.086 107.350  39.986  1.00  0.00           C
ATOM   8960 0C21 POPEc 371     110.756 108.481  40.646  1.00  0.00           C
ATOM   8962 1C21 POPEc 371     111.665 109.311  41.516  1.00  0.00           C
ATOM   8965 2C21 POPEc 371     111.315 110.811  41.436  1.00  0.00           C
ATOM   8968 3C21 POPEc 371     112.155 111.671  42.396  1.00  0.00           C
ATOM   8971 4C21 POPEc 371     111.565 113.081  42.536  1.00  0.00           C
ATOM   8974 5C21 POPEc 371     112.326 113.971  43.536  1.00  0.00           C
ATOM   8977 6C21 POPEc 371     111.516 115.210  43.946  1.00  0.00           C
ATOM   8980 7C21 POPEc 371     112.245 116.091  44.976  1.00  0.00           C
ATOM   8983 8C21 POPEc 371     111.396 117.261  45.476  1.00  0.00           C
ATOM   8987  C33 POPEc 371     115.725  99.541  34.026  1.00  0.00           C
ATOM   8990  C34 POPEc 371     115.205  99.961  35.406  1.00  0.00           C
ATOM   8993  C35 POPEc 371     116.315 100.281  36.406  1.00  0.00           C
ATOM   8996  C36 POPEc 371     117.165  99.081  36.836  1.00  0.00           C
ATOM   8999  C37 POPEc 371     118.046  99.441  38.036  1.00  0.00           C
ATOM   9002  C38 POPEc 371     119.065  98.371  38.416  1.00  0.00           C
ATOM   9005  C39 POPEc 371     120.076  98.911  39.436  1.00  0.00           C
ATOM   9008 0C31 POPEc 371     121.156  97.881  39.756  1.00  0.00           C
ATOM   9011 1C31 POPEc 371     122.205  98.361  40.766  1.00  0.00           C
ATOM   9014 2C31 POPEc 371     123.396  97.381  40.906  1.00  0.00           C
ATOM   9017 3C31 POPEc 371     122.945  95.910  40.976  1.00  0.00           C
ATOM   9020 4C31 POPEc 371     124.086  94.891  41.066  1.00  0.00           C
ATOM   9023 5C31 POPEc 371     123.576  93.471  40.746  1.00  0.00           C
ATOM   9026 6C31 POPEc 371     124.676  92.430  40.506  1.00  0.00           C
ATOM   9030  NH3 POPEd 372      54.785   1.341  27.396  1.00  0.00           N
ATOM   9034  C12 POPEd 372      53.545   2.040  26.916  1.00  0.00           C
ATOM   9037  C11 POPEd 372      52.365   1.931  27.896  1.00  0.00           C
ATOM   9040  P   POPEd 372      49.805   2.530  27.566  1.00  0.00           P
ATOM   9041  O13 POPEd 372      49.035   3.651  28.126  1.00  0.00           O
ATOM   9042  O14 POPEd 372      49.385   2.001  26.246  1.00  0.00           O
ATOM   9043  O11 POPEd 372      49.805   1.350  28.616  1.00  0.00           O
ATOM   9044  O12 POPEd 372      51.355   2.890  27.526  1.00  0.00           O
ATOM   9045  C1  POPEd 372      49.285   1.531  29.946  1.00  0.00           C
ATOM   9048  C2  POPEd 372      50.375   1.811  31.046  1.00  0.00           C
ATOM   9050  O21 POPEd 372      49.836   1.570  32.356  1.00  0.00           O
ATOM   9051  C21 POPEd 372      48.895   2.420  32.766  1.00  0.00           C
ATOM   9052  O22 POPEd 372      48.275   3.201  32.066  1.00  0.00           O
ATOM   9053  C22 POPEd 372      48.755   2.360  34.276  1.00  0.00           C
ATOM   9056  C3  POPEd 372      51.105   3.190  30.976  1.00  0.00           C
ATOM   9059  O31 POPEd 372      52.505   3.090  31.336  1.00  0.00           O
ATOM   9060  C31 POPEd 372      52.745   3.010  32.646  1.00  0.00           C
ATOM   9061  O32 POPEd 372      51.936   3.260  33.516  1.00  0.00           O
ATOM   9062  C32 POPEd 372      54.165   2.490  32.866  1.00  0.00           C
ATOM   9065  C23 POPEd 372      48.656   3.791  34.856  1.00  0.00           C
ATOM   9068  C24 POPEd 372      48.526   3.810  36.376  1.00  0.00           C
ATOM   9071  C25 POPEd 372      49.695   3.131  37.086  1.00  0.00           C
ATOM   9074  C26 POPEd 372      49.665   3.371  38.606  1.00  0.00           C
ATOM   9077  C27 POPEd 372      50.795   2.650  39.336  1.00  0.00           C
ATOM   9080  C28 POPEd 372      50.695   2.740  40.866  1.00  0.00           C
ATOM   9083  C29 POPEd 372      50.905   4.140  41.366  1.00  0.00           C
ATOM   9085 0C21 POPEd 372      50.925   4.501  42.666  1.00  0.00           C
ATOM   9087 1C21 POPEd 372      50.765   3.561  43.826  1.00  0.00           C
ATOM   9090 2C21 POPEd 372      51.315   4.151  45.136  1.00  0.00           C
ATOM   9093 3C21 POPEd 372      52.845   4.180  45.236  1.00  0.00           C
ATOM   9096 4C21 POPEd 372      53.475   2.790  45.406  1.00  0.00           C
ATOM   9099 5C21 POPEd 372      54.315   2.661  46.686  1.00  0.00           C
ATOM   9102 6C21 POPEd 372      53.465   2.541  47.956  1.00  0.00           C
ATOM   9105 7C21 POPEd 372      54.335   2.471  49.216  1.00  0.00           C
ATOM   9108 8C21 POPEd 372      53.535   2.051  50.446  1.00  0.00           C
ATOM   9112  C33 POPEd 372      54.646   2.641  34.336  1.00  0.00           C
ATOM   9115  C34 POPEd 372      55.495   1.470  34.856  1.00  0.00           C
ATOM   9118  C35 POPEd 372      54.665   0.249  35.296  1.00  0.00           C
ATOM   9121  C36 POPEd 372      55.495  -0.761  36.116  1.00  0.00           C
ATOM   9124  C37 POPEd 372      54.795  -2.111  36.346  1.00  0.00           C
ATOM   9127  C38 POPEd 372      55.725  -3.171  36.956  1.00  0.00           C
ATOM   9130  C39 POPEd 372      55.805  -3.110  38.496  1.00  0.00           C
ATOM   9133 0C31 POPEd 372      56.815  -4.101  39.076  1.00  0.00           C
ATOM   9136 1C31 POPEd 372      56.785  -4.161  40.606  1.00  0.00           C
ATOM   9139 2C31 POPEd 372      57.875  -5.091  41.166  1.00  0.00           C
ATOM   9142 3C31 POPEd 372      57.495  -5.800  42.486  1.00  0.00           C
ATOM   9145 4C31 POPEd 372      57.346  -4.871  43.696  1.00  0.00           C
ATOM   9148 5C31 POPEd 372      57.006  -5.681  44.966  1.00  0.00           C
ATOM   9151 6C31 POPEd 372      56.595  -4.831  46.166  1.00  0.00           C
ATOM   9155  NH3 POPEe 373      19.986 121.740  32.906  1.00  0.00           N
ATOM   9159  C12 POPEe 373      20.736 120.441  33.086  1.00  0.00           C
ATOM   9162  C11 POPEe 373      19.745 119.380  33.616  1.00  0.00           C
ATOM   9165  P   POPEe 373      20.035 116.740  33.446  1.00  0.00           P
ATOM   9166  O13 POPEe 373      18.615 116.441  33.786  1.00  0.00           O
ATOM   9167  O14 POPEe 373      20.345 116.681  32.016  1.00  0.00           O
ATOM   9168  O11 POPEe 373      20.955 115.761  34.256  1.00  0.00           O
ATOM   9169  O12 POPEe 373      20.395 118.170  34.006  1.00  0.00           O
ATOM   9170  C1  POPEe 373      20.565 115.101  35.456  1.00  0.00           C
ATOM   9173  C2  POPEe 373      21.345 115.651  36.676  1.00  0.00           C
ATOM   9175  O21 POPEe 373      21.485 114.640  37.696  1.00  0.00           O
ATOM   9176  C21 POPEe 373      20.425 114.261  38.366  1.00  0.00           C
ATOM   9177  O22 POPEe 373      19.256 114.471  38.066  1.00  0.00           O
ATOM   9178  C22 POPEe 373      20.855 113.500  39.606  1.00  0.00           C
ATOM   9181  C3  POPEe 373      20.765 116.990  37.246  1.00  0.00           C
ATOM   9184  O31 POPEe 373      21.545 117.430  38.386  1.00  0.00           O
ATOM   9185  C31 POPEe 373      21.025 117.481  39.616  1.00  0.00           C
ATOM   9186  O32 POPEe 373      21.595 117.091  40.616  1.00  0.00           O
ATOM   9187  C32 POPEe 373      19.665 118.180  39.676  1.00  0.00           C
ATOM   9190  C23 POPEe 373      19.945 113.851  40.796  1.00  0.00           C
ATOM   9193  C24 POPEe 373      20.175 112.941  42.006  1.00  0.00           C
ATOM   9196  C25 POPEe 373      19.245 113.281  43.176  1.00  0.00           C
ATOM   9199  C26 POPEe 373      19.625 114.591  43.866  1.00  0.00           C
ATOM   9202  C27 POPEe 373      18.605 115.001  44.936  1.00  0.00           C
ATOM   9205  C28 POPEe 373      19.165 116.050  45.916  1.00  0.00           C
ATOM   9208  C29 POPEe 373      20.175 115.421  46.846  1.00  0.00           C
ATOM   9210 0C21 POPEe 373      19.965 115.091  48.126  1.00  0.00           C
ATOM   9212 1C21 POPEe 373      18.715 115.320  48.936  1.00  0.00           C
ATOM   9215 2C21 POPEe 373      18.975 116.341  50.066  1.00  0.00           C
ATOM   9218 3C21 POPEe 373      19.305 117.761  49.536  1.00  0.00           C
ATOM   9221 4C21 POPEe 373      19.925 118.690  50.586  1.00  0.00           C
ATOM   9224 5C21 POPEe 373      21.335 118.270  51.016  1.00  0.00           C
ATOM   9227 6C21 POPEe 373      21.955 119.251  52.016  1.00  0.00           C
ATOM   9230 7C21 POPEe 373      23.405 118.880  52.376  1.00  0.00           C
ATOM   9233 8C21 POPEe 373      24.065 119.871  53.336  1.00  0.00           C
ATOM   9237  C33 POPEe 373      18.605 117.221  40.256  1.00  0.00           C
ATOM   9240  C34 POPEe 373      17.195 117.811  40.256  1.00  0.00           C
ATOM   9243  C35 POPEe 373      16.115 116.751  40.476  1.00  0.00           C
ATOM   9246  C36 POPEe 373      16.165 116.091  41.866  1.00  0.00           C
ATOM   9249  C37 POPEe 373      14.975 115.151  42.086  1.00  0.00           C
ATOM   9252  C38 POPEe 373      14.825 114.660  43.536  1.00  0.00           C
ATOM   9255  C39 POPEe 373      14.625 115.811  44.546  1.00  0.00           C
ATOM   9258 0C31 POPEe 373      14.075 115.320  45.876  1.00  0.00           C
ATOM   9261 1C31 POPEe 373      13.925 116.441  46.916  1.00  0.00           C
ATOM   9264 2C31 POPEe 373      13.085 116.011  48.126  1.00  0.00           C
ATOM   9267 3C31 POPEe 373      12.775 117.171  49.076  1.00  0.00           C
ATOM   9270 4C31 POPEe 373      14.025 117.770  49.726  1.00  0.00           C
ATOM   9273 5C31 POPEe 373      13.695 118.781  50.826  1.00  0.00           C
ATOM   9276 6C31 POPEe 373      14.955 119.280  51.506  1.00  0.00           C
ATOM   9280  NH3 POPEf 374      12.935 107.741  34.586  1.00  0.00           N
ATOM   9284  C12 POPEf 374      13.965 107.411  33.526  1.00  0.00           C
ATOM   9287  C11 POPEf 374      15.355 108.001  33.826  1.00  0.00           C
ATOM   9290  P   POPEf 374      16.715 110.151  33.956  1.00  0.00           P
ATOM   9291  O13 POPEf 374      17.915 109.280  33.986  1.00  0.00           O
ATOM   9292  O14 POPEf 374      16.835 111.541  33.426  1.00  0.00           O
ATOM   9293  O11 POPEf 374      16.085 110.200  35.386  1.00  0.00           O
ATOM   9294  O12 POPEf 374      15.525 109.311  33.256  1.00  0.00           O
ATOM   9295  C1  POPEf 374      16.825 110.320  36.586  1.00  0.00           C
ATOM   9298  C2  POPEf 374      16.365 111.600  37.326  1.00  0.00           C
ATOM   9300  O21 POPEf 374      16.195 111.330  38.716  1.00  0.00           O
ATOM   9301  C21 POPEf 374      17.295 111.170  39.416  1.00  0.00           C
ATOM   9302  O22 POPEf 374      18.445 111.141  38.986  1.00  0.00           O
ATOM   9303  C22 POPEf 374      16.896 111.211  40.896  1.00  0.00           C
ATOM   9306  C3  POPEf 374      15.005 112.121  36.806  1.00  0.00           C
ATOM   9309  O31 POPEf 374      14.455 113.121  37.686  1.00  0.00           O
ATOM   9310  C31 POPEf 374      14.605 114.371  37.296  1.00  0.00           C
ATOM   9311  O32 POPEf 374      15.285 114.761  36.356  1.00  0.00           O
ATOM   9312  C32 POPEf 374      13.845 115.281  38.266  1.00  0.00           C
ATOM   9315  C23 POPEf 374      17.535 110.101  41.746  1.00  0.00           C
ATOM   9318  C24 POPEf 374      16.505 109.151  42.376  1.00  0.00           C
ATOM   9321  C25 POPEf 374      15.525 109.791  43.386  1.00  0.00           C
ATOM   9324  C26 POPEf 374      16.175 110.670  44.476  1.00  0.00           C
ATOM   9327  C27 POPEf 374      15.185 111.041  45.576  1.00  0.00           C
ATOM   9330  C28 POPEf 374      15.785 111.930  46.676  1.00  0.00           C
ATOM   9333  C29 POPEf 374      14.725 112.311  47.686  1.00  0.00           C
ATOM   9335 0C21 POPEf 374      14.865 112.361  49.016  1.00  0.00           C
ATOM   9337 1C21 POPEf 374      16.105 112.020  49.806  1.00  0.00           C
ATOM   9340 2C21 POPEf 374      15.815 111.930  51.316  1.00  0.00           C
ATOM   9343 3C21 POPEf 374      14.955 110.711  51.696  1.00  0.00           C
ATOM   9346 4C21 POPEf 374      14.495 110.740  53.166  1.00  0.00           C
ATOM   9349 5C21 POPEf 374      13.715 109.471  53.536  1.00  0.00           C
ATOM   9352 6C21 POPEf 374      13.255 109.471  54.996  1.00  0.00           C
ATOM   9355 7C21 POPEf 374      12.725 108.100  55.436  1.00  0.00           C
ATOM   9358 8C21 POPEf 374      12.175 108.081  56.866  1.00  0.00           C
ATOM   9362  C33 POPEf 374      12.335 115.371  37.956  1.00  0.00           C
ATOM   9365  C34 POPEf 374      11.525 114.171  38.476  1.00  0.00           C
ATOM   9368  C35 POPEf 374      11.475 114.000  40.006  1.00  0.00           C
ATOM   9371  C36 POPEf 374      10.985 115.241  40.756  1.00  0.00           C
ATOM   9374  C37 POPEf 374      10.805 114.990  42.256  1.00  0.00           C
ATOM   9377  C38 POPEf 374      10.365 116.231  43.036  1.00  0.00           C
ATOM   9380  C39 POPEf 374      11.335 117.420  42.906  1.00  0.00           C
ATOM   9383 0C31 POPEf 374      11.455 118.250  44.196  1.00  0.00           C
ATOM   9386 1C31 POPEf 374      12.455 119.401  44.016  1.00  0.00           C
ATOM   9389 2C31 POPEf 374      12.645 120.270  45.266  1.00  0.00           C
ATOM   9392 3C31 POPEf 374      11.355 120.921  45.776  1.00  0.00           C
ATOM   9395 4C31 POPEf 374      11.625 122.191  46.606  1.00  0.00           C
ATOM   9398 5C31 POPEf 374      10.385 122.680  47.366  1.00  0.00           C
ATOM   9401 6C31 POPEf 374      10.575 124.061  48.016  1.00  0.00           C
ATOM   9405  NH3 POPEg 375      85.245  49.980  75.936  1.00  0.00           N
ATOM   9409  C12 POPEg 375      85.256  50.531  77.346  1.00  0.00           C
ATOM   9412  C11 POPEg 375      84.406  51.811  77.436  1.00  0.00           C
ATOM   9415  P   POPEg 375      85.745  53.660  78.726  1.00  0.00           P
ATOM   9416  O13 POPEg 375      85.245  54.801  77.916  1.00  0.00           O
ATOM   9417  O14 POPEg 375      86.066  53.871  80.146  1.00  0.00           O
ATOM   9418  O11 POPEg 375      87.006  53.011  77.996  1.00  0.00           O
ATOM   9419  O12 POPEg 375      84.665  52.501  78.646  1.00  0.00           O
ATOM   9420  C1  POPEg 375      87.836  53.730  77.066  1.00  0.00           C
ATOM   9423  C2  POPEg 375      87.245  53.711  75.616  1.00  0.00           C
ATOM   9425  O21 POPEg 375      88.166  53.091  74.686  1.00  0.00           O
ATOM   9426  C21 POPEg 375      87.495  52.531  73.666  1.00  0.00           C
ATOM   9427  O22 POPEg 375      86.516  51.820  73.806  1.00  0.00           O
ATOM   9428  C22 POPEg 375      88.026  52.981  72.306  1.00  0.00           C
ATOM   9431  C3  POPEg 375      86.944  55.131  75.086  1.00  0.00           C
ATOM   9434  O31 POPEg 375      86.025  55.071  73.956  1.00  0.00           O
ATOM   9435  C31 POPEg 375      85.975  56.221  73.266  1.00  0.00           C
ATOM   9436  O32 POPEg 375      86.695  57.181  73.486  1.00  0.00           O
ATOM   9437  C32 POPEg 375      84.915  56.131  72.166  1.00  0.00           C
ATOM   9440  C23 POPEg 375      86.925  52.801  71.226  1.00  0.00           C
ATOM   9443  C24 POPEg 375      87.316  53.340  69.836  1.00  0.00           C
ATOM   9446  C25 POPEg 375      86.156  53.231  68.826  1.00  0.00           C
ATOM   9449  C26 POPEg 375      86.525  53.660  67.396  1.00  0.00           C
ATOM   9452  C27 POPEg 375      87.415  52.651  66.666  1.00  0.00           C
ATOM   9455  C28 POPEg 375      87.775  53.051  65.216  1.00  0.00           C
ATOM   9458  C29 POPEg 375      86.626  52.951  64.246  1.00  0.00           C
ATOM   9460 0C21 POPEg 375      86.646  52.311  63.066  1.00  0.00           C
ATOM   9462 1C21 POPEg 375      87.845  51.591  62.486  1.00  0.00           C
ATOM   9465 2C21 POPEg 375      87.696  51.131  61.026  1.00  0.00           C
ATOM   9468 3C21 POPEg 375      86.815  49.871  60.816  1.00  0.00           C
ATOM   9471 4C21 POPEg 375      85.305  50.121  60.656  1.00  0.00           C
ATOM   9474 5C21 POPEg 375      84.906  51.001  59.456  1.00  0.00           C
ATOM   9477 6C21 POPEg 375      85.215  50.381  58.086  1.00  0.00           C
ATOM   9480 7C21 POPEg 375      84.945  51.361  56.936  1.00  0.00           C
ATOM   9483 8C21 POPEg 375      85.096  50.741  55.536  1.00  0.00           C
ATOM   9487  C33 POPEg 375      84.165  57.471  71.906  1.00  0.00           C
ATOM   9490  C34 POPEg 375      83.815  57.691  70.426  1.00  0.00           C
ATOM   9493  C35 POPEg 375      82.355  58.101  70.126  1.00  0.00           C
ATOM   9496  C36 POPEg 375      81.495  56.971  69.536  1.00  0.00           C
ATOM   9499  C37 POPEg 375      80.365  57.471  68.616  1.00  0.00           C
ATOM   9502  C38 POPEg 375      79.576  56.300  68.006  1.00  0.00           C
ATOM   9505  C39 POPEg 375      78.535  56.731  66.956  1.00  0.00           C
ATOM   9508 0C31 POPEg 375      77.665  55.551  66.496  1.00  0.00           C
ATOM   9511 1C31 POPEg 375      76.445  55.931  65.646  1.00  0.00           C
ATOM   9514 2C31 POPEg 375      75.525  54.721  65.436  1.00  0.00           C
ATOM   9517 3C31 POPEg 375      74.436  54.861  64.356  1.00  0.00           C
ATOM   9520 4C31 POPEg 375      73.396  55.960  64.556  1.00  0.00           C
ATOM   9523 5C31 POPEg 375      72.205  55.811  63.596  1.00  0.00           C
ATOM   9526 6C31 POPEg 375      71.186  56.941  63.706  1.00  0.00           C
ATOM   9530  NH3 POPEh 376     114.444  73.151  70.526  1.00  0.00           N
ATOM   9534  C12 POPEh 376     113.745  72.111  71.356  1.00  0.00           C
ATOM   9537  C11 POPEh 376     113.645  70.781  70.596  1.00  0.00           C
ATOM   9540  P   POPEh 376     111.215  69.941  70.976  1.00  0.00           P
ATOM   9541  O13 POPEh 376     110.565  68.881  71.766  1.00  0.00           O
ATOM   9542  O14 POPEh 376     110.756  71.320  71.256  1.00  0.00           O
ATOM   9543  O11 POPEh 376     111.076  69.671  69.426  1.00  0.00           O
ATOM   9544  O12 POPEh 376     112.766  69.901  71.266  1.00  0.00           O
ATOM   9545  C1  POPEh 376     110.105  70.350  68.606  1.00  0.00           C
ATOM   9548  C2  POPEh 376     110.815  71.280  67.586  1.00  0.00           C
ATOM   9550  O21 POPEh 376     109.936  72.241  66.956  1.00  0.00           O
ATOM   9551  C21 POPEh 376     109.025  71.811  66.096  1.00  0.00           C
ATOM   9552  O22 POPEh 376     108.835  70.661  65.756  1.00  0.00           O
ATOM   9553  C22 POPEh 376     108.194  73.031  65.626  1.00  0.00           C
ATOM   9556  C3  POPEh 376     111.715  70.521  66.566  1.00  0.00           C
ATOM   9559  O31 POPEh 376     112.696  71.420  65.996  1.00  0.00           O
ATOM   9560  C31 POPEh 376     112.425  71.911  64.796  1.00  0.00           C
ATOM   9561  O32 POPEh 376     111.455  71.671  64.106  1.00  0.00           O
ATOM   9562  C32 POPEh 376     113.535  72.911  64.466  1.00  0.00           C
ATOM   9565  C23 POPEh 376     107.715  73.011  64.146  1.00  0.00           C
ATOM   9568  C24 POPEh 376     106.874  74.261  63.826  1.00  0.00           C
ATOM   9571  C25 POPEh 376     106.135  74.271  62.476  1.00  0.00           C
ATOM   9574  C26 POPEh 376     106.995  74.591  61.236  1.00  0.00           C
ATOM   9577  C27 POPEh 376     106.326  75.621  60.316  1.00  0.00           C
ATOM   9580  C28 POPEh 376     107.095  75.960  59.026  1.00  0.00           C
ATOM   9583  C29 POPEh 376     106.715  77.331  58.496  1.00  0.00           C
ATOM   9585 0C21 POPEh 376     107.215  77.930  57.406  1.00  0.00           C
ATOM   9587 1C21 POPEh 376     108.194  77.350  56.416  1.00  0.00           C
ATOM   9590 2C21 POPEh 376     107.815  77.701  54.966  1.00  0.00           C
ATOM   9593 3C21 POPEh 376     108.105  79.171  54.586  1.00  0.00           C
ATOM   9596 4C21 POPEh 376     107.585  79.511  53.176  1.00  0.00           C
ATOM   9599 5C21 POPEh 376     108.085  80.861  52.626  1.00  0.00           C
ATOM   9602 6C21 POPEh 376     107.436  82.070  53.316  1.00  0.00           C
ATOM   9605 7C21 POPEh 376     107.865  83.410  52.716  1.00  0.00           C
ATOM   9608 8C21 POPEh 376     107.176  84.601  53.386  1.00  0.00           C
ATOM   9612  C33 POPEh 376     113.835  73.070  62.956  1.00  0.00           C
ATOM   9615  C34 POPEh 376     113.665  74.520  62.476  1.00  0.00           C
ATOM   9618  C35 POPEh 376     114.385  74.831  61.166  1.00  0.00           C
ATOM   9621  C36 POPEh 376     113.835  74.031  59.986  1.00  0.00           C
ATOM   9624  C37 POPEh 376     114.355  74.551  58.636  1.00  0.00           C
ATOM   9627  C38 POPEh 376     113.645  73.901  57.446  1.00  0.00           C
ATOM   9630  C39 POPEh 376     113.904  72.390  57.276  1.00  0.00           C
ATOM   9633 0C31 POPEh 376     115.365  72.081  56.926  1.00  0.00           C
ATOM   9636 1C31 POPEh 376     115.656  70.581  56.776  1.00  0.00           C
ATOM   9639 2C31 POPEh 376     115.565  70.061  55.336  1.00  0.00           C
ATOM   9642 3C31 POPEh 376     114.135  70.021  54.786  1.00  0.00           C
ATOM   9645 4C31 POPEh 376     113.995  69.081  53.586  1.00  0.00           C
ATOM   9648 5C31 POPEh 376     112.555  69.031  53.076  1.00  0.00           C
ATOM   9651 6C31 POPEh 376     112.345  67.951  52.006  1.00  0.00           C
ATOM   9655  NH3 POPEi 377     116.776  10.701  29.716  1.00  0.00           N
ATOM   9659  C12 POPEi 377     115.624  11.231  28.876  1.00  0.00           C
ATOM   9662  C11 POPEi 377     115.806  12.671  28.386  1.00  0.00           C
ATOM   9665  P   POPEi 377     114.495  14.711  27.486  1.00  0.00           P
ATOM   9666  O13 POPEi 377     115.896  15.071  27.156  1.00  0.00           O
ATOM   9667  O14 POPEi 377     113.495  14.811  26.396  1.00  0.00           O
ATOM   9668  O11 POPEi 377     114.025  15.531  28.746  1.00  0.00           O
ATOM   9669  O12 POPEi 377     114.515  13.211  28.036  1.00  0.00           O
ATOM   9670  C1  POPEi 377     114.866  15.611  29.906  1.00  0.00           C
ATOM   9673  C2  POPEi 377     114.175  16.501  30.956  1.00  0.00           C
ATOM   9675  O21 POPEi 377     114.956  16.551  32.176  1.00  0.00           O
ATOM   9676  C21 POPEi 377     114.874  15.571  33.056  1.00  0.00           C
ATOM   9677  O22 POPEi 377     114.234  14.541  32.946  1.00  0.00           O
ATOM   9678  C22 POPEi 377     115.656  15.961  34.316  1.00  0.00           C
ATOM   9681  C3  POPEi 377     112.665  16.071  31.116  1.00  0.00           C
ATOM   9684  O31 POPEi 377     112.056  16.641  32.296  1.00  0.00           O
ATOM   9685  C31 POPEi 377     111.035  15.901  32.726  1.00  0.00           C
ATOM   9686  O32 POPEi 377     110.376  15.121  32.056  1.00  0.00           O
ATOM   9687  C32 POPEi 377     110.876  16.071  34.236  1.00  0.00           C
ATOM   9690  C23 POPEi 377     115.806  14.791  35.316  1.00  0.00           C
ATOM   9693  C24 POPEi 377     116.226  15.271  36.706  1.00  0.00           C
ATOM   9696  C25 POPEi 377     116.785  14.161  37.616  1.00  0.00           C
ATOM   9699  C26 POPEi 377     115.786  13.071  38.036  1.00  0.00           C
ATOM   9702  C27 POPEi 377     116.335  12.181  39.166  1.00  0.00           C
ATOM   9705  C28 POPEi 377     116.296  12.871  40.546  1.00  0.00           C
ATOM   9708  C29 POPEi 377     117.146  12.191  41.596  1.00  0.00           C
ATOM   9710 0C21 POPEi 377     116.706  11.271  42.476  1.00  0.00           C
ATOM   9712 1C21 POPEi 377     115.315  10.711  42.496  1.00  0.00           C
ATOM   9715 2C21 POPEi 377     115.165   9.431  43.346  1.00  0.00           C
ATOM   9718 3C21 POPEi 377     115.076   9.711  44.856  1.00  0.00           C
ATOM   9721 4C21 POPEi 377     116.195   9.051  45.676  1.00  0.00           C
ATOM   9724 5C21 POPEi 377     116.195   9.511  47.136  1.00  0.00           C
ATOM   9727 6C21 POPEi 377     116.906  10.861  47.346  1.00  0.00           C
ATOM   9730 7C21 POPEi 377     117.155  11.191  48.816  1.00  0.00           C
ATOM   9733 8C21 POPEi 377     118.026  12.441  49.016  1.00  0.00           C
ATOM   9737  C33 POPEi 377     111.135  14.721  34.956  1.00  0.00           C
ATOM   9740  C34 POPEi 377     111.226  14.811  36.486  1.00  0.00           C
ATOM   9743  C35 POPEi 377     109.906  15.151  37.176  1.00  0.00           C
ATOM   9746  C36 POPEi 377     110.006  15.081  38.706  1.00  0.00           C
ATOM   9749  C37 POPEi 377     108.656  15.371  39.376  1.00  0.00           C
ATOM   9752  C38 POPEi 377     108.576  15.031  40.876  1.00  0.00           C
ATOM   9755  C39 POPEi 377     109.626  15.731  41.736  1.00  0.00           C
ATOM   9758 0C31 POPEi 377     109.226  15.801  43.216  1.00  0.00           C
ATOM   9761 1C31 POPEi 377     110.355  16.341  44.106  1.00  0.00           C
ATOM   9764 2C31 POPEi 377     109.885  16.631  45.546  1.00  0.00           C
ATOM   9767 3C31 POPEi 377     111.045  17.061  46.456  1.00  0.00           C
ATOM   9770 4C31 POPEi 377     110.635  17.141  47.936  1.00  0.00           C
ATOM   9773 5C31 POPEi 377     111.835  17.241  48.886  1.00  0.00           C
ATOM   9776 6C31 POPEi 377     111.475  17.091  50.366  1.00  0.00           C
ATOM   9780  NH3 POPEj 378      75.545  79.271  30.266  1.00  0.00           N
ATOM   9784  C12 POPEj 378      75.525  78.041  31.106  1.00  0.00           C
ATOM   9787  C11 POPEj 378      76.555  77.031  30.626  1.00  0.00           C
ATOM   9790  P   POPEj 378      76.635  74.471  30.926  1.00  0.00           P
ATOM   9791  O13 POPEj 378      75.696  74.380  29.796  1.00  0.00           O
ATOM   9792  O14 POPEj 378      78.076  74.261  30.676  1.00  0.00           O
ATOM   9793  O11 POPEj 378      76.205  73.600  32.156  1.00  0.00           O
ATOM   9794  O12 POPEj 378      76.535  75.921  31.506  1.00  0.00           O
ATOM   9795  C1  POPEj 378      74.874  73.611  32.686  1.00  0.00           C
ATOM   9798  C2  POPEj 378      74.866  74.161  34.126  1.00  0.00           C
ATOM   9800  O21 POPEj 378      73.476  74.320  34.476  1.00  0.00           O
ATOM   9801  C21 POPEj 378      72.826  73.491  35.306  1.00  0.00           C
ATOM   9802  O22 POPEj 378      71.616  73.411  35.356  1.00  0.00           O
ATOM   9803  C22 POPEj 378      73.735  72.740  36.286  1.00  0.00           C
ATOM   9806  C3  POPEj 378      75.605  75.521  34.256  1.00  0.00           C
ATOM   9809  O31 POPEj 378      75.675  75.971  35.626  1.00  0.00           O
ATOM   9810  C31 POPEj 378      75.425  77.261  35.826  1.00  0.00           C
ATOM   9811  O32 POPEj 378      75.116  78.070  34.966  1.00  0.00           O
ATOM   9812  C32 POPEj 378      75.556  77.581  37.306  1.00  0.00           C
ATOM   9815  C23 POPEj 378      72.905  72.180  37.476  1.00  0.00           C
ATOM   9818  C24 POPEj 378      73.796  71.541  38.556  1.00  0.00           C
ATOM   9821  C25 POPEj 378      72.995  70.960  39.746  1.00  0.00           C
ATOM   9824  C26 POPEj 378      72.345  72.051  40.616  1.00  0.00           C
ATOM   9827  C27 POPEj 378      71.555  71.511  41.816  1.00  0.00           C
ATOM   9830  C28 POPEj 378      70.875  72.651  42.606  1.00  0.00           C
ATOM   9833  C29 POPEj 378      70.155  72.250  43.866  1.00  0.00           C
ATOM   9835 0C21 POPEj 378      70.735  71.981  45.056  1.00  0.00           C
ATOM   9837 1C21 POPEj 378      72.215  71.991  45.326  1.00  0.00           C
ATOM   9840 2C21 POPEj 378      72.655  72.911  46.486  1.00  0.00           C
ATOM   9843 3C21 POPEj 378      72.285  72.390  47.886  1.00  0.00           C
ATOM   9846 4C21 POPEj 378      72.896  73.241  49.016  1.00  0.00           C
ATOM   9849 5C21 POPEj 378      74.376  72.941  49.296  1.00  0.00           C
ATOM   9852 6C21 POPEj 378      75.015  73.981  50.226  1.00  0.00           C
ATOM   9855 7C21 POPEj 378      76.445  73.621  50.646  1.00  0.00           C
ATOM   9858 8C21 POPEj 378      77.055  74.621  51.636  1.00  0.00           C
ATOM   9862  C33 POPEj 378      75.205  76.391  38.246  1.00  0.00           C
ATOM   9865  C34 POPEj 378      75.006  76.811  39.706  1.00  0.00           C
ATOM   9868  C35 POPEj 378      74.025  77.981  39.846  1.00  0.00           C
ATOM   9871  C36 POPEj 378      73.586  78.291  41.276  1.00  0.00           C
ATOM   9874  C37 POPEj 378      72.546  79.401  41.256  1.00  0.00           C
ATOM   9877  C38 POPEj 378      72.025  79.751  42.656  1.00  0.00           C
ATOM   9880  C39 POPEj 378      70.845  80.721  42.556  1.00  0.00           C
ATOM   9883 0C31 POPEj 378      70.226  81.050  43.916  1.00  0.00           C
ATOM   9886 1C31 POPEj 378      68.815  81.651  43.786  1.00  0.00           C
ATOM   9889 2C31 POPEj 378      68.156  81.751  45.156  1.00  0.00           C
ATOM   9892 3C31 POPEj 378      66.665  82.131  45.106  1.00  0.00           C
ATOM   9895 4C31 POPEj 378      66.065  82.250  46.506  1.00  0.00           C
ATOM   9898 5C31 POPEj 378      64.555  82.490  46.476  1.00  0.00           C
ATOM   9901 6C31 POPEj 378      64.155  83.971  46.496  1.00  0.00           C
ATOM   9905  NH3 POPEk 379       7.385  93.781  73.266  1.00  0.00           N
ATOM   9909  C12 POPEk 379       6.985  93.261  74.616  1.00  0.00           C
ATOM   9912  C11 POPEk 379       6.355  91.861  74.556  1.00  0.00           C
ATOM   9915  P   POPEk 379       6.845  89.341  74.856  1.00  0.00           P
ATOM   9916  O13 POPEk 379       6.195  89.321  76.186  1.00  0.00           O
ATOM   9917  O14 POPEk 379       7.905  88.331  74.576  1.00  0.00           O
ATOM   9918  O11 POPEk 379       5.745  89.251  73.706  1.00  0.00           O
ATOM   9919  O12 POPEk 379       7.365  90.831  74.576  1.00  0.00           O
ATOM   9920  C1  POPEk 379       6.105  88.611  72.476  1.00  0.00           C
ATOM   9923  C2  POPEk 379       7.175  89.380  71.636  1.00  0.00           C
ATOM   9925  O21 POPEk 379       6.575  89.911  70.436  1.00  0.00           O
ATOM   9926  C21 POPEk 379       6.795  91.190  70.156  1.00  0.00           C
ATOM   9927  O22 POPEk 379       7.265  92.020  70.906  1.00  0.00           O
ATOM   9928  C22 POPEk 379       6.305  91.460  68.716  1.00  0.00           C
ATOM   9931  C3  POPEk 379       8.315  88.381  71.276  1.00  0.00           C
ATOM   9934  O31 POPEk 379       8.975  88.701  70.046  1.00  0.00           O
ATOM   9935  C31 POPEk 379      10.205  89.160  70.136  1.00  0.00           C
ATOM   9936  O32 POPEk 379      10.785  89.461  71.166  1.00  0.00           O
ATOM   9937  C32 POPEk 379      10.795  89.100  68.726  1.00  0.00           C
ATOM   9940  C23 POPEk 379       5.555  92.801  68.576  1.00  0.00           C
ATOM   9943  C24 POPEk 379       4.725  92.990  67.296  1.00  0.00           C
ATOM   9946  C25 POPEk 379       5.535  93.421  66.066  1.00  0.00           C
ATOM   9949  C26 POPEk 379       5.865  92.280  65.096  1.00  0.00           C
ATOM   9952  C27 POPEk 379       7.055  92.591  64.166  1.00  0.00           C
ATOM   9955  C28 POPEk 379       6.835  93.771  63.196  1.00  0.00           C
ATOM   9958  C29 POPEk 379       6.155  93.390  61.906  1.00  0.00           C
ATOM   9960 0C21 POPEk 379       6.335  94.000  60.716  1.00  0.00           C
ATOM   9962 1C21 POPEk 379       7.175  95.231  60.476  1.00  0.00           C
ATOM   9965 2C21 POPEk 379       8.585  94.951  59.906  1.00  0.00           C
ATOM   9968 3C21 POPEk 379       8.575  94.291  58.516  1.00  0.00           C
ATOM   9971 4C21 POPEk 379       9.925  94.341  57.786  1.00  0.00           C
ATOM   9974 5C21 POPEk 379      11.125  93.830  58.596  1.00  0.00           C
ATOM   9977 6C21 POPEk 379      12.305  93.421  57.716  1.00  0.00           C
ATOM   9980 7C21 POPEk 379      13.525  92.931  58.506  1.00  0.00           C
ATOM   9983 8C21 POPEk 379      14.575  92.250  57.626  1.00  0.00           C
ATOM   9987  C33 POPEk 379      10.315  90.210  67.766  1.00  0.00           C
ATOM   9990  C34 POPEk 379      10.725  89.911  66.306  1.00  0.00           C
ATOM   9993  C35 POPEk 379      12.245  89.691  66.186  1.00  0.00           C
ATOM   9996  C36 POPEk 379      12.785  89.671  64.756  1.00  0.00           C
ATOM   9999  C37 POPEk 379      14.325  89.701  64.726  1.00  0.00           C
ATOM  10002  C38 POPEk 379      14.995  88.351  65.006  1.00  0.00           C
ATOM  10005  C39 POPEk 379      15.295  87.551  63.726  1.00  0.00           C
ATOM  10008 0C31 POPEk 379      16.565  88.030  62.986  1.00  0.00           C
ATOM  10011 1C31 POPEk 379      16.675  87.430  61.586  1.00  0.00           C
ATOM  10014 2C31 POPEk 379      18.065  87.560  60.926  1.00  0.00           C
ATOM  10017 3C31 POPEk 379      18.275  88.891  60.186  1.00  0.00           C
ATOM  10020 4C31 POPEk 379      19.545  88.901  59.316  1.00  0.00           C
ATOM  10023 5C31 POPEk 379      19.635  90.171  58.446  1.00  0.00           C
ATOM  10026 6C31 POPEk 379      20.825  90.180  57.476  1.00  0.00           C
ATOM  10030  NH3 POPEl 380      44.175  45.430  32.826  1.00  0.00           N
ATOM  10034  C12 POPEl 380      44.436  45.661  31.366  1.00  0.00           C
ATOM  10037  C11 POPEl 380      43.785  46.991  30.936  1.00  0.00           C
ATOM  10040  P   POPEl 380      45.375  48.871  31.946  1.00  0.00           P
ATOM  10041  O13 POPEl 380      46.525  47.951  32.076  1.00  0.00           O
ATOM  10042  O14 POPEl 380      45.425  49.811  30.806  1.00  0.00           O
ATOM  10043  O11 POPEl 380      45.215  49.710  33.276  1.00  0.00           O
ATOM  10044  O12 POPEl 380      44.035  48.041  31.876  1.00  0.00           O
ATOM  10045  C1  POPEl 380      44.535  49.101  34.376  1.00  0.00           C
ATOM  10048  C2  POPEl 380      44.285  50.121  35.496  1.00  0.00           C
ATOM  10050  O21 POPEl 380      43.936  49.331  36.646  1.00  0.00           O
ATOM  10051  C21 POPEl 380      44.225  49.861  37.816  1.00  0.00           C
ATOM  10052  O22 POPEl 380      44.665  50.971  38.016  1.00  0.00           O
ATOM  10053  C22 POPEl 380      44.015  48.781  38.886  1.00  0.00           C
ATOM  10056  C3  POPEl 380      43.175  51.111  35.036  1.00  0.00           C
ATOM  10059  O31 POPEl 380      42.565  51.811  36.126  1.00  0.00           O
ATOM  10060  C31 POPEl 380      42.675  53.121  36.196  1.00  0.00           C
ATOM  10061  O32 POPEl 380      43.355  53.841  35.476  1.00  0.00           O
ATOM  10062  C32 POPEl 380      41.775  53.551  37.356  1.00  0.00           C
ATOM  10065  C23 POPEl 380      43.916  49.351  40.316  1.00  0.00           C
ATOM  10068  C24 POPEl 380      43.685  48.231  41.346  1.00  0.00           C
ATOM  10071  C25 POPEl 380      43.575  48.751  42.786  1.00  0.00           C
ATOM  10074  C26 POPEl 380      43.245  47.631  43.796  1.00  0.00           C
ATOM  10077  C27 POPEl 380      42.995  48.161  45.216  1.00  0.00           C
ATOM  10080  C28 POPEl 380      42.616  47.041  46.196  1.00  0.00           C
ATOM  10083  C29 POPEl 380      42.425  47.531  47.616  1.00  0.00           C
ATOM  10085 0C21 POPEl 380      42.965  46.991  48.726  1.00  0.00           C
ATOM  10087 1C21 POPEl 380      43.815  45.741  48.766  1.00  0.00           C
ATOM  10090 2C21 POPEl 380      43.965  45.121  50.176  1.00  0.00           C
ATOM  10093 3C21 POPEl 380      42.625  44.881  50.896  1.00  0.00           C
ATOM  10096 4C21 POPEl 380      42.715  43.991  52.146  1.00  0.00           C
ATOM  10099 5C21 POPEl 380      41.385  44.011  52.906  1.00  0.00           C
ATOM  10102 6C21 POPEl 380      41.296  43.041  54.096  1.00  0.00           C
ATOM  10105 7C21 POPEl 380      40.015  43.281  54.906  1.00  0.00           C
ATOM  10108 8C21 POPEl 380      39.766  42.261  56.016  1.00  0.00           C
ATOM  10112  C33 POPEl 380      41.855  55.021  37.776  1.00  0.00           C
ATOM  10115  C34 POPEl 380      40.845  55.321  38.896  1.00  0.00           C
ATOM  10118  C35 POPEl 380      41.156  56.601  39.676  1.00  0.00           C
ATOM  10121  C36 POPEl 380      40.075  56.971  40.696  1.00  0.00           C
ATOM  10124  C37 POPEl 380      40.186  58.441  41.126  1.00  0.00           C
ATOM  10127  C38 POPEl 380      38.936  58.971  41.836  1.00  0.00           C
ATOM  10130  C39 POPEl 380      38.866  58.691  43.346  1.00  0.00           C
ATOM  10133 0C31 POPEl 380      39.925  59.451  44.176  1.00  0.00           C
ATOM  10136 1C31 POPEl 380      39.695  59.311  45.686  1.00  0.00           C
ATOM  10139 2C31 POPEl 380      40.845  59.831  46.556  1.00  0.00           C
ATOM  10142 3C31 POPEl 380      40.886  61.361  46.696  1.00  0.00           C
ATOM  10145 4C31 POPEl 380      41.885  61.811  47.786  1.00  0.00           C
ATOM  10148 5C31 POPEl 380      41.995  63.341  47.896  1.00  0.00           C
ATOM  10151 6C31 POPEl 380      42.936  63.811  49.016  1.00  0.00           C
ATOM  10155  NH3 POPEm 381      26.145  21.621  69.916  1.00  0.00           N
ATOM  10159  C12 POPEm 381      25.275  20.671  70.696  1.00  0.00           C
ATOM  10162  C11 POPEm 381      26.035  19.401  71.116  1.00  0.00           C
ATOM  10165  P   POPEm 381      27.255  17.331  70.066  1.00  0.00           P
ATOM  10166  O13 POPEm 381      28.065  17.191  68.826  1.00  0.00           O
ATOM  10167  O14 POPEm 381      27.995  17.281  71.346  1.00  0.00           O
ATOM  10168  O11 POPEm 381      26.105  16.221  70.066  1.00  0.00           O
ATOM  10169  O12 POPEm 381      26.396  18.660  69.956  1.00  0.00           O
ATOM  10170  C1  POPEm 381      24.925  16.381  69.286  1.00  0.00           C
ATOM  10173  C2  POPEm 381      25.185  16.201  67.776  1.00  0.00           C
ATOM  10175  O21 POPEm 381      23.925  16.301  67.066  1.00  0.00           O
ATOM  10176  C21 POPEm 381      23.175  15.241  66.826  1.00  0.00           C
ATOM  10177  O22 POPEm 381      23.325  14.121  67.286  1.00  0.00           O
ATOM  10178  C22 POPEm 381      22.005  15.671  65.946  1.00  0.00           C
ATOM  10181  C3  POPEm 381      26.025  14.921  67.526  1.00  0.00           C
ATOM  10184  O31 POPEm 381      26.115  14.671  66.116  1.00  0.00           O
ATOM  10185  C31 POPEm 381      26.915  13.671  65.826  1.00  0.00           C
ATOM  10186  O32 POPEm 381      27.605  13.061  66.626  1.00  0.00           O
ATOM  10187  C32 POPEm 381      26.845  13.321  64.356  1.00  0.00           C
ATOM  10190  C23 POPEm 381      21.505  14.601  64.956  1.00  0.00           C
ATOM  10193  C24 POPEm 381      21.245  15.151  63.536  1.00  0.00           C
ATOM  10196  C25 POPEm 381      20.345  16.391  63.426  1.00  0.00           C
ATOM  10199  C26 POPEm 381      20.175  16.851  61.976  1.00  0.00           C
ATOM  10202  C27 POPEm 381      19.535  18.251  61.856  1.00  0.00           C
ATOM  10205  C28 POPEm 381      19.545  18.831  60.426  1.00  0.00           C
ATOM  10208  C29 POPEm 381      20.945  19.180  60.006  1.00  0.00           C
ATOM  10210 0C21 POPEm 381      21.535  18.961  58.816  1.00  0.00           C
ATOM  10212 1C21 POPEm 381      20.905  18.311  57.606  1.00  0.00           C
ATOM  10215 2C21 POPEm 381      20.345  19.331  56.596  1.00  0.00           C
ATOM  10218 3C21 POPEm 381      21.405  20.281  55.996  1.00  0.00           C
ATOM  10221 4C21 POPEm 381      21.455  21.680  56.636  1.00  0.00           C
ATOM  10224 5C21 POPEm 381      20.165  22.491  56.396  1.00  0.00           C
ATOM  10227 6C21 POPEm 381      20.325  24.011  56.566  1.00  0.00           C
ATOM  10230 7C21 POPEm 381      19.015  24.741  56.216  1.00  0.00           C
ATOM  10233 8C21 POPEm 381      19.115  26.271  56.266  1.00  0.00           C
ATOM  10237  C33 POPEm 381      26.015  12.041  64.096  1.00  0.00           C
ATOM  10240  C34 POPEm 381      26.545  11.291  62.876  1.00  0.00           C
ATOM  10243  C35 POPEm 381      26.355  12.071  61.566  1.00  0.00           C
ATOM  10246  C36 POPEm 381      27.435  11.731  60.536  1.00  0.00           C
ATOM  10249  C37 POPEm 381      27.215  12.491  59.216  1.00  0.00           C
ATOM  10252  C38 POPEm 381      28.435  12.381  58.286  1.00  0.00           C
ATOM  10255  C39 POPEm 381      28.215  13.041  56.916  1.00  0.00           C
ATOM  10258 0C31 POPEm 381      27.135  12.331  56.086  1.00  0.00           C
ATOM  10261 1C31 POPEm 381      27.185  12.661  54.586  1.00  0.00           C
ATOM  10264 2C31 POPEm 381      26.236  11.761  53.776  1.00  0.00           C
ATOM  10267 3C31 POPEm 381      26.756  11.401  52.376  1.00  0.00           C
ATOM  10270 4C31 POPEm 381      26.475  12.471  51.316  1.00  0.00           C
ATOM  10273 5C31 POPEm 381      27.035  12.061  49.946  1.00  0.00           C
ATOM  10276 6C31 POPEm 381      26.905  13.151  48.876  1.00  0.00           C
ATOM  10280  NH3 POPEn 382      47.406 118.991  30.216  1.00  0.00           N
ATOM  10284  C12 POPEn 382      47.705 118.851  28.746  1.00  0.00           C
ATOM  10287  C11 POPEn 382      48.875 119.761  28.386  1.00  0.00           C
ATOM  10290  P   POPEn 382      51.346 120.241  28.976  1.00  0.00           P
ATOM  10291  O13 POPEn 382      52.535 119.441  28.586  1.00  0.00           O
ATOM  10292  O14 POPEn 382      51.096 121.411  28.106  1.00  0.00           O
ATOM  10293  O11 POPEn 382      51.535 120.781  30.436  1.00  0.00           O
ATOM  10294  O12 POPEn 382      50.056 119.321  29.056  1.00  0.00           O
ATOM  10295  C1  POPEn 382      52.315 120.091  31.416  1.00  0.00           C
ATOM  10298  C2  POPEn 382      52.266 120.951  32.696  1.00  0.00           C
ATOM  10300  O21 POPEn 382      53.056 120.401  33.766  1.00  0.00           O
ATOM  10301  C21 POPEn 382      54.275 120.901  33.906  1.00  0.00           C
ATOM  10302  O22 POPEn 382      55.046 121.180  33.006  1.00  0.00           O
ATOM  10303  C22 POPEn 382      54.436 121.271  35.376  1.00  0.00           C
ATOM  10306  C3  POPEn 382      50.795 121.121  33.206  1.00  0.00           C
ATOM  10309  O31 POPEn 382      50.335 120.021  34.016  1.00  0.00           O
ATOM  10310  C31 POPEn 382      49.425 119.191  33.536  1.00  0.00           C
ATOM  10311  O32 POPEn 382      49.046 119.131  32.376  1.00  0.00           O
ATOM  10312  C32 POPEn 382      48.815 118.381  34.686  1.00  0.00           C
ATOM  10315  C23 POPEn 382      53.615 122.541  35.726  1.00  0.00           C
ATOM  10318  C24 POPEn 382      52.535 122.341  36.806  1.00  0.00           C
ATOM  10321  C25 POPEn 382      53.085 122.501  38.236  1.00  0.00           C
ATOM  10324  C26 POPEn 382      51.975 122.451  39.306  1.00  0.00           C
ATOM  10327  C27 POPEn 382      52.385 123.091  40.636  1.00  0.00           C
ATOM  10330  C28 POPEn 382      51.236 123.041  41.656  1.00  0.00           C
ATOM  10333  C29 POPEn 382      51.616 123.751  42.936  1.00  0.00           C
ATOM  10335 0C21 POPEn 382      51.665 123.191  44.156  1.00  0.00           C
ATOM  10337 1C21 POPEn 382      51.296 121.751  44.436  1.00  0.00           C
ATOM  10340 2C21 POPEn 382      51.275 121.421  45.936  1.00  0.00           C
ATOM  10343 3C21 POPEn 382      52.675 121.411  46.566  1.00  0.00           C
ATOM  10346 4C21 POPEn 382      52.666 120.831  47.986  1.00  0.00           C
ATOM  10349 5C21 POPEn 382      53.976 121.100  48.736  1.00  0.00           C
ATOM  10352 6C21 POPEn 382      54.155 122.560  49.136  1.00  0.00           C
ATOM  10355 7C21 POPEn 382      55.465 122.840  49.876  1.00  0.00           C
ATOM  10358 8C21 POPEn 382      55.655 124.331  50.156  1.00  0.00           C
ATOM  10362  C33 POPEn 382      49.836 117.611  35.566  1.00  0.00           C
ATOM  10365  C34 POPEn 382      50.465 118.481  36.656  1.00  0.00           C
ATOM  10368  C35 POPEn 382      51.655 117.791  37.366  1.00  0.00           C
ATOM  10371  C36 POPEn 382      52.416 118.740  38.306  1.00  0.00           C
ATOM  10374  C37 POPEn 382      53.085 118.001  39.466  1.00  0.00           C
ATOM  10377  C38 POPEn 382      53.955 118.891  40.376  1.00  0.00           C
ATOM  10380  C39 POPEn 382      53.285 119.140  41.736  1.00  0.00           C
ATOM  10383 0C31 POPEn 382      53.215 117.881  42.616  1.00  0.00           C
ATOM  10386 1C31 POPEn 382      51.885 117.791  43.386  1.00  0.00           C
ATOM  10389 2C31 POPEn 382      51.845 116.660  44.426  1.00  0.00           C
ATOM  10392 3C31 POPEn 382      52.666 116.981  45.686  1.00  0.00           C
ATOM  10395 4C31 POPEn 382      52.495 115.921  46.796  1.00  0.00           C
ATOM  10398 5C31 POPEn 382      53.265 116.271  48.066  1.00  0.00           C
ATOM  10401 6C31 POPEn 382      52.955 115.350  49.246  1.00  0.00           C
ATOM  10405  NH3 POPEo 383     101.135  72.171  30.276  1.00  0.00           N
ATOM  10409  C12 POPEo 383     102.476  72.821  30.376  1.00  0.00           C
ATOM  10412  C11 POPEo 383     103.586  71.801  30.126  1.00  0.00           C
ATOM  10415  P   POPEo 383     106.105  71.471  30.496  1.00  0.00           P
ATOM  10416  O13 POPEo 383     105.915  70.301  29.606  1.00  0.00           O
ATOM  10417  O14 POPEo 383     107.305  72.320  30.256  1.00  0.00           O
ATOM  10418  O11 POPEo 383     106.156  71.011  32.006  1.00  0.00           O
ATOM  10419  O12 POPEo 383     104.826  72.411  30.476  1.00  0.00           O
ATOM  10420  C1  POPEo 383     105.376  69.901  32.496  1.00  0.00           C
ATOM  10423  C2  POPEo 383     104.495  70.291  33.726  1.00  0.00           C
ATOM  10425  O21 POPEo 383     103.896  69.121  34.316  1.00  0.00           O
ATOM  10426  C21 POPEo 383     103.124  68.371  33.546  1.00  0.00           C
ATOM  10427  O22 POPEo 383     102.775  68.621  32.406  1.00  0.00           O
ATOM  10428  C22 POPEo 383     102.826  67.061  34.276  1.00  0.00           C
ATOM  10431  C3  POPEo 383     103.455  71.401  33.446  1.00  0.00           C
ATOM  10434  O31 POPEo 383     102.885  71.890  34.666  1.00  0.00           O
ATOM  10435  C31 POPEo 383     101.745  72.541  34.536  1.00  0.00           C
ATOM  10436  O32 POPEo 383     101.145  72.740  33.486  1.00  0.00           O
ATOM  10437  C32 POPEo 383     101.326  73.021  35.926  1.00  0.00           C
ATOM  10440  C23 POPEo 383     101.326  66.691  34.336  1.00  0.00           C
ATOM  10443  C24 POPEo 383     101.105  65.321  34.996  1.00  0.00           C
ATOM  10446  C25 POPEo 383     101.766  65.170  36.386  1.00  0.00           C
ATOM  10449  C26 POPEo 383     101.226  66.151  37.436  1.00  0.00           C
ATOM  10452  C27 POPEo 383     101.855  65.921  38.816  1.00  0.00           C
ATOM  10455  C28 POPEo 383     101.446  66.991  39.856  1.00  0.00           C
ATOM  10458  C29 POPEo 383     102.146  68.301  39.606  1.00  0.00           C
ATOM  10460 0C21 POPEo 383     102.345  69.281  40.506  1.00  0.00           C
ATOM  10462 1C21 POPEo 383     101.855  69.261  41.936  1.00  0.00           C
ATOM  10465 2C21 POPEo 383     101.785  70.640  42.606  1.00  0.00           C
ATOM  10468 3C21 POPEo 383     103.135  71.391  42.636  1.00  0.00           C
ATOM  10471 4C21 POPEo 383     103.265  72.430  43.756  1.00  0.00           C
ATOM  10474 5C21 POPEo 383     102.225  73.561  43.716  1.00  0.00           C
ATOM  10477 6C21 POPEo 383     102.555  74.671  44.736  1.00  0.00           C
ATOM  10480 7C21 POPEo 383     101.436  75.721  44.846  1.00  0.00           C
ATOM  10483 8C21 POPEo 383     101.835  76.981  45.626  1.00  0.00           C
ATOM  10487  C33 POPEo 383     100.656  74.401  35.856  1.00  0.00           C
ATOM  10490  C34 POPEo 383      99.874  74.771  37.116  1.00  0.00           C
ATOM  10493  C35 POPEo 383     100.736  75.111  38.346  1.00  0.00           C
ATOM  10496  C36 POPEo 383      99.874  75.701  39.476  1.00  0.00           C
ATOM  10499  C37 POPEo 383     100.675  76.420  40.576  1.00  0.00           C
ATOM  10502  C38 POPEo 383     100.065  77.801  40.856  1.00  0.00           C
ATOM  10505  C39 POPEo 383     100.694  78.550  42.036  1.00  0.00           C
ATOM  10508 0C31 POPEo 383     102.146  78.981  41.796  1.00  0.00           C
ATOM  10511 1C31 POPEo 383     102.295  80.511  41.676  1.00  0.00           C
ATOM  10514 2C31 POPEo 383     103.745  81.011  41.726  1.00  0.00           C
ATOM  10517 3C31 POPEo 383     104.506  80.661  43.016  1.00  0.00           C
ATOM  10520 4C31 POPEo 383     103.876  81.221  44.296  1.00  0.00           C
ATOM  10523 5C31 POPEo 383     104.836  81.141  45.486  1.00  0.00           C
ATOM  10526 6C31 POPEo 383     104.276  81.761  46.756  1.00  0.00           C
ATOM  10530  NH3 POPEp 384      30.646   8.721  31.146  1.00  0.00           N
ATOM  10534  C12 POPEp 384      30.056   7.331  31.216  1.00  0.00           C
ATOM  10537  C11 POPEp 384      31.115   6.241  31.346  1.00  0.00           C
ATOM  10540  P   POPEp 384      30.056   3.881  31.406  1.00  0.00           P
ATOM  10541  O13 POPEp 384      28.596   3.971  31.206  1.00  0.00           O
ATOM  10542  O14 POPEp 384      30.925   3.661  30.216  1.00  0.00           O
ATOM  10543  O11 POPEp 384      30.435   2.791  32.506  1.00  0.00           O
ATOM  10544  O12 POPEp 384      30.595   5.171  32.126  1.00  0.00           O
ATOM  10545  C1  POPEp 384      29.685   2.531  33.706  1.00  0.00           C
ATOM  10548  C2  POPEp 384      30.125   3.421  34.926  1.00  0.00           C
ATOM  10550  O21 POPEp 384      30.525   2.751  36.156  1.00  0.00           O
ATOM  10551  C21 POPEp 384      29.755   1.851  36.756  1.00  0.00           C
ATOM  10552  O22 POPEp 384      28.675   1.441  36.346  1.00  0.00           O
ATOM  10553  C22 POPEp 384      30.335   1.411  38.116  1.00  0.00           C
ATOM  10556  C3  POPEp 384      29.045   4.491  35.226  1.00  0.00           C
ATOM  10559  O31 POPEp 384      29.645   5.641  35.846  1.00  0.00           O
ATOM  10560  C31 POPEp 384      29.455   5.801  37.156  1.00  0.00           C
ATOM  10561  O32 POPEp 384      28.775   5.081  37.866  1.00  0.00           O
ATOM  10562  C32 POPEp 384      30.185   7.101  37.526  1.00  0.00           C
ATOM  10565  C23 POPEp 384      30.465  -0.130  38.306  1.00  0.00           C
ATOM  10568  C24 POPEp 384      30.995  -0.570  39.686  1.00  0.00           C
ATOM  10571  C25 POPEp 384      29.905  -0.960  40.696  1.00  0.00           C
ATOM  10574  C26 POPEp 384      30.515  -1.370  42.036  1.00  0.00           C
ATOM  10577  C27 POPEp 384      29.465  -1.880  43.046  1.00  0.00           C
ATOM  10580  C28 POPEp 384      29.945  -1.930  44.506  1.00  0.00           C
ATOM  10583  C29 POPEp 384      30.085  -0.520  45.026  1.00  0.00           C
ATOM  10585 0C21 POPEp 384      29.575   0.020  46.146  1.00  0.00           C
ATOM  10587 1C21 POPEp 384      28.755  -0.680  47.196  1.00  0.00           C
ATOM  10590 2C21 POPEp 384      29.535  -0.840  48.506  1.00  0.00           C
ATOM  10593 3C21 POPEp 384      30.736  -1.780  48.406  1.00  0.00           C
ATOM  10596 4C21 POPEp 384      31.396  -2.030  49.776  1.00  0.00           C
ATOM  10599 5C21 POPEp 384      32.235  -0.850  50.296  1.00  0.00           C
ATOM  10602 6C21 POPEp 384      33.585  -0.730  49.586  1.00  0.00           C
ATOM  10605 7C21 POPEp 384      34.396   0.470  50.086  1.00  0.00           C
ATOM  10608 8C21 POPEp 384      35.755   0.590  49.396  1.00  0.00           C
ATOM  10612  C33 POPEp 384      30.065   7.501  39.006  1.00  0.00           C
ATOM  10615  C34 POPEp 384      30.545   8.941  39.236  1.00  0.00           C
ATOM  10618  C35 POPEp 384      30.485   9.381  40.706  1.00  0.00           C
ATOM  10621  C36 POPEp 384      29.075   9.401  41.326  1.00  0.00           C
ATOM  10624  C37 POPEp 384      29.075   8.921  42.786  1.00  0.00           C
ATOM  10627  C38 POPEp 384      27.695   8.481  43.286  1.00  0.00           C
ATOM  10630  C39 POPEp 384      27.775   7.641  44.566  1.00  0.00           C
ATOM  10633 0C31 POPEp 384      27.985   8.471  45.846  1.00  0.00           C
ATOM  10636 1C31 POPEp 384      28.045   7.581  47.096  1.00  0.00           C
ATOM  10639 2C31 POPEp 384      28.375   8.381  48.366  1.00  0.00           C
ATOM  10642 3C31 POPEp 384      28.205   7.551  49.646  1.00  0.00           C
ATOM  10645 4C31 POPEp 384      28.795   8.271  50.876  1.00  0.00           C
ATOM  10648 5C31 POPEp 384      28.325   7.671  52.206  1.00  0.00           C
ATOM  10651 6C31 POPEp 384      29.075   8.251  53.416  1.00  0.00           C
ATOM  10655  NH3 POPEq 385      95.465 111.561  31.136  1.00  0.00           N
ATOM  10659  C12 POPEq 385      94.245 111.730  31.986  1.00  0.00           C
ATOM  10662  C11 POPEq 385      93.075 110.871  31.486  1.00  0.00           C
ATOM  10665  P   POPEq 385      93.735 108.371  31.766  1.00  0.00           P
ATOM  10666  O13 POPEq 385      92.736 107.341  31.356  1.00  0.00           O
ATOM  10667  O14 POPEq 385      94.725 108.810  30.766  1.00  0.00           O
ATOM  10668  O11 POPEq 385      94.506 107.901  33.066  1.00  0.00           O
ATOM  10669  O12 POPEq 385      92.984 109.660  32.256  1.00  0.00           O
ATOM  10670  C1  POPEq 385      95.675 107.070  32.996  1.00  0.00           C
ATOM  10673  C2  POPEq 385      95.476 105.740  33.766  1.00  0.00           C
ATOM  10675  O21 POPEq 385      94.965 105.910  35.096  1.00  0.00           O
ATOM  10676  C21 POPEq 385      95.445 106.880  35.826  1.00  0.00           C
ATOM  10677  O22 POPEq 385      96.544 107.401  35.766  1.00  0.00           O
ATOM  10678  C22 POPEq 385      94.346 107.291  36.816  1.00  0.00           C
ATOM  10681  C3  POPEq 385      96.685 104.750  33.716  1.00  0.00           C
ATOM  10684  O31 POPEq 385      97.675 104.990  34.746  1.00  0.00           O
ATOM  10685  C31 POPEq 385      97.794 104.041  35.656  1.00  0.00           C
ATOM  10686  O32 POPEq 385      97.115 103.041  35.756  1.00  0.00           O
ATOM  10687  C32 POPEq 385      98.965 104.380  36.576  1.00  0.00           C
ATOM  10690  C23 POPEq 385      94.874 107.741  38.186  1.00  0.00           C
ATOM  10693  C24 POPEq 385      95.154 106.541  39.096  1.00  0.00           C
ATOM  10696  C25 POPEq 385      95.686 106.920  40.486  1.00  0.00           C
ATOM  10699  C26 POPEq 385      96.005 105.661  41.296  1.00  0.00           C
ATOM  10702  C27 POPEq 385      96.355 105.941  42.766  1.00  0.00           C
ATOM  10705  C28 POPEq 385      96.695 104.660  43.536  1.00  0.00           C
ATOM  10708  C29 POPEq 385      98.116 104.210  43.326  1.00  0.00           C
ATOM  10710 0C21 POPEq 385      98.986 103.901  44.296  1.00  0.00           C
ATOM  10712 1C21 POPEq 385      98.665 103.871  45.766  1.00  0.00           C
ATOM  10715 2C21 POPEq 385      99.805 103.231  46.576  1.00  0.00           C
ATOM  10718 3C21 POPEq 385      99.416 102.980  48.036  1.00  0.00           C
ATOM  10721 4C21 POPEq 385     100.565 102.361  48.846  1.00  0.00           C
ATOM  10724 5C21 POPEq 385     100.076 101.570  50.066  1.00  0.00           C
ATOM  10727 6C21 POPEq 385      99.335 102.430  51.096  1.00  0.00           C
ATOM  10730 7C21 POPEq 385      99.115 101.671  52.406  1.00  0.00           C
ATOM  10733 8C21 POPEq 385      98.355 102.471  53.466  1.00  0.00           C
ATOM  10737  C33 POPEq 385      98.545 105.281  37.766  1.00  0.00           C
ATOM  10740  C34 POPEq 385      99.734 105.991  38.416  1.00  0.00           C
ATOM  10743  C35 POPEq 385      99.506 106.341  39.886  1.00  0.00           C
ATOM  10746  C36 POPEq 385     100.765 106.861  40.586  1.00  0.00           C
ATOM  10749  C37 POPEq 385     100.645 106.861  42.116  1.00  0.00           C
ATOM  10752  C38 POPEq 385     101.906 107.391  42.786  1.00  0.00           C
ATOM  10755  C39 POPEq 385     102.146 106.801  44.176  1.00  0.00           C
ATOM  10758 0C31 POPEq 385     101.076 107.131  45.226  1.00  0.00           C
ATOM  10761 1C31 POPEq 385     101.635 106.841  46.626  1.00  0.00           C
ATOM  10764 2C31 POPEq 385     100.635 107.031  47.766  1.00  0.00           C
ATOM  10767 3C31 POPEq 385     101.315 106.821  49.126  1.00  0.00           C
ATOM  10770 4C31 POPEq 385     100.345 106.651  50.296  1.00  0.00           C
ATOM  10773 5C31 POPEq 385     101.076 106.231  51.586  1.00  0.00           C
ATOM  10776 6C31 POPEq 385     100.135 106.000  52.776  1.00  0.00           C
ATOM  10780  NH3 POPEr 386      29.605  94.780  31.866  1.00  0.00           N
ATOM  10784  C12 POPEr 386      29.495  94.490  30.386  1.00  0.00           C
ATOM  10787  C11 POPEr 386      30.415  93.311  29.986  1.00  0.00           C
ATOM  10790  P   POPEr 386      32.955  92.630  29.686  1.00  0.00           P
ATOM  10791  O13 POPEr 386      32.416  91.491  28.906  1.00  0.00           O
ATOM  10792  O14 POPEr 386      34.035  93.430  29.056  1.00  0.00           O
ATOM  10793  O11 POPEr 386      33.405  92.180  31.126  1.00  0.00           O
ATOM  10794  O12 POPEr 386      31.795  93.680  30.006  1.00  0.00           O
ATOM  10795  C1  POPEr 386      32.465  91.821  32.146  1.00  0.00           C
ATOM  10798  C2  POPEr 386      33.185  91.441  33.476  1.00  0.00           C
ATOM  10800  O21 POPEr 386      32.215  91.411  34.536  1.00  0.00           O
ATOM  10801  C21 POPEr 386      31.555  90.291  34.746  1.00  0.00           C
ATOM  10802  O22 POPEr 386      31.705  89.240  34.136  1.00  0.00           O
ATOM  10803  C22 POPEr 386      30.585  90.480  35.926  1.00  0.00           C
ATOM  10806  C3  POPEr 386      34.275  92.490  33.826  1.00  0.00           C
ATOM  10809  O31 POPEr 386      35.015  92.160  35.016  1.00  0.00           O
ATOM  10810  C31 POPEr 386      34.505  92.531  36.166  1.00  0.00           C
ATOM  10811  O32 POPEr 386      33.475  93.161  36.336  1.00  0.00           O
ATOM  10812  C32 POPEr 386      35.405  92.031  37.296  1.00  0.00           C
ATOM  10815  C23 POPEr 386      31.035  89.721  37.206  1.00  0.00           C
ATOM  10818  C24 POPEr 386      29.955  89.651  38.306  1.00  0.00           C
ATOM  10821  C25 POPEr 386      30.445  88.851  39.536  1.00  0.00           C
ATOM  10824  C26 POPEr 386      29.575  89.011  40.786  1.00  0.00           C
ATOM  10827  C27 POPEr 386      30.345  88.611  42.056  1.00  0.00           C
ATOM  10830  C28 POPEr 386      29.495  88.570  43.336  1.00  0.00           C
ATOM  10833  C29 POPEr 386      28.845  89.881  43.716  1.00  0.00           C
ATOM  10835 0C21 POPEr 386      28.725  90.350  44.976  1.00  0.00           C
ATOM  10837 1C21 POPEr 386      29.215  89.621  46.206  1.00  0.00           C
ATOM  10840 2C21 POPEr 386      28.425  89.981  47.476  1.00  0.00           C
ATOM  10843 3C21 POPEr 386      29.095  89.380  48.706  1.00  0.00           C
ATOM  10846 4C21 POPEr 386      28.545  89.940  50.026  1.00  0.00           C
ATOM  10849 5C21 POPEr 386      29.345  89.430  51.226  1.00  0.00           C
ATOM  10852 6C21 POPEr 386      28.985  90.141  52.536  1.00  0.00           C
ATOM  10855 7C21 POPEr 386      30.025  89.871  53.626  1.00  0.00           C
ATOM  10858 8C21 POPEr 386      29.635  90.471  54.976  1.00  0.00           C
ATOM  10862  C33 POPEr 386      34.846  92.350  38.696  1.00  0.00           C
ATOM  10865  C34 POPEr 386      35.815  91.941  39.816  1.00  0.00           C
ATOM  10868  C35 POPEr 386      35.195  92.091  41.216  1.00  0.00           C
ATOM  10871  C36 POPEr 386      36.146  91.811  42.376  1.00  0.00           C
ATOM  10874  C37 POPEr 386      36.076  92.850  43.506  1.00  0.00           C
ATOM  10877  C38 POPEr 386      37.225  93.861  43.436  1.00  0.00           C
ATOM  10880  C39 POPEr 386      37.045  95.080  44.356  1.00  0.00           C
ATOM  10883 0C31 POPEr 386      37.056  94.731  45.856  1.00  0.00           C
ATOM  10886 1C31 POPEr 386      35.675  94.920  46.476  1.00  0.00           C
ATOM  10889 2C31 POPEr 386      35.565  94.371  47.906  1.00  0.00           C
ATOM  10892 3C31 POPEr 386      36.415  95.130  48.936  1.00  0.00           C
ATOM  10895 4C31 POPEr 386      35.565  95.820  50.006  1.00  0.00           C
ATOM  10898 5C31 POPEr 386      36.396  96.361  51.176  1.00  0.00           C
ATOM  10901 6C31 POPEr 386      35.525  96.751  52.376  1.00  0.00           C
ATOM  10905  NH3 POPEs 387      11.645  68.121  74.566  1.00  0.00           N
ATOM  10909  C12 POPEs 387      11.495  68.231  76.066  1.00  0.00           C
ATOM  10912  C11 POPEs 387      10.225  68.990  76.466  1.00  0.00           C
ATOM  10915  P   POPEs 387       9.465  71.170  77.616  1.00  0.00           P
ATOM  10916  O13 POPEs 387       8.645  70.281  78.456  1.00  0.00           O
ATOM  10917  O14 POPEs 387      10.095  72.311  78.316  1.00  0.00           O
ATOM  10918  O11 POPEs 387       8.585  71.701  76.406  1.00  0.00           O
ATOM  10919  O12 POPEs 387      10.575  70.321  76.856  1.00  0.00           O
ATOM  10920  C1  POPEs 387       9.235  72.411  75.346  1.00  0.00           C
ATOM  10923  C2  POPEs 387       8.895  71.851  73.936  1.00  0.00           C
ATOM  10925  O21 POPEs 387       9.155  72.911  72.986  1.00  0.00           O
ATOM  10926  C21 POPEs 387      10.345  72.871  72.396  1.00  0.00           C
ATOM  10927  O22 POPEs 387      11.175  71.991  72.516  1.00  0.00           O
ATOM  10928  C22 POPEs 387      10.525  74.091  71.496  1.00  0.00           C
ATOM  10931  C3  POPEs 387       7.425  71.381  73.806  1.00  0.00           C
ATOM  10934  O31 POPEs 387       7.125  71.051  72.436  1.00  0.00           O
ATOM  10935  C31 POPEs 387       6.285  71.851  71.796  1.00  0.00           C
ATOM  10936  O32 POPEs 387       5.705  72.810  72.266  1.00  0.00           O
ATOM  10937  C32 POPEs 387       6.315  71.500  70.316  1.00  0.00           C
ATOM  10940  C23 POPEs 387      11.805  74.021  70.616  1.00  0.00           C
ATOM  10943  C24 POPEs 387      11.995  75.250  69.716  1.00  0.00           C
ATOM  10946  C25 POPEs 387      11.015  75.391  68.546  1.00  0.00           C
ATOM  10949  C26 POPEs 387      11.235  74.380  67.406  1.00  0.00           C
ATOM  10952  C27 POPEs 387      10.455  74.731  66.126  1.00  0.00           C
ATOM  10955  C28 POPEs 387      10.745  73.801  64.936  1.00  0.00           C
ATOM  10958  C29 POPEs 387      10.045  74.271  63.686  1.00  0.00           C
ATOM  10960 0C21 POPEs 387       9.995  73.640  62.496  1.00  0.00           C
ATOM  10962 1C21 POPEs 387      10.645  72.320  62.156  1.00  0.00           C
ATOM  10965 2C21 POPEs 387      11.705  72.441  61.046  1.00  0.00           C
ATOM  10968 3C21 POPEs 387      11.145  72.661  59.626  1.00  0.00           C
ATOM  10971 4C21 POPEs 387      11.265  71.430  58.706  1.00  0.00           C
ATOM  10974 5C21 POPEs 387      10.305  70.281  59.056  1.00  0.00           C
ATOM  10977 6C21 POPEs 387       8.855  70.561  58.626  1.00  0.00           C
ATOM  10980 7C21 POPEs 387       7.875  69.460  59.016  1.00  0.00           C
ATOM  10983 8C21 POPEs 387       6.415  69.820  58.746  1.00  0.00           C
ATOM  10987  C33 POPEs 387       5.545  72.460  69.386  1.00  0.00           C
ATOM  10990  C34 POPEs 387       6.055  72.280  67.956  1.00  0.00           C
ATOM  10993  C35 POPEs 387       5.265  73.011  66.866  1.00  0.00           C
ATOM  10996  C36 POPEs 387       6.005  72.841  65.526  1.00  0.00           C
ATOM  10999  C37 POPEs 387       5.395  73.581  64.326  1.00  0.00           C
ATOM  11002  C38 POPEs 387       6.455  73.801  63.236  1.00  0.00           C
ATOM  11005  C39 POPEs 387       5.975  74.581  62.006  1.00  0.00           C
ATOM  11008 0C31 POPEs 387       5.585  73.680  60.826  1.00  0.00           C
ATOM  11011 1C31 POPEs 387       5.085  74.471  59.616  1.00  0.00           C
ATOM  11014 2C31 POPEs 387       4.775  73.570  58.416  1.00  0.00           C
ATOM  11017 3C31 POPEs 387       4.205  74.311  57.206  1.00  0.00           C
ATOM  11020 4C31 POPEs 387       4.045  73.381  55.986  1.00  0.00           C
ATOM  11023 5C31 POPEs 387       3.725  74.130  54.686  1.00  0.00           C
ATOM  11026 6C31 POPEs 387       3.645  73.221  53.456  1.00  0.00           C
ATOM  11030  NH3 POPEt 388      93.846  26.101  31.616  1.00  0.00           N
ATOM  11034  C12 POPEt 388      94.985  25.801  32.536  1.00  0.00           C
ATOM  11037  C11 POPEt 388      94.556  24.841  33.656  1.00  0.00           C
ATOM  11040  P   POPEt 388      95.756  23.811  35.736  1.00  0.00           P
ATOM  11041  O13 POPEt 388      95.396  24.201  37.106  1.00  0.00           O
ATOM  11042  O14 POPEt 388      95.085  22.591  35.216  1.00  0.00           O
ATOM  11043  O11 POPEt 388      97.316  23.611  35.636  1.00  0.00           O
ATOM  11044  O12 POPEt 388      95.445  25.021  34.756  1.00  0.00           O
ATOM  11045  C1  POPEt 388      98.256  24.551  36.126  1.00  0.00           C
ATOM  11048  C2  POPEt 388      98.756  24.171  37.556  1.00  0.00           C
ATOM  11050  O21 POPEt 388      99.906  24.961  37.916  1.00  0.00           O
ATOM  11051  C21 POPEt 388     101.025  24.731  37.246  1.00  0.00           C
ATOM  11052  O22 POPEt 388     101.226  23.901  36.386  1.00  0.00           O
ATOM  11053  C22 POPEt 388     102.056  25.781  37.656  1.00  0.00           C
ATOM  11056  C3  POPEt 388      98.986  22.631  37.736  1.00  0.00           C
ATOM  11059  O31 POPEt 388      99.795  22.321  38.896  1.00  0.00           O
ATOM  11060  C31 POPEt 388      99.146  22.221  40.046  1.00  0.00           C
ATOM  11061  O32 POPEt 388      97.935  22.231  40.196  1.00  0.00           O
ATOM  11062  C32 POPEt 388     100.165  22.161  41.176  1.00  0.00           C
ATOM  11065  C23 POPEt 388     103.345  25.661  36.816  1.00  0.00           C
ATOM  11068  C24 POPEt 388     104.195  26.951  36.786  1.00  0.00           C
ATOM  11071  C25 POPEt 388     104.506  27.531  38.166  1.00  0.00           C
ATOM  11074  C26 POPEt 388     105.435  26.651  39.006  1.00  0.00           C
ATOM  11077  C27 POPEt 388     105.756  27.291  40.366  1.00  0.00           C
ATOM  11080  C28 POPEt 388     106.695  26.471  41.256  1.00  0.00           C
ATOM  11083  C29 POPEt 388     108.116  26.461  40.726  1.00  0.00           C
ATOM  11085 0C21 POPEt 388     109.245  26.541  41.456  1.00  0.00           C
ATOM  11087 1C21 POPEt 388     109.355  26.651  42.956  1.00  0.00           C
ATOM  11090 2C21 POPEt 388     109.406  25.281  43.676  1.00  0.00           C
ATOM  11093 3C21 POPEt 388     109.936  25.411  45.116  1.00  0.00           C
ATOM  11096 4C21 POPEt 388     109.766  24.141  45.956  1.00  0.00           C
ATOM  11099 5C21 POPEt 388     110.376  24.291  47.366  1.00  0.00           C
ATOM  11102 6C21 POPEt 388     110.065  23.121  48.306  1.00  0.00           C
ATOM  11105 7C21 POPEt 388     110.565  23.361  49.736  1.00  0.00           C
ATOM  11108 8C21 POPEt 388     110.406  22.151  50.656  1.00  0.00           C
ATOM  11112  C33 POPEt 388      99.506  22.231  42.576  1.00  0.00           C
ATOM  11115  C34 POPEt 388     100.484  22.821  43.596  1.00  0.00           C
ATOM  11118  C35 POPEt 388     100.006  22.671  45.036  1.00  0.00           C
ATOM  11121  C36 POPEt 388     101.005  23.311  46.006  1.00  0.00           C
ATOM  11124  C37 POPEt 388     100.624  23.101  47.476  1.00  0.00           C
ATOM  11127  C38 POPEt 388     101.675  23.721  48.396  1.00  0.00           C
ATOM  11130  C39 POPEt 388     101.335  23.561  49.886  1.00  0.00           C
ATOM  11133 0C31 POPEt 388     102.415  24.191  50.766  1.00  0.00           C
ATOM  11136 1C31 POPEt 388     102.015  24.271  52.246  1.00  0.00           C
ATOM  11139 2C31 POPEt 388     103.135  24.851  53.126  1.00  0.00           C
ATOM  11142 3C31 POPEt 388     104.156  23.791  53.576  1.00  0.00           C
ATOM  11145 4C31 POPEt 388     105.355  24.411  54.296  1.00  0.00           C
ATOM  11148 5C31 POPEt 388     105.965  23.471  55.346  1.00  0.00           C
ATOM  11151 6C31 POPEt 388     107.285  23.991  55.906  1.00  0.00           C
ATOM  11155  NH3 POPEu 389     117.006  97.521  28.476  1.00  0.00           N
ATOM  11159  C12 POPEu 389     115.554  97.881  28.666  1.00  0.00           C
ATOM  11162  C11 POPEu 389     114.816  96.831  29.536  1.00  0.00           C
ATOM  11165  P   POPEu 389     112.456  96.930  28.456  1.00  0.00           P
ATOM  11166  O13 POPEu 389     112.736  98.041  27.526  1.00  0.00           O
ATOM  11167  O14 POPEu 389     112.626  95.530  27.946  1.00  0.00           O
ATOM  11168  O11 POPEu 389     110.995  97.121  29.056  1.00  0.00           O
ATOM  11169  O12 POPEu 389     113.426  97.140  29.706  1.00  0.00           O
ATOM  11170  C1  POPEu 389     110.205  95.971  29.356  1.00  0.00           C
ATOM  11173  C2  POPEu 389     110.365  95.511  30.826  1.00  0.00           C
ATOM  11175  O21 POPEu 389     111.755  95.471  31.216  1.00  0.00           O
ATOM  11176  C21 POPEu 389     112.266  96.121  32.246  1.00  0.00           C
ATOM  11177  O22 POPEu 389     113.315  95.791  32.796  1.00  0.00           O
ATOM  11178  C22 POPEu 389     111.446  97.331  32.716  1.00  0.00           C
ATOM  11181  C3  POPEu 389     109.816  94.081  31.026  1.00  0.00           C
ATOM  11184  O31 POPEu 389     110.256  93.600  32.296  1.00  0.00           O
ATOM  11185  C31 POPEu 389     109.385  93.121  33.146  1.00  0.00           C
ATOM  11186  O32 POPEu 389     108.186  92.980  32.926  1.00  0.00           O
ATOM  11187  C32 POPEu 389     110.165  92.741  34.406  1.00  0.00           C
ATOM  11190  C23 POPEu 389     110.465  97.020  33.866  1.00  0.00           C
ATOM  11193  C24 POPEu 389     110.656  97.951  35.066  1.00  0.00           C
ATOM  11196  C25 POPEu 389     111.916  97.641  35.896  1.00  0.00           C
ATOM  11199  C26 POPEu 389     112.115  98.680  37.006  1.00  0.00           C
ATOM  11202  C27 POPEu 389     113.194  98.320  38.036  1.00  0.00           C
ATOM  11205  C28 POPEu 389     113.436  99.490  39.006  1.00  0.00           C
ATOM  11208  C29 POPEu 389     114.605  99.251  39.926  1.00  0.00           C
ATOM  11210 0C21 POPEu 389     114.696  99.570  41.226  1.00  0.00           C
ATOM  11212 1C21 POPEu 389     113.616 100.231  42.046  1.00  0.00           C
ATOM  11215 2C21 POPEu 389     113.686  99.961  43.566  1.00  0.00           C
ATOM  11218 3C21 POPEu 389     114.945 100.521  44.236  1.00  0.00           C
ATOM  11221 4C21 POPEu 389     114.915 100.361  45.766  1.00  0.00           C
ATOM  11224 5C21 POPEu 389     116.264 100.711  46.396  1.00  0.00           C
ATOM  11227 6C21 POPEu 389     116.296 100.460  47.916  1.00  0.00           C
ATOM  11230 7C21 POPEu 389     117.675 100.731  48.516  1.00  0.00           C
ATOM  11233 8C21 POPEu 389     117.745 100.441  50.016  1.00  0.00           C
ATOM  11237  C33 POPEu 389     109.276  92.511  35.636  1.00  0.00           C
ATOM  11240  C34 POPEu 389     110.096  92.300  36.916  1.00  0.00           C
ATOM  11243  C35 POPEu 389     109.215  92.331  38.166  1.00  0.00           C
ATOM  11246  C36 POPEu 389     108.955  93.751  38.686  1.00  0.00           C
ATOM  11249  C37 POPEu 389     110.154  94.321  39.456  1.00  0.00           C
ATOM  11252  C38 POPEu 389     109.925  95.750  39.976  1.00  0.00           C
ATOM  11255  C39 POPEu 389     111.135  96.301  40.746  1.00  0.00           C
ATOM  11258 0C31 POPEu 389     111.235  95.670  42.136  1.00  0.00           C
ATOM  11261 1C31 POPEu 389     112.514  96.081  42.866  1.00  0.00           C
ATOM  11264 2C31 POPEu 389     112.585  95.451  44.256  1.00  0.00           C
ATOM  11267 3C31 POPEu 389     113.896  95.740  44.986  1.00  0.00           C
ATOM  11270 4C31 POPEu 389     113.715  95.661  46.506  1.00  0.00           C
ATOM  11273 5C31 POPEu 389     114.976  96.011  47.286  1.00  0.00           C
ATOM  11276 6C31 POPEu 389     114.696  96.201  48.776  1.00  0.00           C
ATOM  11280  NH3 POPEv 390     125.777 116.730  73.946  1.00  0.00           N
ATOM  11284  C12 POPEv 390     125.357 116.951  75.366  1.00  0.00           C
ATOM  11287  C11 POPEv 390     125.527 118.421  75.726  1.00  0.00           C
ATOM  11290  P   POPEv 390     127.636 119.901  76.226  1.00  0.00           P
ATOM  11291  O13 POPEv 390     127.076 119.861  77.606  1.00  0.00           O
ATOM  11292  O14 POPEv 390     129.087 119.710  76.086  1.00  0.00           O
ATOM  11293  O11 POPEv 390     127.286 121.301  75.586  1.00  0.00           O
ATOM  11294  O12 POPEv 390     126.847 118.851  75.366  1.00  0.00           O
ATOM  11295  C1  POPEv 390     126.307 121.551  74.586  1.00  0.00           C
ATOM  11298  C2  POPEv 390     126.716 122.731  73.646  1.00  0.00           C
ATOM  11300  O21 POPEv 390     126.657 122.401  72.246  1.00  0.00           O
ATOM  11301  C21 POPEv 390     127.496 121.500  71.746  1.00  0.00           C
ATOM  11302  O22 POPEv 390     128.127 120.661  72.356  1.00  0.00           O
ATOM  11303  C22 POPEv 390     127.656 121.841  70.256  1.00  0.00           C
ATOM  11306  C3  POPEv 390     128.066 123.410  74.036  1.00  0.00           C
ATOM  11309  O31 POPEv 390     128.727 124.000  72.906  1.00  0.00           O
ATOM  11310  C31 POPEv 390     128.656 125.311  72.746  1.00  0.00           C
ATOM  11311  O32 POPEv 390     127.916 126.070  73.366  1.00  0.00           O
ATOM  11312  C32 POPEv 390     129.717 125.701  71.716  1.00  0.00           C
ATOM  11315  C23 POPEv 390     127.396 120.680  69.266  1.00  0.00           C
ATOM  11318  C24 POPEv 390     127.597 121.111  67.806  1.00  0.00           C
ATOM  11321  C25 POPEv 390     126.536 120.551  66.846  1.00  0.00           C
ATOM  11324  C26 POPEv 390     126.546 121.221  65.476  1.00  0.00           C
ATOM  11327  C27 POPEv 390     125.396 120.761  64.566  1.00  0.00           C
ATOM  11330  C28 POPEv 390     125.247 121.651  63.316  1.00  0.00           C
ATOM  11333  C29 POPEv 390     124.035 121.271  62.506  1.00  0.00           C
ATOM  11335 0C21 POPEv 390     124.006 120.910  61.216  1.00  0.00           C
ATOM  11337 1C21 POPEv 390     125.186 120.831  60.276  1.00  0.00           C
ATOM  11340 2C21 POPEv 390     124.776 120.910  58.786  1.00  0.00           C
ATOM  11343 3C21 POPEv 390     123.976 119.671  58.336  1.00  0.00           C
ATOM  11346 4C21 POPEv 390     123.656 119.621  56.836  1.00  0.00           C
ATOM  11349 5C21 POPEv 390     123.156 118.221  56.446  1.00  0.00           C
ATOM  11352 6C21 POPEv 390     122.995 117.990  54.946  1.00  0.00           C
ATOM  11355 7C21 POPEv 390     122.886 116.491  54.636  1.00  0.00           C
ATOM  11358 8C21 POPEv 390     122.805 116.170  53.136  1.00  0.00           C
ATOM  11362  C33 POPEv 390     129.396 126.891  70.776  1.00  0.00           C
ATOM  11365  C34 POPEv 390     130.607 127.121  69.856  1.00  0.00           C
ATOM  11368  C35 POPEv 390     130.527 128.331  68.916  1.00  0.00           C
ATOM  11371  C36 POPEv 390     131.867 128.541  68.196  1.00  0.00           C
ATOM  11374  C37 POPEv 390     131.867 129.710  67.216  1.00  0.00           C
ATOM  11377  C38 POPEv 390     133.187 129.820  66.426  1.00  0.00           C
ATOM  11380  C39 POPEv 390     133.257 131.022  65.466  1.00  0.00           C
ATOM  11383 0C31 POPEv 390     133.257 132.341  66.236  1.00  0.00           C
ATOM  11386 1C31 POPEv 390     133.426 133.621  65.406  1.00  0.00           C
ATOM  11389 2C31 POPEv 390     133.517 134.811  66.376  1.00  0.00           C
[truncated: 1,855,959 more chars]
