# Supplementary material for: Characterizing Membrane Association and Periplasmic Transfer of Bacterial Lipoproteins through Molecular Dynamics Simulations
Source: Structure. 2020 Apr 7;28(4):475–487.e3. doi: 10.1016/j.str.2020.01.012 (PMC7139219; doi:10.1016/j.str.2020.01.012)
Supplement: Data S3. Final Coordinates from Simulations (M–X), Related to Figure 3 [file mmc5.zip › M-X/MLTC-5-atomistic.pdb]

TITLE     Protein
REMARK    THIS IS A SIMULATION BOX
CRYST1  129.191  129.191  140.529  90.00  90.00  90.00 P 1           1
MODEL        1
ATOM      1  N   CYSTA   1      59.186  75.891  71.240  1.00  0.00           N
ATOM      3  CA  CYSTA   1      58.265  76.221  72.289  1.00  0.00           C
ATOM      5  C   CYSTA   1      59.046  76.961  73.350  1.00  0.00           C
ATOM      6  O   CYSTA   1      59.916  76.421  74.030  1.00  0.00           O
ATOM      7  CB  CYSTA   1      57.635  74.901  72.869  1.00  0.00           C
ATOM     10  SG  CYSTA   1      55.866  74.441  72.590  1.00  0.00           S
ATOM     11  C1  CYSTA   1      55.965  73.970  70.850  1.00  0.00           C
ATOM     14  CA1 CYSTA   1      58.825  75.581  70.009  1.00  0.00           C
ATOM     15  OA1 CYSTA   1      59.576  74.901  69.340  1.00  0.00           O
ATOM     16  CA2 CYSTA   1      57.565  76.050  69.390  1.00  0.00           C
ATOM     19  C11 CYSTA   1      55.236  72.791  70.130  1.00  0.00           C
ATOM     21  O11 CYSTA   1      53.846  72.632  70.469  1.00  0.00           O
ATOM     22  CX1 CYSTA   1      53.056  73.562  69.920  1.00  0.00           C
ATOM     23  OX1 CYSTA   1      53.316  74.742  69.810  1.00  0.00           O
ATOM     24  CX2 CYSTA   1      51.896  72.852  69.219  1.00  0.00           C
ATOM     27  C12 CYSTA   1      55.985  71.421  70.180  1.00  0.00           C
ATOM     30  O12 CYSTA   1      55.736  70.650  71.369  1.00  0.00           O
ATOM     31  CD1 CYSTA   1      55.965  69.341  71.170  1.00  0.00           C
ATOM     32  OD1 CYSTA   1      57.035  68.800  71.249  1.00  0.00           O
ATOM     33  CD2 CYSTA   1      54.696  68.620  70.729  1.00  0.00           C
ATOM     36  CA3 CYSTA   1      57.885  77.211  68.479  1.00  0.00           C
ATOM     39  CA4 CYSTA   1      57.225  78.492  68.960  1.00  0.00           C
ATOM     42  CA5 CYSTA   1      57.706  79.660  68.119  1.00  0.00           C
ATOM     45  CA6 CYSTA   1      57.535  79.430  66.610  1.00  0.00           C
ATOM     48  CA7 CYSTA   1      58.696  78.711  65.890  1.00  0.00           C
ATOM     51  CA8 CYSTA   1      58.205  77.730  64.810  1.00  0.00           C
ATOM     54  CA9 CYSTA   1      59.326  76.841  64.270  1.00  0.00           C
ATOM     57 0CA1 CYSTA   1      59.175  76.451  62.799  1.00  0.00           C
ATOM     60 1CA1 CYSTA   1      59.256  77.690  61.899  1.00  0.00           C
ATOM     63 2CA1 CYSTA   1      60.396  77.690  60.890  1.00  0.00           C
ATOM     66 3CA1 CYSTA   1      60.075  78.641  59.729  1.00  0.00           C
ATOM     69 4CA1 CYSTA   1      59.046  78.021  58.770  1.00  0.00           C
ATOM     72 5CA1 CYSTA   1      58.116  79.031  58.110  1.00  0.00           C
ATOM     75 6CA1 CYSTA   1      57.035  78.351  57.270  1.00  0.00           C
ATOM     79  CD3 CYSTA   1      55.046  67.251  70.100  1.00  0.00           C
ATOM     82  CD4 CYSTA   1      55.676  67.291  68.710  1.00  0.00           C
ATOM     85  CD5 CYSTA   1      56.486  66.050  68.320  1.00  0.00           C
ATOM     88  CD6 CYSTA   1      55.925  64.680  68.749  1.00  0.00           C
ATOM     91  CD7 CYSTA   1      57.035  63.671  69.090  1.00  0.00           C
ATOM     94  CD8 CYSTA   1      56.465  62.351  69.640  1.00  0.00           C
ATOM     97  CD9 CYSTA   1      57.505  61.252  69.880  1.00  0.00           C
ATOM    100 0CD1 CYSTA   1      57.656  60.251  68.719  1.00  0.00           C
ATOM    103 1CD1 CYSTA   1      58.025  60.901  67.380  1.00  0.00           C
ATOM    106 2CD1 CYSTA   1      58.326  59.932  66.229  1.00  0.00           C
ATOM    109 3CD1 CYSTA   1      58.696  60.741  64.969  1.00  0.00           C
ATOM    112 4CD1 CYSTA   1      58.545  60.010  63.630  1.00  0.00           C
ATOM    115 5CD1 CYSTA   1      59.886  59.641  63.000  1.00  0.00           C
ATOM    118 6CD1 CYSTA   1      59.715  59.021  61.610  1.00  0.00           C
ATOM    122  CX3 CYSTA   1      52.295  72.501  67.759  1.00  0.00           C
ATOM    125  CX4 CYSTA   1      51.395  71.431  67.109  1.00  0.00           C
ATOM    128  CX5 CYSTA   1      51.826  71.062  65.689  1.00  0.00           C
ATOM    131  CX6 CYSTA   1      51.366  72.031  64.590  1.00  0.00           C
ATOM    134  CX7 CYSTA   1      51.605  71.421  63.200  1.00  0.00           C
ATOM    137  CX8 CYSTA   1      51.166  72.341  62.049  1.00  0.00           C
ATOM    140  CX9 CYSTA   1      51.686  71.860  60.719  1.00  0.00           C
ATOM    142 0CX1 CYSTA   1      52.095  72.641  59.710  1.00  0.00           C
ATOM    144 1CX1 CYSTA   1      52.076  74.150  59.690  1.00  0.00           C
ATOM    147 2CX1 CYSTA   1      52.355  74.711  58.279  1.00  0.00           C
ATOM    150 3CX1 CYSTA   1      51.136  74.632  57.340  1.00  0.00           C
ATOM    153 4CX1 CYSTA   1      51.506  74.400  55.859  1.00  0.00           C
ATOM    156 5CX1 CYSTA   1      50.826  75.400  54.900  1.00  0.00           C
ATOM    159 6CX1 CYSTA   1      50.276  74.730  53.639  1.00  0.00           C
ATOM    162 7CX1 CYSTA   1      49.595  75.721  52.700  1.00  0.00           C
ATOM    165 8CX1 CYSTA   1      48.986  75.050  51.469  1.00  0.00           C
ATOM    169  N   SER A   2      58.656  78.221  73.579  1.00  0.00           N
ATOM    171  CA  SER A   2      57.976  78.521  74.820  1.00  0.00           C
ATOM    173  CB  SER A   2      56.845  77.541  75.180  1.00  0.00           C
ATOM    176  OG  SER A   2      55.686  77.730  74.380  1.00  0.00           O
ATOM    178  C   SER A   2      58.866  78.760  76.000  1.00  0.00           C
ATOM    179  O   SER A   2      59.275  77.870  76.750  1.00  0.00           O
ATOM    180  N   THR A   3      59.096  80.051  76.229  1.00  0.00           N
ATOM    182  CA  THR A   3      59.556  80.591  77.479  1.00  0.00           C
ATOM    184  CB  THR A   3      60.896  81.311  77.359  1.00  0.00           C
ATOM    186  OG1 THR A   3      61.675  81.141  78.530  1.00  0.00           O
ATOM    188  CG2 THR A   3      60.795  82.812  77.100  1.00  0.00           C
ATOM    192  C   THR A   3      58.446  81.540  77.840  1.00  0.00           C
ATOM    193  O   THR A   3      57.915  82.271  77.009  1.00  0.00           O
ATOM    194  N   THR A   4      58.015  81.531  79.090  1.00  0.00           N
ATOM    196  CA  THR A   4      56.815  82.271  79.479  1.00  0.00           C
ATOM    198  CB  THR A   4      55.806  81.381  80.219  1.00  0.00           C
ATOM    200  OG1 THR A   4      54.876  80.790  79.329  1.00  0.00           O
ATOM    202  CG2 THR A   4      54.965  82.160  81.219  1.00  0.00           C
ATOM    206  C   THR A   4      57.255  83.430  80.340  1.00  0.00           C
ATOM    207  O   THR A   4      58.046  83.231  81.259  1.00  0.00           O
ATOM    208  N   LYS A   5      56.745  84.641  80.049  1.00  0.00           N
ATOM    210  CA  LYS A   5      57.146  85.930  80.610  1.00  0.00           C
ATOM    212  CB  LYS A   5      57.635  85.961  82.090  1.00  0.00           C
ATOM    215  CG  LYS A   5      56.625  85.432  83.110  1.00  0.00           C
ATOM    218  CD  LYS A   5      57.215  85.172  84.510  1.00  0.00           C
ATOM    221  CE  LYS A   5      57.835  83.782  84.669  1.00  0.00           C
ATOM    224  NZ  LYS A   5      57.726  83.330  86.059  1.00  0.00           N
ATOM    228  C   LYS A   5      56.035  86.940  80.420  1.00  0.00           C
ATOM    229  O   LYS A   5      56.005  87.992  81.070  1.00  0.00           O
ATOM    230  N   LYS A   6      55.016  86.611  79.609  1.00  0.00           N
ATOM    232  CA  LYS A   6      53.666  86.800  80.060  1.00  0.00           C
ATOM    234  CB  LYS A   6      53.155  88.261  80.259  1.00  0.00           C
ATOM    237  CG  LYS A   6      53.006  88.561  81.770  1.00  0.00           C
ATOM    240  CD  LYS A   6      53.436  89.960  82.220  1.00  0.00           C
ATOM    243  CE  LYS A   6      52.586  91.101  81.679  1.00  0.00           C
ATOM    246  NZ  LYS A   6      52.866  92.291  82.500  1.00  0.00           N
ATOM    250  C   LYS A   6      52.756  85.852  79.350  1.00  0.00           C
ATOM    251  O   LYS A   6      53.225  84.960  78.660  1.00  0.00           O
ATOM    252  N   GLY A   7      51.476  85.921  79.750  1.00  0.00           N
ATOM    254  CA  GLY A   7      50.695  84.761  80.118  1.00  0.00           C
ATOM    257  C   GLY A   7      49.795  84.120  79.100  1.00  0.00           C
ATOM    258  O   GLY A   7      49.766  84.471  77.930  1.00  0.00           O
ATOM    259  N   ASP A   8      48.995  83.141  79.579  1.00  0.00           N
ATOM    261  CA  ASP A   8      49.135  82.522  80.900  1.00  0.00           C
ATOM    263  CB  ASP A   8      47.826  81.900  81.460  1.00  0.00           C
ATOM    266  CG  ASP A   8      47.066  82.852  82.380  1.00  0.00           C
ATOM    267  OD1 ASP A   8      46.146  82.382  83.090  1.00  0.00           O
ATOM    268  OD2 ASP A   8      47.316  84.071  82.299  1.00  0.00           O
ATOM    269  C   ASP A   8      50.195  81.441  80.820  1.00  0.00           C
ATOM    270  O   ASP A   8      50.515  80.951  79.740  1.00  0.00           O
ATOM    271  N   THR A   9      50.826  81.061  81.959  1.00  0.00           N
ATOM    273  CA  THR A   9      51.806  79.971  81.930  1.00  0.00           C
ATOM    275  CB  THR A   9      52.396  79.631  83.299  1.00  0.00           C
ATOM    277  OG1 THR A   9      53.656  80.251  83.520  1.00  0.00           O
ATOM    279  CG2 THR A   9      52.616  78.121  83.510  1.00  0.00           C
ATOM    283  C   THR A   9      51.196  78.730  81.329  1.00  0.00           C
ATOM    284  O   THR A   9      50.065  78.382  81.660  1.00  0.00           O
ATOM    285  N   TYR A  10      51.916  78.040  80.439  1.00  0.00           N
ATOM    287  CA  TYR A  10      51.416  76.871  79.770  1.00  0.00           C
ATOM    289  CB  TYR A  10      52.045  76.681  78.359  1.00  0.00           C
ATOM    292  CG  TYR A  10      51.526  77.771  77.469  1.00  0.00           C
ATOM    293  CD1 TYR A  10      52.346  78.690  76.779  1.00  0.00           C
ATOM    295  CE1 TYR A  10      51.765  79.652  75.920  1.00  0.00           C
ATOM    297  CZ  TYR A  10      50.375  79.711  75.770  1.00  0.00           C
ATOM    298  OH  TYR A  10      49.755  80.632  74.910  1.00  0.00           O
ATOM    300  CD2 TYR A  10      50.135  77.861  77.299  1.00  0.00           C
ATOM    302  CE2 TYR A  10      49.566  78.822  76.470  1.00  0.00           C
ATOM    304  C   TYR A  10      51.395  75.610  80.600  1.00  0.00           C
ATOM    305  O   TYR A  10      51.975  74.590  80.259  1.00  0.00           O
ATOM    306  N   ASN A  11      50.546  75.660  81.660  1.00  0.00           N
ATOM    308  CA  ASN A  11      49.465  74.711  81.759  1.00  0.00           C
ATOM    310  CB  ASN A  11      48.605  74.781  83.060  1.00  0.00           C
ATOM    313  CG  ASN A  11      49.366  75.201  84.310  1.00  0.00           C
ATOM    314  OD1 ASN A  11      48.755  75.851  85.160  1.00  0.00           O
ATOM    315  ND2 ASN A  11      50.666  74.882  84.459  1.00  0.00           N
ATOM    318  C   ASN A  11      48.555  75.021  80.569  1.00  0.00           C
ATOM    319  O   ASN A  11      48.125  76.151  80.369  1.00  0.00           O
ATOM    320  N   GLU A  12      48.345  74.051  79.689  1.00  0.00           N
ATOM    322  CA  GLU A  12      47.885  72.781  80.149  1.00  0.00           C
ATOM    324  CB  GLU A  12      46.445  72.561  79.660  1.00  0.00           C
ATOM    327  CG  GLU A  12      45.826  71.151  79.799  1.00  0.00           C
ATOM    330  CD  GLU A  12      44.315  71.171  79.600  1.00  0.00           C
ATOM    331  OE1 GLU A  12      43.745  70.161  79.119  1.00  0.00           O
ATOM    332  OE2 GLU A  12      43.685  72.151  80.049  1.00  0.00           O
ATOM    333  C   GLU A  12      48.866  71.681  79.880  1.00  0.00           C
ATOM    334  O   GLU A  12      49.805  71.782  79.090  1.00  0.00           O
ATOM    335  N   ALA A  13      48.685  70.591  80.620  1.00  0.00           N
ATOM    337  CA  ALA A  13      49.576  69.492  80.669  1.00  0.00           C
ATOM    339  CB  ALA A  13      50.756  69.760  81.619  1.00  0.00           C
ATOM    343  C   ALA A  13      48.696  68.361  81.119  1.00  0.00           C
ATOM    344  O   ALA A  13      47.546  68.570  81.509  1.00  0.00           O
ATOM    345  N   TRP A  14      49.215  67.132  81.030  1.00  0.00           N
ATOM    347  CA  TRP A  14      48.545  65.971  81.509  1.00  0.00           C
ATOM    349  CB  TRP A  14      47.866  65.031  80.460  1.00  0.00           C
ATOM    352  CG  TRP A  14      46.856  65.510  79.450  1.00  0.00           C
ATOM    353  CD1 TRP A  14      45.565  65.041  79.509  1.00  0.00           C
ATOM    355  NE1 TRP A  14      45.166  64.632  78.259  1.00  0.00           N
ATOM    357  CE2 TRP A  14      46.115  64.961  77.350  1.00  0.00           C
ATOM    358  CD2 TRP A  14      47.196  65.550  78.049  1.00  0.00           C
ATOM    359  CE3 TRP A  14      48.345  65.901  77.350  1.00  0.00           C
ATOM    361  CZ3 TRP A  14      48.405  65.660  75.979  1.00  0.00           C
ATOM    363  CZ2 TRP A  14      46.206  64.651  76.000  1.00  0.00           C
ATOM    365  CH2 TRP A  14      47.365  65.010  75.320  1.00  0.00           C
ATOM    367  C   TRP A  14      49.715  65.150  81.990  1.00  0.00           C
ATOM    368  O   TRP A  14      50.845  65.400  81.570  1.00  0.00           O
ATOM    369  N   VAL A  15      49.436  64.111  82.759  1.00  0.00           N
ATOM    371  CA  VAL A  15      50.406  63.241  83.370  1.00  0.00           C
ATOM    373  CB  VAL A  15      50.315  63.451  84.860  1.00  0.00           C
ATOM    375  CG1 VAL A  15      51.206  62.451  85.600  1.00  0.00           C
ATOM    379  CG2 VAL A  15      50.695  64.910  85.170  1.00  0.00           C
ATOM    383  C   VAL A  15      50.005  61.851  82.929  1.00  0.00           C
ATOM    384  O   VAL A  15      48.815  61.591  82.740  1.00  0.00           O
ATOM    385  N   LYS A  16      50.965  60.922  82.670  1.00  0.00           N
ATOM    387  CA  LYS A  16      50.655  59.581  82.189  1.00  0.00           C
ATOM    389  CB  LYS A  16      50.705  59.501  80.630  1.00  0.00           C
ATOM    392  CG  LYS A  16      49.766  60.471  79.900  1.00  0.00           C
ATOM    395  CD  LYS A  16      49.935  60.391  78.380  1.00  0.00           C
ATOM    398  CE  LYS A  16      48.685  59.971  77.609  1.00  0.00           C
ATOM    401  NZ  LYS A  16      48.866  60.191  76.160  1.00  0.00           N
ATOM    405  C   LYS A  16      51.656  58.570  82.749  1.00  0.00           C
ATOM    406  O   LYS A  16      52.846  58.841  82.820  1.00  0.00           O
ATOM    407  N   ASP A  17      51.146  57.382  83.160  1.00  0.00           N
ATOM    409  CA  ASP A  17      51.775  56.451  84.090  1.00  0.00           C
ATOM    411  CB  ASP A  17      50.795  56.291  85.310  1.00  0.00           C
ATOM    414  CG  ASP A  17      51.136  55.251  86.368  1.00  0.00           C
ATOM    415  OD1 ASP A  17      50.355  54.271  86.509  1.00  0.00           O
ATOM    416  OD2 ASP A  17      52.126  55.431  87.109  1.00  0.00           O
ATOM    417  C   ASP A  17      52.006  55.101  83.390  1.00  0.00           C
ATOM    418  O   ASP A  17      51.055  54.472  82.920  1.00  0.00           O
ATOM    419  N   THR A  18      53.256  54.620  83.299  1.00  0.00           N
ATOM    421  CA  THR A  18      53.545  53.211  83.020  1.00  0.00           C
ATOM    423  CB  THR A  18      53.646  52.811  81.539  1.00  0.00           C
ATOM    425  OG1 THR A  18      52.526  52.031  81.170  1.00  0.00           O
ATOM    427  CG2 THR A  18      54.876  51.972  81.140  1.00  0.00           C
ATOM    431  C   THR A  18      54.785  52.841  83.790  1.00  0.00           C
ATOM    432  O   THR A  18      55.705  53.632  83.910  1.00  0.00           O
ATOM    433  N   ASN A  19      54.785  51.651  84.430  1.00  0.00           N
ATOM    435  CA  ASN A  19      55.676  51.400  85.529  1.00  0.00           C
ATOM    437  CB  ASN A  19      54.906  51.140  86.850  1.00  0.00           C
ATOM    440  CG  ASN A  19      54.345  52.390  87.530  1.00  0.00           C
ATOM    441  OD1 ASN A  19      54.426  52.510  88.750  1.00  0.00           O
ATOM    442  ND2 ASN A  19      53.785  53.340  86.759  1.00  0.00           N
ATOM    445  C   ASN A  19      56.526  50.181  85.289  1.00  0.00           C
ATOM    446  O   ASN A  19      56.026  49.061  85.200  1.00  0.00           O
ATOM    447  N   GLY A  20      57.846  50.361  85.259  1.00  0.00           N
ATOM    449  CA  GLY A  20      58.806  49.351  85.649  1.00  0.00           C
ATOM    452  C   GLY A  20      59.576  50.002  86.749  1.00  0.00           C
ATOM    453  O   GLY A  20      60.385  50.891  86.490  1.00  0.00           O
ATOM    454  N   PHE A  21      59.296  49.590  87.999  1.00  0.00           N
ATOM    456  CA  PHE A  21      59.965  50.021  89.219  1.00  0.00           C
ATOM    458  CB  PHE A  21      61.515  50.271  89.070  1.00  0.00           C
ATOM    461  CG  PHE A  21      61.975  51.730  89.020  1.00  0.00           C
ATOM    462  CD1 PHE A  21      63.345  51.941  88.840  1.00  0.00           C
ATOM    464  CE1 PHE A  21      63.945  53.191  88.999  1.00  0.00           C
ATOM    466  CZ  PHE A  21      63.155  54.291  89.329  1.00  0.00           C
ATOM    468  CD2 PHE A  21      61.185  52.871  89.290  1.00  0.00           C
ATOM    470  CE2 PHE A  21      61.775  54.141  89.459  1.00  0.00           C
ATOM    472  C   PHE A  21      59.636  49.001  90.310  1.00  0.00           C
ATOM    473  O   PHE A  21      60.486  48.211  90.730  1.00  0.00           O
ATOM    474  N   ASP A  22      58.366  49.001  90.760  1.00  0.00           N
ATOM    476  CA  ASP A  22      57.785  48.541  92.020  1.00  0.00           C
ATOM    478  CB  ASP A  22      56.245  48.362  91.779  1.00  0.00           C
ATOM    481  CG  ASP A  22      55.415  49.441  92.439  1.00  0.00           C
ATOM    482  OD1 ASP A  22      55.625  49.730  93.650  1.00  0.00           O
ATOM    483  OD2 ASP A  22      54.405  49.820  91.800  1.00  0.00           O
ATOM    484  C   ASP A  22      58.295  47.221  92.530  1.00  0.00           C
ATOM    485  O   ASP A  22      58.776  47.071  93.650  1.00  0.00           O
ATOM    486  N   ILE A  23      58.155  46.201  91.679  1.00  0.00           N
ATOM    488  CA  ILE A  23      58.436  44.820  92.000  1.00  0.00           C
ATOM    490  CB  ILE A  23      57.915  43.851  90.919  1.00  0.00           C
ATOM    492  CG2 ILE A  23      56.695  44.472  90.210  1.00  0.00           C
ATOM    496  CG1 ILE A  23      58.986  43.351  89.920  1.00  0.00           C
ATOM    499  CD  ILE A  23      58.535  42.141  89.090  1.00  0.00           C
ATOM    503  C   ILE A  23      59.896  44.641  92.360  1.00  0.00           C
ATOM    504  O   ILE A  23      60.236  43.841  93.219  1.00  0.00           O
ATOM    505  N   LEU A  24      60.785  45.371  91.679  1.00  0.00           N
ATOM    507  CA  LEU A  24      62.175  45.431  92.049  1.00  0.00           C
ATOM    509  CB  LEU A  24      62.945  46.041  90.859  1.00  0.00           C
ATOM    512  CG  LEU A  24      64.326  45.410  90.590  1.00  0.00           C
ATOM    514  CD1 LEU A  24      65.335  45.811  91.679  1.00  0.00           C
ATOM    518  CD2 LEU A  24      64.266  43.890  90.340  1.00  0.00           C
ATOM    522  C   LEU A  24      62.446  46.171  93.359  1.00  0.00           C
ATOM    523  O   LEU A  24      63.135  45.660  94.240  1.00  0.00           O
ATOM    524  N   MET A  25      61.866  47.382  93.549  1.00  0.00           N
ATOM    526  CA  MET A  25      62.076  48.201  94.739  1.00  0.00           C
ATOM    528  CB  MET A  25      61.375  49.561  94.609  1.00  0.00           C
ATOM    531  CG  MET A  25      60.956  50.251  95.930  1.00  0.00           C
ATOM    534  SD  MET A  25      61.026  52.031  95.819  1.00  0.00           S
ATOM    535  CE  MET A  25      62.826  52.011  96.040  1.00  0.00           C
ATOM    539  C   MET A  25      61.686  47.580  96.059  1.00  0.00           C
ATOM    540  O   MET A  25      62.425  47.611  97.040  1.00  0.00           O
ATOM    541  N   GLY A  26      60.495  46.951  96.089  1.00  0.00           N
ATOM    543  CA  GLY A  26      60.026  46.221  97.260  1.00  0.00           C
ATOM    546  C   GLY A  26      60.936  45.091  97.618  1.00  0.00           C
ATOM    547  O   GLY A  26      61.166  44.812  98.790  1.00  0.00           O
ATOM    548  N   GLN A  27      61.506  44.441  96.590  1.00  0.00           N
ATOM    550  CA  GLN A  27      62.425  43.340  96.789  1.00  0.00           C
ATOM    552  CB  GLN A  27      62.425  42.341  95.609  1.00  0.00           C
ATOM    555  CG  GLN A  27      63.575  42.361  94.580  1.00  0.00           C
ATOM    558  CD  GLN A  27      63.545  41.031  93.820  1.00  0.00           C
ATOM    559  OE1 GLN A  27      64.355  40.141  94.090  1.00  0.00           O
ATOM    560  NE2 GLN A  27      62.586  40.862  92.889  1.00  0.00           N
ATOM    563  C   GLN A  27      63.825  43.820  97.130  1.00  0.00           C
ATOM    564  O   GLN A  27      64.535  43.131  97.840  1.00  0.00           O
ATOM    565  N   PHE A  28      64.256  45.021  96.719  1.00  0.00           N
ATOM    567  CA  PHE A  28      65.436  45.660  97.279  1.00  0.00           C
ATOM    569  CB  PHE A  28      65.725  46.991  96.530  1.00  0.00           C
ATOM    572  CG  PHE A  28      66.835  47.801  97.150  1.00  0.00           C
ATOM    573  CD1 PHE A  28      68.174  47.531  96.850  1.00  0.00           C
ATOM    575  CE1 PHE A  28      69.205  48.340  97.339  1.00  0.00           C
ATOM    577  CZ  PHE A  28      68.906  49.401  98.190  1.00  0.00           C
ATOM    579  CD2 PHE A  28      66.546  48.882  98.010  1.00  0.00           C
ATOM    581  CE2 PHE A  28      67.575  49.651  98.540  1.00  0.00           C
ATOM    583  C   PHE A  28      65.315  45.851  98.799  1.00  0.00           C
ATOM    584  O   PHE A  28      66.215  45.511  99.569  1.00  0.00           O
ATOM    585  N   ALA A  29      64.146  46.330  99.260  1.00  0.00           N
ATOM    587  CA  ALA A  29      63.785  46.311 100.660  1.00  0.00           C
ATOM    589  CB  ALA A  29      62.486  47.101 100.900  1.00  0.00           C
ATOM    593  C   ALA A  29      63.675  44.932 101.310  1.00  0.00           C
ATOM    594  O   ALA A  29      64.195  44.701 102.390  1.00  0.00           O
ATOM    595  N   HIS A  30      63.046  43.931 100.679  1.00  0.00           N
ATOM    597  CA  HIS A  30      63.116  42.580 101.229  1.00  0.00           C
ATOM    599  CB  HIS A  30      62.155  41.631 100.490  1.00  0.00           C
ATOM    602  ND1 HIS A  30      61.996  39.940 102.320  1.00  0.00           N
ATOM    603  CG  HIS A  30      62.246  40.231 100.989  1.00  0.00           C
ATOM    604  CE1 HIS A  30      62.316  38.681 102.460  1.00  0.00           C
ATOM    606  NE2 HIS A  30      62.756  38.151 101.290  1.00  0.00           N
ATOM    608  CD2 HIS A  30      62.706  39.141 100.340  1.00  0.00           C
ATOM    610  C   HIS A  30      64.525  41.980 101.299  1.00  0.00           C
ATOM    611  O   HIS A  30      64.915  41.341 102.270  1.00  0.00           O
ATOM    612  N   ASN A  31      65.366  42.201 100.270  1.00  0.00           N
ATOM    614  CA  ASN A  31      66.755  41.791 100.299  1.00  0.00           C
ATOM    616  CB  ASN A  31      67.454  42.090  98.950  1.00  0.00           C
ATOM    619  CG  ASN A  31      66.854  41.241  97.840  1.00  0.00           C
ATOM    620  OD1 ASN A  31      66.285  40.181  98.090  1.00  0.00           O
ATOM    621  ND2 ASN A  31      66.975  41.691  96.560  1.00  0.00           N
ATOM    624  C   ASN A  31      67.535  42.451 101.439  1.00  0.00           C
ATOM    625  O   ASN A  31      68.275  41.811 102.189  1.00  0.00           O
ATOM    626  N   ILE A  32      67.314  43.771 101.630  1.00  0.00           N
ATOM    628  CA  ILE A  32      67.815  44.501 102.780  1.00  0.00           C
ATOM    630  CB  ILE A  32      67.715  46.021 102.579  1.00  0.00           C
ATOM    632  CG2 ILE A  32      66.535  46.701 103.290  1.00  0.00           C
ATOM    636  CG1 ILE A  32      69.015  46.751 102.980  1.00  0.00           C
ATOM    639  CD  ILE A  32      69.105  47.031 104.480  1.00  0.00           C
ATOM    643  C   ILE A  32      67.266  43.960 104.100  1.00  0.00           C
ATOM    644  O   ILE A  32      68.046  43.721 105.019  1.00  0.00           O
ATOM    645  N   GLU A  33      65.965  43.640 104.240  1.00  0.00           N
ATOM    647  CA  GLU A  33      65.406  42.961 105.410  1.00  0.00           C
ATOM    649  CB  GLU A  33      63.855  42.801 105.340  1.00  0.00           C
ATOM    652  CG  GLU A  33      63.085  44.131 105.460  1.00  0.00           C
ATOM    655  CD  GLU A  33      61.565  43.981 105.350  1.00  0.00           C
ATOM    656  OE1 GLU A  33      60.975  42.951 105.790  1.00  0.00           O
ATOM    657  OE2 GLU A  33      60.936  44.971 104.910  1.00  0.00           O
ATOM    658  C   GLU A  33      66.005  41.581 105.669  1.00  0.00           C
ATOM    659  O   GLU A  33      66.305  41.190 106.800  1.00  0.00           O
ATOM    660  N   ASN A  34      66.215  40.781 104.620  1.00  0.00           N
ATOM    662  CA  ASN A  34      66.616  39.401 104.729  1.00  0.00           C
ATOM    664  CB  ASN A  34      66.415  38.771 103.319  1.00  0.00           C
ATOM    667  CG  ASN A  34      66.565  37.261 103.309  1.00  0.00           C
ATOM    668  OD1 ASN A  34      65.696  36.501 103.759  1.00  0.00           O
ATOM    669  ND2 ASN A  34      67.675  36.771 102.710  1.00  0.00           N
ATOM    672  C   ASN A  34      68.046  39.211 105.240  1.00  0.00           C
ATOM    673  O   ASN A  34      68.406  38.181 105.809  1.00  0.00           O
ATOM    674  N   ILE A  35      68.885  40.251 105.060  1.00  0.00           N
ATOM    676  CA  ILE A  35      70.215  40.281 105.609  1.00  0.00           C
ATOM    678  CB  ILE A  35      71.215  40.550 104.470  1.00  0.00           C
ATOM    680  CG2 ILE A  35      71.346  42.042 104.139  1.00  0.00           C
ATOM    684  CG1 ILE A  35      72.605  39.882 104.669  1.00  0.00           C
ATOM    687  CD  ILE A  35      73.285  40.261 105.970  1.00  0.00           C
ATOM    691  C   ILE A  35      70.245  41.211 106.830  1.00  0.00           C
ATOM    692  O   ILE A  35      70.635  40.800 107.910  1.00  0.00           O
ATOM    693  N   TRP A  36      69.805  42.481 106.760  1.00  0.00           N
ATOM    695  CA  TRP A  36      69.936  43.410 107.869  1.00  0.00           C
ATOM    697  CB  TRP A  36      69.985  44.890 107.420  1.00  0.00           C
ATOM    700  CG  TRP A  36      71.226  45.251 106.700  1.00  0.00           C
ATOM    701  CD1 TRP A  36      71.436  45.101 105.369  1.00  0.00           C
ATOM    703  NE1 TRP A  36      72.715  45.461 105.070  1.00  0.00           N
ATOM    705  CE2 TRP A  36      73.366  45.851 106.180  1.00  0.00           C
ATOM    706  CD2 TRP A  36      72.446  45.781 107.250  1.00  0.00           C
ATOM    707  CE3 TRP A  36      72.825  46.221 108.510  1.00  0.00           C
ATOM    709  CZ3 TRP A  36      74.116  46.741 108.640  1.00  0.00           C
ATOM    711  CZ2 TRP A  36      74.656  46.320 106.329  1.00  0.00           C
ATOM    713  CH2 TRP A  36      75.025  46.751 107.600  1.00  0.00           C
ATOM    715  C   TRP A  36      68.815  43.340 108.880  1.00  0.00           C
ATOM    716  O   TRP A  36      69.015  43.682 110.040  1.00  0.00           O
ATOM    717  N   GLY A  37      67.616  42.891 108.489  1.00  0.00           N
ATOM    719  CA  GLY A  37      66.425  42.951 109.319  1.00  0.00           C
ATOM    722  C   GLY A  37      65.686  44.251 109.330  1.00  0.00           C
ATOM    723  O   GLY A  37      66.235  45.331 109.109  1.00  0.00           O
ATOM    724  N   PHE A  38      64.376  44.171 109.650  1.00  0.00           N
ATOM    726  CA  PHE A  38      63.386  45.220 109.470  1.00  0.00           C
ATOM    728  CB  PHE A  38      61.975  44.701 109.890  1.00  0.00           C
ATOM    731  CG  PHE A  38      60.905  45.691 109.499  1.00  0.00           C
ATOM    732  CD1 PHE A  38      60.536  46.761 110.329  1.00  0.00           C
ATOM    734  CE1 PHE A  38      59.646  47.751 109.860  1.00  0.00           C
ATOM    736  CZ  PHE A  38      59.125  47.661 108.559  1.00  0.00           C
ATOM    738  CD2 PHE A  38      60.326  45.592 108.230  1.00  0.00           C
ATOM    740  CE2 PHE A  38      59.465  46.581 107.749  1.00  0.00           C
ATOM    742  C   PHE A  38      63.745  46.541 110.159  1.00  0.00           C
ATOM    743  O   PHE A  38      63.605  47.611 109.590  1.00  0.00           O
ATOM    744  N   LYS A  39      64.306  46.481 111.390  1.00  0.00           N
ATOM    746  CA  LYS A  39      64.646  47.661 112.160  1.00  0.00           C
ATOM    748  CB  LYS A  39      64.816  47.320 113.660  1.00  0.00           C
ATOM    751  CG  LYS A  39      63.566  46.791 114.400  1.00  0.00           C
ATOM    754  CD  LYS A  39      63.155  45.361 113.999  1.00  0.00           C
ATOM    757  CE  LYS A  39      62.206  44.721 115.009  1.00  0.00           C
ATOM    760  NZ  LYS A  39      61.596  43.510 114.419  1.00  0.00           N
ATOM    764  C   LYS A  39      65.936  48.311 111.670  1.00  0.00           C
ATOM    765  O   LYS A  39      66.305  49.391 112.099  1.00  0.00           O
ATOM    766  N   GLU A  40      66.656  47.640 110.760  1.00  0.00           N
ATOM    768  CA  GLU A  40      67.876  48.131 110.159  1.00  0.00           C
ATOM    770  CB  GLU A  40      68.976  47.071 110.310  1.00  0.00           C
ATOM    773  CG  GLU A  40      69.416  46.891 111.770  1.00  0.00           C
ATOM    776  CD  GLU A  40      70.226  48.061 112.290  1.00  0.00           C
ATOM    777  OE1 GLU A  40      70.576  49.001 111.539  1.00  0.00           O
ATOM    778  OE2 GLU A  40      70.495  48.050 113.520  1.00  0.00           O
ATOM    779  C   GLU A  40      67.665  48.391 108.689  1.00  0.00           C
ATOM    780  O   GLU A  40      68.626  48.620 107.950  1.00  0.00           O
ATOM    781  N   VAL A  41      66.415  48.440 108.230  1.00  0.00           N
ATOM    783  CA  VAL A  41      66.116  48.960 106.919  1.00  0.00           C
ATOM    785  CB  VAL A  41      64.715  48.682 106.399  1.00  0.00           C
ATOM    787  CG1 VAL A  41      64.595  49.211 104.960  1.00  0.00           C
ATOM    791  CG2 VAL A  41      64.486  47.160 106.430  1.00  0.00           C
ATOM    795  C   VAL A  41      66.415  50.431 106.880  1.00  0.00           C
ATOM    796  O   VAL A  41      65.775  51.271 107.519  1.00  0.00           O
ATOM    797  N   VAL A  42      67.454  50.771 106.110  1.00  0.00           N
ATOM    799  CA  VAL A  42      67.776  52.112 105.740  1.00  0.00           C
ATOM    801  CB  VAL A  42      69.055  52.611 106.380  1.00  0.00           C
ATOM    803  CG1 VAL A  42      69.315  54.091 106.010  1.00  0.00           C
ATOM    807  CG2 VAL A  42      68.875  52.471 107.910  1.00  0.00           C
ATOM    811  C   VAL A  42      67.796  52.112 104.230  1.00  0.00           C
ATOM    812  O   VAL A  42      68.085  51.120 103.559  1.00  0.00           O
ATOM    813  N   ILE A  43      67.366  53.230 103.680  1.00  0.00           N
ATOM    815  CA  ILE A  43      67.016  53.391 102.309  1.00  0.00           C
ATOM    817  CB  ILE A  43      65.516  53.181 102.110  1.00  0.00           C
ATOM    819  CG2 ILE A  43      64.646  54.111 102.990  1.00  0.00           C
ATOM    823  CG1 ILE A  43      65.055  53.311 100.650  1.00  0.00           C
ATOM    826  CD  ILE A  43      65.775  52.382  99.680  1.00  0.00           C
ATOM    830  C   ILE A  43      67.485  54.771 102.010  1.00  0.00           C
ATOM    831  O   ILE A  43      67.505  55.660 102.869  1.00  0.00           O
ATOM    832  N   ALA A  44      67.936  54.971 100.779  1.00  0.00           N
ATOM    834  CA  ALA A  44      68.196  56.260 100.240  1.00  0.00           C
ATOM    836  CB  ALA A  44      68.775  56.031  98.850  1.00  0.00           C
ATOM    840  C   ALA A  44      66.965  57.141 100.180  1.00  0.00           C
ATOM    841  O   ALA A  44      65.815  56.711 100.000  1.00  0.00           O
ATOM    842  N   GLY A  45      67.205  58.440 100.329  1.00  0.00           N
ATOM    844  CA  GLY A  45      66.156  59.431 100.289  1.00  0.00           C
ATOM    847  C   GLY A  45      66.635  60.701  99.689  1.00  0.00           C
ATOM    848  O   GLY A  45      67.656  60.771  98.999  1.00  0.00           O
ATOM    849  N   PRO A  46      65.936  61.781  99.949  1.00  0.00           N
ATOM    850  CD  PRO A  46      64.525  61.730 100.329  1.00  0.00           C
ATOM    853  CA  PRO A  46      66.296  63.071  99.400  1.00  0.00           C
ATOM    855  CB  PRO A  46      65.046  63.931  99.569  1.00  0.00           C
ATOM    858  CG  PRO A  46      63.936  62.891  99.549  1.00  0.00           C
ATOM    861  C   PRO A  46      67.495  63.651 100.089  1.00  0.00           C
ATOM    862  O   PRO A  46      68.366  64.211  99.440  1.00  0.00           O
ATOM    863  N   LYS A  47      67.575  63.502 101.430  1.00  0.00           N
ATOM    865  CA  LYS A  47      68.686  64.010 102.209  1.00  0.00           C
ATOM    867  CB  LYS A  47      68.205  64.461 103.619  1.00  0.00           C
ATOM    870  CG  LYS A  47      67.436  65.781 103.600  1.00  0.00           C
ATOM    873  CD  LYS A  47      66.946  66.141 105.009  1.00  0.00           C
ATOM    876  CE  LYS A  47      66.126  67.432 105.070  1.00  0.00           C
ATOM    879  NZ  LYS A  47      66.965  68.641 104.930  1.00  0.00           N
ATOM    883  C   LYS A  47      69.785  63.001 102.410  1.00  0.00           C
ATOM    884  O   LYS A  47      70.855  63.340 102.920  1.00  0.00           O
ATOM    885  N   ASP A  48      69.565  61.751 102.010  1.00  0.00           N
ATOM    887  CA  ASP A  48      70.436  60.651 102.369  1.00  0.00           C
ATOM    889  CB  ASP A  48      69.715  59.711 103.370  1.00  0.00           C
ATOM    892  CG  ASP A  48      69.486  60.410 104.689  1.00  0.00           C
ATOM    893  OD1 ASP A  48      70.486  60.701 105.399  1.00  0.00           O
ATOM    894  OD2 ASP A  48      68.296  60.592 105.049  1.00  0.00           O
ATOM    895  C   ASP A  48      70.756  59.890 101.110  1.00  0.00           C
ATOM    896  O   ASP A  48      69.906  59.230 100.510  1.00  0.00           O
ATOM    897  N   TYR A  49      72.035  59.921 100.679  1.00  0.00           N
ATOM    899  CA  TYR A  49      72.565  58.890  99.809  1.00  0.00           C
ATOM    901  CB  TYR A  49      73.895  59.331  99.119  1.00  0.00           C
ATOM    904  CG  TYR A  49      74.635  58.251  98.360  1.00  0.00           C
ATOM    905  CD1 TYR A  49      75.535  57.370  98.979  1.00  0.00           C
ATOM    907  CE1 TYR A  49      76.245  56.421  98.209  1.00  0.00           C
ATOM    909  CZ  TYR A  49      76.075  56.390  96.819  1.00  0.00           C
ATOM    910  OH  TYR A  49      76.796  55.511  95.989  1.00  0.00           O
ATOM    912  CD2 TYR A  49      74.475  58.191  96.970  1.00  0.00           C
ATOM    914  CE2 TYR A  49      75.195  57.271  96.199  1.00  0.00           C
ATOM    916  C   TYR A  49      72.765  57.632 100.620  1.00  0.00           C
ATOM    917  O   TYR A  49      73.415  57.681 101.670  1.00  0.00           O
ATOM    918  N   VAL A  50      72.235  56.501 100.149  1.00  0.00           N
ATOM    920  CA  VAL A  50      72.516  55.220 100.740  1.00  0.00           C
ATOM    922  CB  VAL A  50      71.415  54.672 101.649  1.00  0.00           C
ATOM    924  CG1 VAL A  50      71.854  53.321 102.270  1.00  0.00           C
ATOM    928  CG2 VAL A  50      71.126  55.681 102.770  1.00  0.00           C
ATOM    932  C   VAL A  50      72.736  54.321  99.559  1.00  0.00           C
ATOM    933  O   VAL A  50      71.946  54.300  98.619  1.00  0.00           O
ATOM    934  N   LYS A  51      73.815  53.562  99.590  1.00  0.00           N
ATOM    936  CA  LYS A  51      73.965  52.471  98.680  1.00  0.00           C
ATOM    938  CB  LYS A  51      74.985  52.811  97.570  1.00  0.00           C
ATOM    941  CG  LYS A  51      75.086  51.660  96.570  1.00  0.00           C
ATOM    944  CD  LYS A  51      75.715  52.001  95.249  1.00  0.00           C
ATOM    947  CE  LYS A  51      75.766  50.722  94.440  1.00  0.00           C
ATOM    950  NZ  LYS A  51      76.565  50.922  93.250  1.00  0.00           N
ATOM    954  C   LYS A  51      74.335  51.221  99.429  1.00  0.00           C
ATOM    955  O   LYS A  51      74.845  51.241 100.550  1.00  0.00           O
ATOM    956  N   TYR A  52      74.035  50.070  98.810  1.00  0.00           N
ATOM    958  CA  TYR A  52      74.354  48.771  99.310  1.00  0.00           C
ATOM    960  CB  TYR A  52      73.104  47.891  99.410  1.00  0.00           C
ATOM    963  CG  TYR A  52      72.345  48.351 100.609  1.00  0.00           C
ATOM    964  CD1 TYR A  52      71.515  49.480 100.560  1.00  0.00           C
ATOM    966  CE1 TYR A  52      70.906  49.971 101.719  1.00  0.00           C
ATOM    968  CZ  TYR A  52      71.116  49.331 102.940  1.00  0.00           C
ATOM    969  OH  TYR A  52      70.576  49.841 104.130  1.00  0.00           O
ATOM    971  CD2 TYR A  52      72.546  47.701 101.840  1.00  0.00           C
ATOM    973  CE2 TYR A  52      71.924  48.191 102.990  1.00  0.00           C
ATOM    975  C   TYR A  52      75.346  48.141  98.370  1.00  0.00           C
ATOM    976  O   TYR A  52      75.285  48.321  97.160  1.00  0.00           O
ATOM    977  N   THR A  53      76.296  47.401  98.930  1.00  0.00           N
ATOM    979  CA  THR A  53      77.255  46.651  98.150  1.00  0.00           C
ATOM    981  CB  THR A  53      78.595  47.351  97.929  1.00  0.00           C
ATOM    983  OG1 THR A  53      79.215  47.720  99.139  1.00  0.00           O
ATOM    985  CG2 THR A  53      78.376  48.611  97.080  1.00  0.00           C
ATOM    989  C   THR A  53      77.425  45.321  98.829  1.00  0.00           C
ATOM    990  O   THR A  53      76.876  45.070  99.900  1.00  0.00           O
ATOM    991  N   ASP A  54      78.145  44.391  98.190  1.00  0.00           N
ATOM    993  CA  ASP A  54      78.656  43.181  98.820  1.00  0.00           C
ATOM    995  CB  ASP A  54      79.535  43.541 100.070  1.00  0.00           C
ATOM    998  CG  ASP A  54      80.756  44.361  99.689  1.00  0.00           C
ATOM    999  OD1 ASP A  54      81.226  44.281  98.520  1.00  0.00           O
ATOM   1000  OD2 ASP A  54      81.385  44.940 100.609  1.00  0.00           O
ATOM   1001  C   ASP A  54      77.645  42.042  99.070  1.00  0.00           C
ATOM   1002  O   ASP A  54      77.955  41.161  99.869  1.00  0.00           O
ATOM   1003  N   GLN A  55      76.476  42.031  98.380  1.00  0.00           N
ATOM   1005  CA  GLN A  55      75.285  41.201  98.629  1.00  0.00           C
ATOM   1007  CB  GLN A  55      75.535  39.701  98.960  1.00  0.00           C
ATOM   1010  CG  GLN A  55      74.296  38.750  98.979  1.00  0.00           C
ATOM   1013  CD  GLN A  55      73.505  38.781  97.680  1.00  0.00           C
ATOM   1014  OE1 GLN A  55      74.065  38.801  96.579  1.00  0.00           O
ATOM   1015  NE2 GLN A  55      72.156  38.741  97.759  1.00  0.00           N
ATOM   1018  C   GLN A  55      74.455  41.851  99.720  1.00  0.00           C
ATOM   1019  O   GLN A  55      73.976  41.211 100.650  1.00  0.00           O
ATOM   1020  N   TYR A  56      74.366  43.191  99.669  1.00  0.00           N
ATOM   1022  CA  TYR A  56      73.686  43.991 100.660  1.00  0.00           C
ATOM   1024  CB  TYR A  56      72.186  43.620 100.889  1.00  0.00           C
ATOM   1027  CG  TYR A  56      71.456  43.701  99.590  1.00  0.00           C
ATOM   1028  CD1 TYR A  56      71.165  42.531  98.880  1.00  0.00           C
ATOM   1030  CE1 TYR A  56      70.556  42.621  97.618  1.00  0.00           C
ATOM   1032  CZ  TYR A  56      70.236  43.861  97.080  1.00  0.00           C
ATOM   1033  OH  TYR A  56      69.674  43.890  95.790  1.00  0.00           O
ATOM   1035  CD2 TYR A  56      71.095  44.951  99.070  1.00  0.00           C
ATOM   1037  CE2 TYR A  56      70.486  45.021  97.799  1.00  0.00           C
ATOM   1039  C   TYR A  56      74.416  44.041 101.980  1.00  0.00           C
ATOM   1040  O   TYR A  56      73.936  44.651 102.920  1.00  0.00           O
ATOM   1041  N   GLN A  57      75.626  43.451 102.120  1.00  0.00           N
ATOM   1043  CA  GLN A  57      76.285  43.331 103.400  1.00  0.00           C
ATOM   1045  CB  GLN A  57      77.436  42.312 103.319  1.00  0.00           C
ATOM   1048  CG  GLN A  57      76.986  40.862 103.080  1.00  0.00           C
ATOM   1051  CD  GLN A  57      78.156  39.901 102.880  1.00  0.00           C
ATOM   1052  OE1 GLN A  57      78.025  38.681 102.990  1.00  0.00           O
ATOM   1053  NE2 GLN A  57      79.354  40.441 102.570  1.00  0.00           N
ATOM   1056  C   GLN A  57      76.906  44.631 103.890  1.00  0.00           C
ATOM   1057  O   GLN A  57      77.215  44.771 105.060  1.00  0.00           O
ATOM   1058  N   THR A  58      77.126  45.571 102.969  1.00  0.00           N
ATOM   1060  CA  THR A  58      77.805  46.811 103.270  1.00  0.00           C
ATOM   1062  CB  THR A  58      79.116  46.972 102.519  1.00  0.00           C
ATOM   1064  OG1 THR A  58      80.016  45.910 102.810  1.00  0.00           O
ATOM   1066  CG2 THR A  58      79.825  48.261 102.929  1.00  0.00           C
ATOM   1070  C   THR A  58      76.906  47.961 102.899  1.00  0.00           C
ATOM   1071  O   THR A  58      76.375  48.021 101.800  1.00  0.00           O
ATOM   1072  N   ARG A  59      76.736  48.931 103.820  1.00  0.00           N
ATOM   1074  CA  ARG A  59      76.064  50.201 103.589  1.00  0.00           C
ATOM   1076  CB  ARG A  59      75.175  50.601 104.799  1.00  0.00           C
ATOM   1079  CG  ARG A  59      73.925  49.730 104.850  1.00  0.00           C
ATOM   1082  CD  ARG A  59      73.424  49.331 106.229  1.00  0.00           C
ATOM   1085  NE  ARG A  59      72.755  50.480 106.900  1.00  0.00           N
ATOM   1087  CZ  ARG A  59      71.895  50.321 107.889  1.00  0.00           C
ATOM   1088  NH1 ARG A  59      71.346  49.171 108.169  1.00  0.00           N
ATOM   1091  NH2 ARG A  59      71.635  51.371 108.640  1.00  0.00           N
ATOM   1094  C   ARG A  59      77.065  51.311 103.419  1.00  0.00           C
ATOM   1095  O   ARG A  59      77.986  51.451 104.210  1.00  0.00           O
ATOM   1096  N   SER A  60      76.895  52.160 102.390  1.00  0.00           N
ATOM   1098  CA  SER A  60      77.546  53.461 102.390  1.00  0.00           C
ATOM   1100  CB  SER A  60      78.505  53.671 101.189  1.00  0.00           C
ATOM   1103  OG  SER A  60      77.906  53.340  99.930  1.00  0.00           O
ATOM   1105  C   SER A  60      76.495  54.550 102.449  1.00  0.00           C
ATOM   1106  O   SER A  60      75.696  54.730 101.539  1.00  0.00           O
ATOM   1107  N   HIS A  61      76.436  55.301 103.570  1.00  0.00           N
ATOM   1109  CA  HIS A  61      75.376  56.281 103.799  1.00  0.00           C
ATOM   1111  CB  HIS A  61      74.486  55.851 105.000  1.00  0.00           C
ATOM   1114  ND1 HIS A  61      72.495  56.320 106.420  1.00  0.00           N
ATOM   1115  CG  HIS A  61      73.345  56.751 105.399  1.00  0.00           C
ATOM   1116  CE1 HIS A  61      71.605  57.300 106.549  1.00  0.00           C
ATOM   1118  NE2 HIS A  61      71.845  58.321 105.700  1.00  0.00           N
ATOM   1120  CD2 HIS A  61      72.936  57.971 104.939  1.00  0.00           C
ATOM   1122  C   HIS A  61      75.946  57.671 104.039  1.00  0.00           C
ATOM   1123  O   HIS A  61      76.635  57.910 105.030  1.00  0.00           O
ATOM   1124  N   ILE A  62      75.645  58.632 103.139  1.00  0.00           N
ATOM   1126  CA  ILE A  62      76.035  60.031 103.279  1.00  0.00           C
ATOM   1128  CB  ILE A  62      76.585  60.660 101.990  1.00  0.00           C
ATOM   1130  CG2 ILE A  62      77.006  62.141 102.209  1.00  0.00           C
ATOM   1134  CG1 ILE A  62      77.755  59.841 101.409  1.00  0.00           C
ATOM   1137  CD  ILE A  62      78.025  60.210  99.949  1.00  0.00           C
ATOM   1141  C   ILE A  62      74.775  60.771 103.660  1.00  0.00           C
ATOM   1142  O   ILE A  62      73.855  60.932 102.850  1.00  0.00           O
ATOM   1143  N   ASN A  63      74.696  61.241 104.920  1.00  0.00           N
ATOM   1145  CA  ASN A  63      73.605  62.090 105.359  1.00  0.00           C
ATOM   1147  CB  ASN A  63      73.345  61.871 106.880  1.00  0.00           C
ATOM   1150  CG  ASN A  63      72.146  62.650 107.449  1.00  0.00           C
ATOM   1151  OD1 ASN A  63      71.755  63.741 107.029  1.00  0.00           O
ATOM   1152  ND2 ASN A  63      71.555  62.061 108.520  1.00  0.00           N
ATOM   1155  C   ASN A  63      73.965  63.521 105.030  1.00  0.00           C
ATOM   1156  O   ASN A  63      74.906  64.101 105.580  1.00  0.00           O
ATOM   1157  N   PHE A  64      73.215  64.141 104.100  1.00  0.00           N
ATOM   1159  CA  PHE A  64      73.516  65.451 103.600  1.00  0.00           C
ATOM   1161  CB  PHE A  64      72.945  65.701 102.180  1.00  0.00           C
ATOM   1164  CG  PHE A  64      73.775  64.882 101.240  1.00  0.00           C
ATOM   1165  CD1 PHE A  64      75.046  65.361 100.880  1.00  0.00           C
ATOM   1167  CE1 PHE A  64      75.876  64.632 100.030  1.00  0.00           C
ATOM   1169  CZ  PHE A  64      75.425  63.410  99.520  1.00  0.00           C
ATOM   1171  CD2 PHE A  64      73.355  63.640 100.749  1.00  0.00           C
ATOM   1173  CE2 PHE A  64      74.175  62.910  99.900  1.00  0.00           C
ATOM   1175  C   PHE A  64      73.076  66.551 104.510  1.00  0.00           C
ATOM   1176  O   PHE A  64      73.465  67.690 104.340  1.00  0.00           O
ATOM   1177  N   ASP A  65      72.245  66.271 105.520  1.00  0.00           N
ATOM   1179  CA  ASP A  65      71.815  67.271 106.469  1.00  0.00           C
ATOM   1181  CB  ASP A  65      70.296  67.090 106.690  1.00  0.00           C
ATOM   1184  CG  ASP A  65      69.605  68.191 107.479  1.00  0.00           C
ATOM   1185  OD1 ASP A  65      69.915  68.351 108.680  1.00  0.00           O
ATOM   1186  OD2 ASP A  65      68.715  68.861 106.880  1.00  0.00           O
ATOM   1187  C   ASP A  65      72.755  67.230 107.689  1.00  0.00           C
ATOM   1188  O   ASP A  65      73.406  68.230 107.990  1.00  0.00           O
ATOM   1189  N   ASP A  66      72.936  66.041 108.319  1.00  0.00           N
ATOM   1191  CA  ASP A  66      73.775  65.831 109.499  1.00  0.00           C
ATOM   1193  CB  ASP A  66      73.686  64.331 109.930  1.00  0.00           C
ATOM   1196  CG  ASP A  66      74.266  63.981 111.290  1.00  0.00           C
ATOM   1197  OD1 ASP A  66      74.005  64.751 112.239  1.00  0.00           O
ATOM   1198  OD2 ASP A  66      74.845  62.871 111.439  1.00  0.00           O
ATOM   1199  C   ASP A  66      75.236  66.190 109.219  1.00  0.00           C
ATOM   1200  O   ASP A  66      75.976  66.730 110.040  1.00  0.00           O
ATOM   1201  N   GLY A  67      75.666  65.831 107.999  1.00  0.00           N
ATOM   1203  CA  GLY A  67      77.056  65.901 107.600  1.00  0.00           C
ATOM   1206  C   GLY A  67      77.876  64.800 108.209  1.00  0.00           C
ATOM   1207  O   GLY A  67      79.046  65.021 108.529  1.00  0.00           O
ATOM   1208  N   THR A  68      77.305  63.591 108.370  1.00  0.00           N
ATOM   1210  CA  THR A  68      78.085  62.411 108.790  1.00  0.00           C
ATOM   1212  CB  THR A  68      77.906  61.851 110.210  1.00  0.00           C
ATOM   1214  OG1 THR A  68      76.666  61.201 110.469  1.00  0.00           O
ATOM   1216  CG2 THR A  68      78.056  62.971 111.240  1.00  0.00           C
ATOM   1220  C   THR A  68      77.885  61.291 107.810  1.00  0.00           C
ATOM   1221  O   THR A  68      76.775  60.851 107.509  1.00  0.00           O
ATOM   1222  N   ILE A  69      79.015  60.771 107.299  1.00  0.00           N
ATOM   1224  CA  ILE A  69      79.015  59.620 106.430  1.00  0.00           C
ATOM   1226  CB  ILE A  69      80.126  59.631 105.380  1.00  0.00           C
ATOM   1228  CG2 ILE A  69      79.965  58.422 104.429  1.00  0.00           C
ATOM   1232  CG1 ILE A  69      80.156  60.971 104.610  1.00  0.00           C
ATOM   1235  CD  ILE A  69      81.385  61.111 103.729  1.00  0.00           C
ATOM   1239  C   ILE A  69      79.175  58.432 107.339  1.00  0.00           C
ATOM   1240  O   ILE A  69      80.226  58.222 107.950  1.00  0.00           O
ATOM   1241  N   THR A  70      78.126  57.601 107.449  1.00  0.00           N
ATOM   1243  CA  THR A  70      78.166  56.351 108.190  1.00  0.00           C
ATOM   1245  CB  THR A  70      77.046  56.132 109.230  1.00  0.00           C
ATOM   1247  OG1 THR A  70      75.836  56.831 108.960  1.00  0.00           O
ATOM   1249  CG2 THR A  70      77.555  56.681 110.569  1.00  0.00           C
ATOM   1253  C   THR A  70      78.275  55.191 107.229  1.00  0.00           C
ATOM   1254  O   THR A  70      77.376  54.890 106.450  1.00  0.00           O
ATOM   1255  N   ILE A  71      79.424  54.480 107.270  1.00  0.00           N
ATOM   1257  CA  ILE A  71      79.665  53.261 106.509  1.00  0.00           C
ATOM   1259  CB  ILE A  71      80.956  53.311 105.720  1.00  0.00           C
ATOM   1261  CG2 ILE A  71      81.245  51.941 105.040  1.00  0.00           C
ATOM   1265  CG1 ILE A  71      80.855  54.431 104.660  1.00  0.00           C
ATOM   1268  CD  ILE A  71      82.206  54.760 104.049  1.00  0.00           C
ATOM   1272  C   ILE A  71      79.715  52.090 107.460  1.00  0.00           C
ATOM   1273  O   ILE A  71      80.455  52.090 108.439  1.00  0.00           O
ATOM   1274  N   GLU A  72      78.866  51.091 107.229  1.00  0.00           N
ATOM   1276  CA  GLU A  72      78.665  50.031 108.169  1.00  0.00           C
ATOM   1278  CB  GLU A  72      77.605  50.381 109.240  1.00  0.00           C
ATOM   1281  CG  GLU A  72      76.255  50.840 108.629  1.00  0.00           C
ATOM   1284  CD  GLU A  72      75.255  51.281 109.680  1.00  0.00           C
ATOM   1285  OE1 GLU A  72      75.226  50.681 110.779  1.00  0.00           O
ATOM   1286  OE2 GLU A  72      74.494  52.252 109.400  1.00  0.00           O
ATOM   1287  C   GLU A  72      78.244  48.760 107.479  1.00  0.00           C
ATOM   1288  O   GLU A  72      77.625  48.752 106.420  1.00  0.00           O
ATOM   1289  N   THR A  73      78.635  47.640 108.080  1.00  0.00           N
ATOM   1291  CA  THR A  73      78.726  46.382 107.379  1.00  0.00           C
ATOM   1293  CB  THR A  73      80.135  46.171 106.880  1.00  0.00           C
ATOM   1295  OG1 THR A  73      80.516  47.160 105.949  1.00  0.00           O
ATOM   1297  CG2 THR A  73      80.406  44.812 106.219  1.00  0.00           C
ATOM   1301  C   THR A  73      78.415  45.251 108.330  1.00  0.00           C
ATOM   1302  O   THR A  73      78.906  45.201 109.450  1.00  0.00           O
ATOM   1303  N   ILE A  74      77.605  44.291 107.869  1.00  0.00           N
ATOM   1305  CA  ILE A  74      77.135  43.171 108.670  1.00  0.00           C
ATOM   1307  CB  ILE A  74      75.645  43.021 108.410  1.00  0.00           C
ATOM   1309  CG2 ILE A  74      75.416  42.640 106.940  1.00  0.00           C
ATOM   1313  CG1 ILE A  74      74.936  42.031 109.359  1.00  0.00           C
ATOM   1316  CD  ILE A  74      73.415  42.190 109.319  1.00  0.00           C
ATOM   1320  C   ILE A  74      77.855  41.891 108.299  1.00  0.00           C
ATOM   1321  O   ILE A  74      77.665  40.840 108.909  1.00  0.00           O
ATOM   1322  N   ALA A  75      78.745  41.951 107.279  1.00  0.00           N
ATOM   1324  CA  ALA A  75      79.475  40.800 106.800  1.00  0.00           C
ATOM   1326  CB  ALA A  75      80.455  41.241 105.690  1.00  0.00           C
ATOM   1330  C   ALA A  75      80.245  40.051 107.889  1.00  0.00           C
ATOM   1331  O   ALA A  75      81.096  40.601 108.570  1.00  0.00           O
ATOM   1332  N   GLY A  76      79.954  38.741 108.050  1.00  0.00           N
ATOM   1334  CA  GLY A  76      80.546  37.951 109.130  1.00  0.00           C
ATOM   1337  C   GLY A  76      81.956  37.481 108.939  1.00  0.00           C
ATOM   1338  O   GLY A  76      82.516  36.881 109.839  1.00  0.00           O
ATOM   1339  N   THR A  77      82.556  37.671 107.759  1.00  0.00           N
ATOM   1341  CA  THR A  77      83.895  37.121 107.479  1.00  0.00           C
ATOM   1343  CB  THR A  77      84.076  36.550 106.079  1.00  0.00           C
ATOM   1345  OG1 THR A  77      83.246  35.401 105.939  1.00  0.00           O
ATOM   1347  CG2 THR A  77      85.504  36.050 105.830  1.00  0.00           C
ATOM   1351  C   THR A  77      85.025  38.061 107.869  1.00  0.00           C
ATOM   1352  O   THR A  77      85.576  37.931 108.960  1.00  0.00           O
ATOM   1353  N   GLU A  78      85.455  38.980 106.980  1.00  0.00           N
ATOM   1355  CA  GLU A  78      86.546  39.901 107.229  1.00  0.00           C
ATOM   1357  CB  GLU A  78      87.675  39.710 106.180  1.00  0.00           C
ATOM   1360  CG  GLU A  78      88.626  40.901 105.849  1.00  0.00           C
ATOM   1363  CD  GLU A  78      89.594  41.341 106.929  1.00  0.00           C
ATOM   1364  OE1 GLU A  78      89.195  41.351 108.109  1.00  0.00           O
ATOM   1365  OE2 GLU A  78      90.725  41.791 106.579  1.00  0.00           O
ATOM   1366  C   GLU A  78      85.905  41.271 107.180  1.00  0.00           C
ATOM   1367  O   GLU A  78      85.695  41.781 106.079  1.00  0.00           O
ATOM   1368  N   PRO A  79      85.536  41.921 108.279  1.00  0.00           N
ATOM   1369  CD  PRO A  79      85.536  41.330 109.620  1.00  0.00           C
ATOM   1372  CA  PRO A  79      84.655  43.081 108.209  1.00  0.00           C
ATOM   1374  CB  PRO A  79      84.174  43.241 109.669  1.00  0.00           C
ATOM   1377  CG  PRO A  79      84.235  41.831 110.229  1.00  0.00           C
ATOM   1380  C   PRO A  79      85.415  44.261 107.659  1.00  0.00           C
ATOM   1381  O   PRO A  79      84.876  45.061 106.900  1.00  0.00           O
ATOM   1382  N   ALA A  80      86.705  44.342 108.020  1.00  0.00           N
ATOM   1384  CA  ALA A  80      87.605  45.391 107.659  1.00  0.00           C
ATOM   1386  CB  ALA A  80      88.936  45.061 108.370  1.00  0.00           C
ATOM   1390  C   ALA A  80      87.766  45.550 106.150  1.00  0.00           C
ATOM   1391  O   ALA A  80      87.675  46.651 105.620  1.00  0.00           O
ATOM   1392  N   ALA A  81      87.915  44.441 105.389  1.00  0.00           N
ATOM   1394  CA  ALA A  81      88.025  44.451 103.939  1.00  0.00           C
ATOM   1396  CB  ALA A  81      88.365  43.050 103.410  1.00  0.00           C
ATOM   1400  C   ALA A  81      86.814  44.940 103.160  1.00  0.00           C
ATOM   1401  O   ALA A  81      86.945  45.611 102.130  1.00  0.00           O
ATOM   1402  N   HIS A  82      85.585  44.571 103.600  1.00  0.00           N
ATOM   1404  CA  HIS A  82      84.345  45.140 103.109  1.00  0.00           C
ATOM   1406  CB  HIS A  82      83.134  44.321 103.629  1.00  0.00           C
ATOM   1409  ND1 HIS A  82      83.436  41.941 104.219  1.00  0.00           N
ATOM   1410  CG  HIS A  82      83.156  42.861 103.240  1.00  0.00           C
ATOM   1411  CE1 HIS A  82      83.344  40.761 103.640  1.00  0.00           C
ATOM   1413  NE2 HIS A  82      83.015  40.862 102.339  1.00  0.00           N
ATOM   1415  CD2 HIS A  82      82.866  42.211 102.069  1.00  0.00           C
ATOM   1417  C   HIS A  82      84.165  46.621 103.430  1.00  0.00           C
ATOM   1418  O   HIS A  82      83.845  47.432 102.560  1.00  0.00           O
ATOM   1419  N   LEU A  83      84.426  47.001 104.699  1.00  0.00           N
ATOM   1421  CA  LEU A  83      84.326  48.370 105.170  1.00  0.00           C
ATOM   1423  CB  LEU A  83      84.384  48.370 106.719  1.00  0.00           C
ATOM   1426  CG  LEU A  83      83.576  49.472 107.430  1.00  0.00           C
ATOM   1428  CD1 LEU A  83      83.675  49.321 108.950  1.00  0.00           C
ATOM   1432  CD2 LEU A  83      84.016  50.870 107.020  1.00  0.00           C
ATOM   1436  C   LEU A  83      85.366  49.281 104.510  1.00  0.00           C
ATOM   1437  O   LEU A  83      85.065  50.391 104.079  1.00  0.00           O
ATOM   1438  N   ARG A  84      86.625  48.820 104.310  1.00  0.00           N
ATOM   1440  CA  ARG A  84      87.635  49.581 103.589  1.00  0.00           C
ATOM   1442  CB  ARG A  84      88.946  48.752 103.410  1.00  0.00           C
ATOM   1445  CG  ARG A  84      89.916  48.841 104.590  1.00  0.00           C
ATOM   1448  CD  ARG A  84      91.366  48.541 104.230  1.00  0.00           C
ATOM   1451  NE  ARG A  84      91.796  49.641 103.330  1.00  0.00           N
ATOM   1453  CZ  ARG A  84      92.945  49.631 102.680  1.00  0.00           C
ATOM   1454  NH1 ARG A  84      93.736  48.591 102.630  1.00  0.00           N
ATOM   1457  NH2 ARG A  84      93.316  50.751 102.110  1.00  0.00           N
ATOM   1460  C   ARG A  84      87.276  50.002 102.189  1.00  0.00           C
ATOM   1461  O   ARG A  84      87.486  51.151 101.789  1.00  0.00           O
ATOM   1462  N   ARG A  85      86.735  49.061 101.399  1.00  0.00           N
ATOM   1464  CA  ARG A  85      86.315  49.300 100.040  1.00  0.00           C
ATOM   1466  CB  ARG A  85      85.916  47.951  99.389  1.00  0.00           C
ATOM   1469  CG  ARG A  85      85.385  48.041  97.950  1.00  0.00           C
ATOM   1472  CD  ARG A  85      85.226  46.701  97.209  1.00  0.00           C
ATOM   1475  NE  ARG A  85      84.366  45.800  98.050  1.00  0.00           N
ATOM   1477  CZ  ARG A  85      84.806  44.882  98.890  1.00  0.00           C
ATOM   1478  NH1 ARG A  85      86.064  44.521  98.950  1.00  0.00           N
ATOM   1481  NH2 ARG A  85      83.976  44.351  99.760  1.00  0.00           N
ATOM   1484  C   ARG A  85      85.215  50.331  99.939  1.00  0.00           C
ATOM   1485  O   ARG A  85      85.275  51.241  99.119  1.00  0.00           O
ATOM   1486  N   ALA A  86      84.216  50.241 100.830  1.00  0.00           N
ATOM   1488  CA  ALA A  86      83.186  51.241 100.970  1.00  0.00           C
ATOM   1490  CB  ALA A  86      82.136  50.711 101.940  1.00  0.00           C
ATOM   1494  C   ALA A  86      83.666  52.632 101.380  1.00  0.00           C
ATOM   1495  O   ALA A  86      83.195  53.620 100.819  1.00  0.00           O
ATOM   1496  N   ILE A  87      84.625  52.751 102.329  1.00  0.00           N
ATOM   1498  CA  ILE A  87      85.235  54.051 102.649  1.00  0.00           C
ATOM   1500  CB  ILE A  87      86.226  54.011 103.820  1.00  0.00           C
ATOM   1502  CG2 ILE A  87      86.835  55.421 104.039  1.00  0.00           C
ATOM   1506  CG1 ILE A  87      85.585  53.531 105.140  1.00  0.00           C
ATOM   1509  CD  ILE A  87      86.635  53.121 106.180  1.00  0.00           C
ATOM   1513  C   ILE A  87      85.936  54.631 101.439  1.00  0.00           C
ATOM   1514  O   ILE A  87      85.665  55.761 101.020  1.00  0.00           O
ATOM   1515  N   ILE A  88      86.775  53.820 100.779  1.00  0.00           N
ATOM   1517  CA  ILE A  88      87.495  54.251  99.590  1.00  0.00           C
ATOM   1519  CB  ILE A  88      88.486  53.181  99.139  1.00  0.00           C
ATOM   1521  CG2 ILE A  88      89.095  53.510  97.759  1.00  0.00           C
ATOM   1525  CG1 ILE A  88      89.594  53.041 100.210  1.00  0.00           C
ATOM   1528  CD  ILE A  88      90.485  51.821  99.990  1.00  0.00           C
ATOM   1532  C   ILE A  88      86.555  54.682  98.479  1.00  0.00           C
ATOM   1533  O   ILE A  88      86.744  55.741  97.889  1.00  0.00           O
ATOM   1534  N   LYS A  89      85.504  53.871  98.200  1.00  0.00           N
ATOM   1536  CA  LYS A  89      84.524  54.181  97.180  1.00  0.00           C
ATOM   1538  CB  LYS A  89      83.456  53.041  97.069  1.00  0.00           C
ATOM   1541  CG  LYS A  89      82.785  52.780  95.700  1.00  0.00           C
ATOM   1544  CD  LYS A  89      82.295  54.021  94.920  1.00  0.00           C
ATOM   1547  CE  LYS A  89      83.344  54.601  93.960  1.00  0.00           C
ATOM   1550  NZ  LYS A  89      83.445  53.741  92.759  1.00  0.00           N
ATOM   1554  C   LYS A  89      83.796  55.501  97.460  1.00  0.00           C
ATOM   1555  O   LYS A  89      83.715  56.361  96.590  1.00  0.00           O
ATOM   1556  N   THR A  90      83.274  55.701  98.689  1.00  0.00           N
ATOM   1558  CA  THR A  90      82.486  56.871  99.039  1.00  0.00           C
ATOM   1560  CB  THR A  90      81.875  56.771 100.440  1.00  0.00           C
ATOM   1562  OG1 THR A  90      81.155  55.561 100.590  1.00  0.00           O
ATOM   1564  CG2 THR A  90      80.865  57.891 100.679  1.00  0.00           C
ATOM   1568  C   THR A  90      83.265  58.160  98.939  1.00  0.00           C
ATOM   1569  O   THR A  90      82.805  59.141  98.360  1.00  0.00           O
ATOM   1570  N   LEU A  91      84.505  58.160  99.450  1.00  0.00           N
ATOM   1572  CA  LEU A  91      85.375  59.311  99.450  1.00  0.00           C
ATOM   1574  CB  LEU A  91      86.595  59.061 100.350  1.00  0.00           C
ATOM   1577  CG  LEU A  91      86.255  58.791 101.819  1.00  0.00           C
ATOM   1579  CD1 LEU A  91      87.535  58.410 102.570  1.00  0.00           C
ATOM   1583  CD2 LEU A  91      85.536  59.971 102.490  1.00  0.00           C
ATOM   1587  C   LEU A  91      85.835  59.730  98.069  1.00  0.00           C
ATOM   1588  O   LEU A  91      86.064  60.910  97.820  1.00  0.00           O
ATOM   1589  N   LEU A  92      85.986  58.760  97.150  1.00  0.00           N
ATOM   1591  CA  LEU A  92      86.516  58.970  95.809  1.00  0.00           C
ATOM   1593  CB  LEU A  92      87.525  57.871  95.450  1.00  0.00           C
ATOM   1596  CG  LEU A  92      88.766  57.811  96.350  1.00  0.00           C
ATOM   1598  CD1 LEU A  92      89.625  56.631  95.870  1.00  0.00           C
ATOM   1602  CD2 LEU A  92      89.546  59.131  96.329  1.00  0.00           C
ATOM   1606  C   LEU A  92      85.466  58.911  94.720  1.00  0.00           C
ATOM   1607  O   LEU A  92      85.784  58.890  93.530  1.00  0.00           O
ATOM   1608  N   MET A  93      84.165  58.841  95.070  1.00  0.00           N
ATOM   1610  CA  MET A  93      83.156  58.711  94.039  1.00  0.00           C
ATOM   1612  CB  MET A  93      81.815  58.081  94.490  1.00  0.00           C
ATOM   1615  CG  MET A  93      80.975  58.890  95.490  1.00  0.00           C
ATOM   1618  SD  MET A  93      79.686  57.901  96.299  1.00  0.00           S
ATOM   1619  CE  MET A  93      78.796  59.381  96.819  1.00  0.00           C
ATOM   1623  C   MET A  93      82.875  60.031  93.380  1.00  0.00           C
ATOM   1624  O   MET A  93      82.595  61.031  94.039  1.00  0.00           O
ATOM   1625  N   GLY A  94      82.966  60.080  92.039  1.00  0.00           N
ATOM   1627  CA  GLY A  94      82.525  61.211  91.240  1.00  0.00           C
ATOM   1630  C   GLY A  94      81.075  61.521  91.430  1.00  0.00           C
ATOM   1631  O   GLY A  94      80.315  60.730  91.980  1.00  0.00           O
ATOM   1632  N   ASP A  95      80.635  62.671  90.960  1.00  0.00           N
ATOM   1634  CA  ASP A  95      79.236  63.011  90.929  1.00  0.00           C
ATOM   1636  CB  ASP A  95      79.015  64.461  91.410  1.00  0.00           C
ATOM   1639  CG  ASP A  95      79.796  65.540  90.680  1.00  0.00           C
ATOM   1640  OD1 ASP A  95      80.845  65.281  90.049  1.00  0.00           O
ATOM   1641  OD2 ASP A  95      79.416  66.720  90.890  1.00  0.00           O
ATOM   1642  C   ASP A  95      78.635  62.731  89.570  1.00  0.00           C
ATOM   1643  O   ASP A  95      78.116  63.632  88.920  1.00  0.00           O
ATOM   1644  N   ASP A  96      78.626  61.451  89.160  1.00  0.00           N
ATOM   1646  CA  ASP A  96      77.706  60.992  88.149  1.00  0.00           C
ATOM   1648  CB  ASP A  96      78.424  60.051  87.140  1.00  0.00           C
ATOM   1651  CG  ASP A  96      77.516  59.480  86.059  1.00  0.00           C
ATOM   1652  OD1 ASP A  96      76.285  59.752  86.079  1.00  0.00           O
ATOM   1653  OD2 ASP A  96      78.046  58.731  85.210  1.00  0.00           O
ATOM   1654  C   ASP A  96      76.535  60.331  88.859  1.00  0.00           C
ATOM   1655  O   ASP A  96      76.666  59.201  89.350  1.00  0.00           O
ATOM   1656  N   PRO A  97      75.376  60.980  88.950  1.00  0.00           N
ATOM   1657  CD  PRO A  97      75.305  62.432  89.070  1.00  0.00           C
ATOM   1660  CA  PRO A  97      74.195  60.361  89.510  1.00  0.00           C
ATOM   1662  CB  PRO A  97      73.215  61.521  89.760  1.00  0.00           C
ATOM   1665  CG  PRO A  97      73.836  62.741  89.079  1.00  0.00           C
ATOM   1668  C   PRO A  97      73.586  59.321  88.610  1.00  0.00           C
ATOM   1669  O   PRO A  97      73.174  58.292  89.139  1.00  0.00           O
ATOM   1670  N   SER A  98      73.476  59.531  87.280  1.00  0.00           N
ATOM   1672  CA  SER A  98      72.635  58.701  86.410  1.00  0.00           C
ATOM   1674  CB  SER A  98      72.485  59.261  84.979  1.00  0.00           C
ATOM   1677  OG  SER A  98      71.916  60.550  85.009  1.00  0.00           O
ATOM   1679  C   SER A  98      73.215  57.341  86.200  1.00  0.00           C
ATOM   1680  O   SER A  98      72.495  56.382  85.929  1.00  0.00           O
ATOM   1681  N   SER A  99      74.535  57.221  86.380  1.00  0.00           N
ATOM   1683  CA  SER A  99      75.206  55.940  86.290  1.00  0.00           C
ATOM   1685  CB  SER A  99      76.656  56.050  85.789  1.00  0.00           C
ATOM   1688  OG  SER A  99      76.705  56.641  84.490  1.00  0.00           O
ATOM   1690  C   SER A  99      75.265  55.220  87.618  1.00  0.00           C
ATOM   1691  O   SER A  99      75.885  54.171  87.740  1.00  0.00           O
ATOM   1692  N   VAL A 100      74.586  55.751  88.660  1.00  0.00           N
ATOM   1694  CA  VAL A 100      74.535  55.132  89.969  1.00  0.00           C
ATOM   1696  CB  VAL A 100      75.025  56.050  91.089  1.00  0.00           C
ATOM   1698  CG1 VAL A 100      75.065  55.321  92.450  1.00  0.00           C
ATOM   1702  CG2 VAL A 100      76.465  56.481  90.770  1.00  0.00           C
ATOM   1706  C   VAL A 100      73.116  54.660  90.200  1.00  0.00           C
ATOM   1707  O   VAL A 100      72.146  55.401  90.040  1.00  0.00           O
ATOM   1708  N   ASP A 101      72.965  53.391  90.600  1.00  0.00           N
ATOM   1710  CA  ASP A 101      71.705  52.831  91.010  1.00  0.00           C
ATOM   1712  CB  ASP A 101      71.406  51.511  90.259  1.00  0.00           C
ATOM   1715  CG  ASP A 101      70.065  50.901  90.630  1.00  0.00           C
ATOM   1716  OD1 ASP A 101      69.205  51.621  91.210  1.00  0.00           O
ATOM   1717  OD2 ASP A 101      69.845  49.711  90.299  1.00  0.00           O
ATOM   1718  C   ASP A 101      71.806  52.632  92.509  1.00  0.00           C
ATOM   1719  O   ASP A 101      72.665  51.921  93.029  1.00  0.00           O
ATOM   1720  N   LEU A 102      70.924  53.292  93.270  1.00  0.00           N
ATOM   1722  CA  LEU A 102      71.005  53.241  94.710  1.00  0.00           C
ATOM   1724  CB  LEU A 102      70.576  54.612  95.320  1.00  0.00           C
ATOM   1727  CG  LEU A 102      71.635  55.730  95.440  1.00  0.00           C
ATOM   1729  CD1 LEU A 102      72.105  56.260  94.079  1.00  0.00           C
ATOM   1733  CD2 LEU A 102      71.075  56.910  96.250  1.00  0.00           C
ATOM   1737  C   LEU A 102      70.116  52.112  95.210  1.00  0.00           C
ATOM   1738  O   LEU A 102      70.086  51.791  96.399  1.00  0.00           O
ATOM   1739  N   TYR A 103      69.395  51.431  94.279  1.00  0.00           N
ATOM   1741  CA  TYR A 103      68.415  50.401  94.529  1.00  0.00           C
ATOM   1743  CB  TYR A 103      67.076  50.761  93.850  1.00  0.00           C
ATOM   1746  CG  TYR A 103      66.486  52.050  94.350  1.00  0.00           C
ATOM   1747  CD1 TYR A 103      66.395  52.331  95.730  1.00  0.00           C
ATOM   1749  CE1 TYR A 103      65.756  53.492  96.180  1.00  0.00           C
ATOM   1751  CZ  TYR A 103      65.145  54.351  95.270  1.00  0.00           C
ATOM   1752  OH  TYR A 103      64.425  55.471  95.730  1.00  0.00           O
ATOM   1754  CD2 TYR A 103      65.924  52.971  93.449  1.00  0.00           C
ATOM   1756  CE2 TYR A 103      65.206  54.081  93.899  1.00  0.00           C
ATOM   1758  C   TYR A 103      68.885  49.041  94.020  1.00  0.00           C
ATOM   1759  O   TYR A 103      68.116  48.092  93.840  1.00  0.00           O
ATOM   1760  N   SER A 104      70.206  48.882  93.820  1.00  0.00           N
ATOM   1762  CA  SER A 104      70.806  47.580  93.589  1.00  0.00           C
ATOM   1764  CB  SER A 104      71.005  47.221  92.090  1.00  0.00           C
ATOM   1767  OG  SER A 104      71.965  48.050  91.439  1.00  0.00           O
ATOM   1769  C   SER A 104      72.126  47.510  94.340  1.00  0.00           C
ATOM   1770  O   SER A 104      72.706  48.521  94.729  1.00  0.00           O
ATOM   1771  N   ASP A 105      72.625  46.281  94.590  1.00  0.00           N
ATOM   1773  CA  ASP A 105      73.875  46.010  95.289  1.00  0.00           C
ATOM   1775  CB  ASP A 105      73.735  44.730  96.140  1.00  0.00           C
ATOM   1778  CG  ASP A 105      73.424  43.492  95.310  1.00  0.00           C
ATOM   1779  OD1 ASP A 105      72.736  43.581  94.259  1.00  0.00           O
ATOM   1780  OD2 ASP A 105      73.785  42.401  95.819  1.00  0.00           O
ATOM   1781  C   ASP A 105      75.035  45.821  94.329  1.00  0.00           C
ATOM   1782  O   ASP A 105      76.165  45.431  94.689  1.00  0.00           O
ATOM   1783  N   VAL A 106      74.755  46.091  93.040  1.00  0.00           N
ATOM   1785  CA  VAL A 106      75.715  46.120  91.980  1.00  0.00           C
ATOM   1787  CB  VAL A 106      75.055  46.120  90.610  1.00  0.00           C
ATOM   1789  CG1 VAL A 106      74.885  47.541  90.020  1.00  0.00           C
ATOM   1793  CG2 VAL A 106      75.876  45.181  89.699  1.00  0.00           C
ATOM   1797  C   VAL A 106      76.666  47.271  92.179  1.00  0.00           C
ATOM   1798  O   VAL A 106      76.305  48.331  92.689  1.00  0.00           O
ATOM   1799  N   ASP A 107      77.945  47.120  91.840  1.00  0.00           N
ATOM   1801  CA  ASP A 107      78.846  48.241  91.870  1.00  0.00           C
ATOM   1803  CB  ASP A 107      80.275  47.741  92.099  1.00  0.00           C
ATOM   1806  CG  ASP A 107      81.255  48.882  92.290  1.00  0.00           C
ATOM   1807  OD1 ASP A 107      80.876  50.070  92.500  1.00  0.00           O
ATOM   1808  OD2 ASP A 107      82.455  48.541  92.229  1.00  0.00           O
ATOM   1809  C   ASP A 107      78.704  49.091  90.610  1.00  0.00           C
ATOM   1810  O   ASP A 107      78.485  48.581  89.510  1.00  0.00           O
ATOM   1811  N   ASP A 108      78.825  50.410  90.799  1.00  0.00           N
ATOM   1813  CA  ASP A 108      78.516  51.431  89.809  1.00  0.00           C
ATOM   1815  CB  ASP A 108      77.546  52.491  90.369  1.00  0.00           C
ATOM   1818  CG  ASP A 108      76.186  51.891  90.490  1.00  0.00           C
ATOM   1819  OD1 ASP A 108      75.826  51.002  89.689  1.00  0.00           O
ATOM   1820  OD2 ASP A 108      75.455  52.341  91.410  1.00  0.00           O
ATOM   1821  C   ASP A 108      79.755  52.160  89.389  1.00  0.00           C
ATOM   1822  O   ASP A 108      79.745  52.991  88.489  1.00  0.00           O
ATOM   1823  N   ILE A 109      80.915  51.831  90.020  1.00  0.00           N
ATOM   1825  CA  ILE A 109      82.186  51.921  89.300  1.00  0.00           C
ATOM   1827  CB  ILE A 109      82.186  50.881  88.160  1.00  0.00           C
ATOM   1829  CG2 ILE A 109      82.915  49.641  88.710  1.00  0.00           C
ATOM   1833  CG1 ILE A 109      82.616  51.311  86.730  1.00  0.00           C
ATOM   1836  CD  ILE A 109      83.965  50.761  86.270  1.00  0.00           C
ATOM   1840  C   ILE A 109      82.645  53.370  89.100  1.00  0.00           C
ATOM   1841  O   ILE A 109      83.615  53.721  88.429  1.00  0.00           O
ATOM   1842  N   THR A 110      81.956  54.221  89.880  1.00  0.00           N
ATOM   1844  CA  THR A 110      81.886  55.671  89.930  1.00  0.00           C
ATOM   1846  CB  THR A 110      80.576  56.041  90.660  1.00  0.00           C
ATOM   1848  OG1 THR A 110      80.285  57.432  90.700  1.00  0.00           O
ATOM   1850  CG2 THR A 110      80.535  55.541  92.109  1.00  0.00           C
ATOM   1854  C   THR A 110      83.125  56.291  90.579  1.00  0.00           C
ATOM   1855  O   THR A 110      83.064  57.300  91.270  1.00  0.00           O
ATOM   1856  N   ILE A 111      84.326  55.701  90.420  1.00  0.00           N
ATOM   1858  CA  ILE A 111      85.555  56.320  90.919  1.00  0.00           C
ATOM   1860  CB  ILE A 111      86.635  55.271  91.229  1.00  0.00           C
ATOM   1862  CG2 ILE A 111      87.346  54.742  89.969  1.00  0.00           C
ATOM   1866  CG1 ILE A 111      87.656  55.701  92.320  1.00  0.00           C
ATOM   1869  CD  ILE A 111      88.545  56.910  92.010  1.00  0.00           C
ATOM   1873  C   ILE A 111      86.005  57.341  89.890  1.00  0.00           C
ATOM   1874  O   ILE A 111      86.005  57.042  88.689  1.00  0.00           O
ATOM   1875  N   SER A 112      86.315  58.570  90.320  1.00  0.00           N
ATOM   1877  CA  SER A 112      86.735  59.651  89.450  1.00  0.00           C
ATOM   1879  CB  SER A 112      85.595  60.651  89.060  1.00  0.00           C
ATOM   1882  OG  SER A 112      85.245  61.581  90.100  1.00  0.00           O
ATOM   1884  C   SER A 112      87.885  60.391  90.100  1.00  0.00           C
ATOM   1885  O   SER A 112      88.204  60.231  91.280  1.00  0.00           O
ATOM   1886  N   LYS A 113      88.564  61.252  89.310  1.00  0.00           N
ATOM   1888  CA  LYS A 113      89.625  62.120  89.809  1.00  0.00           C
ATOM   1890  CB  LYS A 113      90.595  62.491  88.670  1.00  0.00           C
ATOM   1893  CG  LYS A 113      90.025  63.422  87.590  1.00  0.00           C
ATOM   1896  CD  LYS A 113      91.115  64.031  86.700  1.00  0.00           C
ATOM   1899  CE  LYS A 113      92.024  65.010  87.450  1.00  0.00           C
ATOM   1902  NZ  LYS A 113      93.095  65.470  86.560  1.00  0.00           N
ATOM   1906  C   LYS A 113      89.125  63.432  90.429  1.00  0.00           C
ATOM   1907  O   LYS A 113      89.826  64.120  91.170  1.00  0.00           O
ATOM   1908  N   GLU A 114      87.854  63.771  90.180  1.00  0.00           N
ATOM   1910  CA  GLU A 114      87.105  64.800  90.880  1.00  0.00           C
ATOM   1912  CB  GLU A 114      86.565  65.861  89.880  1.00  0.00           C
ATOM   1915  CG  GLU A 114      85.805  65.311  88.640  1.00  0.00           C
ATOM   1918  CD  GLU A 114      86.754  64.800  87.570  1.00  0.00           C
ATOM   1919  OE1 GLU A 114      87.486  65.641  86.969  1.00  0.00           O
ATOM   1920  OE2 GLU A 114      86.805  63.562  87.380  1.00  0.00           O
ATOM   1921  C   GLU A 114      86.015  64.241  91.800  1.00  0.00           C
ATOM   1922  O   GLU A 114      84.835  64.422  91.490  1.00  0.00           O
ATOM   1923  N   PRO A 115      86.296  63.570  92.929  1.00  0.00           N
ATOM   1924  CD  PRO A 115      87.645  63.292  93.429  1.00  0.00           C
ATOM   1927  CA  PRO A 115      85.285  63.160  93.890  1.00  0.00           C
ATOM   1929  CB  PRO A 115      86.076  62.780  95.159  1.00  0.00           C
ATOM   1932  CG  PRO A 115      87.446  62.370  94.630  1.00  0.00           C
ATOM   1935  C   PRO A 115      84.216  64.181  94.219  1.00  0.00           C
ATOM   1936  O   PRO A 115      84.534  65.341  94.450  1.00  0.00           O
ATOM   1937  N   PHE A 116      82.945  63.760  94.350  1.00  0.00           N
ATOM   1939  CA  PHE A 116      81.845  64.601  94.770  1.00  0.00           C
ATOM   1941  CB  PHE A 116      80.555  63.741  94.869  1.00  0.00           C
ATOM   1944  CG  PHE A 116      79.376  64.571  95.299  1.00  0.00           C
ATOM   1945  CD1 PHE A 116      79.096  65.761  94.599  1.00  0.00           C
ATOM   1947  CE1 PHE A 116      78.016  66.551  94.969  1.00  0.00           C
ATOM   1949  CZ  PHE A 116      77.235  66.211  96.079  1.00  0.00           C
ATOM   1951  CD2 PHE A 116      78.586  64.230  96.409  1.00  0.00           C
ATOM   1953  CE2 PHE A 116      77.525  65.050  96.789  1.00  0.00           C
ATOM   1955  C   PHE A 116      82.105  65.260  96.119  1.00  0.00           C
ATOM   1956  O   PHE A 116      81.856  66.451  96.359  1.00  0.00           O
ATOM   1957  N   LEU A 117      82.696  64.451  97.029  1.00  0.00           N
ATOM   1959  CA  LEU A 117      82.985  64.800  98.380  1.00  0.00           C
ATOM   1961  CB  LEU A 117      83.064  63.510  99.240  1.00  0.00           C
ATOM   1964  CG  LEU A 117      81.765  62.701  99.319  1.00  0.00           C
ATOM   1966  CD1 LEU A 117      81.975  61.571 100.329  1.00  0.00           C
ATOM   1970  CD2 LEU A 117      80.555  63.550  99.750  1.00  0.00           C
ATOM   1974  C   LEU A 117      84.314  65.532  98.520  1.00  0.00           C
ATOM   1975  O   LEU A 117      84.686  65.940  99.610  1.00  0.00           O
ATOM   1976  N   TYR A 118      85.035  65.800  97.410  1.00  0.00           N
ATOM   1978  CA  TYR A 118      86.226  66.641  97.449  1.00  0.00           C
ATOM   1980  CB  TYR A 118      86.894  66.782  96.040  1.00  0.00           C
ATOM   1983  CG  TYR A 118      88.156  67.591  96.170  1.00  0.00           C
ATOM   1984  CD1 TYR A 118      89.244  67.001  96.830  1.00  0.00           C
ATOM   1986  CE1 TYR A 118      90.354  67.771  97.169  1.00  0.00           C
ATOM   1988  CZ  TYR A 118      90.396  69.131  96.889  1.00  0.00           C
ATOM   1989  OH  TYR A 118      91.495  69.891  97.309  1.00  0.00           O
ATOM   1991  CD2 TYR A 118      88.215  68.951  95.830  1.00  0.00           C
ATOM   1993  CE2 TYR A 118      89.335  69.711  96.180  1.00  0.00           C
ATOM   1995  C   TYR A 118      86.015  68.021  98.100  1.00  0.00           C
ATOM   1996  O   TYR A 118      85.266  68.882  97.649  1.00  0.00           O
ATOM   1997  N   GLY A 119      86.695  68.251  99.240  1.00  0.00           N
ATOM   1999  CA  GLY A 119      86.625  69.501  99.969  1.00  0.00           C
ATOM   2002  C   GLY A 119      85.504  69.540 100.949  1.00  0.00           C
ATOM   2003  O   GLY A 119      85.476  70.410 101.819  1.00  0.00           O
ATOM   2004  N   GLN A 120      84.555  68.601 100.819  1.00  0.00           N
ATOM   2006  CA  GLN A 120      83.386  68.440 101.649  1.00  0.00           C
ATOM   2008  CB  GLN A 120      82.285  67.751 100.799  1.00  0.00           C
ATOM   2011  CG  GLN A 120      80.845  68.021 101.280  1.00  0.00           C
ATOM   2014  CD  GLN A 120      79.755  67.410 100.389  1.00  0.00           C
ATOM   2015  OE1 GLN A 120      78.635  67.180 100.860  1.00  0.00           O
ATOM   2016  NE2 GLN A 120      80.025  67.172  99.090  1.00  0.00           N
ATOM   2019  C   GLN A 120      83.766  67.572 102.829  1.00  0.00           C
ATOM   2020  O   GLN A 120      83.144  67.650 103.880  1.00  0.00           O
ATOM   2021  N   VAL A 121      84.835  66.771 102.670  1.00  0.00           N
ATOM   2023  CA  VAL A 121      85.366  65.901 103.689  1.00  0.00           C
ATOM   2025  CB  VAL A 121      84.895  64.461 103.520  1.00  0.00           C
ATOM   2027  CG1 VAL A 121      85.285  63.611 104.720  1.00  0.00           C
ATOM   2031  CG2 VAL A 121      83.365  64.391 103.430  1.00  0.00           C
ATOM   2035  C   VAL A 121      86.894  66.001 103.640  1.00  0.00           C
ATOM   2036  O   VAL A 121      87.486  66.271 102.589  1.00  0.00           O
ATOM   2037  N   VAL A 122      87.546  65.861 104.820  1.00  0.00           N
ATOM   2039  CA  VAL A 122      88.965  65.980 105.060  1.00  0.00           C
ATOM   2041  CB  VAL A 122      89.356  67.260 105.799  1.00  0.00           C
ATOM   2043  CG1 VAL A 122      88.946  68.480 104.969  1.00  0.00           C
ATOM   2047  CG2 VAL A 122      88.755  67.331 107.220  1.00  0.00           C
ATOM   2051  C   VAL A 122      89.445  64.771 105.849  1.00  0.00           C
ATOM   2052  O   VAL A 122      88.755  64.281 106.749  1.00  0.00           O
ATOM   2053  N   ASP A 123      90.625  64.211 105.539  1.00  0.00           N
ATOM   2055  CA  ASP A 123      91.275  63.222 106.380  1.00  0.00           C
ATOM   2057  CB  ASP A 123      92.446  62.531 105.630  1.00  0.00           C
ATOM   2060  CG  ASP A 123      93.605  63.461 105.329  1.00  0.00           C
ATOM   2061  OD1 ASP A 123      93.596  64.632 105.760  1.00  0.00           O
ATOM   2062  OD2 ASP A 123      94.496  62.980 104.599  1.00  0.00           O
ATOM   2063  C   ASP A 123      91.686  63.721 107.780  1.00  0.00           C
ATOM   2064  O   ASP A 123      91.415  64.831 108.209  1.00  0.00           O
ATOM   2065  N   ASN A 124      92.425  62.861 108.510  1.00  0.00           N
ATOM   2067  CA  ASN A 124      92.906  63.131 109.850  1.00  0.00           C
ATOM   2069  CB  ASN A 124      93.305  61.791 110.529  1.00  0.00           C
ATOM   2072  CG  ASN A 124      94.475  61.120 109.790  1.00  0.00           C
ATOM   2073  OD1 ASN A 124      94.305  60.631 108.670  1.00  0.00           O
ATOM   2074  ND2 ASN A 124      95.656  61.101 110.440  1.00  0.00           N
ATOM   2077  C   ASN A 124      94.055  64.141 109.829  1.00  0.00           C
ATOM   2078  O   ASN A 124      94.415  64.690 110.860  1.00  0.00           O
ATOM   2079  N   THR A 125      94.636  64.391 108.640  1.00  0.00           N
ATOM   2081  CA  THR A 125      95.676  65.381 108.349  1.00  0.00           C
ATOM   2083  CB  THR A 125      96.506  64.961 107.110  1.00  0.00           C
ATOM   2085  OG1 THR A 125      97.136  63.690 107.260  1.00  0.00           O
ATOM   2087  CG2 THR A 125      97.626  65.961 106.779  1.00  0.00           C
ATOM   2091  C   THR A 125      95.005  66.742 108.100  1.00  0.00           C
ATOM   2092  O   THR A 125      95.644  67.791 107.990  1.00  0.00           O
ATOM   2093  N   GLY A 126      93.666  66.760 108.039  1.00  0.00           N
ATOM   2095  CA  GLY A 126      92.854  67.941 107.770  1.00  0.00           C
ATOM   2098  C   GLY A 126      92.936  68.340 106.329  1.00  0.00           C
ATOM   2099  O   GLY A 126      92.854  69.521 105.979  1.00  0.00           O
ATOM   2100  N   GLN A 127      93.116  67.361 105.440  1.00  0.00           N
ATOM   2102  CA  GLN A 127      93.284  67.641 104.049  1.00  0.00           C
ATOM   2104  CB  GLN A 127      94.674  67.111 103.640  1.00  0.00           C
ATOM   2107  CG  GLN A 127      95.116  67.591 102.260  1.00  0.00           C
ATOM   2110  CD  GLN A 127      95.215  69.111 102.239  1.00  0.00           C
ATOM   2111  OE1 GLN A 127      95.305  69.791 103.249  1.00  0.00           O
ATOM   2112  NE2 GLN A 127      95.245  69.660 101.000  1.00  0.00           N
ATOM   2115  C   GLN A 127      92.206  66.930 103.249  1.00  0.00           C
ATOM   2116  O   GLN A 127      91.954  65.751 103.470  1.00  0.00           O
ATOM   2117  N   PRO A 128      91.516  67.572 102.299  1.00  0.00           N
ATOM   2118  CD  PRO A 128      91.495  69.031 102.110  1.00  0.00           C
ATOM   2121  CA  PRO A 128      90.676  66.900 101.320  1.00  0.00           C
ATOM   2123  CB  PRO A 128      90.296  68.032 100.359  1.00  0.00           C
ATOM   2126  CG  PRO A 128      90.266  69.260 101.240  1.00  0.00           C
ATOM   2129  C   PRO A 128      91.285  65.721 100.590  1.00  0.00           C
ATOM   2130  O   PRO A 128      92.486  65.730 100.320  1.00  0.00           O
ATOM   2131  N   ILE A 129      90.455  64.711 100.270  1.00  0.00           N
ATOM   2133  CA  ILE A 129      90.865  63.451  99.689  1.00  0.00           C
ATOM   2135  CB  ILE A 129      90.196  62.281 100.399  1.00  0.00           C
ATOM   2137  CG2 ILE A 129      90.546  60.932  99.729  1.00  0.00           C
ATOM   2141  CG1 ILE A 129      90.625  62.260 101.889  1.00  0.00           C
ATOM   2144  CD  ILE A 129      89.885  61.252 102.729  1.00  0.00           C
ATOM   2148  C   ILE A 129      90.564  63.451  98.200  1.00  0.00           C
ATOM   2149  O   ILE A 129      89.426  63.620  97.770  1.00  0.00           O
ATOM   2150  N   ARG A 130      91.604  63.300  97.360  1.00  0.00           N
ATOM   2152  CA  ARG A 130      91.476  63.222  95.910  1.00  0.00           C
ATOM   2154  CB  ARG A 130      92.446  64.211  95.219  1.00  0.00           C
ATOM   2157  CG  ARG A 130      91.965  65.660  95.249  1.00  0.00           C
ATOM   2160  CD  ARG A 130      92.705  66.541  94.240  1.00  0.00           C
ATOM   2163  NE  ARG A 130      91.996  67.870  94.139  1.00  0.00           N
ATOM   2165  CZ  ARG A 130      90.875  68.061  93.449  1.00  0.00           C
ATOM   2166  NH1 ARG A 130      90.266  67.141  92.729  1.00  0.00           N
ATOM   2169  NH2 ARG A 130      90.415  69.290  93.370  1.00  0.00           N
ATOM   2172  C   ARG A 130      91.775  61.871  95.310  1.00  0.00           C
ATOM   2173  O   ARG A 130      91.325  61.541  94.219  1.00  0.00           O
ATOM   2174  N   TRP A 131      92.575  61.041  96.000  1.00  0.00           N
ATOM   2176  CA  TRP A 131      93.165  59.870  95.399  1.00  0.00           C
ATOM   2178  CB  TRP A 131      94.666  60.021  94.990  1.00  0.00           C
ATOM   2181  CG  TRP A 131      94.935  61.002  93.899  1.00  0.00           C
ATOM   2182  CD1 TRP A 131      94.795  60.761  92.570  1.00  0.00           C
ATOM   2184  NE1 TRP A 131      95.075  61.910  91.860  1.00  0.00           N
ATOM   2186  CE2 TRP A 131      95.455  62.891  92.729  1.00  0.00           C
ATOM   2187  CD2 TRP A 131      95.396  62.361  94.030  1.00  0.00           C
ATOM   2188  CE3 TRP A 131      95.765  63.141  95.118  1.00  0.00           C
ATOM   2190  CZ3 TRP A 131      96.135  64.471  94.890  1.00  0.00           C
ATOM   2192  CZ2 TRP A 131      95.816  64.211  92.500  1.00  0.00           C
ATOM   2194  CH2 TRP A 131      96.155  64.991  93.610  1.00  0.00           C
ATOM   2196  C   TRP A 131      93.116  58.752  96.390  1.00  0.00           C
ATOM   2197  O   TRP A 131      93.046  58.951  97.600  1.00  0.00           O
ATOM   2198  N   GLU A 132      93.225  57.531  95.849  1.00  0.00           N
ATOM   2200  CA  GLU A 132      93.246  56.281  96.579  1.00  0.00           C
ATOM   2202  CB  GLU A 132      93.375  55.101  95.600  1.00  0.00           C
ATOM   2205  CG  GLU A 132      94.776  55.010  94.949  1.00  0.00           C
ATOM   2208  CD  GLU A 132      95.016  53.752  94.139  1.00  0.00           C
ATOM   2209  OE1 GLU A 132      94.055  52.991  93.859  1.00  0.00           O
ATOM   2210  OE2 GLU A 132      96.185  53.531  93.770  1.00  0.00           O
ATOM   2211  C   GLU A 132      94.305  56.182  97.649  1.00  0.00           C
ATOM   2212  O   GLU A 132      94.104  55.491  98.640  1.00  0.00           O
ATOM   2213  N   GLY A 133      95.476  56.861  97.500  1.00  0.00           N
ATOM   2215  CA  GLY A 133      96.506  56.921  98.549  1.00  0.00           C
ATOM   2218  C   GLY A 133      95.975  57.491  99.839  1.00  0.00           C
ATOM   2219  O   GLY A 133      95.956  56.831 100.870  1.00  0.00           O
ATOM   2220  N   ARG A 134      95.445  58.721  99.770  1.00  0.00           N
ATOM   2222  CA  ARG A 134      94.745  59.361 100.860  1.00  0.00           C
ATOM   2224  CB  ARG A 134      94.426  60.821 100.510  1.00  0.00           C
ATOM   2227  CG  ARG A 134      95.665  61.721 100.460  1.00  0.00           C
ATOM   2230  CD  ARG A 134      96.366  61.831 101.819  1.00  0.00           C
ATOM   2233  NE  ARG A 134      97.314  62.980 101.749  1.00  0.00           N
ATOM   2235  CZ  ARG A 134      96.945  64.251 101.770  1.00  0.00           C
ATOM   2236  NH1 ARG A 134      95.704  64.651 101.830  1.00  0.00           N
ATOM   2239  NH2 ARG A 134      97.866  65.181 101.590  1.00  0.00           N
ATOM   2242  C   ARG A 134      93.475  58.682 101.339  1.00  0.00           C
ATOM   2243  O   ARG A 134      93.265  58.550 102.540  1.00  0.00           O
ATOM   2244  N   ALA A 135      92.626  58.191 100.410  1.00  0.00           N
ATOM   2246  CA  ALA A 135      91.446  57.421 100.749  1.00  0.00           C
ATOM   2248  CB  ALA A 135      90.644  57.120  99.470  1.00  0.00           C
ATOM   2252  C   ALA A 135      91.744  56.120 101.490  1.00  0.00           C
ATOM   2253  O   ALA A 135      91.085  55.781 102.469  1.00  0.00           O
ATOM   2254  N   SER A 136      92.775  55.371 101.040  1.00  0.00           N
ATOM   2256  CA  SER A 136      93.296  54.201 101.730  1.00  0.00           C
ATOM   2258  CB  SER A 136      94.475  53.521 100.970  1.00  0.00           C
ATOM   2261  OG  SER A 136      94.006  52.811  99.829  1.00  0.00           O
ATOM   2263  C   SER A 136      93.815  54.472 103.109  1.00  0.00           C
ATOM   2264  O   SER A 136      93.456  53.760 104.049  1.00  0.00           O
ATOM   2265  N   ASN A 137      94.655  55.511 103.260  1.00  0.00           N
ATOM   2267  CA  ASN A 137      95.165  55.961 104.529  1.00  0.00           C
ATOM   2269  CB  ASN A 137      96.155  57.131 104.319  1.00  0.00           C
ATOM   2272  CG  ASN A 137      97.495  56.621 103.820  1.00  0.00           C
ATOM   2273  OD1 ASN A 137      98.144  57.252 102.990  1.00  0.00           O
ATOM   2274  ND2 ASN A 137      97.945  55.461 104.310  1.00  0.00           N
ATOM   2277  C   ASN A 137      94.116  56.431 105.499  1.00  0.00           C
ATOM   2278  O   ASN A 137      94.104  56.021 106.660  1.00  0.00           O
ATOM   2279  N   PHE A 138      93.165  57.252 105.040  1.00  0.00           N
ATOM   2281  CA  PHE A 138      92.055  57.632 105.870  1.00  0.00           C
ATOM   2283  CB  PHE A 138      91.285  58.791 105.219  1.00  0.00           C
ATOM   2286  CG  PHE A 138      90.375  59.381 106.250  1.00  0.00           C
ATOM   2287  CD1 PHE A 138      90.905  59.890 107.449  1.00  0.00           C
ATOM   2289  CE1 PHE A 138      90.065  60.381 108.449  1.00  0.00           C
ATOM   2291  CZ  PHE A 138      88.685  60.391 108.240  1.00  0.00           C
ATOM   2293  CD2 PHE A 138      88.995  59.391 106.059  1.00  0.00           C
ATOM   2295  CE2 PHE A 138      88.165  59.911 107.040  1.00  0.00           C
ATOM   2297  C   PHE A 138      91.175  56.431 106.229  1.00  0.00           C
ATOM   2298  O   PHE A 138      90.825  56.241 107.390  1.00  0.00           O
ATOM   2299  N   ALA A 139      90.875  55.531 105.270  1.00  0.00           N
ATOM   2301  CA  ALA A 139      90.156  54.311 105.600  1.00  0.00           C
ATOM   2303  CB  ALA A 139      89.905  53.492 104.319  1.00  0.00           C
ATOM   2307  C   ALA A 139      90.844  53.410 106.619  1.00  0.00           C
ATOM   2308  O   ALA A 139      90.235  52.971 107.589  1.00  0.00           O
ATOM   2309  N   ASP A 140      92.166  53.151 106.450  1.00  0.00           N
ATOM   2311  CA  ASP A 140      92.955  52.390 107.400  1.00  0.00           C
ATOM   2313  CB  ASP A 140      94.345  52.042 106.810  1.00  0.00           C
ATOM   2316  CG  ASP A 140      94.345  50.681 106.129  1.00  0.00           C
ATOM   2317  OD1 ASP A 140      93.705  49.711 106.649  1.00  0.00           O
ATOM   2318  OD2 ASP A 140      95.156  50.511 105.189  1.00  0.00           O
ATOM   2319  C   ASP A 140      93.055  53.041 108.769  1.00  0.00           C
ATOM   2320  O   ASP A 140      92.854  52.351 109.779  1.00  0.00           O
ATOM   2321  N   TYR A 141      93.255  54.381 108.859  1.00  0.00           N
ATOM   2323  CA  TYR A 141      93.165  55.132 110.109  1.00  0.00           C
ATOM   2325  CB  TYR A 141      93.325  56.671 109.829  1.00  0.00           C
ATOM   2328  CG  TYR A 141      93.085  57.510 111.059  1.00  0.00           C
ATOM   2329  CD1 TYR A 141      94.035  57.440 112.069  1.00  0.00           C
ATOM   2331  CE1 TYR A 141      93.876  58.151 113.260  1.00  0.00           C
ATOM   2333  CZ  TYR A 141      92.705  58.882 113.479  1.00  0.00           C
ATOM   2334  OH  TYR A 141      92.505  59.542 114.709  1.00  0.00           O
ATOM   2336  CD2 TYR A 141      91.915  58.271 111.269  1.00  0.00           C
ATOM   2338  CE2 TYR A 141      91.726  58.951 112.490  1.00  0.00           C
ATOM   2340  C   TYR A 141      91.835  54.911 110.819  1.00  0.00           C
ATOM   2341  O   TYR A 141      91.765  54.550 111.999  1.00  0.00           O
ATOM   2342  N   LEU A 142      90.725  55.080 110.089  1.00  0.00           N
ATOM   2344  CA  LEU A 142      89.394  54.890 110.609  1.00  0.00           C
ATOM   2346  CB  LEU A 142      88.316  55.251 109.590  1.00  0.00           C
ATOM   2349  CG  LEU A 142      88.225  56.730 109.210  1.00  0.00           C
ATOM   2351  CD1 LEU A 142      87.186  56.842 108.100  1.00  0.00           C
ATOM   2355  CD2 LEU A 142      87.896  57.640 110.399  1.00  0.00           C
ATOM   2359  C   LEU A 142      89.116  53.480 111.079  1.00  0.00           C
ATOM   2360  O   LEU A 142      88.486  53.261 112.110  1.00  0.00           O
ATOM   2361  N   LEU A 143      89.594  52.471 110.350  1.00  0.00           N
ATOM   2363  CA  LEU A 143      89.575  51.111 110.830  1.00  0.00           C
ATOM   2365  CB  LEU A 143      90.065  50.191 109.680  1.00  0.00           C
ATOM   2368  CG  LEU A 143      89.076  49.991 108.520  1.00  0.00           C
ATOM   2370  CD1 LEU A 143      89.356  48.632 107.869  1.00  0.00           C
ATOM   2374  CD2 LEU A 143      87.595  50.010 108.909  1.00  0.00           C
ATOM   2378  C   LEU A 143      90.385  50.851 112.110  1.00  0.00           C
ATOM   2379  O   LEU A 143      89.885  50.220 113.039  1.00  0.00           O
ATOM   2380  N   LYS A 144      91.635  51.361 112.199  1.00  0.00           N
ATOM   2382  CA  LYS A 144      92.486  51.221 113.380  1.00  0.00           C
ATOM   2384  CB  LYS A 144      93.955  51.681 113.120  1.00  0.00           C
ATOM   2387  CG  LYS A 144      94.706  50.901 112.020  1.00  0.00           C
ATOM   2390  CD  LYS A 144      96.005  51.581 111.570  1.00  0.00           C
ATOM   2393  CE  LYS A 144      96.646  50.940 110.329  1.00  0.00           C
ATOM   2396  NZ  LYS A 144      97.295  49.651 110.590  1.00  0.00           N
ATOM   2400  C   LYS A 144      91.985  51.961 114.610  1.00  0.00           C
ATOM   2401  O   LYS A 144      92.155  51.521 115.749  1.00  0.00           O
ATOM   2402  N   ASN A 145      91.425  53.160 114.400  1.00  0.00           N
ATOM   2404  CA  ASN A 145      91.145  54.091 115.469  1.00  0.00           C
ATOM   2406  CB  ASN A 145      91.894  55.410 115.159  1.00  0.00           C
ATOM   2409  CG  ASN A 145      93.395  55.251 115.380  1.00  0.00           C
ATOM   2410  OD1 ASN A 145      94.186  55.301 114.450  1.00  0.00           O
ATOM   2411  ND2 ASN A 145      93.806  55.041 116.660  1.00  0.00           N
ATOM   2414  C   ASN A 145      89.686  54.451 115.660  1.00  0.00           C
ATOM   2415  O   ASN A 145      89.314  54.901 116.740  1.00  0.00           O
ATOM   2416  N   ARG A 146      88.825  54.311 114.639  1.00  0.00           N
ATOM   2418  CA  ARG A 146      87.455  54.831 114.709  1.00  0.00           C
ATOM   2420  CB  ARG A 146      87.186  55.910 113.619  1.00  0.00           C
ATOM   2423  CG  ARG A 146      87.836  57.281 113.930  1.00  0.00           C
ATOM   2426  CD  ARG A 146      87.075  58.081 115.000  1.00  0.00           C
ATOM   2429  NE  ARG A 146      87.936  59.221 115.450  1.00  0.00           N
ATOM   2431  CZ  ARG A 146      88.976  59.051 116.259  1.00  0.00           C
ATOM   2432  NH1 ARG A 146      89.286  57.881 116.770  1.00  0.00           N
ATOM   2435  NH2 ARG A 146      89.715  60.070 116.630  1.00  0.00           N
ATOM   2438  C   ARG A 146      86.395  53.760 114.630  1.00  0.00           C
ATOM   2439  O   ARG A 146      85.205  54.071 114.660  1.00  0.00           O
ATOM   2440  N   LEU A 147      86.805  52.481 114.559  1.00  0.00           N
ATOM   2442  CA  LEU A 147      85.886  51.371 114.510  1.00  0.00           C
ATOM   2444  CB  LEU A 147      86.625  50.051 114.240  1.00  0.00           C
ATOM   2447  CG  LEU A 147      85.686  48.871 113.990  1.00  0.00           C
ATOM   2449  CD1 LEU A 147      85.056  48.991 112.600  1.00  0.00           C
ATOM   2453  CD2 LEU A 147      86.395  47.531 114.160  1.00  0.00           C
ATOM   2457  C   LEU A 147      84.986  51.231 115.740  1.00  0.00           C
ATOM   2458  O   LEU A 147      85.424  51.252 116.889  1.00  0.00           O
ATOM   2459  N   LYS A 148      83.685  51.070 115.480  1.00  0.00           N
ATOM   2461  CA  LYS A 148      82.645  50.932 116.460  1.00  0.00           C
ATOM   2463  CB  LYS A 148      81.605  52.071 116.339  1.00  0.00           C
ATOM   2466  CG  LYS A 148      82.174  53.502 116.380  1.00  0.00           C
ATOM   2469  CD  LYS A 148      81.056  54.571 116.290  1.00  0.00           C
ATOM   2472  CE  LYS A 148      80.245  54.441 115.000  1.00  0.00           C
ATOM   2475  NZ  LYS A 148      79.096  55.361 114.910  1.00  0.00           N
ATOM   2479  C   LYS A 148      81.886  49.641 116.199  1.00  0.00           C
ATOM   2480  O   LYS A 148      82.015  49.011 115.159  1.00  0.00           O
ATOM   2481  N   SER A 149      81.016  49.291 117.160  1.00  0.00           N
ATOM   2483  CA  SER A 149      80.215  48.092 117.139  1.00  0.00           C
ATOM   2485  CB  SER A 149      80.806  47.050 118.150  1.00  0.00           C
ATOM   2488  OG  SER A 149      81.945  46.382 117.618  1.00  0.00           O
ATOM   2490  C   SER A 149      78.755  48.440 117.449  1.00  0.00           C
ATOM   2491  O   SER A 149      78.436  49.521 117.950  1.00  0.00           O
ATOM   2492  N   ARG A 150      77.805  47.561 117.059  1.00  0.00           N
ATOM   2494  CA  ARG A 150      76.385  47.661 117.309  1.00  0.00           C
ATOM   2496  CB  ARG A 150      75.725  48.791 116.469  1.00  0.00           C
ATOM   2499  CG  ARG A 150      75.736  48.510 114.960  1.00  0.00           C
ATOM   2502  CD  ARG A 150      75.744  49.721 113.999  1.00  0.00           C
ATOM   2505  NE  ARG A 150      74.436  50.441 113.999  1.00  0.00           N
ATOM   2507  CZ  ARG A 150      73.366  49.921 113.430  1.00  0.00           C
ATOM   2508  NH1 ARG A 150      73.315  48.671 113.029  1.00  0.00           N
ATOM   2511  NH2 ARG A 150      72.305  50.641 113.150  1.00  0.00           N
ATOM   2514  C   ARG A 150      75.796  46.281 116.959  1.00  0.00           C
ATOM   2515  O   ARG A 150      76.515  45.451 116.409  1.00  0.00           O
ATOM   2516  N   SER A 151      74.516  46.002 117.250  1.00  0.00           N
ATOM   2518  CA  SER A 151      73.986  44.641 117.099  1.00  0.00           C
ATOM   2520  CB  SER A 151      74.145  43.771 118.380  1.00  0.00           C
ATOM   2523  OG  SER A 151      73.555  44.351 119.549  1.00  0.00           O
ATOM   2525  C   SER A 151      72.535  44.561 116.639  1.00  0.00           C
ATOM   2526  O   SER A 151      71.666  45.331 117.040  1.00  0.00           O
ATOM   2527  N   ASN A 152      72.196  43.550 115.799  1.00  0.00           N
ATOM   2529  CA  ASN A 152      70.815  43.351 115.359  1.00  0.00           C
ATOM   2531  CB  ASN A 152      70.756  42.312 114.210  1.00  0.00           C
ATOM   2534  CG  ASN A 152      71.366  42.811 112.910  1.00  0.00           C
ATOM   2535  OD1 ASN A 152      71.086  43.900 112.420  1.00  0.00           O
ATOM   2536  ND2 ASN A 152      72.255  41.991 112.309  1.00  0.00           N
ATOM   2539  C   ASN A 152      70.016  42.691 116.469  1.00  0.00           C
ATOM   2540  O   ASN A 152      68.796  42.551 116.430  1.00  0.00           O
ATOM   2541  N   GLY A 153      70.756  42.112 117.410  1.00  0.00           N
ATOM   2543  CA  GLY A 153      70.296  41.050 118.270  1.00  0.00           C
ATOM   2546  C   GLY A 153      70.465  39.710 117.600  1.00  0.00           C
ATOM   2547  O   GLY A 153      70.226  38.701 118.249  1.00  0.00           O
ATOM   2548  N   LEU A 154      70.876  39.691 116.310  1.00  0.00           N
ATOM   2550  CA  LEU A 154      71.146  38.521 115.490  1.00  0.00           C
ATOM   2552  CB  LEU A 154      70.305  38.502 114.179  1.00  0.00           C
ATOM   2555  CG  LEU A 154      68.825  38.101 114.340  1.00  0.00           C
ATOM   2557  CD1 LEU A 154      67.955  39.271 114.809  1.00  0.00           C
ATOM   2561  CD2 LEU A 154      68.336  37.531 112.999  1.00  0.00           C
ATOM   2565  C   LEU A 154      72.596  38.410 115.009  1.00  0.00           C
ATOM   2566  O   LEU A 154      73.085  37.311 114.739  1.00  0.00           O
ATOM   2567  N   ARG A 155      73.306  39.542 114.879  1.00  0.00           N
ATOM   2569  CA  ARG A 155      74.674  39.621 114.440  1.00  0.00           C
ATOM   2571  CB  ARG A 155      74.876  39.551 112.889  1.00  0.00           C
ATOM   2574  CG  ARG A 155      74.755  38.111 112.329  1.00  0.00           C
ATOM   2577  CD  ARG A 155      75.245  37.961 110.889  1.00  0.00           C
ATOM   2580  NE  ARG A 155      74.215  38.571 110.000  1.00  0.00           N
ATOM   2582  CZ  ARG A 155      73.056  38.041 109.639  1.00  0.00           C
ATOM   2583  NH1 ARG A 155      72.675  36.831 110.009  1.00  0.00           N
ATOM   2586  NH2 ARG A 155      72.205  38.750 108.939  1.00  0.00           N
ATOM   2589  C   ARG A 155      75.285  40.862 115.070  1.00  0.00           C
ATOM   2590  O   ARG A 155      74.686  41.511 115.919  1.00  0.00           O
ATOM   2591  N   ILE A 156      76.535  41.171 114.680  1.00  0.00           N
ATOM   2593  CA  ILE A 156      77.205  42.411 115.000  1.00  0.00           C
ATOM   2595  CB  ILE A 156      78.555  42.151 115.669  1.00  0.00           C
ATOM   2597  CG2 ILE A 156      79.626  41.691 114.650  1.00  0.00           C
ATOM   2601  CG1 ILE A 156      79.055  43.300 116.579  1.00  0.00           C
ATOM   2604  CD  ILE A 156      79.616  44.531 115.860  1.00  0.00           C
ATOM   2608  C   ILE A 156      77.345  43.121 113.670  1.00  0.00           C
ATOM   2609  O   ILE A 156      77.485  42.502 112.618  1.00  0.00           O
ATOM   2610  N   ILE A 157      77.245  44.461 113.689  1.00  0.00           N
ATOM   2612  CA  ILE A 157      77.546  45.321 112.560  1.00  0.00           C
ATOM   2614  CB  ILE A 157      76.336  46.120 112.130  1.00  0.00           C
ATOM   2616  CG2 ILE A 157      76.675  47.320 111.210  1.00  0.00           C
ATOM   2620  CG1 ILE A 157      75.335  45.191 111.420  1.00  0.00           C
ATOM   2623  CD  ILE A 157      73.906  45.601 111.719  1.00  0.00           C
ATOM   2627  C   ILE A 157      78.665  46.252 112.940  1.00  0.00           C
ATOM   2628  O   ILE A 157      78.626  46.991 113.920  1.00  0.00           O
ATOM   2629  N   TYR A 158      79.715  46.221 112.130  1.00  0.00           N
ATOM   2631  CA  TYR A 158      80.865  47.061 112.279  1.00  0.00           C
ATOM   2633  CB  TYR A 158      82.075  46.320 111.710  1.00  0.00           C
ATOM   2636  CG  TYR A 158      82.376  45.161 112.609  1.00  0.00           C
ATOM   2637  CD1 TYR A 158      83.004  45.381 113.839  1.00  0.00           C
ATOM   2639  CE1 TYR A 158      83.296  44.311 114.689  1.00  0.00           C
ATOM   2641  CZ  TYR A 158      82.994  43.001 114.300  1.00  0.00           C
ATOM   2642  OH  TYR A 158      83.316  41.910 115.140  1.00  0.00           O
ATOM   2644  CD2 TYR A 158      82.034  43.851 112.239  1.00  0.00           C
ATOM   2646  CE2 TYR A 158      82.355  42.771 113.069  1.00  0.00           C
ATOM   2648  C   TYR A 158      80.656  48.381 111.590  1.00  0.00           C
ATOM   2649  O   TYR A 158      79.976  48.480 110.569  1.00  0.00           O
ATOM   2650  N   SER A 159      81.185  49.451 112.189  1.00  0.00           N
ATOM   2652  CA  SER A 159      80.765  50.792 111.840  1.00  0.00           C
ATOM   2654  CB  SER A 159      79.595  51.231 112.759  1.00  0.00           C
ATOM   2657  OG  SER A 159      79.354  52.640 112.799  1.00  0.00           O
ATOM   2659  C   SER A 159      81.915  51.751 111.959  1.00  0.00           C
ATOM   2660  O   SER A 159      82.605  51.791 112.980  1.00  0.00           O
ATOM   2661  N   VAL A 160      82.075  52.591 110.930  1.00  0.00           N
ATOM   2663  CA  VAL A 160      82.955  53.741 110.930  1.00  0.00           C
ATOM   2665  CB  VAL A 160      83.985  53.611 109.820  1.00  0.00           C
ATOM   2667  CG1 VAL A 160      84.686  54.932 109.490  1.00  0.00           C
ATOM   2671  CG2 VAL A 160      85.035  52.561 110.249  1.00  0.00           C
ATOM   2675  C   VAL A 160      82.094  54.971 110.730  1.00  0.00           C
ATOM   2676  O   VAL A 160      81.166  54.971 109.930  1.00  0.00           O
ATOM   2677  N   THR A 161      82.376  56.062 111.490  1.00  0.00           N
ATOM   2679  CA  THR A 161      81.726  57.341 111.280  1.00  0.00           C
ATOM   2681  CB  THR A 161      80.995  57.951 112.479  1.00  0.00           C
ATOM   2683  OG1 THR A 161      79.985  57.090 112.969  1.00  0.00           O
ATOM   2685  CG2 THR A 161      80.215  59.201 112.059  1.00  0.00           C
ATOM   2689  C   THR A 161      82.766  58.340 110.860  1.00  0.00           C
ATOM   2690  O   THR A 161      83.806  58.510 111.490  1.00  0.00           O
ATOM   2691  N   ILE A 162      82.446  59.071 109.770  1.00  0.00           N
ATOM   2693  CA  ILE A 162      83.186  60.191 109.249  1.00  0.00           C
ATOM   2695  CB  ILE A 162      83.486  60.002 107.770  1.00  0.00           C
ATOM   2697  CG2 ILE A 162      84.125  61.281 107.220  1.00  0.00           C
ATOM   2701  CG1 ILE A 162      84.394  58.771 107.579  1.00  0.00           C
ATOM   2704  CD  ILE A 162      84.706  58.440 106.110  1.00  0.00           C
ATOM   2708  C   ILE A 162      82.346  61.441 109.410  1.00  0.00           C
ATOM   2709  O   ILE A 162      81.155  61.441 109.109  1.00  0.00           O
ATOM   2710  N   ASN A 163      82.936  62.541 109.890  1.00  0.00           N
ATOM   2712  CA  ASN A 163      82.276  63.830 109.879  1.00  0.00           C
ATOM   2714  CB  ASN A 163      82.395  64.550 111.240  1.00  0.00           C
ATOM   2717  CG  ASN A 163      83.836  64.711 111.710  1.00  0.00           C
ATOM   2718  OD1 ASN A 163      84.826  64.181 111.210  1.00  0.00           O
ATOM   2719  ND2 ASN A 163      83.976  65.540 112.759  1.00  0.00           N
ATOM   2722  C   ASN A 163      82.785  64.690 108.740  1.00  0.00           C
ATOM   2723  O   ASN A 163      83.976  64.751 108.419  1.00  0.00           O
ATOM   2724  N   MET A 164      81.856  65.370 108.069  1.00  0.00           N
ATOM   2726  CA  MET A 164      82.136  66.260 106.980  1.00  0.00           C
ATOM   2728  CB  MET A 164      80.896  66.351 106.059  1.00  0.00           C
ATOM   2731  CG  MET A 164      80.385  64.971 105.600  1.00  0.00           C
ATOM   2734  SD  MET A 164      78.945  65.111 104.540  1.00  0.00           S
ATOM   2735  CE  MET A 164      79.745  64.781 102.960  1.00  0.00           C
ATOM   2739  C   MET A 164      82.556  67.641 107.479  1.00  0.00           C
ATOM   2740  O   MET A 164      82.405  67.992 108.650  1.00  0.00           O
ATOM   2741  N   VAL A 165      83.085  68.501 106.579  1.00  0.00           N
ATOM   2743  CA  VAL A 165      83.436  69.861 106.950  1.00  0.00           C
ATOM   2745  CB  VAL A 165      84.195  70.641 105.880  1.00  0.00           C
ATOM   2747  CG1 VAL A 165      85.476  69.870 105.510  1.00  0.00           C
ATOM   2751  CG2 VAL A 165      83.335  70.922 104.630  1.00  0.00           C
ATOM   2755  C   VAL A 165      82.215  70.660 107.420  1.00  0.00           C
ATOM   2756  O   VAL A 165      81.126  70.431 106.900  1.00  0.00           O
ATOM   2757  N   PRO A 166      82.285  71.602 108.349  1.00  0.00           N
ATOM   2758  CD  PRO A 166      83.365  71.641 109.340  1.00  0.00           C
ATOM   2761  CA  PRO A 166      81.096  72.291 108.850  1.00  0.00           C
ATOM   2763  CB  PRO A 166      81.616  73.141 110.000  1.00  0.00           C
ATOM   2766  CG  PRO A 166      82.745  72.291 110.580  1.00  0.00           C
ATOM   2769  C   PRO A 166      80.366  73.081 107.789  1.00  0.00           C
ATOM   2770  O   PRO A 166      79.156  73.242 107.869  1.00  0.00           O
ATOM   2771  N   ASN A 167      81.085  73.521 106.740  1.00  0.00           N
ATOM   2773  CA  ASN A 167      80.546  74.282 105.639  1.00  0.00           C
ATOM   2775  CB  ASN A 167      81.546  75.421 105.299  1.00  0.00           C
ATOM   2778  CG  ASN A 167      80.956  76.421 104.310  1.00  0.00           C
ATOM   2779  OD1 ASN A 167      81.355  76.510 103.150  1.00  0.00           O
ATOM   2780  ND2 ASN A 167      79.925  77.141 104.799  1.00  0.00           N
ATOM   2783  C   ASN A 167      80.215  73.382 104.450  1.00  0.00           C
ATOM   2784  O   ASN A 167      80.196  73.791 103.299  1.00  0.00           O
ATOM   2785  N   HIS A 168      79.936  72.081 104.720  1.00  0.00           N
ATOM   2787  CA  HIS A 168      79.605  71.091 103.710  1.00  0.00           C
ATOM   2789  CB  HIS A 168      79.326  69.690 104.350  1.00  0.00           C
ATOM   2792  ND1 HIS A 168      76.895  69.251 104.689  1.00  0.00           N
ATOM   2793  CG  HIS A 168      78.116  69.601 105.249  1.00  0.00           C
ATOM   2794  CE1 HIS A 168      76.064  69.120 105.709  1.00  0.00           C
ATOM   2796  NE2 HIS A 168      76.686  69.341 106.889  1.00  0.00           N
ATOM   2798  CD2 HIS A 168      78.005  69.632 106.609  1.00  0.00           C
ATOM   2800  C   HIS A 168      78.424  71.480 102.829  1.00  0.00           C
ATOM   2801  O   HIS A 168      78.485  71.271 101.619  1.00  0.00           O
ATOM   2802  N   LEU A 169      77.345  72.050 103.410  1.00  0.00           N
ATOM   2804  CA  LEU A 169      76.156  72.432 102.670  1.00  0.00           C
ATOM   2806  CB  LEU A 169      75.035  72.900 103.640  1.00  0.00           C
ATOM   2809  CG  LEU A 169      73.616  73.040 103.020  1.00  0.00           C
ATOM   2811  CD1 LEU A 169      72.495  73.121 104.060  1.00  0.00           C
ATOM   2815  CD2 LEU A 169      73.455  74.300 102.169  1.00  0.00           C
ATOM   2819  C   LEU A 169      76.445  73.480 101.630  1.00  0.00           C
ATOM   2820  O   LEU A 169      76.204  73.281 100.440  1.00  0.00           O
ATOM   2821  N   ASP A 170      77.056  74.611 102.049  1.00  0.00           N
ATOM   2823  CA  ASP A 170      77.385  75.721 101.189  1.00  0.00           C
ATOM   2825  CB  ASP A 170      77.895  76.930 102.020  1.00  0.00           C
ATOM   2828  CG  ASP A 170      76.965  77.401 103.130  1.00  0.00           C
ATOM   2829  OD1 ASP A 170      75.756  77.071 103.139  1.00  0.00           O
ATOM   2830  OD2 ASP A 170      77.476  78.150 103.999  1.00  0.00           O
ATOM   2831  C   ASP A 170      78.385  75.341 100.109  1.00  0.00           C
ATOM   2832  O   ASP A 170      78.266  75.730  98.960  1.00  0.00           O
ATOM   2833  N   LYS A 171      79.366  74.492 100.450  1.00  0.00           N
ATOM   2835  CA  LYS A 171      80.355  73.991  99.529  1.00  0.00           C
ATOM   2837  CB  LYS A 171      81.485  73.340 100.350  1.00  0.00           C
ATOM   2840  CG  LYS A 171      82.756  73.132  99.540  1.00  0.00           C
ATOM   2843  CD  LYS A 171      83.976  72.921 100.440  1.00  0.00           C
ATOM   2846  CE  LYS A 171      85.285  73.010  99.650  1.00  0.00           C
ATOM   2849  NZ  LYS A 171      86.455  72.881 100.539  1.00  0.00           N
ATOM   2853  C   LYS A 171      79.796  72.980  98.520  1.00  0.00           C
ATOM   2854  O   LYS A 171      80.266  72.821  97.400  1.00  0.00           O
ATOM   2855  N   ARG A 172      78.726  72.271  98.899  1.00  0.00           N
ATOM   2857  CA  ARG A 172      77.965  71.451  97.980  1.00  0.00           C
ATOM   2859  CB  ARG A 172      77.255  70.381  98.829  1.00  0.00           C
ATOM   2862  CG  ARG A 172      76.535  69.282  98.039  1.00  0.00           C
ATOM   2865  CD  ARG A 172      76.005  68.091  98.850  1.00  0.00           C
ATOM   2868  NE  ARG A 172      75.086  68.591  99.910  1.00  0.00           N
ATOM   2870  CZ  ARG A 172      75.445  68.940 101.129  1.00  0.00           C
ATOM   2871  NH1 ARG A 172      76.645  68.882 101.630  1.00  0.00           N
ATOM   2874  NH2 ARG A 172      74.486  69.341 101.940  1.00  0.00           N
ATOM   2877  C   ARG A 172      76.965  72.260  97.160  1.00  0.00           C
ATOM   2878  O   ARG A 172      76.766  72.011  95.970  1.00  0.00           O
ATOM   2879  N   ALA A 173      76.375  73.331  97.749  1.00  0.00           N
ATOM   2881  CA  ALA A 173      75.576  74.331  97.080  1.00  0.00           C
ATOM   2883  CB  ALA A 173      75.025  75.341  98.090  1.00  0.00           C
ATOM   2887  C   ALA A 173      76.366  75.031  95.989  1.00  0.00           C
ATOM   2888  O   ALA A 173      75.866  75.230  94.880  1.00  0.00           O
ATOM   2889  N   HIS A 174      77.665  75.311  96.259  1.00  0.00           N
ATOM   2891  CA  HIS A 174      78.675  75.891  95.380  1.00  0.00           C
ATOM   2893  CB  HIS A 174      80.086  75.940  96.010  1.00  0.00           C
ATOM   2896  ND1 HIS A 174      81.465  76.980  97.789  1.00  0.00           N
ATOM   2897  CG  HIS A 174      80.255  76.961  97.099  1.00  0.00           C
ATOM   2898  CE1 HIS A 174      81.296  77.921  98.710  1.00  0.00           C
ATOM   2900  NE2 HIS A 174      80.075  78.501  98.629  1.00  0.00           N
ATOM   2902  CD2 HIS A 174      79.406  77.891  97.589  1.00  0.00           C
ATOM   2904  C   HIS A 174      78.775  75.301  93.990  1.00  0.00           C
ATOM   2905  O   HIS A 174      79.046  76.010  93.029  1.00  0.00           O
ATOM   2906  N   LYS A 175      78.505  74.001  93.799  1.00  0.00           N
ATOM   2908  CA  LYS A 175      78.406  73.382  92.490  1.00  0.00           C
ATOM   2910  CB  LYS A 175      78.085  71.871  92.600  1.00  0.00           C
ATOM   2913  CG  LYS A 175      78.976  71.031  93.530  1.00  0.00           C
ATOM   2916  CD  LYS A 175      80.464  70.930  93.169  1.00  0.00           C
ATOM   2919  CE  LYS A 175      81.096  69.571  93.570  1.00  0.00           C
ATOM   2922  NZ  LYS A 175      80.965  69.321  95.019  1.00  0.00           N
ATOM   2926  C   LYS A 175      77.305  74.021  91.619  1.00  0.00           C
ATOM   2927  O   LYS A 175      77.406  74.181  90.410  1.00  0.00           O
ATOM   2928  N   TYR A 176      76.175  74.422  92.239  1.00  0.00           N
ATOM   2930  CA  TYR A 176      74.946  74.680  91.520  1.00  0.00           C
ATOM   2932  CB  TYR A 176      73.755  74.071  92.270  1.00  0.00           C
ATOM   2935  CG  TYR A 176      74.035  72.620  92.479  1.00  0.00           C
ATOM   2936  CD1 TYR A 176      74.315  71.760  91.399  1.00  0.00           C
ATOM   2938  CE1 TYR A 176      74.656  70.421  91.630  1.00  0.00           C
ATOM   2940  CZ  TYR A 176      74.616  69.921  92.929  1.00  0.00           C
ATOM   2941  OH  TYR A 176      74.876  68.570  93.209  1.00  0.00           O
ATOM   2943  CD2 TYR A 176      74.085  72.111  93.780  1.00  0.00           C
ATOM   2945  CE2 TYR A 176      74.335  70.761  94.009  1.00  0.00           C
ATOM   2947  C   TYR A 176      74.665  76.141  91.368  1.00  0.00           C
ATOM   2948  O   TYR A 176      73.696  76.501  90.709  1.00  0.00           O
ATOM   2949  N   LEU A 177      75.486  77.062  91.919  1.00  0.00           N
ATOM   2951  CA  LEU A 177      75.195  78.480  91.749  1.00  0.00           C
ATOM   2953  CB  LEU A 177      76.075  79.471  92.540  1.00  0.00           C
ATOM   2956  CG  LEU A 177      75.736  79.631  94.030  1.00  0.00           C
ATOM   2958  CD1 LEU A 177      76.245  78.451  94.839  1.00  0.00           C
ATOM   2962  CD2 LEU A 177      76.355  80.910  94.570  1.00  0.00           C
ATOM   2966  C   LEU A 177      75.165  78.900  90.299  1.00  0.00           C
ATOM   2967  O   LEU A 177      74.266  79.631  89.890  1.00  0.00           O
ATOM   2968  N   GLY A 178      76.095  78.382  89.469  1.00  0.00           N
ATOM   2970  CA  GLY A 178      76.105  78.601  88.029  1.00  0.00           C
ATOM   2973  C   GLY A 178      74.845  78.172  87.339  1.00  0.00           C
ATOM   2974  O   GLY A 178      74.395  78.791  86.380  1.00  0.00           O
ATOM   2975  N   MET A 179      74.266  77.050  87.770  1.00  0.00           N
ATOM   2977  CA  MET A 179      73.005  76.541  87.260  1.00  0.00           C
ATOM   2979  CB  MET A 179      72.776  75.111  87.799  1.00  0.00           C
ATOM   2982  CG  MET A 179      73.965  74.160  87.570  1.00  0.00           C
ATOM   2985  SD  MET A 179      74.486  74.031  85.840  1.00  0.00           S
ATOM   2986  CE  MET A 179      75.806  72.870  86.280  1.00  0.00           C
ATOM   2990  C   MET A 179      71.806  77.382  87.649  1.00  0.00           C
ATOM   2991  O   MET A 179      71.025  77.781  86.779  1.00  0.00           O
ATOM   2992  N   VAL A 180      71.666  77.720  88.960  1.00  0.00           N
ATOM   2994  CA  VAL A 180      70.535  78.492  89.469  1.00  0.00           C
ATOM   2996  CB  VAL A 180      70.425  78.581  91.000  1.00  0.00           C
ATOM   2998  CG1 VAL A 180      70.476  77.151  91.560  1.00  0.00           C
ATOM   3002  CG2 VAL A 180      71.515  79.441  91.649  1.00  0.00           C
ATOM   3006  C   VAL A 180      70.476  79.870  88.859  1.00  0.00           C
ATOM   3007  O   VAL A 180      69.416  80.321  88.429  1.00  0.00           O
ATOM   3008  N   ARG A 181      71.635  80.550  88.729  1.00  0.00           N
ATOM   3010  CA  ARG A 181      71.715  81.891  88.190  1.00  0.00           C
ATOM   3012  CB  ARG A 181      73.145  82.480  88.390  1.00  0.00           C
ATOM   3015  CG  ARG A 181      74.285  81.811  87.618  1.00  0.00           C
ATOM   3018  CD  ARG A 181      75.686  82.440  87.780  1.00  0.00           C
ATOM   3021  NE  ARG A 181      76.035  82.421  89.240  1.00  0.00           N
ATOM   3023  CZ  ARG A 181      77.174  82.040  89.820  1.00  0.00           C
ATOM   3024  NH1 ARG A 181      78.205  81.531  89.189  1.00  0.00           N
ATOM   3027  NH2 ARG A 181      77.296  82.230  91.119  1.00  0.00           N
ATOM   3030  C   ARG A 181      71.245  81.971  86.740  1.00  0.00           C
ATOM   3031  O   ARG A 181      70.604  82.932  86.320  1.00  0.00           O
ATOM   3032  N   GLN A 182      71.546  80.930  85.929  1.00  0.00           N
ATOM   3034  CA  GLN A 182      70.955  80.781  84.609  1.00  0.00           C
ATOM   3036  CB  GLN A 182      71.616  79.590  83.850  1.00  0.00           C
ATOM   3039  CG  GLN A 182      73.095  79.792  83.439  1.00  0.00           C
ATOM   3042  CD  GLN A 182      73.564  78.562  82.660  1.00  0.00           C
ATOM   3043  OE1 GLN A 182      72.755  77.781  82.160  1.00  0.00           O
ATOM   3044  NE2 GLN A 182      74.906  78.401  82.509  1.00  0.00           N
ATOM   3047  C   GLN A 182      69.436  80.581  84.539  1.00  0.00           C
ATOM   3048  O   GLN A 182      68.745  81.221  83.740  1.00  0.00           O
ATOM   3049  N   ALA A 183      68.885  79.690  85.380  1.00  0.00           N
ATOM   3051  CA  ALA A 183      67.465  79.441  85.469  1.00  0.00           C
ATOM   3053  CB  ALA A 183      67.266  78.211  86.368  1.00  0.00           C
ATOM   3057  C   ALA A 183      66.666  80.650  85.989  1.00  0.00           C
ATOM   3058  O   ALA A 183      65.656  81.050  85.410  1.00  0.00           O
ATOM   3059  N   SER A 184      67.186  81.272  87.059  1.00  0.00           N
ATOM   3061  CA  SER A 184      66.835  82.571  87.630  1.00  0.00           C
ATOM   3063  CB  SER A 184      67.936  83.001  88.660  1.00  0.00           C
ATOM   3066  OG  SER A 184      68.046  84.391  88.969  1.00  0.00           O
ATOM   3068  C   SER A 184      66.546  83.651  86.609  1.00  0.00           C
ATOM   3069  O   SER A 184      65.425  84.160  86.539  1.00  0.00           O
ATOM   3070  N   ARG A 185      67.516  83.962  85.719  1.00  0.00           N
ATOM   3072  CA  ARG A 185      67.275  84.891  84.630  1.00  0.00           C
ATOM   3074  CB  ARG A 185      68.575  85.092  83.780  1.00  0.00           C
ATOM   3077  CG  ARG A 185      69.755  85.771  84.520  1.00  0.00           C
ATOM   3080  CD  ARG A 185      70.985  86.070  83.630  1.00  0.00           C
ATOM   3083  NE  ARG A 185      72.035  86.811  84.430  1.00  0.00           N
ATOM   3085  CZ  ARG A 185      71.994  88.120  84.699  1.00  0.00           C
ATOM   3086  NH1 ARG A 185      71.126  88.941  84.149  1.00  0.00           N
ATOM   3089  NH2 ARG A 185      72.796  88.601  85.639  1.00  0.00           N
ATOM   3092  C   ARG A 185      66.135  84.481  83.680  1.00  0.00           C
ATOM   3093  O   ARG A 185      65.215  85.251  83.419  1.00  0.00           O
ATOM   3094  N   LYS A 186      66.146  83.231  83.190  1.00  0.00           N
ATOM   3096  CA  LYS A 186      65.156  82.751  82.229  1.00  0.00           C
ATOM   3098  CB  LYS A 186      65.486  81.291  81.819  1.00  0.00           C
ATOM   3101  CG  LYS A 186      66.796  81.120  81.030  1.00  0.00           C
ATOM   3104  CD  LYS A 186      67.235  79.641  80.979  1.00  0.00           C
ATOM   3107  CE  LYS A 186      66.105  78.730  80.450  1.00  0.00           C
ATOM   3110  NZ  LYS A 186      66.505  77.320  80.320  1.00  0.00           N
ATOM   3114  C   LYS A 186      63.715  82.790  82.719  1.00  0.00           C
ATOM   3115  O   LYS A 186      62.776  83.161  82.010  1.00  0.00           O
ATOM   3116  N   TYR A 187      63.496  82.382  83.979  1.00  0.00           N
ATOM   3118  CA  TYR A 187      62.165  82.180  84.539  1.00  0.00           C
ATOM   3120  CB  TYR A 187      62.186  80.871  85.340  1.00  0.00           C
ATOM   3123  CG  TYR A 187      62.276  79.690  84.430  1.00  0.00           C
ATOM   3124  CD1 TYR A 187      61.236  79.322  83.559  1.00  0.00           C
ATOM   3126  CE1 TYR A 187      61.375  78.201  82.729  1.00  0.00           C
ATOM   3128  CZ  TYR A 187      62.565  77.461  82.770  1.00  0.00           C
ATOM   3129  OH  TYR A 187      62.806  76.361  81.930  1.00  0.00           O
ATOM   3131  CD2 TYR A 187      63.425  78.911  84.480  1.00  0.00           C
ATOM   3133  CE2 TYR A 187      63.566  77.801  83.670  1.00  0.00           C
ATOM   3135  C   TYR A 187      61.715  83.251  85.509  1.00  0.00           C
ATOM   3136  O   TYR A 187      60.595  83.212  86.030  1.00  0.00           O
ATOM   3137  N   GLY A 188      62.605  84.221  85.809  1.00  0.00           N
ATOM   3139  CA  GLY A 188      62.386  85.361  86.689  1.00  0.00           C
ATOM   3142  C   GLY A 188      62.035  84.980  88.100  1.00  0.00           C
ATOM   3143  O   GLY A 188      61.325  85.690  88.820  1.00  0.00           O
ATOM   3144  N   VAL A 189      62.495  83.791  88.520  1.00  0.00           N
ATOM   3146  CA  VAL A 189      62.255  83.241  89.839  1.00  0.00           C
ATOM   3148  CB  VAL A 189      61.905  81.742  89.850  1.00  0.00           C
ATOM   3150  CG1 VAL A 189      61.616  81.260  91.290  1.00  0.00           C
ATOM   3154  CG2 VAL A 189      60.695  81.422  88.969  1.00  0.00           C
ATOM   3158  C   VAL A 189      63.545  83.441  90.579  1.00  0.00           C
ATOM   3159  O   VAL A 189      64.556  82.840  90.210  1.00  0.00           O
ATOM   3160  N   ASP A 190      63.545  84.291  91.639  1.00  0.00           N
ATOM   3162  CA  ASP A 190      64.726  84.691  92.400  1.00  0.00           C
ATOM   3164  CB  ASP A 190      64.296  85.572  93.610  1.00  0.00           C
ATOM   3167  CG  ASP A 190      65.406  86.070  94.529  1.00  0.00           C
ATOM   3168  OD1 ASP A 190      66.605  86.141  94.139  1.00  0.00           O
ATOM   3169  OD2 ASP A 190      65.055  86.431  95.679  1.00  0.00           O
ATOM   3170  C   ASP A 190      65.565  83.511  92.859  1.00  0.00           C
ATOM   3171  O   ASP A 190      65.035  82.541  93.400  1.00  0.00           O
ATOM   3172  N   GLU A 191      66.906  83.561  92.710  1.00  0.00           N
ATOM   3174  CA  GLU A 191      67.785  82.452  93.040  1.00  0.00           C
ATOM   3176  CB  GLU A 191      69.236  82.611  92.460  1.00  0.00           C
ATOM   3179  CG  GLU A 191      69.946  83.962  92.729  1.00  0.00           C
ATOM   3182  CD  GLU A 191      71.395  84.031  92.229  1.00  0.00           C
ATOM   3183  OE1 GLU A 191      72.165  83.072  92.469  1.00  0.00           O
ATOM   3184  OE2 GLU A 191      71.785  85.092  91.660  1.00  0.00           O
ATOM   3185  C   GLU A 191      67.745  82.061  94.520  1.00  0.00           C
ATOM   3186  O   GLU A 191      67.955  80.910  94.890  1.00  0.00           O
ATOM   3187  N   SER A 192      67.345  82.992  95.410  1.00  0.00           N
ATOM   3189  CA  SER A 192      66.975  82.701  96.789  1.00  0.00           C
ATOM   3191  CB  SER A 192      66.575  84.011  97.519  1.00  0.00           C
ATOM   3194  OG  SER A 192      66.086  83.791  98.839  1.00  0.00           O
ATOM   3196  C   SER A 192      65.845  81.682  96.990  1.00  0.00           C
ATOM   3197  O   SER A 192      65.936  80.761  97.799  1.00  0.00           O
ATOM   3198  N   LEU A 193      64.735  81.791  96.229  1.00  0.00           N
ATOM   3200  CA  LEU A 193      63.666  80.801  96.269  1.00  0.00           C
ATOM   3202  CB  LEU A 193      62.446  81.330  95.480  1.00  0.00           C
ATOM   3205  CG  LEU A 193      61.066  80.781  95.930  1.00  0.00           C
ATOM   3207  CD1 LEU A 193      59.925  81.551  95.259  1.00  0.00           C
ATOM   3211  CD2 LEU A 193      60.886  79.281  95.650  1.00  0.00           C
ATOM   3215  C   LEU A 193      64.156  79.441  95.760  1.00  0.00           C
ATOM   3216  O   LEU A 193      63.925  78.401  96.368  1.00  0.00           O
ATOM   3217  N   ILE A 194      64.915  79.441  94.650  1.00  0.00           N
ATOM   3219  CA  ILE A 194      65.556  78.242  94.119  1.00  0.00           C
ATOM   3221  CB  ILE A 194      66.355  78.550  92.840  1.00  0.00           C
ATOM   3223  CG2 ILE A 194      67.385  77.432  92.549  1.00  0.00           C
ATOM   3227  CG1 ILE A 194      65.465  78.721  91.600  1.00  0.00           C
ATOM   3230  CD  ILE A 194      64.976  80.150  91.410  1.00  0.00           C
ATOM   3234  C   ILE A 194      66.465  77.541  95.109  1.00  0.00           C
ATOM   3235  O   ILE A 194      66.325  76.351  95.380  1.00  0.00           O
ATOM   3236  N   LEU A 195      67.425  78.271  95.720  1.00  0.00           N
ATOM   3238  CA  LEU A 195      68.396  77.712  96.639  1.00  0.00           C
ATOM   3240  CB  LEU A 195      69.506  78.741  96.940  1.00  0.00           C
ATOM   3243  CG  LEU A 195      70.436  79.051  95.740  1.00  0.00           C
ATOM   3245  CD1 LEU A 195      71.375  80.212  96.079  1.00  0.00           C
ATOM   3249  CD2 LEU A 195      71.255  77.821  95.310  1.00  0.00           C
ATOM   3253  C   LEU A 195      67.785  77.180  97.910  1.00  0.00           C
ATOM   3254  O   LEU A 195      68.104  76.101  98.380  1.00  0.00           O
ATOM   3255  N   ALA A 196      66.815  77.910  98.479  1.00  0.00           N
ATOM   3257  CA  ALA A 196      66.046  77.471  99.610  1.00  0.00           C
ATOM   3259  CB  ALA A 196      65.096  78.611  99.960  1.00  0.00           C
ATOM   3263  C   ALA A 196      65.226  76.201  99.370  1.00  0.00           C
ATOM   3264  O   ALA A 196      65.206  75.301 100.210  1.00  0.00           O
ATOM   3265  N   ILE A 197      64.525  76.101  98.220  1.00  0.00           N
ATOM   3267  CA  ILE A 197      63.846  74.870  97.829  1.00  0.00           C
ATOM   3269  CB  ILE A 197      62.915  75.080  96.630  1.00  0.00           C
ATOM   3271  CG2 ILE A 197      62.546  73.751  95.930  1.00  0.00           C
ATOM   3275  CG1 ILE A 197      61.675  75.840  97.150  1.00  0.00           C
ATOM   3278  CD  ILE A 197      60.565  75.992  96.129  1.00  0.00           C
ATOM   3282  C   ILE A 197      64.785  73.721  97.618  1.00  0.00           C
ATOM   3283  O   ILE A 197      64.595  72.650  98.200  1.00  0.00           O
ATOM   3284  N   MET A 198      65.885  73.940  96.870  1.00  0.00           N
ATOM   3286  CA  MET A 198      66.885  72.941  96.579  1.00  0.00           C
ATOM   3288  CB  MET A 198      67.945  73.562  95.639  1.00  0.00           C
ATOM   3291  CG  MET A 198      68.836  72.510  94.960  1.00  0.00           C
ATOM   3294  SD  MET A 198      70.215  73.121  93.950  1.00  0.00           S
ATOM   3295  CE  MET A 198      69.255  74.282  92.969  1.00  0.00           C
ATOM   3299  C   MET A 198      67.555  72.421  97.850  1.00  0.00           C
ATOM   3300  O   MET A 198      67.755  71.221  98.069  1.00  0.00           O
ATOM   3301  N   GLN A 199      67.885  73.340  98.769  1.00  0.00           N
ATOM   3303  CA  GLN A 199      68.336  73.032 100.100  1.00  0.00           C
ATOM   3305  CB  GLN A 199      68.646  74.341 100.860  1.00  0.00           C
ATOM   3308  CG  GLN A 199      69.175  74.071 102.290  1.00  0.00           C
ATOM   3311  CD  GLN A 199      69.686  75.361 102.920  1.00  0.00           C
ATOM   3312  OE1 GLN A 199      70.486  76.070 102.309  1.00  0.00           O
ATOM   3313  NE2 GLN A 199      69.226  75.691 104.139  1.00  0.00           N
ATOM   3316  C   GLN A 199      67.345  72.260 100.959  1.00  0.00           C
ATOM   3317  O   GLN A 199      67.675  71.281 101.619  1.00  0.00           O
ATOM   3318  N   THR A 200      66.075  72.712 101.000  1.00  0.00           N
ATOM   3320  CA  THR A 200      65.065  72.090 101.850  1.00  0.00           C
ATOM   3322  CB  THR A 200      63.785  72.910 101.970  1.00  0.00           C
ATOM   3324  OG1 THR A 200      64.055  74.160 102.600  1.00  0.00           O
ATOM   3326  CG2 THR A 200      62.736  72.211 102.840  1.00  0.00           C
ATOM   3330  C   THR A 200      64.735  70.680 101.420  1.00  0.00           C
ATOM   3331  O   THR A 200      64.796  69.751 102.239  1.00  0.00           O
ATOM   3332  N   GLU A 201      64.455  70.521 100.109  1.00  0.00           N
ATOM   3334  CA  GLU A 201      64.096  69.271  99.470  1.00  0.00           C
ATOM   3336  CB  GLU A 201      63.736  69.562  97.980  1.00  0.00           C
ATOM   3339  CG  GLU A 201      62.396  70.311  97.759  1.00  0.00           C
ATOM   3342  CD  GLU A 201      61.146  69.480  98.060  1.00  0.00           C
ATOM   3343  OE1 GLU A 201      60.905  69.191  99.249  1.00  0.00           O
ATOM   3344  OE2 GLU A 201      60.375  69.191  97.099  1.00  0.00           O
ATOM   3345  C   GLU A 201      65.186  68.230  99.510  1.00  0.00           C
ATOM   3346  O   GLU A 201      64.976  67.081  99.890  1.00  0.00           O
ATOM   3347  N   SER A 202      66.415  68.620  99.149  1.00  0.00           N
ATOM   3349  CA  SER A 202      67.454  67.650  98.839  1.00  0.00           C
ATOM   3351  CB  SER A 202      67.815  67.811  97.339  1.00  0.00           C
ATOM   3354  OG  SER A 202      68.895  66.980  96.940  1.00  0.00           O
ATOM   3356  C   SER A 202      68.696  67.861  99.669  1.00  0.00           C
ATOM   3357  O   SER A 202      69.535  66.980  99.850  1.00  0.00           O
ATOM   3358  N   SER A 203      68.875  69.080 100.229  1.00  0.00           N
ATOM   3360  CA  SER A 203      70.125  69.471 100.889  1.00  0.00           C
ATOM   3362  CB  SER A 203      70.465  68.620 102.150  1.00  0.00           C
ATOM   3365  OG  SER A 203      71.526  69.160 102.940  1.00  0.00           O
ATOM   3367  C   SER A 203      71.266  69.511  99.890  1.00  0.00           C
ATOM   3368  O   SER A 203      72.415  69.230 100.210  1.00  0.00           O
ATOM   3369  N   PHE A 204      70.965  69.800  98.600  1.00  0.00           N
ATOM   3371  CA  PHE A 204      71.946  69.861  97.530  1.00  0.00           C
ATOM   3373  CB  PHE A 204      73.046  70.940  97.759  1.00  0.00           C
ATOM   3376  CG  PHE A 204      72.436  72.300  97.880  1.00  0.00           C
ATOM   3377  CD1 PHE A 204      72.135  73.032  96.719  1.00  0.00           C
ATOM   3379  CE1 PHE A 204      71.656  74.341  96.779  1.00  0.00           C
ATOM   3381  CZ  PHE A 204      71.436  74.932  98.029  1.00  0.00           C
ATOM   3383  CD2 PHE A 204      72.215  72.910  99.130  1.00  0.00           C
ATOM   3385  CE2 PHE A 204      71.705  74.212  99.190  1.00  0.00           C
ATOM   3387  C   PHE A 204      72.525  68.501  97.139  1.00  0.00           C
ATOM   3388  O   PHE A 204      73.646  68.410  96.619  1.00  0.00           O
ATOM   3389  N   ASN A 205      71.775  67.421  97.360  1.00  0.00           N
ATOM   3391  CA  ASN A 205      72.165  66.062  97.069  1.00  0.00           C
ATOM   3393  CB  ASN A 205      71.465  65.120  98.100  1.00  0.00           C
ATOM   3396  CG  ASN A 205      71.736  63.640  97.880  1.00  0.00           C
ATOM   3397  OD1 ASN A 205      72.645  63.261  97.130  1.00  0.00           O
ATOM   3398  ND2 ASN A 205      70.915  62.771  98.520  1.00  0.00           N
ATOM   3401  C   ASN A 205      71.815  65.672  95.620  1.00  0.00           C
ATOM   3402  O   ASN A 205      70.635  65.540  95.289  1.00  0.00           O
ATOM   3403  N   PRO A 206      72.755  65.431  94.699  1.00  0.00           N
ATOM   3404  CD  PRO A 206      74.205  65.532  94.920  1.00  0.00           C
ATOM   3407  CA  PRO A 206      72.436  65.091  93.320  1.00  0.00           C
ATOM   3409  CB  PRO A 206      73.775  65.281  92.579  1.00  0.00           C
ATOM   3412  CG  PRO A 206      74.845  65.001  93.630  1.00  0.00           C
ATOM   3415  C   PRO A 206      71.965  63.661  93.200  1.00  0.00           C
ATOM   3416  O   PRO A 206      71.555  63.241  92.120  1.00  0.00           O
ATOM   3417  N   TYR A 207      72.006  62.871  94.290  1.00  0.00           N
ATOM   3419  CA  TYR A 207      71.596  61.481  94.259  1.00  0.00           C
ATOM   3421  CB  TYR A 207      72.555  60.641  95.109  1.00  0.00           C
ATOM   3424  CG  TYR A 207      73.945  60.701  94.559  1.00  0.00           C
ATOM   3425  CD1 TYR A 207      74.285  59.851  93.500  1.00  0.00           C
ATOM   3427  CE1 TYR A 207      75.616  59.760  93.060  1.00  0.00           C
ATOM   3429  CZ  TYR A 207      76.605  60.541  93.670  1.00  0.00           C
ATOM   3430  OH  TYR A 207      77.936  60.311  93.309  1.00  0.00           O
ATOM   3432  CD2 TYR A 207      74.946  61.511  95.140  1.00  0.00           C
ATOM   3434  CE2 TYR A 207      76.275  61.441  94.679  1.00  0.00           C
ATOM   3436  C   TYR A 207      70.206  61.311  94.839  1.00  0.00           C
ATOM   3437  O   TYR A 207      69.696  60.201  94.949  1.00  0.00           O
ATOM   3438  N   ALA A 208      69.586  62.432  95.240  1.00  0.00           N
ATOM   3440  CA  ALA A 208      68.345  62.502  95.979  1.00  0.00           C
ATOM   3442  CB  ALA A 208      68.056  63.981  96.250  1.00  0.00           C
ATOM   3446  C   ALA A 208      67.146  61.871  95.280  1.00  0.00           C
ATOM   3447  O   ALA A 208      66.885  62.112  94.100  1.00  0.00           O
ATOM   3448  N   VAL A 209      66.355  61.062  96.000  1.00  0.00           N
ATOM   3450  CA  VAL A 209      65.206  60.401  95.420  1.00  0.00           C
ATOM   3452  CB  VAL A 209      65.635  59.111  94.729  1.00  0.00           C
ATOM   3454  CG1 VAL A 209      66.436  58.222  95.679  1.00  0.00           C
ATOM   3458  CG2 VAL A 209      64.446  58.321  94.160  1.00  0.00           C
ATOM   3462  C   VAL A 209      64.175  60.171  96.509  1.00  0.00           C
ATOM   3463  O   VAL A 209      64.516  59.831  97.630  1.00  0.00           O
ATOM   3464  N   SER A 210      62.866  60.371  96.250  1.00  0.00           N
ATOM   3466  CA  SER A 210      61.856  60.150  97.290  1.00  0.00           C
ATOM   3468  CB  SER A 210      60.835  61.330  97.439  1.00  0.00           C
ATOM   3471  OG  SER A 210      59.776  61.341  96.469  1.00  0.00           O
ATOM   3473  C   SER A 210      61.136  58.841  97.040  1.00  0.00           C
ATOM   3474  O   SER A 210      61.336  58.171  96.029  1.00  0.00           O
ATOM   3475  N   ARG A 211      60.215  58.440  97.940  1.00  0.00           N
ATOM   3477  CA  ARG A 211      59.396  57.252  97.719  1.00  0.00           C
ATOM   3479  CB  ARG A 211      58.906  56.611  99.039  1.00  0.00           C
ATOM   3482  CG  ARG A 211      58.306  55.191  98.880  1.00  0.00           C
ATOM   3485  CD  ARG A 211      59.146  54.201  98.060  1.00  0.00           C
ATOM   3488  NE  ARG A 211      60.486  54.061  98.729  1.00  0.00           N
ATOM   3490  CZ  ARG A 211      61.646  54.491  98.230  1.00  0.00           C
ATOM   3491  NH1 ARG A 211      61.796  54.961  97.010  1.00  0.00           N
ATOM   3494  NH2 ARG A 211      62.726  54.431  98.960  1.00  0.00           N
ATOM   3497  C   ARG A 211      58.236  57.510  96.770  1.00  0.00           C
ATOM   3498  O   ARG A 211      57.575  56.591  96.299  1.00  0.00           O
ATOM   3499  N   SER A 212      58.015  58.781  96.399  1.00  0.00           N
ATOM   3501  CA  SER A 212      57.146  59.160  95.310  1.00  0.00           C
ATOM   3503  CB  SER A 212      56.336  60.421  95.660  1.00  0.00           C
ATOM   3506  OG  SER A 212      55.746  60.291  96.959  1.00  0.00           O
ATOM   3508  C   SER A 212      57.955  59.511  94.079  1.00  0.00           C
ATOM   3509  O   SER A 212      57.476  60.181  93.169  1.00  0.00           O
ATOM   3510  N   ASP A 213      59.236  59.081  94.060  1.00  0.00           N
ATOM   3512  CA  ASP A 213      60.086  59.051  92.889  1.00  0.00           C
ATOM   3514  CB  ASP A 213      59.455  58.121  91.819  1.00  0.00           C
ATOM   3517  CG  ASP A 213      59.405  56.730  92.420  1.00  0.00           C
ATOM   3518  OD1 ASP A 213      60.486  56.281  92.889  1.00  0.00           O
ATOM   3519  OD2 ASP A 213      58.326  56.091  92.410  1.00  0.00           O
ATOM   3520  C   ASP A 213      60.506  60.431  92.420  1.00  0.00           C
ATOM   3521  O   ASP A 213      60.666  60.681  91.229  1.00  0.00           O
ATOM   3522  N   ALA A 214      60.676  61.351  93.390  1.00  0.00           N
ATOM   3524  CA  ALA A 214      60.905  62.761  93.190  1.00  0.00           C
ATOM   3526  CB  ALA A 214      60.616  63.510  94.480  1.00  0.00           C
ATOM   3530  C   ALA A 214      62.186  63.251  92.570  1.00  0.00           C
ATOM   3531  O   ALA A 214      62.126  64.171  91.779  1.00  0.00           O
ATOM   3532  N   LEU A 215      63.366  62.701  92.850  1.00  0.00           N
ATOM   3534  CA  LEU A 215      64.495  62.931  91.950  1.00  0.00           C
ATOM   3536  CB  LEU A 215      64.275  62.361  90.509  1.00  0.00           C
ATOM   3539  CG  LEU A 215      64.656  60.862  90.369  1.00  0.00           C
ATOM   3541  CD1 LEU A 215      63.675  59.971  91.110  1.00  0.00           C
ATOM   3545  CD2 LEU A 215      64.696  60.371  88.910  1.00  0.00           C
ATOM   3549  C   LEU A 215      65.156  64.321  91.940  1.00  0.00           C
ATOM   3550  O   LEU A 215      64.675  65.352  91.460  1.00  0.00           O
ATOM   3551  N   GLY A 216      66.395  64.341  92.439  1.00  0.00           N
ATOM   3553  CA  GLY A 216      67.366  65.381  92.210  1.00  0.00           C
ATOM   3556  C   GLY A 216      67.325  66.480  93.200  1.00  0.00           C
ATOM   3557  O   GLY A 216      66.705  66.421  94.259  1.00  0.00           O
ATOM   3558  N   LEU A 217      68.076  67.521  92.859  1.00  0.00           N
ATOM   3560  CA  LEU A 217      68.345  68.671  93.670  1.00  0.00           C
ATOM   3562  CB  LEU A 217      69.255  69.620  92.859  1.00  0.00           C
ATOM   3565  CG  LEU A 217      70.585  68.980  92.430  1.00  0.00           C
ATOM   3567  CD1 LEU A 217      71.346  69.971  91.560  1.00  0.00           C
ATOM   3571  CD2 LEU A 217      71.436  68.601  93.630  1.00  0.00           C
ATOM   3575  C   LEU A 217      67.105  69.400  94.109  1.00  0.00           C
ATOM   3576  O   LEU A 217      67.006  69.861  95.240  1.00  0.00           O
ATOM   3577  N   MET A 218      66.126  69.511  93.200  1.00  0.00           N
ATOM   3579  CA  MET A 218      64.876  70.171  93.479  1.00  0.00           C
ATOM   3581  CB  MET A 218      64.535  71.070  92.290  1.00  0.00           C
ATOM   3584  CG  MET A 218      65.565  72.172  92.029  1.00  0.00           C
ATOM   3587  SD  MET A 218      64.956  73.281  90.750  1.00  0.00           S
ATOM   3588  CE  MET A 218      66.086  74.590  91.210  1.00  0.00           C
ATOM   3592  C   MET A 218      63.726  69.220  93.700  1.00  0.00           C
ATOM   3593  O   MET A 218      62.605  69.680  93.950  1.00  0.00           O
ATOM   3594  N   GLN A 219      63.936  67.891  93.610  1.00  0.00           N
ATOM   3596  CA  GLN A 219      62.896  66.900  93.880  1.00  0.00           C
ATOM   3598  CB  GLN A 219      62.535  66.852  95.389  1.00  0.00           C
ATOM   3601  CG  GLN A 219      63.666  66.281  96.290  1.00  0.00           C
ATOM   3604  CD  GLN A 219      63.885  64.791  96.070  1.00  0.00           C
ATOM   3605  OE1 GLN A 219      63.146  63.941  96.570  1.00  0.00           O
ATOM   3606  NE2 GLN A 219      64.946  64.441  95.310  1.00  0.00           N
ATOM   3609  C   GLN A 219      61.715  67.001  92.910  1.00  0.00           C
ATOM   3610  O   GLN A 219      60.546  67.062  93.289  1.00  0.00           O
ATOM   3611  N   VAL A 220      61.996  67.031  91.600  1.00  0.00           N
ATOM   3613  CA  VAL A 220      60.985  67.190  90.569  1.00  0.00           C
ATOM   3615  CB  VAL A 220      61.445  68.010  89.370  1.00  0.00           C
ATOM   3617  CG1 VAL A 220      60.175  68.480  88.619  1.00  0.00           C
ATOM   3621  CG2 VAL A 220      62.295  69.212  89.809  1.00  0.00           C
ATOM   3625  C   VAL A 220      60.565  65.821  90.079  1.00  0.00           C
ATOM   3626  O   VAL A 220      61.245  65.201  89.270  1.00  0.00           O
ATOM   3627  N   VAL A 221      59.405  65.301  90.550  1.00  0.00           N
ATOM   3629  CA  VAL A 221      58.906  64.001  90.100  1.00  0.00           C
ATOM   3631  CB  VAL A 221      57.616  63.531  90.809  1.00  0.00           C
ATOM   3633  CG1 VAL A 221      57.605  63.760  92.339  1.00  0.00           C
ATOM   3637  CG2 VAL A 221      56.385  64.220  90.219  1.00  0.00           C
ATOM   3641  C   VAL A 221      58.715  64.051  88.579  1.00  0.00           C
ATOM   3642  O   VAL A 221      58.415  65.111  88.020  1.00  0.00           O
ATOM   3643  N   GLN A 222      58.885  62.921  87.840  1.00  0.00           N
ATOM   3645  CA  GLN A 222      58.605  62.921  86.410  1.00  0.00           C
ATOM   3647  CB  GLN A 222      58.796  61.521  85.730  1.00  0.00           C
ATOM   3650  CG  GLN A 222      60.236  61.041  85.420  1.00  0.00           C
ATOM   3653  CD  GLN A 222      60.175  59.672  84.739  1.00  0.00           C
ATOM   3654  OE1 GLN A 222      60.576  58.671  85.350  1.00  0.00           O
ATOM   3655  NE2 GLN A 222      59.646  59.590  83.500  1.00  0.00           N
ATOM   3658  C   GLN A 222      57.175  63.300  86.100  1.00  0.00           C
ATOM   3659  O   GLN A 222      56.905  64.120  85.219  1.00  0.00           O
ATOM   3660  N   HIS A 223      56.245  62.691  86.850  1.00  0.00           N
ATOM   3662  CA  HIS A 223      54.855  62.640  86.509  1.00  0.00           C
ATOM   3664  CB  HIS A 223      54.175  61.481  87.290  1.00  0.00           C
ATOM   3667  ND1 HIS A 223      55.075  61.221  89.590  1.00  0.00           N
ATOM   3668  CG  HIS A 223      54.046  61.621  88.759  1.00  0.00           C
ATOM   3669  CE1 HIS A 223      54.556  61.182  90.799  1.00  0.00           C
ATOM   3671  NE2 HIS A 223      53.246  61.530  90.779  1.00  0.00           N
ATOM   3673  CD2 HIS A 223      52.906  61.811  89.480  1.00  0.00           C
ATOM   3675  C   HIS A 223      54.135  63.970  86.660  1.00  0.00           C
ATOM   3676  O   HIS A 223      53.626  64.471  85.669  1.00  0.00           O
ATOM   3677  N   THR A 224      54.105  64.601  87.859  1.00  0.00           N
ATOM   3679  CA  THR A 224      53.405  65.861  88.069  1.00  0.00           C
ATOM   3681  CB  THR A 224      52.936  66.171  89.510  1.00  0.00           C
ATOM   3683  OG1 THR A 224      53.806  65.721  90.540  1.00  0.00           O
ATOM   3685  CG2 THR A 224      51.625  65.410  89.780  1.00  0.00           C
ATOM   3689  C   THR A 224      54.125  67.062  87.460  1.00  0.00           C
ATOM   3690  O   THR A 224      53.846  67.432  86.320  1.00  0.00           O
ATOM   3691  N   ALA A 225      55.046  67.720  88.190  1.00  0.00           N
ATOM   3693  CA  ALA A 225      55.725  68.911  87.729  1.00  0.00           C
ATOM   3695  CB  ALA A 225      56.635  69.410  88.859  1.00  0.00           C
ATOM   3699  C   ALA A 225      56.535  68.741  86.460  1.00  0.00           C
ATOM   3700  O   ALA A 225      56.495  69.590  85.569  1.00  0.00           O
ATOM   3701  N   GLY A 226      57.285  67.620  86.329  1.00  0.00           N
ATOM   3703  CA  GLY A 226      58.125  67.341  85.170  1.00  0.00           C
ATOM   3706  C   GLY A 226      57.416  67.361  83.840  1.00  0.00           C
ATOM   3707  O   GLY A 226      57.875  68.001  82.899  1.00  0.00           O
ATOM   3708  N   LYS A 227      56.255  66.671  83.740  1.00  0.00           N
ATOM   3710  CA  LYS A 227      55.396  66.720  82.570  1.00  0.00           C
ATOM   3712  CB  LYS A 227      54.215  65.721  82.680  1.00  0.00           C
ATOM   3715  CG  LYS A 227      53.846  65.031  81.340  1.00  0.00           C
ATOM   3718  CD  LYS A 227      53.475  65.980  80.189  1.00  0.00           C
ATOM   3721  CE  LYS A 227      52.955  65.281  78.920  1.00  0.00           C
ATOM   3724  NZ  LYS A 227      51.476  65.311  78.799  1.00  0.00           N
ATOM   3728  C   LYS A 227      54.855  68.121  82.309  1.00  0.00           C
ATOM   3729  O   LYS A 227      54.836  68.570  81.160  1.00  0.00           O
ATOM   3730  N   ASP A 228      54.445  68.870  83.359  1.00  0.00           N
ATOM   3732  CA  ASP A 228      53.936  70.230  83.219  1.00  0.00           C
ATOM   3734  CB  ASP A 228      53.415  70.691  84.609  1.00  0.00           C
ATOM   3737  CG  ASP A 228      52.456  71.871  84.570  1.00  0.00           C
ATOM   3738  OD1 ASP A 228      51.796  72.151  83.540  1.00  0.00           O
ATOM   3739  OD2 ASP A 228      52.235  72.410  85.680  1.00  0.00           O
ATOM   3740  C   ASP A 228      54.935  71.221  82.618  1.00  0.00           C
ATOM   3741  O   ASP A 228      54.646  71.922  81.649  1.00  0.00           O
ATOM   3742  N   VAL A 229      56.196  71.251  83.110  1.00  0.00           N
ATOM   3744  CA  VAL A 229      57.225  72.101  82.520  1.00  0.00           C
ATOM   3746  CB  VAL A 229      58.456  72.271  83.410  1.00  0.00           C
ATOM   3748  CG1 VAL A 229      58.006  73.071  84.640  1.00  0.00           C
ATOM   3752  CG2 VAL A 229      59.076  70.940  83.850  1.00  0.00           C
ATOM   3756  C   VAL A 229      57.575  71.742  81.089  1.00  0.00           C
ATOM   3757  O   VAL A 229      57.675  72.591  80.210  1.00  0.00           O
ATOM   3758  N   PHE A 230      57.666  70.431  80.799  1.00  0.00           N
ATOM   3760  CA  PHE A 230      57.936  69.910  79.479  1.00  0.00           C
ATOM   3762  CB  PHE A 230      58.265  68.401  79.560  1.00  0.00           C
ATOM   3765  CG  PHE A 230      59.766  68.221  79.710  1.00  0.00           C
ATOM   3766  CD1 PHE A 230      60.556  69.080  80.499  1.00  0.00           C
ATOM   3768  CE1 PHE A 230      61.936  68.951  80.550  1.00  0.00           C
ATOM   3770  CZ  PHE A 230      62.565  67.941  79.820  1.00  0.00           C
ATOM   3772  CD2 PHE A 230      60.415  67.190  79.009  1.00  0.00           C
ATOM   3774  CE2 PHE A 230      61.806  67.050  79.049  1.00  0.00           C
ATOM   3776  C   PHE A 230      56.866  70.220  78.450  1.00  0.00           C
ATOM   3777  O   PHE A 230      57.155  70.561  77.299  1.00  0.00           O
ATOM   3778  N   ARG A 231      55.595  70.161  78.880  1.00  0.00           N
ATOM   3780  CA  ARG A 231      54.455  70.650  78.149  1.00  0.00           C
ATOM   3782  CB  ARG A 231      53.166  70.370  78.960  1.00  0.00           C
ATOM   3785  CG  ARG A 231      52.456  69.080  78.530  1.00  0.00           C
ATOM   3788  CD  ARG A 231      51.385  69.341  77.450  1.00  0.00           C
ATOM   3791  NE  ARG A 231      52.066  69.841  76.229  1.00  0.00           N
ATOM   3793  CZ  ARG A 231      52.815  69.080  75.450  1.00  0.00           C
ATOM   3794  NH1 ARG A 231      52.765  67.760  75.529  1.00  0.00           N
ATOM   3797  NH2 ARG A 231      53.715  69.590  74.649  1.00  0.00           N
ATOM   3800  C   ARG A 231      54.506  72.111  77.799  1.00  0.00           C
ATOM   3801  O   ARG A 231      54.195  72.510  76.680  1.00  0.00           O
ATOM   3802  N   SER A 232      54.935  72.910  78.770  1.00  0.00           N
ATOM   3804  CA  SER A 232      55.265  74.300  78.579  1.00  0.00           C
ATOM   3806  CB  SER A 232      55.366  75.010  79.960  1.00  0.00           C
ATOM   3809  OG  SER A 232      56.416  75.971  80.109  1.00  0.00           O
ATOM   3811  C   SER A 232      56.385  74.531  77.560  1.00  0.00           C
ATOM   3812  O   SER A 232      56.126  75.212  76.579  1.00  0.00           O
ATOM   3813  N   GLN A 233      57.605  73.921  77.639  1.00  0.00           N
ATOM   3815  CA  GLN A 233      58.726  74.352  76.779  1.00  0.00           C
ATOM   3817  CB  GLN A 233      60.105  74.550  77.490  1.00  0.00           C
ATOM   3820  CG  GLN A 233      60.086  75.132  78.920  1.00  0.00           C
ATOM   3823  CD  GLN A 233      60.985  74.311  79.850  1.00  0.00           C
ATOM   3824  OE1 GLN A 233      60.525  73.562  80.709  1.00  0.00           O
ATOM   3825  NE2 GLN A 233      62.316  74.441  79.649  1.00  0.00           N
ATOM   3828  C   GLN A 233      59.065  73.451  75.579  1.00  0.00           C
ATOM   3829  O   GLN A 233      60.175  73.550  75.049  1.00  0.00           O
ATOM   3830  N   GLY A 234      58.205  72.541  75.069  1.00  0.00           N
ATOM   3832  CA  GLY A 234      58.456  71.992  73.719  1.00  0.00           C
ATOM   3835  C   GLY A 234      58.516  70.540  73.609  1.00  0.00           C
ATOM   3836  O   GLY A 234      58.976  70.021  72.600  1.00  0.00           O
ATOM   3837  N   LYS A 235      58.125  69.861  74.679  1.00  0.00           N
ATOM   3839  CA  LYS A 235      58.376  68.461  74.829  1.00  0.00           C
ATOM   3841  CB  LYS A 235      59.275  68.201  76.060  1.00  0.00           C
ATOM   3844  CG  LYS A 235      60.725  68.751  75.969  1.00  0.00           C
ATOM   3847  CD  LYS A 235      60.886  70.260  76.299  1.00  0.00           C
ATOM   3850  CE  LYS A 235      62.316  70.800  76.270  1.00  0.00           C
ATOM   3853  NZ  LYS A 235      63.095  70.141  77.320  1.00  0.00           N
ATOM   3857  C   LYS A 235      57.056  67.730  74.869  1.00  0.00           C
ATOM   3858  O   LYS A 235      56.016  68.242  75.280  1.00  0.00           O
ATOM   3859  N   SER A 236      57.015  66.501  74.329  1.00  0.00           N
ATOM   3861  CA  SER A 236      55.705  65.922  74.060  1.00  0.00           C
ATOM   3863  CB  SER A 236      55.725  64.980  72.829  1.00  0.00           C
ATOM   3866  OG  SER A 236      54.436  64.971  72.210  1.00  0.00           O
ATOM   3868  C   SER A 236      55.265  65.141  75.259  1.00  0.00           C
ATOM   3869  O   SER A 236      54.156  65.291  75.770  1.00  0.00           O
ATOM   3870  N   GLY A 237      56.206  64.321  75.770  1.00  0.00           N
ATOM   3872  CA  GLY A 237      56.005  63.391  76.850  1.00  0.00           C
ATOM   3875  C   GLY A 237      56.375  63.951  78.200  1.00  0.00           C
ATOM   3876  O   GLY A 237      55.996  65.041  78.600  1.00  0.00           O
ATOM   3877  N   THR A 238      57.165  63.151  78.920  1.00  0.00           N
ATOM   3879  CA  THR A 238      57.535  63.281  80.310  1.00  0.00           C
ATOM   3881  CB  THR A 238      56.955  62.120  81.150  1.00  0.00           C
ATOM   3883  OG1 THR A 238      55.616  61.781  80.789  1.00  0.00           O
ATOM   3885  CG2 THR A 238      56.926  62.551  82.609  1.00  0.00           C
ATOM   3889  C   THR A 238      59.065  63.230  80.380  1.00  0.00           C
ATOM   3890  O   THR A 238      59.646  62.440  79.640  1.00  0.00           O
ATOM   3891  N   PRO A 239      59.776  64.041  81.180  1.00  0.00           N
ATOM   3892  CD  PRO A 239      59.226  65.212  81.860  1.00  0.00           C
ATOM   3895  CA  PRO A 239      61.206  63.890  81.490  1.00  0.00           C
ATOM   3897  CB  PRO A 239      61.355  64.701  82.770  1.00  0.00           C
ATOM   3900  CG  PRO A 239      60.436  65.882  82.520  1.00  0.00           C
ATOM   3903  C   PRO A 239      61.756  62.491  81.660  1.00  0.00           C
ATOM   3904  O   PRO A 239      61.066  61.660  82.220  1.00  0.00           O
ATOM   3905  N   SER A 240      62.995  62.211  81.210  1.00  0.00           N
ATOM   3907  CA  SER A 240      63.615  60.922  81.490  1.00  0.00           C
ATOM   3909  CB  SER A 240      64.626  60.491  80.399  1.00  0.00           C
ATOM   3912  OG  SER A 240      65.255  59.241  80.700  1.00  0.00           O
ATOM   3914  C   SER A 240      64.285  60.961  82.850  1.00  0.00           C
ATOM   3915  O   SER A 240      64.626  62.021  83.349  1.00  0.00           O
ATOM   3916  N   ARG A 241      64.506  59.800  83.489  1.00  0.00           N
ATOM   3918  CA  ARG A 241      65.226  59.781  84.750  1.00  0.00           C
ATOM   3920  CB  ARG A 241      65.086  58.432  85.480  1.00  0.00           C
ATOM   3923  CG  ARG A 241      63.636  58.241  85.939  1.00  0.00           C
ATOM   3926  CD  ARG A 241      63.376  57.081  86.899  1.00  0.00           C
ATOM   3929  NE  ARG A 241      61.945  57.260  87.329  1.00  0.00           N
ATOM   3931  CZ  ARG A 241      61.635  57.910  88.439  1.00  0.00           C
ATOM   3932  NH1 ARG A 241      62.246  57.671  89.580  1.00  0.00           N
ATOM   3935  NH2 ARG A 241      60.715  58.841  88.330  1.00  0.00           N
ATOM   3938  C   ARG A 241      66.645  60.321  84.669  1.00  0.00           C
ATOM   3939  O   ARG A 241      67.056  61.070  85.540  1.00  0.00           O
ATOM   3940  N   SER A 242      67.376  60.031  83.570  1.00  0.00           N
ATOM   3942  CA  SER A 242      68.704  60.581  83.289  1.00  0.00           C
ATOM   3944  CB  SER A 242      69.326  59.971  82.000  1.00  0.00           C
ATOM   3947  OG  SER A 242      70.715  60.280  81.899  1.00  0.00           O
ATOM   3949  C   SER A 242      68.686  62.112  83.180  1.00  0.00           C
ATOM   3950  O   SER A 242      69.535  62.811  83.719  1.00  0.00           O
ATOM   3951  N   PHE A 243      67.645  62.671  82.540  1.00  0.00           N
ATOM   3953  CA  PHE A 243      67.406  64.101  82.500  1.00  0.00           C
ATOM   3955  CB  PHE A 243      66.175  64.382  81.579  1.00  0.00           C
ATOM   3958  CG  PHE A 243      65.756  65.821  81.579  1.00  0.00           C
ATOM   3959  CD1 PHE A 243      66.336  66.742  80.690  1.00  0.00           C
ATOM   3961  CE1 PHE A 243      66.055  68.110  80.809  1.00  0.00           C
ATOM   3963  CZ  PHE A 243      65.226  68.562  81.840  1.00  0.00           C
ATOM   3965  CD2 PHE A 243      64.876  66.271  82.560  1.00  0.00           C
ATOM   3967  CE2 PHE A 243      64.635  67.641  82.719  1.00  0.00           C
ATOM   3969  C   PHE A 243      67.226  64.730  83.868  1.00  0.00           C
ATOM   3970  O   PHE A 243      67.785  65.781  84.160  1.00  0.00           O
ATOM   3971  N   LEU A 244      66.465  64.111  84.780  1.00  0.00           N
ATOM   3973  CA  LEU A 244      66.315  64.641  86.119  1.00  0.00           C
ATOM   3975  CB  LEU A 244      65.175  63.941  86.880  1.00  0.00           C
ATOM   3978  CG  LEU A 244      63.776  64.091  86.259  1.00  0.00           C
ATOM   3980  CD1 LEU A 244      62.785  63.241  87.080  1.00  0.00           C
ATOM   3984  CD2 LEU A 244      63.316  65.550  86.229  1.00  0.00           C
ATOM   3988  C   LEU A 244      67.575  64.461  86.930  1.00  0.00           C
ATOM   3989  O   LEU A 244      67.835  65.212  87.880  1.00  0.00           O
ATOM   3990  N   PHE A 245      68.396  63.440  86.619  1.00  0.00           N
ATOM   3992  CA  PHE A 245      69.635  63.181  87.309  1.00  0.00           C
ATOM   3994  CB  PHE A 245      70.096  61.711  87.099  1.00  0.00           C
ATOM   3997  CG  PHE A 245      69.416  60.730  88.029  1.00  0.00           C
ATOM   3998  CD1 PHE A 245      69.586  60.870  89.419  1.00  0.00           C
ATOM   4000  CE1 PHE A 245      68.885  60.051  90.310  1.00  0.00           C
ATOM   4002  CZ  PHE A 245      68.025  59.061  89.839  1.00  0.00           C
ATOM   4004  CD2 PHE A 245      68.635  59.660  87.570  1.00  0.00           C
ATOM   4006  CE2 PHE A 245      67.906  58.861  88.460  1.00  0.00           C
ATOM   4008  C   PHE A 245      70.725  64.171  86.969  1.00  0.00           C
ATOM   4009  O   PHE A 245      71.585  64.410  87.810  1.00  0.00           O
ATOM   4010  N   ASP A 246      70.666  64.841  85.809  1.00  0.00           N
ATOM   4012  CA  ASP A 246      71.486  65.980  85.480  1.00  0.00           C
ATOM   4014  CB  ASP A 246      71.395  66.201  83.939  1.00  0.00           C
ATOM   4017  CG  ASP A 246      72.076  67.451  83.439  1.00  0.00           C
ATOM   4018  OD1 ASP A 246      72.895  68.032  84.189  1.00  0.00           O
ATOM   4019  OD2 ASP A 246      71.785  67.841  82.280  1.00  0.00           O
ATOM   4020  C   ASP A 246      71.095  67.221  86.340  1.00  0.00           C
ATOM   4021  O   ASP A 246      69.976  67.712  86.200  1.00  0.00           O
ATOM   4022  N   PRO A 247      71.924  67.760  87.239  1.00  0.00           N
ATOM   4023  CD  PRO A 247      73.215  67.211  87.600  1.00  0.00           C
ATOM   4026  CA  PRO A 247      71.695  69.010  87.939  1.00  0.00           C
ATOM   4028  CB  PRO A 247      73.065  69.352  88.530  1.00  0.00           C
ATOM   4031  CG  PRO A 247      73.586  67.970  88.880  1.00  0.00           C
ATOM   4034  C   PRO A 247      71.186  70.150  87.130  1.00  0.00           C
ATOM   4035  O   PRO A 247      70.215  70.790  87.540  1.00  0.00           O
ATOM   4036  N   ALA A 248      71.835  70.441  85.989  1.00  0.00           N
ATOM   4038  CA  ALA A 248      71.535  71.571  85.149  1.00  0.00           C
ATOM   4040  CB  ALA A 248      72.535  71.531  83.999  1.00  0.00           C
ATOM   4044  C   ALA A 248      70.125  71.531  84.599  1.00  0.00           C
ATOM   4045  O   ALA A 248      69.354  72.491  84.669  1.00  0.00           O
ATOM   4046  N   SER A 249      69.755  70.330  84.119  1.00  0.00           N
ATOM   4048  CA  SER A 249      68.415  69.951  83.729  1.00  0.00           C
ATOM   4050  CB  SER A 249      68.495  68.550  83.110  1.00  0.00           C
ATOM   4053  OG  SER A 249      69.195  68.581  81.860  1.00  0.00           O
ATOM   4055  C   SER A 249      67.366  69.971  84.829  1.00  0.00           C
ATOM   4056  O   SER A 249      66.285  70.521  84.660  1.00  0.00           O
ATOM   4057  N   ASN A 250      67.665  69.410  86.020  1.00  0.00           N
ATOM   4059  CA  ASN A 250      66.785  69.430  87.189  1.00  0.00           C
ATOM   4061  CB  ASN A 250      67.454  68.581  88.309  1.00  0.00           C
ATOM   4064  CG  ASN A 250      66.486  68.172  89.419  1.00  0.00           C
ATOM   4065  OD1 ASN A 250      66.325  68.861  90.429  1.00  0.00           O
ATOM   4066  ND2 ASN A 250      65.924  66.961  89.270  1.00  0.00           N
ATOM   4069  C   ASN A 250      66.486  70.831  87.710  1.00  0.00           C
ATOM   4070  O   ASN A 250      65.366  71.201  88.069  1.00  0.00           O
ATOM   4071  N   ILE A 251      67.535  71.660  87.770  1.00  0.00           N
ATOM   4073  CA  ILE A 251      67.485  73.071  88.100  1.00  0.00           C
ATOM   4075  CB  ILE A 251      68.875  73.632  88.380  1.00  0.00           C
ATOM   4077  CG2 ILE A 251      68.836  75.161  88.600  1.00  0.00           C
ATOM   4081  CG1 ILE A 251      69.465  72.910  89.609  1.00  0.00           C
ATOM   4084  CD  ILE A 251      70.955  73.191  89.820  1.00  0.00           C
ATOM   4088  C   ILE A 251      66.705  73.900  87.099  1.00  0.00           C
ATOM   4089  O   ILE A 251      65.985  74.831  87.469  1.00  0.00           O
ATOM   4090  N   ASP A 252      66.806  73.581  85.799  1.00  0.00           N
ATOM   4092  CA  ASP A 252      65.906  74.141  84.820  1.00  0.00           C
ATOM   4094  CB  ASP A 252      66.395  73.701  83.410  1.00  0.00           C
ATOM   4097  CG  ASP A 252      65.705  74.410  82.260  1.00  0.00           C
ATOM   4098  OD1 ASP A 252      65.355  75.610  82.410  1.00  0.00           O
ATOM   4099  OD2 ASP A 252      65.585  73.800  81.180  1.00  0.00           O
ATOM   4100  C   ASP A 252      64.425  73.771  85.070  1.00  0.00           C
ATOM   4101  O   ASP A 252      63.575  74.651  85.118  1.00  0.00           O
ATOM   4102  N   THR A 253      64.085  72.471  85.280  1.00  0.00           N
ATOM   4104  CA  THR A 253      62.706  72.031  85.490  1.00  0.00           C
ATOM   4106  CB  THR A 253      62.465  70.532  85.410  1.00  0.00           C
ATOM   4108  OG1 THR A 253      63.446  69.812  86.140  1.00  0.00           O
ATOM   4110  CG2 THR A 253      62.605  70.132  83.950  1.00  0.00           C
ATOM   4114  C   THR A 253      62.006  72.491  86.749  1.00  0.00           C
ATOM   4115  O   THR A 253      60.845  72.891  86.710  1.00  0.00           O
ATOM   4116  N   GLY A 254      62.656  72.451  87.920  1.00  0.00           N
ATOM   4118  CA  GLY A 254      61.986  72.852  89.160  1.00  0.00           C
ATOM   4121  C   GLY A 254      61.875  74.352  89.270  1.00  0.00           C
ATOM   4122  O   GLY A 254      60.845  74.870  89.689  1.00  0.00           O
ATOM   4123  N   THR A 255      62.906  75.101  88.790  1.00  0.00           N
ATOM   4125  CA  THR A 255      62.815  76.561  88.610  1.00  0.00           C
ATOM   4127  CB  THR A 255      64.055  77.260  88.040  1.00  0.00           C
ATOM   4129  OG1 THR A 255      65.175  77.071  88.868  1.00  0.00           O
ATOM   4131  CG2 THR A 255      63.846  78.781  88.009  1.00  0.00           C
ATOM   4135  C   THR A 255      61.715  76.941  87.660  1.00  0.00           C
ATOM   4136  O   THR A 255      60.946  77.861  87.910  1.00  0.00           O
ATOM   4137  N   ALA A 256      61.596  76.190  86.539  1.00  0.00           N
ATOM   4139  CA  ALA A 256      60.495  76.341  85.620  1.00  0.00           C
ATOM   4141  CB  ALA A 256      60.616  75.341  84.459  1.00  0.00           C
ATOM   4145  C   ALA A 256      59.165  76.120  86.290  1.00  0.00           C
ATOM   4146  O   ALA A 256      58.275  76.951  86.189  1.00  0.00           O
ATOM   4147  N   TYR A 257      59.026  75.061  87.099  1.00  0.00           N
ATOM   4149  CA  TYR A 257      57.815  74.751  87.840  1.00  0.00           C
ATOM   4151  CB  TYR A 257      57.885  73.340  88.479  1.00  0.00           C
ATOM   4154  CG  TYR A 257      56.515  72.931  88.930  1.00  0.00           C
ATOM   4155  CD1 TYR A 257      55.506  72.720  87.969  1.00  0.00           C
ATOM   4157  CE1 TYR A 257      54.195  72.451  88.380  1.00  0.00           C
ATOM   4159  CZ  TYR A 257      53.885  72.341  89.729  1.00  0.00           C
ATOM   4160  OH  TYR A 257      52.565  72.101  90.109  1.00  0.00           O
ATOM   4162  CD2 TYR A 257      56.196  72.791  90.289  1.00  0.00           C
ATOM   4164  CE2 TYR A 257      54.896  72.480  90.690  1.00  0.00           C
ATOM   4166  C   TYR A 257      57.406  75.840  88.840  1.00  0.00           C
ATOM   4167  O   TYR A 257      56.236  76.221  88.950  1.00  0.00           O
ATOM   4168  N   LEU A 258      58.366  76.462  89.549  1.00  0.00           N
ATOM   4170  CA  LEU A 258      58.135  77.650  90.350  1.00  0.00           C
ATOM   4172  CB  LEU A 258      59.455  78.061  91.049  1.00  0.00           C
ATOM   4175  CG  LEU A 258      59.946  77.011  92.059  1.00  0.00           C
ATOM   4177  CD1 LEU A 258      61.425  77.242  92.430  1.00  0.00           C
ATOM   4181  CD2 LEU A 258      59.015  76.992  93.279  1.00  0.00           C
ATOM   4185  C   LEU A 258      57.605  78.841  89.559  1.00  0.00           C
ATOM   4186  O   LEU A 258      56.705  79.561  89.990  1.00  0.00           O
ATOM   4187  N   ALA A 259      58.155  79.041  88.349  1.00  0.00           N
ATOM   4189  CA  ALA A 259      57.625  79.961  87.380  1.00  0.00           C
ATOM   4191  CB  ALA A 259      58.545  80.051  86.160  1.00  0.00           C
ATOM   4195  C   ALA A 259      56.226  79.631  86.919  1.00  0.00           C
ATOM   4196  O   ALA A 259      55.406  80.541  86.790  1.00  0.00           O
ATOM   4197  N   MET A 260      55.915  78.340  86.679  1.00  0.00           N
ATOM   4199  CA  MET A 260      54.576  77.891  86.390  1.00  0.00           C
ATOM   4201  CB  MET A 260      54.455  76.341  86.180  1.00  0.00           C
ATOM   4204  CG  MET A 260      55.436  75.650  85.200  1.00  0.00           C
ATOM   4207  SD  MET A 260      55.366  76.091  83.460  1.00  0.00           S
ATOM   4208  CE  MET A 260      53.965  74.971  83.169  1.00  0.00           C
ATOM   4212  C   MET A 260      53.596  78.242  87.509  1.00  0.00           C
ATOM   4213  O   MET A 260      52.586  78.900  87.299  1.00  0.00           O
ATOM   4214  N   LEU A 261      53.956  77.870  88.750  1.00  0.00           N
ATOM   4216  CA  LEU A 261      53.116  78.032  89.910  1.00  0.00           C
ATOM   4218  CB  LEU A 261      53.815  77.410  91.130  1.00  0.00           C
ATOM   4221  CG  LEU A 261      53.866  75.882  91.210  1.00  0.00           C
ATOM   4223  CD1 LEU A 261      54.715  75.501  92.430  1.00  0.00           C
ATOM   4227  CD2 LEU A 261      52.476  75.260  91.350  1.00  0.00           C
ATOM   4231  C   LEU A 261      52.706  79.462  90.200  1.00  0.00           C
ATOM   4232  O   LEU A 261      51.515  79.701  90.389  1.00  0.00           O
ATOM   4233  N   ASN A 262      53.626  80.461  90.170  1.00  0.00           N
ATOM   4235  CA  ASN A 262      53.225  81.861  90.299  1.00  0.00           C
ATOM   4237  CB  ASN A 262      54.496  82.781  90.320  1.00  0.00           C
ATOM   4240  CG  ASN A 262      54.245  84.300  90.289  1.00  0.00           C
ATOM   4241  OD1 ASN A 262      53.146  84.841  90.229  1.00  0.00           O
ATOM   4242  ND2 ASN A 262      55.346  85.080  90.320  1.00  0.00           N
ATOM   4245  C   ASN A 262      52.285  82.311  89.189  1.00  0.00           C
ATOM   4246  O   ASN A 262      51.255  82.932  89.419  1.00  0.00           O
ATOM   4247  N   ASN A 263      52.625  82.021  87.939  1.00  0.00           N
ATOM   4249  CA  ASN A 263      52.035  82.751  86.840  1.00  0.00           C
ATOM   4251  CB  ASN A 263      52.835  82.440  85.579  1.00  0.00           C
ATOM   4254  CG  ASN A 263      54.215  83.072  85.540  1.00  0.00           C
ATOM   4255  OD1 ASN A 263      54.846  83.641  86.439  1.00  0.00           O
ATOM   4256  ND2 ASN A 263      54.755  82.951  84.310  1.00  0.00           N
ATOM   4259  C   ASN A 263      50.576  82.431  86.530  1.00  0.00           C
ATOM   4260  O   ASN A 263      49.825  83.311  86.130  1.00  0.00           O
ATOM   4261  N   VAL A 264      50.195  81.141  86.649  1.00  0.00           N
ATOM   4263  CA  VAL A 264      48.875  80.641  86.270  1.00  0.00           C
ATOM   4265  CB  VAL A 264      48.945  79.581  85.160  1.00  0.00           C
ATOM   4267  CG1 VAL A 264      49.995  78.501  85.420  1.00  0.00           C
ATOM   4271  CG2 VAL A 264      47.586  78.900  84.900  1.00  0.00           C
ATOM   4275  C   VAL A 264      48.155  80.121  87.490  1.00  0.00           C
ATOM   4276  O   VAL A 264      47.186  80.690  87.950  1.00  0.00           O
ATOM   4277  N   TYR A 265      48.626  79.001  88.069  1.00  0.00           N
ATOM   4279  CA  TYR A 265      47.965  78.271  89.130  1.00  0.00           C
ATOM   4281  CB  TYR A 265      48.885  77.101  89.559  1.00  0.00           C
ATOM   4284  CG  TYR A 265      49.096  75.980  88.579  1.00  0.00           C
ATOM   4285  CD1 TYR A 265      48.025  75.150  88.219  1.00  0.00           C
ATOM   4287  CE1 TYR A 265      48.246  73.980  87.490  1.00  0.00           C
ATOM   4289  CZ  TYR A 265      49.545  73.620  87.130  1.00  0.00           C
ATOM   4290  OH  TYR A 265      49.766  72.480  86.329  1.00  0.00           O
ATOM   4292  CD2 TYR A 265      50.396  75.610  88.200  1.00  0.00           C
ATOM   4294  CE2 TYR A 265      50.625  74.422  87.509  1.00  0.00           C
ATOM   4296  C   TYR A 265      47.726  79.120  90.369  1.00  0.00           C
ATOM   4297  O   TYR A 265      46.695  79.062  91.049  1.00  0.00           O
ATOM   4298  N   LEU A 266      48.715  79.951  90.690  1.00  0.00           N
ATOM   4300  CA  LEU A 266      48.696  80.861  91.800  1.00  0.00           C
ATOM   4302  CB  LEU A 266      49.735  80.480  92.880  1.00  0.00           C
ATOM   4305  CG  LEU A 266      49.566  79.062  93.479  1.00  0.00           C
ATOM   4307  CD1 LEU A 266      50.276  77.951  92.719  1.00  0.00           C
ATOM   4311  CD2 LEU A 266      50.195  79.080  94.850  1.00  0.00           C
ATOM   4315  C   LEU A 266      48.925  82.261  91.280  1.00  0.00           C
ATOM   4316  O   LEU A 266      49.595  83.072  91.919  1.00  0.00           O
ATOM   4317  N   GLY A 267      48.376  82.580  90.100  1.00  0.00           N
ATOM   4319  CA  GLY A 267      48.425  83.922  89.520  1.00  0.00           C
ATOM   4322  C   GLY A 267      47.355  84.771  90.100  1.00  0.00           C
ATOM   4323  O   GLY A 267      47.516  85.970  90.280  1.00  0.00           O
ATOM   4324  N   GLY A 268      46.236  84.111  90.469  1.00  0.00           N
ATOM   4326  CA  GLY A 268      44.965  84.701  90.929  1.00  0.00           C
ATOM   4329  C   GLY A 268      44.946  85.141  92.360  1.00  0.00           C
ATOM   4330  O   GLY A 268      43.976  85.712  92.850  1.00  0.00           O
ATOM   4331  N   ILE A 269      46.045  84.861  93.079  1.00  0.00           N
ATOM   4333  CA  ILE A 269      46.336  85.501  94.340  1.00  0.00           C
ATOM   4335  CB  ILE A 269      47.186  84.631  95.249  1.00  0.00           C
ATOM   4337  CG2 ILE A 269      48.545  84.341  94.599  1.00  0.00           C
ATOM   4341  CG1 ILE A 269      47.376  85.230  96.649  1.00  0.00           C
ATOM   4344  CD  ILE A 269      48.076  84.230  97.570  1.00  0.00           C
ATOM   4348  C   ILE A 269      46.996  86.841  94.039  1.00  0.00           C
ATOM   4349  O   ILE A 269      47.955  86.940  93.270  1.00  0.00           O
ATOM   4350  N   ASP A 270      46.416  87.921  94.570  1.00  0.00           N
ATOM   4352  CA  ASP A 270      46.835  89.271  94.270  1.00  0.00           C
ATOM   4354  CB  ASP A 270      45.765  90.242  94.790  1.00  0.00           C
ATOM   4357  CG  ASP A 270      44.486  90.161  93.979  1.00  0.00           C
ATOM   4358  OD1 ASP A 270      44.465  89.580  92.859  1.00  0.00           O
ATOM   4359  OD2 ASP A 270      43.485  90.741  94.480  1.00  0.00           O
ATOM   4360  C   ASP A 270      48.205  89.641  94.839  1.00  0.00           C
ATOM   4361  O   ASP A 270      49.026  90.271  94.179  1.00  0.00           O
ATOM   4362  N   ASN A 271      48.496  89.251  96.100  1.00  0.00           N
ATOM   4364  CA  ASN A 271      49.646  89.781  96.819  1.00  0.00           C
ATOM   4366  CB  ASN A 271      49.286  89.971  98.309  1.00  0.00           C
ATOM   4369  CG  ASN A 271      50.326  90.681  99.200  1.00  0.00           C
ATOM   4370  OD1 ASN A 271      51.535  90.451  99.130  1.00  0.00           O
ATOM   4371  ND2 ASN A 271      49.855  91.611 100.060  1.00  0.00           N
ATOM   4374  C   ASN A 271      50.936  88.980  96.600  1.00  0.00           C
ATOM   4375  O   ASN A 271      50.965  87.771  96.859  1.00  0.00           O
ATOM   4376  N   PRO A 272      52.056  89.602  96.210  1.00  0.00           N
ATOM   4377  CD  PRO A 272      52.056  90.901  95.529  1.00  0.00           C
ATOM   4380  CA  PRO A 272      53.285  88.861  95.919  1.00  0.00           C
ATOM   4382  CB  PRO A 272      54.215  89.910  95.320  1.00  0.00           C
ATOM   4385  CG  PRO A 272      53.246  90.830  94.570  1.00  0.00           C
ATOM   4388  C   PRO A 272      53.936  88.181  97.110  1.00  0.00           C
ATOM   4389  O   PRO A 272      54.605  87.160  96.970  1.00  0.00           O
ATOM   4390  N   THR A 273      53.815  88.730  98.309  1.00  0.00           N
ATOM   4392  CA  THR A 273      54.306  88.050  99.490  1.00  0.00           C
ATOM   4394  CB  THR A 273      54.275  88.962 100.700  1.00  0.00           C
ATOM   4396  OG1 THR A 273      54.886  90.212 100.420  1.00  0.00           O
ATOM   4398  CG2 THR A 273      55.035  88.301 101.859  1.00  0.00           C
ATOM   4402  C   THR A 273      53.505  86.781  99.770  1.00  0.00           C
ATOM   4403  O   THR A 273      54.046  85.712 100.030  1.00  0.00           O
ATOM   4404  N   SER A 274      52.155  86.900  99.689  1.00  0.00           N
ATOM   4406  CA  SER A 274      51.196  85.821  99.860  1.00  0.00           C
ATOM   4408  CB  SER A 274      49.725  86.321  99.799  1.00  0.00           C
ATOM   4411  OG  SER A 274      49.535  87.331 100.779  1.00  0.00           O
ATOM   4413  C   SER A 274      51.336  84.720  98.839  1.00  0.00           C
ATOM   4414  O   SER A 274      51.255  83.541  99.179  1.00  0.00           O
ATOM   4415  N   ARG A 275      51.546  85.111  97.560  1.00  0.00           N
ATOM   4417  CA  ARG A 275      51.665  84.191  96.450  1.00  0.00           C
ATOM   4419  CB  ARG A 275      51.786  84.921  95.089  1.00  0.00           C
ATOM   4422  CG  ARG A 275      53.186  85.271  94.559  1.00  0.00           C
ATOM   4425  CD  ARG A 275      53.176  85.771  93.120  1.00  0.00           C
ATOM   4428  NE  ARG A 275      52.355  87.021  93.040  1.00  0.00           N
ATOM   4430  CZ  ARG A 275      51.115  87.121  92.560  1.00  0.00           C
ATOM   4431  NH1 ARG A 275      50.445  86.160  91.969  1.00  0.00           N
ATOM   4434  NH2 ARG A 275      50.536  88.301  92.549  1.00  0.00           N
ATOM   4437  C   ARG A 275      52.835  83.271  96.630  1.00  0.00           C
ATOM   4438  O   ARG A 275      52.745  82.090  96.350  1.00  0.00           O
ATOM   4439  N   ARG A 276      53.965  83.800  97.110  1.00  0.00           N
ATOM   4441  CA  ARG A 276      55.166  83.041  97.339  1.00  0.00           C
ATOM   4443  CB  ARG A 276      56.266  84.040  97.729  1.00  0.00           C
ATOM   4446  CG  ARG A 276      57.645  83.401  97.950  1.00  0.00           C
ATOM   4449  CD  ARG A 276      58.766  84.440  98.010  1.00  0.00           C
ATOM   4452  NE  ARG A 276      58.345  85.461  99.020  1.00  0.00           N
ATOM   4454  CZ  ARG A 276      58.306  85.191 100.329  1.00  0.00           C
ATOM   4455  NH1 ARG A 276      58.806  84.111 100.889  1.00  0.00           N
ATOM   4458  NH2 ARG A 276      57.826  86.091 101.160  1.00  0.00           N
ATOM   4461  C   ARG A 276      54.995  81.951  98.389  1.00  0.00           C
ATOM   4462  O   ARG A 276      55.385  80.801  98.179  1.00  0.00           O
ATOM   4463  N   TYR A 277      54.326  82.242  99.520  1.00  0.00           N
ATOM   4465  CA  TYR A 277      54.015  81.221 100.529  1.00  0.00           C
ATOM   4467  CB  TYR A 277      53.236  81.811 101.740  1.00  0.00           C
ATOM   4470  CG  TYR A 277      54.006  82.910 102.400  1.00  0.00           C
ATOM   4471  CD1 TYR A 277      55.335  82.730 102.789  1.00  0.00           C
ATOM   4473  CE1 TYR A 277      56.035  83.751 103.449  1.00  0.00           C
ATOM   4475  CZ  TYR A 277      55.396  84.960 103.750  1.00  0.00           C
ATOM   4476  OH  TYR A 277      56.055  85.980 104.470  1.00  0.00           O
ATOM   4478  CD2 TYR A 277      53.386  84.132 102.680  1.00  0.00           C
ATOM   4480  CE2 TYR A 277      54.076  85.141 103.360  1.00  0.00           C
ATOM   4482  C   TYR A 277      53.166  80.102  99.990  1.00  0.00           C
ATOM   4483  O   TYR A 277      53.376  78.922 100.280  1.00  0.00           O
ATOM   4484  N   ALA A 278      52.186  80.461  99.160  1.00  0.00           N
ATOM   4486  CA  ALA A 278      51.436  79.532  98.380  1.00  0.00           C
ATOM   4488  CB  ALA A 278      50.245  80.312  97.829  1.00  0.00           C
ATOM   4492  C   ALA A 278      52.255  78.771  97.320  1.00  0.00           C
ATOM   4493  O   ALA A 278      52.105  77.561  97.199  1.00  0.00           O
ATOM   4494  N   VAL A 279      53.155  79.441  96.570  1.00  0.00           N
ATOM   4496  CA  VAL A 279      54.015  78.882  95.520  1.00  0.00           C
ATOM   4498  CB  VAL A 279      54.776  79.961  94.710  1.00  0.00           C
ATOM   4500  CG1 VAL A 279      56.255  80.172  95.070  1.00  0.00           C
ATOM   4504  CG2 VAL A 279      54.755  79.581  93.240  1.00  0.00           C
ATOM   4508  C   VAL A 279      54.935  77.821  96.070  1.00  0.00           C
ATOM   4509  O   VAL A 279      55.105  76.742  95.499  1.00  0.00           O
ATOM   4510  N   ILE A 280      55.525  78.091  97.250  1.00  0.00           N
ATOM   4512  CA  ILE A 280      56.336  77.160  97.999  1.00  0.00           C
ATOM   4514  CB  ILE A 280      56.875  77.870  99.240  1.00  0.00           C
ATOM   4516  CG2 ILE A 280      56.996  76.930 100.460  1.00  0.00           C
ATOM   4520  CG1 ILE A 280      58.256  78.541  98.969  1.00  0.00           C
ATOM   4523  CD  ILE A 280      58.236  79.870  98.230  1.00  0.00           C
ATOM   4527  C   ILE A 280      55.576  75.891  98.380  1.00  0.00           C
ATOM   4528  O   ILE A 280      56.005  74.771  98.139  1.00  0.00           O
ATOM   4529  N   THR A 281      54.375  76.050  98.950  1.00  0.00           N
ATOM   4531  CA  THR A 281      53.646  74.932  99.529  1.00  0.00           C
ATOM   4533  CB  THR A 281      52.565  75.431 100.469  1.00  0.00           C
ATOM   4535  OG1 THR A 281      53.186  76.201 101.490  1.00  0.00           O
ATOM   4537  CG2 THR A 281      51.826  74.300 101.180  1.00  0.00           C
ATOM   4541  C   THR A 281      53.025  74.111  98.419  1.00  0.00           C
ATOM   4542  O   THR A 281      52.835  72.910  98.529  1.00  0.00           O
ATOM   4543  N   ALA A 282      52.776  74.771  97.279  1.00  0.00           N
ATOM   4545  CA  ALA A 282      52.325  74.181  96.040  1.00  0.00           C
ATOM   4547  CB  ALA A 282      51.726  75.301  95.149  1.00  0.00           C
ATOM   4551  C   ALA A 282      53.446  73.521  95.270  1.00  0.00           C
ATOM   4552  O   ALA A 282      53.236  72.641  94.440  1.00  0.00           O
ATOM   4553  N   TYR A 283      54.696  73.911  95.529  1.00  0.00           N
ATOM   4555  CA  TYR A 283      55.826  73.191  95.019  1.00  0.00           C
ATOM   4557  CB  TYR A 283      57.136  73.991  95.289  1.00  0.00           C
ATOM   4560  CG  TYR A 283      58.275  73.340  94.570  1.00  0.00           C
ATOM   4561  CD1 TYR A 283      58.496  73.651  93.219  1.00  0.00           C
ATOM   4563  CE1 TYR A 283      59.515  73.010  92.509  1.00  0.00           C
ATOM   4565  CZ  TYR A 283      60.296  72.050  93.149  1.00  0.00           C
ATOM   4566  OH  TYR A 283      61.196  71.311  92.380  1.00  0.00           O
ATOM   4568  CD2 TYR A 283      59.096  72.410  95.210  1.00  0.00           C
ATOM   4570  CE2 TYR A 283      60.105  71.751  94.500  1.00  0.00           C
ATOM   4572  C   TYR A 283      55.876  71.782  95.600  1.00  0.00           C
ATOM   4573  O   TYR A 283      55.905  70.812  94.850  1.00  0.00           O
ATOM   4574  N   ASN A 284      55.806  71.671  96.950  1.00  0.00           N
ATOM   4576  CA  ASN A 284      55.775  70.400  97.659  1.00  0.00           C
ATOM   4578  CB  ASN A 284      56.146  70.660  99.160  1.00  0.00           C
ATOM   4581  CG  ASN A 284      56.086  69.422 100.070  1.00  0.00           C
ATOM   4582  OD1 ASN A 284      55.166  69.300 100.880  1.00  0.00           O
ATOM   4583  ND2 ASN A 284      57.076  68.521  99.949  1.00  0.00           N
ATOM   4586  C   ASN A 284      54.455  69.632  97.490  1.00  0.00           C
ATOM   4587  O   ASN A 284      54.416  68.430  97.239  1.00  0.00           O
ATOM   4588  N   GLY A 285      53.316  70.330  97.618  1.00  0.00           N
ATOM   4590  CA  GLY A 285      51.986  69.721  97.719  1.00  0.00           C
ATOM   4593  C   GLY A 285      51.115  69.831  96.499  1.00  0.00           C
ATOM   4594  O   GLY A 285      50.005  69.290  96.469  1.00  0.00           O
ATOM   4595  N   GLY A 286      51.526  70.581  95.460  1.00  0.00           N
ATOM   4597  CA  GLY A 286      50.686  70.930  94.319  1.00  0.00           C
ATOM   4600  C   GLY A 286      49.795  72.120  94.559  1.00  0.00           C
ATOM   4601  O   GLY A 286      49.296  72.351  95.660  1.00  0.00           O
ATOM   4602  N   ALA A 287      49.515  72.921  93.520  1.00  0.00           N
ATOM   4604  CA  ALA A 287      48.675  74.102  93.670  1.00  0.00           C
ATOM   4606  CB  ALA A 287      48.615  74.921  92.380  1.00  0.00           C
ATOM   4610  C   ALA A 287      47.255  73.791  94.100  1.00  0.00           C
ATOM   4611  O   ALA A 287      46.646  74.492  94.910  1.00  0.00           O
ATOM   4612  N   GLY A 288      46.705  72.671  93.579  1.00  0.00           N
ATOM   4614  CA  GLY A 288      45.396  72.190  93.979  1.00  0.00           C
ATOM   4617  C   GLY A 288      45.215  71.941  95.460  1.00  0.00           C
ATOM   4618  O   GLY A 288      44.165  72.251  96.010  1.00  0.00           O
ATOM   4619  N   SER A 289      46.236  71.391  96.170  1.00  0.00           N
ATOM   4621  CA  SER A 289      46.146  71.251  97.618  1.00  0.00           C
ATOM   4623  CB  SER A 289      47.186  70.281  98.249  1.00  0.00           C
ATOM   4626  OG  SER A 289      48.526  70.751  98.120  1.00  0.00           O
ATOM   4628  C   SER A 289      46.206  72.580  98.370  1.00  0.00           C
ATOM   4629  O   SER A 289      45.465  72.801  99.330  1.00  0.00           O
ATOM   4630  N   VAL A 290      47.056  73.510  97.920  1.00  0.00           N
ATOM   4632  CA  VAL A 290      47.136  74.861  98.449  1.00  0.00           C
ATOM   4634  CB  VAL A 290      48.275  75.641  97.820  1.00  0.00           C
ATOM   4636  CG1 VAL A 290      48.326  77.090  98.340  1.00  0.00           C
ATOM   4640  CG2 VAL A 290      49.585  74.940  98.179  1.00  0.00           C
ATOM   4644  C   VAL A 290      45.845  75.660  98.299  1.00  0.00           C
ATOM   4645  O   VAL A 290      45.385  76.281  99.249  1.00  0.00           O
ATOM   4646  N   LEU A 291      45.195  75.641  97.130  1.00  0.00           N
ATOM   4648  CA  LEU A 291      43.906  76.300  96.980  1.00  0.00           C
ATOM   4650  CB  LEU A 291      43.535  76.440  95.480  1.00  0.00           C
ATOM   4653  CG  LEU A 291      44.515  77.331  94.679  1.00  0.00           C
ATOM   4655  CD1 LEU A 291      44.096  77.421  93.200  1.00  0.00           C
ATOM   4659  CD2 LEU A 291      44.646  78.751  95.249  1.00  0.00           C
ATOM   4663  C   LEU A 291      42.776  75.691  97.820  1.00  0.00           C
ATOM   4664  O   LEU A 291      41.926  76.400  98.360  1.00  0.00           O
ATOM   4665  N   ARG A 292      42.776  74.352  97.990  1.00  0.00           N
ATOM   4667  CA  ARG A 292      41.744  73.601  98.710  1.00  0.00           C
ATOM   4669  CB  ARG A 292      42.006  72.081  98.540  1.00  0.00           C
ATOM   4672  CG  ARG A 292      40.806  71.182  98.868  1.00  0.00           C
ATOM   4675  CD  ARG A 292      41.096  69.672  98.839  1.00  0.00           C
ATOM   4678  NE  ARG A 292      41.736  69.331  97.530  1.00  0.00           N
ATOM   4680  CZ  ARG A 292      42.936  68.791  97.369  1.00  0.00           C
ATOM   4681  NH1 ARG A 292      43.766  68.521  98.360  1.00  0.00           N
ATOM   4684  NH2 ARG A 292      43.396  68.440  96.189  1.00  0.00           N
ATOM   4687  C   ARG A 292      41.726  73.900 100.200  1.00  0.00           C
ATOM   4688  O   ARG A 292      40.745  73.632 100.900  1.00  0.00           O
ATOM   4689  N   VAL A 293      42.815  74.492 100.730  1.00  0.00           N
ATOM   4691  CA  VAL A 293      42.906  74.891 102.130  1.00  0.00           C
ATOM   4693  CB  VAL A 293      44.366  75.141 102.519  1.00  0.00           C
ATOM   4695  CG1 VAL A 293      44.805  76.602 102.350  1.00  0.00           C
ATOM   4699  CG2 VAL A 293      44.566  74.751 103.979  1.00  0.00           C
ATOM   4703  C   VAL A 293      42.006  76.081 102.420  1.00  0.00           C
ATOM   4704  O   VAL A 293      41.625  76.281 103.570  1.00  0.00           O
ATOM   4705  N   PHE A 294      41.625  76.831 101.368  1.00  0.00           N
ATOM   4707  CA  PHE A 294      40.716  77.962 101.439  1.00  0.00           C
ATOM   4709  CB  PHE A 294      41.255  79.150 100.609  1.00  0.00           C
ATOM   4712  CG  PHE A 294      42.635  79.521 101.040  1.00  0.00           C
ATOM   4713  CD1 PHE A 294      42.826  80.220 102.239  1.00  0.00           C
ATOM   4715  CE1 PHE A 294      44.105  80.561 102.670  1.00  0.00           C
ATOM   4717  CZ  PHE A 294      45.215  80.191 101.910  1.00  0.00           C
ATOM   4719  CD2 PHE A 294      43.755  79.182 100.259  1.00  0.00           C
ATOM   4721  CE2 PHE A 294      45.046  79.501 100.700  1.00  0.00           C
ATOM   4723  C   PHE A 294      39.346  77.620 100.870  1.00  0.00           C
ATOM   4724  O   PHE A 294      38.326  77.921 101.479  1.00  0.00           O
ATOM   4725  N   SER A 295      39.256  76.980  99.689  1.00  0.00           N
ATOM   4727  CA  SER A 295      37.956  76.631  99.149  1.00  0.00           C
ATOM   4729  CB  SER A 295      37.175  77.841  98.549  1.00  0.00           C
ATOM   4732  OG  SER A 295      35.846  77.521  98.109  1.00  0.00           O
ATOM   4734  C   SER A 295      38.156  75.581  98.080  1.00  0.00           C
ATOM   4735  O   SER A 295      39.225  75.431  97.490  1.00  0.00           O
ATOM   4736  N   ASN A 296      37.116  74.800  97.780  1.00  0.00           N
ATOM   4738  CA  ASN A 296      37.146  73.811  96.719  1.00  0.00           C
ATOM   4740  CB  ASN A 296      35.946  72.870  96.900  1.00  0.00           C
ATOM   4743  CG  ASN A 296      36.195  71.971  98.109  1.00  0.00           C
ATOM   4744  OD1 ASN A 296      37.256  71.992  98.740  1.00  0.00           O
ATOM   4745  ND2 ASN A 296      35.206  71.120  98.449  1.00  0.00           N
ATOM   4748  C   ASN A 296      37.105  74.430  95.329  1.00  0.00           C
ATOM   4749  O   ASN A 296      37.625  73.882  94.360  1.00  0.00           O
ATOM   4750  N   ASP A 297      36.495  75.610  95.210  1.00  0.00           N
ATOM   4752  CA  ASP A 297      36.495  76.400  94.009  1.00  0.00           C
ATOM   4754  CB  ASP A 297      35.215  77.281  93.969  1.00  0.00           C
ATOM   4757  CG  ASP A 297      34.965  78.061  92.689  1.00  0.00           C
ATOM   4758  OD1 ASP A 297      35.745  77.931  91.700  1.00  0.00           O
ATOM   4759  OD2 ASP A 297      33.956  78.822  92.680  1.00  0.00           O
ATOM   4760  C   ASP A 297      37.756  77.230  94.030  1.00  0.00           C
ATOM   4761  O   ASP A 297      38.045  77.951  94.990  1.00  0.00           O
ATOM   4762  N   LYS A 298      38.565  77.141  92.960  1.00  0.00           N
ATOM   4764  CA  LYS A 298      39.806  77.881  92.820  1.00  0.00           C
ATOM   4766  CB  LYS A 298      40.456  77.572  91.450  1.00  0.00           C
ATOM   4769  CG  LYS A 298      39.655  78.001  90.210  1.00  0.00           C
ATOM   4772  CD  LYS A 298      39.976  79.421  89.689  1.00  0.00           C
ATOM   4775  CE  LYS A 298      39.245  79.771  88.400  1.00  0.00           C
ATOM   4778  NZ  LYS A 298      39.926  79.120  87.280  1.00  0.00           N
ATOM   4782  C   LYS A 298      39.625  79.371  92.969  1.00  0.00           C
ATOM   4783  O   LYS A 298      40.486  80.061  93.510  1.00  0.00           O
ATOM   4784  N   ILE A 299      38.495  79.921  92.469  1.00  0.00           N
ATOM   4786  CA  ILE A 299      38.335  81.361  92.380  1.00  0.00           C
ATOM   4788  CB  ILE A 299      37.385  81.811  91.270  1.00  0.00           C
ATOM   4790  CG2 ILE A 299      35.925  81.451  91.570  1.00  0.00           C
ATOM   4794  CG1 ILE A 299      37.546  83.330  91.020  1.00  0.00           C
ATOM   4797  CD  ILE A 299      36.896  83.800  89.710  1.00  0.00           C
ATOM   4801  C   ILE A 299      37.936  81.870  93.729  1.00  0.00           C
ATOM   4802  O   ILE A 299      38.446  82.882  94.200  1.00  0.00           O
ATOM   4803  N   GLN A 300      37.096  81.111  94.469  1.00  0.00           N
ATOM   4805  CA  GLN A 300      36.826  81.361  95.860  1.00  0.00           C
ATOM   4807  CB  GLN A 300      35.785  80.352  96.390  1.00  0.00           C
ATOM   4810  CG  GLN A 300      34.406  80.480  95.720  1.00  0.00           C
ATOM   4813  CD  GLN A 300      33.746  81.811  96.079  1.00  0.00           C
ATOM   4814  OE1 GLN A 300      33.866  82.320  97.199  1.00  0.00           O
ATOM   4815  NE2 GLN A 300      32.965  82.370  95.130  1.00  0.00           N
ATOM   4818  C   GLN A 300      38.045  81.272  96.740  1.00  0.00           C
ATOM   4819  O   GLN A 300      38.265  82.151  97.570  1.00  0.00           O
ATOM   4820  N   ALA A 301      38.906  80.251  96.539  1.00  0.00           N
ATOM   4822  CA  ALA A 301      40.146  80.140  97.270  1.00  0.00           C
ATOM   4824  CB  ALA A 301      40.886  78.891  96.760  1.00  0.00           C
ATOM   4828  C   ALA A 301      41.055  81.352  97.099  1.00  0.00           C
ATOM   4829  O   ALA A 301      41.546  81.911  98.080  1.00  0.00           O
ATOM   4830  N   ALA A 302      41.196  81.800  95.840  1.00  0.00           N
ATOM   4832  CA  ALA A 302      41.875  83.021  95.440  1.00  0.00           C
ATOM   4834  CB  ALA A 302      41.905  83.120  93.899  1.00  0.00           C
ATOM   4838  C   ALA A 302      41.285  84.291  96.029  1.00  0.00           C
ATOM   4839  O   ALA A 302      41.986  85.141  96.539  1.00  0.00           O
ATOM   4840  N   ASN A 303      39.955  84.431  96.029  1.00  0.00           N
ATOM   4842  CA  ASN A 303      39.276  85.531  96.719  1.00  0.00           C
ATOM   4844  CB  ASN A 303      37.745  85.432  96.549  1.00  0.00           C
ATOM   4847  CG  ASN A 303      37.315  85.441  95.089  1.00  0.00           C
ATOM   4848  OD1 ASN A 303      38.015  85.852  94.170  1.00  0.00           O
ATOM   4849  ND2 ASN A 303      36.065  84.960  94.839  1.00  0.00           N
ATOM   4852  C   ASN A 303      39.585  85.611  98.209  1.00  0.00           C
ATOM   4853  O   ASN A 303      39.796  86.691  98.750  1.00  0.00           O
ATOM   4854  N   ILE A 304      39.605  84.451  98.920  1.00  0.00           N
ATOM   4856  CA  ILE A 304      39.945  84.361 100.350  1.00  0.00           C
ATOM   4858  CB  ILE A 304      39.675  82.971 100.919  1.00  0.00           C
ATOM   4860  CG2 ILE A 304      40.126  82.870 102.390  1.00  0.00           C
ATOM   4864  CG1 ILE A 304      38.175  82.641 100.790  1.00  0.00           C
ATOM   4867  CD  ILE A 304      37.846  81.151 100.939  1.00  0.00           C
ATOM   4871  C   ILE A 304      41.355  84.831 100.650  1.00  0.00           C
ATOM   4872  O   ILE A 304      41.556  85.690 101.499  1.00  0.00           O
ATOM   4873  N   ILE A 305      42.365  84.400  99.879  1.00  0.00           N
ATOM   4875  CA  ILE A 305      43.745  84.870 100.009  1.00  0.00           C
ATOM   4877  CB  ILE A 305      44.766  83.980  99.300  1.00  0.00           C
ATOM   4879  CG2 ILE A 305      44.886  82.720 100.149  1.00  0.00           C
ATOM   4883  CG1 ILE A 305      44.366  83.660  97.840  1.00  0.00           C
ATOM   4886  CD  ILE A 305      45.026  82.410  97.239  1.00  0.00           C
ATOM   4890  C   ILE A 305      43.945  86.321  99.630  1.00  0.00           C
ATOM   4891  O   ILE A 305      44.976  86.940  99.910  1.00  0.00           O
ATOM   4892  N   ASN A 306      42.925  86.921  98.999  1.00  0.00           N
ATOM   4894  CA  ASN A 306      42.885  88.330  98.710  1.00  0.00           C
ATOM   4896  CB  ASN A 306      42.325  88.570  97.279  1.00  0.00           C
ATOM   4899  CG  ASN A 306      43.246  87.910  96.240  1.00  0.00           C
ATOM   4900  OD1 ASN A 306      44.426  87.641  96.490  1.00  0.00           O
ATOM   4901  ND2 ASN A 306      42.706  87.661  95.019  1.00  0.00           N
ATOM   4904  C   ASN A 306      42.126  89.120  99.779  1.00  0.00           C
ATOM   4905  O   ASN A 306      42.066  90.361  99.729  1.00  0.00           O
ATOM   4906  N   THR A 307      41.585  88.470 100.840  1.00  0.00           N
ATOM   4908  CA  THR A 307      40.985  89.151 101.990  1.00  0.00           C
ATOM   4910  CB  THR A 307      39.756  88.421 102.600  1.00  0.00           C
ATOM   4912  OG1 THR A 307      40.096  87.242 103.299  1.00  0.00           O
ATOM   4914  CG2 THR A 307      38.746  88.001 101.530  1.00  0.00           C
ATOM   4918  C   THR A 307      42.006  89.331 103.100  1.00  0.00           C
ATOM   4919  O   THR A 307      41.835  90.131 104.020  1.00  0.00           O
ATOM   4920  N   MET A 308      43.146  88.651 103.010  1.00  0.00           N
ATOM   4922  CA  MET A 308      43.965  88.361 104.160  1.00  0.00           C
ATOM   4924  CB  MET A 308      43.885  86.861 104.549  1.00  0.00           C
ATOM   4927  CG  MET A 308      44.135  85.881 103.400  1.00  0.00           C
ATOM   4930  SD  MET A 308      43.586  84.171 103.689  1.00  0.00           S
ATOM   4931  CE  MET A 308      44.616  83.922 105.149  1.00  0.00           C
ATOM   4935  C   MET A 308      45.385  88.830 103.930  1.00  0.00           C
ATOM   4936  O   MET A 308      45.795  89.182 102.820  1.00  0.00           O
ATOM   4937  N   THR A 309      46.156  88.962 105.019  1.00  0.00           N
ATOM   4939  CA  THR A 309      47.486  89.540 104.960  1.00  0.00           C
ATOM   4941  CB  THR A 309      47.906  90.382 106.170  1.00  0.00           C
ATOM   4943  OG1 THR A 309      48.176  89.651 107.360  1.00  0.00           O
ATOM   4945  CG2 THR A 309      46.835  91.431 106.479  1.00  0.00           C
ATOM   4949  C   THR A 309      48.496  88.430 104.750  1.00  0.00           C
ATOM   4950  O   THR A 309      48.205  87.281 105.079  1.00  0.00           O
ATOM   4951  N   PRO A 310      49.696  88.690 104.240  1.00  0.00           N
ATOM   4952  CD  PRO A 310      49.956  89.861 103.389  1.00  0.00           C
ATOM   4955  CA  PRO A 310      50.666  87.611 103.999  1.00  0.00           C
ATOM   4957  CB  PRO A 310      51.835  88.321 103.319  1.00  0.00           C
ATOM   4960  CG  PRO A 310      51.215  89.531 102.600  1.00  0.00           C
ATOM   4963  C   PRO A 310      51.105  86.851 105.249  1.00  0.00           C
ATOM   4964  O   PRO A 310      51.656  85.761 105.170  1.00  0.00           O
ATOM   4965  N   GLY A 311      50.915  87.431 106.450  1.00  0.00           N
ATOM   4967  CA  GLY A 311      51.126  86.760 107.729  1.00  0.00           C
ATOM   4970  C   GLY A 311      50.145  85.661 107.980  1.00  0.00           C
ATOM   4971  O   GLY A 311      50.546  84.580 108.400  1.00  0.00           O
ATOM   4972  N   ASP A 312      48.855  85.901 107.689  1.00  0.00           N
ATOM   4974  CA  ASP A 312      47.846  84.940 108.010  1.00  0.00           C
ATOM   4976  CB  ASP A 312      46.585  85.550 108.670  1.00  0.00           C
ATOM   4979  CG  ASP A 312      45.845  86.632 107.910  1.00  0.00           C
ATOM   4980  OD1 ASP A 312      46.445  87.701 107.600  1.00  0.00           O
ATOM   4981  OD2 ASP A 312      44.616  86.462 107.749  1.00  0.00           O
ATOM   4982  C   ASP A 312      47.546  83.970 106.880  1.00  0.00           C
ATOM   4983  O   ASP A 312      47.045  82.882 107.139  1.00  0.00           O
ATOM   4984  N   VAL A 313      47.976  84.251 105.609  1.00  0.00           N
ATOM   4986  CA  VAL A 313      48.166  83.141 104.669  1.00  0.00           C
ATOM   4988  CB  VAL A 313      48.376  83.461 103.190  1.00  0.00           C
ATOM   4990  CG1 VAL A 313      47.295  84.421 102.680  1.00  0.00           C
ATOM   4994  CG2 VAL A 313      49.766  84.001 102.850  1.00  0.00           C
ATOM   4998  C   VAL A 313      49.256  82.191 105.118  1.00  0.00           C
ATOM   4999  O   VAL A 313      49.085  80.980 105.130  1.00  0.00           O
ATOM   5000  N   TYR A 314      50.415  82.720 105.600  1.00  0.00           N
ATOM   5002  CA  TYR A 314      51.515  81.921 106.110  1.00  0.00           C
ATOM   5004  CB  TYR A 314      52.756  82.831 106.430  1.00  0.00           C
ATOM   5007  CG  TYR A 314      53.895  82.061 107.049  1.00  0.00           C
ATOM   5008  CD1 TYR A 314      54.986  81.620 106.280  1.00  0.00           C
ATOM   5010  CE1 TYR A 314      55.996  80.830 106.850  1.00  0.00           C
ATOM   5012  CZ  TYR A 314      55.896  80.432 108.179  1.00  0.00           C
ATOM   5013  OH  TYR A 314      56.835  79.590 108.790  1.00  0.00           O
ATOM   5015  CD2 TYR A 314      53.866  81.730 108.419  1.00  0.00           C
ATOM   5017  CE2 TYR A 314      54.846  80.891 108.969  1.00  0.00           C
ATOM   5019  C   TYR A 314      51.086  81.081 107.299  1.00  0.00           C
ATOM   5020  O   TYR A 314      51.436  79.901 107.410  1.00  0.00           O
ATOM   5021  N   GLN A 315      50.296  81.691 108.200  1.00  0.00           N
ATOM   5023  CA  GLN A 315      49.646  81.041 109.310  1.00  0.00           C
ATOM   5025  CB  GLN A 315      48.965  82.141 110.159  1.00  0.00           C
ATOM   5028  CG  GLN A 315      48.465  81.760 111.570  1.00  0.00           C
ATOM   5031  CD  GLN A 315      47.225  80.881 111.520  1.00  0.00           C
ATOM   5032  OE1 GLN A 315      46.166  81.210 110.979  1.00  0.00           O
ATOM   5033  NE2 GLN A 315      47.346  79.680 112.099  1.00  0.00           N
ATOM   5036  C   GLN A 315      48.666  79.961 108.850  1.00  0.00           C
ATOM   5037  O   GLN A 315      48.796  78.811 109.279  1.00  0.00           O
ATOM   5038  N   THR A 316      47.745  80.261 107.889  1.00  0.00           N
ATOM   5040  CA  THR A 316      46.806  79.300 107.309  1.00  0.00           C
ATOM   5042  CB  THR A 316      45.826  79.891 106.280  1.00  0.00           C
ATOM   5044  OG1 THR A 316      45.016  80.901 106.859  1.00  0.00           O
ATOM   5046  CG2 THR A 316      44.846  78.830 105.760  1.00  0.00           C
ATOM   5050  C   THR A 316      47.476  78.132 106.649  1.00  0.00           C
ATOM   5051  O   THR A 316      47.116  76.992 106.900  1.00  0.00           O
ATOM   5052  N   LEU A 317      48.516  78.351 105.819  1.00  0.00           N
ATOM   5054  CA  LEU A 317      49.296  77.281 105.229  1.00  0.00           C
ATOM   5056  CB  LEU A 317      50.116  77.760 104.009  1.00  0.00           C
ATOM   5059  CG  LEU A 317      49.296  77.970 102.710  1.00  0.00           C
ATOM   5061  CD1 LEU A 317      48.465  79.260 102.680  1.00  0.00           C
ATOM   5065  CD2 LEU A 317      50.215  78.001 101.499  1.00  0.00           C
ATOM   5069  C   LEU A 317      50.195  76.541 106.219  1.00  0.00           C
ATOM   5070  O   LEU A 317      50.425  75.341 106.059  1.00  0.00           O
ATOM   5071  N   THR A 318      50.715  77.201 107.279  1.00  0.00           N
ATOM   5073  CA  THR A 318      51.486  76.531 108.340  1.00  0.00           C
ATOM   5075  CB  THR A 318      52.396  77.451 109.179  1.00  0.00           C
ATOM   5077  OG1 THR A 318      53.436  78.001 108.389  1.00  0.00           O
ATOM   5079  CG2 THR A 318      53.146  76.720 110.299  1.00  0.00           C
ATOM   5083  C   THR A 318      50.625  75.730 109.310  1.00  0.00           C
ATOM   5084  O   THR A 318      51.055  74.701 109.850  1.00  0.00           O
ATOM   5085  N   THR A 319      49.345  76.141 109.540  1.00  0.00           N
ATOM   5087  CA  THR A 319      48.386  75.421 110.380  1.00  0.00           C
ATOM   5089  CB  THR A 319      47.556  76.300 111.320  1.00  0.00           C
ATOM   5091  OG1 THR A 319      47.015  75.521 112.379  1.00  0.00           O
ATOM   5093  CG2 THR A 319      46.375  77.001 110.639  1.00  0.00           C
ATOM   5097  C   THR A 319      47.476  74.451 109.639  1.00  0.00           C
ATOM   5098  O   THR A 319      47.456  73.271 109.979  1.00  0.00           O
ATOM   5099  N   ARG A 320      46.796  74.820 108.540  1.00  0.00           N
ATOM   5101  CA  ARG A 320      45.695  74.041 108.010  1.00  0.00           C
ATOM   5103  CB  ARG A 320      44.595  75.050 107.589  1.00  0.00           C
ATOM   5106  CG  ARG A 320      43.246  74.451 107.160  1.00  0.00           C
ATOM   5109  CD  ARG A 320      42.196  75.510 106.779  1.00  0.00           C
ATOM   5112  NE  ARG A 320      41.875  76.291 108.010  1.00  0.00           N
ATOM   5114  CZ  ARG A 320      40.996  75.851 108.899  1.00  0.00           C
ATOM   5115  NH1 ARG A 320      40.576  74.620 109.009  1.00  0.00           N
ATOM   5118  NH2 ARG A 320      40.546  76.681 109.809  1.00  0.00           N
ATOM   5121  C   ARG A 320      46.035  73.160 106.810  1.00  0.00           C
ATOM   5122  O   ARG A 320      45.215  72.351 106.399  1.00  0.00           O
ATOM   5123  N   HIS A 321      47.246  73.242 106.199  1.00  0.00           N
ATOM   5125  CA  HIS A 321      47.565  72.401 105.060  1.00  0.00           C
ATOM   5127  CB  HIS A 321      48.895  72.771 104.359  1.00  0.00           C
ATOM   5130  ND1 HIS A 321      49.205  70.940 102.670  1.00  0.00           N
ATOM   5131  CG  HIS A 321      48.936  72.271 102.940  1.00  0.00           C
ATOM   5132  CE1 HIS A 321      49.105  70.821 101.359  1.00  0.00           C
ATOM   5134  NE2 HIS A 321      48.806  72.001 100.770  1.00  0.00           N
ATOM   5136  CD2 HIS A 321      48.706  72.941 101.770  1.00  0.00           C
ATOM   5138  C   HIS A 321      47.535  70.891 105.429  1.00  0.00           C
ATOM   5139  O   HIS A 321      48.095  70.501 106.460  1.00  0.00           O
ATOM   5140  N   PRO A 322      46.856  70.041 104.669  1.00  0.00           N
ATOM   5141  CD  PRO A 322      45.816  70.501 103.729  1.00  0.00           C
ATOM   5144  CA  PRO A 322      46.646  68.632 105.019  1.00  0.00           C
ATOM   5146  CB  PRO A 322      45.855  68.141 103.810  1.00  0.00           C
ATOM   5149  CG  PRO A 322      44.906  69.300 103.510  1.00  0.00           C
ATOM   5152  C   PRO A 322      47.866  67.741 105.240  1.00  0.00           C
ATOM   5153  O   PRO A 322      47.846  66.871 106.110  1.00  0.00           O
ATOM   5154  N   SER A 323      48.936  67.921 104.450  1.00  0.00           N
ATOM   5156  CA  SER A 323      50.145  67.132 104.590  1.00  0.00           C
ATOM   5158  CB  SER A 323      50.936  67.090 103.249  1.00  0.00           C
ATOM   5161  OG  SER A 323      52.225  66.480 103.349  1.00  0.00           O
ATOM   5163  C   SER A 323      50.996  67.650 105.720  1.00  0.00           C
ATOM   5164  O   SER A 323      51.255  68.830 105.809  1.00  0.00           O
ATOM   5165  N   ALA A 324      51.476  66.811 106.660  1.00  0.00           N
ATOM   5167  CA  ALA A 324      52.365  67.230 107.719  1.00  0.00           C
ATOM   5169  CB  ALA A 324      52.715  66.021 108.589  1.00  0.00           C
ATOM   5173  C   ALA A 324      53.666  67.830 107.220  1.00  0.00           C
ATOM   5174  O   ALA A 324      54.186  68.800 107.770  1.00  0.00           O
ATOM   5175  N   GLU A 325      54.226  67.230 106.140  1.00  0.00           N
ATOM   5177  CA  GLU A 325      55.455  67.671 105.520  1.00  0.00           C
ATOM   5179  CB  GLU A 325      55.845  66.671 104.410  1.00  0.00           C
ATOM   5182  CG  GLU A 325      57.045  67.090 103.510  1.00  0.00           C
ATOM   5185  CD  GLU A 325      57.365  65.980 102.530  1.00  0.00           C
ATOM   5186  OE1 GLU A 325      56.495  65.641 101.679  1.00  0.00           O
ATOM   5187  OE2 GLU A 325      58.465  65.370 102.659  1.00  0.00           O
ATOM   5188  C   GLU A 325      55.436  69.080 104.949  1.00  0.00           C
ATOM   5189  O   GLU A 325      56.306  69.901 105.249  1.00  0.00           O
ATOM   5190  N   SER A 326      54.375  69.430 104.200  1.00  0.00           N
ATOM   5192  CA  SER A 326      54.186  70.742 103.589  1.00  0.00           C
ATOM   5194  CB  SER A 326      52.875  70.742 102.759  1.00  0.00           C
ATOM   5197  OG  SER A 326      51.786  70.352 103.579  1.00  0.00           O
ATOM   5199  C   SER A 326      54.156  71.882 104.599  1.00  0.00           C
ATOM   5200  O   SER A 326      54.696  72.970 104.380  1.00  0.00           O
ATOM   5201  N   ARG A 327      53.545  71.650 105.770  1.00  0.00           N
ATOM   5203  CA  ARG A 327      53.605  72.561 106.910  1.00  0.00           C
ATOM   5205  CB  ARG A 327      52.875  71.922 108.100  1.00  0.00           C
ATOM   5208  CG  ARG A 327      51.465  71.510 107.700  1.00  0.00           C
ATOM   5211  CD  ARG A 327      50.556  70.971 108.820  1.00  0.00           C
ATOM   5214  NE  ARG A 327      50.616  71.800 110.070  1.00  0.00           N
ATOM   5216  CZ  ARG A 327      51.465  71.620 111.059  1.00  0.00           C
ATOM   5217  NH1 ARG A 327      52.376  70.680 111.059  1.00  0.00           N
ATOM   5220  NH2 ARG A 327      51.456  72.401 112.120  1.00  0.00           N
ATOM   5223  C   ARG A 327      54.986  72.830 107.460  1.00  0.00           C
ATOM   5224  O   ARG A 327      55.406  73.962 107.719  1.00  0.00           O
ATOM   5225  N   ARG A 328      55.736  71.751 107.670  1.00  0.00           N
ATOM   5227  CA  ARG A 328      57.105  71.800 108.069  1.00  0.00           C
ATOM   5229  CB  ARG A 328      57.586  70.361 108.319  1.00  0.00           C
ATOM   5232  CG  ARG A 328      56.936  69.711 109.559  1.00  0.00           C
ATOM   5235  CD  ARG A 328      57.276  70.330 110.919  1.00  0.00           C
ATOM   5238  NE  ARG A 328      58.706  69.991 111.199  1.00  0.00           N
ATOM   5240  CZ  ARG A 328      59.755  70.742 110.880  1.00  0.00           C
ATOM   5241  NH1 ARG A 328      59.605  71.930 110.340  1.00  0.00           N
ATOM   5244  NH2 ARG A 328      60.946  70.281 111.189  1.00  0.00           N
ATOM   5247  C   ARG A 328      57.965  72.510 107.059  1.00  0.00           C
ATOM   5248  O   ARG A 328      58.755  73.382 107.439  1.00  0.00           O
ATOM   5249  N   TYR A 329      57.726  72.221 105.779  1.00  0.00           N
ATOM   5251  CA  TYR A 329      58.366  72.741 104.610  1.00  0.00           C
ATOM   5253  CB  TYR A 329      57.745  72.011 103.400  1.00  0.00           C
ATOM   5256  CG  TYR A 329      58.415  72.341 102.110  1.00  0.00           C
ATOM   5257  CD1 TYR A 329      57.866  73.281 101.219  1.00  0.00           C
ATOM   5259  CE1 TYR A 329      58.496  73.510  99.979  1.00  0.00           C
ATOM   5261  CZ  TYR A 329      59.655  72.811  99.660  1.00  0.00           C
ATOM   5262  OH  TYR A 329      60.245  72.910  98.389  1.00  0.00           O
ATOM   5264  CD2 TYR A 329      59.566  71.641 101.760  1.00  0.00           C
ATOM   5266  CE2 TYR A 329      60.195  71.891 100.550  1.00  0.00           C
ATOM   5268  C   TYR A 329      58.265  74.260 104.480  1.00  0.00           C
ATOM   5269  O   TYR A 329      59.265  74.921 104.219  1.00  0.00           O
ATOM   5270  N   LEU A 330      57.085  74.882 104.720  1.00  0.00           N
ATOM   5272  CA  LEU A 330      56.926  76.322 104.549  1.00  0.00           C
ATOM   5274  CB  LEU A 330      55.455  76.760 104.739  1.00  0.00           C
ATOM   5277  CG  LEU A 330      55.166  78.251 104.429  1.00  0.00           C
ATOM   5279  CD1 LEU A 330      55.565  78.641 102.999  1.00  0.00           C
ATOM   5283  CD2 LEU A 330      53.696  78.601 104.660  1.00  0.00           C
ATOM   5287  C   LEU A 330      57.846  77.180 105.420  1.00  0.00           C
ATOM   5288  O   LEU A 330      58.456  78.132 104.930  1.00  0.00           O
ATOM   5289  N   TYR A 331      58.046  76.852 106.719  1.00  0.00           N
ATOM   5291  CA  TYR A 331      59.085  77.510 107.490  1.00  0.00           C
ATOM   5293  CB  TYR A 331      59.046  77.062 108.969  1.00  0.00           C
ATOM   5296  CG  TYR A 331      60.075  77.741 109.839  1.00  0.00           C
ATOM   5297  CD1 TYR A 331      61.296  77.120 110.130  1.00  0.00           C
ATOM   5299  CE1 TYR A 331      62.186  77.690 111.040  1.00  0.00           C
ATOM   5301  CZ  TYR A 331      61.856  78.911 111.649  1.00  0.00           C
ATOM   5302  OH  TYR A 331      62.656  79.421 112.670  1.00  0.00           O
ATOM   5304  CD2 TYR A 331      59.776  78.980 110.429  1.00  0.00           C
ATOM   5306  CE2 TYR A 331      60.676  79.571 111.320  1.00  0.00           C
ATOM   5308  C   TYR A 331      60.476  77.251 106.959  1.00  0.00           C
ATOM   5309  O   TYR A 331      61.285  78.172 106.859  1.00  0.00           O
ATOM   5310  N   LYS A 332      60.765  75.980 106.619  1.00  0.00           N
ATOM   5312  CA  LYS A 332      62.085  75.521 106.250  1.00  0.00           C
ATOM   5314  CB  LYS A 332      62.116  73.991 106.040  1.00  0.00           C
ATOM   5317  CG  LYS A 332      62.006  73.211 107.360  1.00  0.00           C
ATOM   5320  CD  LYS A 332      63.295  73.312 108.209  1.00  0.00           C
ATOM   5323  CE  LYS A 332      63.306  72.440 109.470  1.00  0.00           C
ATOM   5326  NZ  LYS A 332      64.535  72.671 110.270  1.00  0.00           N
ATOM   5330  C   LYS A 332      62.656  76.201 105.030  1.00  0.00           C
ATOM   5331  O   LYS A 332      63.785  76.671 105.049  1.00  0.00           O
ATOM   5332  N   VAL A 333      61.835  76.341 103.990  1.00  0.00           N
ATOM   5334  CA  VAL A 333      62.206  77.141 102.840  1.00  0.00           C
ATOM   5336  CB  VAL A 333      61.315  76.751 101.690  1.00  0.00           C
ATOM   5338  CG1 VAL A 333      59.935  77.382 101.789  1.00  0.00           C
ATOM   5342  CG2 VAL A 333      61.945  77.132 100.350  1.00  0.00           C
ATOM   5346  C   VAL A 333      62.206  78.651 103.120  1.00  0.00           C
ATOM   5347  O   VAL A 333      63.065  79.392 102.649  1.00  0.00           O
ATOM   5348  N   ASN A 334      61.226  79.182 103.890  1.00  0.00           N
ATOM   5350  CA  ASN A 334      61.096  80.601 104.149  1.00  0.00           C
ATOM   5352  CB  ASN A 334      59.686  80.891 104.739  1.00  0.00           C
ATOM   5355  CG  ASN A 334      59.396  82.382 104.799  1.00  0.00           C
ATOM   5356  OD1 ASN A 334      59.896  83.181 103.999  1.00  0.00           O
ATOM   5357  ND2 ASN A 334      58.586  82.821 105.790  1.00  0.00           N
ATOM   5360  C   ASN A 334      62.276  81.132 104.979  1.00  0.00           C
ATOM   5361  O   ASN A 334      62.815  82.211 104.720  1.00  0.00           O
ATOM   5362  N   THR A 335      62.715  80.370 106.000  1.00  0.00           N
ATOM   5364  CA  THR A 335      63.916  80.661 106.779  1.00  0.00           C
ATOM   5366  CB  THR A 335      64.006  79.861 108.090  1.00  0.00           C
ATOM   5368  OG1 THR A 335      64.925  80.471 108.999  1.00  0.00           O
ATOM   5370  CG2 THR A 335      64.416  78.401 107.899  1.00  0.00           C
ATOM   5374  C   THR A 335      65.195  80.531 105.979  1.00  0.00           C
ATOM   5375  O   THR A 335      66.075  81.391 106.040  1.00  0.00           O
ATOM   5376  N   ALA A 336      65.315  79.480 105.118  1.00  0.00           N
ATOM   5378  CA  ALA A 336      66.436  79.300 104.219  1.00  0.00           C
ATOM   5380  CB  ALA A 336      66.255  77.980 103.449  1.00  0.00           C
ATOM   5384  C   ALA A 336      66.565  80.441 103.230  1.00  0.00           C
ATOM   5385  O   ALA A 336      67.625  81.061 103.080  1.00  0.00           O
ATOM   5386  N   GLN A 337      65.455  80.840 102.589  1.00  0.00           N
ATOM   5388  CA  GLN A 337      65.486  81.870 101.570  1.00  0.00           C
ATOM   5390  CB  GLN A 337      64.205  81.841 100.679  1.00  0.00           C
ATOM   5393  CG  GLN A 337      63.025  82.751 101.059  1.00  0.00           C
ATOM   5396  CD  GLN A 337      62.015  82.861  99.900  1.00  0.00           C
ATOM   5397  OE1 GLN A 337      60.855  82.501 100.040  1.00  0.00           O
ATOM   5398  NE2 GLN A 337      62.456  83.430  98.759  1.00  0.00           N
ATOM   5401  C   GLN A 337      65.826  83.231 102.180  1.00  0.00           C
ATOM   5402  O   GLN A 337      66.526  84.011 101.560  1.00  0.00           O
ATOM   5403  N   LYS A 338      65.425  83.521 103.439  1.00  0.00           N
ATOM   5405  CA  LYS A 338      65.906  84.701 104.160  1.00  0.00           C
ATOM   5407  CB  LYS A 338      65.325  84.761 105.600  1.00  0.00           C
ATOM   5410  CG  LYS A 338      63.875  85.251 105.660  1.00  0.00           C
ATOM   5413  CD  LYS A 338      63.326  85.181 107.090  1.00  0.00           C
ATOM   5416  CE  LYS A 338      61.796  85.290 107.139  1.00  0.00           C
ATOM   5419  NZ  LYS A 338      61.325  85.382 108.540  1.00  0.00           N
ATOM   5423  C   LYS A 338      67.415  84.901 104.240  1.00  0.00           C
ATOM   5424  O   LYS A 338      67.916  86.011 104.100  1.00  0.00           O
ATOM   5425  N   SER A 339      68.196  83.821 104.440  1.00  0.00           N
ATOM   5427  CA  SER A 339      69.646  83.891 104.279  1.00  0.00           C
ATOM   5429  CB  SER A 339      70.406  82.672 104.829  1.00  0.00           C
ATOM   5432  OG  SER A 339      70.486  82.720 106.259  1.00  0.00           O
ATOM   5434  C   SER A 339      70.135  84.191 102.869  1.00  0.00           C
ATOM   5435  O   SER A 339      71.055  84.980 102.670  1.00  0.00           O
ATOM   5436  N   TYR A 340      69.506  83.581 101.830  1.00  0.00           N
ATOM   5438  CA  TYR A 340      69.925  83.702 100.440  1.00  0.00           C
ATOM   5440  CB  TYR A 340      69.285  82.571  99.599  1.00  0.00           C
ATOM   5443  CG  TYR A 340      69.876  81.221  99.910  1.00  0.00           C
ATOM   5444  CD1 TYR A 340      71.196  80.961  99.499  1.00  0.00           C
ATOM   5446  CE1 TYR A 340      71.736  79.680  99.650  1.00  0.00           C
ATOM   5448  CZ  TYR A 340      70.985  78.671 100.240  1.00  0.00           C
ATOM   5449  OH  TYR A 340      71.546  77.382 100.340  1.00  0.00           O
ATOM   5451  CD2 TYR A 340      69.116  80.181 100.469  1.00  0.00           C
ATOM   5453  CE2 TYR A 340      69.686  78.911 100.669  1.00  0.00           C
ATOM   5455  C   TYR A 340      69.635  85.050  99.779  1.00  0.00           C
ATOM   5456  O   TYR A 340      70.186  85.391  98.729  1.00  0.00           O
ATOM   5457  N   ARG A 341      68.766  85.901 100.380  1.00  0.00           N
ATOM   5459  CA  ARG A 341      68.415  87.211  99.820  1.00  0.00           C
ATOM   5461  CB  ARG A 341      67.025  87.801 100.280  1.00  0.00           C
ATOM   5464  CG  ARG A 341      65.906  86.831 100.679  1.00  0.00           C
ATOM   5467  CD  ARG A 341      64.665  87.501 101.299  1.00  0.00           C
ATOM   5470  NE  ARG A 341      63.646  86.422 101.549  1.00  0.00           N
ATOM   5472  CZ  ARG A 341      62.625  86.480 102.400  1.00  0.00           C
ATOM   5473  NH1 ARG A 341      62.446  87.510 103.190  1.00  0.00           N
ATOM   5476  NH2 ARG A 341      61.686  85.561 102.400  1.00  0.00           N
ATOM   5479  C   ARG A 341      69.455  88.261 100.200  1.00  0.00           C
ATOM   5480  O   ARG A 341      69.135  89.451 100.270  1.00  0.00           O
ATOM   5481  N   ARG A 342      70.725  87.921 100.480  1.00  0.00           N
ATOM   5483  CA  ARG A 342      71.656  88.962 100.860  1.00  0.00           C
ATOM   5485  CB  ARG A 342      71.596  89.230 102.379  1.00  0.00           C
ATOM   5488  CG  ARG A 342      72.446  90.421 102.829  1.00  0.00           C
ATOM   5491  CD  ARG A 342      72.116  91.730 102.090  1.00  0.00           C
ATOM   5494  NE  ARG A 342      73.236  92.650 102.390  1.00  0.00           N
ATOM   5496  CZ  ARG A 342      73.306  93.441 103.459  1.00  0.00           C
ATOM   5497  NH1 ARG A 342      72.336  93.541 104.359  1.00  0.00           N
ATOM   5500  NH2 ARG A 342      74.395  94.160 103.549  1.00  0.00           N
ATOM   5503  C   ARG A 342      73.035  88.681 100.310  1.00  0.00           C
ATOM   5504  O   ARG A 342      73.895  88.041 100.919  1.00  0.00           O
ATOM   5505  N   ARG A 343      73.205  89.141  99.060  1.00  0.00           N
ATOM   5507  CA  ARG A 343      74.226  88.782  98.109  1.00  0.00           C
ATOM   5509  CB  ARG A 343      73.555  88.911  96.730  1.00  0.00           C
ATOM   5512  CG  ARG A 343      73.035  90.352  96.450  1.00  0.00           C
ATOM   5515  CD  ARG A 343      72.535  90.620  95.040  1.00  0.00           C
ATOM   5518  NE  ARG A 343      73.686  90.401  94.109  1.00  0.00           N
ATOM   5520  CZ  ARG A 343      73.866  89.271  93.460  1.00  0.00           C
ATOM   5521  NH1 ARG A 343      73.025  88.271  93.600  1.00  0.00           N
ATOM   5524  NH2 ARG A 343      74.885  89.102  92.640  1.00  0.00           N
ATOM   5527  C   ARG A 343      75.476  89.701  98.050  1.00  0.00           C
ATOM   5528  OT1 ARG A 343      76.366  89.391  97.209  1.00  0.00           O
ATOM   5529  OT2 ARG A 343      75.535  90.751  98.750  1.00  0.00           O
ATOM   5530  NH3 POPEB 344      32.046  48.292  68.979  1.00  0.00           N
ATOM   5534  C12 POPEB 344      32.756  49.612  68.889  1.00  0.00           C
ATOM   5537  C11 POPEB 344      33.416  50.041  70.200  1.00  0.00           C
ATOM   5540  P   POPEB 344      34.346  52.221  71.240  1.00  0.00           P
ATOM   5541  O13 POPEB 344      35.105  51.411  72.210  1.00  0.00           O
ATOM   5542  O14 POPEB 344      33.135  52.961  71.660  1.00  0.00           O
ATOM   5543  O11 POPEB 344      35.296  53.331  70.670  1.00  0.00           O
ATOM   5544  O12 POPEB 344      33.986  51.330  69.990  1.00  0.00           O
ATOM   5545  C1  POPEB 344      36.605  53.061  70.200  1.00  0.00           C
ATOM   5548  C2  POPEB 344      36.625  53.121  68.660  1.00  0.00           C
ATOM   5550  O21 POPEB 344      37.025  51.800  68.210  1.00  0.00           O
ATOM   5551  C21 POPEB 344      36.445  51.431  67.090  1.00  0.00           C
ATOM   5552  O22 POPEB 344      35.975  52.160  66.249  1.00  0.00           O
ATOM   5553  C22 POPEB 344      36.346  49.921  67.030  1.00  0.00           C
ATOM   5556  C3  POPEB 344      37.556  54.251  68.160  1.00  0.00           C
ATOM   5559  O31 POPEB 344      37.426  54.491  66.740  1.00  0.00           O
ATOM   5560  C31 POPEB 344      38.326  53.851  66.010  1.00  0.00           C
ATOM   5561  O32 POPEB 344      39.256  53.201  66.460  1.00  0.00           O
ATOM   5562  C32 POPEB 344      37.956  54.030  64.539  1.00  0.00           C
ATOM   5565  C23 POPEB 344      35.465  49.451  65.850  1.00  0.00           C
ATOM   5568  C24 POPEB 344      35.465  47.921  65.780  1.00  0.00           C
ATOM   5571  C25 POPEB 344      34.476  47.291  64.789  1.00  0.00           C
ATOM   5574  C26 POPEB 344      34.636  47.791  63.349  1.00  0.00           C
ATOM   5577  C27 POPEB 344      33.896  46.901  62.350  1.00  0.00           C
ATOM   5580  C28 POPEB 344      34.056  47.390  60.900  1.00  0.00           C
ATOM   5583  C29 POPEB 344      33.586  46.341  59.930  1.00  0.00           C
ATOM   5585 0C21 POPEB 344      33.495  46.501  58.590  1.00  0.00           C
ATOM   5587 1C21 POPEB 344      33.835  47.741  57.810  1.00  0.00           C
ATOM   5590 2C21 POPEB 344      32.616  48.300  57.060  1.00  0.00           C
ATOM   5593 3C21 POPEB 344      31.616  49.030  57.959  1.00  0.00           C
ATOM   5596 4C21 POPEB 344      30.386  49.521  57.179  1.00  0.00           C
ATOM   5599 5C21 POPEB 344      29.466  50.441  57.980  1.00  0.00           C
ATOM   5602 6C21 POPEB 344      28.175  50.751  57.220  1.00  0.00           C
ATOM   5605 7C21 POPEB 344      27.276  51.791  57.910  1.00  0.00           C
ATOM   5608 8C21 POPEB 344      26.086  52.201  57.039  1.00  0.00           C
ATOM   5612  C33 POPEB 344      39.155  53.841  63.600  1.00  0.00           C
ATOM   5615  C34 POPEB 344      38.715  53.771  62.130  1.00  0.00           C
ATOM   5618  C35 POPEB 344      38.065  52.421  61.800  1.00  0.00           C
ATOM   5621  C36 POPEB 344      38.916  51.571  60.859  1.00  0.00           C
ATOM   5624  C37 POPEB 344      38.475  50.101  60.849  1.00  0.00           C
ATOM   5627  C38 POPEB 344      39.306  49.230  59.890  1.00  0.00           C
ATOM   5630  C39 POPEB 344      39.035  49.561  58.419  1.00  0.00           C
ATOM   5633 0C31 POPEB 344      39.826  48.701  57.430  1.00  0.00           C
ATOM   5636 1C31 POPEB 344      39.506  49.121  55.989  1.00  0.00           C
ATOM   5639 2C31 POPEB 344      40.275  48.331  54.930  1.00  0.00           C
ATOM   5642 3C31 POPEB 344      40.465  49.131  53.630  1.00  0.00           C
ATOM   5645 4C31 POPEB 344      39.166  49.631  52.990  1.00  0.00           C
ATOM   5648 5C31 POPEB 344      39.396  50.311  51.630  1.00  0.00           C
ATOM   5651 6C31 POPEB 344      38.125  50.910  51.020  1.00  0.00           C
ATOM   5655  NH3 POPEC 345      98.845 125.721  26.439  1.00  0.00           N
ATOM   5659  C12 POPEC 345      97.575 126.441  26.770  1.00  0.00           C
ATOM   5662  C11 POPEC 345      96.665 125.572  27.649  1.00  0.00           C
ATOM   5665  P   POPEC 345      96.555 125.220  30.250  1.00  0.00           P
ATOM   5666  O13 POPEC 345      96.525 123.800  29.830  1.00  0.00           O
ATOM   5667  O14 POPEC 345      97.616 125.661  31.170  1.00  0.00           O
ATOM   5668  O11 POPEC 345      95.135 125.550  30.820  1.00  0.00           O
ATOM   5669  O12 POPEC 345      96.625 126.132  28.950  1.00  0.00           O
ATOM   5670  C1  POPEC 345      94.835 126.241  32.039  1.00  0.00           C
ATOM   5673  C2  POPEC 345      94.615 125.251  33.219  1.00  0.00           C
ATOM   5675  O21 POPEC 345      95.905 124.901  33.770  1.00  0.00           O
ATOM   5676  C21 POPEC 345      96.555 123.800  33.380  1.00  0.00           C
ATOM   5677  O22 POPEC 345      96.105 122.852  32.790  1.00  0.00           O
ATOM   5678  C22 POPEC 345      98.036 123.881  33.819  1.00  0.00           C
ATOM   5681  C3  POPEC 345      93.635 124.102  32.840  1.00  0.00           C
ATOM   5684  O31 POPEC 345      93.585 123.081  33.860  1.00  0.00           O
ATOM   5685  C31 POPEC 345      92.556 123.120  34.689  1.00  0.00           C
ATOM   5686  O32 POPEC 345      91.656 123.931  34.669  1.00  0.00           O
ATOM   5687  C32 POPEC 345      92.626 121.951  35.680  1.00  0.00           C
ATOM   5690  C23 POPEC 345      98.325 124.751  35.060  1.00  0.00           C
ATOM   5693  C24 POPEC 345      99.695 124.451  35.660  1.00  0.00           C
ATOM   5696  C25 POPEC 345      99.806 125.010  37.080  1.00  0.00           C
ATOM   5699  C26 POPEC 345     101.175 124.761  37.720  1.00  0.00           C
ATOM   5702  C27 POPEC 345     101.064 124.351  39.189  1.00  0.00           C
ATOM   5705  C28 POPEC 345     102.335 124.651  40.000  1.00  0.00           C
ATOM   5708  C29 POPEC 345     103.564 123.962  39.470  1.00  0.00           C
ATOM   5710 0C21 POPEC 345     104.384 123.161  40.170  1.00  0.00           C
ATOM   5712 1C21 POPEC 345     104.174 122.761  41.610  1.00  0.00           C
ATOM   5715 2C21 POPEC 345     104.345 123.900  42.630  1.00  0.00           C
ATOM   5718 3C21 POPEC 345     103.635 123.581  43.960  1.00  0.00           C
ATOM   5721 4C21 POPEC 345     103.906 124.611  45.060  1.00  0.00           C
ATOM   5724 5C21 POPEC 345     105.315 124.491  45.649  1.00  0.00           C
ATOM   5727 6C21 POPEC 345     105.644 125.581  46.670  1.00  0.00           C
ATOM   5730 7C21 POPEC 345     106.366 126.791  46.069  1.00  0.00           C
ATOM   5733 8C21 POPEC 345     106.646 127.870  47.109  1.00  0.00           C
ATOM   5737  C33 POPEC 345      93.995 121.230  35.760  1.00  0.00           C
ATOM   5740  C34 POPEC 345      94.216 120.501  37.100  1.00  0.00           C
ATOM   5743  C35 POPEC 345      94.955 121.321  38.170  1.00  0.00           C
ATOM   5746  C36 POPEC 345      94.116 122.401  38.869  1.00  0.00           C
ATOM   5749  C37 POPEC 345      94.806 123.031  40.090  1.00  0.00           C
ATOM   5752  C38 POPEC 345      93.936 124.071  40.800  1.00  0.00           C
ATOM   5755  C39 POPEC 345      94.615 124.751  42.000  1.00  0.00           C
ATOM   5758 0C31 POPEC 345      93.785 125.910  42.579  1.00  0.00           C
ATOM   5761 1C31 POPEC 345      94.254 126.342  43.979  1.00  0.00           C
ATOM   5764 2C31 POPEC 345      93.475 127.550  44.520  1.00  0.00           C
ATOM   5767 3C31 POPEC 345      93.836 127.921  45.970  1.00  0.00           C
ATOM   5770 4C31 POPEC 345      93.156 127.031  47.020  1.00  0.00           C
ATOM   5773 5C31 POPEC 345      93.405 127.510  48.460  1.00  0.00           C
ATOM   5776 6C31 POPEC 345      92.556 126.791  49.510  1.00  0.00           C
ATOM   5780  NH3 POPED 346      97.034  66.311  35.810  1.00  0.00           N
ATOM   5784  C12 POPED 346      97.605  67.611  35.310  1.00  0.00           C
ATOM   5787  C11 POPED 346      98.424  67.361  34.020  1.00  0.00           C
ATOM   5790  P   POPED 346     100.895  68.010  34.479  1.00  0.00           P
ATOM   5791  O13 POPED 346     101.535  69.300  34.799  1.00  0.00           O
ATOM   5792  O14 POPED 346     101.616  67.011  33.680  1.00  0.00           O
ATOM   5793  O11 POPED 346     100.424  67.382  35.840  1.00  0.00           O
ATOM   5794  O12 POPED 346      99.475  68.331  33.860  1.00  0.00           O
ATOM   5795  C1  POPED 346     101.345  67.271  36.920  1.00  0.00           C
ATOM   5798  C2  POPED 346     100.695  66.521  38.110  1.00  0.00           C
ATOM   5800  O21 POPED 346      99.534  67.211  38.610  1.00  0.00           O
ATOM   5801  C21 POPED 346      99.706  68.440  39.069  1.00  0.00           C
ATOM   5802  O22 POPED 346     100.765  68.991  39.319  1.00  0.00           O
ATOM   5803  C22 POPED 346      98.325  69.102  39.200  1.00  0.00           C
ATOM   5806  C3  POPED 346     101.765  66.182  39.180  1.00  0.00           C
ATOM   5809  O31 POPED 346     101.385  65.120  40.079  1.00  0.00           O
ATOM   5810  C31 POPED 346     101.376  65.421  41.360  1.00  0.00           C
ATOM   5811  O32 POPED 346     101.376  66.551  41.829  1.00  0.00           O
ATOM   5812  C32 POPED 346     101.546  64.141  42.179  1.00  0.00           C
ATOM   5815  C23 POPED 346      98.156  69.932  40.479  1.00  0.00           C
ATOM   5818  C24 POPED 346      97.255  69.230  41.490  1.00  0.00           C
ATOM   5821  C25 POPED 346      97.915  68.050  42.220  1.00  0.00           C
ATOM   5824  C26 POPED 346      99.086  68.451  43.120  1.00  0.00           C
ATOM   5827  C27 POPED 346      98.715  69.590  44.090  1.00  0.00           C
ATOM   5830  C28 POPED 346      99.765  69.800  45.189  1.00  0.00           C
ATOM   5833  C29 POPED 346      99.674  68.721  46.229  1.00  0.00           C
ATOM   5835 0C21 POPED 346      99.935  68.870  47.540  1.00  0.00           C
ATOM   5837 1C21 POPED 346     100.415  70.132  48.200  1.00  0.00           C
ATOM   5840 2C21 POPED 346     100.855  69.831  49.640  1.00  0.00           C
ATOM   5843 3C21 POPED 346     101.296  71.070  50.420  1.00  0.00           C
ATOM   5846 4C21 POPED 346     101.726  70.691  51.849  1.00  0.00           C
ATOM   5849 5C21 POPED 346     101.975  71.871  52.789  1.00  0.00           C
ATOM   5852 6C21 POPED 346     100.695  72.661  53.079  1.00  0.00           C
ATOM   5855 7C21 POPED 346     100.676  73.331  54.450  1.00  0.00           C
ATOM   5858 8C21 POPED 346      99.326  73.970  54.780  1.00  0.00           C
ATOM   5862  C33 POPED 346     100.525  64.051  43.320  1.00  0.00           C
ATOM   5865  C34 POPED 346      99.146  63.640  42.799  1.00  0.00           C
ATOM   5868  C35 POPED 346      98.106  63.480  43.910  1.00  0.00           C
ATOM   5871  C36 POPED 346      98.076  64.651  44.900  1.00  0.00           C
ATOM   5874  C37 POPED 346      96.894  64.550  45.850  1.00  0.00           C
ATOM   5877  C38 POPED 346      96.975  65.451  47.080  1.00  0.00           C
ATOM   5880  C39 POPED 346      95.656  65.441  47.869  1.00  0.00           C
ATOM   5883 0C31 POPED 346      95.336  64.091  48.520  1.00  0.00           C
ATOM   5886 1C31 POPED 346      93.915  64.031  49.100  1.00  0.00           C
ATOM   5889 2C31 POPED 346      93.395  62.591  49.229  1.00  0.00           C
ATOM   5892 3C31 POPED 346      94.174  61.741  50.229  1.00  0.00           C
ATOM   5895 4C31 POPED 346      93.495  61.660  51.600  1.00  0.00           C
ATOM   5898 5C31 POPED 346      94.406  61.062  52.680  1.00  0.00           C
ATOM   5901 6C31 POPED 346      93.675  60.501  53.910  1.00  0.00           C
ATOM   5905  NH3 POPEE 347      22.336  32.300  29.020  1.00  0.00           N
ATOM   5909  C12 POPEE 347      21.455  31.551  28.060  1.00  0.00           C
ATOM   5912  C11 POPEE 347      20.946  30.221  28.650  1.00  0.00           C
ATOM   5915  P   POPEE 347      19.205  28.361  27.910  1.00  0.00           P
ATOM   5916  O13 POPEE 347      17.955  28.671  28.630  1.00  0.00           O
ATOM   5917  O14 POPEE 347      19.086  27.711  26.590  1.00  0.00           O
ATOM   5918  O11 POPEE 347      20.125  27.481  28.860  1.00  0.00           O
ATOM   5919  O12 POPEE 347      20.056  29.671  27.689  1.00  0.00           O
ATOM   5920  C1  POPEE 347      19.596  26.261  29.420  1.00  0.00           C
ATOM   5923  C2  POPEE 347      19.515  26.291  31.000  1.00  0.00           C
ATOM   5925  O21 POPEE 347      18.845  25.131  31.550  1.00  0.00           O
ATOM   5926  C21 POPEE 347      17.566  24.951  31.290  1.00  0.00           C
ATOM   5927  O22 POPEE 347      16.906  25.451  30.400  1.00  0.00           O
ATOM   5928  C22 POPEE 347      16.976  24.011  32.319  1.00  0.00           C
ATOM   5931  C3  POPEE 347      18.965  27.621  31.620  1.00  0.00           C
ATOM   5934  O31 POPEE 347      19.736  28.041  32.770  1.00  0.00           O
ATOM   5935  C31 POPEE 347      19.566  29.331  33.090  1.00  0.00           C
ATOM   5936  O32 POPEE 347      18.656  30.021  32.660  1.00  0.00           O
ATOM   5937  C32 POPEE 347      20.736  29.791  33.959  1.00  0.00           C
ATOM   5940  C23 POPEE 347      16.266  24.821  33.439  1.00  0.00           C
ATOM   5943  C24 POPEE 347      15.616  23.901  34.479  1.00  0.00           C
ATOM   5946  C25 POPEE 347      15.676  24.410  35.920  1.00  0.00           C
ATOM   5949  C26 POPEE 347      15.566  23.230  36.889  1.00  0.00           C
ATOM   5952  C27 POPEE 347      15.535  23.621  38.360  1.00  0.00           C
ATOM   5955  C28 POPEE 347      15.505  22.351  39.229  1.00  0.00           C
ATOM   5958  C29 POPEE 347      15.016  22.601  40.620  1.00  0.00           C
ATOM   5960 0C21 POPEE 347      14.986  21.681  41.600  1.00  0.00           C
ATOM   5962 1C21 POPEE 347      15.496  20.271  41.490  1.00  0.00           C
ATOM   5965 2C21 POPEE 347      16.635  20.101  42.509  1.00  0.00           C
ATOM   5968 3C21 POPEE 347      17.215  18.691  42.520  1.00  0.00           C
ATOM   5971 4C21 POPEE 347      18.146  18.431  43.709  1.00  0.00           C
ATOM   5974 5C21 POPEE 347      17.416  18.421  45.060  1.00  0.00           C
ATOM   5977 6C21 POPEE 347      18.316  18.090  46.259  1.00  0.00           C
ATOM   5980 7C21 POPEE 347      18.836  16.651  46.270  1.00  0.00           C
ATOM   5983 8C21 POPEE 347      19.786  16.361  47.430  1.00  0.00           C
ATOM   5987  C33 POPEE 347      20.526  31.131  34.710  1.00  0.00           C
ATOM   5990  C34 POPEE 347      20.835  31.051  36.209  1.00  0.00           C
ATOM   5993  C35 POPEE 347      22.285  30.721  36.610  1.00  0.00           C
ATOM   5996  C36 POPEE 347      22.426  30.621  38.139  1.00  0.00           C
ATOM   5999  C37 POPEE 347      23.776  31.051  38.720  1.00  0.00           C
ATOM   6002  C38 POPEE 347      23.715  31.241  40.240  1.00  0.00           C
ATOM   6005  C39 POPEE 347      23.736  29.931  41.040  1.00  0.00           C
ATOM   6008 0C31 POPEE 347      23.955  30.151  42.549  1.00  0.00           C
ATOM   6011 1C31 POPEE 347      24.136  28.841  43.330  1.00  0.00           C
ATOM   6014 2C31 POPEE 347      24.655  29.071  44.760  1.00  0.00           C
ATOM   6017 3C31 POPEE 347      24.846  27.771  45.569  1.00  0.00           C
ATOM   6020 4C31 POPEE 347      23.505  27.091  45.900  1.00  0.00           C
ATOM   6023 5C31 POPEE 347      23.646  25.901  46.840  1.00  0.00           C
ATOM   6026 6C31 POPEE 347      22.296  25.231  47.120  1.00  0.00           C
ATOM   6030  NH3 POPEF 348      89.674 133.842  29.940  1.00  0.00           N
ATOM   6034  C12 POPEF 348      89.925 132.982  31.160  1.00  0.00           C
ATOM   6037  C11 POPEF 348      91.436 132.682  31.330  1.00  0.00           C
ATOM   6040  P   POPEF 348      93.675 134.053  31.399  1.00  0.00           P
ATOM   6041  O13 POPEF 348      94.415 134.893  30.430  1.00  0.00           O
ATOM   6042  O14 POPEF 348      93.505 134.652  32.729  1.00  0.00           O
ATOM   6043  O11 POPEF 348      94.375 132.632  31.470  1.00  0.00           O
ATOM   6044  O12 POPEF 348      92.245 133.732  30.820  1.00  0.00           O
ATOM   6045  C1  POPEF 348      94.445 131.952  32.729  1.00  0.00           C
ATOM   6048  C2  POPEF 348      95.196 130.613  32.549  1.00  0.00           C
ATOM   6050  O21 POPEF 348      95.296 129.882  33.799  1.00  0.00           O
ATOM   6051  C21 POPEF 348      94.146 129.283  34.119  1.00  0.00           C
ATOM   6052  O22 POPEF 348      93.144 129.301  33.439  1.00  0.00           O
ATOM   6053  C22 POPEF 348      94.216 128.551  35.450  1.00  0.00           C
ATOM   6056  C3  POPEF 348      96.604 130.911  31.969  1.00  0.00           C
ATOM   6059  O31 POPEF 348      97.435 129.751  31.889  1.00  0.00           O
ATOM   6060  C31 POPEF 348      98.235 129.312  32.880  1.00  0.00           C
ATOM   6061  O32 POPEF 348      98.955 128.342  32.750  1.00  0.00           O
ATOM   6062  C32 POPEF 348      98.284 130.173  34.160  1.00  0.00           C
ATOM   6065  C23 POPEF 348      92.785 128.161  35.890  1.00  0.00           C
ATOM   6068  C24 POPEF 348      92.756 127.011  36.889  1.00  0.00           C
ATOM   6071  C25 POPEF 348      91.366 126.381  37.070  1.00  0.00           C
ATOM   6074  C26 POPEF 348      91.465 125.161  37.990  1.00  0.00           C
ATOM   6077  C27 POPEF 348      90.156 124.370  38.120  1.00  0.00           C
ATOM   6080  C28 POPEF 348      90.095 123.581  39.440  1.00  0.00           C
ATOM   6083  C29 POPEF 348      89.876 124.521  40.590  1.00  0.00           C
ATOM   6085 0C21 POPEF 348      89.524 124.191  41.840  1.00  0.00           C
ATOM   6087 1C21 POPEF 348      89.356 122.781  42.340  1.00  0.00           C
ATOM   6090 2C21 POPEF 348      90.634 122.331  43.029  1.00  0.00           C
ATOM   6093 3C21 POPEF 348      91.015 123.150  44.270  1.00  0.00           C
ATOM   6096 4C21 POPEF 348      92.085 122.440  45.090  1.00  0.00           C
ATOM   6099 5C21 POPEF 348      92.085 122.882  46.560  1.00  0.00           C
ATOM   6102 6C21 POPEF 348      93.106 122.080  47.360  1.00  0.00           C
ATOM   6105 7C21 POPEF 348      93.025 122.370  48.850  1.00  0.00           C
ATOM   6108 8C21 POPEF 348      94.195 121.730  49.590  1.00  0.00           C
ATOM   6112  C33 POPEF 348      99.524 129.882  35.040  1.00  0.00           C
ATOM   6115  C34 POPEF 348      99.286 130.121  36.549  1.00  0.00           C
ATOM   6118  C35 POPEF 348      98.545 128.943  37.210  1.00  0.00           C
ATOM   6121  C36 POPEF 348      98.635 128.952  38.750  1.00  0.00           C
ATOM   6124  C37 POPEF 348      97.595 128.021  39.380  1.00  0.00           C
ATOM   6127  C38 POPEF 348      97.656 127.921  40.910  1.00  0.00           C
ATOM   6130  C39 POPEF 348      98.825 127.071  41.420  1.00  0.00           C
ATOM   6133 0C31 POPEF 348      98.775 126.841  42.939  1.00  0.00           C
ATOM   6136 1C31 POPEF 348      99.736 125.741  43.410  1.00  0.00           C
ATOM   6139 2C31 POPEF 348      99.645 125.451  44.920  1.00  0.00           C
ATOM   6142 3C31 POPEF 348      98.246 125.022  45.380  1.00  0.00           C
ATOM   6145 4C31 POPEF 348      98.195 124.691  46.880  1.00  0.00           C
ATOM   6148 5C31 POPEF 348      96.786 124.771  47.470  1.00  0.00           C
ATOM   6151 6C31 POPEF 348      96.765 124.551  48.979  1.00  0.00           C
ATOM   6155  NH3 POPEG 349      51.406 104.370  31.500  1.00  0.00           N
ATOM   6159  C12 POPEG 349      51.765 105.290  30.360  1.00  0.00           C
ATOM   6162  C11 POPEG 349      53.285 105.401  30.259  1.00  0.00           C
ATOM   6165  P   POPEG 349      54.286 107.631  31.200  1.00  0.00           P
ATOM   6166  O13 POPEG 349      55.736 107.571  30.880  1.00  0.00           O
ATOM   6167  O14 POPEG 349      53.425 108.361  30.240  1.00  0.00           O
ATOM   6168  O11 POPEG 349      54.096 108.201  32.660  1.00  0.00           O
ATOM   6169  O12 POPEG 349      53.776 106.141  31.379  1.00  0.00           O
ATOM   6170  C1  POPEG 349      54.306 107.361  33.790  1.00  0.00           C
ATOM   6173  C2  POPEG 349      54.215 108.181  35.100  1.00  0.00           C
ATOM   6175  O21 POPEG 349      53.065 107.742  35.840  1.00  0.00           O
ATOM   6176  C21 POPEG 349      53.236 107.641  37.140  1.00  0.00           C
ATOM   6177  O22 POPEG 349      54.306 107.532  37.720  1.00  0.00           O
ATOM   6178  C22 POPEG 349      51.866 107.712  37.799  1.00  0.00           C
ATOM   6181  C3  POPEG 349      54.096 109.720  34.830  1.00  0.00           C
ATOM   6184  O31 POPEG 349      54.626 110.510  35.910  1.00  0.00           O
ATOM   6185  C31 POPEG 349      53.766 110.961  36.810  1.00  0.00           C
ATOM   6186  O32 POPEG 349      52.586 110.661  36.899  1.00  0.00           O
ATOM   6187  C32 POPEG 349      54.486 111.981  37.709  1.00  0.00           C
ATOM   6190  C23 POPEG 349      51.916 107.631  39.340  1.00  0.00           C
ATOM   6193  C24 POPEG 349      50.525 107.861  39.940  1.00  0.00           C
ATOM   6196  C25 POPEG 349      49.715 106.581  40.140  1.00  0.00           C
ATOM   6199  C26 POPEG 349      49.995 105.891  41.479  1.00  0.00           C
ATOM   6202  C27 POPEG 349      48.696 105.421  42.129  1.00  0.00           C
ATOM   6205  C28 POPEG 349      48.885 104.701  43.479  1.00  0.00           C
ATOM   6208  C29 POPEG 349      47.565 104.590  44.200  1.00  0.00           C
ATOM   6210 0C21 POPEG 349      47.246 105.111  45.400  1.00  0.00           C
ATOM   6212 1C21 POPEG 349      48.155 105.901  46.299  1.00  0.00           C
ATOM   6215 2C21 POPEG 349      48.485 105.102  47.579  1.00  0.00           C
ATOM   6218 3C21 POPEG 349      49.496 105.830  48.460  1.00  0.00           C
ATOM   6221 4C21 POPEG 349      49.265 105.581  49.950  1.00  0.00           C
ATOM   6224 5C21 POPEG 349      50.326 106.282  50.820  1.00  0.00           C
ATOM   6227 6C21 POPEG 349      50.075 106.160  52.319  1.00  0.00           C
ATOM   6230 7C21 POPEG 349      48.875 106.991  52.799  1.00  0.00           C
ATOM   6233 8C21 POPEG 349      48.846 107.201  54.319  1.00  0.00           C
ATOM   6237  C33 POPEG 349      54.715 111.470  39.160  1.00  0.00           C
ATOM   6240  C34 POPEG 349      55.756 110.340  39.299  1.00  0.00           C
ATOM   6243  C35 POPEG 349      57.186 110.681  38.869  1.00  0.00           C
ATOM   6246  C36 POPEG 349      58.106 111.101  40.040  1.00  0.00           C
ATOM   6249  C37 POPEG 349      59.556 111.311  39.580  1.00  0.00           C
ATOM   6252  C38 POPEG 349      60.606 110.641  40.479  1.00  0.00           C
ATOM   6255  C39 POPEG 349      60.936 111.400  41.779  1.00  0.00           C
ATOM   6258 0C31 POPEG 349      62.045 110.681  42.560  1.00  0.00           C
ATOM   6261 1C31 POPEG 349      62.235 111.160  44.010  1.00  0.00           C
ATOM   6264 2C31 POPEG 349      63.205 110.242  44.770  1.00  0.00           C
ATOM   6267 3C31 POPEG 349      63.135 110.391  46.299  1.00  0.00           C
ATOM   6270 4C31 POPEG 349      63.436 111.822  46.790  1.00  0.00           C
ATOM   6273 5C31 POPEG 349      63.475 111.921  48.320  1.00  0.00           C
ATOM   6276 6C31 POPEG 349      63.855 113.321  48.820  1.00  0.00           C
ATOM   6280  NH3 POPEH 350      26.746  83.251  28.100  1.00  0.00           N
ATOM   6284  C12 POPEH 350      26.836  84.451  28.980  1.00  0.00           C
ATOM   6287  C11 POPEH 350      27.276  85.650  28.130  1.00  0.00           C
ATOM   6290  P   POPEH 350      25.625  87.672  28.139  1.00  0.00           P
ATOM   6291  O13 POPEH 350      26.376  88.730  27.420  1.00  0.00           O
ATOM   6292  O14 POPEH 350      24.146  87.730  28.100  1.00  0.00           O
ATOM   6293  O11 POPEH 350      26.166  87.641  29.620  1.00  0.00           O
ATOM   6294  O12 POPEH 350      26.135  86.300  27.559  1.00  0.00           O
ATOM   6295  C1  POPEH 350      25.916  88.721  30.510  1.00  0.00           C
ATOM   6298  C2  POPEH 350      26.656  88.550  31.870  1.00  0.00           C
ATOM   6300  O21 POPEH 350      27.276  89.820  32.150  1.00  0.00           O
ATOM   6301  C21 POPEH 350      27.296  90.181  33.419  1.00  0.00           C
ATOM   6302  O22 POPEH 350      26.916  89.501  34.360  1.00  0.00           O
ATOM   6303  C22 POPEH 350      27.766  91.620  33.560  1.00  0.00           C
ATOM   6306  C3  POPEH 350      27.715  87.401  31.910  1.00  0.00           C
ATOM   6309  O31 POPEH 350      28.035  87.001  33.250  1.00  0.00           O
ATOM   6310  C31 POPEH 350      29.116  87.541  33.799  1.00  0.00           C
ATOM   6311  O32 POPEH 350      29.836  88.381  33.279  1.00  0.00           O
ATOM   6312  C32 POPEH 350      29.236  87.061  35.250  1.00  0.00           C
ATOM   6315  C23 POPEH 350      28.256  91.940  35.000  1.00  0.00           C
ATOM   6318  C24 POPEH 350      28.616  93.421  35.150  1.00  0.00           C
ATOM   6321  C25 POPEH 350      29.035  93.870  36.560  1.00  0.00           C
ATOM   6324  C26 POPEH 350      28.125  93.352  37.680  1.00  0.00           C
ATOM   6327  C27 POPEH 350      28.175  94.230  38.930  1.00  0.00           C
ATOM   6330  C28 POPEH 350      27.416  93.611  40.110  1.00  0.00           C
ATOM   6333  C29 POPEH 350      27.115  94.660  41.150  1.00  0.00           C
ATOM   6335 0C21 POPEH 350      27.185  94.561  42.490  1.00  0.00           C
ATOM   6337 1C21 POPEH 350      27.576  93.352  43.300  1.00  0.00           C
ATOM   6340 2C21 POPEH 350      28.535  93.710  44.450  1.00  0.00           C
ATOM   6343 3C21 POPEH 350      27.915  94.631  45.520  1.00  0.00           C
ATOM   6346 4C21 POPEH 350      28.896  94.910  46.670  1.00  0.00           C
ATOM   6349 5C21 POPEH 350      28.245  95.620  47.860  1.00  0.00           C
ATOM   6352 6C21 POPEH 350      27.185  94.761  48.549  1.00  0.00           C
ATOM   6355 7C21 POPEH 350      26.726  95.301  49.900  1.00  0.00           C
ATOM   6358 8C21 POPEH 350      25.716  94.370  50.569  1.00  0.00           C
ATOM   6362  C33 POPEH 350      30.686  87.061  35.760  1.00  0.00           C
ATOM   6365  C34 POPEH 350      30.795  87.261  37.280  1.00  0.00           C
ATOM   6368  C35 POPEH 350      30.336  86.031  38.069  1.00  0.00           C
ATOM   6371  C36 POPEH 350      30.705  86.120  39.560  1.00  0.00           C
ATOM   6374  C37 POPEH 350      30.415  84.820  40.330  1.00  0.00           C
ATOM   6377  C38 POPEH 350      31.686  84.151  40.900  1.00  0.00           C
ATOM   6380  C39 POPEH 350      31.495  83.581  42.319  1.00  0.00           C
ATOM   6383 0C31 POPEH 350      31.365  84.671  43.390  1.00  0.00           C
ATOM   6386 1C31 POPEH 350      31.236  84.102  44.810  1.00  0.00           C
ATOM   6389 2C31 POPEH 350      30.745  85.131  45.830  1.00  0.00           C
ATOM   6392 3C31 POPEH 350      30.326  84.491  47.160  1.00  0.00           C
ATOM   6395 4C31 POPEH 350      29.615  85.501  48.079  1.00  0.00           C
ATOM   6398 5C31 POPEH 350      28.916  84.861  49.279  1.00  0.00           C
ATOM   6401 6C31 POPEH 350      28.226  85.891  50.180  1.00  0.00           C
ATOM   6405  NH3 POPEI 351      78.016  89.361  29.030  1.00  0.00           N
ATOM   6409  C12 POPEI 351      77.575  90.781  28.700  1.00  0.00           C
ATOM   6412  C11 POPEI 351      78.595  91.811  29.240  1.00  0.00           C
ATOM   6415  P   POPEI 351      77.186  94.051  29.050  1.00  0.00           P
ATOM   6416  O13 POPEI 351      77.535  95.432  28.630  1.00  0.00           O
ATOM   6417  O14 POPEI 351      75.936  93.451  28.560  1.00  0.00           O
ATOM   6418  O11 POPEI 351      77.226  94.081  30.639  1.00  0.00           O
ATOM   6419  O12 POPEI 351      78.415  93.120  28.700  1.00  0.00           O
ATOM   6420  C1  POPEI 351      76.456  95.092  31.340  1.00  0.00           C
ATOM   6423  C2  POPEI 351      76.156  94.641  32.799  1.00  0.00           C
ATOM   6425  O21 POPEI 351      75.046  95.340  33.390  1.00  0.00           O
ATOM   6426  C21 POPEI 351      75.206  96.590  33.760  1.00  0.00           C
ATOM   6427  O22 POPEI 351      76.215  97.251  33.590  1.00  0.00           O
ATOM   6428  C22 POPEI 351      73.906  97.080  34.389  1.00  0.00           C
ATOM   6431  C3  POPEI 351      77.415  94.561  33.720  1.00  0.00           C
ATOM   6434  O31 POPEI 351      77.345  93.410  34.560  1.00  0.00           O
ATOM   6435  C31 POPEI 351      77.314  93.371  35.910  1.00  0.00           C
ATOM   6436  O32 POPEI 351      77.495  92.331  36.520  1.00  0.00           O
ATOM   6437  C32 POPEI 351      77.076  94.711  36.590  1.00  0.00           C
ATOM   6440  C23 POPEI 351      74.116  97.541  35.850  1.00  0.00           C
ATOM   6443  C24 POPEI 351      72.796  97.730  36.590  1.00  0.00           C
ATOM   6446  C25 POPEI 351      72.936  98.050  38.090  1.00  0.00           C
ATOM   6449  C26 POPEI 351      74.145  98.922  38.470  1.00  0.00           C
ATOM   6452  C27 POPEI 351      74.026  99.462  39.900  1.00  0.00           C
ATOM   6455  C28 POPEI 351      75.276 100.230  40.380  1.00  0.00           C
ATOM   6458  C29 POPEI 351      75.616 101.431  39.520  1.00  0.00           C
ATOM   6460 0C21 POPEI 351      75.604 102.720  39.920  1.00  0.00           C
ATOM   6462 1C21 POPEI 351      75.206 103.212  41.290  1.00  0.00           C
ATOM   6465 2C21 POPEI 351      76.366 103.290  42.319  1.00  0.00           C
ATOM   6468 3C21 POPEI 351      76.686 104.742  42.700  1.00  0.00           C
ATOM   6471 4C21 POPEI 351      77.855 104.891  43.689  1.00  0.00           C
ATOM   6474 5C21 POPEI 351      78.244 106.361  43.890  1.00  0.00           C
ATOM   6477 6C21 POPEI 351      77.135 107.242  44.500  1.00  0.00           C
ATOM   6480 7C21 POPEI 351      77.586 108.690  44.700  1.00  0.00           C
ATOM   6483 8C21 POPEI 351      76.505 109.602  45.289  1.00  0.00           C
ATOM   6487  C33 POPEI 351      77.126  94.551  38.130  1.00  0.00           C
ATOM   6490  C34 POPEI 351      77.235  95.901  38.860  1.00  0.00           C
ATOM   6493  C35 POPEI 351      77.325  95.761  40.389  1.00  0.00           C
ATOM   6496  C36 POPEI 351      77.736  97.080  41.060  1.00  0.00           C
ATOM   6499  C37 POPEI 351      76.895  97.440  42.299  1.00  0.00           C
ATOM   6502  C38 POPEI 351      77.525  98.601  43.090  1.00  0.00           C
ATOM   6505  C39 POPEI 351      76.686  99.031  44.310  1.00  0.00           C
ATOM   6508 0C31 POPEI 351      76.635  97.992  45.439  1.00  0.00           C
ATOM   6511 1C31 POPEI 351      75.866  98.541  46.650  1.00  0.00           C
ATOM   6514 2C31 POPEI 351      75.775  97.571  47.840  1.00  0.00           C
ATOM   6517 3C31 POPEI 351      77.116  97.320  48.540  1.00  0.00           C
ATOM   6520 4C31 POPEI 351      76.946  96.851  49.990  1.00  0.00           C
ATOM   6523 5C31 POPEI 351      78.285  96.540  50.669  1.00  0.00           C
ATOM   6526 6C31 POPEI 351      78.306  96.841  52.170  1.00  0.00           C
ATOM   6530  NH3 POPEJ 352       7.376  52.720  72.960  1.00  0.00           N
ATOM   6534  C12 POPEJ 352       7.466  53.991  73.749  1.00  0.00           C
ATOM   6537  C11 POPEJ 352       6.126  54.381  74.410  1.00  0.00           C
ATOM   6540  P   POPEJ 352       4.135  52.910  73.590  1.00  0.00           P
ATOM   6541  O13 POPEJ 352       5.045  51.761  73.790  1.00  0.00           O
ATOM   6542  O14 POPEJ 352       2.956  53.050  74.450  1.00  0.00           O
ATOM   6543  O11 POPEJ 352       3.626  52.910  72.109  1.00  0.00           O
ATOM   6544  O12 POPEJ 352       4.996  54.251  73.549  1.00  0.00           O
ATOM   6545  C1  POPEJ 352       3.466  51.671  71.439  1.00  0.00           C
ATOM   6548  C2  POPEJ 352       3.156  51.941  69.950  1.00  0.00           C
ATOM   6550  O21 POPEJ 352       3.175  50.741  69.170  1.00  0.00           O
ATOM   6551  C21 POPEJ 352       4.286  50.010  69.119  1.00  0.00           C
ATOM   6552  O22 POPEJ 352       5.356  50.271  69.640  1.00  0.00           O
ATOM   6553  C22 POPEJ 352       3.986  48.760  68.289  1.00  0.00           C
ATOM   6556  C3  POPEJ 352       4.076  53.041  69.360  1.00  0.00           C
ATOM   6559  O31 POPEJ 352       4.016  53.031  67.930  1.00  0.00           O
ATOM   6560  C31 POPEJ 352       3.076  53.760  67.359  1.00  0.00           C
ATOM   6561  O32 POPEJ 352       2.416  54.631  67.889  1.00  0.00           O
ATOM   6562  C32 POPEJ 352       2.986  53.321  65.899  1.00  0.00           C
ATOM   6565  C23 POPEJ 352       5.036  48.521  67.179  1.00  0.00           C
ATOM   6568  C24 POPEJ 352       4.526  47.632  66.039  1.00  0.00           C
ATOM   6571  C25 POPEJ 352       3.626  48.362  65.020  1.00  0.00           C
ATOM   6574  C26 POPEJ 352       4.386  49.351  64.119  1.00  0.00           C
ATOM   6577  C27 POPEJ 352       3.686  49.631  62.780  1.00  0.00           C
ATOM   6580  C28 POPEJ 352       4.675  50.061  61.670  1.00  0.00           C
ATOM   6583  C29 POPEJ 352       3.986  50.210  60.340  1.00  0.00           C
ATOM   6585 0C21 POPEJ 352       4.426  50.932  59.279  1.00  0.00           C
ATOM   6587 1C21 POPEJ 352       5.706  51.730  59.219  1.00  0.00           C
ATOM   6590 2C21 POPEJ 352       6.816  51.010  58.429  1.00  0.00           C
ATOM   6593 3C21 POPEJ 352       8.096  51.851  58.359  1.00  0.00           C
ATOM   6596 4C21 POPEJ 352       9.245  51.171  57.610  1.00  0.00           C
ATOM   6599 5C21 POPEJ 352      10.396  52.131  57.290  1.00  0.00           C
ATOM   6602 6C21 POPEJ 352      11.625  51.421  56.700  1.00  0.00           C
ATOM   6605 7C21 POPEJ 352      12.375  52.252  55.660  1.00  0.00           C
ATOM   6608 8C21 POPEJ 352      13.656  51.581  55.150  1.00  0.00           C
ATOM   6612  C33 POPEJ 352       2.716  54.461  64.890  1.00  0.00           C
ATOM   6615  C34 POPEJ 352       2.266  53.841  63.549  1.00  0.00           C
ATOM   6618  C35 POPEJ 352       1.986  54.851  62.430  1.00  0.00           C
ATOM   6621  C36 POPEJ 352       1.015  54.241  61.410  1.00  0.00           C
ATOM   6624  C37 POPEJ 352       1.235  54.672  59.950  1.00  0.00           C
ATOM   6627  C38 POPEJ 352       0.345  53.841  59.009  1.00  0.00           C
ATOM   6630  C39 POPEJ 352       0.455  54.201  57.520  1.00  0.00           C
ATOM   6633 0C31 POPEJ 352       1.885  54.151  56.969  1.00  0.00           C
ATOM   6636 1C31 POPEJ 352       1.925  53.841  55.459  1.00  0.00           C
ATOM   6639 2C31 POPEJ 352       3.256  54.201  54.790  1.00  0.00           C
ATOM   6642 3C31 POPEJ 352       3.536  55.711  54.679  1.00  0.00           C
ATOM   6645 4C31 POPEJ 352       2.496  56.470  53.829  1.00  0.00           C
ATOM   6648 5C31 POPEJ 352       2.816  57.961  53.700  1.00  0.00           C
ATOM   6651 6C31 POPEJ 352       1.765  58.731  52.889  1.00  0.00           C
ATOM   6655  NH3 POPEK 353     110.595  66.551  35.100  1.00  0.00           N
ATOM   6659  C12 POPEK 353     110.555  65.150  34.580  1.00  0.00           C
ATOM   6662  C11 POPEK 353     109.265  64.422  34.959  1.00  0.00           C
ATOM   6665  P   POPEK 353     110.266  62.011  35.279  1.00  0.00           P
ATOM   6666  O13 POPEK 353     109.575  60.711  35.410  1.00  0.00           O
ATOM   6667  O14 POPEK 353     111.555  61.931  34.560  1.00  0.00           O
ATOM   6668  O11 POPEK 353     110.494  62.710  36.680  1.00  0.00           O
ATOM   6669  O12 POPEK 353     109.335  63.050  34.529  1.00  0.00           O
ATOM   6670  C1  POPEK 353     110.275  62.131  37.960  1.00  0.00           C
ATOM   6673  C2  POPEK 353     111.215  62.731  39.060  1.00  0.00           C
ATOM   6675  O21 POPEK 353     110.634  63.941  39.619  1.00  0.00           O
ATOM   6676  C21 POPEK 353     110.844  64.131  40.929  1.00  0.00           C
ATOM   6677  O22 POPEK 353     111.385  63.331  41.680  1.00  0.00           O
ATOM   6678  C22 POPEK 353     110.186  65.462  41.360  1.00  0.00           C
ATOM   6681  C3  POPEK 353     112.656  62.980  38.500  1.00  0.00           C
ATOM   6684  O31 POPEK 353     113.685  62.731  39.490  1.00  0.00           O
ATOM   6685  C31 POPEK 353     114.076  63.771  40.210  1.00  0.00           C
ATOM   6686  O32 POPEK 353     113.645  64.910  40.160  1.00  0.00           O
ATOM   6687  C32 POPEK 353     115.175  63.321  41.170  1.00  0.00           C
ATOM   6690  C23 POPEK 353     110.704  66.111  42.670  1.00  0.00           C
ATOM   6693  C24 POPEK 353     112.215  66.391  42.700  1.00  0.00           C
ATOM   6696  C25 POPEK 353     112.645  67.410  43.780  1.00  0.00           C
ATOM   6699  C26 POPEK 353     113.895  66.971  44.559  1.00  0.00           C
ATOM   6702  C27 POPEK 353     114.205  67.841  45.800  1.00  0.00           C
ATOM   6705  C28 POPEK 353     114.765  67.011  46.980  1.00  0.00           C
ATOM   6708  C29 POPEK 353     114.776  67.781  48.279  1.00  0.00           C
ATOM   6710 0C21 POPEK 353     115.805  67.941  49.130  1.00  0.00           C
ATOM   6712 1C21 POPEK 353     117.195  67.370  49.010  1.00  0.00           C
ATOM   6715 2C21 POPEK 353     117.756  66.922  50.380  1.00  0.00           C
ATOM   6718 3C21 POPEK 353     117.145  65.602  50.890  1.00  0.00           C
ATOM   6721 4C21 POPEK 353     117.605  65.230  52.299  1.00  0.00           C
ATOM   6724 5C21 POPEK 353     117.376  63.752  52.649  1.00  0.00           C
ATOM   6727 6C21 POPEK 353     115.916  63.300  52.540  1.00  0.00           C
ATOM   6730 7C21 POPEK 353     115.765  61.791  52.789  1.00  0.00           C
ATOM   6733 8C21 POPEK 353     114.305  61.361  52.970  1.00  0.00           C
ATOM   6737  C33 POPEK 353     115.746  64.511  42.000  1.00  0.00           C
ATOM   6740  C34 POPEK 353     116.155  64.131  43.429  1.00  0.00           C
ATOM   6743  C35 POPEK 353     114.995  63.492  44.209  1.00  0.00           C
ATOM   6746  C36 POPEK 353     115.215  63.381  45.709  1.00  0.00           C
ATOM   6749  C37 POPEK 353     113.925  62.941  46.420  1.00  0.00           C
ATOM   6752  C38 POPEK 353     114.065  62.891  47.939  1.00  0.00           C
ATOM   6755  C39 POPEK 353     112.745  63.160  48.680  1.00  0.00           C
ATOM   6758 0C31 POPEK 353     111.695  62.042  48.580  1.00  0.00           C
ATOM   6761 1C31 POPEK 353     110.466  62.351  49.450  1.00  0.00           C
ATOM   6764 2C31 POPEK 353     109.594  61.132  49.780  1.00  0.00           C
ATOM   6767 3C31 POPEK 353     108.666  60.701  48.639  1.00  0.00           C
ATOM   6770 4C31 POPEK 353     107.665  59.620  49.080  1.00  0.00           C
ATOM   6773 5C31 POPEK 353     106.465  59.491  48.130  1.00  0.00           C
ATOM   6776 6C31 POPEK 353     105.375  58.562  48.660  1.00  0.00           C
ATOM   6780  NH3 POPEL 354      55.775 117.661  30.470  1.00  0.00           N
ATOM   6784  C12 POPEL 354      54.405 118.212  30.189  1.00  0.00           C
ATOM   6787  C11 POPEL 354      54.186 119.660  30.670  1.00  0.00           C
ATOM   6790  P   POPEL 354      51.815 120.830  30.620  1.00  0.00           P
ATOM   6791  O13 POPEL 354      50.816 121.241  29.610  1.00  0.00           O
ATOM   6792  O14 POPEL 354      51.385 119.831  31.610  1.00  0.00           O
ATOM   6793  O11 POPEL 354      52.446 122.080  31.350  1.00  0.00           O
ATOM   6794  O12 POPEL 354      53.085 120.191  29.930  1.00  0.00           O
ATOM   6795  C1  POPEL 354      51.866 122.602  32.540  1.00  0.00           C
ATOM   6798  C2  POPEL 354      52.656 122.180  33.810  1.00  0.00           C
ATOM   6800  O21 POPEL 354      51.916 122.701  34.910  1.00  0.00           O
ATOM   6801  C21 POPEL 354      51.146 121.891  35.600  1.00  0.00           C
ATOM   6802  O22 POPEL 354      50.985 120.701  35.410  1.00  0.00           O
ATOM   6803  C22 POPEL 354      50.585 122.720  36.759  1.00  0.00           C
ATOM   6806  C3  POPEL 354      54.096 122.771  33.860  1.00  0.00           C
ATOM   6809  O31 POPEL 354      54.795 122.410  35.080  1.00  0.00           O
ATOM   6810  C31 POPEL 354      54.725 123.290  36.080  1.00  0.00           C
ATOM   6811  O32 POPEL 354      54.195 124.382  36.020  1.00  0.00           O
ATOM   6812  C32 POPEL 354      55.445 122.771  37.319  1.00  0.00           C
ATOM   6815  C23 POPEL 354      50.016 121.870  37.900  1.00  0.00           C
ATOM   6818  C24 POPEL 354      50.075 122.571  39.270  1.00  0.00           C
ATOM   6821  C25 POPEL 354      49.455 121.701  40.369  1.00  0.00           C
ATOM   6824  C26 POPEL 354      49.825 122.141  41.790  1.00  0.00           C
ATOM   6827  C27 POPEL 354      49.636 123.632  42.090  1.00  0.00           C
ATOM   6830  C28 POPEL 354      49.906 123.922  43.569  1.00  0.00           C
ATOM   6833  C29 POPEL 354      50.026 125.391  43.890  1.00  0.00           C
ATOM   6835 0C21 POPEL 354      49.496 126.021  44.950  1.00  0.00           C
ATOM   6837 1C21 POPEL 354      48.646 125.421  46.040  1.00  0.00           C
ATOM   6840 2C21 POPEL 354      49.116 125.771  47.459  1.00  0.00           C
ATOM   6843 3C21 POPEL 354      48.006 125.541  48.490  1.00  0.00           C
ATOM   6846 4C21 POPEL 354      48.415 125.852  49.930  1.00  0.00           C
ATOM   6849 5C21 POPEL 354      47.276 125.581  50.920  1.00  0.00           C
ATOM   6852 6C21 POPEL 354      47.085 124.081  51.220  1.00  0.00           C
ATOM   6855 7C21 POPEL 354      45.905 123.782  52.160  1.00  0.00           C
ATOM   6858 8C21 POPEL 354      44.535 124.040  51.530  1.00  0.00           C
ATOM   6862  C33 POPEL 354      55.186 123.660  38.580  1.00  0.00           C
ATOM   6865  C34 POPEL 354      56.136 123.340  39.750  1.00  0.00           C
ATOM   6868  C35 POPEL 354      56.366 124.511  40.730  1.00  0.00           C
ATOM   6871  C36 POPEL 354      55.355 124.641  41.870  1.00  0.00           C
ATOM   6874  C37 POPEL 354      55.585 123.601  42.979  1.00  0.00           C
ATOM   6877  C38 POPEL 354      54.585 123.690  44.139  1.00  0.00           C
ATOM   6880  C39 POPEL 354      54.735 124.960  45.000  1.00  0.00           C
ATOM   6883 0C31 POPEL 354      56.066 125.032  45.750  1.00  0.00           C
ATOM   6886 1C31 POPEL 354      56.146 126.260  46.660  1.00  0.00           C
ATOM   6889 2C31 POPEL 354      56.936 126.001  47.950  1.00  0.00           C
ATOM   6892 3C31 POPEL 354      56.926 127.220  48.860  1.00  0.00           C
ATOM   6895 4C31 POPEL 354      57.535 126.962  50.250  1.00  0.00           C
ATOM   6898 5C31 POPEL 354      57.596 128.242  51.069  1.00  0.00           C
ATOM   6901 6C31 POPEL 354      57.976 128.031  52.530  1.00  0.00           C
ATOM   6905  NH3 POPEM 355      91.175  45.091  31.309  1.00  0.00           N
ATOM   6909  C12 POPEM 355      90.046  44.331  30.700  1.00  0.00           C
ATOM   6912  C11 POPEM 355      88.755  45.121  30.880  1.00  0.00           C
ATOM   6915  P   POPEM 355      86.936  43.251  31.140  1.00  0.00           P
ATOM   6916  O13 POPEM 355      87.785  42.042  31.170  1.00  0.00           O
ATOM   6917  O14 POPEM 355      85.576  43.131  30.590  1.00  0.00           O
ATOM   6918  O11 POPEM 355      86.826  43.851  32.600  1.00  0.00           O
ATOM   6919  O12 POPEM 355      87.675  44.391  30.319  1.00  0.00           O
ATOM   6920  C1  POPEM 355      87.046  43.001  33.729  1.00  0.00           C
ATOM   6923  C2  POPEM 355      87.105  43.820  35.049  1.00  0.00           C
ATOM   6925  O21 POPEM 355      86.786  42.991  36.200  1.00  0.00           O
ATOM   6926  C21 POPEM 355      87.796  42.260  36.640  1.00  0.00           C
ATOM   6927  O22 POPEM 355      88.906  42.201  36.139  1.00  0.00           O
ATOM   6928  C22 POPEM 355      87.416  41.491  37.910  1.00  0.00           C
ATOM   6931  C3  POPEM 355      86.096  45.002  35.020  1.00  0.00           C
ATOM   6934  O31 POPEM 355      86.236  45.781  36.209  1.00  0.00           O
ATOM   6935  C31 POPEM 355      85.375  45.771  37.229  1.00  0.00           C
ATOM   6936  O32 POPEM 355      85.644  46.221  38.330  1.00  0.00           O
ATOM   6937  C32 POPEM 355      83.976  45.251  36.870  1.00  0.00           C
ATOM   6940  C23 POPEM 355      87.915  42.160  39.220  1.00  0.00           C
ATOM   6943  C24 POPEM 355      87.675  41.301  40.470  1.00  0.00           C
ATOM   6946  C25 POPEM 355      88.055  42.031  41.770  1.00  0.00           C
ATOM   6949  C26 POPEM 355      87.906  41.211  43.060  1.00  0.00           C
ATOM   6952  C27 POPEM 355      88.064  42.071  44.329  1.00  0.00           C
ATOM   6955  C28 POPEM 355      88.545  41.301  45.579  1.00  0.00           C
ATOM   6958  C29 POPEM 355      87.635  40.150  45.940  1.00  0.00           C
ATOM   6960 0C21 POPEM 355      86.915  39.991  47.070  1.00  0.00           C
ATOM   6962 1C21 POPEM 355      86.826  40.932  48.250  1.00  0.00           C
ATOM   6965 2C21 POPEM 355      86.535  40.211  49.580  1.00  0.00           C
ATOM   6968 3C21 POPEM 355      85.135  39.570  49.650  1.00  0.00           C
ATOM   6971 4C21 POPEM 355      84.795  38.941  51.010  1.00  0.00           C
ATOM   6974 5C21 POPEM 355      83.355  38.410  51.030  1.00  0.00           C
ATOM   6977 6C21 POPEM 355      83.025  37.551  52.260  1.00  0.00           C
ATOM   6980 7C21 POPEM 355      82.085  36.391  51.889  1.00  0.00           C
ATOM   6983 8C21 POPEM 355      81.616  35.531  53.069  1.00  0.00           C
ATOM   6987  C33 POPEM 355      82.936  45.501  37.990  1.00  0.00           C
ATOM   6990  C34 POPEM 355      81.835  44.431  38.090  1.00  0.00           C
ATOM   6993  C35 POPEM 355      81.045  44.491  39.399  1.00  0.00           C
ATOM   6996  C36 POPEM 355      80.516  43.101  39.780  1.00  0.00           C
ATOM   6999  C37 POPEM 355      79.626  43.081  41.030  1.00  0.00           C
ATOM   7002  C38 POPEM 355      79.035  41.691  41.320  1.00  0.00           C
ATOM   7005  C39 POPEM 355      80.065  40.621  41.720  1.00  0.00           C
ATOM   7008 0C31 POPEM 355      80.816  40.940  43.020  1.00  0.00           C
ATOM   7011 1C31 POPEM 355      81.705  39.781  43.470  1.00  0.00           C
ATOM   7014 2C31 POPEM 355      82.416  40.051  44.810  1.00  0.00           C
ATOM   7017 3C31 POPEM 355      83.955  39.921  44.760  1.00  0.00           C
ATOM   7020 4C31 POPEM 355      84.485  38.511  44.440  1.00  0.00           C
ATOM   7023 5C31 POPEM 355      84.876  38.291  42.979  1.00  0.00           C
ATOM   7026 6C31 POPEM 355      85.825  37.111  42.760  1.00  0.00           C
ATOM   7030  NH3 POPEN 356       8.996  94.071  71.249  1.00  0.00           N
ATOM   7034  C12 POPEN 356       7.826  93.702  70.389  1.00  0.00           C
ATOM   7037  C11 POPEN 356       6.635  93.231  71.229  1.00  0.00           C
ATOM   7040  P   POPEN 356       5.915  90.771  71.930  1.00  0.00           P
ATOM   7041  O13 POPEN 356       5.626  90.340  73.310  1.00  0.00           O
ATOM   7042  O14 POPEN 356       4.736  91.011  71.079  1.00  0.00           O
ATOM   7043  O11 POPEN 356       6.746  89.651  71.200  1.00  0.00           O
ATOM   7044  O12 POPEN 356       6.916  92.011  71.899  1.00  0.00           O
ATOM   7045  C1  POPEN 356       7.345  89.870  69.929  1.00  0.00           C
ATOM   7048  C2  POPEN 356       6.796  88.891  68.859  1.00  0.00           C
ATOM   7050  O21 POPEN 356       7.425  89.230  67.600  1.00  0.00           O
ATOM   7051  C21 POPEN 356       6.756  89.641  66.549  1.00  0.00           C
ATOM   7052  O22 POPEN 356       5.606  90.022  66.499  1.00  0.00           O
ATOM   7053  C22 POPEN 356       7.656  89.531  65.320  1.00  0.00           C
ATOM   7056  C3  POPEN 356       5.246  88.620  68.889  1.00  0.00           C
ATOM   7059  O31 POPEN 356       4.896  87.361  68.289  1.00  0.00           O
ATOM   7060  C31 POPEN 356       4.516  87.230  67.009  1.00  0.00           C
ATOM   7061  O32 POPEN 356       5.026  86.411  66.249  1.00  0.00           O
ATOM   7062  C32 POPEN 356       3.256  88.021  66.649  1.00  0.00           C
ATOM   7065  C23 POPEN 356       6.885  89.621  63.979  1.00  0.00           C
ATOM   7068  C24 POPEN 356       7.636  88.881  62.860  1.00  0.00           C
ATOM   7071  C25 POPEN 356       6.896  88.870  61.520  1.00  0.00           C
ATOM   7074  C26 POPEN 356       7.736  88.201  60.420  1.00  0.00           C
ATOM   7077  C27 POPEN 356       7.086  88.212  59.030  1.00  0.00           C
ATOM   7080  C28 POPEN 356       8.085  88.570  57.920  1.00  0.00           C
ATOM   7083  C29 POPEN 356       7.456  89.361  56.800  1.00  0.00           C
ATOM   7085 0C21 POPEN 356       7.396  89.031  55.500  1.00  0.00           C
ATOM   7087 1C21 POPEN 356       7.926  87.761  54.880  1.00  0.00           C
ATOM   7090 2C21 POPEN 356       7.046  87.242  53.729  1.00  0.00           C
ATOM   7093 3C21 POPEN 356       5.546  87.160  54.080  1.00  0.00           C
ATOM   7096 4C21 POPEN 356       4.776  86.291  53.090  1.00  0.00           C
ATOM   7099 5C21 POPEN 356       3.446  86.921  52.649  1.00  0.00           C
ATOM   7102 6C21 POPEN 356       2.406  87.180  53.750  1.00  0.00           C
ATOM   7105 7C21 POPEN 356       1.175  86.272  53.689  1.00  0.00           C
ATOM   7108 8C21 POPEN 356      -0.065  86.921  54.310  1.00  0.00           C
ATOM   7112  C33 POPEN 356       3.036  88.081  65.109  1.00  0.00           C
ATOM   7115  C34 POPEN 356       2.066  89.191  64.660  1.00  0.00           C
ATOM   7118  C35 POPEN 356       1.925  89.370  63.120  1.00  0.00           C
ATOM   7121  C36 POPEN 356       3.236  89.221  62.330  1.00  0.00           C
ATOM   7124  C37 POPEN 356       3.206  89.571  60.820  1.00  0.00           C
ATOM   7127  C38 POPEN 356       2.076  88.911  60.009  1.00  0.00           C
ATOM   7130  C39 POPEN 356       0.825  89.781  59.850  1.00  0.00           C
ATOM   7133 0C31 POPEN 356       1.025  90.921  58.840  1.00  0.00           C
ATOM   7136 1C31 POPEN 356      -0.305  91.540  58.380  1.00  0.00           C
ATOM   7139 2C31 POPEN 356      -0.205  92.370  57.090  1.00  0.00           C
ATOM   7142 3C31 POPEN 356       0.385  91.562  55.929  1.00  0.00           C
ATOM   7145 4C31 POPEN 356       0.065  92.121  54.539  1.00  0.00           C
ATOM   7148 5C31 POPEN 356       0.685  91.251  53.440  1.00  0.00           C
ATOM   7151 6C31 POPEN 356       0.395  91.742  52.029  1.00  0.00           C
ATOM   7155  NH3 POPEO 357     110.504 106.120  71.070  1.00  0.00           N
ATOM   7159  C12 POPEO 357     110.105 107.291  70.200  1.00  0.00           C
ATOM   7162  C11 POPEO 357     108.885 108.041  70.770  1.00  0.00           C
ATOM   7165  P   POPEO 357     106.674 108.181  69.380  1.00  0.00           P
ATOM   7166  O13 POPEO 357     106.635 106.701  69.469  1.00  0.00           O
ATOM   7167  O14 POPEO 357     105.755 108.951  70.240  1.00  0.00           O
ATOM   7168  O11 POPEO 357     106.415 108.620  67.860  1.00  0.00           O
ATOM   7169  O12 POPEO 357     108.144 108.632  69.689  1.00  0.00           O
ATOM   7170  C1  POPEO 357     107.446 108.881  66.910  1.00  0.00           C
ATOM   7173  C2  POPEO 357     107.285 107.951  65.680  1.00  0.00           C
ATOM   7175  O21 POPEO 357     108.505 108.001  64.910  1.00  0.00           O
ATOM   7176  C21 POPEO 357     108.535 107.980  63.590  1.00  0.00           C
ATOM   7177  O22 POPEO 357     107.826 108.591  62.819  1.00  0.00           O
ATOM   7178  C22 POPEO 357     109.585 106.911  63.219  1.00  0.00           C
ATOM   7181  C3  POPEO 357     105.936 108.141  64.929  1.00  0.00           C
ATOM   7184  O31 POPEO 357     105.725 107.090  63.960  1.00  0.00           O
ATOM   7185  C31 POPEO 357     104.955 107.491  62.950  1.00  0.00           C
ATOM   7186  O32 POPEO 357     104.406 108.570  62.860  1.00  0.00           O
ATOM   7187  C32 POPEO 357     104.905 106.400  61.889  1.00  0.00           C
ATOM   7190  C23 POPEO 357     110.056 106.851  61.740  1.00  0.00           C
ATOM   7193  C24 POPEO 357     111.126 105.751  61.590  1.00  0.00           C
ATOM   7196  C25 POPEO 357     111.926 105.781  60.280  1.00  0.00           C
ATOM   7199  C26 POPEO 357     111.625 104.631  59.310  1.00  0.00           C
ATOM   7202  C27 POPEO 357     112.726 104.481  58.250  1.00  0.00           C
ATOM   7205  C28 POPEO 357     112.686 103.141  57.479  1.00  0.00           C
ATOM   7208  C29 POPEO 357     111.506 103.010  56.549  1.00  0.00           C
ATOM   7210 0C21 POPEO 357     111.576 102.812  55.220  1.00  0.00           C
ATOM   7212 1C21 POPEO 357     112.845 102.701  54.410  1.00  0.00           C
ATOM   7215 2C21 POPEO 357     112.605 102.311  52.930  1.00  0.00           C
ATOM   7218 3C21 POPEO 357     112.726 100.801  52.640  1.00  0.00           C
ATOM   7221 4C21 POPEO 357     113.486 100.492  51.329  1.00  0.00           C
ATOM   7224 5C21 POPEO 357     114.976 100.111  51.520  1.00  0.00           C
ATOM   7227 6C21 POPEO 357     115.805 101.141  52.310  1.00  0.00           C
ATOM   7230 7C21 POPEO 357     117.174 101.451  51.689  1.00  0.00           C
ATOM   7233 8C21 POPEO 357     117.896 102.580  52.420  1.00  0.00           C
ATOM   7237  C33 POPEO 357     106.205 106.400  61.070  1.00  0.00           C
ATOM   7240  C34 POPEO 357     106.085 105.531  59.820  1.00  0.00           C
ATOM   7243  C35 POPEO 357     107.206 105.861  58.840  1.00  0.00           C
ATOM   7246  C36 POPEO 357     107.015 105.181  57.490  1.00  0.00           C
ATOM   7249  C37 POPEO 357     108.095 105.632  56.509  1.00  0.00           C
ATOM   7252  C38 POPEO 357     107.815 105.181  55.069  1.00  0.00           C
ATOM   7255  C39 POPEO 357     107.805 103.660  54.920  1.00  0.00           C
ATOM   7258 0C31 POPEO 357     107.875 103.221  53.460  1.00  0.00           C
ATOM   7261 1C31 POPEO 357     108.076 101.721  53.300  1.00  0.00           C
ATOM   7264 2C31 POPEO 357     107.985 101.230  51.860  1.00  0.00           C
ATOM   7267 3C31 POPEO 357     108.925 101.962  50.900  1.00  0.00           C
ATOM   7270 4C31 POPEO 357     109.104 101.181  49.590  1.00  0.00           C
ATOM   7273 5C31 POPEO 357     109.776 102.021  48.490  1.00  0.00           C
ATOM   7276 6C31 POPEO 357     110.156 101.160  47.290  1.00  0.00           C
ATOM   7280  NH3 POPEP 358      95.485   8.121  31.180  1.00  0.00           N
ATOM   7284  C12 POPEP 358      96.965   8.391  31.309  1.00  0.00           C
ATOM   7287  C11 POPEP 358      97.836   7.431  30.490  1.00  0.00           C
ATOM   7290  P   POPEP 358     100.056   8.321  31.610  1.00  0.00           P
ATOM   7291  O13 POPEP 358      99.546   9.571  32.200  1.00  0.00           O
ATOM   7292  O14 POPEP 358     101.485   8.301  31.200  1.00  0.00           O
ATOM   7293  O11 POPEP 358      99.765   7.141  32.600  1.00  0.00           O
ATOM   7294  O12 POPEP 358      99.165   7.921  30.370  1.00  0.00           O
ATOM   7295  C1  POPEP 358     100.625   6.791  33.680  1.00  0.00           C
ATOM   7298  C2  POPEP 358     100.235   7.471  35.040  1.00  0.00           C
ATOM   7300  O21 POPEP 358     100.476   6.591  36.160  1.00  0.00           O
ATOM   7301  C21 POPEP 358      99.575   5.641  36.360  1.00  0.00           C
ATOM   7302  O22 POPEP 358      98.766   5.221  35.549  1.00  0.00           O
ATOM   7303  C22 POPEP 358      99.666   5.121  37.810  1.00  0.00           C
ATOM   7306  C3  POPEP 358      98.806   8.091  35.110  1.00  0.00           C
ATOM   7309  O31 POPEP 358      98.395   8.301  36.479  1.00  0.00           O
ATOM   7310  C31 POPEP 358      98.895   9.371  37.080  1.00  0.00           C
ATOM   7311  O32 POPEP 358      99.566  10.241  36.549  1.00  0.00           O
ATOM   7312  C32 POPEP 358      98.545   9.341  38.569  1.00  0.00           C
ATOM   7315  C23 POPEP 358      98.305   5.131  38.550  1.00  0.00           C
ATOM   7318  C24 POPEP 358      98.144   4.041  39.630  1.00  0.00           C
ATOM   7321  C25 POPEP 358      98.995   4.231  40.890  1.00  0.00           C
ATOM   7324  C26 POPEP 358      98.815   3.051  41.870  1.00  0.00           C
ATOM   7327  C27 POPEP 358      99.706   3.141  43.120  1.00  0.00           C
ATOM   7330  C28 POPEP 358      99.605   1.881  44.000  1.00  0.00           C
ATOM   7333  C29 POPEP 358     100.436   2.001  45.250  1.00  0.00           C
ATOM   7335 0C21 POPEP 358     100.165   1.461  46.450  1.00  0.00           C
ATOM   7337 1C21 POPEP 358      98.955   0.621  46.779  1.00  0.00           C
ATOM   7340 2C21 POPEP 358      98.806   0.341  48.289  1.00  0.00           C
ATOM   7343 3C21 POPEP 358      99.515  -0.939  48.750  1.00  0.00           C
ATOM   7346 4C21 POPEP 358      99.314  -1.260  50.240  1.00  0.00           C
ATOM   7349 5C21 POPEP 358      97.845  -1.350  50.649  1.00  0.00           C
ATOM   7352 6C21 POPEP 358      97.635  -2.140  51.950  1.00  0.00           C
ATOM   7355 7C21 POPEP 358      96.155  -2.390  52.299  1.00  0.00           C
ATOM   7358 8C21 POPEP 358      95.975  -3.430  53.400  1.00  0.00           C
ATOM   7362  C33 POPEP 358      99.785   9.171  39.500  1.00  0.00           C
ATOM   7365  C34 POPEP 358      99.465   9.531  40.960  1.00  0.00           C
ATOM   7368  C35 POPEP 358     100.536   9.101  41.980  1.00  0.00           C
ATOM   7371  C36 POPEP 358     100.266   9.581  43.420  1.00  0.00           C
ATOM   7374  C37 POPEP 358     101.376   9.131  44.380  1.00  0.00           C
ATOM   7377  C38 POPEP 358     101.245   9.661  45.830  1.00  0.00           C
ATOM   7380  C39 POPEP 358     102.215  10.821  46.139  1.00  0.00           C
ATOM   7383 0C31 POPEP 358     102.425  11.071  47.640  1.00  0.00           C
ATOM   7386 1C31 POPEP 358     103.495  12.141  47.910  1.00  0.00           C
ATOM   7389 2C31 POPEP 358     104.065  12.131  49.329  1.00  0.00           C
ATOM   7392 3C31 POPEP 358     103.186  12.831  50.380  1.00  0.00           C
ATOM   7395 4C31 POPEP 358     103.876  14.071  50.990  1.00  0.00           C
ATOM   7398 5C31 POPEP 358     102.945  14.861  51.930  1.00  0.00           C
ATOM   7401 6C31 POPEP 358     103.626  16.071  52.570  1.00  0.00           C
ATOM   7405  NH3 POPEQ 359      27.246  20.751  69.910  1.00  0.00           N
ATOM   7409  C12 POPEQ 359      28.365  21.191  70.829  1.00  0.00           C
ATOM   7412  C11 POPEQ 359      29.375  22.061  70.060  1.00  0.00           C
ATOM   7415  P   POPEQ 359      31.486  22.471  71.570  1.00  0.00           P
ATOM   7416  O13 POPEQ 359      30.526  22.941  72.590  1.00  0.00           O
ATOM   7417  O14 POPEQ 359      32.566  21.541  71.969  1.00  0.00           O
ATOM   7418  O11 POPEQ 359      32.105  23.711  70.829  1.00  0.00           O
ATOM   7419  O12 POPEQ 359      30.716  21.741  70.410  1.00  0.00           O
ATOM   7420  C1  POPEQ 359      32.256  23.841  69.420  1.00  0.00           C
ATOM   7423  C2  POPEQ 359      33.625  24.480  69.060  1.00  0.00           C
ATOM   7425  O21 POPEQ 359      33.676  24.351  67.630  1.00  0.00           O
ATOM   7426  C21 POPEQ 359      33.765  25.481  66.950  1.00  0.00           C
ATOM   7427  O22 POPEQ 359      34.295  26.511  67.310  1.00  0.00           O
ATOM   7428  C22 POPEQ 359      32.896  25.261  65.729  1.00  0.00           C
ATOM   7431  C3  POPEQ 359      34.826  23.731  69.710  1.00  0.00           C
ATOM   7434  O31 POPEQ 359      36.076  24.461  69.670  1.00  0.00           O
ATOM   7435  C31 POPEQ 359      37.085  24.231  68.799  1.00  0.00           C
ATOM   7436  O32 POPEQ 359      38.215  24.631  68.990  1.00  0.00           O
ATOM   7437  C32 POPEQ 359      36.695  23.451  67.540  1.00  0.00           C
ATOM   7440  C23 POPEQ 359      32.925  26.371  64.670  1.00  0.00           C
ATOM   7443  C24 POPEQ 359      31.765  26.171  63.689  1.00  0.00           C
ATOM   7446  C25 POPEQ 359      31.986  26.761  62.299  1.00  0.00           C
ATOM   7449  C26 POPEQ 359      32.406  28.221  62.320  1.00  0.00           C
ATOM   7452  C27 POPEQ 359      32.496  28.820  60.910  1.00  0.00           C
ATOM   7455  C28 POPEQ 359      33.006  30.271  60.950  1.00  0.00           C
ATOM   7458  C29 POPEQ 359      33.205  30.861  59.580  1.00  0.00           C
ATOM   7460 0C21 POPEQ 359      32.706  32.031  59.149  1.00  0.00           C
ATOM   7462 1C21 POPEQ 359      31.846  32.981  59.950  1.00  0.00           C
ATOM   7465 2C21 POPEQ 359      30.856  33.771  59.079  1.00  0.00           C
ATOM   7468 3C21 POPEQ 359      31.516  34.791  58.149  1.00  0.00           C
ATOM   7471 4C21 POPEQ 359      30.486  35.660  57.400  1.00  0.00           C
ATOM   7474 5C21 POPEQ 359      29.676  34.891  56.350  1.00  0.00           C
ATOM   7477 6C21 POPEQ 359      30.326  34.951  54.960  1.00  0.00           C
ATOM   7480 7C21 POPEQ 359      29.655  34.061  53.910  1.00  0.00           C
ATOM   7483 8C21 POPEQ 359      29.636  34.691  52.520  1.00  0.00           C
ATOM   7487  C33 POPEQ 359      37.855  23.381  66.520  1.00  0.00           C
ATOM   7490  C34 POPEQ 359      38.045  24.631  65.640  1.00  0.00           C
ATOM   7493  C35 POPEQ 359      36.875  24.951  64.689  1.00  0.00           C
ATOM   7496  C36 POPEQ 359      36.706  23.941  63.540  1.00  0.00           C
ATOM   7499  C37 POPEQ 359      35.396  24.131  62.750  1.00  0.00           C
ATOM   7502  C38 POPEQ 359      35.285  23.131  61.600  1.00  0.00           C
ATOM   7505  C39 POPEQ 359      33.916  23.051  60.900  1.00  0.00           C
ATOM   7508 0C31 POPEQ 359      32.886  22.131  61.590  1.00  0.00           C
ATOM   7511 1C31 POPEQ 359      31.945  21.420  60.599  1.00  0.00           C
ATOM   7514 2C31 POPEQ 359      30.986  20.441  61.280  1.00  0.00           C
ATOM   7517 3C31 POPEQ 359      30.156  19.611  60.290  1.00  0.00           C
ATOM   7520 4C31 POPEQ 359      29.116  18.711  60.989  1.00  0.00           C
ATOM   7523 5C31 POPEQ 359      28.306  17.841  60.030  1.00  0.00           C
ATOM   7526 6C31 POPEQ 359      27.255  16.991  60.740  1.00  0.00           C
ATOM   7530  NH3 POPER 360      67.596  86.091  73.020  1.00  0.00           N
ATOM   7534  C12 POPER 360      67.695  86.691  74.390  1.00  0.00           C
ATOM   7537  C11 POPER 360      68.915  87.641  74.450  1.00  0.00           C
ATOM   7540  P   POPER 360      68.485  89.960  73.350  1.00  0.00           P
ATOM   7541  O13 POPER 360      67.616  91.111  73.630  1.00  0.00           O
ATOM   7542  O14 POPER 360      69.845  90.352  72.969  1.00  0.00           O
ATOM   7543  O11 POPER 360      67.846  89.031  72.240  1.00  0.00           O
ATOM   7544  O12 POPER 360      68.525  89.011  74.590  1.00  0.00           O
ATOM   7545  C1  POPER 360      67.245  89.590  71.079  1.00  0.00           C
ATOM   7548  C2  POPER 360      68.326  90.172  70.119  1.00  0.00           C
ATOM   7550  O21 POPER 360      67.726  90.561  68.869  1.00  0.00           O
ATOM   7551  C21 POPER 360      67.345  89.580  68.060  1.00  0.00           C
ATOM   7552  O22 POPER 360      67.425  88.381  68.280  1.00  0.00           O
ATOM   7553  C22 POPER 360      66.736  90.181  66.810  1.00  0.00           C
ATOM   7556  C3  POPER 360      69.595  89.260  69.990  1.00  0.00           C
ATOM   7559  O31 POPER 360      70.604  89.761  69.090  1.00  0.00           O
ATOM   7560  C31 POPER 360      71.146  90.941  69.430  1.00  0.00           C
ATOM   7561  O32 POPER 360      70.906  91.571  70.439  1.00  0.00           O
ATOM   7562  C32 POPER 360      72.065  91.431  68.329  1.00  0.00           C
ATOM   7565  C23 POPER 360      66.585  89.071  65.740  1.00  0.00           C
ATOM   7568  C24 POPER 360      66.165  89.621  64.369  1.00  0.00           C
ATOM   7571  C25 POPER 360      64.906  90.451  64.490  1.00  0.00           C
ATOM   7574  C26 POPER 360      64.266  90.861  63.160  1.00  0.00           C
ATOM   7577  C27 POPER 360      65.046  91.981  62.479  1.00  0.00           C
ATOM   7580  C28 POPER 360      64.506  92.320  61.090  1.00  0.00           C
ATOM   7583  C29 POPER 360      63.166  93.010  61.119  1.00  0.00           C
ATOM   7585 0C21 POPER 360      62.336  93.290  60.100  1.00  0.00           C
ATOM   7587 1C21 POPER 360      62.446  92.971  58.619  1.00  0.00           C
ATOM   7590 2C21 POPER 360      63.505  91.971  58.139  1.00  0.00           C
ATOM   7593 3C21 POPER 360      63.236  91.411  56.740  1.00  0.00           C
ATOM   7596 4C21 POPER 360      63.135  92.460  55.620  1.00  0.00           C
ATOM   7599 5C21 POPER 360      64.486  93.072  55.240  1.00  0.00           C
ATOM   7602 6C21 POPER 360      64.376  93.891  53.950  1.00  0.00           C
ATOM   7605 7C21 POPER 360      65.604  94.742  53.660  1.00  0.00           C
ATOM   7608 8C21 POPER 360      65.445  95.601  52.410  1.00  0.00           C
ATOM   7612  C33 POPER 360      71.465  91.132  66.950  1.00  0.00           C
ATOM   7615  C34 POPER 360      70.206  91.911  66.579  1.00  0.00           C
ATOM   7618  C35 POPER 360      69.755  91.480  65.180  1.00  0.00           C
ATOM   7621  C36 POPER 360      68.925  92.522  64.439  1.00  0.00           C
ATOM   7624  C37 POPER 360      69.416  92.602  62.990  1.00  0.00           C
ATOM   7627  C38 POPER 360      68.686  93.632  62.130  1.00  0.00           C
ATOM   7630  C39 POPER 360      69.275  93.702  60.719  1.00  0.00           C
ATOM   7633 0C31 POPER 360      69.145  92.421  59.869  1.00  0.00           C
ATOM   7636 1C31 POPER 360      67.695  91.940  59.739  1.00  0.00           C
ATOM   7639 2C31 POPER 360      67.465  90.790  58.750  1.00  0.00           C
ATOM   7642 3C31 POPER 360      67.796  91.190  57.309  1.00  0.00           C
ATOM   7645 4C31 POPER 360      67.305  90.172  56.280  1.00  0.00           C
ATOM   7648 5C31 POPER 360      67.916  90.421  54.900  1.00  0.00           C
ATOM   7651 6C31 POPER 360      67.196  89.680  53.770  1.00  0.00           C
ATOM   7655  NH3 POPES 361      59.146  62.081  32.460  1.00  0.00           N
ATOM   7659  C12 POPES 361      58.415  62.980  33.419  1.00  0.00           C
ATOM   7662  C11 POPES 361      57.365  63.811  32.670  1.00  0.00           C
ATOM   7665  P   POPES 361      56.026  65.341  34.350  1.00  0.00           P
ATOM   7666  O13 POPES 361      54.735  64.971  33.729  1.00  0.00           O
ATOM   7667  O14 POPES 361      56.156  66.712  34.869  1.00  0.00           O
ATOM   7668  O11 POPES 361      56.416  64.300  35.490  1.00  0.00           O
ATOM   7669  O12 POPES 361      57.186  65.061  33.320  1.00  0.00           O
ATOM   7670  C1  POPES 361      57.586  64.492  36.319  1.00  0.00           C
ATOM   7673  C2  POPES 361      57.255  65.260  37.639  1.00  0.00           C
ATOM   7675  O21 POPES 361      58.275  65.291  38.680  1.00  0.00           O
ATOM   7676  C21 POPES 361      59.515  64.861  38.550  1.00  0.00           C
ATOM   7677  O22 POPES 361      60.026  64.321  37.590  1.00  0.00           O
ATOM   7678  C22 POPES 361      60.256  65.041  39.889  1.00  0.00           C
ATOM   7681  C3  POPES 361      55.936  64.690  38.250  1.00  0.00           C
ATOM   7684  O31 POPES 361      55.226  65.632  39.090  1.00  0.00           O
ATOM   7685  C31 POPES 361      55.135  65.321  40.369  1.00  0.00           C
ATOM   7686  O32 POPES 361      55.795  64.501  40.979  1.00  0.00           O
ATOM   7687  C32 POPES 361      53.936  66.050  40.950  1.00  0.00           C
ATOM   7690  C23 POPES 361      61.665  64.371  39.860  1.00  0.00           C
ATOM   7693  C24 POPES 361      62.346  64.181  41.229  1.00  0.00           C
ATOM   7696  C25 POPES 361      61.585  63.251  42.190  1.00  0.00           C
ATOM   7699  C26 POPES 361      62.386  62.901  43.450  1.00  0.00           C
ATOM   7702  C27 POPES 361      61.506  62.341  44.580  1.00  0.00           C
ATOM   7705  C28 POPES 361      62.165  62.390  45.970  1.00  0.00           C
ATOM   7708  C29 POPES 361      63.285  61.390  46.119  1.00  0.00           C
ATOM   7710 0C21 POPES 361      63.706  60.851  47.280  1.00  0.00           C
ATOM   7712 1C21 POPES 361      63.155  61.120  48.650  1.00  0.00           C
ATOM   7715 2C21 POPES 361      63.386  59.951  49.629  1.00  0.00           C
ATOM   7718 3C21 POPES 361      64.866  59.682  49.930  1.00  0.00           C
ATOM   7721 4C21 POPES 361      65.086  58.510  50.890  1.00  0.00           C
ATOM   7724 5C21 POPES 361      66.555  58.092  51.030  1.00  0.00           C
ATOM   7727 6C21 POPES 361      67.476  59.241  51.450  1.00  0.00           C
ATOM   7730 7C21 POPES 361      68.885  58.791  51.819  1.00  0.00           C
ATOM   7733 8C21 POPES 361      69.705  59.890  52.509  1.00  0.00           C
ATOM   7737  C33 POPES 361      54.125  66.462  42.430  1.00  0.00           C
ATOM   7740  C34 POPES 361      52.875  67.172  42.979  1.00  0.00           C
ATOM   7743  C35 POPES 361      51.635  66.271  43.099  1.00  0.00           C
ATOM   7746  C36 POPES 361      51.786  65.190  44.180  1.00  0.00           C
ATOM   7749  C37 POPES 361      50.546  64.290  44.310  1.00  0.00           C
ATOM   7752  C38 POPES 361      50.565  63.480  45.610  1.00  0.00           C
ATOM   7755  C39 POPES 361      50.166  64.352  46.819  1.00  0.00           C
ATOM   7758 0C31 POPES 361      50.676  63.841  48.169  1.00  0.00           C
ATOM   7761 1C31 POPES 361      50.616  64.961  49.220  1.00  0.00           C
ATOM   7764 2C31 POPES 361      51.126  64.540  50.610  1.00  0.00           C
ATOM   7767 3C31 POPES 361      51.436  65.742  51.520  1.00  0.00           C
ATOM   7770 4C31 POPES 361      50.245  66.701  51.709  1.00  0.00           C
ATOM   7773 5C31 POPES 361      50.536  67.801  52.740  1.00  0.00           C
ATOM   7776 6C31 POPES 361      49.335  68.701  53.020  1.00  0.00           C
ATOM   7780  NH3 POPET 362      94.534  33.051  73.219  1.00  0.00           N
ATOM   7784  C12 POPET 362      95.315  32.981  74.509  1.00  0.00           C
ATOM   7787  C11 POPET 362      96.826  33.051  74.270  1.00  0.00           C
ATOM   7790  P   POPET 362      97.645  34.561  72.299  1.00  0.00           P
ATOM   7791  O13 POPET 362      98.316  35.871  72.200  1.00  0.00           O
ATOM   7792  O14 POPET 362      98.405  33.351  71.890  1.00  0.00           O
ATOM   7793  O11 POPET 362      96.215  34.551  71.600  1.00  0.00           O
ATOM   7794  O12 POPET 362      97.215  34.340  73.810  1.00  0.00           O
ATOM   7795  C1  POPET 362      95.326  35.681  71.499  1.00  0.00           C
ATOM   7798  C2  POPET 362      95.065  36.181  70.030  1.00  0.00           C
ATOM   7800  O21 POPET 362      93.946  35.511  69.410  1.00  0.00           O
ATOM   7801  C21 POPET 362      92.756  36.021  69.710  1.00  0.00           C
ATOM   7802  O22 POPET 362      92.455  36.601  70.740  1.00  0.00           O
ATOM   7803  C22 POPET 362      91.805  35.820  68.520  1.00  0.00           C
ATOM   7806  C3  POPET 362      96.336  36.021  69.130  1.00  0.00           C
ATOM   7809  O31 POPET 362      96.076  35.960  67.710  1.00  0.00           O
ATOM   7810  C31 POPET 362      96.744  36.750  66.899  1.00  0.00           C
ATOM   7811  O32 POPET 362      97.455  37.701  67.189  1.00  0.00           O
ATOM   7812  C32 POPET 362      96.476  36.301  65.469  1.00  0.00           C
ATOM   7815  C23 POPET 362      92.525  35.921  67.140  1.00  0.00           C
ATOM   7818  C24 POPET 362      91.576  36.050  65.929  1.00  0.00           C
ATOM   7821  C25 POPET 362      91.085  37.471  65.640  1.00  0.00           C
ATOM   7824  C26 POPET 362      90.686  37.681  64.170  1.00  0.00           C
ATOM   7827  C27 POPET 362      90.025  39.050  63.930  1.00  0.00           C
ATOM   7830  C28 POPET 362      89.655  39.361  62.460  1.00  0.00           C
ATOM   7833  C29 POPET 362      88.696  38.351  61.880  1.00  0.00           C
ATOM   7835 0C21 POPET 362      88.395  38.230  60.569  1.00  0.00           C
ATOM   7837 1C21 POPET 362      88.936  39.081  59.450  1.00  0.00           C
ATOM   7840 2C21 POPET 362      89.755  38.291  58.410  1.00  0.00           C
ATOM   7843 3C21 POPET 362      91.056  37.741  59.000  1.00  0.00           C
ATOM   7846 4C21 POPET 362      92.005  37.131  57.959  1.00  0.00           C
ATOM   7849 5C21 POPET 362      93.265  36.571  58.640  1.00  0.00           C
ATOM   7852 6C21 POPET 362      94.546  36.761  57.819  1.00  0.00           C
ATOM   7855 7C21 POPET 362      95.774  36.171  58.530  1.00  0.00           C
ATOM   7858 8C21 POPET 362      96.954  35.941  57.590  1.00  0.00           C
ATOM   7862  C33 POPET 362      96.366  37.551  64.600  1.00  0.00           C
ATOM   7865  C34 POPET 362      95.746  37.381  63.219  1.00  0.00           C
ATOM   7868  C35 POPET 362      95.215  38.750  62.810  1.00  0.00           C
ATOM   7871  C36 POPET 362      95.126  38.951  61.299  1.00  0.00           C
ATOM   7874  C37 POPET 362      94.585  40.341  60.970  1.00  0.00           C
ATOM   7877  C38 POPET 362      94.715  40.660  59.479  1.00  0.00           C
ATOM   7880  C39 POPET 362      93.885  41.881  59.060  1.00  0.00           C
ATOM   7883 0C31 POPET 362      92.376  41.611  59.100  1.00  0.00           C
ATOM   7886 1C31 POPET 362      91.546  42.741  58.479  1.00  0.00           C
ATOM   7889 2C31 POPET 362      90.056  42.361  58.410  1.00  0.00           C
ATOM   7892 3C31 POPET 362      89.135  43.521  58.020  1.00  0.00           C
ATOM   7895 4C31 POPET 362      89.594  44.261  56.759  1.00  0.00           C
ATOM   7898 5C31 POPET 362      88.564  45.271  56.259  1.00  0.00           C
ATOM   7901 6C31 POPET 362      88.906  45.792  54.869  1.00  0.00           C
ATOM   7905  NH3 POPEU 363       9.566 109.102  29.389  1.00  0.00           N
ATOM   7909  C12 POPEU 363       9.696 109.602  27.980  1.00  0.00           C
ATOM   7912  C11 POPEU 363      10.056 111.091  27.980  1.00  0.00           C
ATOM   7915  P   POPEU 363       8.116 112.771  27.590  1.00  0.00           P
ATOM   7916  O13 POPEU 363       8.976 113.581  26.709  1.00  0.00           O
ATOM   7917  O14 POPEU 363       7.155 111.861  26.920  1.00  0.00           O
ATOM   7918  O11 POPEU 363       7.326 113.772  28.569  1.00  0.00           O
ATOM   7919  O12 POPEU 363       8.996 111.870  28.549  1.00  0.00           O
ATOM   7920  C1  POPEU 363       7.866 114.331  29.780  1.00  0.00           C
ATOM   7923  C2  POPEU 363       7.226 113.710  31.060  1.00  0.00           C
ATOM   7925  O21 POPEU 363       7.536 114.521  32.220  1.00  0.00           O
ATOM   7926  C21 POPEU 363       8.715 114.421  32.799  1.00  0.00           C
ATOM   7927  O22 POPEU 363       9.626 113.671  32.479  1.00  0.00           O
ATOM   7928  C22 POPEU 363       8.796 115.401  33.970  1.00  0.00           C
ATOM   7931  C3  POPEU 363       7.596 112.201  31.170  1.00  0.00           C
ATOM   7934  O31 POPEU 363       7.216 111.611  32.440  1.00  0.00           O
ATOM   7935  C31 POPEU 363       7.816 110.421  32.600  1.00  0.00           C
ATOM   7936  O32 POPEU 363       8.486 109.882  31.730  1.00  0.00           O
ATOM   7937  C32 POPEU 363       7.546 109.831  33.979  1.00  0.00           C
ATOM   7940  C23 POPEU 363      10.205 115.321  34.599  1.00  0.00           C
ATOM   7943  C24 POPEU 363      10.505 116.342  35.700  1.00  0.00           C
ATOM   7946  C25 POPEU 363      11.946 116.171  36.190  1.00  0.00           C
ATOM   7949  C26 POPEU 363      12.336 117.160  37.290  1.00  0.00           C
ATOM   7952  C27 POPEU 363      13.606 116.730  38.060  1.00  0.00           C
ATOM   7955  C28 POPEU 363      13.826 117.401  39.430  1.00  0.00           C
ATOM   7958  C29 POPEU 363      12.705 117.121  40.410  1.00  0.00           C
ATOM   7960 0C21 POPEU 363      12.836 116.940  41.729  1.00  0.00           C
ATOM   7962 1C21 POPEU 363      14.125 117.090  42.500  1.00  0.00           C
ATOM   7965 2C21 POPEU 363      13.875 117.201  44.020  1.00  0.00           C
ATOM   7968 3C21 POPEU 363      13.656 115.840  44.700  1.00  0.00           C
ATOM   7971 4C21 POPEU 363      13.526 115.992  46.220  1.00  0.00           C
ATOM   7974 5C21 POPEU 363      13.896 114.730  47.020  1.00  0.00           C
ATOM   7977 6C21 POPEU 363      12.965 113.531  46.790  1.00  0.00           C
ATOM   7980 7C21 POPEU 363      13.526 112.261  47.439  1.00  0.00           C
ATOM   7983 8C21 POPEU 363      12.616 111.041  47.299  1.00  0.00           C
ATOM   7987  C33 POPEU 363       6.156 109.182  34.110  1.00  0.00           C
ATOM   7990  C34 POPEU 363       6.016 108.430  35.439  1.00  0.00           C
ATOM   7993  C35 POPEU 363       4.866 107.410  35.439  1.00  0.00           C
ATOM   7996  C36 POPEU 363       4.846 106.590  36.740  1.00  0.00           C
ATOM   7999  C37 POPEU 363       3.636 105.671  36.850  1.00  0.00           C
ATOM   8002  C38 POPEU 363       3.526 104.980  38.220  1.00  0.00           C
ATOM   8005  C39 POPEU 363       3.286 105.961  39.389  1.00  0.00           C
ATOM   8008 0C31 POPEU 363       2.936 105.212  40.680  1.00  0.00           C
ATOM   8011 1C31 POPEU 363       2.506 106.111  41.840  1.00  0.00           C
ATOM   8014 2C31 POPEU 363       2.206 105.331  43.130  1.00  0.00           C
ATOM   8017 3C31 POPEU 363       1.025 104.351  43.020  1.00  0.00           C
ATOM   8020 4C31 POPEU 363      -0.345 105.032  43.149  1.00  0.00           C
ATOM   8023 5C31 POPEU 363      -1.485 104.160  42.630  1.00  0.00           C
ATOM   8026 6C31 POPEU 363      -2.875 104.761  42.860  1.00  0.00           C
ATOM   8030  NH3 POPEV 364      -0.085 102.951  71.470  1.00  0.00           N
ATOM   8034  C12 POPEV 364       0.125 101.451  71.570  1.00  0.00           C
ATOM   8037  C11 POPEV 364       0.545 101.091  73.000  1.00  0.00           C
ATOM   8040  P   POPEV 364       3.136 101.272  73.359  1.00  0.00           P
ATOM   8041  O13 POPEV 364       4.056 102.370  73.700  1.00  0.00           O
ATOM   8042  O14 POPEV 364       3.136 100.032  74.170  1.00  0.00           O
ATOM   8043  O11 POPEV 364       3.276 100.871  71.840  1.00  0.00           O
ATOM   8044  O12 POPEV 364       1.675 101.861  73.399  1.00  0.00           O
ATOM   8045  C1  POPEV 364       4.516 100.321  71.359  1.00  0.00           C
ATOM   8048  C2  POPEV 364       4.286  99.451  70.090  1.00  0.00           C
ATOM   8050  O21 POPEV 364       3.886 100.312  69.020  1.00  0.00           O
ATOM   8051  C21 POPEV 364       4.156 100.001  67.780  1.00  0.00           C
ATOM   8052  O22 POPEV 364       4.556  98.922  67.350  1.00  0.00           O
ATOM   8053  C22 POPEV 364       3.876 101.221  66.899  1.00  0.00           C
ATOM   8056  C3  POPEV 364       3.186  98.401  70.389  1.00  0.00           C
ATOM   8059  O31 POPEV 364       2.845  97.580  69.259  1.00  0.00           O
ATOM   8060  C31 POPEV 364       3.776  96.701  68.920  1.00  0.00           C
ATOM   8061  O32 POPEV 364       4.836  96.501  69.490  1.00  0.00           O
ATOM   8062  C32 POPEV 364       3.286  95.852  67.759  1.00  0.00           C
ATOM   8065  C23 POPEV 364       4.646 101.171  65.560  1.00  0.00           C
ATOM   8068  C24 POPEV 364       4.336 102.382  64.679  1.00  0.00           C
ATOM   8071  C25 POPEV 364       5.266 102.491  63.460  1.00  0.00           C
ATOM   8074  C26 POPEV 364       5.326 101.291  62.500  1.00  0.00           C
ATOM   8077  C27 POPEV 364       6.656 101.282  61.730  1.00  0.00           C
ATOM   8080  C28 POPEV 364       6.706 100.352  60.509  1.00  0.00           C
ATOM   8083  C29 POPEV 364       5.826 100.821  59.370  1.00  0.00           C
ATOM   8085 0C21 POPEV 364       6.156 101.751  58.460  1.00  0.00           C
ATOM   8087 1C21 POPEV 364       7.466 102.491  58.370  1.00  0.00           C
ATOM   8090 2C21 POPEV 364       7.986 102.661  56.930  1.00  0.00           C
ATOM   8093 3C21 POPEV 364       7.186 103.690  56.110  1.00  0.00           C
ATOM   8096 4C21 POPEV 364       7.796 103.962  54.720  1.00  0.00           C
ATOM   8099 5C21 POPEV 364       8.416 105.361  54.570  1.00  0.00           C
ATOM   8102 6C21 POPEV 364       9.045 105.541  53.180  1.00  0.00           C
ATOM   8105 7C21 POPEV 364       9.755 106.882  52.970  1.00  0.00           C
ATOM   8108 8C21 POPEV 364      10.336 107.021  51.560  1.00  0.00           C
ATOM   8112  C33 POPEV 364       1.895  95.201  67.979  1.00  0.00           C
ATOM   8115  C34 POPEV 364       1.205  94.820  66.670  1.00  0.00           C
ATOM   8118  C35 POPEV 364       2.036  93.931  65.740  1.00  0.00           C
ATOM   8121  C36 POPEV 364       1.495  93.980  64.310  1.00  0.00           C
ATOM   8124  C37 POPEV 364       2.326  93.161  63.320  1.00  0.00           C
ATOM   8127  C38 POPEV 364       1.825  93.221  61.880  1.00  0.00           C
ATOM   8130  C39 POPEV 364       2.096  94.580  61.229  1.00  0.00           C
ATOM   8133 0C31 POPEV 364       1.445  94.730  59.860  1.00  0.00           C
ATOM   8136 1C31 POPEV 364       1.535  96.181  59.389  1.00  0.00           C
ATOM   8139 2C31 POPEV 364       0.975  96.422  57.980  1.00  0.00           C
ATOM   8142 3C31 POPEV 364      -0.555  96.480  57.910  1.00  0.00           C
ATOM   8145 4C31 POPEV 364      -1.015  96.951  56.520  1.00  0.00           C
ATOM   8148 5C31 POPEV 364      -2.495  97.351  56.460  1.00  0.00           C
ATOM   8151 6C31 POPEV 364      -2.875  97.971  55.110  1.00  0.00           C
ATOM   8155  NH3 POPEW 365     119.025  34.971  77.289  1.00  0.00           N
ATOM   8159  C12 POPEW 365     117.715  34.940  78.020  1.00  0.00           C
ATOM   8162  C11 POPEW 365     117.136  36.351  78.149  1.00  0.00           C
ATOM   8165  P   POPEW 365     117.405  38.690  77.179  1.00  0.00           P
ATOM   8166  O13 POPEW 365     116.245  39.161  77.979  1.00  0.00           O
ATOM   8167  O14 POPEW 365     118.766  38.901  77.720  1.00  0.00           O
ATOM   8168  O11 POPEW 365     117.195  39.342  75.759  1.00  0.00           O
ATOM   8169  O12 POPEW 365     117.245  37.121  76.939  1.00  0.00           O
ATOM   8170  C1  POPEW 365     118.076  39.271  74.649  1.00  0.00           C
ATOM   8173  C2  POPEW 365     117.465  38.451  73.469  1.00  0.00           C
ATOM   8175  O21 POPEW 365     117.945  39.031  72.250  1.00  0.00           O
ATOM   8176  C21 POPEW 365     118.736  38.291  71.479  1.00  0.00           C
ATOM   8177  O22 POPEW 365     119.156  37.171  71.740  1.00  0.00           O
ATOM   8178  C22 POPEW 365     119.116  39.131  70.249  1.00  0.00           C
ATOM   8181  C3  POPEW 365     115.905  38.491  73.439  1.00  0.00           C
ATOM   8184  O31 POPEW 365     115.415  37.471  72.549  1.00  0.00           O
ATOM   8185  C31 POPEW 365     114.445  37.781  71.700  1.00  0.00           C
ATOM   8186  O32 POPEW 365     113.936  38.881  71.579  1.00  0.00           O
ATOM   8187  C32 POPEW 365     113.995  36.531  70.939  1.00  0.00           C
ATOM   8190  C23 POPEW 365     119.244  38.401  68.889  1.00  0.00           C
ATOM   8193  C24 POPEW 365     120.695  38.371  68.370  1.00  0.00           C
ATOM   8196  C25 POPEW 365     120.844  38.051  66.869  1.00  0.00           C
ATOM   8199  C26 POPEW 365     121.306  36.621  66.549  1.00  0.00           C
ATOM   8202  C27 POPEW 365     121.965  36.511  65.160  1.00  0.00           C
ATOM   8205  C28 POPEW 365     122.535  35.121  64.840  1.00  0.00           C
ATOM   8208  C29 POPEW 365     123.265  35.121  63.510  1.00  0.00           C
ATOM   8210 0C21 POPEW 365     123.876  34.091  62.899  1.00  0.00           C
ATOM   8212 1C21 POPEW 365     123.965  32.660  63.380  1.00  0.00           C
ATOM   8215 2C21 POPEW 365     125.326  32.300  63.979  1.00  0.00           C
ATOM   8218 3C21 POPEW 365     125.504  32.901  65.380  1.00  0.00           C
ATOM   8221 4C21 POPEW 365     126.226  31.951  66.340  1.00  0.00           C
ATOM   8224 5C21 POPEW 365     126.255  32.531  67.759  1.00  0.00           C
ATOM   8227 6C21 POPEW 365     127.285  33.651  67.910  1.00  0.00           C
ATOM   8230 7C21 POPEW 365     127.186  34.371  69.259  1.00  0.00           C
ATOM   8233 8C21 POPEW 365     128.305  35.401  69.420  1.00  0.00           C
ATOM   8237  C33 POPEW 365     112.735  36.741  70.060  1.00  0.00           C
ATOM   8240  C34 POPEW 365     111.866  35.471  69.890  1.00  0.00           C
ATOM   8243  C35 POPEW 365     112.365  34.461  68.850  1.00  0.00           C
ATOM   8246  C36 POPEW 365     111.296  33.410  68.500  1.00  0.00           C
ATOM   8249  C37 POPEW 365     111.786  32.361  67.490  1.00  0.00           C
ATOM   8252  C38 POPEW 365     110.784  31.211  67.229  1.00  0.00           C
ATOM   8255  C39 POPEW 365     109.496  31.601  66.490  1.00  0.00           C
ATOM   8258 0C31 POPEW 365     108.976  30.441  65.619  1.00  0.00           C
ATOM   8261 1C31 POPEW 365     107.735  30.781  64.770  1.00  0.00           C
ATOM   8264 2C31 POPEW 365     107.535  29.771  63.630  1.00  0.00           C
ATOM   8267 3C31 POPEW 365     106.226  29.981  62.850  1.00  0.00           C
ATOM   8270 4C31 POPEW 365     106.166  31.301  62.070  1.00  0.00           C
ATOM   8273 5C31 POPEW 365     105.116  31.281  60.950  1.00  0.00           C
ATOM   8276 6C31 POPEW 365     104.916  32.631  60.259  1.00  0.00           C
ATOM   8280  NH3 POPEX 366     105.215  61.390  77.540  1.00  0.00           N
ATOM   8284  C12 POPEX 366     105.715  62.811  77.600  1.00  0.00           C
ATOM   8287  C11 POPEX 366     105.676  63.422  79.020  1.00  0.00           C
ATOM   8290  P   POPEX 366     103.076  63.011  79.340  1.00  0.00           P
ATOM   8291  O13 POPEX 366     102.206  63.721  80.289  1.00  0.00           O
ATOM   8292  O14 POPEX 366     102.756  61.611  79.049  1.00  0.00           O
ATOM   8293  O11 POPEX 366     103.055  63.721  77.920  1.00  0.00           O
ATOM   8294  O12 POPEX 366     104.566  63.050  79.820  1.00  0.00           O
ATOM   8295  C1  POPEX 366     101.796  63.781  77.219  1.00  0.00           C
ATOM   8298  C2  POPEX 366     101.775  63.101  75.810  1.00  0.00           C
ATOM   8300  O21 POPEX 366     100.905  63.921  74.979  1.00  0.00           O
ATOM   8301  C21 POPEX 366     101.275  63.981  73.710  1.00  0.00           C
ATOM   8302  O22 POPEX 366     101.926  63.141  73.119  1.00  0.00           O
ATOM   8303  C22 POPEX 366     101.005  65.370  73.130  1.00  0.00           C
ATOM   8306  C3  POPEX 366     101.385  61.591  75.820  1.00  0.00           C
ATOM   8309  O31 POPEX 366     101.656  60.901  74.560  1.00  0.00           O
ATOM   8310  C31 POPEX 366     102.924  60.631  74.350  1.00  0.00           C
ATOM   8311  O32 POPEX 366     103.845  60.851  75.130  1.00  0.00           O
ATOM   8312  C32 POPEX 366     103.125  59.981  72.960  1.00  0.00           C
ATOM   8315  C23 POPEX 366      99.885  65.391  72.079  1.00  0.00           C
ATOM   8318  C24 POPEX 366     100.116  64.511  70.840  1.00  0.00           C
ATOM   8321  C25 POPEX 366     101.315  64.861  69.939  1.00  0.00           C
ATOM   8324  C26 POPEX 366     101.115  64.251  68.549  1.00  0.00           C
ATOM   8327  C27 POPEX 366     102.376  64.271  67.670  1.00  0.00           C
ATOM   8330  C28 POPEX 366     102.075  64.260  66.160  1.00  0.00           C
ATOM   8333  C29 POPEX 366     101.415  62.991  65.660  1.00  0.00           C
ATOM   8335 0C21 POPEX 366     101.695  62.390  64.490  1.00  0.00           C
ATOM   8337 1C21 POPEX 366     102.696  62.921  63.500  1.00  0.00           C
ATOM   8340 2C21 POPEX 366     102.756  62.120  62.179  1.00  0.00           C
ATOM   8343 3C21 POPEX 366     101.516  62.300  61.290  1.00  0.00           C
ATOM   8346 4C21 POPEX 366     101.586  61.501  59.979  1.00  0.00           C
ATOM   8349 5C21 POPEX 366     102.645  62.011  58.979  1.00  0.00           C
ATOM   8352 6C21 POPEX 366     102.896  61.021  57.829  1.00  0.00           C
ATOM   8355 7C21 POPEX 366     101.686  60.781  56.930  1.00  0.00           C
ATOM   8358 8C21 POPEX 366     101.894  59.612  55.960  1.00  0.00           C
ATOM   8362  C33 POPEX 366     103.925  60.862  71.950  1.00  0.00           C
ATOM   8365  C34 POPEX 366     103.064  61.382  70.780  1.00  0.00           C
ATOM   8368  C35 POPEX 366     102.875  60.361  69.649  1.00  0.00           C
ATOM   8371  C36 POPEX 366     104.055  60.241  68.689  1.00  0.00           C
ATOM   8374  C37 POPEX 366     103.936  58.960  67.860  1.00  0.00           C
ATOM   8377  C38 POPEX 366     105.116  58.661  66.939  1.00  0.00           C
ATOM   8380  C39 POPEX 366     105.366  59.752  65.899  1.00  0.00           C
ATOM   8383 0C31 POPEX 366     105.695  59.151  64.530  1.00  0.00           C
ATOM   8386 1C31 POPEX 366     106.325  60.171  63.570  1.00  0.00           C
ATOM   8389 2C31 POPEX 366     106.446  59.631  62.140  1.00  0.00           C
ATOM   8392 3C31 POPEX 366     107.385  58.432  61.950  1.00  0.00           C
ATOM   8395 4C31 POPEX 366     108.885  58.741  62.060  1.00  0.00           C
ATOM   8398 5C31 POPEX 366     109.725  57.570  61.530  1.00  0.00           C
ATOM   8401 6C31 POPEX 366     111.226  57.671  61.819  1.00  0.00           C
ATOM   8405  NH3 POPEY 367      50.366  69.980  29.209  1.00  0.00           N
ATOM   8409  C12 POPEY 367      49.345  68.891  28.980  1.00  0.00           C
ATOM   8412  C11 POPEY 367      49.416  67.720  29.990  1.00  0.00           C
ATOM   8415  P   POPEY 367      47.316  66.260  29.399  1.00  0.00           P
ATOM   8416  O13 POPEY 367      46.665  67.461  28.840  1.00  0.00           O
ATOM   8417  O14 POPEY 367      46.955  65.001  28.700  1.00  0.00           O
ATOM   8418  O11 POPEY 367      46.986  66.111  30.930  1.00  0.00           O
ATOM   8419  O12 POPEY 367      48.875  66.531  29.389  1.00  0.00           O
ATOM   8420  C1  POPEY 367      45.666  66.151  31.470  1.00  0.00           C
ATOM   8423  C2  POPEY 367      45.415  67.391  32.390  1.00  0.00           C
ATOM   8425  O21 POPEY 367      46.266  67.341  33.560  1.00  0.00           O
ATOM   8426  C21 POPEY 367      45.985  66.440  34.479  1.00  0.00           C
ATOM   8427  O22 POPEY 367      44.956  65.790  34.570  1.00  0.00           O
ATOM   8428  C22 POPEY 367      47.175  66.241  35.400  1.00  0.00           C
ATOM   8431  C3  POPEY 367      43.875  67.531  32.639  1.00  0.00           C
ATOM   8434  O31 POPEY 367      43.526  68.361  33.760  1.00  0.00           O
ATOM   8435  C31 POPEY 367      42.235  68.701  33.780  1.00  0.00           C
ATOM   8436  O32 POPEY 367      41.476  68.730  32.829  1.00  0.00           O
ATOM   8437  C32 POPEY 367      41.806  68.851  35.229  1.00  0.00           C
ATOM   8440  C23 POPEY 367      47.246  64.771  35.869  1.00  0.00           C
ATOM   8443  C24 POPEY 367      48.405  64.480  36.829  1.00  0.00           C
ATOM   8446  C25 POPEY 367      48.236  65.050  38.240  1.00  0.00           C
ATOM   8449  C26 POPEY 367      47.025  64.471  38.979  1.00  0.00           C
ATOM   8452  C27 POPEY 367      46.875  65.001  40.410  1.00  0.00           C
ATOM   8455  C28 POPEY 367      45.495  64.690  40.990  1.00  0.00           C
ATOM   8458  C29 POPEY 367      45.195  65.451  42.249  1.00  0.00           C
ATOM   8460 0C21 POPEY 367      45.315  65.031  43.520  1.00  0.00           C
ATOM   8462 1C21 POPEY 367      45.826  63.701  44.010  1.00  0.00           C
ATOM   8465 2C21 POPEY 367      45.946  63.731  45.540  1.00  0.00           C
ATOM   8468 3C21 POPEY 367      46.665  62.510  46.119  1.00  0.00           C
ATOM   8471 4C21 POPEY 367      46.715  62.521  47.649  1.00  0.00           C
ATOM   8474 5C21 POPEY 367      47.355  61.252  48.200  1.00  0.00           C
ATOM   8477 6C21 POPEY 367      46.866  60.901  49.609  1.00  0.00           C
ATOM   8480 7C21 POPEY 367      47.146  59.441  49.959  1.00  0.00           C
ATOM   8483 8C21 POPEY 367      46.596  59.051  51.329  1.00  0.00           C
ATOM   8487  C33 POPEY 367      42.095  67.580  36.040  1.00  0.00           C
ATOM   8490  C34 POPEY 367      41.285  67.531  37.340  1.00  0.00           C
ATOM   8493  C35 POPEY 367      42.136  67.811  38.580  1.00  0.00           C
ATOM   8496  C36 POPEY 367      41.296  67.690  39.850  1.00  0.00           C
ATOM   8499  C37 POPEY 367      42.126  67.521  41.119  1.00  0.00           C
ATOM   8502  C38 POPEY 367      41.266  66.882  42.210  1.00  0.00           C
ATOM   8505  C39 POPEY 367      41.875  66.831  43.610  1.00  0.00           C
ATOM   8508 0C31 POPEY 367      42.045  68.211  44.250  1.00  0.00           C
ATOM   8511 1C31 POPEY 367      42.406  68.110  45.739  1.00  0.00           C
ATOM   8514 2C31 POPEY 367      42.686  69.480  46.369  1.00  0.00           C
ATOM   8517 3C31 POPEY 367      41.436  70.190  46.889  1.00  0.00           C
ATOM   8520 4C31 POPEY 367      40.896  69.571  48.190  1.00  0.00           C
ATOM   8523 5C31 POPEY 367      39.776  70.400  48.810  1.00  0.00           C
ATOM   8526 6C31 POPEY 367      39.236  69.791  50.090  1.00  0.00           C
ATOM   8530  NH3 POPEZ 368      60.686 105.572  31.470  1.00  0.00           N
ATOM   8534  C12 POPEZ 368      61.115 106.962  31.840  1.00  0.00           C
ATOM   8537  C11 POPEZ 368      60.026 108.031  31.579  1.00  0.00           C
ATOM   8540  P   POPEZ 368      61.276 109.751  30.110  1.00  0.00           P
ATOM   8541  O13 POPEZ 368      62.605 109.132  29.990  1.00  0.00           O
ATOM   8542  O14 POPEZ 368      60.306 109.411  29.030  1.00  0.00           O
ATOM   8543  O11 POPEZ 368      61.445 111.330  30.220  1.00  0.00           O
ATOM   8544  O12 POPEZ 368      60.616 109.331  31.500  1.00  0.00           O
ATOM   8545  C1  POPEZ 368      62.465 111.931  31.040  1.00  0.00           C
ATOM   8548  C2  POPEZ 368      61.875 112.790  32.200  1.00  0.00           C
ATOM   8550  O21 POPEZ 368      62.976 113.212  33.030  1.00  0.00           O
ATOM   8551  C21 POPEZ 368      62.785 114.361  33.670  1.00  0.00           C
ATOM   8552  O22 POPEZ 368      61.775 115.041  33.610  1.00  0.00           O
ATOM   8553  C22 POPEZ 368      63.995 114.641  34.570  1.00  0.00           C
ATOM   8556  C3  POPEZ 368      60.845 111.931  33.000  1.00  0.00           C
ATOM   8559  O31 POPEZ 368      60.315 112.580  34.180  1.00  0.00           O
ATOM   8560  C31 POPEZ 368      59.146 113.181  34.020  1.00  0.00           C
ATOM   8561  O32 POPEZ 368      58.475 113.171  33.000  1.00  0.00           O
ATOM   8562  C32 POPEZ 368      58.696 113.852  35.310  1.00  0.00           C
ATOM   8565  C23 POPEZ 368      64.345 116.141  34.750  1.00  0.00           C
ATOM   8568  C24 POPEZ 368      65.265 116.411  35.970  1.00  0.00           C
ATOM   8571  C25 POPEZ 368      66.616 115.671  35.910  1.00  0.00           C
ATOM   8574  C26 POPEZ 368      66.955 114.861  37.170  1.00  0.00           C
ATOM   8577  C27 POPEZ 368      67.936 113.710  36.860  1.00  0.00           C
ATOM   8580  C28 POPEZ 368      68.436 112.961  38.100  1.00  0.00           C
ATOM   8583  C29 POPEZ 368      69.595 112.061  37.750  1.00  0.00           C
ATOM   8585 0C21 POPEZ 368      69.796 110.781  38.120  1.00  0.00           C
ATOM   8587 1C21 POPEZ 368      68.925 109.910  38.990  1.00  0.00           C
ATOM   8590 2C21 POPEZ 368      69.576 108.521  39.160  1.00  0.00           C
ATOM   8593 3C21 POPEZ 368      69.635 107.672  37.869  1.00  0.00           C
ATOM   8596 4C21 POPEZ 368      70.806 106.691  37.880  1.00  0.00           C
ATOM   8599 5C21 POPEZ 368      70.775 105.661  36.740  1.00  0.00           C
ATOM   8602 6C21 POPEZ 368      72.116 104.921  36.619  1.00  0.00           C
ATOM   8605 7C21 POPEZ 368      72.146 103.922  35.460  1.00  0.00           C
ATOM   8608 8C21 POPEZ 368      73.525 103.281  35.279  1.00  0.00           C
ATOM   8612  C33 POPEZ 368      59.805 113.980  36.360  1.00  0.00           C
ATOM   8615  C34 POPEZ 368      59.356 114.831  37.549  1.00  0.00           C
ATOM   8618  C35 POPEZ 368      60.515 115.201  38.470  1.00  0.00           C
ATOM   8621  C36 POPEZ 368      60.065 116.021  39.680  1.00  0.00           C
ATOM   8624  C37 POPEZ 368      61.126 115.980  40.789  1.00  0.00           C
ATOM   8627  C38 POPEZ 368      60.715 116.742  42.050  1.00  0.00           C
ATOM   8630  C39 POPEZ 368      61.765 116.571  43.139  1.00  0.00           C
ATOM   8633 0C31 POPEZ 368      61.285 117.021  44.529  1.00  0.00           C
ATOM   8636 1C31 POPEZ 368      61.835 116.081  45.620  1.00  0.00           C
ATOM   8639 2C31 POPEZ 368      61.456 116.480  47.039  1.00  0.00           C
ATOM   8642 3C31 POPEZ 368      61.945 117.891  47.400  1.00  0.00           C
ATOM   8645 4C31 POPEZ 368      62.006 118.132  48.910  1.00  0.00           C
ATOM   8648 5C31 POPEZ 368      62.246 119.611  49.229  1.00  0.00           C
ATOM   8651 6C31 POPEZ 368      62.936 119.841  50.569  1.00  0.00           C
ATOM   8655  NH3 POPEa 369      50.465  99.511  73.180  1.00  0.00           N
ATOM   8659  C12 POPEa 369      50.855  99.611  71.719  1.00  0.00           C
ATOM   8662  C11 POPEa 369      51.866 100.741  71.460  1.00  0.00           C
ATOM   8665  P   POPEa 369      52.736 102.021  73.619  1.00  0.00           P
ATOM   8666  O13 POPEa 369      51.736 103.041  73.210  1.00  0.00           O
ATOM   8667  O14 POPEa 369      52.505 101.311  74.900  1.00  0.00           O
ATOM   8668  O11 POPEa 369      54.245 102.541  73.539  1.00  0.00           O
ATOM   8669  O12 POPEa 369      52.785 100.891  72.530  1.00  0.00           O
ATOM   8670  C1  POPEa 369      54.595 103.671  72.749  1.00  0.00           C
ATOM   8673  C2  POPEa 369      54.846 103.371  71.240  1.00  0.00           C
ATOM   8675  O21 POPEa 369      53.646 103.741  70.529  1.00  0.00           O
ATOM   8676  C21 POPEa 369      53.825 104.511  69.450  1.00  0.00           C
ATOM   8677  O22 POPEa 369      54.886 104.991  69.100  1.00  0.00           O
ATOM   8678  C22 POPEa 369      52.465 104.730  68.780  1.00  0.00           C
ATOM   8681  C3  POPEa 369      55.245 101.882  70.969  1.00  0.00           C
ATOM   8684  O31 POPEa 369      56.055 101.701  69.780  1.00  0.00           O
ATOM   8685  C31 POPEa 369      55.306 101.682  68.660  1.00  0.00           C
ATOM   8686  O32 POPEa 369      54.096 101.751  68.609  1.00  0.00           O
ATOM   8687  C32 POPEa 369      56.215 101.590  67.439  1.00  0.00           C
ATOM   8690  C23 POPEa 369      52.446 105.830  67.700  1.00  0.00           C
ATOM   8693  C24 POPEa 369      52.776 105.340  66.290  1.00  0.00           C
ATOM   8696  C25 POPEa 369      51.576 105.461  65.329  1.00  0.00           C
ATOM   8699  C26 POPEa 369      51.905 105.001  63.900  1.00  0.00           C
ATOM   8702  C27 POPEa 369      50.655 104.831  63.029  1.00  0.00           C
ATOM   8705  C28 POPEa 369      50.975 104.271  61.639  1.00  0.00           C
ATOM   8708  C29 POPEa 369      49.725 103.791  60.929  1.00  0.00           C
ATOM   8710 0C21 POPEa 369      49.356 104.051  59.660  1.00  0.00           C
ATOM   8712 1C21 POPEa 369      50.105 104.861  58.650  1.00  0.00           C
ATOM   8715 2C21 POPEa 369      50.406 104.040  57.369  1.00  0.00           C
ATOM   8718 3C21 POPEa 369      49.175 103.782  56.500  1.00  0.00           C
ATOM   8721 4C21 POPEa 369      49.545 103.441  55.049  1.00  0.00           C
ATOM   8724 5C21 POPEa 369      50.096 102.021  54.850  1.00  0.00           C
ATOM   8727 6C21 POPEa 369      48.995 100.951  54.780  1.00  0.00           C
ATOM   8730 7C21 POPEa 369      49.535  99.571  54.389  1.00  0.00           C
ATOM   8733 8C21 POPEa 369      48.436  98.611  53.920  1.00  0.00           C
ATOM   8737  C33 POPEa 369      56.916 102.932  67.170  1.00  0.00           C
ATOM   8740  C34 POPEa 369      58.056 102.801  66.160  1.00  0.00           C
ATOM   8743  C35 POPEa 369      58.626 104.151  65.710  1.00  0.00           C
ATOM   8746  C36 POPEa 369      57.695 104.921  64.760  1.00  0.00           C
ATOM   8749  C37 POPEa 369      58.526 105.721  63.750  1.00  0.00           C
ATOM   8752  C38 POPEa 369      57.715 106.602  62.780  1.00  0.00           C
ATOM   8755  C39 POPEa 369      57.085 107.831  63.440  1.00  0.00           C
ATOM   8758 0C31 POPEa 369      56.436 108.782  62.420  1.00  0.00           C
ATOM   8761 1C31 POPEa 369      56.045 110.131  63.050  1.00  0.00           C
ATOM   8764 2C31 POPEa 369      55.366 111.091  62.060  1.00  0.00           C
ATOM   8767 3C31 POPEa 369      55.326 112.550  62.540  1.00  0.00           C
ATOM   8770 4C31 POPEa 369      54.585 112.730  63.880  1.00  0.00           C
ATOM   8773 5C31 POPEa 369      54.496 114.182  64.369  1.00  0.00           C
ATOM   8776 6C31 POPEa 369      55.346 114.451  65.610  1.00  0.00           C
ATOM   8780  NH3 POPEb 370      80.585 123.821  71.229  1.00  0.00           N
ATOM   8784  C12 POPEb 370      79.105 123.710  71.520  1.00  0.00           C
ATOM   8787  C11 POPEb 370      78.704 124.730  72.600  1.00  0.00           C
ATOM   8790  P   POPEb 370      76.645 126.171  71.840  1.00  0.00           P
ATOM   8791  O13 POPEb 370      76.325 127.431  72.509  1.00  0.00           O
ATOM   8792  O14 POPEb 370      75.866 124.980  72.229  1.00  0.00           O
ATOM   8793  O11 POPEb 370      76.546 126.391  70.290  1.00  0.00           O
ATOM   8794  O12 POPEb 370      78.196 125.921  72.000  1.00  0.00           O
ATOM   8795  C1  POPEb 370      75.595 127.311  69.740  1.00  0.00           C
ATOM   8798  C2  POPEb 370      74.465 126.511  69.060  1.00  0.00           C
ATOM   8800  O21 POPEb 370      74.335 126.851  67.660  1.00  0.00           O
ATOM   8801  C21 POPEb 370      75.325 126.391  66.930  1.00  0.00           C
ATOM   8802  O22 POPEb 370      76.366 125.921  67.340  1.00  0.00           O
ATOM   8803  C22 POPEb 370      74.985 126.391  65.450  1.00  0.00           C
ATOM   8806  C3  POPEb 370      73.095 126.691  69.760  1.00  0.00           C
ATOM   8809  O31 POPEb 370      72.046 126.111  68.950  1.00  0.00           O
ATOM   8810  C31 POPEb 370      71.585 126.951  68.009  1.00  0.00           C
ATOM   8811  O32 POPEb 370      71.775 128.152  67.979  1.00  0.00           O
ATOM   8812  C32 POPEb 370      70.936 126.101  66.899  1.00  0.00           C
ATOM   8815  C23 POPEb 370      76.245 126.742  64.630  1.00  0.00           C
ATOM   8818  C24 POPEb 370      75.946 127.401  63.289  1.00  0.00           C
ATOM   8821  C25 POPEb 370      75.065 126.531  62.380  1.00  0.00           C
ATOM   8824  C26 POPEb 370      75.855 125.970  61.200  1.00  0.00           C
ATOM   8827  C27 POPEb 370      75.885 126.962  60.030  1.00  0.00           C
ATOM   8830  C28 POPEb 370      76.866 126.540  58.939  1.00  0.00           C
ATOM   8833  C29 POPEb 370      76.526 127.171  57.610  1.00  0.00           C
ATOM   8835 0C21 POPEb 370      75.936 126.531  56.590  1.00  0.00           C
ATOM   8837 1C21 POPEb 370      75.556 125.071  56.590  1.00  0.00           C
ATOM   8840 2C21 POPEb 370      75.135 124.521  55.210  1.00  0.00           C
ATOM   8843 3C21 POPEb 370      74.035 125.352  54.520  1.00  0.00           C
ATOM   8846 4C21 POPEb 370      73.306 124.590  53.410  1.00  0.00           C
ATOM   8849 5C21 POPEb 370      72.126 125.391  52.850  1.00  0.00           C
ATOM   8852 6C21 POPEb 370      71.375 124.691  51.709  1.00  0.00           C
ATOM   8855 7C21 POPEb 370      70.065 125.401  51.329  1.00  0.00           C
ATOM   8858 8C21 POPEb 370      69.354 124.800  50.119  1.00  0.00           C
ATOM   8862  C33 POPEb 370      70.175 126.911  65.820  1.00  0.00           C
ATOM   8865  C34 POPEb 370      70.976 127.111  64.530  1.00  0.00           C
ATOM   8868  C35 POPEb 370      70.156 127.840  63.450  1.00  0.00           C
ATOM   8871  C36 POPEb 370      71.025 128.242  62.250  1.00  0.00           C
ATOM   8874  C37 POPEb 370      70.255 128.932  61.119  1.00  0.00           C
ATOM   8877  C38 POPEb 370      71.055 129.003  59.809  1.00  0.00           C
ATOM   8880  C39 POPEb 370      72.454 129.632  59.939  1.00  0.00           C
ATOM   8883 0C31 POPEb 370      73.336 129.372  58.710  1.00  0.00           C
ATOM   8886 1C31 POPEb 370      73.126 130.372  57.560  1.00  0.00           C
ATOM   8889 2C31 POPEb 370      73.995 130.012  56.350  1.00  0.00           C
ATOM   8892 3C31 POPEb 370      73.766 130.932  55.139  1.00  0.00           C
ATOM   8895 4C31 POPEb 370      74.306 132.341  55.350  1.00  0.00           C
ATOM   8898 5C31 POPEb 370      73.995 133.271  54.170  1.00  0.00           C
ATOM   8901 6C31 POPEb 370      74.385 134.732  54.430  1.00  0.00           C
ATOM   8905  NH3 POPEc 371      64.965  60.771  31.010  1.00  0.00           N
ATOM   8909  C12 POPEc 371      64.256  59.451  31.119  1.00  0.00           C
ATOM   8912  C11 POPEc 371      64.335  58.911  32.549  1.00  0.00           C
ATOM   8915  P   POPEc 371      64.146  56.311  32.670  1.00  0.00           P
ATOM   8916  O13 POPEc 371      63.015  55.371  32.590  1.00  0.00           O
ATOM   8917  O14 POPEc 371      65.236  56.281  31.680  1.00  0.00           O
ATOM   8918  O11 POPEc 371      64.796  56.291  34.110  1.00  0.00           O
ATOM   8919  O12 POPEc 371      63.496  57.761  32.670  1.00  0.00           O
ATOM   8920  C1  POPEc 371      64.156  55.651  35.229  1.00  0.00           C
ATOM   8923  C2  POPEc 371      63.405  56.671  36.139  1.00  0.00           C
ATOM   8925  O21 POPEc 371      63.146  56.231  37.490  1.00  0.00           O
ATOM   8926  C21 POPEc 371      62.815  55.002  37.779  1.00  0.00           C
ATOM   8927  O22 POPEc 371      62.745  54.030  37.049  1.00  0.00           O
ATOM   8928  C22 POPEc 371      62.376  54.940  39.240  1.00  0.00           C
ATOM   8931  C3  POPEc 371      62.116  57.221  35.460  1.00  0.00           C
ATOM   8934  O31 POPEc 371      61.196  57.821  36.400  1.00  0.00           O
ATOM   8935  C31 POPEc 371      60.046  58.211  35.830  1.00  0.00           C
ATOM   8936  O32 POPEc 371      59.855  58.230  34.619  1.00  0.00           O
ATOM   8937  C32 POPEc 371      59.175  58.811  36.950  1.00  0.00           C
ATOM   8940  C23 POPEc 371      60.876  54.620  39.329  1.00  0.00           C
ATOM   8943  C24 POPEc 371      60.296  54.590  40.750  1.00  0.00           C
ATOM   8946  C25 POPEc 371      61.136  53.830  41.799  1.00  0.00           C
ATOM   8949  C26 POPEc 371      62.095  54.730  42.579  1.00  0.00           C
ATOM   8952  C27 POPEc 371      63.106  53.951  43.429  1.00  0.00           C
ATOM   8955  C28 POPEc 371      63.956  54.861  44.349  1.00  0.00           C
ATOM   8958  C29 POPEc 371      63.215  55.280  45.590  1.00  0.00           C
ATOM   8960 0C21 POPEc 371      63.496  56.341  46.369  1.00  0.00           C
ATOM   8962 1C21 POPEc 371      64.646  57.300  46.229  1.00  0.00           C
ATOM   8965 2C21 POPEc 371      66.055  56.671  46.170  1.00  0.00           C
ATOM   8968 3C21 POPEc 371      67.146  57.681  46.530  1.00  0.00           C
ATOM   8971 4C21 POPEc 371      68.575  57.151  46.350  1.00  0.00           C
ATOM   8974 5C21 POPEc 371      69.335  57.891  45.229  1.00  0.00           C
ATOM   8977 6C21 POPEc 371      70.806  57.481  45.100  1.00  0.00           C
ATOM   8980 7C21 POPEc 371      71.495  58.300  44.000  1.00  0.00           C
ATOM   8983 8C21 POPEc 371      72.986  57.980  43.790  1.00  0.00           C
ATOM   8987  C33 POPEc 371      58.225  59.961  36.529  1.00  0.00           C
ATOM   8990  C34 POPEc 371      57.386  60.501  37.709  1.00  0.00           C
ATOM   8993  C35 POPEc 371      58.215  61.190  38.799  1.00  0.00           C
ATOM   8996  C36 POPEc 371      57.435  61.382  40.119  1.00  0.00           C
ATOM   8999  C37 POPEc 371      58.335  61.951  41.220  1.00  0.00           C
ATOM   9002  C38 POPEc 371      58.006  61.400  42.610  1.00  0.00           C
ATOM   9005  C39 POPEc 371      56.686  61.931  43.169  1.00  0.00           C
ATOM   9008 0C31 POPEc 371      56.425  61.330  44.550  1.00  0.00           C
ATOM   9011 1C31 POPEc 371      55.355  62.061  45.350  1.00  0.00           C
ATOM   9014 2C31 POPEc 371      55.236  61.481  46.759  1.00  0.00           C
ATOM   9017 3C31 POPEc 371      54.556  62.411  47.770  1.00  0.00           C
ATOM   9020 4C31 POPEc 371      55.385  63.671  48.049  1.00  0.00           C
ATOM   9023 5C31 POPEc 371      54.916  64.451  49.279  1.00  0.00           C
ATOM   9026 6C31 POPEc 371      55.606  65.812  49.399  1.00  0.00           C
ATOM   9030  NH3 POPEd 372     119.205 100.061  30.350  1.00  0.00           N
ATOM   9034  C12 POPEd 372     120.676  99.751  30.470  1.00  0.00           C
ATOM   9037  C11 POPEd 372     121.085  99.331  31.889  1.00  0.00           C
ATOM   9040  P   POPEd 372     123.424  98.190  31.590  1.00  0.00           P
ATOM   9041  O13 POPEd 372     122.885  96.951  32.180  1.00  0.00           O
ATOM   9042  O14 POPEd 372     123.585  98.231  30.119  1.00  0.00           O
ATOM   9043  O11 POPEd 372     124.826  98.541  32.200  1.00  0.00           O
ATOM   9044  O12 POPEd 372     122.516  99.400  32.039  1.00  0.00           O
ATOM   9045  C1  POPEd 372     125.406  97.812  33.279  1.00  0.00           C
ATOM   9048  C2  POPEd 372     125.494  98.581  34.619  1.00  0.00           C
ATOM   9050  O21 POPEd 372     124.655  97.980  35.630  1.00  0.00           O
ATOM   9051  C21 POPEd 372     125.156  96.841  36.120  1.00  0.00           C
ATOM   9052  O22 POPEd 372     126.064  96.202  35.610  1.00  0.00           O
ATOM   9053  C22 POPEd 372     124.475  96.441  37.420  1.00  0.00           C
ATOM   9056  C3  POPEd 372     125.186 100.102  34.500  1.00  0.00           C
ATOM   9059  O31 POPEd 372     125.995 100.891  35.400  1.00  0.00           O
ATOM   9060  C31 POPEd 372     125.656 100.811  36.689  1.00  0.00           C
ATOM   9061  O32 POPEd 372     124.615 100.340  37.119  1.00  0.00           O
ATOM   9062  C32 POPEd 372     126.705 101.571  37.520  1.00  0.00           C
ATOM   9065  C23 POPEd 372     125.226  95.261  38.100  1.00  0.00           C
ATOM   9068  C24 POPEd 372     125.005  95.201  39.619  1.00  0.00           C
ATOM   9071  C25 POPEd 372     123.576  95.290  40.160  1.00  0.00           C
ATOM   9074  C26 POPEd 372     123.666  95.801  41.600  1.00  0.00           C
ATOM   9077  C27 POPEd 372     122.376  95.701  42.420  1.00  0.00           C
ATOM   9080  C28 POPEd 372     122.635  96.081  43.890  1.00  0.00           C
ATOM   9083  C29 POPEd 372     121.576  95.550  44.819  1.00  0.00           C
ATOM   9085 0C21 POPEd 372     121.336  95.980  46.069  1.00  0.00           C
ATOM   9087 1C21 POPEd 372     122.055  97.102  46.770  1.00  0.00           C
ATOM   9090 2C21 POPEd 372     121.196  97.781  47.860  1.00  0.00           C
ATOM   9093 3C21 POPEd 372     119.925  98.470  47.330  1.00  0.00           C
ATOM   9096 4C21 POPEd 372     119.104  99.141  48.440  1.00  0.00           C
ATOM   9099 5C21 POPEd 372     119.706 100.451  48.990  1.00  0.00           C
ATOM   9102 6C21 POPEd 372     119.345 101.701  48.169  1.00  0.00           C
ATOM   9105 7C21 POPEd 372     119.645 102.992  48.950  1.00  0.00           C
ATOM   9108 8C21 POPEd 372     119.156 104.291  48.309  1.00  0.00           C
ATOM   9112  C33 POPEd 372     127.115 100.830  38.810  1.00  0.00           C
ATOM   9115  C34 POPEd 372     127.845 101.711  39.830  1.00  0.00           C
ATOM   9118  C35 POPEd 372     128.845 100.901  40.669  1.00  0.00           C
ATOM   9121  C36 POPEd 372     128.215  99.980  41.729  1.00  0.00           C
ATOM   9124  C37 POPEd 372     129.145  98.821  42.090  1.00  0.00           C
ATOM   9127  C38 POPEd 372     129.294  98.550  43.590  1.00  0.00           C
ATOM   9130  C39 POPEd 372     128.116  97.852  44.250  1.00  0.00           C
ATOM   9133 0C31 POPEd 372     128.036  96.330  44.010  1.00  0.00           C
ATOM   9136 1C31 POPEd 372     126.945  95.712  44.910  1.00  0.00           C
ATOM   9139 2C31 POPEd 372     126.616  94.242  44.609  1.00  0.00           C
ATOM   9142 3C31 POPEd 372     126.266  93.430  45.879  1.00  0.00           C
ATOM   9145 4C31 POPEd 372     125.145  94.040  46.740  1.00  0.00           C
ATOM   9148 5C31 POPEd 372     125.095  93.430  48.149  1.00  0.00           C
ATOM   9151 6C31 POPEd 372     123.985  94.011  49.030  1.00  0.00           C
ATOM   9155  NH3 POPEe 373     111.765  98.041  30.950  1.00  0.00           N
ATOM   9159  C12 POPEe 373     113.265  98.150  30.860  1.00  0.00           C
ATOM   9162  C11 POPEe 373     113.845  97.370  29.660  1.00  0.00           C
ATOM   9165  P   POPEe 373     116.415  96.900  29.979  1.00  0.00           P
ATOM   9166  O13 POPEe 373     117.586  97.821  30.000  1.00  0.00           O
ATOM   9167  O14 POPEe 373     116.535  95.661  29.180  1.00  0.00           O
ATOM   9168  O11 POPEe 373     115.995  96.531  31.460  1.00  0.00           O
ATOM   9169  O12 POPEe 373     115.205  97.751  29.450  1.00  0.00           O
ATOM   9170  C1  POPEe 373     116.945  96.031  32.410  1.00  0.00           C
ATOM   9173  C2  POPEe 373     117.715  97.211  33.060  1.00  0.00           C
ATOM   9175  O21 POPEe 373     118.766  96.811  33.970  1.00  0.00           O
ATOM   9176  C21 POPEe 373     118.445  96.492  35.200  1.00  0.00           C
ATOM   9177  O22 POPEe 373     117.346  96.171  35.620  1.00  0.00           O
ATOM   9178  C22 POPEe 373     119.655  96.771  36.090  1.00  0.00           C
ATOM   9181  C3  POPEe 373     116.765  98.330  33.590  1.00  0.00           C
ATOM   9184  O31 POPEe 373     117.166  99.571  32.980  1.00  0.00           O
ATOM   9185  C31 POPEe 373     117.405 100.712  33.610  1.00  0.00           C
ATOM   9186  O32 POPEe 373     118.004 101.632  33.060  1.00  0.00           O
ATOM   9187  C32 POPEe 373     116.866 100.771  35.040  1.00  0.00           C
ATOM   9190  C23 POPEe 373     119.814  98.301  36.330  1.00  0.00           C
ATOM   9193  C24 POPEe 373     120.844  98.681  37.420  1.00  0.00           C
ATOM   9196  C25 POPEe 373     120.765  97.852  38.720  1.00  0.00           C
ATOM   9199  C26 POPEe 373     119.375  97.821  39.389  1.00  0.00           C
ATOM   9202  C27 POPEe 373     119.025  96.400  39.870  1.00  0.00           C
ATOM   9205  C28 POPEe 373     117.595  96.291  40.439  1.00  0.00           C
ATOM   9208  C29 POPEe 373     117.265  94.841  40.719  1.00  0.00           C
ATOM   9210 0C21 POPEe 373     117.696  94.141  41.779  1.00  0.00           C
ATOM   9212 1C21 POPEe 373     118.564  94.660  42.900  1.00  0.00           C
ATOM   9215 2C21 POPEe 373     117.826  94.602  44.259  1.00  0.00           C
ATOM   9218 3C21 POPEe 373     117.546  93.171  44.720  1.00  0.00           C
ATOM   9221 4C21 POPEe 373     116.975  93.081  46.139  1.00  0.00           C
ATOM   9224 5C21 POPEe 373     115.576  93.681  46.290  1.00  0.00           C
ATOM   9227 6C21 POPEe 373     114.955  93.301  47.649  1.00  0.00           C
ATOM   9230 7C21 POPEe 373     113.685  94.081  48.000  1.00  0.00           C
ATOM   9233 8C21 POPEe 373     113.134  93.671  49.360  1.00  0.00           C
ATOM   9237  C33 POPEe 373     116.975 102.191  35.639  1.00  0.00           C
ATOM   9240  C34 POPEe 373     116.965 102.220  37.180  1.00  0.00           C
ATOM   9243  C35 POPEe 373     115.625 101.882  37.840  1.00  0.00           C
ATOM   9246  C36 POPEe 373     115.676 102.281  39.319  1.00  0.00           C
ATOM   9249  C37 POPEe 373     114.384 102.061  40.119  1.00  0.00           C
ATOM   9252  C38 POPEe 373     114.216 100.641  40.669  1.00  0.00           C
ATOM   9255  C39 POPEe 373     113.284 100.591  41.889  1.00  0.00           C
ATOM   9258 0C31 POPEe 373     111.866 101.081  41.590  1.00  0.00           C
ATOM   9261 1C31 POPEe 373     111.005 101.272  42.850  1.00  0.00           C
ATOM   9264 2C31 POPEe 373     109.605 101.760  42.450  1.00  0.00           C
ATOM   9267 3C31 POPEe 373     108.576 101.831  43.580  1.00  0.00           C
ATOM   9270 4C31 POPEe 373     108.365 100.471  44.220  1.00  0.00           C
ATOM   9273 5C31 POPEe 373     107.094 100.391  45.070  1.00  0.00           C
ATOM   9276 6C31 POPEe 373     106.996  99.081  45.840  1.00  0.00           C
ATOM   9280  NH3 POPEf 374      98.405  31.011  29.020  1.00  0.00           N
ATOM   9284  C12 POPEf 374      97.055  31.361  29.610  1.00  0.00           C
ATOM   9287  C11 POPEf 374      96.674  32.821  29.290  1.00  0.00           C
ATOM   9290  P   POPEf 374      96.525  34.340  31.439  1.00  0.00           P
ATOM   9291  O13 POPEf 374      97.924  33.921  31.639  1.00  0.00           O
ATOM   9292  O14 POPEf 374      96.296  35.771  31.119  1.00  0.00           O
ATOM   9293  O11 POPEf 374      95.634  33.991  32.680  1.00  0.00           O
ATOM   9294  O12 POPEf 374      95.875  33.401  30.319  1.00  0.00           O
ATOM   9295  C1  POPEf 374      94.205  34.091  32.540  1.00  0.00           C
ATOM   9298  C2  POPEf 374      93.486  32.901  33.219  1.00  0.00           C
ATOM   9300  O21 POPEf 374      93.416  33.160  34.630  1.00  0.00           O
ATOM   9301  C21 POPEf 374      92.416  32.570  35.260  1.00  0.00           C
ATOM   9302  O22 POPEf 374      91.465  32.021  34.740  1.00  0.00           O
ATOM   9303  C22 POPEf 374      92.626  32.711  36.770  1.00  0.00           C
ATOM   9306  C3  POPEf 374      94.125  31.511  32.900  1.00  0.00           C
ATOM   9309  O31 POPEf 374      93.365  30.441  33.500  1.00  0.00           O
ATOM   9310  C31 POPEf 374      93.745  29.201  33.250  1.00  0.00           C
ATOM   9311  O32 POPEf 374      94.575  28.871  32.420  1.00  0.00           O
ATOM   9312  C32 POPEf 374      92.985  28.201  34.160  1.00  0.00           C
ATOM   9315  C23 POPEf 374      91.506  32.021  37.590  1.00  0.00           C
ATOM   9318  C24 POPEf 374      91.735  32.160  39.110  1.00  0.00           C
ATOM   9321  C25 POPEf 374      92.715  31.121  39.660  1.00  0.00           C
ATOM   9324  C26 POPEf 374      93.325  31.491  41.020  1.00  0.00           C
ATOM   9327  C27 POPEf 374      94.305  30.401  41.490  1.00  0.00           C
ATOM   9330  C28 POPEf 374      94.935  30.671  42.860  1.00  0.00           C
ATOM   9333  C29 POPEf 374      95.796  29.480  43.230  1.00  0.00           C
ATOM   9335 0C21 POPEf 374      95.956  28.961  44.450  1.00  0.00           C
ATOM   9337 1C21 POPEf 374      95.415  29.521  45.750  1.00  0.00           C
ATOM   9340 2C21 POPEf 374      96.476  29.361  46.860  1.00  0.00           C
ATOM   9343 3C21 POPEf 374      96.015  29.941  48.200  1.00  0.00           C
ATOM   9346 4C21 POPEf 374      96.915  29.471  49.349  1.00  0.00           C
ATOM   9349 5C21 POPEf 374      96.476  30.011  50.709  1.00  0.00           C
ATOM   9352 6C21 POPEf 374      96.875  31.481  50.920  1.00  0.00           C
ATOM   9355 7C21 POPEf 374      97.575  31.681  52.270  1.00  0.00           C
ATOM   9358 8C21 POPEf 374      97.836  33.151  52.570  1.00  0.00           C
ATOM   9362  C33 POPEf 374      92.034  28.891  35.160  1.00  0.00           C
ATOM   9365  C34 POPEf 374      91.315  27.961  36.150  1.00  0.00           C
ATOM   9368  C35 POPEf 374      92.206  27.451  37.300  1.00  0.00           C
ATOM   9371  C36 POPEf 374      91.395  27.291  38.590  1.00  0.00           C
ATOM   9374  C37 POPEf 374      92.186  26.771  39.800  1.00  0.00           C
ATOM   9377  C38 POPEf 374      91.296  26.531  41.040  1.00  0.00           C
ATOM   9380  C39 POPEf 374      90.676  27.821  41.590  1.00  0.00           C
ATOM   9383 0C31 POPEf 374      89.846  27.631  42.869  1.00  0.00           C
ATOM   9386 1C31 POPEf 374      89.485  28.991  43.499  1.00  0.00           C
ATOM   9389 2C31 POPEf 374      88.424  28.941  44.600  1.00  0.00           C
ATOM   9392 3C31 POPEf 374      88.775  28.111  45.850  1.00  0.00           C
ATOM   9395 4C31 POPEf 374      89.986  28.611  46.650  1.00  0.00           C
ATOM   9398 5C31 POPEf 374      89.895  28.181  48.120  1.00  0.00           C
ATOM   9401 6C31 POPEf 374      91.115  28.551  48.960  1.00  0.00           C
ATOM   9405  NH3 POPEg 375      69.236  93.181  72.710  1.00  0.00           N
ATOM   9409  C12 POPEg 375      70.604  93.751  72.899  1.00  0.00           C
ATOM   9412  C11 POPEg 375      70.896  94.660  71.710  1.00  0.00           C
ATOM   9415  P   POPEg 375      72.586  96.352  70.759  1.00  0.00           P
ATOM   9416  O13 POPEg 375      71.936  95.980  69.490  1.00  0.00           O
ATOM   9417  O14 POPEg 375      72.454  97.771  71.170  1.00  0.00           O
ATOM   9418  O11 POPEg 375      74.126  95.980  70.700  1.00  0.00           O
ATOM   9419  O12 POPEg 375      72.105  95.382  71.920  1.00  0.00           O
ATOM   9420  C1  POPEg 375      74.494  94.742  70.069  1.00  0.00           C
ATOM   9423  C2  POPEg 375      74.876  95.032  68.590  1.00  0.00           C
ATOM   9425  O21 POPEg 375      74.705  93.830  67.829  1.00  0.00           O
ATOM   9426  C21 POPEg 375      74.035  93.772  66.660  1.00  0.00           C
ATOM   9427  O22 POPEg 375      74.186  92.852  65.880  1.00  0.00           O
ATOM   9428  C22 POPEg 375      72.976  94.861  66.479  1.00  0.00           C
ATOM   9431  C3  POPEg 375      76.346  95.531  68.490  1.00  0.00           C
ATOM   9434  O31 POPEg 375      77.255  94.451  68.180  1.00  0.00           O
ATOM   9435  C31 POPEg 375      77.815  94.531  66.960  1.00  0.00           C
ATOM   9436  O32 POPEg 375      77.785  95.501  66.229  1.00  0.00           O
ATOM   9437  C32 POPEg 375      78.446  93.201  66.579  1.00  0.00           C
ATOM   9440  C23 POPEg 375      72.095  94.660  65.220  1.00  0.00           C
ATOM   9443  C24 POPEg 375      72.605  95.432  64.000  1.00  0.00           C
ATOM   9446  C25 POPEg 375      73.945  94.882  63.489  1.00  0.00           C
ATOM   9449  C26 POPEg 375      74.296  95.382  62.090  1.00  0.00           C
ATOM   9452  C27 POPEg 375      75.366  94.511  61.430  1.00  0.00           C
ATOM   9455  C28 POPEg 375      75.604  94.921  59.970  1.00  0.00           C
ATOM   9458  C29 POPEg 375      76.266  93.870  59.110  1.00  0.00           C
ATOM   9460 0C21 POPEg 375      76.325  93.852  57.759  1.00  0.00           C
ATOM   9462 1C21 POPEg 375      75.836  94.901  56.770  1.00  0.00           C
ATOM   9465 2C21 POPEg 375      75.936  96.361  57.239  1.00  0.00           C
ATOM   9468 3C21 POPEg 375      75.626  97.410  56.170  1.00  0.00           C
ATOM   9471 4C21 POPEg 375      75.696  98.821  56.790  1.00  0.00           C
ATOM   9474 5C21 POPEg 375      75.796  99.971  55.779  1.00  0.00           C
ATOM   9477 6C21 POPEg 375      77.065  99.891  54.920  1.00  0.00           C
ATOM   9480 7C21 POPEg 375      77.296 101.151  54.080  1.00  0.00           C
ATOM   9483 8C21 POPEg 375      78.355 100.921  53.009  1.00  0.00           C
ATOM   9487  C33 POPEg 375      77.485  92.361  65.710  1.00  0.00           C
ATOM   9490  C34 POPEg 375      78.174  91.171  65.040  1.00  0.00           C
ATOM   9493  C35 POPEg 375      79.035  91.521  63.819  1.00  0.00           C
ATOM   9496  C36 POPEg 375      79.586  90.261  63.130  1.00  0.00           C
ATOM   9499  C37 POPEg 375      80.666  90.550  62.090  1.00  0.00           C
ATOM   9502  C38 POPEg 375      80.525  89.720  60.810  1.00  0.00           C
ATOM   9505  C39 POPEg 375      79.366  90.181  59.920  1.00  0.00           C
ATOM   9508 0C31 POPEg 375      79.385  89.531  58.530  1.00  0.00           C
ATOM   9511 1C31 POPEg 375      78.366  90.181  57.590  1.00  0.00           C
ATOM   9514 2C31 POPEg 375      78.675  89.980  56.100  1.00  0.00           C
ATOM   9517 3C31 POPEg 375      78.166  88.651  55.529  1.00  0.00           C
ATOM   9520 4C31 POPEg 375      78.376  88.570  54.010  1.00  0.00           C
ATOM   9523 5C31 POPEg 375      77.976  87.201  53.460  1.00  0.00           C
ATOM   9526 6C31 POPEg 375      78.145  87.080  51.940  1.00  0.00           C
ATOM   9530  NH3 POPEh 376      72.586 118.021  70.600  1.00  0.00           N
ATOM   9534  C12 POPEh 376      73.915 118.171  71.310  1.00  0.00           C
ATOM   9537  C11 POPEh 376      74.416 116.771  71.689  1.00  0.00           C
ATOM   9540  P   POPEh 376      77.046 116.620  71.499  1.00  0.00           P
ATOM   9541  O13 POPEh 376      77.876 117.812  71.719  1.00  0.00           O
ATOM   9542  O14 POPEh 376      77.625 115.301  71.850  1.00  0.00           O
ATOM   9543  O11 POPEh 376      76.616 116.602  69.990  1.00  0.00           O
ATOM   9544  O12 POPEh 376      75.696 116.822  72.299  1.00  0.00           O
ATOM   9545  C1  POPEh 376      76.626 115.410  69.219  1.00  0.00           C
ATOM   9548  C2  POPEh 376      76.275 115.741  67.749  1.00  0.00           C
ATOM   9550  O21 POPEh 376      77.535 115.961  67.079  1.00  0.00           O
ATOM   9551  C21 POPEh 376      77.706 116.822  66.119  1.00  0.00           C
ATOM   9552  O22 POPEh 376      76.955 117.691  65.729  1.00  0.00           O
ATOM   9553  C22 POPEh 376      78.986 116.451  65.380  1.00  0.00           C
ATOM   9556  C3  POPEh 376      75.165 116.851  67.749  1.00  0.00           C
ATOM   9559  O31 POPEh 376      74.486 117.220  66.540  1.00  0.00           O
ATOM   9560  C31 POPEh 376      74.306 116.431  65.509  1.00  0.00           C
ATOM   9561  O32 POPEh 376      74.506 115.230  65.450  1.00  0.00           O
ATOM   9562  C32 POPEh 376      73.696 117.251  64.360  1.00  0.00           C
ATOM   9565  C23 POPEh 376      79.085 117.191  64.030  1.00  0.00           C
ATOM   9568  C24 POPEh 376      79.745 116.300  62.969  1.00  0.00           C
ATOM   9571  C25 POPEh 376      78.875 115.141  62.460  1.00  0.00           C
ATOM   9574  C26 POPEh 376      77.825 115.561  61.430  1.00  0.00           C
ATOM   9577  C27 POPEh 376      77.275 114.351  60.649  1.00  0.00           C
ATOM   9580  C28 POPEh 376      76.126 114.701  59.679  1.00  0.00           C
ATOM   9583  C29 POPEh 376      76.596 115.581  58.540  1.00  0.00           C
ATOM   9585 0C21 POPEh 376      76.526 115.261  57.239  1.00  0.00           C
ATOM   9587 1C21 POPEh 376      75.946 113.992  56.689  1.00  0.00           C
ATOM   9590 2C21 POPEh 376      75.876 113.951  55.150  1.00  0.00           C
ATOM   9593 3C21 POPEh 376      77.245 113.782  54.469  1.00  0.00           C
ATOM   9596 4C21 POPEh 376      77.146 113.581  52.950  1.00  0.00           C
ATOM   9599 5C21 POPEh 376      76.226 112.410  52.560  1.00  0.00           C
ATOM   9602 6C21 POPEh 376      76.515 111.831  51.170  1.00  0.00           C
ATOM   9605 7C21 POPEh 376      76.226 110.321  51.119  1.00  0.00           C
ATOM   9608 8C21 POPEh 376      76.546 109.691  49.770  1.00  0.00           C
ATOM   9612  C33 POPEh 376      74.745 117.510  63.260  1.00  0.00           C
ATOM   9615  C34 POPEh 376      74.175 118.120  61.959  1.00  0.00           C
ATOM   9618  C35 POPEh 376      73.215 117.160  61.229  1.00  0.00           C
ATOM   9621  C36 POPEh 376      73.095 117.460  59.739  1.00  0.00           C
ATOM   9624  C37 POPEh 376      71.885 116.760  59.100  1.00  0.00           C
ATOM   9627  C38 POPEh 376      71.616 117.251  57.670  1.00  0.00           C
ATOM   9630  C39 POPEh 376      72.436 116.492  56.619  1.00  0.00           C
ATOM   9633 0C31 POPEh 376      71.715 115.212  56.170  1.00  0.00           C
ATOM   9636 1C31 POPEh 376      72.425 114.521  55.000  1.00  0.00           C
ATOM   9639 2C31 POPEh 376      71.445 113.842  54.030  1.00  0.00           C
ATOM   9642 3C31 POPEh 376      70.674 114.831  53.149  1.00  0.00           C
ATOM   9645 4C31 POPEh 376      69.494 114.201  52.410  1.00  0.00           C
ATOM   9648 5C31 POPEh 376      69.906 113.132  51.380  1.00  0.00           C
ATOM   9651 6C31 POPEh 376      68.755 112.180  51.040  1.00  0.00           C
ATOM   9655  NH3 POPEi 377     105.924  38.051  34.319  1.00  0.00           N
ATOM   9659  C12 POPEi 377     105.005  38.541  35.400  1.00  0.00           C
ATOM   9662  C11 POPEi 377     103.855  39.361  34.799  1.00  0.00           C
ATOM   9665  P   POPEi 377     101.595  40.461  35.260  1.00  0.00           P
ATOM   9666  O13 POPEi 377     101.906  41.660  34.469  1.00  0.00           O
ATOM   9667  O14 POPEi 377     100.875  39.391  34.529  1.00  0.00           O
ATOM   9668  O11 POPEi 377     100.816  40.821  36.590  1.00  0.00           O
ATOM   9669  O12 POPEi 377     102.945  39.812  35.810  1.00  0.00           O
ATOM   9670  C1  POPEi 377      99.436  41.182  36.599  1.00  0.00           C
ATOM   9673  C2  POPEi 377      98.475  40.021  36.170  1.00  0.00           C
ATOM   9675  O21 POPEi 377      97.125  40.461  36.139  1.00  0.00           O
ATOM   9676  C21 POPEi 377      96.465  40.631  37.280  1.00  0.00           C
ATOM   9677  O22 POPEi 377      96.826  40.311  38.390  1.00  0.00           O
ATOM   9678  C22 POPEi 377      95.135  41.260  36.889  1.00  0.00           C
ATOM   9681  C3  POPEi 377      98.726  38.661  36.889  1.00  0.00           C
ATOM   9684  O31 POPEi 377      98.405  37.591  35.990  1.00  0.00           O
ATOM   9685  C31 POPEi 377      97.395  36.731  36.110  1.00  0.00           C
ATOM   9686  O32 POPEi 377      97.186  35.881  35.250  1.00  0.00           O
ATOM   9687  C32 POPEi 377      96.595  36.871  37.400  1.00  0.00           C
ATOM   9690  C23 POPEi 377      94.065  41.390  38.000  1.00  0.00           C
ATOM   9693  C24 POPEi 377      93.246  40.111  38.009  1.00  0.00           C
ATOM   9696  C25 POPEi 377      92.015  40.132  38.910  1.00  0.00           C
ATOM   9699  C26 POPEi 377      92.306  39.651  40.340  1.00  0.00           C
ATOM   9702  C27 POPEi 377      91.015  39.551  41.160  1.00  0.00           C
ATOM   9705  C28 POPEi 377      91.185  38.941  42.570  1.00  0.00           C
ATOM   9708  C29 POPEi 377      91.856  39.921  43.499  1.00  0.00           C
ATOM   9710 0C21 POPEi 377      92.206  39.721  44.780  1.00  0.00           C
ATOM   9712 1C21 POPEi 377      92.015  38.480  45.599  1.00  0.00           C
ATOM   9715 2C21 POPEi 377      90.945  38.661  46.700  1.00  0.00           C
ATOM   9718 3C21 POPEi 377      90.956  37.511  47.710  1.00  0.00           C
ATOM   9721 4C21 POPEi 377      89.785  37.581  48.689  1.00  0.00           C
ATOM   9724 5C21 POPEi 377      89.745  36.371  49.640  1.00  0.00           C
ATOM   9727 6C21 POPEi 377      88.424  36.271  50.410  1.00  0.00           C
ATOM   9730 7C21 POPEi 377      88.395  35.091  51.390  1.00  0.00           C
ATOM   9733 8C21 POPEi 377      87.015  34.851  52.010  1.00  0.00           C
ATOM   9737  C33 POPEi 377      95.555  35.741  37.540  1.00  0.00           C
ATOM   9740  C34 POPEi 377      94.755  35.861  38.830  1.00  0.00           C
ATOM   9743  C35 POPEi 377      95.466  35.171  39.990  1.00  0.00           C
ATOM   9746  C36 POPEi 377      94.946  35.631  41.350  1.00  0.00           C
ATOM   9749  C37 POPEi 377      95.735  34.940  42.459  1.00  0.00           C
ATOM   9752  C38 POPEi 377      95.305  35.381  43.850  1.00  0.00           C
ATOM   9755  C39 POPEi 377      96.026  36.651  44.319  1.00  0.00           C
ATOM   9758 0C31 POPEi 377      95.735  36.901  45.800  1.00  0.00           C
ATOM   9761 1C31 POPEi 377      96.604  37.991  46.439  1.00  0.00           C
ATOM   9764 2C31 POPEi 377      96.205  38.341  47.880  1.00  0.00           C
ATOM   9767 3C31 POPEi 377      95.784  37.121  48.720  1.00  0.00           C
ATOM   9770 4C31 POPEi 377      95.555  37.471  50.189  1.00  0.00           C
ATOM   9773 5C31 POPEi 377      94.655  36.451  50.900  1.00  0.00           C
ATOM   9776 6C31 POPEi 377      94.366  36.831  52.360  1.00  0.00           C
ATOM   9780  NH3 POPEj 378      60.616  14.131  27.559  1.00  0.00           N
ATOM   9784  C12 POPEj 378      59.535  14.771  26.730  1.00  0.00           C
ATOM   9787  C11 POPEj 378      59.056  16.111  27.330  1.00  0.00           C
ATOM   9790  P   POPEj 378      61.416  17.251  27.790  1.00  0.00           P
ATOM   9791  O13 POPEj 378      62.365  16.611  26.860  1.00  0.00           O
ATOM   9792  O14 POPEj 378      61.726  18.611  28.279  1.00  0.00           O
ATOM   9793  O11 POPEj 378      61.245  16.281  29.030  1.00  0.00           O
ATOM   9794  O12 POPEj 378      59.976  17.191  27.150  1.00  0.00           O
ATOM   9795  C1  POPEj 378      60.585  16.711  30.220  1.00  0.00           C
ATOM   9798  C2  POPEj 378      61.546  16.731  31.439  1.00  0.00           C
ATOM   9800  O21 POPEj 378      60.775  16.911  32.650  1.00  0.00           O
ATOM   9801  C21 POPEj 378      60.265  18.111  32.860  1.00  0.00           C
ATOM   9802  O22 POPEj 378      60.326  19.071  32.110  1.00  0.00           O
ATOM   9803  C22 POPEj 378      59.535  18.131  34.189  1.00  0.00           C
ATOM   9806  C3  POPEj 378      62.726  17.751  31.299  1.00  0.00           C
ATOM   9809  O31 POPEj 378      63.295  18.041  32.590  1.00  0.00           O
ATOM   9810  C31 POPEj 378      64.026  19.141  32.650  1.00  0.00           C
ATOM   9811  O32 POPEj 378      64.205  19.921  31.720  1.00  0.00           O
ATOM   9812  C32 POPEj 378      64.556  19.361  34.079  1.00  0.00           C
ATOM   9815  C23 POPEj 378      58.225  18.931  34.079  1.00  0.00           C
ATOM   9818  C24 POPEj 378      57.406  18.871  35.369  1.00  0.00           C
ATOM   9821  C25 POPEj 378      57.745  20.010  36.319  1.00  0.00           C
ATOM   9824  C26 POPEj 378      57.056  19.871  37.680  1.00  0.00           C
ATOM   9827  C27 POPEj 378      57.076  21.191  38.470  1.00  0.00           C
ATOM   9830  C28 POPEj 378      56.896  21.002  39.979  1.00  0.00           C
ATOM   9833  C29 POPEj 378      55.576  20.401  40.380  1.00  0.00           C
ATOM   9835 0C21 POPEj 378      54.965  20.601  41.569  1.00  0.00           C
ATOM   9837 1C21 POPEj 378      55.546  21.411  42.700  1.00  0.00           C
ATOM   9840 2C21 POPEj 378      55.026  22.861  42.760  1.00  0.00           C
ATOM   9843 3C21 POPEj 378      54.165  23.141  44.000  1.00  0.00           C
ATOM   9846 4C21 POPEj 378      53.696  24.601  44.060  1.00  0.00           C
ATOM   9849 5C21 POPEj 378      53.275  25.061  45.470  1.00  0.00           C
ATOM   9852 6C21 POPEj 378      52.056  24.311  46.020  1.00  0.00           C
ATOM   9855 7C21 POPEj 378      51.686  24.721  47.459  1.00  0.00           C
ATOM   9858 8C21 POPEj 378      51.016  23.601  48.250  1.00  0.00           C
ATOM   9862  C33 POPEj 378      63.825  18.591  35.240  1.00  0.00           C
ATOM   9865  C34 POPEj 378      64.116  17.081  35.279  1.00  0.00           C
ATOM   9868  C35 POPEj 378      63.685  16.371  36.569  1.00  0.00           C
ATOM   9871  C36 POPEj 378      64.236  14.931  36.630  1.00  0.00           C
ATOM   9874  C37 POPEj 378      63.766  14.111  37.849  1.00  0.00           C
ATOM   9877  C38 POPEj 378      64.345  12.681  37.849  1.00  0.00           C
ATOM   9880  C39 POPEj 378      64.046  11.931  39.160  1.00  0.00           C
ATOM   9883 0C31 POPEj 378      64.656  10.521  39.210  1.00  0.00           C
ATOM   9886 1C31 POPEj 378      64.475   9.811  40.560  1.00  0.00           C
ATOM   9889 2C31 POPEj 378      65.495   8.681  40.809  1.00  0.00           C
ATOM   9892 3C31 POPEj 378      65.445   7.581  39.750  1.00  0.00           C
ATOM   9895 4C31 POPEj 378      66.555   6.511  39.840  1.00  0.00           C
ATOM   9898 5C31 POPEj 378      66.285   5.321  38.910  1.00  0.00           C
ATOM   9901 6C31 POPEj 378      67.396   4.271  38.900  1.00  0.00           C
ATOM   9905  NH3 POPEk 379      33.945  55.651  70.750  1.00  0.00           N
ATOM   9909  C12 POPEk 379      34.916  56.521  71.499  1.00  0.00           C
ATOM   9912  C11 POPEk 379      36.156  56.831  70.630  1.00  0.00           C
ATOM   9915  P   POPEk 379      36.795  58.970  72.079  1.00  0.00           P
ATOM   9916  O13 POPEk 379      35.736  59.771  71.410  1.00  0.00           O
ATOM   9917  O14 POPEk 379      36.576  58.440  73.439  1.00  0.00           O
ATOM   9918  O11 POPEk 379      38.195  59.690  72.009  1.00  0.00           O
ATOM   9919  O12 POPEk 379      37.136  57.701  71.210  1.00  0.00           O
ATOM   9920  C1  POPEk 379      38.436  60.792  71.119  1.00  0.00           C
ATOM   9923  C2  POPEk 379      39.265  60.391  69.859  1.00  0.00           C
ATOM   9925  O21 POPEk 379      40.296  61.390  69.780  1.00  0.00           O
ATOM   9926  C21 POPEk 379      40.756  61.972  68.710  1.00  0.00           C
ATOM   9927  O22 POPEk 379      40.406  61.811  67.560  1.00  0.00           O
ATOM   9928  C22 POPEk 379      41.786  63.021  69.170  1.00  0.00           C
ATOM   9931  C3  POPEk 379      38.296  60.140  68.630  1.00  0.00           C
ATOM   9934  O31 POPEk 379      38.866  59.672  67.390  1.00  0.00           O
ATOM   9935  C31 POPEk 379      39.385  58.471  67.250  1.00  0.00           C
ATOM   9936  O32 POPEk 379      39.616  57.671  68.140  1.00  0.00           O
ATOM   9937  C32 POPEk 379      39.566  58.222  65.740  1.00  0.00           C
ATOM   9940  C23 POPEk 379      42.635  63.581  68.009  1.00  0.00           C
ATOM   9943  C24 POPEk 379      43.345  64.910  68.329  1.00  0.00           C
ATOM   9946  C25 POPEk 379      44.326  65.330  67.210  1.00  0.00           C
ATOM   9949  C26 POPEk 379      43.596  65.882  65.969  1.00  0.00           C
ATOM   9952  C27 POPEk 379      44.096  65.301  64.630  1.00  0.00           C
ATOM   9955  C28 POPEk 379      43.166  65.730  63.470  1.00  0.00           C
ATOM   9958  C29 POPEk 379      43.465  65.132  62.120  1.00  0.00           C
ATOM   9960 0C21 POPEk 379      43.345  65.742  60.929  1.00  0.00           C
ATOM   9962 1C21 POPEk 379      42.855  67.151  60.770  1.00  0.00           C
ATOM   9965 2C21 POPEk 379      42.726  67.671  59.329  1.00  0.00           C
ATOM   9968 3C21 POPEk 379      42.255  69.131  59.300  1.00  0.00           C
ATOM   9971 4C21 POPEk 379      42.095  69.651  57.860  1.00  0.00           C
ATOM   9974 5C21 POPEk 379      41.666  71.120  57.750  1.00  0.00           C
ATOM   9977 6C21 POPEk 379      40.275  71.400  58.340  1.00  0.00           C
ATOM   9980 7C21 POPEk 379      39.655  72.690  57.780  1.00  0.00           C
ATOM   9983 8C21 POPEk 379      38.316  73.061  58.419  1.00  0.00           C
ATOM   9987  C33 POPEk 379      40.576  57.131  65.299  1.00  0.00           C
ATOM   9990  C34 POPEk 379      40.765  57.182  63.770  1.00  0.00           C
ATOM   9993  C35 POPEk 379      41.926  56.341  63.209  1.00  0.00           C
ATOM   9996  C36 POPEk 379      41.905  56.231  61.680  1.00  0.00           C
ATOM   9999  C37 POPEk 379      42.866  55.140  61.189  1.00  0.00           C
ATOM  10002  C38 POPEk 379      43.015  55.041  59.660  1.00  0.00           C
ATOM  10005  C39 POPEk 379      41.806  54.421  58.939  1.00  0.00           C
ATOM  10008 0C31 POPEk 379      42.116  54.141  57.460  1.00  0.00           C
ATOM  10011 1C31 POPEk 379      40.905  53.620  56.660  1.00  0.00           C
ATOM  10014 2C31 POPEk 379      41.285  52.570  55.610  1.00  0.00           C
ATOM  10017 3C31 POPEk 379      42.295  52.991  54.529  1.00  0.00           C
ATOM  10020 4C31 POPEk 379      41.686  53.811  53.379  1.00  0.00           C
ATOM  10023 5C31 POPEk 379      42.586  53.830  52.140  1.00  0.00           C
ATOM  10026 6C31 POPEk 379      42.136  54.742  50.999  1.00  0.00           C
ATOM  10030  NH3 POPEl 380      80.175  60.891  30.350  1.00  0.00           N
ATOM  10034  C12 POPEl 380      79.715  60.910  28.920  1.00  0.00           C
ATOM  10037  C11 POPEl 380      80.674  61.711  28.040  1.00  0.00           C
ATOM  10040  P   POPEl 380      81.656  64.071  27.689  1.00  0.00           P
ATOM  10041  O13 POPEl 380      82.936  63.351  27.629  1.00  0.00           O
ATOM  10042  O14 POPEl 380      81.266  64.680  26.399  1.00  0.00           O
ATOM  10043  O11 POPEl 380      81.875  65.230  28.740  1.00  0.00           O
ATOM  10044  O12 POPEl 380      80.546  63.121  28.310  1.00  0.00           O
ATOM  10045  C1  POPEl 380      81.605  64.910  30.110  1.00  0.00           C
ATOM  10048  C2  POPEl 380      82.136  66.050  31.020  1.00  0.00           C
ATOM  10050  O21 POPEl 380      81.705  66.031  32.400  1.00  0.00           O
ATOM  10051  C21 POPEl 380      81.255  64.980  33.040  1.00  0.00           C
ATOM  10052  O22 POPEl 380      81.064  63.851  32.619  1.00  0.00           O
ATOM  10053  C22 POPEl 380      80.835  65.510  34.410  1.00  0.00           C
ATOM  10056  C3  POPEl 380      81.845  67.451  30.389  1.00  0.00           C
ATOM  10059  O31 POPEl 380      81.716  68.492  31.390  1.00  0.00           O
ATOM  10060  C31 POPEl 380      80.495  68.931  31.660  1.00  0.00           C
ATOM  10061  O32 POPEl 380      79.494  68.711  30.990  1.00  0.00           O
ATOM  10062  C32 POPEl 380      80.525  69.771  32.930  1.00  0.00           C
ATOM  10065  C23 POPEl 380      80.366  64.451  35.419  1.00  0.00           C
ATOM  10068  C24 POPEl 380      79.775  65.101  36.669  1.00  0.00           C
ATOM  10071  C25 POPEl 380      79.446  64.091  37.770  1.00  0.00           C
ATOM  10074  C26 POPEl 380      78.965  64.751  39.069  1.00  0.00           C
ATOM  10077  C27 POPEl 380      78.766  63.721  40.189  1.00  0.00           C
ATOM  10080  C28 POPEl 380      78.196  64.321  41.490  1.00  0.00           C
ATOM  10083  C29 POPEl 380      76.775  64.812  41.320  1.00  0.00           C
ATOM  10085 0C21 POPEl 380      75.715  64.571  42.120  1.00  0.00           C
ATOM  10087 1C21 POPEl 380      75.705  63.771  43.390  1.00  0.00           C
ATOM  10090 2C21 POPEl 380      75.766  64.701  44.609  1.00  0.00           C
ATOM  10093 3C21 POPEl 380      75.924  63.941  45.940  1.00  0.00           C
ATOM  10096 4C21 POPEl 380      76.275  64.870  47.109  1.00  0.00           C
ATOM  10099 5C21 POPEl 380      75.046  65.470  47.810  1.00  0.00           C
ATOM  10102 6C21 POPEl 380      74.446  64.501  48.829  1.00  0.00           C
ATOM  10105 7C21 POPEl 380      73.196  65.050  49.529  1.00  0.00           C
ATOM  10108 8C21 POPEl 380      72.645  64.080  50.569  1.00  0.00           C
ATOM  10112  C33 POPEl 380      80.255  68.921  34.180  1.00  0.00           C
ATOM  10115  C34 POPEl 380      80.056  69.771  35.450  1.00  0.00           C
ATOM  10118  C35 POPEl 380      79.976  68.891  36.710  1.00  0.00           C
ATOM  10121  C36 POPEl 380      79.985  69.680  38.030  1.00  0.00           C
ATOM  10124  C37 POPEl 380      79.755  68.730  39.229  1.00  0.00           C
ATOM  10127  C38 POPEl 380      79.565  69.400  40.599  1.00  0.00           C
ATOM  10130  C39 POPEl 380      79.354  68.351  41.709  1.00  0.00           C
ATOM  10133 0C31 POPEl 380      78.766  68.911  43.009  1.00  0.00           C
ATOM  10136 1C31 POPEl 380      78.116  67.811  43.860  1.00  0.00           C
ATOM  10139 2C31 POPEl 380      77.586  68.300  45.219  1.00  0.00           C
ATOM  10142 3C31 POPEl 380      78.665  68.382  46.310  1.00  0.00           C
ATOM  10145 4C31 POPEl 380      78.116  68.321  47.740  1.00  0.00           C
ATOM  10148 5C31 POPEl 380      79.215  68.422  48.790  1.00  0.00           C
ATOM  10151 6C31 POPEl 380      78.735  68.132  50.219  1.00  0.00           C
ATOM  10155  NH3 POPEm 381      12.816 100.561  68.289  1.00  0.00           N
ATOM  10159  C12 POPEm 381      11.806  99.440  68.250  1.00  0.00           C
ATOM  10162  C11 POPEm 381      11.165  99.260  69.620  1.00  0.00           C
ATOM  10165  P   POPEm 381       9.206  97.730  70.460  1.00  0.00           P
ATOM  10166  O13 POPEm 381       9.446  97.051  71.750  1.00  0.00           O
ATOM  10167  O14 POPEm 381       8.416  98.970  70.439  1.00  0.00           O
ATOM  10168  O11 POPEm 381       8.526  96.620  69.590  1.00  0.00           O
ATOM  10169  O12 POPEm 381      10.575  97.951  69.710  1.00  0.00           O
ATOM  10170  C1  POPEm 381       7.996  96.911  68.299  1.00  0.00           C
ATOM  10173  C2  POPEm 381       9.106  96.870  67.240  1.00  0.00           C
ATOM  10175  O21 POPEm 381       8.446  96.891  65.950  1.00  0.00           O
ATOM  10176  C21 POPEm 381       8.286  98.141  65.520  1.00  0.00           C
ATOM  10177  O22 POPEm 381       8.996  99.081  65.829  1.00  0.00           O
ATOM  10178  C22 POPEm 381       6.986  98.311  64.719  1.00  0.00           C
ATOM  10181  C3  POPEm 381      10.036  95.641  67.439  1.00  0.00           C
ATOM  10184  O31 POPEm 381       9.335  94.421  67.759  1.00  0.00           O
ATOM  10185  C31 POPEm 381       8.986  93.492  66.860  1.00  0.00           C
ATOM  10186  O32 POPEm 381       8.246  92.561  67.130  1.00  0.00           O
ATOM  10187  C32 POPEm 381       9.716  93.690  65.540  1.00  0.00           C
ATOM  10190  C23 POPEm 381       6.946  97.701  63.299  1.00  0.00           C
ATOM  10193  C24 POPEm 381       7.266  96.202  63.270  1.00  0.00           C
ATOM  10196  C25 POPEm 381       6.635  95.480  62.080  1.00  0.00           C
ATOM  10199  C26 POPEm 381       7.196  94.071  61.899  1.00  0.00           C
ATOM  10202  C27 POPEm 381       6.235  93.111  61.200  1.00  0.00           C
ATOM  10205  C28 POPEm 381       5.686  93.611  59.850  1.00  0.00           C
ATOM  10208  C29 POPEm 381       6.766  93.601  58.790  1.00  0.00           C
ATOM  10210 0C21 POPEm 381       6.606  93.181  57.530  1.00  0.00           C
ATOM  10212 1C21 POPEm 381       5.316  92.742  56.899  1.00  0.00           C
ATOM  10215 2C21 POPEm 381       5.385  92.910  55.369  1.00  0.00           C
ATOM  10218 3C21 POPEm 381       4.026  92.742  54.679  1.00  0.00           C
ATOM  10221 4C21 POPEm 381       4.126  92.861  53.160  1.00  0.00           C
ATOM  10224 5C21 POPEm 381       4.696  91.602  52.500  1.00  0.00           C
ATOM  10227 6C21 POPEm 381       4.675  91.651  50.960  1.00  0.00           C
ATOM  10230 7C21 POPEm 381       5.356  90.421  50.340  1.00  0.00           C
ATOM  10233 8C21 POPEm 381       5.106  90.271  48.840  1.00  0.00           C
ATOM  10237  C33 POPEm 381       9.595  92.510  64.560  1.00  0.00           C
ATOM  10240  C34 POPEm 381      10.406  92.831  63.320  1.00  0.00           C
ATOM  10243  C35 POPEm 381      10.385  91.742  62.260  1.00  0.00           C
ATOM  10246  C36 POPEm 381      11.445  92.080  61.210  1.00  0.00           C
ATOM  10249  C37 POPEm 381      11.536  91.061  60.080  1.00  0.00           C
ATOM  10252  C38 POPEm 381      10.566  91.342  58.930  1.00  0.00           C
ATOM  10255  C39 POPEm 381      10.795  92.712  58.270  1.00  0.00           C
ATOM  10258 0C31 POPEm 381      10.385  92.691  56.800  1.00  0.00           C
ATOM  10261 1C31 POPEm 381      10.175  94.102  56.229  1.00  0.00           C
ATOM  10264 2C31 POPEm 381      10.166  94.132  54.700  1.00  0.00           C
ATOM  10267 3C31 POPEm 381       9.175  93.171  54.030  1.00  0.00           C
ATOM  10270 4C31 POPEm 381       9.505  93.041  52.540  1.00  0.00           C
ATOM  10273 5C31 POPEm 381       8.566  92.160  51.720  1.00  0.00           C
ATOM  10276 6C31 POPEm 381       9.005  92.090  50.250  1.00  0.00           C
ATOM  10280  NH3 POPEn 382       2.106 122.071  26.590  1.00  0.00           N
ATOM  10284  C12 POPEn 382       2.976 121.181  25.730  1.00  0.00           C
ATOM  10287  C11 POPEn 382       3.886 120.361  26.639  1.00  0.00           C
ATOM  10290  P   POPEn 382       5.996 118.870  26.700  1.00  0.00           P
ATOM  10291  O13 POPEn 382       5.426 117.620  27.260  1.00  0.00           O
ATOM  10292  O14 POPEn 382       7.226 118.681  25.900  1.00  0.00           O
ATOM  10293  O11 POPEn 382       6.336 119.882  27.860  1.00  0.00           O
ATOM  10294  O12 POPEn 382       4.876 119.651  25.890  1.00  0.00           O
ATOM  10295  C1  POPEn 382       5.696 119.820  29.130  1.00  0.00           C
ATOM  10298  C2  POPEn 382       6.776 119.521  30.160  1.00  0.00           C
ATOM  10300  O21 POPEn 382       6.396 118.401  30.990  1.00  0.00           O
ATOM  10301  C21 POPEn 382       5.566 118.641  31.969  1.00  0.00           C
ATOM  10302  O22 POPEn 382       5.036 119.711  32.240  1.00  0.00           O
ATOM  10303  C22 POPEn 382       5.356 117.370  32.779  1.00  0.00           C
ATOM  10306  C3  POPEn 382       7.236 120.821  30.890  1.00  0.00           C
ATOM  10309  O31 POPEn 382       8.125 120.501  31.959  1.00  0.00           O
ATOM  10310  C31 POPEn 382       9.396 120.421  31.660  1.00  0.00           C
ATOM  10311  O32 POPEn 382       9.896 120.561  30.550  1.00  0.00           O
ATOM  10312  C32 POPEn 382      10.186 120.080  32.930  1.00  0.00           C
ATOM  10315  C23 POPEn 382       5.826 117.681  34.209  1.00  0.00           C
ATOM  10318  C24 POPEn 382       5.236 116.760  35.279  1.00  0.00           C
ATOM  10321  C25 POPEn 382       5.576 117.281  36.680  1.00  0.00           C
ATOM  10324  C26 POPEn 382       4.416 117.261  37.680  1.00  0.00           C
ATOM  10327  C27 POPEn 382       4.896 117.840  39.010  1.00  0.00           C
ATOM  10330  C28 POPEn 382       3.846 118.010  40.119  1.00  0.00           C
ATOM  10333  C29 POPEn 382       3.026 116.781  40.360  1.00  0.00           C
ATOM  10335 0C21 POPEn 382       3.426 115.632  40.929  1.00  0.00           C
ATOM  10337 1C21 POPEn 382       4.766 115.290  41.520  1.00  0.00           C
ATOM  10340 2C21 POPEn 382       4.536 114.820  42.959  1.00  0.00           C
ATOM  10343 3C21 POPEn 382       5.796 114.271  43.639  1.00  0.00           C
ATOM  10346 4C21 POPEn 382       5.455 113.601  44.979  1.00  0.00           C
ATOM  10349 5C21 POPEn 382       6.695 113.410  45.859  1.00  0.00           C
ATOM  10352 6C21 POPEn 382       6.465 112.491  47.050  1.00  0.00           C
ATOM  10355 7C21 POPEn 382       7.526 112.712  48.130  1.00  0.00           C
ATOM  10358 8C21 POPEn 382       7.556 111.620  49.200  1.00  0.00           C
ATOM  10362  C33 POPEn 382       9.726 120.881  34.170  1.00  0.00           C
ATOM  10365  C34 POPEn 382       9.646 120.010  35.439  1.00  0.00           C
ATOM  10368  C35 POPEn 382       8.866 120.721  36.549  1.00  0.00           C
ATOM  10371  C36 POPEn 382       8.806 119.980  37.890  1.00  0.00           C
ATOM  10374  C37 POPEn 382       7.625 120.492  38.740  1.00  0.00           C
ATOM  10377  C38 POPEn 382       7.436 119.680  40.020  1.00  0.00           C
ATOM  10380  C39 POPEn 382       8.476 119.940  41.110  1.00  0.00           C
ATOM  10383 0C31 POPEn 382       7.956 119.451  42.470  1.00  0.00           C
ATOM  10386 1C31 POPEn 382       8.786 119.940  43.660  1.00  0.00           C
ATOM  10389 2C31 POPEn 382      10.086 119.151  43.890  1.00  0.00           C
ATOM  10392 3C31 POPEn 382       9.845 117.781  44.550  1.00  0.00           C
ATOM  10395 4C31 POPEn 382       9.556 117.901  46.049  1.00  0.00           C
ATOM  10398 5C31 POPEn 382       8.926 116.632  46.650  1.00  0.00           C
ATOM  10401 6C31 POPEn 382       8.606 116.781  48.139  1.00  0.00           C
ATOM  10405  NH3 POPEo 383      51.166 118.221  34.410  1.00  0.00           N
ATOM  10409  C12 POPEo 383      51.585 117.460  33.180  1.00  0.00           C
ATOM  10412  C11 POPEo 383      52.015 116.021  33.500  1.00  0.00           C
ATOM  10415  P   POPEo 383      54.315 114.901  32.779  1.00  0.00           P
ATOM  10416  O13 POPEo 383      54.236 113.451  33.009  1.00  0.00           O
ATOM  10417  O14 POPEo 383      55.245 115.340  31.709  1.00  0.00           O
ATOM  10418  O11 POPEo 383      54.755 115.641  34.090  1.00  0.00           O
ATOM  10419  O12 POPEo 383      52.896 115.531  32.479  1.00  0.00           O
ATOM  10420  C1  POPEo 383      55.156 114.910  35.260  1.00  0.00           C
ATOM  10423  C2  POPEo 383      55.585 115.901  36.380  1.00  0.00           C
ATOM  10425  O21 POPEo 383      55.326 115.261  37.639  1.00  0.00           O
ATOM  10426  C21 POPEo 383      56.075 115.781  38.600  1.00  0.00           C
ATOM  10427  O22 POPEo 383      56.965 116.602  38.450  1.00  0.00           O
ATOM  10428  C22 POPEo 383      55.736 115.131  39.940  1.00  0.00           C
ATOM  10431  C3  POPEo 383      54.785 117.230  36.250  1.00  0.00           C
ATOM  10434  O31 POPEo 383      54.595 117.961  37.490  1.00  0.00           O
ATOM  10435  C31 POPEo 383      53.766 118.980  37.280  1.00  0.00           C
ATOM  10436  O32 POPEo 383      53.376 119.331  36.180  1.00  0.00           O
ATOM  10437  C32 POPEo 383      53.345 119.691  38.580  1.00  0.00           C
ATOM  10440  C23 POPEo 383      56.035 116.061  41.130  1.00  0.00           C
ATOM  10443  C24 POPEo 383      56.695 115.331  42.290  1.00  0.00           C
ATOM  10446  C25 POPEo 383      57.035 116.291  43.440  1.00  0.00           C
ATOM  10449  C26 POPEo 383      57.495 115.561  44.690  1.00  0.00           C
ATOM  10452  C27 POPEo 383      56.315 115.010  45.500  1.00  0.00           C
ATOM  10455  C28 POPEo 383      56.786 114.291  46.770  1.00  0.00           C
ATOM  10458  C29 POPEo 383      55.765 114.370  47.880  1.00  0.00           C
ATOM  10460 0C21 POPEo 383      56.026 114.691  49.160  1.00  0.00           C
ATOM  10462 1C21 POPEo 383      57.406 114.940  49.720  1.00  0.00           C
ATOM  10465 2C21 POPEo 383      57.556 114.451  51.170  1.00  0.00           C
ATOM  10468 3C21 POPEo 383      58.986 114.602  51.709  1.00  0.00           C
ATOM  10471 4C21 POPEo 383      59.556 116.021  51.650  1.00  0.00           C
ATOM  10474 5C21 POPEo 383      58.666 117.061  52.350  1.00  0.00           C
ATOM  10477 6C21 POPEo 383      59.326 118.441  52.479  1.00  0.00           C
ATOM  10480 7C21 POPEo 383      58.465 119.382  53.340  1.00  0.00           C
ATOM  10483 8C21 POPEo 383      59.175 120.661  53.759  1.00  0.00           C
ATOM  10487  C33 POPEo 383      53.906 119.171  39.940  1.00  0.00           C
ATOM  10490  C34 POPEo 383      52.906 118.271  40.680  1.00  0.00           C
ATOM  10493  C35 POPEo 383      53.095 118.201  42.210  1.00  0.00           C
ATOM  10496  C36 POPEo 383      52.206 119.191  42.990  1.00  0.00           C
ATOM  10499  C37 POPEo 383      52.196 118.962  44.510  1.00  0.00           C
ATOM  10502  C38 POPEo 383      51.206 119.882  45.250  1.00  0.00           C
ATOM  10505  C39 POPEo 383      51.786 121.260  45.599  1.00  0.00           C
ATOM  10508 0C31 POPEo 383      52.155 121.381  47.090  1.00  0.00           C
ATOM  10511 1C31 POPEo 383      52.625 122.781  47.530  1.00  0.00           C
ATOM  10514 2C31 POPEo 383      52.896 122.801  49.049  1.00  0.00           C
ATOM  10517 3C31 POPEo 383      53.186 124.201  49.620  1.00  0.00           C
ATOM  10520 4C31 POPEo 383      53.745 124.111  51.049  1.00  0.00           C
ATOM  10523 5C31 POPEo 383      54.076 125.480  51.650  1.00  0.00           C
ATOM  10526 6C31 POPEo 383      54.715 125.421  53.049  1.00  0.00           C
ATOM  10530  NH3 POPEp 384      99.475  37.481  33.419  1.00  0.00           N
ATOM  10534  C12 POPEp 384     100.476  36.571  32.829  1.00  0.00           C
ATOM  10537  C11 POPEp 384     101.296  35.991  33.970  1.00  0.00           C
ATOM  10540  P   POPEp 384     103.596  34.851  33.330  1.00  0.00           P
ATOM  10541  O13 POPEp 384     104.226  36.081  33.840  1.00  0.00           O
ATOM  10542  O14 POPEp 384     103.885  34.541  31.910  1.00  0.00           O
ATOM  10543  O11 POPEp 384     103.985  33.620  34.250  1.00  0.00           O
ATOM  10544  O12 POPEp 384     102.024  34.901  33.450  1.00  0.00           O
ATOM  10545  C1  POPEp 384     103.046  32.851  35.010  1.00  0.00           C
ATOM  10548  C2  POPEp 384     103.186  33.111  36.540  1.00  0.00           C
ATOM  10550  O21 POPEp 384     103.545  31.910  37.280  1.00  0.00           O
ATOM  10551  C21 POPEp 384     104.715  31.391  36.970  1.00  0.00           C
ATOM  10552  O22 POPEp 384     105.445  31.761  36.069  1.00  0.00           O
ATOM  10553  C22 POPEp 384     105.105  30.321  38.000  1.00  0.00           C
ATOM  10556  C3  POPEp 384     101.875  33.690  37.150  1.00  0.00           C
ATOM  10559  O31 POPEp 384     101.735  33.480  38.569  1.00  0.00           O
ATOM  10560  C31 POPEp 384     102.635  34.061  39.350  1.00  0.00           C
ATOM  10561  O32 POPEp 384     103.416  34.940  39.049  1.00  0.00           O
ATOM  10562  C32 POPEp 384     102.575  33.320  40.700  1.00  0.00           C
ATOM  10565  C23 POPEp 384     104.905  30.760  39.470  1.00  0.00           C
ATOM  10568  C24 POPEp 384     105.774  29.941  40.439  1.00  0.00           C
ATOM  10571  C25 POPEp 384     105.816  30.431  41.899  1.00  0.00           C
ATOM  10574  C26 POPEp 384     104.755  29.821  42.819  1.00  0.00           C
ATOM  10577  C27 POPEp 384     105.065  29.951  44.319  1.00  0.00           C
ATOM  10580  C28 POPEp 384     104.035  29.211  45.180  1.00  0.00           C
ATOM  10583  C29 POPEp 384     104.356  29.291  46.650  1.00  0.00           C
ATOM  10585 0C21 POPEp 384     104.156  30.351  47.450  1.00  0.00           C
ATOM  10587 1C21 POPEp 384     103.535  31.681  47.059  1.00  0.00           C
ATOM  10590 2C21 POPEp 384     102.385  32.111  48.000  1.00  0.00           C
ATOM  10593 3C21 POPEp 384     102.826  32.281  49.459  1.00  0.00           C
ATOM  10596 4C21 POPEp 384     101.705  32.761  50.389  1.00  0.00           C
ATOM  10599 5C21 POPEp 384     101.336  34.241  50.200  1.00  0.00           C
ATOM  10602 6C21 POPEp 384     101.315  35.011  51.520  1.00  0.00           C
ATOM  10605 7C21 POPEp 384     100.945  36.491  51.350  1.00  0.00           C
ATOM  10608 8C21 POPEp 384     100.956  37.252  52.680  1.00  0.00           C
ATOM  10612  C33 POPEp 384     103.736  33.601  41.700  1.00  0.00           C
ATOM  10615  C34 POPEp 384     103.424  34.811  42.579  1.00  0.00           C
ATOM  10618  C35 POPEp 384     104.156  34.921  43.930  1.00  0.00           C
ATOM  10621  C36 POPEp 384     103.545  36.041  44.799  1.00  0.00           C
ATOM  10624  C37 POPEp 384     104.195  36.161  46.180  1.00  0.00           C
ATOM  10627  C38 POPEp 384     103.596  37.281  47.050  1.00  0.00           C
ATOM  10630  C39 POPEp 384     104.205  37.300  48.460  1.00  0.00           C
ATOM  10633 0C31 POPEp 384     103.836  38.550  49.270  1.00  0.00           C
ATOM  10636 1C31 POPEp 384     104.244  38.471  50.750  1.00  0.00           C
ATOM  10639 2C31 POPEp 384     105.065  39.672  51.240  1.00  0.00           C
ATOM  10642 3C31 POPEp 384     105.256  39.701  52.760  1.00  0.00           C
ATOM  10645 4C31 POPEp 384     103.955  39.901  53.560  1.00  0.00           C
ATOM  10648 5C31 POPEp 384     104.235  40.161  55.049  1.00  0.00           C
ATOM  10651 6C31 POPEp 384     103.004  40.561  55.859  1.00  0.00           C
ATOM  10655  NH3 POPEq 385      36.955 118.741  33.229  1.00  0.00           N
ATOM  10659  C12 POPEq 385      35.886 119.151  32.260  1.00  0.00           C
ATOM  10662  C11 POPEq 385      34.725 118.141  32.250  1.00  0.00           C
ATOM  10665  P   POPEq 385      32.596 119.580  31.810  1.00  0.00           P
ATOM  10666  O13 POPEq 385      33.195 120.941  31.780  1.00  0.00           O
ATOM  10667  O14 POPEq 385      31.396 119.341  30.979  1.00  0.00           O
ATOM  10668  O11 POPEq 385      32.285 119.111  33.270  1.00  0.00           O
ATOM  10669  O12 POPEq 385      33.736 118.581  31.320  1.00  0.00           O
ATOM  10670  C1  POPEq 385      30.996 119.391  33.850  1.00  0.00           C
ATOM  10673  C2  POPEq 385      31.066 119.611  35.380  1.00  0.00           C
ATOM  10675  O21 POPEq 385      31.846 118.561  35.990  1.00  0.00           O
ATOM  10676  C21 POPEq 385      33.146 118.800  35.970  1.00  0.00           C
ATOM  10677  O22 POPEq 385      33.726 119.742  35.460  1.00  0.00           O
ATOM  10678  C22 POPEq 385      33.855 117.771  36.829  1.00  0.00           C
ATOM  10681  C3  POPEq 385      29.646 119.680  36.030  1.00  0.00           C
ATOM  10684  O31 POPEq 385      29.455 118.791  37.160  1.00  0.00           O
ATOM  10685  C31 POPEq 385      30.156 119.151  38.240  1.00  0.00           C
ATOM  10686  O32 POPEq 385      30.846 120.141  38.330  1.00  0.00           O
ATOM  10687  C32 POPEq 385      29.926 118.111  39.350  1.00  0.00           C
ATOM  10690  C23 POPEq 385      34.225 118.451  38.160  1.00  0.00           C
ATOM  10693  C24 POPEq 385      35.355 117.761  38.930  1.00  0.00           C
ATOM  10696  C25 POPEq 385      35.886 118.702  40.020  1.00  0.00           C
ATOM  10699  C26 POPEq 385      35.056 118.710  41.310  1.00  0.00           C
ATOM  10702  C27 POPEq 385      35.495 119.882  42.179  1.00  0.00           C
ATOM  10705  C28 POPEq 385      34.986 119.820  43.619  1.00  0.00           C
ATOM  10708  C29 POPEq 385      35.346 121.101  44.329  1.00  0.00           C
ATOM  10710 0C21 POPEq 385      35.556 121.241  45.649  1.00  0.00           C
ATOM  10712 1C21 POPEq 385      35.405 120.150  46.680  1.00  0.00           C
ATOM  10715 2C21 POPEq 385      34.096 120.382  47.450  1.00  0.00           C
ATOM  10718 3C21 POPEq 385      33.816 119.281  48.470  1.00  0.00           C
ATOM  10721 4C21 POPEq 385      32.535 119.571  49.259  1.00  0.00           C
ATOM  10724 5C21 POPEq 385      31.936 118.301  49.840  1.00  0.00           C
ATOM  10727 6C21 POPEq 385      30.865 118.561  50.910  1.00  0.00           C
ATOM  10730 7C21 POPEq 385      29.625 119.281  50.380  1.00  0.00           C
ATOM  10733 8C21 POPEq 385      28.396 119.071  51.270  1.00  0.00           C
ATOM  10737  C33 POPEq 385      30.996 118.141  40.479  1.00  0.00           C
ATOM  10740  C34 POPEq 385      30.345 118.171  41.870  1.00  0.00           C
ATOM  10743  C35 POPEq 385      31.346 118.101  43.040  1.00  0.00           C
ATOM  10746  C36 POPEq 385      32.225 116.851  42.959  1.00  0.00           C
ATOM  10749  C37 POPEq 385      32.756 116.330  44.310  1.00  0.00           C
ATOM  10752  C38 POPEq 385      34.006 115.451  44.150  1.00  0.00           C
ATOM  10755  C39 POPEq 385      34.276 114.561  45.369  1.00  0.00           C
ATOM  10758 0C31 POPEq 385      35.765 114.281  45.590  1.00  0.00           C
ATOM  10761 1C31 POPEq 385      36.035 113.480  46.870  1.00  0.00           C
ATOM  10764 2C31 POPEq 385      37.465 113.632  47.410  1.00  0.00           C
ATOM  10767 3C31 POPEq 385      37.666 112.742  48.650  1.00  0.00           C
ATOM  10770 4C31 POPEq 385      38.995 112.932  49.380  1.00  0.00           C
ATOM  10773 5C31 POPEq 385      39.065 112.040  50.630  1.00  0.00           C
ATOM  10776 6C31 POPEq 385      40.215 112.361  51.580  1.00  0.00           C
ATOM  10780  NH3 POPEr 386      34.385  74.160  30.860  1.00  0.00           N
ATOM  10784  C12 POPEr 386      35.846  74.471  30.660  1.00  0.00           C
ATOM  10787  C11 POPEr 386      36.146  75.922  31.020  1.00  0.00           C
ATOM  10790  P   POPEr 386      38.146  77.561  31.260  1.00  0.00           P
ATOM  10791  O13 POPEr 386      39.625  77.440  31.299  1.00  0.00           O
ATOM  10792  O14 POPEr 386      37.535  78.682  30.520  1.00  0.00           O
ATOM  10793  O11 POPEr 386      37.675  77.620  32.759  1.00  0.00           O
ATOM  10794  O12 POPEr 386      37.535  76.171  30.820  1.00  0.00           O
ATOM  10795  C1  POPEr 386      38.096  76.602  33.680  1.00  0.00           C
ATOM  10798  C2  POPEr 386      39.006  77.230  34.760  1.00  0.00           C
ATOM  10800  O21 POPEr 386      38.976  76.480  36.000  1.00  0.00           O
ATOM  10801  C21 POPEr 386      37.835  76.510  36.680  1.00  0.00           C
ATOM  10802  O22 POPEr 386      36.785  77.031  36.340  1.00  0.00           O
ATOM  10803  C22 POPEr 386      38.076  76.010  38.090  1.00  0.00           C
ATOM  10806  C3  POPEr 386      38.646  78.730  34.950  1.00  0.00           C
ATOM  10809  O31 POPEr 386      39.186  79.271  36.180  1.00  0.00           O
ATOM  10810  C31 POPEr 386      38.676  80.480  36.380  1.00  0.00           C
ATOM  10811  O32 POPEr 386      38.045  81.120  35.560  1.00  0.00           O
ATOM  10812  C32 POPEr 386      38.866  80.891  37.830  1.00  0.00           C
ATOM  10815  C23 POPEr 386      38.175  77.271  38.979  1.00  0.00           C
ATOM  10818  C24 POPEr 386      37.886  77.062  40.459  1.00  0.00           C
ATOM  10821  C25 POPEr 386      38.925  76.230  41.200  1.00  0.00           C
ATOM  10824  C26 POPEr 386      38.646  76.251  42.710  1.00  0.00           C
ATOM  10827  C27 POPEr 386      39.476  75.220  43.479  1.00  0.00           C
ATOM  10830  C28 POPEr 386      39.215  75.291  45.000  1.00  0.00           C
ATOM  10833  C29 POPEr 386      39.875  74.141  45.700  1.00  0.00           C
ATOM  10835 0C21 POPEr 386      39.346  73.361  46.670  1.00  0.00           C
ATOM  10837 1C21 POPEr 386      37.986  73.461  47.319  1.00  0.00           C
ATOM  10840 2C21 POPEr 386      38.096  73.951  48.780  1.00  0.00           C
ATOM  10843 3C21 POPEr 386      38.565  75.410  48.860  1.00  0.00           C
ATOM  10846 4C21 POPEr 386      38.425  76.062  50.240  1.00  0.00           C
ATOM  10849 5C21 POPEr 386      38.535  77.580  50.090  1.00  0.00           C
ATOM  10852 6C21 POPEr 386      38.475  78.410  51.380  1.00  0.00           C
ATOM  10855 7C21 POPEr 386      38.526  79.910  51.020  1.00  0.00           C
ATOM  10858 8C21 POPEr 386      38.375  80.852  52.210  1.00  0.00           C
ATOM  10862  C33 POPEr 386      40.096  81.771  38.139  1.00  0.00           C
ATOM  10865  C34 POPEr 386      39.756  82.571  39.389  1.00  0.00           C
ATOM  10868  C35 POPEr 386      40.926  83.101  40.219  1.00  0.00           C
ATOM  10871  C36 POPEr 386      40.326  83.811  41.439  1.00  0.00           C
ATOM  10874  C37 POPEr 386      41.325  84.590  42.310  1.00  0.00           C
ATOM  10877  C38 POPEr 386      40.625  85.572  43.250  1.00  0.00           C
ATOM  10880  C39 POPEr 386      39.855  84.910  44.399  1.00  0.00           C
ATOM  10883 0C31 POPEr 386      40.795  84.260  45.430  1.00  0.00           C
ATOM  10886 1C31 POPEr 386      40.046  83.541  46.549  1.00  0.00           C
ATOM  10889 2C31 POPEr 386      40.996  82.790  47.490  1.00  0.00           C
ATOM  10892 3C31 POPEr 386      41.266  83.511  48.810  1.00  0.00           C
ATOM  10895 4C31 POPEr 386      42.346  82.771  49.629  1.00  0.00           C
ATOM  10898 5C31 POPEr 386      42.465  83.271  51.080  1.00  0.00           C
ATOM  10901 6C31 POPEr 386      43.496  82.460  51.870  1.00  0.00           C
ATOM  10905  NH3 POPEs 387      86.425  19.121  74.430  1.00  0.00           N
ATOM  10909  C12 POPEs 387      87.314  17.911  74.399  1.00  0.00           C
ATOM  10912  C11 POPEs 387      87.446  17.301  75.810  1.00  0.00           C
ATOM  10915  P   POPEs 387      85.774  15.741  77.160  1.00  0.00           P
ATOM  10916  O13 POPEs 387      86.975  14.921  77.420  1.00  0.00           O
ATOM  10917  O14 POPEs 387      85.005  16.111  78.370  1.00  0.00           O
ATOM  10918  O11 POPEs 387      84.814  14.921  76.219  1.00  0.00           O
ATOM  10919  O12 POPEs 387      86.145  17.051  76.340  1.00  0.00           O
ATOM  10920  C1  POPEs 387      84.016  15.511  75.200  1.00  0.00           C
ATOM  10923  C2  POPEs 387      84.505  15.071  73.799  1.00  0.00           C
ATOM  10925  O21 POPEs 387      83.416  15.141  72.869  1.00  0.00           O
ATOM  10926  C21 POPEs 387      83.535  16.011  71.890  1.00  0.00           C
ATOM  10927  O22 POPEs 387      84.496  16.751  71.689  1.00  0.00           O
ATOM  10928  C22 POPEs 387      82.265  16.001  71.049  1.00  0.00           C
ATOM  10931  C3  POPEs 387      85.056  13.611  73.759  1.00  0.00           C
ATOM  10934  O31 POPEs 387      85.945  13.451  72.630  1.00  0.00           O
ATOM  10935  C31 POPEs 387      87.115  14.061  72.810  1.00  0.00           C
ATOM  10936  O32 POPEs 387      87.525  14.481  73.880  1.00  0.00           O
ATOM  10937  C32 POPEs 387      87.775  14.261  71.450  1.00  0.00           C
ATOM  10940  C23 POPEs 387      82.535  15.601  69.579  1.00  0.00           C
ATOM  10943  C24 POPEs 387      82.945  14.121  69.469  1.00  0.00           C
ATOM  10946  C25 POPEs 387      82.976  13.591  68.029  1.00  0.00           C
ATOM  10949  C26 POPEs 387      84.135  14.131  67.179  1.00  0.00           C
ATOM  10952  C27 POPEs 387      84.326  13.361  65.859  1.00  0.00           C
ATOM  10955  C28 POPEs 387      85.576  13.791  65.069  1.00  0.00           C
ATOM  10958  C29 POPEs 387      86.035  12.741  64.079  1.00  0.00           C
ATOM  10960 0C21 POPEs 387      86.476  12.931  62.810  1.00  0.00           C
ATOM  10962 1C21 POPEs 387      86.595  14.231  62.049  1.00  0.00           C
ATOM  10965 2C21 POPEs 387      88.036  14.581  61.590  1.00  0.00           C
ATOM  10968 3C21 POPEs 387      88.755  13.531  60.719  1.00  0.00           C
ATOM  10971 4C21 POPEs 387      88.156  13.321  59.310  1.00  0.00           C
ATOM  10974 5C21 POPEs 387      88.545  14.371  58.250  1.00  0.00           C
ATOM  10977 6C21 POPEs 387      90.056  14.481  57.969  1.00  0.00           C
ATOM  10980 7C21 POPEs 387      90.375  15.291  56.709  1.00  0.00           C
ATOM  10983 8C21 POPEs 387      91.875  15.461  56.439  1.00  0.00           C
ATOM  10987  C33 POPEs 387      88.204  15.731  71.179  1.00  0.00           C
ATOM  10990  C34 POPEs 387      87.726  16.271  69.829  1.00  0.00           C
ATOM  10993  C35 POPEs 387      88.615  15.901  68.630  1.00  0.00           C
ATOM  10996  C36 POPEs 387      88.255  14.561  67.979  1.00  0.00           C
ATOM  10999  C37 POPEs 387      89.156  14.211  66.790  1.00  0.00           C
ATOM  11002  C38 POPEs 387      89.055  12.721  66.410  1.00  0.00           C
ATOM  11005  C39 POPEs 387      89.826  12.341  65.139  1.00  0.00           C
ATOM  11008 0C31 POPEs 387      89.674  10.841  64.829  1.00  0.00           C
ATOM  11011 1C31 POPEs 387      90.354  10.421  63.520  1.00  0.00           C
ATOM  11014 2C31 POPEs 387      90.105   8.961  63.110  1.00  0.00           C
ATOM  11017 3C31 POPEs 387      90.606   7.921  64.119  1.00  0.00           C
ATOM  11020 4C31 POPEs 387      89.534   7.411  65.109  1.00  0.00           C
ATOM  11023 5C31 POPEs 387      90.025   6.261  66.000  1.00  0.00           C
ATOM  11026 6C31 POPEs 387      88.946   5.681  66.920  1.00  0.00           C
ATOM  11030  NH3 POPEt 388     113.165  34.211  34.780  1.00  0.00           N
ATOM  11034  C12 POPEt 388     112.055  35.171  34.459  1.00  0.00           C
ATOM  11037  C11 POPEt 388     110.886  34.971  35.430  1.00  0.00           C
ATOM  11040  P   POPEt 388     108.375  35.590  35.590  1.00  0.00           P
ATOM  11041  O13 POPEt 388     107.745  36.910  35.820  1.00  0.00           O
ATOM  11042  O14 POPEt 388     107.665  34.671  34.669  1.00  0.00           O
ATOM  11043  O11 POPEt 388     108.605  34.861  36.970  1.00  0.00           O
ATOM  11044  O12 POPEt 388     109.826  35.841  35.049  1.00  0.00           O
ATOM  11045  C1  POPEt 388     107.575  34.821  37.970  1.00  0.00           C
ATOM  11048  C2  POPEt 388     108.025  35.531  39.270  1.00  0.00           C
ATOM  11050  O21 POPEt 388     107.735  34.651  40.369  1.00  0.00           O
ATOM  11051  C21 POPEt 388     108.796  34.071  40.910  1.00  0.00           C
ATOM  11052  O22 POPEt 388     109.946  34.231  40.579  1.00  0.00           O
ATOM  11053  C22 POPEt 388     108.316  33.121  42.000  1.00  0.00           C
ATOM  11056  C3  POPEt 388     107.326  36.871  39.560  1.00  0.00           C
ATOM  11059  O31 POPEt 388     107.906  37.511  40.730  1.00  0.00           O
ATOM  11060  C31 POPEt 388     107.195  37.531  41.840  1.00  0.00           C
ATOM  11061  O32 POPEt 388     106.085  37.051  42.000  1.00  0.00           O
ATOM  11062  C32 POPEt 388     107.994  38.291  42.910  1.00  0.00           C
ATOM  11065  C23 POPEt 388     109.055  33.311  43.330  1.00  0.00           C
ATOM  11068  C24 POPEt 388     108.274  32.581  44.419  1.00  0.00           C
ATOM  11071  C25 POPEt 388     109.016  32.391  45.739  1.00  0.00           C
ATOM  11074  C26 POPEt 388     108.076  31.750  46.770  1.00  0.00           C
ATOM  11077  C27 POPEt 388     108.745  31.391  48.099  1.00  0.00           C
ATOM  11080  C28 POPEt 388     107.785  30.641  49.039  1.00  0.00           C
ATOM  11083  C29 POPEt 388     107.616  29.201  48.610  1.00  0.00           C
ATOM  11085 0C21 POPEt 388     107.516  28.131  49.419  1.00  0.00           C
ATOM  11087 1C21 POPEt 388     107.535  28.141  50.929  1.00  0.00           C
ATOM  11090 2C21 POPEt 388     108.246  26.901  51.490  1.00  0.00           C
ATOM  11093 3C21 POPEt 388     108.195  26.851  53.020  1.00  0.00           C
ATOM  11096 4C21 POPEt 388     108.836  25.581  53.590  1.00  0.00           C
ATOM  11099 5C21 POPEt 388     107.936  24.881  54.609  1.00  0.00           C
ATOM  11102 6C21 POPEt 388     108.535  23.551  55.110  1.00  0.00           C
ATOM  11105 7C21 POPEt 388     108.186  23.251  56.569  1.00  0.00           C
ATOM  11108 8C21 POPEt 388     108.885  22.001  57.090  1.00  0.00           C
ATOM  11112  C33 POPEt 388     107.686  37.861  44.360  1.00  0.00           C
ATOM  11115  C34 POPEt 388     108.685  38.491  45.350  1.00  0.00           C
ATOM  11118  C35 POPEt 388     108.355  38.261  46.829  1.00  0.00           C
ATOM  11121  C36 POPEt 388     108.165  36.791  47.200  1.00  0.00           C
ATOM  11124  C37 POPEt 388     108.125  36.541  48.709  1.00  0.00           C
ATOM  11127  C38 POPEt 388     107.796  35.081  49.030  1.00  0.00           C
ATOM  11130  C39 POPEt 388     108.076  34.701  50.490  1.00  0.00           C
ATOM  11133 0C31 POPEt 388     107.155  35.391  51.490  1.00  0.00           C
ATOM  11136 1C31 POPEt 388     107.546  35.081  52.939  1.00  0.00           C
ATOM  11139 2C31 POPEt 388     106.866  35.991  53.960  1.00  0.00           C
ATOM  11142 3C31 POPEt 388     107.455  35.861  55.369  1.00  0.00           C
ATOM  11145 4C31 POPEt 388     107.565  34.410  55.849  1.00  0.00           C
ATOM  11148 5C31 POPEt 388     107.875  34.281  57.340  1.00  0.00           C
ATOM  11151 6C31 POPEt 388     107.896  32.821  57.780  1.00  0.00           C
ATOM  11155  NH3 POPEu 389       6.256  61.070  27.959  1.00  0.00           N
ATOM  11159  C12 POPEu 389       5.476  60.511  26.800  1.00  0.00           C
ATOM  11162  C11 POPEu 389       6.126  59.230  26.250  1.00  0.00           C
ATOM  11165  P   POPEu 389       6.116  57.312  28.060  1.00  0.00           P
ATOM  11166  O13 POPEu 389       5.266  56.132  28.310  1.00  0.00           O
ATOM  11167  O14 POPEu 389       7.556  57.081  27.850  1.00  0.00           O
ATOM  11168  O11 POPEu 389       5.915  58.391  29.200  1.00  0.00           O
ATOM  11169  O12 POPEu 389       5.526  58.061  26.810  1.00  0.00           O
ATOM  11170  C1  POPEu 389       6.536  58.181  30.480  1.00  0.00           C
ATOM  11173  C2  POPEu 389       5.546  57.681  31.560  1.00  0.00           C
ATOM  11175  O21 POPEu 389       6.235  57.720  32.819  1.00  0.00           O
ATOM  11176  C21 POPEu 389       5.446  57.891  33.860  1.00  0.00           C
ATOM  11177  O22 POPEu 389       4.226  57.961  33.830  1.00  0.00           O
ATOM  11178  C22 POPEu 389       6.326  58.101  35.090  1.00  0.00           C
ATOM  11181  C3  POPEu 389       5.006  56.252  31.240  1.00  0.00           C
ATOM  11184  O31 POPEu 389       4.556  55.531  32.410  1.00  0.00           O
ATOM  11185  C31 POPEu 389       3.436  54.831  32.290  1.00  0.00           C
ATOM  11186  O32 POPEu 389       2.806  54.672  31.250  1.00  0.00           O
ATOM  11187  C32 POPEu 389       3.056  54.251  33.650  1.00  0.00           C
ATOM  11190  C23 POPEu 389       5.566  58.480  36.380  1.00  0.00           C
ATOM  11193  C24 POPEu 389       6.436  58.292  37.630  1.00  0.00           C
ATOM  11196  C25 POPEu 389       6.456  56.842  38.130  1.00  0.00           C
ATOM  11199  C26 POPEu 389       5.236  56.501  38.979  1.00  0.00           C
ATOM  11202  C27 POPEu 389       5.156  55.031  39.399  1.00  0.00           C
ATOM  11205  C28 POPEu 389       4.326  54.890  40.690  1.00  0.00           C
ATOM  11208  C29 POPEu 389       3.806  53.510  40.979  1.00  0.00           C
ATOM  11210 0C21 POPEu 389       2.506  53.191  41.150  1.00  0.00           C
ATOM  11212 1C21 POPEu 389       1.335  54.131  41.020  1.00  0.00           C
ATOM  11215 2C21 POPEu 389       0.015  53.362  40.920  1.00  0.00           C
ATOM  11218 3C21 POPEu 389      -0.155  52.632  39.580  1.00  0.00           C
ATOM  11221 4C21 POPEu 389      -1.285  51.591  39.600  1.00  0.00           C
ATOM  11224 5C21 POPEu 389      -1.955  51.431  38.229  1.00  0.00           C
ATOM  11227 6C21 POPEu 389      -1.195  50.521  37.259  1.00  0.00           C
ATOM  11230 7C21 POPEu 389      -1.815  50.592  35.860  1.00  0.00           C
ATOM  11233 8C21 POPEu 389      -1.125  49.721  34.810  1.00  0.00           C
ATOM  11237  C33 POPEu 389       2.146  55.220  34.420  1.00  0.00           C
ATOM  11240  C34 POPEu 389       2.386  55.191  35.939  1.00  0.00           C
ATOM  11243  C35 POPEu 389       1.595  56.271  36.689  1.00  0.00           C
ATOM  11246  C36 POPEu 389       0.075  56.050  36.660  1.00  0.00           C
ATOM  11249  C37 POPEu 389      -0.665  57.081  37.530  1.00  0.00           C
ATOM  11252  C38 POPEu 389      -2.185  57.112  37.270  1.00  0.00           C
ATOM  11255  C39 POPEu 389      -2.985  57.951  38.290  1.00  0.00           C
ATOM  11258 0C31 POPEu 389      -2.805  57.491  39.750  1.00  0.00           C
ATOM  11261 1C31 POPEu 389      -3.745  58.181  40.750  1.00  0.00           C
ATOM  11264 2C31 POPEu 389      -3.415  57.861  42.220  1.00  0.00           C
ATOM  11267 3C31 POPEu 389      -2.105  58.492  42.740  1.00  0.00           C
ATOM  11270 4C31 POPEu 389      -2.265  59.940  43.239  1.00  0.00           C
ATOM  11273 5C31 POPEu 389      -0.915  60.571  43.619  1.00  0.00           C
ATOM  11276 6C31 POPEu 389      -1.005  62.042  44.030  1.00  0.00           C
ATOM  11280  NH3 POPEv 390     126.835  59.131  70.180  1.00  0.00           N
ATOM  11284  C12 POPEv 390     128.255  59.590  70.030  1.00  0.00           C
ATOM  11287  C11 POPEv 390     128.296  61.120  69.979  1.00  0.00           C
ATOM  11290  P   POPEv 390     127.465  63.171  71.310  1.00  0.00           P
ATOM  11291  O13 POPEv 390     126.096  63.671  71.490  1.00  0.00           O
ATOM  11292  O14 POPEv 390     128.355  63.292  72.490  1.00  0.00           O
ATOM  11293  O11 POPEv 390     128.125  63.851  70.049  1.00  0.00           O
ATOM  11294  O12 POPEv 390     127.365  61.651  70.920  1.00  0.00           O
ATOM  11295  C1  POPEv 390     127.605  64.991  69.360  1.00  0.00           C
ATOM  11298  C2  POPEv 390     127.015  64.641  67.979  1.00  0.00           C
ATOM  11300  O21 POPEv 390     126.845  65.882  67.250  1.00  0.00           O
ATOM  11301  C21 POPEv 390     126.705  65.730  65.939  1.00  0.00           C
ATOM  11302  O22 POPEv 390     126.814  64.690  65.310  1.00  0.00           O
ATOM  11303  C22 POPEv 390     126.325  67.090  65.350  1.00  0.00           C
ATOM  11306  C3  POPEv 390     125.676  63.871  68.170  1.00  0.00           C
ATOM  11309  O31 POPEv 390     124.776  63.991  67.060  1.00  0.00           O
ATOM  11310  C31 POPEv 390     124.566  62.931  66.310  1.00  0.00           C
ATOM  11311  O32 POPEv 390     125.075  61.831  66.439  1.00  0.00           O
ATOM  11312  C32 POPEv 390     123.526  63.340  65.259  1.00  0.00           C
ATOM  11315  C23 POPEv 390     126.166  67.120  63.810  1.00  0.00           C
ATOM  11318  C24 POPEv 390     127.455  67.491  63.069  1.00  0.00           C
ATOM  11321  C25 POPEv 390     127.195  68.230  61.750  1.00  0.00           C
ATOM  11324  C26 POPEv 390     126.425  67.421  60.690  1.00  0.00           C
ATOM  11327  C27 POPEv 390     126.266  68.201  59.380  1.00  0.00           C
ATOM  11330  C28 POPEv 390     125.366  67.531  58.320  1.00  0.00           C
ATOM  11333  C29 POPEv 390     126.015  66.370  57.610  1.00  0.00           C
ATOM  11335 0C21 POPEv 390     126.245  66.251  56.290  1.00  0.00           C
ATOM  11337 1C21 POPEv 390     125.956  67.271  55.220  1.00  0.00           C
ATOM  11340 2C21 POPEv 390     124.636  67.050  54.430  1.00  0.00           C
ATOM  11343 3C21 POPEv 390     124.706  65.910  53.410  1.00  0.00           C
ATOM  11346 4C21 POPEv 390     123.445  65.781  52.530  1.00  0.00           C
ATOM  11349 5C21 POPEv 390     123.626  66.260  51.080  1.00  0.00           C
ATOM  11352 6C21 POPEv 390     122.476  65.831  50.160  1.00  0.00           C
ATOM  11355 7C21 POPEv 390     122.635  66.300  48.709  1.00  0.00           C
ATOM  11358 8C21 POPEv 390     121.425  65.980  47.810  1.00  0.00           C
ATOM  11362  C33 POPEv 390     122.105  63.101  65.789  1.00  0.00           C
ATOM  11365  C34 POPEv 390     121.085  64.071  65.189  1.00  0.00           C
ATOM  11368  C35 POPEv 390     119.715  63.941  65.859  1.00  0.00           C
ATOM  11371  C36 POPEv 390     118.895  62.811  65.240  1.00  0.00           C
ATOM  11374  C37 POPEv 390     117.455  62.701  65.780  1.00  0.00           C
ATOM  11377  C38 POPEv 390     116.455  62.252  64.710  1.00  0.00           C
ATOM  11380  C39 POPEv 390     116.915  60.992  63.950  1.00  0.00           C
ATOM  11383 0C31 POPEv 390     115.784  60.301  63.180  1.00  0.00           C
ATOM  11386 1C31 POPEv 390     116.275  59.100  62.350  1.00  0.00           C
ATOM  11389 2C31 POPEv 390     115.105  58.211  61.899  1.00  0.00           C
[truncated: 1,855,959 more chars]
