# Supplementary material for: Characterizing Membrane Association and Periplasmic Transfer of Bacterial Lipoproteins through Molecular Dynamics Simulations
Source: Structure. 2020 Apr 7;28(4):475–487.e3. doi: 10.1016/j.str.2020.01.012 (PMC7139219; doi:10.1016/j.str.2020.01.012)
Supplement: Data S3. Final Coordinates from Simulations (M–X), Related to Figure 3 [file mmc5.zip › M-X/NLPA-1-atomistic.pdb]

TITLE     Protein
REMARK    THIS IS A SIMULATION BOX
CRYST1  129.222  129.222  138.125  90.00  90.00  90.00 P 1           1
MODEL        1
ATOM      1  N   CYSTA   1      38.836  71.296  81.399  1.00  0.00           N
ATOM      3  CA  CYSTA   1      40.196  71.136  81.838  1.00  0.00           C
ATOM      5  C   CYSTA   1      40.486  72.436  82.559  1.00  0.00           C
ATOM      6  O   CYSTA   1      41.166  73.326  82.057  1.00  0.00           O
ATOM      7  CB  CYSTA   1      41.156  70.786  80.648  1.00  0.00           C
ATOM     10  SG  CYSTA   1      40.786  69.106  79.968  1.00  0.00           S
ATOM     11  C1  CYSTA   1      41.996  68.616  78.678  1.00  0.00           C
ATOM     14  CA1 CYSTA   1      38.046  70.246  81.228  1.00  0.00           C
ATOM     15  OA1 CYSTA   1      38.016  69.356  82.089  1.00  0.00           O
ATOM     16  CA2 CYSTA   1      37.296  70.116  79.948  1.00  0.00           C
ATOM     19  C11 CYSTA   1      42.366  67.086  78.497  1.00  0.00           C
ATOM     21  O11 CYSTA   1      41.306  66.266  79.018  1.00  0.00           O
ATOM     22  CX1 CYSTA   1      41.146  65.016  78.607  1.00  0.00           C
ATOM     23  OX1 CYSTA   1      41.026  64.066  79.368  1.00  0.00           O
ATOM     24  CX2 CYSTA   1      41.016  64.896  77.077  1.00  0.00           C
ATOM     27  C12 CYSTA   1      43.786  66.636  79.038  1.00  0.00           C
ATOM     30  O12 CYSTA   1      43.716  65.696  80.128  1.00  0.00           O
ATOM     31  CD1 CYSTA   1      44.136  64.436  80.228  1.00  0.00           C
ATOM     32  OD1 CYSTA   1      44.026  63.776  81.259  1.00  0.00           O
ATOM     33  CD2 CYSTA   1      44.646  63.696  78.918  1.00  0.00           C
ATOM     36  CA3 CYSTA   1      38.096  70.706  78.747  1.00  0.00           C
ATOM     39  CA4 CYSTA   1      37.306  71.686  77.878  1.00  0.00           C
ATOM     42  CA5 CYSTA   1      38.206  72.826  77.378  1.00  0.00           C
ATOM     45  CA6 CYSTA   1      37.646  73.476  76.118  1.00  0.00           C
ATOM     48  CA7 CYSTA   1      38.006  72.656  74.878  1.00  0.00           C
ATOM     51  CA8 CYSTA   1      37.046  72.846  73.707  1.00  0.00           C
ATOM     54  CA9 CYSTA   1      37.746  72.766  72.349  1.00  0.00           C
ATOM     57 0CA1 CYSTA   1      38.516  71.456  72.098  1.00  0.00           C
ATOM     60 1CA1 CYSTA   1      37.636  70.326  71.568  1.00  0.00           C
ATOM     63 2CA1 CYSTA   1      38.396  69.276  70.738  1.00  0.00           C
ATOM     66 3CA1 CYSTA   1      37.456  68.346  69.949  1.00  0.00           C
ATOM     69 4CA1 CYSTA   1      36.836  67.206  70.769  1.00  0.00           C
ATOM     72 5CA1 CYSTA   1      37.766  65.996  70.927  1.00  0.00           C
ATOM     75 6CA1 CYSTA   1      37.086  64.776  71.568  1.00  0.00           C
ATOM     79  CD3 CYSTA   1      44.286  63.786  77.368  1.00  0.00           C
ATOM     82  CD4 CYSTA   1      45.506  63.466  76.507  1.00  0.00           C
ATOM     85  CD5 CYSTA   1      45.476  62.006  76.077  1.00  0.00           C
ATOM     88  CD6 CYSTA   1      46.286  61.756  74.817  1.00  0.00           C
ATOM     91  CD7 CYSTA   1      45.636  62.396  73.577  1.00  0.00           C
ATOM     94  CD8 CYSTA   1      45.846  61.596  72.288  1.00  0.00           C
ATOM     97  CD9 CYSTA   1      47.006  62.116  71.438  1.00  0.00           C
ATOM    100 0CD1 CYSTA   1      48.356  62.086  72.168  1.00  0.00           C
ATOM    103 1CD1 CYSTA   1      49.456  62.886  71.438  1.00  0.00           C
ATOM    106 2CD1 CYSTA   1      50.796  62.816  72.188  1.00  0.00           C
ATOM    109 3CD1 CYSTA   1      51.726  61.736  71.618  1.00  0.00           C
ATOM    112 4CD1 CYSTA   1      52.466  62.206  70.358  1.00  0.00           C
ATOM    115 5CD1 CYSTA   1      53.266  61.086  69.698  1.00  0.00           C
ATOM    118 6CD1 CYSTA   1      54.196  61.546  68.577  1.00  0.00           C
ATOM    122  CX3 CYSTA   1      40.746  63.456  76.577  1.00  0.00           C
ATOM    125  CX4 CYSTA   1      39.596  63.376  75.568  1.00  0.00           C
ATOM    128  CX5 CYSTA   1      39.816  64.086  74.217  1.00  0.00           C
ATOM    131  CX6 CYSTA   1      41.206  63.906  73.599  1.00  0.00           C
ATOM    134  CX7 CYSTA   1      41.276  64.466  72.168  1.00  0.00           C
ATOM    137  CX8 CYSTA   1      42.676  64.286  71.538  1.00  0.00           C
ATOM    140  CX9 CYSTA   1      42.606  64.506  70.048  1.00  0.00           C
ATOM    142 0CX1 CYSTA   1      43.376  65.306  69.278  1.00  0.00           C
ATOM    144 1CX1 CYSTA   1      44.536  66.196  69.668  1.00  0.00           C
ATOM    147 2CX1 CYSTA   1      44.246  67.676  69.348  1.00  0.00           C
ATOM    150 3CX1 CYSTA   1      43.596  68.376  70.537  1.00  0.00           C
ATOM    153 4CX1 CYSTA   1      43.236  69.856  70.348  1.00  0.00           C
ATOM    156 5CX1 CYSTA   1      42.386  70.336  71.527  1.00  0.00           C
ATOM    159 6CX1 CYSTA   1      42.796  71.666  72.177  1.00  0.00           C
ATOM    162 7CX1 CYSTA   1      42.326  71.686  73.637  1.00  0.00           C
ATOM    165 8CX1 CYSTA   1      42.406  73.026  74.357  1.00  0.00           C
ATOM    169  N   ASP A   2      39.866  72.506  83.747  1.00  0.00           N
ATOM    171  CA  ASP A   2      39.836  73.516  84.778  1.00  0.00           C
ATOM    173  CB  ASP A   2      40.966  74.596  84.818  1.00  0.00           C
ATOM    176  CG  ASP A   2      40.806  75.906  84.048  1.00  0.00           C
ATOM    177  OD1 ASP A   2      41.646  76.796  84.328  1.00  0.00           O
ATOM    178  OD2 ASP A   2      39.926  76.066  83.167  1.00  0.00           O
ATOM    179  C   ASP A   2      38.386  73.956  85.018  1.00  0.00           C
ATOM    180  O   ASP A   2      37.606  74.246  84.118  1.00  0.00           O
ATOM    181  N   GLN A   3      37.876  73.866  86.268  1.00  0.00           N
ATOM    183  CA  GLN A   3      38.556  74.156  87.509  1.00  0.00           C
ATOM    185  CB  GLN A   3      37.656  74.836  88.588  1.00  0.00           C
ATOM    188  CG  GLN A   3      37.466  76.356  88.418  1.00  0.00           C
ATOM    191  CD  GLN A   3      36.336  76.736  87.478  1.00  0.00           C
ATOM    192  OE1 GLN A   3      35.276  77.216  87.897  1.00  0.00           O
ATOM    193  NE2 GLN A   3      36.506  76.496  86.158  1.00  0.00           N
ATOM    196  C   GLN A   3      39.176  72.926  88.118  1.00  0.00           C
ATOM    197  O   GLN A   3      40.386  72.736  88.068  1.00  0.00           O
ATOM    198  N   SER A   4      38.346  72.076  88.728  1.00  0.00           N
ATOM    200  CA  SER A   4      38.826  70.906  89.417  1.00  0.00           C
ATOM    202  CB  SER A   4      38.726  71.136  90.958  1.00  0.00           C
ATOM    205  OG  SER A   4      39.606  70.276  91.678  1.00  0.00           O
ATOM    207  C   SER A   4      37.976  69.746  88.958  1.00  0.00           C
ATOM    208  O   SER A   4      36.966  69.416  89.557  1.00  0.00           O
ATOM    209  N   SER A   5      38.316  69.136  87.808  1.00  0.00           N
ATOM    211  CA  SER A   5      37.406  68.236  87.098  1.00  0.00           C
ATOM    213  CB  SER A   5      37.816  68.066  85.618  1.00  0.00           C
ATOM    216  OG  SER A   5      37.526  69.256  84.878  1.00  0.00           O
ATOM    218  C   SER A   5      37.206  66.886  87.738  1.00  0.00           C
ATOM    219  O   SER A   5      36.166  66.256  87.568  1.00  0.00           O
ATOM    220  N   SER A   6      38.166  66.426  88.568  1.00  0.00           N
ATOM    222  CA  SER A   6      37.946  65.276  89.438  1.00  0.00           C
ATOM    224  CB  SER A   6      39.156  64.306  89.508  1.00  0.00           C
ATOM    227  OG  SER A   6      40.306  64.886  90.118  1.00  0.00           O
ATOM    229  C   SER A   6      37.516  65.666  90.839  1.00  0.00           C
ATOM    230  O   SER A   6      37.456  64.836  91.748  1.00  0.00           O
ATOM    231  N   ASP A   7      37.086  66.936  91.068  1.00  0.00           N
ATOM    233  CA  ASP A   7      36.046  67.196  92.068  1.00  0.00           C
ATOM    235  CB  ASP A   7      35.986  68.686  92.598  1.00  0.00           C
ATOM    238  CG  ASP A   7      34.666  69.406  92.897  1.00  0.00           C
ATOM    239  OD1 ASP A   7      34.796  70.606  93.288  1.00  0.00           O
ATOM    240  OD2 ASP A   7      33.536  68.856  92.878  1.00  0.00           O
ATOM    241  C   ASP A   7      34.736  66.496  91.628  1.00  0.00           C
ATOM    242  O   ASP A   7      34.216  66.756  90.537  1.00  0.00           O
ATOM    243  N   ALA A   8      34.176  65.556  92.418  1.00  0.00           N
ATOM    245  CA  ALA A   8      34.736  65.136  93.689  1.00  0.00           C
ATOM    247  CB  ALA A   8      34.256  66.116  94.748  1.00  0.00           C
ATOM    251  C   ALA A   8      34.516  63.726  94.188  1.00  0.00           C
ATOM    252  O   ALA A   8      33.406  63.286  94.468  1.00  0.00           O
ATOM    253  N   LYS A   9      35.646  63.046  94.458  1.00  0.00           N
ATOM    255  CA  LYS A   9      35.826  61.906  95.348  1.00  0.00           C
ATOM    257  CB  LYS A   9      34.906  61.796  96.608  1.00  0.00           C
ATOM    260  CG  LYS A   9      35.226  62.816  97.738  1.00  0.00           C
ATOM    263  CD  LYS A   9      34.316  64.046  97.957  1.00  0.00           C
ATOM    266  CE  LYS A   9      32.816  63.816  98.218  1.00  0.00           C
ATOM    269  NZ  LYS A   9      32.076  63.536  96.968  1.00  0.00           N
ATOM    273  C   LYS A   9      36.136  60.616  94.598  1.00  0.00           C
ATOM    274  O   LYS A   9      36.226  59.526  95.168  1.00  0.00           O
ATOM    275  N   HIS A  10      36.476  60.766  93.307  1.00  0.00           N
ATOM    277  CA  HIS A  10      37.366  59.926  92.548  1.00  0.00           C
ATOM    279  CB  HIS A  10      36.826  59.586  91.138  1.00  0.00           C
ATOM    282  ND1 HIS A  10      34.376  59.706  90.708  1.00  0.00           N
ATOM    283  CG  HIS A  10      35.476  58.936  91.049  1.00  0.00           C
ATOM    284  CE1 HIS A  10      33.456  58.846  90.317  1.00  0.00           C
ATOM    286  NE2 HIS A  10      33.906  57.566  90.387  1.00  0.00           N
ATOM    288  CD2 HIS A  10      35.206  57.626  90.848  1.00  0.00           C
ATOM    290  C   HIS A  10      38.636  60.746  92.327  1.00  0.00           C
ATOM    291  O   HIS A  10      38.576  61.896  91.917  1.00  0.00           O
ATOM    292  N   ILE A  11      39.816  60.166  92.537  1.00  0.00           N
ATOM    294  CA  ILE A  11      41.086  60.806  92.229  1.00  0.00           C
ATOM    296  CB  ILE A  11      42.136  60.566  93.318  1.00  0.00           C
ATOM    298  CG2 ILE A  11      43.436  61.346  92.998  1.00  0.00           C
ATOM    302  CG1 ILE A  11      41.546  60.966  94.698  1.00  0.00           C
ATOM    305  CD  ILE A  11      42.516  61.736  95.597  1.00  0.00           C
ATOM    309  C   ILE A  11      41.596  60.266  90.898  1.00  0.00           C
ATOM    310  O   ILE A  11      41.586  59.066  90.658  1.00  0.00           O
ATOM    311  N   LYS A  12      42.116  61.136  90.018  1.00  0.00           N
ATOM    313  CA  LYS A  12      42.986  60.716  88.938  1.00  0.00           C
ATOM    315  CB  LYS A  12      42.776  61.636  87.728  1.00  0.00           C
ATOM    318  CG  LYS A  12      41.556  61.316  86.878  1.00  0.00           C
ATOM    321  CD  LYS A  12      41.746  60.136  85.918  1.00  0.00           C
ATOM    324  CE  LYS A  12      40.386  59.706  85.348  1.00  0.00           C
ATOM    327  NZ  LYS A  12      40.506  58.786  84.217  1.00  0.00           N
ATOM    331  C   LYS A  12      44.446  60.826  89.338  1.00  0.00           C
ATOM    332  O   LYS A  12      44.856  61.896  89.799  1.00  0.00           O
ATOM    333  N   VAL A  13      45.266  59.756  89.188  1.00  0.00           N
ATOM    335  CA  VAL A  13      46.686  59.836  89.497  1.00  0.00           C
ATOM    337  CB  VAL A  13      47.126  59.106  90.769  1.00  0.00           C
ATOM    339  CG1 VAL A  13      48.636  59.266  90.998  1.00  0.00           C
ATOM    343  CG2 VAL A  13      46.346  59.696  91.958  1.00  0.00           C
ATOM    347  C   VAL A  13      47.496  59.346  88.328  1.00  0.00           C
ATOM    348  O   VAL A  13      47.216  58.296  87.768  1.00  0.00           O
ATOM    349  N   GLY A  14      48.526  60.136  87.928  1.00  0.00           N
ATOM    351  CA  GLY A  14      49.426  59.786  86.838  1.00  0.00           C
ATOM    354  C   GLY A  14      50.756  59.306  87.278  1.00  0.00           C
ATOM    355  O   GLY A  14      51.376  59.846  88.197  1.00  0.00           O
ATOM    356  N   VAL A  15      51.246  58.286  86.567  1.00  0.00           N
ATOM    358  CA  VAL A  15      52.536  57.706  86.818  1.00  0.00           C
ATOM    360  CB  VAL A  15      52.456  56.376  87.568  1.00  0.00           C
ATOM    362  CG1 VAL A  15      51.786  56.596  88.948  1.00  0.00           C
ATOM    366  CG2 VAL A  15      51.706  55.296  86.768  1.00  0.00           C
ATOM    370  C   VAL A  15      53.236  57.496  85.488  1.00  0.00           C
ATOM    371  O   VAL A  15      52.606  57.406  84.438  1.00  0.00           O
ATOM    372  N   ILE A  16      54.576  57.416  85.498  1.00  0.00           N
ATOM    374  CA  ILE A  16      55.336  56.936  84.347  1.00  0.00           C
ATOM    376  CB  ILE A  16      56.566  57.806  84.067  1.00  0.00           C
ATOM    378  CG2 ILE A  16      57.306  57.256  82.827  1.00  0.00           C
ATOM    382  CG1 ILE A  16      56.176  59.276  83.857  1.00  0.00           C
ATOM    385  CD  ILE A  16      57.386  60.216  83.887  1.00  0.00           C
ATOM    389  C   ILE A  16      55.806  55.526  84.618  1.00  0.00           C
ATOM    390  O   ILE A  16      55.916  54.656  83.759  1.00  0.00           O
ATOM    391  N   ASN A  17      56.136  55.236  85.877  1.00  0.00           N
ATOM    393  CA  ASN A  17      56.896  54.066  86.208  1.00  0.00           C
ATOM    395  CB  ASN A  17      57.976  54.356  87.288  1.00  0.00           C
ATOM    398  CG  ASN A  17      58.656  55.706  87.008  1.00  0.00           C
ATOM    399  OD1 ASN A  17      58.976  56.056  85.868  1.00  0.00           O
ATOM    400  ND2 ASN A  17      58.816  56.516  88.068  1.00  0.00           N
ATOM    403  C   ASN A  17      55.916  53.016  86.667  1.00  0.00           C
ATOM    404  O   ASN A  17      54.996  53.306  87.439  1.00  0.00           O
ATOM    405  N   GLY A  18      56.076  51.756  86.228  1.00  0.00           N
ATOM    407  CA  GLY A  18      55.306  50.636  86.768  1.00  0.00           C
ATOM    410  C   GLY A  18      55.576  50.396  88.218  1.00  0.00           C
ATOM    411  O   GLY A  18      54.736  49.916  88.958  1.00  0.00           O
ATOM    412  N   ALA A  19      56.766  50.786  88.698  1.00  0.00           N
ATOM    414  CA  ALA A  19      57.046  50.856  90.107  1.00  0.00           C
ATOM    416  CB  ALA A  19      58.506  51.306  90.277  1.00  0.00           C
ATOM    420  C   ALA A  19      56.096  51.806  90.858  1.00  0.00           C
ATOM    421  O   ALA A  19      55.606  51.496  91.947  1.00  0.00           O
ATOM    422  N   GLU A  20      55.766  52.956  90.257  1.00  0.00           N
ATOM    424  CA  GLU A  20      54.826  53.896  90.807  1.00  0.00           C
ATOM    426  CB  GLU A  20      55.026  55.296  90.177  1.00  0.00           C
ATOM    429  CG  GLU A  20      56.396  55.936  90.508  1.00  0.00           C
ATOM    432  CD  GLU A  20      56.586  56.296  91.987  1.00  0.00           C
ATOM    433  OE1 GLU A  20      55.696  56.026  92.827  1.00  0.00           O
ATOM    434  OE2 GLU A  20      57.696  56.816  92.257  1.00  0.00           O
ATOM    435  C   GLU A  20      53.376  53.466  90.628  1.00  0.00           C
ATOM    436  O   GLU A  20      52.546  53.736  91.488  1.00  0.00           O
ATOM    437  N   GLN A  21      53.026  52.736  89.538  1.00  0.00           N
ATOM    439  CA  GLN A  21      51.716  52.096  89.417  1.00  0.00           C
ATOM    441  CB  GLN A  21      51.436  51.506  87.998  1.00  0.00           C
ATOM    444  CG  GLN A  21      51.606  49.966  87.789  1.00  0.00           C
ATOM    447  CD  GLN A  21      51.276  49.496  86.368  1.00  0.00           C
ATOM    448  OE1 GLN A  21      51.686  50.086  85.358  1.00  0.00           O
ATOM    449  NE2 GLN A  21      50.576  48.346  86.278  1.00  0.00           N
ATOM    452  C   GLN A  21      51.526  51.046  90.508  1.00  0.00           C
ATOM    453  O   GLN A  21      50.526  51.036  91.208  1.00  0.00           O
ATOM    454  N   ASP A  22      52.536  50.176  90.747  1.00  0.00           N
ATOM    456  CA  ASP A  22      52.556  49.116  91.728  1.00  0.00           C
ATOM    458  CB  ASP A  22      53.936  48.416  91.618  1.00  0.00           C
ATOM    461  CG  ASP A  22      54.096  47.426  90.457  1.00  0.00           C
ATOM    462  OD1 ASP A  22      53.126  46.786  89.997  1.00  0.00           O
ATOM    463  OD2 ASP A  22      55.296  47.136  90.158  1.00  0.00           O
ATOM    464  C   ASP A  22      52.346  49.626  93.167  1.00  0.00           C
ATOM    465  O   ASP A  22      51.596  49.056  93.958  1.00  0.00           O
ATOM    466  N   VAL A  23      53.026  50.726  93.538  1.00  0.00           N
ATOM    468  CA  VAL A  23      52.776  51.496  94.748  1.00  0.00           C
ATOM    470  CB  VAL A  23      53.836  52.596  94.838  1.00  0.00           C
ATOM    472  CG1 VAL A  23      53.556  53.596  95.969  1.00  0.00           C
ATOM    476  CG2 VAL A  23      55.216  51.956  95.079  1.00  0.00           C
ATOM    480  C   VAL A  23      51.376  52.116  94.827  1.00  0.00           C
ATOM    481  O   VAL A  23      50.656  51.996  95.828  1.00  0.00           O
ATOM    482  N   ALA A  24      50.926  52.756  93.738  1.00  0.00           N
ATOM    484  CA  ALA A  24      49.616  53.366  93.638  1.00  0.00           C
ATOM    486  CB  ALA A  24      49.536  54.236  92.378  1.00  0.00           C
ATOM    490  C   ALA A  24      48.466  52.376  93.717  1.00  0.00           C
ATOM    491  O   ALA A  24      47.426  52.676  94.287  1.00  0.00           O
ATOM    492  N   GLU A  25      48.626  51.136  93.197  1.00  0.00           N
ATOM    494  CA  GLU A  25      47.686  50.046  93.358  1.00  0.00           C
ATOM    496  CB  GLU A  25      48.216  48.726  92.698  1.00  0.00           C
ATOM    499  CG  GLU A  25      48.256  48.686  91.138  1.00  0.00           C
ATOM    502  CD  GLU A  25      46.946  49.066  90.478  1.00  0.00           C
ATOM    503  OE1 GLU A  25      45.886  48.806  91.107  1.00  0.00           O
ATOM    504  OE2 GLU A  25      46.946  49.576  89.318  1.00  0.00           O
ATOM    505  C   GLU A  25      47.396  49.696  94.818  1.00  0.00           C
ATOM    506  O   GLU A  25      46.246  49.536  95.219  1.00  0.00           O
ATOM    507  N   VAL A  26      48.436  49.596  95.688  1.00  0.00           N
ATOM    509  CA  VAL A  26      48.206  49.316  97.108  1.00  0.00           C
ATOM    511  CB  VAL A  26      49.436  48.866  97.887  1.00  0.00           C
ATOM    513  CG1 VAL A  26      50.016  47.576  97.278  1.00  0.00           C
ATOM    517  CG2 VAL A  26      50.566  49.906  97.967  1.00  0.00           C
ATOM    521  C   VAL A  26      47.466  50.436  97.817  1.00  0.00           C
ATOM    522  O   VAL A  26      46.546  50.186  98.607  1.00  0.00           O
ATOM    523  N   ALA A  27      47.826  51.696  97.497  1.00  0.00           N
ATOM    525  CA  ALA A  27      47.176  52.906  97.948  1.00  0.00           C
ATOM    527  CB  ALA A  27      47.986  54.096  97.378  1.00  0.00           C
ATOM    531  C   ALA A  27      45.716  52.986  97.518  1.00  0.00           C
ATOM    532  O   ALA A  27      44.806  53.276  98.298  1.00  0.00           O
ATOM    533  N   LYS A  28      45.446  52.646  96.247  1.00  0.00           N
ATOM    535  CA  LYS A  28      44.116  52.436  95.737  1.00  0.00           C
ATOM    537  CB  LYS A  28      44.186  52.136  94.228  1.00  0.00           C
ATOM    540  CG  LYS A  28      42.826  51.846  93.577  1.00  0.00           C
ATOM    543  CD  LYS A  28      42.946  51.366  92.127  1.00  0.00           C
ATOM    546  CE  LYS A  28      41.606  51.156  91.418  1.00  0.00           C
ATOM    549  NZ  LYS A  28      40.586  50.636  92.338  1.00  0.00           N
ATOM    553  C   LYS A  28      43.306  51.376  96.488  1.00  0.00           C
ATOM    554  O   LYS A  28      42.136  51.596  96.798  1.00  0.00           O
ATOM    555  N   LYS A  29      43.876  50.216  96.847  1.00  0.00           N
ATOM    557  CA  LYS A  29      43.186  49.266  97.698  1.00  0.00           C
ATOM    559  CB  LYS A  29      44.016  47.986  97.897  1.00  0.00           C
ATOM    562  CG  LYS A  29      43.326  46.956  98.808  1.00  0.00           C
ATOM    565  CD  LYS A  29      44.036  45.616  98.787  1.00  0.00           C
ATOM    568  CE  LYS A  29      45.506  45.636  99.217  1.00  0.00           C
ATOM    571  NZ  LYS A  29      45.726  46.206 100.557  1.00  0.00           N
ATOM    575  C   LYS A  29      42.796  49.746  99.098  1.00  0.00           C
ATOM    576  O   LYS A  29      41.706  49.466  99.608  1.00  0.00           O
ATOM    577  N   VAL A  30      43.716  50.426  99.808  1.00  0.00           N
ATOM    579  CA  VAL A  30      43.486  50.666 101.217  1.00  0.00           C
ATOM    581  CB  VAL A  30      44.736  50.636 102.079  1.00  0.00           C
ATOM    583  CG1 VAL A  30      44.306  50.756 103.558  1.00  0.00           C
ATOM    587  CG2 VAL A  30      45.466  49.296 101.878  1.00  0.00           C
ATOM    591  C   VAL A  30      42.666  51.926 101.418  1.00  0.00           C
ATOM    592  O   VAL A  30      41.436  51.886 101.418  1.00  0.00           O
ATOM    593  N   ALA A  31      43.306  53.106 101.577  1.00  0.00           N
ATOM    595  CA  ALA A  31      42.616  54.296 102.038  1.00  0.00           C
ATOM    597  CB  ALA A  31      43.506  55.176 102.928  1.00  0.00           C
ATOM    601  C   ALA A  31      42.006  55.066 100.878  1.00  0.00           C
ATOM    602  O   ALA A  31      41.756  56.276 100.928  1.00  0.00           O
ATOM    603  N   LYS A  32      41.726  54.356  99.778  1.00  0.00           N
ATOM    605  CA  LYS A  32      40.816  54.796  98.759  1.00  0.00           C
ATOM    607  CB  LYS A  32      41.456  54.796  97.357  1.00  0.00           C
ATOM    610  CG  LYS A  32      42.686  55.696  97.338  1.00  0.00           C
ATOM    613  CD  LYS A  32      42.286  57.166  97.458  1.00  0.00           C
ATOM    616  CE  LYS A  32      43.476  58.016  97.868  1.00  0.00           C
ATOM    619  NZ  LYS A  32      43.166  59.416  97.598  1.00  0.00           N
ATOM    623  C   LYS A  32      39.586  53.976  98.829  1.00  0.00           C
ATOM    624  O   LYS A  32      38.566  54.526  99.248  1.00  0.00           O
ATOM    625  N   GLU A  33      39.626  52.646  98.518  1.00  0.00           N
ATOM    627  CA  GLU A  33      38.416  51.836  98.458  1.00  0.00           C
ATOM    629  CB  GLU A  33      38.676  50.326  98.258  1.00  0.00           C
ATOM    632  CG  GLU A  33      39.316  49.886  96.927  1.00  0.00           C
ATOM    635  CD  GLU A  33      38.926  48.456  96.588  1.00  0.00           C
ATOM    636  OE1 GLU A  33      38.976  47.566  97.478  1.00  0.00           O
ATOM    637  OE2 GLU A  33      38.416  48.266  95.457  1.00  0.00           O
ATOM    638  C   GLU A  33      37.576  51.916  99.719  1.00  0.00           C
ATOM    639  O   GLU A  33      36.376  52.166  99.668  1.00  0.00           O
ATOM    640  N   LYS A  34      38.246  51.796 100.878  1.00  0.00           N
ATOM    642  CA  LYS A  34      37.586  51.796 102.168  1.00  0.00           C
ATOM    644  CB  LYS A  34      38.556  51.406 103.298  1.00  0.00           C
ATOM    647  CG  LYS A  34      39.336  50.106 103.107  1.00  0.00           C
ATOM    650  CD  LYS A  34      40.286  49.886 104.299  1.00  0.00           C
ATOM    653  CE  LYS A  34      39.606  49.476 105.607  1.00  0.00           C
ATOM    656  NZ  LYS A  34      38.896  48.196 105.397  1.00  0.00           N
ATOM    660  C   LYS A  34      37.026  53.156 102.548  1.00  0.00           C
ATOM    661  O   LYS A  34      36.106  53.276 103.348  1.00  0.00           O
ATOM    662  N   TYR A  35      37.556  54.246 101.978  1.00  0.00           N
ATOM    664  CA  TYR A  35      37.086  55.586 102.277  1.00  0.00           C
ATOM    666  CB  TYR A  35      38.266  56.566 102.478  1.00  0.00           C
ATOM    669  CG  TYR A  35      38.946  56.286 103.798  1.00  0.00           C
ATOM    670  CD1 TYR A  35      39.816  55.196 103.927  1.00  0.00           C
ATOM    672  CE1 TYR A  35      40.476  54.936 105.137  1.00  0.00           C
ATOM    674  CZ  TYR A  35      40.206  55.726 106.258  1.00  0.00           C
ATOM    675  OH  TYR A  35      40.746  55.366 107.508  1.00  0.00           O
ATOM    677  CD2 TYR A  35      38.736  57.106 104.917  1.00  0.00           C
ATOM    679  CE2 TYR A  35      39.346  56.826 106.147  1.00  0.00           C
ATOM    681  C   TYR A  35      36.136  56.036 101.188  1.00  0.00           C
ATOM    682  O   TYR A  35      35.686  57.186 101.158  1.00  0.00           O
ATOM    683  N   GLY A  36      35.746  55.146 100.238  1.00  0.00           N
ATOM    685  CA  GLY A  36      34.826  55.496  99.167  1.00  0.00           C
ATOM    688  C   GLY A  36      35.446  56.396  98.138  1.00  0.00           C
ATOM    689  O   GLY A  36      34.766  56.996  97.318  1.00  0.00           O
ATOM    690  N   LEU A  37      36.776  56.486  98.128  1.00  0.00           N
ATOM    692  CA  LEU A  37      37.486  57.166  97.078  1.00  0.00           C
ATOM    694  CB  LEU A  37      38.756  57.936  97.548  1.00  0.00           C
ATOM    697  CG  LEU A  37      38.516  59.226  98.368  1.00  0.00           C
ATOM    699  CD1 LEU A  37      38.196  58.916  99.838  1.00  0.00           C
ATOM    703  CD2 LEU A  37      39.736  60.146  98.318  1.00  0.00           C
ATOM    707  C   LEU A  37      37.886  56.096  96.098  1.00  0.00           C
ATOM    708  O   LEU A  37      37.996  54.916  96.448  1.00  0.00           O
ATOM    709  N   ASP A  38      38.196  56.456  94.857  1.00  0.00           N
ATOM    711  CA  ASP A  38      38.966  55.546  94.048  1.00  0.00           C
ATOM    713  CB  ASP A  38      38.066  54.866  92.998  1.00  0.00           C
ATOM    716  CG  ASP A  38      38.616  53.516  92.598  1.00  0.00           C
ATOM    717  OD1 ASP A  38      39.646  53.056  93.177  1.00  0.00           O
ATOM    718  OD2 ASP A  38      37.996  52.896  91.707  1.00  0.00           O
ATOM    719  C   ASP A  38      40.076  56.336  93.418  1.00  0.00           C
ATOM    720  O   ASP A  38      39.876  57.456  92.957  1.00  0.00           O
ATOM    721  N   VAL A  39      41.306  55.786  93.398  1.00  0.00           N
ATOM    723  CA  VAL A  39      42.316  56.316  92.509  1.00  0.00           C
ATOM    725  CB  VAL A  39      43.756  56.196  93.008  1.00  0.00           C
ATOM    727  CG1 VAL A  39      44.766  56.556  91.898  1.00  0.00           C
ATOM    731  CG2 VAL A  39      43.976  57.126  94.207  1.00  0.00           C
ATOM    735  C   VAL A  39      42.156  55.586  91.208  1.00  0.00           C
ATOM    736  O   VAL A  39      42.336  54.366  91.128  1.00  0.00           O
ATOM    737  N   GLU A  40      41.816  56.316  90.137  1.00  0.00           N
ATOM    739  CA  GLU A  40      42.076  55.826  88.808  1.00  0.00           C
ATOM    741  CB  GLU A  40      41.276  56.576  87.719  1.00  0.00           C
ATOM    744  CG  GLU A  40      41.626  56.156  86.278  1.00  0.00           C
ATOM    747  CD  GLU A  40      41.036  54.826  85.818  1.00  0.00           C
ATOM    748  OE1 GLU A  40      40.736  53.946  86.667  1.00  0.00           O
ATOM    749  OE2 GLU A  40      40.856  54.696  84.578  1.00  0.00           O
ATOM    750  C   GLU A  40      43.546  55.956  88.488  1.00  0.00           C
ATOM    751  O   GLU A  40      44.096  57.066  88.558  1.00  0.00           O
ATOM    752  N   LEU A  41      44.206  54.836  88.148  1.00  0.00           N
ATOM    754  CA  LEU A  41      45.586  54.846  87.728  1.00  0.00           C
ATOM    756  CB  LEU A  41      46.296  53.516  88.107  1.00  0.00           C
ATOM    759  CG  LEU A  41      47.846  53.516  88.107  1.00  0.00           C
ATOM    761  CD1 LEU A  41      48.486  53.746  86.738  1.00  0.00           C
ATOM    765  CD2 LEU A  41      48.406  54.506  89.137  1.00  0.00           C
ATOM    769  C   LEU A  41      45.616  55.076  86.228  1.00  0.00           C
ATOM    770  O   LEU A  41      45.136  54.276  85.428  1.00  0.00           O
ATOM    771  N   VAL A  42      46.186  56.226  85.828  1.00  0.00           N
ATOM    773  CA  VAL A  42      46.436  56.546  84.438  1.00  0.00           C
ATOM    775  CB  VAL A  42      45.756  57.826  83.949  1.00  0.00           C
ATOM    777  CG1 VAL A  42      44.236  57.626  83.949  1.00  0.00           C
ATOM    781  CG2 VAL A  42      46.076  59.056  84.827  1.00  0.00           C
ATOM    785  C   VAL A  42      47.946  56.566  84.248  1.00  0.00           C
ATOM    786  O   VAL A  42      48.706  57.156  85.018  1.00  0.00           O
ATOM    787  N   GLY A  43      48.436  55.846  83.228  1.00  0.00           N
ATOM    789  CA  GLY A  43      49.856  55.666  82.998  1.00  0.00           C
ATOM    792  C   GLY A  43      50.276  56.356  81.748  1.00  0.00           C
ATOM    793  O   GLY A  43      49.586  56.386  80.737  1.00  0.00           O
ATOM    794  N   PHE A  44      51.496  56.906  81.768  1.00  0.00           N
ATOM    796  CA  PHE A  44      52.046  57.626  80.638  1.00  0.00           C
ATOM    798  CB  PHE A  44      51.996  59.156  80.888  1.00  0.00           C
ATOM    801  CG  PHE A  44      50.596  59.536  81.278  1.00  0.00           C
ATOM    802  CD1 PHE A  44      49.546  59.386  80.348  1.00  0.00           C
ATOM    804  CE1 PHE A  44      48.216  59.586  80.728  1.00  0.00           C
ATOM    806  CZ  PHE A  44      47.926  59.946  82.038  1.00  0.00           C
ATOM    808  CD2 PHE A  44      50.276  59.946  82.588  1.00  0.00           C
ATOM    810  CE2 PHE A  44      48.946  60.166  82.957  1.00  0.00           C
ATOM    812  C   PHE A  44      53.466  57.146  80.448  1.00  0.00           C
ATOM    813  O   PHE A  44      54.006  56.486  81.318  1.00  0.00           O
ATOM    814  N   SER A  45      54.086  57.416  79.278  1.00  0.00           N
ATOM    816  CA  SER A  45      55.426  56.876  79.027  1.00  0.00           C
ATOM    818  CB  SER A  45      55.426  56.086  77.699  1.00  0.00           C
ATOM    821  OG  SER A  45      56.646  55.386  77.438  1.00  0.00           O
ATOM    823  C   SER A  45      56.476  57.956  78.928  1.00  0.00           C
ATOM    824  O   SER A  45      57.686  57.686  78.949  1.00  0.00           O
ATOM    825  N   GLY A  46      56.046  59.216  78.848  1.00  0.00           N
ATOM    827  CA  GLY A  46      56.936  60.346  78.718  1.00  0.00           C
ATOM    830  C   GLY A  46      56.746  61.156  79.928  1.00  0.00           C
ATOM    831  O   GLY A  46      55.696  61.096  80.578  1.00  0.00           O
ATOM    832  N   SER A  47      57.756  61.946  80.257  1.00  0.00           N
ATOM    834  CA  SER A  47      57.856  62.786  81.408  1.00  0.00           C
ATOM    836  CB  SER A  47      59.346  63.206  81.548  1.00  0.00           C
ATOM    839  OG  SER A  47      59.766  64.256  80.667  1.00  0.00           O
ATOM    841  C   SER A  47      56.826  63.916  81.408  1.00  0.00           C
ATOM    842  O   SER A  47      56.066  64.066  82.357  1.00  0.00           O
ATOM    843  N   LEU A  48      56.686  64.636  80.277  1.00  0.00           N
ATOM    845  CA  LEU A  48      55.826  65.806  80.128  1.00  0.00           C
ATOM    847  CB  LEU A  48      55.896  66.376  78.688  1.00  0.00           C
ATOM    850  CG  LEU A  48      57.246  66.936  78.208  1.00  0.00           C
ATOM    852  CD1 LEU A  48      58.256  65.856  77.818  1.00  0.00           C
ATOM    856  CD2 LEU A  48      57.006  67.816  76.978  1.00  0.00           C
ATOM    860  C   LEU A  48      54.336  65.616  80.397  1.00  0.00           C
ATOM    861  O   LEU A  48      53.696  66.436  81.049  1.00  0.00           O
ATOM    862  N   LEU A  49      53.736  64.526  79.857  1.00  0.00           N
ATOM    864  CA  LEU A  49      52.296  64.276  79.978  1.00  0.00           C
ATOM    866  CB  LEU A  49      51.906  63.036  79.108  1.00  0.00           C
ATOM    869  CG  LEU A  49      50.406  62.716  78.848  1.00  0.00           C
ATOM    871  CD1 LEU A  49      49.466  62.726  80.068  1.00  0.00           C
ATOM    875  CD2 LEU A  49      49.796  63.636  77.777  1.00  0.00           C
ATOM    879  C   LEU A  49      51.816  64.216  81.438  1.00  0.00           C
ATOM    880  O   LEU A  49      50.826  64.876  81.768  1.00  0.00           O
ATOM    881  N   PRO A  50      52.476  63.556  82.397  1.00  0.00           N
ATOM    882  CD  PRO A  50      53.266  62.366  82.098  1.00  0.00           C
ATOM    885  CA  PRO A  50      51.986  63.526  83.759  1.00  0.00           C
ATOM    887  CB  PRO A  50      52.996  62.606  84.438  1.00  0.00           C
ATOM    890  CG  PRO A  50      53.556  61.646  83.409  1.00  0.00           C
ATOM    893  C   PRO A  50      51.976  64.876  84.478  1.00  0.00           C
ATOM    894  O   PRO A  50      51.006  65.126  85.188  1.00  0.00           O
ATOM    895  N   ASN A  51      53.006  65.746  84.338  1.00  0.00           N
ATOM    897  CA  ASN A  51      52.926  67.106  84.838  1.00  0.00           C
ATOM    899  CB  ASN A  51      54.296  67.856  84.799  1.00  0.00           C
ATOM    902  CG  ASN A  51      54.916  68.046  86.189  1.00  0.00           C
ATOM    903  OD1 ASN A  51      54.316  67.796  87.229  1.00  0.00           O
ATOM    904  ND2 ASN A  51      56.186  68.486  86.208  1.00  0.00           N
ATOM    907  C   ASN A  51      51.836  67.916  84.128  1.00  0.00           C
ATOM    908  O   ASN A  51      51.016  68.516  84.818  1.00  0.00           O
ATOM    909  N   ASP A  52      51.736  67.846  82.768  1.00  0.00           N
ATOM    911  CA  ASP A  52      50.786  68.576  81.917  1.00  0.00           C
ATOM    913  CB  ASP A  52      51.026  68.126  80.448  1.00  0.00           C
ATOM    916  CG  ASP A  52      50.266  68.876  79.368  1.00  0.00           C
ATOM    917  OD1 ASP A  52      49.226  68.336  78.898  1.00  0.00           O
ATOM    918  OD2 ASP A  52      50.756  69.956  78.918  1.00  0.00           O
ATOM    919  C   ASP A  52      49.346  68.316  82.338  1.00  0.00           C
ATOM    920  O   ASP A  52      48.476  69.186  82.448  1.00  0.00           O
ATOM    921  N   ALA A  53      49.096  67.066  82.699  1.00  0.00           N
ATOM    923  CA  ALA A  53      47.886  66.636  83.327  1.00  0.00           C
ATOM    925  CB  ALA A  53      47.936  65.116  83.348  1.00  0.00           C
ATOM    929  C   ALA A  53      47.546  67.236  84.698  1.00  0.00           C
ATOM    930  O   ALA A  53      46.366  67.426  84.988  1.00  0.00           O
ATOM    931  N   THR A  54      48.496  67.546  85.628  1.00  0.00           N
ATOM    933  CA  THR A  54      48.116  68.236  86.868  1.00  0.00           C
ATOM    935  CB  THR A  54      49.146  68.386  87.988  1.00  0.00           C
ATOM    937  OG1 THR A  54      50.276  69.156  87.618  1.00  0.00           O
ATOM    939  CG2 THR A  54      49.656  67.046  88.498  1.00  0.00           C
ATOM    943  C   THR A  54      47.616  69.636  86.608  1.00  0.00           C
ATOM    944  O   THR A  54      46.676  70.106  87.238  1.00  0.00           O
ATOM    945  N   ASN A  55      48.296  70.326  85.658  1.00  0.00           N
ATOM    947  CA  ASN A  55      48.196  71.746  85.358  1.00  0.00           C
ATOM    949  CB  ASN A  55      49.026  72.056  84.077  1.00  0.00           C
ATOM    952  CG  ASN A  55      50.486  71.936  84.388  1.00  0.00           C
ATOM    953  OD1 ASN A  55      51.206  71.066  83.918  1.00  0.00           O
ATOM    954  ND2 ASN A  55      50.976  72.876  85.208  1.00  0.00           N
ATOM    957  C   ASN A  55      46.826  72.136  84.948  1.00  0.00           C
ATOM    958  O   ASN A  55      46.266  73.156  85.368  1.00  0.00           O
ATOM    959  N   HIS A  56      46.296  71.306  84.067  1.00  0.00           N
ATOM    961  CA  HIS A  56      45.076  71.616  83.398  1.00  0.00           C
ATOM    963  CB  HIS A  56      45.186  71.096  81.947  1.00  0.00           C
ATOM    966  ND1 HIS A  56      46.056  71.336  79.668  1.00  0.00           N
ATOM    967  CG  HIS A  56      46.126  71.766  80.979  1.00  0.00           C
ATOM    968  CE1 HIS A  56      46.976  72.016  79.007  1.00  0.00           C
ATOM    970  NE2 HIS A  56      47.616  72.896  79.817  1.00  0.00           N
ATOM    972  CD2 HIS A  56      47.086  72.726  81.088  1.00  0.00           C
ATOM    974  C   HIS A  56      43.936  71.026  84.217  1.00  0.00           C
ATOM    975  O   HIS A  56      42.786  71.396  84.039  1.00  0.00           O
ATOM    976  N   GLY A  57      44.246  70.196  85.247  1.00  0.00           N
ATOM    978  CA  GLY A  57      43.276  69.736  86.228  1.00  0.00           C
ATOM    981  C   GLY A  57      42.746  68.366  85.958  1.00  0.00           C
ATOM    982  O   GLY A  57      41.766  67.956  86.577  1.00  0.00           O
ATOM    983  N   GLU A  58      43.396  67.626  85.048  1.00  0.00           N
ATOM    985  CA  GLU A  58      42.946  66.406  84.408  1.00  0.00           C
ATOM    987  CB  GLU A  58      43.856  66.126  83.197  1.00  0.00           C
ATOM    990  CG  GLU A  58      44.416  67.366  82.488  1.00  0.00           C
ATOM    993  CD  GLU A  58      43.316  68.246  81.958  1.00  0.00           C
ATOM    994  OE1 GLU A  58      42.186  68.286  82.509  1.00  0.00           O
ATOM    995  OE2 GLU A  58      43.666  68.946  80.988  1.00  0.00           O
ATOM    996  C   GLU A  58      43.126  65.226  85.257  1.00  0.00           C
ATOM    997  O   GLU A  58      42.426  64.206  85.219  1.00  0.00           O
ATOM    998  N   LEU A  59      44.166  65.366  86.049  1.00  0.00           N
ATOM   1000  CA  LEU A  59      44.646  64.416  86.938  1.00  0.00           C
ATOM   1002  CB  LEU A  59      45.756  63.606  86.247  1.00  0.00           C
ATOM   1005  CG  LEU A  59      47.076  63.286  86.958  1.00  0.00           C
ATOM   1007  CD1 LEU A  59      47.956  62.566  85.948  1.00  0.00           C
ATOM   1011  CD2 LEU A  59      47.856  64.516  87.388  1.00  0.00           C
ATOM   1015  C   LEU A  59      44.906  65.256  88.138  1.00  0.00           C
ATOM   1016  O   LEU A  59      45.376  66.396  88.037  1.00  0.00           O
ATOM   1017  N   ASP A  60      44.456  64.776  89.287  1.00  0.00           N
ATOM   1019  CA  ASP A  60      44.356  65.556  90.478  1.00  0.00           C
ATOM   1021  CB  ASP A  60      43.506  64.696  91.438  1.00  0.00           C
ATOM   1024  CG  ASP A  60      42.946  65.536  92.537  1.00  0.00           C
ATOM   1025  OD1 ASP A  60      42.636  66.726  92.288  1.00  0.00           O
ATOM   1026  OD2 ASP A  60      42.736  65.026  93.668  1.00  0.00           O
ATOM   1027  C   ASP A  60      45.756  65.786  91.028  1.00  0.00           C
ATOM   1028  O   ASP A  60      46.116  66.856  91.539  1.00  0.00           O
ATOM   1029  N   ALA A  61      46.566  64.726  90.898  1.00  0.00           N
ATOM   1031  CA  ALA A  61      47.816  64.606  91.558  1.00  0.00           C
ATOM   1033  CB  ALA A  61      47.576  64.126  92.998  1.00  0.00           C
ATOM   1037  C   ALA A  61      48.656  63.596  90.807  1.00  0.00           C
ATOM   1038  O   ALA A  61      48.156  62.766  90.048  1.00  0.00           O
ATOM   1039  N   ASN A  62      49.986  63.646  90.979  1.00  0.00           N
ATOM   1041  CA  ASN A  62      50.876  62.726  90.308  1.00  0.00           C
ATOM   1043  CB  ASN A  62      51.556  63.476  89.137  1.00  0.00           C
ATOM   1046  CG  ASN A  62      52.546  64.556  89.578  1.00  0.00           C
ATOM   1047  OD1 ASN A  62      52.296  65.746  89.447  1.00  0.00           O
ATOM   1048  ND2 ASN A  62      53.746  64.156  90.079  1.00  0.00           N
ATOM   1051  C   ASN A  62      51.906  62.166  91.268  1.00  0.00           C
ATOM   1052  O   ASN A  62      52.156  62.736  92.327  1.00  0.00           O
ATOM   1053  N   VAL A  63      52.606  61.096  90.858  1.00  0.00           N
ATOM   1055  CA  VAL A  63      53.706  60.606  91.678  1.00  0.00           C
ATOM   1057  CB  VAL A  63      53.186  59.676  92.777  1.00  0.00           C
ATOM   1059  CG1 VAL A  63      52.556  58.396  92.198  1.00  0.00           C
ATOM   1063  CG2 VAL A  63      54.276  59.386  93.829  1.00  0.00           C
ATOM   1067  C   VAL A  63      54.796  60.016  90.778  1.00  0.00           C
ATOM   1068  O   VAL A  63      55.146  58.846  90.818  1.00  0.00           O
ATOM   1069  N   PHE A  64      55.366  60.836  89.869  1.00  0.00           N
ATOM   1071  CA  PHE A  64      56.506  60.396  89.067  1.00  0.00           C
ATOM   1073  CB  PHE A  64      56.186  60.506  87.548  1.00  0.00           C
ATOM   1076  CG  PHE A  64      55.796  61.906  87.219  1.00  0.00           C
ATOM   1077  CD1 PHE A  64      56.766  62.866  86.908  1.00  0.00           C
ATOM   1079  CE1 PHE A  64      56.416  64.206  86.787  1.00  0.00           C
ATOM   1081  CZ  PHE A  64      55.086  64.586  86.878  1.00  0.00           C
ATOM   1083  CD2 PHE A  64      54.446  62.296  87.299  1.00  0.00           C
ATOM   1085  CE2 PHE A  64      54.106  63.636  87.108  1.00  0.00           C
ATOM   1087  C   PHE A  64      57.796  61.146  89.388  1.00  0.00           C
ATOM   1088  O   PHE A  64      58.856  60.676  88.997  1.00  0.00           O
ATOM   1089  N   GLN A  65      57.776  62.306  90.088  1.00  0.00           N
ATOM   1091  CA  GLN A  65      58.926  63.196  90.098  1.00  0.00           C
ATOM   1093  CB  GLN A  65      58.686  64.526  89.338  1.00  0.00           C
ATOM   1096  CG  GLN A  65      57.436  65.326  89.808  1.00  0.00           C
ATOM   1099  CD  GLN A  65      57.486  66.776  89.318  1.00  0.00           C
ATOM   1100  OE1 GLN A  65      58.466  67.226  88.728  1.00  0.00           O
ATOM   1101  NE2 GLN A  65      56.426  67.566  89.598  1.00  0.00           N
ATOM   1104  C   GLN A  65      59.366  63.596  91.478  1.00  0.00           C
ATOM   1105  O   GLN A  65      58.576  63.746  92.408  1.00  0.00           O
ATOM   1106  N   HIS A  66      60.676  63.906  91.608  1.00  0.00           N
ATOM   1108  CA  HIS A  66      61.166  64.786  92.658  1.00  0.00           C
ATOM   1110  CB  HIS A  66      62.686  64.576  92.938  1.00  0.00           C
ATOM   1113  ND1 HIS A  66      63.856  66.126  91.418  1.00  0.00           N
ATOM   1114  CG  HIS A  66      63.616  64.826  91.798  1.00  0.00           C
ATOM   1115  CE1 HIS A  66      64.776  66.066  90.488  1.00  0.00           C
ATOM   1117  NE2 HIS A  66      65.186  64.786  90.277  1.00  0.00           N
ATOM   1119  CD2 HIS A  66      64.446  63.986  91.119  1.00  0.00           C
ATOM   1121  C   HIS A  66      60.796  66.256  92.428  1.00  0.00           C
ATOM   1122  O   HIS A  66      60.376  66.656  91.348  1.00  0.00           O
ATOM   1123  N   ARG A  67      60.876  67.096  93.479  1.00  0.00           N
ATOM   1125  CA  ARG A  67      60.546  68.526  93.368  1.00  0.00           C
ATOM   1127  CB  ARG A  67      60.386  69.186  94.778  1.00  0.00           C
ATOM   1130  CG  ARG A  67      60.166  70.716  94.799  1.00  0.00           C
ATOM   1133  CD  ARG A  67      60.266  71.336  96.198  1.00  0.00           C
ATOM   1136  NE  ARG A  67      59.986  72.816  96.119  1.00  0.00           N
ATOM   1138  CZ  ARG A  67      60.836  73.756  95.747  1.00  0.00           C
ATOM   1139  NH1 ARG A  67      62.056  73.516  95.317  1.00  0.00           N
ATOM   1142  NH2 ARG A  67      60.426  74.996  95.858  1.00  0.00           N
ATOM   1145  C   ARG A  67      61.376  69.356  92.388  1.00  0.00           C
ATOM   1146  O   ARG A  67      60.776  70.156  91.667  1.00  0.00           O
ATOM   1147  N   PRO A  68      62.706  69.246  92.299  1.00  0.00           N
ATOM   1148  CD  PRO A  68      63.546  68.766  93.398  1.00  0.00           C
ATOM   1151  CA  PRO A  68      63.476  69.916  91.259  1.00  0.00           C
ATOM   1153  CB  PRO A  68      64.956  69.766  91.717  1.00  0.00           C
ATOM   1156  CG  PRO A  68      64.936  69.366  93.197  1.00  0.00           C
ATOM   1159  C   PRO A  68      63.396  69.326  89.857  1.00  0.00           C
ATOM   1160  O   PRO A  68      64.236  69.706  89.048  1.00  0.00           O
ATOM   1161  N   PHE A  69      62.476  68.386  89.519  1.00  0.00           N
ATOM   1163  CA  PHE A  69      62.496  67.746  88.218  1.00  0.00           C
ATOM   1165  CB  PHE A  69      61.806  66.356  88.258  1.00  0.00           C
ATOM   1168  CG  PHE A  69      62.306  65.476  87.127  1.00  0.00           C
ATOM   1169  CD1 PHE A  69      61.496  65.216  86.007  1.00  0.00           C
ATOM   1171  CE1 PHE A  69      61.996  64.486  84.918  1.00  0.00           C
ATOM   1173  CZ  PHE A  69      63.306  63.996  84.939  1.00  0.00           C
ATOM   1175  CD2 PHE A  69      63.596  64.916  87.159  1.00  0.00           C
ATOM   1177  CE2 PHE A  69      64.096  64.186  86.077  1.00  0.00           C
ATOM   1179  C   PHE A  69      61.906  68.696  87.178  1.00  0.00           C
ATOM   1180  O   PHE A  69      61.266  69.686  87.537  1.00  0.00           O
ATOM   1181  N   LEU A  70      62.206  68.466  85.868  1.00  0.00           N
ATOM   1183  CA  LEU A  70      61.976  69.476  84.838  1.00  0.00           C
ATOM   1185  CB  LEU A  70      63.266  70.216  84.398  1.00  0.00           C
ATOM   1188  CG  LEU A  70      63.956  71.086  85.467  1.00  0.00           C
ATOM   1190  CD1 LEU A  70      65.176  71.786  84.857  1.00  0.00           C
ATOM   1194  CD2 LEU A  70      63.006  72.086  86.098  1.00  0.00           C
ATOM   1198  C   LEU A  70      61.246  68.986  83.588  1.00  0.00           C
ATOM   1199  O   LEU A  70      61.886  68.696  82.568  1.00  0.00           O
ATOM   1200  N   GLU A  71      59.916  68.846  83.619  1.00  0.00           N
ATOM   1202  CA  GLU A  71      59.056  68.506  82.488  1.00  0.00           C
ATOM   1204  CB  GLU A  71      58.876  66.976  82.268  1.00  0.00           C
ATOM   1207  CG  GLU A  71      59.376  66.066  83.418  1.00  0.00           C
ATOM   1210  CD  GLU A  71      58.316  65.326  84.217  1.00  0.00           C
ATOM   1211  OE1 GLU A  71      57.206  65.866  84.408  1.00  0.00           O
ATOM   1212  OE2 GLU A  71      58.636  64.206  84.698  1.00  0.00           O
ATOM   1213  C   GLU A  71      57.676  69.066  82.719  1.00  0.00           C
ATOM   1214  O   GLU A  71      57.026  68.726  83.689  1.00  0.00           O
ATOM   1215  N   GLN A  72      57.186  69.976  81.857  1.00  0.00           N
ATOM   1217  CA  GLN A  72      56.316  71.066  82.318  1.00  0.00           C
ATOM   1219  CB  GLN A  72      54.786  70.886  82.127  1.00  0.00           C
ATOM   1222  CG  GLN A  72      53.876  72.106  82.528  1.00  0.00           C
ATOM   1225  CD  GLN A  72      53.936  72.626  83.978  1.00  0.00           C
ATOM   1226  OE1 GLN A  72      54.146  73.806  84.277  1.00  0.00           O
ATOM   1227  NE2 GLN A  72      53.756  71.696  84.939  1.00  0.00           N
ATOM   1230  C   GLN A  72      56.656  71.656  83.678  1.00  0.00           C
ATOM   1231  O   GLN A  72      56.406  71.106  84.748  1.00  0.00           O
ATOM   1232  N   ASP A  73      57.246  72.836  83.658  1.00  0.00           N
ATOM   1234  CA  ASP A  73      57.836  73.366  84.848  1.00  0.00           C
ATOM   1236  CB  ASP A  73      59.336  73.606  84.627  1.00  0.00           C
ATOM   1239  CG  ASP A  73      59.886  72.246  84.318  1.00  0.00           C
ATOM   1240  OD1 ASP A  73      59.516  71.326  85.079  1.00  0.00           O
ATOM   1241  OD2 ASP A  73      60.696  72.116  83.368  1.00  0.00           O
ATOM   1242  C   ASP A  73      57.156  74.616  85.238  1.00  0.00           C
ATOM   1243  O   ASP A  73      56.846  75.466  84.417  1.00  0.00           O
ATOM   1244  N   ASN A  74      56.986  74.786  86.558  1.00  0.00           N
ATOM   1246  CA  ASN A  74      56.456  75.986  87.138  1.00  0.00           C
ATOM   1248  CB  ASN A  74      56.586  75.886  88.668  1.00  0.00           C
ATOM   1251  CG  ASN A  74      55.656  74.796  89.207  1.00  0.00           C
ATOM   1252  OD1 ASN A  74      54.806  74.236  88.528  1.00  0.00           O
ATOM   1253  ND2 ASN A  74      55.826  74.466  90.508  1.00  0.00           N
ATOM   1256  C   ASN A  74      57.196  77.226  86.637  1.00  0.00           C
ATOM   1257  O   ASN A  74      56.586  78.226  86.278  1.00  0.00           O
ATOM   1258  N   GLN A  75      58.536  77.166  86.527  1.00  0.00           N
ATOM   1260  CA  GLN A  75      59.306  78.216  85.877  1.00  0.00           C
ATOM   1262  CB  GLN A  75      60.816  77.946  86.077  1.00  0.00           C
ATOM   1265  CG  GLN A  75      61.216  77.906  87.568  1.00  0.00           C
ATOM   1268  CD  GLN A  75      62.706  77.606  87.708  1.00  0.00           C
ATOM   1269  OE1 GLN A  75      63.396  77.266  86.748  1.00  0.00           O
ATOM   1270  NE2 GLN A  75      63.216  77.666  88.948  1.00  0.00           N
ATOM   1273  C   GLN A  75      59.076  78.406  84.378  1.00  0.00           C
ATOM   1274  O   GLN A  75      58.906  79.526  83.899  1.00  0.00           O
ATOM   1275  N   ALA A  76      59.096  77.306  83.607  1.00  0.00           N
ATOM   1277  CA  ALA A  76      59.196  77.356  82.159  1.00  0.00           C
ATOM   1279  CB  ALA A  76      59.826  76.056  81.637  1.00  0.00           C
ATOM   1283  C   ALA A  76      57.846  77.506  81.507  1.00  0.00           C
ATOM   1284  O   ALA A  76      57.696  78.146  80.467  1.00  0.00           O
ATOM   1285  N   HIS A  77      56.816  76.906  82.127  1.00  0.00           N
ATOM   1287  CA  HIS A  77      55.456  76.926  81.628  1.00  0.00           C
ATOM   1289  CB  HIS A  77      54.886  75.496  81.738  1.00  0.00           C
ATOM   1292  ND1 HIS A  77      53.246  74.476  80.118  1.00  0.00           N
ATOM   1293  CG  HIS A  77      54.526  74.906  80.438  1.00  0.00           C
ATOM   1294  CE1 HIS A  77      53.366  73.916  78.928  1.00  0.00           C
ATOM   1296  NE2 HIS A  77      54.646  73.976  78.488  1.00  0.00           N
ATOM   1298  CD2 HIS A  77      55.386  74.586  79.469  1.00  0.00           C
ATOM   1300  C   HIS A  77      54.606  77.896  82.428  1.00  0.00           C
ATOM   1301  O   HIS A  77      53.536  78.306  81.968  1.00  0.00           O
ATOM   1302  N   GLY A  78      55.046  78.316  83.638  1.00  0.00           N
ATOM   1304  CA  GLY A  78      54.276  79.256  84.447  1.00  0.00           C
ATOM   1307  C   GLY A  78      53.106  78.636  85.177  1.00  0.00           C
ATOM   1308  O   GLY A  78      51.946  78.956  84.908  1.00  0.00           O
ATOM   1309  N   TYR A  79      53.346  77.716  86.138  1.00  0.00           N
ATOM   1311  CA  TYR A  79      52.286  76.996  86.828  1.00  0.00           C
ATOM   1313  CB  TYR A  79      51.916  75.656  86.138  1.00  0.00           C
ATOM   1316  CG  TYR A  79      51.176  75.856  84.848  1.00  0.00           C
ATOM   1317  CD1 TYR A  79      51.886  76.066  83.678  1.00  0.00           C
ATOM   1319  CE1 TYR A  79      51.266  76.086  82.419  1.00  0.00           C
ATOM   1321  CZ  TYR A  79      49.896  75.876  82.327  1.00  0.00           C
ATOM   1322  OH  TYR A  79      49.236  75.866  81.088  1.00  0.00           O
ATOM   1324  CD2 TYR A  79      49.786  75.656  84.748  1.00  0.00           C
ATOM   1326  CE2 TYR A  79      49.156  75.656  83.498  1.00  0.00           C
ATOM   1328  C   TYR A  79      52.486  76.716  88.318  1.00  0.00           C
ATOM   1329  O   TYR A  79      53.466  77.066  88.978  1.00  0.00           O
ATOM   1330  N   LYS A  80      51.426  76.116  88.899  1.00  0.00           N
ATOM   1332  CA  LYS A  80      51.036  76.176  90.289  1.00  0.00           C
ATOM   1334  CB  LYS A  80      49.506  76.436  90.327  1.00  0.00           C
ATOM   1337  CG  LYS A  80      49.096  77.756  89.659  1.00  0.00           C
ATOM   1340  CD  LYS A  80      49.916  78.886  90.298  1.00  0.00           C
ATOM   1343  CE  LYS A  80      49.336  80.286  90.177  1.00  0.00           C
ATOM   1346  NZ  LYS A  80      50.066  81.146  91.138  1.00  0.00           N
ATOM   1350  C   LYS A  80      51.286  74.896  91.038  1.00  0.00           C
ATOM   1351  O   LYS A  80      50.746  74.696  92.127  1.00  0.00           O
ATOM   1352  N   LEU A  81      52.066  73.956  90.467  1.00  0.00           N
ATOM   1354  CA  LEU A  81      52.356  72.686  91.088  1.00  0.00           C
ATOM   1356  CB  LEU A  81      53.186  71.746  90.208  1.00  0.00           C
ATOM   1359  CG  LEU A  81      52.476  71.316  88.927  1.00  0.00           C
ATOM   1361  CD1 LEU A  81      52.646  72.286  87.777  1.00  0.00           C
ATOM   1365  CD2 LEU A  81      53.036  69.986  88.479  1.00  0.00           C
ATOM   1369  C   LEU A  81      53.096  72.776  92.397  1.00  0.00           C
ATOM   1370  O   LEU A  81      53.956  73.626  92.628  1.00  0.00           O
ATOM   1371  N   VAL A  82      52.746  71.856  93.318  1.00  0.00           N
ATOM   1373  CA  VAL A  82      53.326  71.796  94.627  1.00  0.00           C
ATOM   1375  CB  VAL A  82      52.496  72.546  95.658  1.00  0.00           C
ATOM   1377  CG1 VAL A  82      53.136  72.386  97.038  1.00  0.00           C
ATOM   1381  CG2 VAL A  82      52.406  74.036  95.277  1.00  0.00           C
ATOM   1385  C   VAL A  82      53.506  70.346  95.068  1.00  0.00           C
ATOM   1386  O   VAL A  82      52.616  69.496  94.967  1.00  0.00           O
ATOM   1387  N   ALA A  83      54.706  70.086  95.588  1.00  0.00           N
ATOM   1389  CA  ALA A  83      55.116  68.966  96.387  1.00  0.00           C
ATOM   1391  CB  ALA A  83      56.626  69.206  96.628  1.00  0.00           C
ATOM   1395  C   ALA A  83      54.326  68.796  97.698  1.00  0.00           C
ATOM   1396  O   ALA A  83      54.336  69.626  98.588  1.00  0.00           O
ATOM   1397  N   VAL A  84      53.556  67.706  97.838  1.00  0.00           N
ATOM   1399  CA  VAL A  84      52.666  67.536  98.969  1.00  0.00           C
ATOM   1401  CB  VAL A  84      51.306  67.016  98.538  1.00  0.00           C
ATOM   1403  CG1 VAL A  84      50.396  66.776  99.757  1.00  0.00           C
ATOM   1407  CG2 VAL A  84      50.666  68.026  97.568  1.00  0.00           C
ATOM   1411  C   VAL A  84      53.236  66.576  99.988  1.00  0.00           C
ATOM   1412  O   VAL A  84      52.996  66.716 101.188  1.00  0.00           O
ATOM   1413  N   GLY A  85      54.046  65.596  99.578  1.00  0.00           N
ATOM   1415  CA  GLY A  85      54.466  64.546 100.488  1.00  0.00           C
ATOM   1418  C   GLY A  85      55.576  63.736  99.928  1.00  0.00           C
ATOM   1419  O   GLY A  85      55.666  63.526  98.717  1.00  0.00           O
ATOM   1420  N   ASN A  86      56.476  63.276 100.798  1.00  0.00           N
ATOM   1422  CA  ASN A  86      57.746  62.696 100.408  1.00  0.00           C
ATOM   1424  CB  ASN A  86      58.846  63.166 101.408  1.00  0.00           C
ATOM   1427  CG  ASN A  86      59.316  64.586 101.077  1.00  0.00           C
ATOM   1428  OD1 ASN A  86      58.556  65.486 100.747  1.00  0.00           O
ATOM   1429  ND2 ASN A  86      60.636  64.816 101.118  1.00  0.00           N
ATOM   1432  C   ASN A  86      57.706  61.166 100.397  1.00  0.00           C
ATOM   1433  O   ASN A  86      57.786  60.556 101.458  1.00  0.00           O
ATOM   1434  N   THR A  87      57.646  60.536  99.198  1.00  0.00           N
ATOM   1436  CA  THR A  87      57.516  59.096  98.997  1.00  0.00           C
ATOM   1438  CB  THR A  87      57.146  58.726  97.548  1.00  0.00           C
ATOM   1440  OG1 THR A  87      56.166  59.596  97.008  1.00  0.00           O
ATOM   1442  CG2 THR A  87      56.486  57.356  97.497  1.00  0.00           C
ATOM   1446  C   THR A  87      58.766  58.296  99.408  1.00  0.00           C
ATOM   1447  O   THR A  87      58.826  57.676 100.467  1.00  0.00           O
ATOM   1448  N   PHE A  88      59.826  58.296  98.588  1.00  0.00           N
ATOM   1450  CA  PHE A  88      61.046  57.546  98.848  1.00  0.00           C
ATOM   1452  CB  PHE A  88      61.036  56.096  98.269  1.00  0.00           C
ATOM   1455  CG  PHE A  88      60.806  56.106  96.768  1.00  0.00           C
ATOM   1456  CD1 PHE A  88      61.876  56.226  95.868  1.00  0.00           C
ATOM   1458  CE1 PHE A  88      61.636  56.306  94.487  1.00  0.00           C
ATOM   1460  CZ  PHE A  88      60.316  56.246  94.018  1.00  0.00           C
ATOM   1462  CD2 PHE A  88      59.496  56.016  96.278  1.00  0.00           C
ATOM   1464  CE2 PHE A  88      59.246  56.096  94.908  1.00  0.00           C
ATOM   1466  C   PHE A  88      62.236  58.266  98.288  1.00  0.00           C
ATOM   1467  O   PHE A  88      62.156  59.016  97.308  1.00  0.00           O
ATOM   1468  N   VAL A  89      63.416  58.006  98.878  1.00  0.00           N
ATOM   1470  CA  VAL A  89      64.686  58.426  98.318  1.00  0.00           C
ATOM   1472  CB  VAL A  89      65.676  58.986  99.338  1.00  0.00           C
ATOM   1474  CG1 VAL A  89      65.036  60.226  99.948  1.00  0.00           C
ATOM   1478  CG2 VAL A  89      66.026  57.986 100.448  1.00  0.00           C
ATOM   1482  C   VAL A  89      65.366  57.266  97.649  1.00  0.00           C
ATOM   1483  O   VAL A  89      65.126  56.106  97.957  1.00  0.00           O
ATOM   1484  N   PHE A  90      66.306  57.576  96.748  1.00  0.00           N
ATOM   1486  CA  PHE A  90      67.346  56.646  96.399  1.00  0.00           C
ATOM   1488  CB  PHE A  90      67.126  55.976  95.009  1.00  0.00           C
ATOM   1491  CG  PHE A  90      66.896  57.026  93.948  1.00  0.00           C
ATOM   1492  CD1 PHE A  90      67.986  57.596  93.269  1.00  0.00           C
ATOM   1494  CE1 PHE A  90      67.786  58.616  92.327  1.00  0.00           C
ATOM   1496  CZ  PHE A  90      66.486  59.046  92.038  1.00  0.00           C
ATOM   1498  CD2 PHE A  90      65.596  57.466  93.638  1.00  0.00           C
ATOM   1500  CE2 PHE A  90      65.396  58.466  92.688  1.00  0.00           C
ATOM   1502  C   PHE A  90      68.636  57.446  96.408  1.00  0.00           C
ATOM   1503  O   PHE A  90      68.616  58.656  96.168  1.00  0.00           O
ATOM   1504  N   PRO A  91      69.766  56.836  96.698  1.00  0.00           N
ATOM   1505  CD  PRO A  91      69.866  55.596  97.467  1.00  0.00           C
ATOM   1508  CA  PRO A  91      71.036  57.496  96.539  1.00  0.00           C
ATOM   1510  CB  PRO A  91      71.996  56.706  97.439  1.00  0.00           C
ATOM   1513  CG  PRO A  91      71.356  55.326  97.568  1.00  0.00           C
ATOM   1516  C   PRO A  91      71.506  57.536  95.088  1.00  0.00           C
ATOM   1517  O   PRO A  91      71.296  56.616  94.298  1.00  0.00           O
ATOM   1518  N   MET A  92      72.166  58.636  94.729  1.00  0.00           N
ATOM   1520  CA  MET A  92      73.046  58.706  93.577  1.00  0.00           C
ATOM   1522  CB  MET A  92      73.166  60.126  92.978  1.00  0.00           C
ATOM   1525  CG  MET A  92      71.856  60.706  92.448  1.00  0.00           C
ATOM   1528  SD  MET A  92      71.616  60.636  90.658  1.00  0.00           S
ATOM   1529  CE  MET A  92      71.726  58.836  90.508  1.00  0.00           C
ATOM   1533  C   MET A  92      74.406  58.396  94.108  1.00  0.00           C
ATOM   1534  O   MET A  92      74.706  58.676  95.268  1.00  0.00           O
ATOM   1535  N   ALA A  93      75.276  57.886  93.237  1.00  0.00           N
ATOM   1537  CA  ALA A  93      76.626  57.676  93.647  1.00  0.00           C
ATOM   1539  CB  ALA A  93      76.696  56.426  94.528  1.00  0.00           C
ATOM   1543  C   ALA A  93      77.516  57.556  92.428  1.00  0.00           C
ATOM   1544  O   ALA A  93      77.026  57.376  91.308  1.00  0.00           O
ATOM   1545  N   GLY A  94      78.836  57.716  92.649  1.00  0.00           N
ATOM   1547  CA  GLY A  94      79.906  57.596  91.678  1.00  0.00           C
ATOM   1550  C   GLY A  94      80.656  56.326  91.917  1.00  0.00           C
ATOM   1551  O   GLY A  94      81.036  56.016  93.048  1.00  0.00           O
ATOM   1552  N   TYR A  95      80.886  55.556  90.828  1.00  0.00           N
ATOM   1554  CA  TYR A  95      81.286  54.166  90.888  1.00  0.00           C
ATOM   1556  CB  TYR A  95      80.196  53.256  90.219  1.00  0.00           C
ATOM   1559  CG  TYR A  95      78.876  53.146  90.948  1.00  0.00           C
ATOM   1560  CD1 TYR A  95      77.986  54.216  91.049  1.00  0.00           C
ATOM   1562  CE1 TYR A  95      76.776  54.086  91.748  1.00  0.00           C
ATOM   1564  CZ  TYR A  95      76.436  52.866  92.338  1.00  0.00           C
ATOM   1565  OH  TYR A  95      75.506  52.846  93.398  1.00  0.00           O
ATOM   1567  CD2 TYR A  95      78.496  51.906  91.507  1.00  0.00           C
ATOM   1569  CE2 TYR A  95      77.276  51.756  92.178  1.00  0.00           C
ATOM   1571  C   TYR A  95      82.566  53.926  90.088  1.00  0.00           C
ATOM   1572  O   TYR A  95      82.586  54.266  88.899  1.00  0.00           O
ATOM   1573  N   SER A  96      83.646  53.306  90.648  1.00  0.00           N
ATOM   1575  CA  SER A  96      84.926  53.126  89.948  1.00  0.00           C
ATOM   1577  CB  SER A  96      86.066  53.976  90.537  1.00  0.00           C
ATOM   1580  OG  SER A  96      85.916  55.366  90.238  1.00  0.00           O
ATOM   1582  C   SER A  96      85.446  51.696  89.808  1.00  0.00           C
ATOM   1583  O   SER A  96      85.696  50.996  90.788  1.00  0.00           O
ATOM   1584  N   LYS A  97      85.666  51.206  88.549  1.00  0.00           N
ATOM   1586  CA  LYS A  97      86.166  49.846  88.318  1.00  0.00           C
ATOM   1588  CB  LYS A  97      85.736  49.246  86.947  1.00  0.00           C
ATOM   1591  CG  LYS A  97      86.536  49.596  85.667  1.00  0.00           C
ATOM   1594  CD  LYS A  97      86.396  51.056  85.198  1.00  0.00           C
ATOM   1597  CE  LYS A  97      86.806  51.296  83.738  1.00  0.00           C
ATOM   1600  NZ  LYS A  97      85.986  50.466  82.838  1.00  0.00           N
ATOM   1604  C   LYS A  97      87.686  49.706  88.398  1.00  0.00           C
ATOM   1605  O   LYS A  97      88.186  48.626  88.717  1.00  0.00           O
ATOM   1606  N   LYS A  98      88.466  50.766  88.128  1.00  0.00           N
ATOM   1608  CA  LYS A  98      89.916  50.696  88.158  1.00  0.00           C
ATOM   1610  CB  LYS A  98      90.556  51.446  86.938  1.00  0.00           C
ATOM   1613  CG  LYS A  98      90.546  50.696  85.578  1.00  0.00           C
ATOM   1616  CD  LYS A  98      91.166  51.546  84.438  1.00  0.00           C
ATOM   1619  CE  LYS A  98      91.126  50.916  83.018  1.00  0.00           C
ATOM   1622  NZ  LYS A  98      91.616  51.856  81.968  1.00  0.00           N
ATOM   1626  C   LYS A  98      90.466  51.296  89.458  1.00  0.00           C
ATOM   1627  O   LYS A  98      91.586  50.996  89.878  1.00  0.00           O
ATOM   1628  N   ILE A  99      89.676  52.166  90.098  1.00  0.00           N
ATOM   1630  CA  ILE A  99      90.116  53.116  91.107  1.00  0.00           C
ATOM   1632  CB  ILE A  99      89.916  54.536  90.568  1.00  0.00           C
ATOM   1634  CG2 ILE A  99      90.286  55.566  91.637  1.00  0.00           C
ATOM   1638  CG1 ILE A  99      90.746  54.796  89.277  1.00  0.00           C
ATOM   1641  CD  ILE A  99      92.256  54.576  89.427  1.00  0.00           C
ATOM   1645  C   ILE A  99      89.346  52.876  92.408  1.00  0.00           C
ATOM   1646  O   ILE A  99      88.166  52.556  92.378  1.00  0.00           O
ATOM   1647  N   LYS A 100      90.006  52.956  93.588  1.00  0.00           N
ATOM   1649  CA  LYS A 100      89.386  52.726  94.888  1.00  0.00           C
ATOM   1651  CB  LYS A 100      90.466  52.196  95.868  1.00  0.00           C
ATOM   1654  CG  LYS A 100      90.036  51.926  97.318  1.00  0.00           C
ATOM   1657  CD  LYS A 100      91.196  51.626  98.298  1.00  0.00           C
ATOM   1660  CE  LYS A 100      91.866  50.276  98.018  1.00  0.00           C
ATOM   1663  NZ  LYS A 100      92.906  49.926  99.007  1.00  0.00           N
ATOM   1667  C   LYS A 100      88.716  53.966  95.478  1.00  0.00           C
ATOM   1668  O   LYS A 100      87.696  53.876  96.168  1.00  0.00           O
ATOM   1669  N   THR A 101      89.296  55.166  95.257  1.00  0.00           N
ATOM   1671  CA  THR A 101      88.776  56.426  95.788  1.00  0.00           C
ATOM   1673  CB  THR A 101      89.296  56.856  97.178  1.00  0.00           C
ATOM   1675  OG1 THR A 101      90.706  57.026  97.248  1.00  0.00           O
ATOM   1677  CG2 THR A 101      88.936  55.816  98.237  1.00  0.00           C
ATOM   1681  C   THR A 101      89.086  57.586  94.857  1.00  0.00           C
ATOM   1682  O   THR A 101      90.036  57.566  94.077  1.00  0.00           O
ATOM   1683  N   VAL A 102      88.296  58.666  94.988  1.00  0.00           N
ATOM   1685  CA  VAL A 102      88.396  59.926  94.268  1.00  0.00           C
ATOM   1687  CB  VAL A 102      87.336  60.916  94.748  1.00  0.00           C
ATOM   1689  CG1 VAL A 102      85.956  60.366  94.417  1.00  0.00           C
ATOM   1693  CG2 VAL A 102      87.406  61.226  96.247  1.00  0.00           C
ATOM   1697  C   VAL A 102      89.756  60.616  94.268  1.00  0.00           C
ATOM   1698  O   VAL A 102      90.096  61.376  93.358  1.00  0.00           O
ATOM   1699  N   ALA A 103      90.616  60.366  95.268  1.00  0.00           N
ATOM   1701  CA  ALA A 103      91.966  60.876  95.298  1.00  0.00           C
ATOM   1703  CB  ALA A 103      92.546  60.696  96.707  1.00  0.00           C
ATOM   1707  C   ALA A 103      92.896  60.166  94.347  1.00  0.00           C
ATOM   1708  O   ALA A 103      93.976  60.646  94.007  1.00  0.00           O
ATOM   1709  N   GLN A 104      92.526  58.966  93.887  1.00  0.00           N
ATOM   1711  CA  GLN A 104      93.386  58.176  93.027  1.00  0.00           C
ATOM   1713  CB  GLN A 104      93.186  56.686  93.358  1.00  0.00           C
ATOM   1716  CG  GLN A 104      93.606  56.216  94.768  1.00  0.00           C
ATOM   1719  CD  GLN A 104      93.226  54.736  94.888  1.00  0.00           C
ATOM   1720  OE1 GLN A 104      92.496  54.186  94.067  1.00  0.00           O
ATOM   1721  NE2 GLN A 104      93.736  54.076  95.948  1.00  0.00           N
ATOM   1724  C   GLN A 104      93.036  58.356  91.567  1.00  0.00           C
ATOM   1725  O   GLN A 104      93.716  57.806  90.688  1.00  0.00           O
ATOM   1726  N   ILE A 105      91.996  59.166  91.278  1.00  0.00           N
ATOM   1728  CA  ILE A 105      91.546  59.506  89.939  1.00  0.00           C
ATOM   1730  CB  ILE A 105      90.296  60.406  89.948  1.00  0.00           C
ATOM   1732  CG2 ILE A 105      90.646  61.906  89.997  1.00  0.00           C
ATOM   1736  CG1 ILE A 105      89.376  60.116  88.747  1.00  0.00           C
ATOM   1739  CD  ILE A 105      88.006  60.806  88.818  1.00  0.00           C
ATOM   1743  C   ILE A 105      92.666  60.176  89.178  1.00  0.00           C
ATOM   1744  O   ILE A 105      93.436  60.966  89.738  1.00  0.00           O
ATOM   1745  N   LYS A 106      92.836  59.846  87.887  1.00  0.00           N
ATOM   1747  CA  LYS A 106      94.006  60.276  87.168  1.00  0.00           C
ATOM   1749  CB  LYS A 106      94.326  59.266  86.038  1.00  0.00           C
ATOM   1752  CG  LYS A 106      95.696  59.486  85.378  1.00  0.00           C
ATOM   1755  CD  LYS A 106      96.156  58.316  84.497  1.00  0.00           C
ATOM   1758  CE  LYS A 106      96.456  57.016  85.247  1.00  0.00           C
ATOM   1761  NZ  LYS A 106      97.146  56.066  84.338  1.00  0.00           N
ATOM   1765  C   LYS A 106      93.866  61.726  86.717  1.00  0.00           C
ATOM   1766  O   LYS A 106      92.776  62.286  86.637  1.00  0.00           O
ATOM   1767  N   GLU A 107      95.006  62.406  86.469  1.00  0.00           N
ATOM   1769  CA  GLU A 107      95.066  63.676  85.798  1.00  0.00           C
ATOM   1771  CB  GLU A 107      96.556  64.086  85.618  1.00  0.00           C
ATOM   1774  CG  GLU A 107      97.226  64.536  86.927  1.00  0.00           C
ATOM   1777  CD  GLU A 107      96.546  65.796  87.408  1.00  0.00           C
ATOM   1778  OE1 GLU A 107      96.596  66.806  86.658  1.00  0.00           O
ATOM   1779  OE2 GLU A 107      95.996  65.786  88.528  1.00  0.00           O
ATOM   1780  C   GLU A 107      94.436  63.666  84.427  1.00  0.00           C
ATOM   1781  O   GLU A 107      94.836  62.896  83.549  1.00  0.00           O
ATOM   1782  N   GLY A 108      93.446  64.526  84.158  1.00  0.00           N
ATOM   1784  CA  GLY A 108      92.726  64.456  82.897  1.00  0.00           C
ATOM   1787  C   GLY A 108      91.916  63.206  82.768  1.00  0.00           C
ATOM   1788  O   GLY A 108      91.946  62.526  81.748  1.00  0.00           O
ATOM   1789  N   ALA A 109      91.186  62.836  83.838  1.00  0.00           N
ATOM   1791  CA  ALA A 109      90.346  61.676  83.809  1.00  0.00           C
ATOM   1793  CB  ALA A 109      90.376  60.976  85.168  1.00  0.00           C
ATOM   1797  C   ALA A 109      88.936  62.026  83.368  1.00  0.00           C
ATOM   1798  O   ALA A 109      88.286  62.916  83.908  1.00  0.00           O
ATOM   1799  N   THR A 110      88.416  61.316  82.348  1.00  0.00           N
ATOM   1801  CA  THR A 110      87.026  61.546  81.938  1.00  0.00           C
ATOM   1803  CB  THR A 110      86.616  60.956  80.588  1.00  0.00           C
ATOM   1805  OG1 THR A 110      87.416  61.436  79.519  1.00  0.00           O
ATOM   1807  CG2 THR A 110      85.166  61.316  80.228  1.00  0.00           C
ATOM   1811  C   THR A 110      86.096  61.046  83.027  1.00  0.00           C
ATOM   1812  O   THR A 110      86.216  59.906  83.479  1.00  0.00           O
ATOM   1813  N   VAL A 111      85.146  61.866  83.507  1.00  0.00           N
ATOM   1815  CA  VAL A 111      84.126  61.396  84.447  1.00  0.00           C
ATOM   1817  CB  VAL A 111      84.116  62.116  85.788  1.00  0.00           C
ATOM   1819  CG1 VAL A 111      82.906  61.736  86.667  1.00  0.00           C
ATOM   1823  CG2 VAL A 111      85.406  61.686  86.497  1.00  0.00           C
ATOM   1827  C   VAL A 111      82.806  61.556  83.768  1.00  0.00           C
ATOM   1828  O   VAL A 111      82.516  62.576  83.148  1.00  0.00           O
ATOM   1829  N   ALA A 112      81.976  60.506  83.809  1.00  0.00           N
ATOM   1831  CA  ALA A 112      80.716  60.526  83.107  1.00  0.00           C
ATOM   1833  CB  ALA A 112      80.516  59.166  82.458  1.00  0.00           C
ATOM   1837  C   ALA A 112      79.546  60.876  83.997  1.00  0.00           C
ATOM   1838  O   ALA A 112      79.386  60.386  85.118  1.00  0.00           O
ATOM   1839  N   ILE A 113      78.686  61.786  83.498  1.00  0.00           N
ATOM   1841  CA  ILE A 113      77.586  62.366  84.238  1.00  0.00           C
ATOM   1843  CB  ILE A 113      77.796  63.856  84.468  1.00  0.00           C
ATOM   1845  CG2 ILE A 113      79.036  64.006  85.378  1.00  0.00           C
ATOM   1849  CG1 ILE A 113      77.936  64.646  83.138  1.00  0.00           C
ATOM   1852  CD  ILE A 113      77.676  66.136  83.307  1.00  0.00           C
ATOM   1856  C   ILE A 113      76.316  62.206  83.409  1.00  0.00           C
ATOM   1857  O   ILE A 113      76.436  62.036  82.198  1.00  0.00           O
ATOM   1858  N   PRO A 114      75.126  62.236  83.978  1.00  0.00           N
ATOM   1859  CD  PRO A 114      74.936  62.196  85.428  1.00  0.00           C
ATOM   1862  CA  PRO A 114      73.866  62.496  83.269  1.00  0.00           C
ATOM   1864  CB  PRO A 114      72.876  62.816  84.398  1.00  0.00           C
ATOM   1867  CG  PRO A 114      73.436  62.076  85.618  1.00  0.00           C
ATOM   1870  C   PRO A 114      73.826  63.646  82.279  1.00  0.00           C
ATOM   1871  O   PRO A 114      74.256  64.736  82.658  1.00  0.00           O
ATOM   1872  N   ASN A 115      73.246  63.446  81.077  1.00  0.00           N
ATOM   1874  CA  ASN A 115      72.916  64.526  80.137  1.00  0.00           C
ATOM   1876  CB  ASN A 115      72.296  63.976  78.809  1.00  0.00           C
ATOM   1879  CG  ASN A 115      73.346  63.246  77.998  1.00  0.00           C
ATOM   1880  OD1 ASN A 115      74.526  63.336  78.339  1.00  0.00           O
ATOM   1881  ND2 ASN A 115      72.956  62.506  76.938  1.00  0.00           N
ATOM   1884  C   ASN A 115      71.946  65.586  80.648  1.00  0.00           C
ATOM   1885  O   ASN A 115      72.086  66.776  80.348  1.00  0.00           O
ATOM   1886  N   ASP A 116      70.856  65.186  81.348  1.00  0.00           N
ATOM   1888  CA  ASP A 116      69.816  66.136  81.667  1.00  0.00           C
ATOM   1890  CB  ASP A 116      68.436  65.476  81.927  1.00  0.00           C
ATOM   1893  CG  ASP A 116      68.396  64.606  83.167  1.00  0.00           C
ATOM   1894  OD1 ASP A 116      69.186  63.636  83.258  1.00  0.00           O
ATOM   1895  OD2 ASP A 116      67.536  64.856  84.048  1.00  0.00           O
ATOM   1896  C   ASP A 116      70.216  67.166  82.738  1.00  0.00           C
ATOM   1897  O   ASP A 116      70.966  66.856  83.669  1.00  0.00           O
ATOM   1898  N   PRO A 117      69.736  68.416  82.677  1.00  0.00           N
ATOM   1899  CD  PRO A 117      69.186  69.006  81.449  1.00  0.00           C
ATOM   1902  CA  PRO A 117      70.186  69.466  83.588  1.00  0.00           C
ATOM   1904  CB  PRO A 117      69.446  70.706  83.068  1.00  0.00           C
ATOM   1907  CG  PRO A 117      69.426  70.506  81.558  1.00  0.00           C
ATOM   1910  C   PRO A 117      69.896  69.196  85.058  1.00  0.00           C
ATOM   1911  O   PRO A 117      70.736  69.546  85.877  1.00  0.00           O
ATOM   1912  N   THR A 118      68.736  68.576  85.417  1.00  0.00           N
ATOM   1914  CA  THR A 118      68.476  68.186  86.818  1.00  0.00           C
ATOM   1916  CB  THR A 118      67.076  67.646  87.188  1.00  0.00           C
ATOM   1918  OG1 THR A 118      66.736  66.326  86.768  1.00  0.00           O
ATOM   1920  CG2 THR A 118      66.016  68.606  86.667  1.00  0.00           C
ATOM   1924  C   THR A 118      69.466  67.176  87.357  1.00  0.00           C
ATOM   1925  O   THR A 118      70.006  67.326  88.458  1.00  0.00           O
ATOM   1926  N   ASN A 119      69.736  66.106  86.588  1.00  0.00           N
ATOM   1928  CA  ASN A 119      70.586  65.046  87.048  1.00  0.00           C
ATOM   1930  CB  ASN A 119      70.266  63.686  86.368  1.00  0.00           C
ATOM   1933  CG  ASN A 119      68.896  63.126  86.738  1.00  0.00           C
ATOM   1934  OD1 ASN A 119      68.516  63.016  87.917  1.00  0.00           O
ATOM   1935  ND2 ASN A 119      68.146  62.676  85.708  1.00  0.00           N
ATOM   1938  C   ASN A 119      72.076  65.356  86.898  1.00  0.00           C
ATOM   1939  O   ASN A 119      72.866  64.856  87.698  1.00  0.00           O
ATOM   1940  N   LEU A 120      72.516  66.216  85.948  1.00  0.00           N
ATOM   1942  CA  LEU A 120      73.826  66.856  85.969  1.00  0.00           C
ATOM   1944  CB  LEU A 120      74.096  67.766  84.738  1.00  0.00           C
ATOM   1947  CG  LEU A 120      75.136  68.916  84.897  1.00  0.00           C
ATOM   1949  CD1 LEU A 120      76.536  68.486  85.378  1.00  0.00           C
ATOM   1953  CD2 LEU A 120      75.306  69.676  83.577  1.00  0.00           C
ATOM   1957  C   LEU A 120      73.996  67.676  87.219  1.00  0.00           C
ATOM   1958  O   LEU A 120      74.996  67.516  87.928  1.00  0.00           O
ATOM   1959  N   GLY A 121      72.986  68.516  87.548  1.00  0.00           N
ATOM   1961  CA  GLY A 121      72.996  69.336  88.747  1.00  0.00           C
ATOM   1964  C   GLY A 121      73.256  68.516  89.958  1.00  0.00           C
ATOM   1965  O   GLY A 121      74.266  68.706  90.638  1.00  0.00           O
ATOM   1966  N   ARG A 122      72.406  67.516  90.228  1.00  0.00           N
ATOM   1968  CA  ARG A 122      72.556  66.636  91.368  1.00  0.00           C
ATOM   1970  CB  ARG A 122      71.326  65.716  91.497  1.00  0.00           C
ATOM   1973  CG  ARG A 122      71.316  64.386  90.737  1.00  0.00           C
ATOM   1976  CD  ARG A 122      69.946  63.716  90.807  1.00  0.00           C
ATOM   1979  NE  ARG A 122      69.786  63.286  92.248  1.00  0.00           N
ATOM   1981  CZ  ARG A 122      68.996  62.306  92.637  1.00  0.00           C
ATOM   1982  NH1 ARG A 122      68.096  61.816  91.818  1.00  0.00           N
ATOM   1985  NH2 ARG A 122      69.106  61.766  93.838  1.00  0.00           N
ATOM   1988  C   ARG A 122      73.856  65.846  91.368  1.00  0.00           C
ATOM   1989  O   ARG A 122      74.506  65.736  92.418  1.00  0.00           O
ATOM   1990  N   ALA A 123      74.306  65.296  90.219  1.00  0.00           N
ATOM   1992  CA  ALA A 123      75.556  64.576  90.079  1.00  0.00           C
ATOM   1994  CB  ALA A 123      75.706  64.166  88.598  1.00  0.00           C
ATOM   1998  C   ALA A 123      76.756  65.426  90.467  1.00  0.00           C
ATOM   1999  O   ALA A 123      77.636  65.006  91.228  1.00  0.00           O
ATOM   2000  N   LEU A 124      76.746  66.686  90.009  1.00  0.00           N
ATOM   2002  CA  LEU A 124      77.826  67.616  90.219  1.00  0.00           C
ATOM   2004  CB  LEU A 124      77.686  68.756  89.198  1.00  0.00           C
ATOM   2007  CG  LEU A 124      78.876  69.726  89.108  1.00  0.00           C
ATOM   2009  CD1 LEU A 124      80.176  68.986  88.778  1.00  0.00           C
ATOM   2013  CD2 LEU A 124      78.626  70.796  88.048  1.00  0.00           C
ATOM   2017  C   LEU A 124      77.876  68.126  91.647  1.00  0.00           C
ATOM   2018  O   LEU A 124      78.946  68.526  92.127  1.00  0.00           O
ATOM   2019  N   LEU A 125      76.766  68.056  92.418  1.00  0.00           N
ATOM   2021  CA  LEU A 125      76.826  68.276  93.857  1.00  0.00           C
ATOM   2023  CB  LEU A 125      75.466  68.276  94.598  1.00  0.00           C
ATOM   2026  CG  LEU A 125      74.716  69.626  94.608  1.00  0.00           C
ATOM   2028  CD1 LEU A 125      75.576  70.796  95.088  1.00  0.00           C
ATOM   2032  CD2 LEU A 125      74.176  69.886  93.218  1.00  0.00           C
ATOM   2036  C   LEU A 125      77.686  67.296  94.598  1.00  0.00           C
ATOM   2037  O   LEU A 125      78.436  67.696  95.478  1.00  0.00           O
ATOM   2038  N   LEU A 126      77.626  65.986  94.258  1.00  0.00           N
ATOM   2040  CA  LEU A 126      78.426  64.966  94.908  1.00  0.00           C
ATOM   2042  CB  LEU A 126      78.176  63.546  94.307  1.00  0.00           C
ATOM   2045  CG  LEU A 126      76.866  62.826  94.719  1.00  0.00           C
ATOM   2047  CD1 LEU A 126      75.606  63.456  94.108  1.00  0.00           C
ATOM   2051  CD2 LEU A 126      76.936  61.356  94.277  1.00  0.00           C
ATOM   2055  C   LEU A 126      79.896  65.276  94.748  1.00  0.00           C
ATOM   2056  O   LEU A 126      80.666  65.226  95.697  1.00  0.00           O
ATOM   2057  N   LEU A 127      80.286  65.706  93.538  1.00  0.00           N
ATOM   2059  CA  LEU A 127      81.606  66.196  93.278  1.00  0.00           C
ATOM   2061  CB  LEU A 127      81.796  66.446  91.758  1.00  0.00           C
ATOM   2064  CG  LEU A 127      81.436  65.276  90.807  1.00  0.00           C
ATOM   2066  CD1 LEU A 127      81.956  65.586  89.398  1.00  0.00           C
ATOM   2070  CD2 LEU A 127      82.016  63.916  91.228  1.00  0.00           C
ATOM   2074  C   LEU A 127      82.006  67.436  94.098  1.00  0.00           C
ATOM   2075  O   LEU A 127      83.116  67.476  94.618  1.00  0.00           O
ATOM   2076  N   GLN A 128      81.136  68.456  94.258  1.00  0.00           N
ATOM   2078  CA  GLN A 128      81.416  69.636  95.098  1.00  0.00           C
ATOM   2080  CB  GLN A 128      80.236  70.646  95.079  1.00  0.00           C
ATOM   2083  CG  GLN A 128      80.596  72.006  95.737  1.00  0.00           C
ATOM   2086  CD  GLN A 128      79.356  72.836  96.098  1.00  0.00           C
ATOM   2087  OE1 GLN A 128      78.216  72.366  96.058  1.00  0.00           O
ATOM   2088  NE2 GLN A 128      79.576  74.106  96.488  1.00  0.00           N
ATOM   2091  C   GLN A 128      81.596  69.326  96.567  1.00  0.00           C
ATOM   2092  O   GLN A 128      82.536  69.786  97.229  1.00  0.00           O
ATOM   2093  N   LYS A 129      80.656  68.536  97.127  1.00  0.00           N
ATOM   2095  CA  LYS A 129      80.666  68.126  98.507  1.00  0.00           C
ATOM   2097  CB  LYS A 129      79.366  67.376  98.908  1.00  0.00           C
ATOM   2100  CG  LYS A 129      78.156  68.296  99.228  1.00  0.00           C
ATOM   2103  CD  LYS A 129      77.416  68.916  98.037  1.00  0.00           C
ATOM   2106  CE  LYS A 129      76.206  69.776  98.448  1.00  0.00           C
ATOM   2109  NZ  LYS A 129      76.556  71.206  98.549  1.00  0.00           N
ATOM   2113  C   LYS A 129      81.896  67.336  98.887  1.00  0.00           C
ATOM   2114  O   LYS A 129      82.526  67.616  99.908  1.00  0.00           O
ATOM   2115  N   GLU A 130      82.316  66.406  98.018  1.00  0.00           N
ATOM   2117  CA  GLU A 130      83.506  65.596  98.148  1.00  0.00           C
ATOM   2119  CB  GLU A 130      83.336  64.356  97.257  1.00  0.00           C
ATOM   2122  CG  GLU A 130      82.286  63.336  97.757  1.00  0.00           C
ATOM   2125  CD  GLU A 130      82.346  63.066  99.238  1.00  0.00           C
ATOM   2126  OE1 GLU A 130      83.346  62.436  99.678  1.00  0.00           O
ATOM   2127  OE2 GLU A 130      81.446  63.526  99.988  1.00  0.00           O
ATOM   2128  C   GLU A 130      84.806  66.276  97.768  1.00  0.00           C
ATOM   2129  O   GLU A 130      85.876  65.766  98.057  1.00  0.00           O
ATOM   2130  N   LYS A 131      84.726  67.446  97.108  1.00  0.00           N
ATOM   2132  CA  LYS A 131      85.866  68.306  96.828  1.00  0.00           C
ATOM   2134  CB  LYS A 131      86.746  68.606  98.068  1.00  0.00           C
ATOM   2137  CG  LYS A 131      85.956  69.216  99.238  1.00  0.00           C
ATOM   2140  CD  LYS A 131      86.726  69.056 100.557  1.00  0.00           C
ATOM   2143  CE  LYS A 131      85.996  69.616 101.778  1.00  0.00           C
ATOM   2146  NZ  LYS A 131      85.806  71.076 101.618  1.00  0.00           N
ATOM   2150  C   LYS A 131      86.686  67.826  95.638  1.00  0.00           C
ATOM   2151  O   LYS A 131      87.846  68.196  95.457  1.00  0.00           O
ATOM   2152  N   LEU A 132      86.066  67.036  94.738  1.00  0.00           N
ATOM   2154  CA  LEU A 132      86.636  66.666  93.448  1.00  0.00           C
ATOM   2156  CB  LEU A 132      85.606  65.886  92.579  1.00  0.00           C
ATOM   2159  CG  LEU A 132      85.516  64.376  92.808  1.00  0.00           C
ATOM   2161  CD1 LEU A 132      86.826  63.676  92.428  1.00  0.00           C
ATOM   2165  CD2 LEU A 132      84.996  64.026  94.207  1.00  0.00           C
ATOM   2169  C   LEU A 132      86.976  67.886  92.607  1.00  0.00           C
ATOM   2170  O   LEU A 132      87.996  67.956  91.917  1.00  0.00           O
ATOM   2171  N   ILE A 133      86.036  68.836  92.668  1.00  0.00           N
ATOM   2173  CA  ILE A 133      85.996  70.046  91.908  1.00  0.00           C
ATOM   2175  CB  ILE A 133      85.396  69.886  90.498  1.00  0.00           C
ATOM   2177  CG2 ILE A 133      86.416  69.196  89.598  1.00  0.00           C
ATOM   2181  CG1 ILE A 133      84.126  69.016  90.408  1.00  0.00           C
ATOM   2184  CD  ILE A 133      82.866  69.736  90.848  1.00  0.00           C
ATOM   2188  C   ILE A 133      85.206  71.026  92.747  1.00  0.00           C
ATOM   2189  O   ILE A 133      84.446  70.636  93.628  1.00  0.00           O
ATOM   2190  N   THR A 134      85.406  72.326  92.478  1.00  0.00           N
ATOM   2192  CA  THR A 134      84.706  73.406  93.158  1.00  0.00           C
ATOM   2194  CB  THR A 134      85.616  74.466  93.787  1.00  0.00           C
ATOM   2196  OG1 THR A 134      86.456  73.856  94.757  1.00  0.00           O
ATOM   2198  CG2 THR A 134      84.846  75.546  94.557  1.00  0.00           C
ATOM   2202  C   THR A 134      83.736  74.016  92.159  1.00  0.00           C
ATOM   2203  O   THR A 134      83.986  74.076  90.958  1.00  0.00           O
ATOM   2204  N   LEU A 135      82.556  74.436  92.637  1.00  0.00           N
ATOM   2206  CA  LEU A 135      81.476  74.966  91.828  1.00  0.00           C
ATOM   2208  CB  LEU A 135      80.096  74.326  92.138  1.00  0.00           C
ATOM   2211  CG  LEU A 135      79.846  72.916  91.567  1.00  0.00           C
ATOM   2213  CD1 LEU A 135      80.976  71.946  91.847  1.00  0.00           C
ATOM   2217  CD2 LEU A 135      78.556  72.356  92.148  1.00  0.00           C
ATOM   2221  C   LEU A 135      81.356  76.386  92.278  1.00  0.00           C
ATOM   2222  O   LEU A 135      81.566  76.636  93.469  1.00  0.00           O
ATOM   2223  N   LYS A 136      80.976  77.326  91.387  1.00  0.00           N
ATOM   2225  CA  LYS A 136      80.476  78.646  91.748  1.00  0.00           C
ATOM   2227  CB  LYS A 136      79.646  79.316  90.628  1.00  0.00           C
ATOM   2230  CG  LYS A 136      80.416  79.646  89.347  1.00  0.00           C
ATOM   2233  CD  LYS A 136      79.566  80.506  88.388  1.00  0.00           C
ATOM   2236  CE  LYS A 136      78.166  79.896  88.188  1.00  0.00           C
ATOM   2239  NZ  LYS A 136      77.396  80.556  87.127  1.00  0.00           N
ATOM   2243  C   LYS A 136      79.676  78.736  93.037  1.00  0.00           C
ATOM   2244  O   LYS A 136      78.776  77.926  93.298  1.00  0.00           O
ATOM   2245  N   GLU A 137      79.986  79.736  93.878  1.00  0.00           N
ATOM   2247  CA  GLU A 137      79.376  79.946  95.168  1.00  0.00           C
ATOM   2249  CB  GLU A 137      79.966  81.166  95.918  1.00  0.00           C
ATOM   2252  CG  GLU A 137      81.436  80.976  96.368  1.00  0.00           C
ATOM   2255  CD  GLU A 137      82.466  81.086  95.257  1.00  0.00           C
ATOM   2256  OE1 GLU A 137      82.116  81.516  94.118  1.00  0.00           O
ATOM   2257  OE2 GLU A 137      83.626  80.686  95.488  1.00  0.00           O
ATOM   2258  C   GLU A 137      77.876  80.126  95.037  1.00  0.00           C
ATOM   2259  O   GLU A 137      77.396  80.946  94.258  1.00  0.00           O
ATOM   2260  N   GLY A 138      77.106  79.346  95.818  1.00  0.00           N
ATOM   2262  CA  GLY A 138      75.676  79.536  95.898  1.00  0.00           C
ATOM   2265  C   GLY A 138      74.906  78.986  94.729  1.00  0.00           C
ATOM   2266  O   GLY A 138      73.766  79.366  94.487  1.00  0.00           O
ATOM   2267  N   LYS A 139      75.506  78.046  93.958  1.00  0.00           N
ATOM   2269  CA  LYS A 139      74.846  77.426  92.827  1.00  0.00           C
ATOM   2271  CB  LYS A 139      75.906  76.946  91.807  1.00  0.00           C
ATOM   2274  CG  LYS A 139      75.386  76.856  90.368  1.00  0.00           C
ATOM   2277  CD  LYS A 139      74.846  78.216  89.897  1.00  0.00           C
ATOM   2280  CE  LYS A 139      74.556  78.286  88.409  1.00  0.00           C
ATOM   2283  NZ  LYS A 139      73.706  79.456  88.097  1.00  0.00           N
ATOM   2287  C   LYS A 139      73.896  76.326  93.278  1.00  0.00           C
ATOM   2288  O   LYS A 139      72.876  76.066  92.637  1.00  0.00           O
ATOM   2289  N   GLY A 140      74.116  75.706  94.458  1.00  0.00           N
ATOM   2291  CA  GLY A 140      73.166  74.796  95.107  1.00  0.00           C
ATOM   2294  C   GLY A 140      72.746  73.626  94.277  1.00  0.00           C
ATOM   2295  O   GLY A 140      73.606  72.956  93.747  1.00  0.00           O
ATOM   2296  N   LEU A 141      71.446  73.326  94.108  1.00  0.00           N
ATOM   2298  CA  LEU A 141      71.046  72.146  93.318  1.00  0.00           C
ATOM   2300  CB  LEU A 141      69.766  71.446  93.857  1.00  0.00           C
ATOM   2303  CG  LEU A 141      69.856  70.896  95.308  1.00  0.00           C
ATOM   2305  CD1 LEU A 141      68.596  70.096  95.677  1.00  0.00           C
ATOM   2309  CD2 LEU A 141      71.056  69.966  95.488  1.00  0.00           C
ATOM   2313  C   LEU A 141      70.876  72.406  91.818  1.00  0.00           C
ATOM   2314  O   LEU A 141      70.276  71.636  91.077  1.00  0.00           O
ATOM   2315  N   LEU A 142      71.456  73.506  91.308  1.00  0.00           N
ATOM   2317  CA  LEU A 142      71.326  73.946  89.928  1.00  0.00           C
ATOM   2319  CB  LEU A 142      70.876  75.436  90.058  1.00  0.00           C
ATOM   2322  CG  LEU A 142      70.236  76.186  88.848  1.00  0.00           C
ATOM   2324  CD1 LEU A 142      71.246  77.086  88.128  1.00  0.00           C
ATOM   2328  CD2 LEU A 142      69.466  75.246  87.917  1.00  0.00           C
ATOM   2332  C   LEU A 142      72.596  73.816  89.039  1.00  0.00           C
ATOM   2333  O   LEU A 142      72.556  74.306  87.917  1.00  0.00           O
ATOM   2334  N   PRO A 143      73.766  73.236  89.347  1.00  0.00           N
ATOM   2335  CD  PRO A 143      74.056  72.336  90.457  1.00  0.00           C
ATOM   2338  CA  PRO A 143      74.986  73.616  88.638  1.00  0.00           C
ATOM   2340  CB  PRO A 143      76.076  73.246  89.659  1.00  0.00           C
ATOM   2343  CG  PRO A 143      75.526  71.966  90.277  1.00  0.00           C
ATOM   2346  C   PRO A 143      75.226  72.836  87.369  1.00  0.00           C
ATOM   2347  O   PRO A 143      74.666  71.766  87.138  1.00  0.00           O
ATOM   2348  N   THR A 144      76.076  73.366  86.488  1.00  0.00           N
ATOM   2350  CA  THR A 144      76.466  72.726  85.247  1.00  0.00           C
ATOM   2352  CB  THR A 144      75.906  73.436  84.018  1.00  0.00           C
ATOM   2354  OG1 THR A 144      76.616  74.636  83.708  1.00  0.00           O
ATOM   2356  CG2 THR A 144      74.436  73.796  84.248  1.00  0.00           C
ATOM   2360  C   THR A 144      77.986  72.666  85.149  1.00  0.00           C
ATOM   2361  O   THR A 144      78.706  73.246  85.958  1.00  0.00           O
ATOM   2362  N   ALA A 145      78.536  71.996  84.118  1.00  0.00           N
ATOM   2364  CA  ALA A 145      79.966  71.956  83.848  1.00  0.00           C
ATOM   2366  CB  ALA A 145      80.186  71.026  82.628  1.00  0.00           C
ATOM   2370  C   ALA A 145      80.636  73.336  83.658  1.00  0.00           C
ATOM   2371  O   ALA A 145      81.806  73.556  83.958  1.00  0.00           O
ATOM   2372  N   LEU A 146      79.856  74.336  83.188  1.00  0.00           N
ATOM   2374  CA  LEU A 146      80.266  75.726  83.048  1.00  0.00           C
ATOM   2376  CB  LEU A 146      79.176  76.536  82.318  1.00  0.00           C
ATOM   2379  CG  LEU A 146      78.846  76.116  80.868  1.00  0.00           C
ATOM   2381  CD1 LEU A 146      78.056  74.806  80.728  1.00  0.00           C
ATOM   2385  CD2 LEU A 146      77.996  77.226  80.257  1.00  0.00           C
ATOM   2389  C   LEU A 146      80.526  76.416  84.388  1.00  0.00           C
ATOM   2390  O   LEU A 146      81.296  77.366  84.497  1.00  0.00           O
ATOM   2391  N   ASP A 147      79.846  75.916  85.428  1.00  0.00           N
ATOM   2393  CA  ASP A 147      79.816  76.466  86.758  1.00  0.00           C
ATOM   2395  CB  ASP A 147      78.436  76.166  87.408  1.00  0.00           C
ATOM   2398  CG  ASP A 147      77.246  76.686  86.628  1.00  0.00           C
ATOM   2399  OD1 ASP A 147      77.346  77.716  85.898  1.00  0.00           O
ATOM   2400  OD2 ASP A 147      76.136  76.176  86.917  1.00  0.00           O
ATOM   2401  C   ASP A 147      80.896  75.806  87.618  1.00  0.00           C
ATOM   2402  O   ASP A 147      81.066  76.156  88.787  1.00  0.00           O
ATOM   2403  N   ILE A 148      81.696  74.856  87.057  1.00  0.00           N
ATOM   2405  CA  ILE A 148      82.906  74.406  87.728  1.00  0.00           C
ATOM   2407  CB  ILE A 148      83.506  73.116  87.168  1.00  0.00           C
ATOM   2409  CG2 ILE A 148      84.786  72.756  87.948  1.00  0.00           C
ATOM   2413  CG1 ILE A 148      82.466  71.966  87.268  1.00  0.00           C
ATOM   2416  CD  ILE A 148      82.916  70.666  86.588  1.00  0.00           C
ATOM   2420  C   ILE A 148      83.956  75.516  87.747  1.00  0.00           C
ATOM   2421  O   ILE A 148      84.416  75.986  86.717  1.00  0.00           O
ATOM   2422  N   THR A 149      84.326  75.976  88.948  1.00  0.00           N
ATOM   2424  CA  THR A 149      85.276  77.046  89.128  1.00  0.00           C
ATOM   2426  CB  THR A 149      84.956  77.906  90.338  1.00  0.00           C
ATOM   2428  OG1 THR A 149      84.656  77.146  91.497  1.00  0.00           O
ATOM   2430  CG2 THR A 149      83.706  78.726  89.978  1.00  0.00           C
ATOM   2434  C   THR A 149      86.676  76.526  89.217  1.00  0.00           C
ATOM   2435  O   THR A 149      87.566  77.036  88.538  1.00  0.00           O
ATOM   2436  N   ASP A 150      86.906  75.476  90.009  1.00  0.00           N
ATOM   2438  CA  ASP A 150      88.226  74.926  90.158  1.00  0.00           C
ATOM   2440  CB  ASP A 150      88.796  75.246  91.567  1.00  0.00           C
ATOM   2443  CG  ASP A 150      90.296  75.026  91.618  1.00  0.00           C
ATOM   2444  OD1 ASP A 150      90.876  74.476  90.658  1.00  0.00           O
ATOM   2445  OD2 ASP A 150      90.896  75.366  92.677  1.00  0.00           O
ATOM   2446  C   ASP A 150      88.156  73.456  89.838  1.00  0.00           C
ATOM   2447  O   ASP A 150      87.286  72.726  90.327  1.00  0.00           O
ATOM   2448  N   ASN A 151      89.076  72.976  88.988  1.00  0.00           N
ATOM   2450  CA  ASN A 151      89.216  71.576  88.708  1.00  0.00           C
ATOM   2452  CB  ASN A 151      88.436  71.126  87.439  1.00  0.00           C
ATOM   2455  CG  ASN A 151      88.786  71.756  86.088  1.00  0.00           C
ATOM   2456  OD1 ASN A 151      88.956  70.986  85.149  1.00  0.00           O
ATOM   2457  ND2 ASN A 151      88.836  73.096  85.969  1.00  0.00           N
ATOM   2460  C   ASN A 151      90.686  71.156  88.678  1.00  0.00           C
ATOM   2461  O   ASN A 151      91.326  71.236  87.637  1.00  0.00           O
ATOM   2462  N   PRO A 152      91.246  70.646  89.788  1.00  0.00           N
ATOM   2463  CD  PRO A 152      90.486  70.166  90.948  1.00  0.00           C
ATOM   2466  CA  PRO A 152      92.696  70.636  90.058  1.00  0.00           C
ATOM   2468  CB  PRO A 152      92.766  70.326  91.567  1.00  0.00           C
ATOM   2471  CG  PRO A 152      91.516  69.486  91.828  1.00  0.00           C
ATOM   2474  C   PRO A 152      93.426  69.556  89.287  1.00  0.00           C
ATOM   2475  O   PRO A 152      94.656  69.496  89.277  1.00  0.00           O
ATOM   2476  N   ARG A 153      92.626  68.636  88.778  1.00  0.00           N
ATOM   2478  CA  ARG A 153      92.976  67.366  88.218  1.00  0.00           C
ATOM   2480  CB  ARG A 153      92.196  66.296  89.027  1.00  0.00           C
ATOM   2483  CG  ARG A 153      90.686  66.606  89.137  1.00  0.00           C
ATOM   2486  CD  ARG A 153      89.886  65.686  90.058  1.00  0.00           C
ATOM   2489  NE  ARG A 153      90.216  66.046  91.478  1.00  0.00           N
ATOM   2491  CZ  ARG A 153      90.266  65.176  92.478  1.00  0.00           C
ATOM   2492  NH1 ARG A 153      90.086  63.896  92.288  1.00  0.00           N
ATOM   2495  NH2 ARG A 153      90.456  65.596  93.698  1.00  0.00           N
ATOM   2498  C   ARG A 153      92.526  67.336  86.787  1.00  0.00           C
ATOM   2499  O   ARG A 153      92.616  66.316  86.107  1.00  0.00           O
ATOM   2500  N   HIS A 154      92.026  68.476  86.268  1.00  0.00           N
ATOM   2502  CA  HIS A 154      91.506  68.636  84.918  1.00  0.00           C
ATOM   2504  CB  HIS A 154      92.686  68.756  83.908  1.00  0.00           C
ATOM   2507  ND1 HIS A 154      93.616  71.076  83.878  1.00  0.00           N
ATOM   2508  CG  HIS A 154      93.706  69.766  84.328  1.00  0.00           C
ATOM   2509  CE1 HIS A 154      94.646  71.696  84.417  1.00  0.00           C
ATOM   2511  NE2 HIS A 154      95.396  70.866  85.177  1.00  0.00           N
ATOM   2513  CD2 HIS A 154      94.806  69.616  85.118  1.00  0.00           C
ATOM   2515  C   HIS A 154      90.536  67.566  84.408  1.00  0.00           C
ATOM   2516  O   HIS A 154      90.676  67.116  83.278  1.00  0.00           O
ATOM   2517  N   LEU A 155      89.526  67.096  85.198  1.00  0.00           N
ATOM   2519  CA  LEU A 155      88.566  66.106  84.688  1.00  0.00           C
ATOM   2521  CB  LEU A 155      87.456  65.636  85.677  1.00  0.00           C
ATOM   2524  CG  LEU A 155      87.906  64.976  86.997  1.00  0.00           C
ATOM   2526  CD1 LEU A 155      86.726  64.796  87.967  1.00  0.00           C
ATOM   2530  CD2 LEU A 155      88.686  63.686  86.777  1.00  0.00           C
ATOM   2534  C   LEU A 155      87.826  66.636  83.479  1.00  0.00           C
ATOM   2535  O   LEU A 155      87.246  67.726  83.529  1.00  0.00           O
ATOM   2536  N   GLN A 156      87.766  65.836  82.408  1.00  0.00           N
ATOM   2538  CA  GLN A 156      86.886  66.126  81.309  1.00  0.00           C
ATOM   2540  CB  GLN A 156      87.456  65.506  80.009  1.00  0.00           C
ATOM   2543  CG  GLN A 156      86.776  65.936  78.718  1.00  0.00           C
ATOM   2546  CD  GLN A 156      87.346  65.166  77.518  1.00  0.00           C
ATOM   2547  OE1 GLN A 156      88.396  64.506  77.497  1.00  0.00           O
ATOM   2548  NE2 GLN A 156      86.566  65.236  76.418  1.00  0.00           N
ATOM   2551  C   GLN A 156      85.556  65.526  81.678  1.00  0.00           C
ATOM   2552  O   GLN A 156      85.396  64.316  81.838  1.00  0.00           O
ATOM   2553  N   ILE A 157      84.526  66.346  81.888  1.00  0.00           N
ATOM   2555  CA  ILE A 157      83.216  65.806  82.178  1.00  0.00           C
ATOM   2557  CB  ILE A 157      82.366  66.756  83.018  1.00  0.00           C
ATOM   2559  CG2 ILE A 157      81.076  66.006  83.358  1.00  0.00           C
ATOM   2563  CG1 ILE A 157      83.116  67.246  84.287  1.00  0.00           C
ATOM   2566  CD  ILE A 157      83.496  66.136  85.289  1.00  0.00           C
ATOM   2570  C   ILE A 157      82.476  65.336  80.918  1.00  0.00           C
ATOM   2571  O   ILE A 157      82.156  66.126  80.028  1.00  0.00           O
ATOM   2572  N   MET A 158      82.176  64.036  80.778  1.00  0.00           N
ATOM   2574  CA  MET A 158      81.426  63.556  79.628  1.00  0.00           C
ATOM   2576  CB  MET A 158      81.856  62.126  79.208  1.00  0.00           C
ATOM   2579  CG  MET A 158      81.316  61.666  77.838  1.00  0.00           C
ATOM   2582  SD  MET A 158      82.056  62.446  76.368  1.00  0.00           S
ATOM   2583  CE  MET A 158      83.646  61.566  76.468  1.00  0.00           C
ATOM   2587  C   MET A 158      79.946  63.546  79.968  1.00  0.00           C
ATOM   2588  O   MET A 158      79.516  62.856  80.898  1.00  0.00           O
ATOM   2589  N   GLU A 159      79.146  64.316  79.208  1.00  0.00           N
ATOM   2591  CA  GLU A 159      77.716  64.156  79.128  1.00  0.00           C
ATOM   2593  CB  GLU A 159      77.096  65.356  78.348  1.00  0.00           C
ATOM   2596  CG  GLU A 159      77.666  65.646  76.927  1.00  0.00           C
ATOM   2599  CD  GLU A 159      76.786  65.246  75.738  1.00  0.00           C
ATOM   2600  OE1 GLU A 159      75.536  65.286  75.868  1.00  0.00           O
ATOM   2601  OE2 GLU A 159      77.366  65.036  74.638  1.00  0.00           O
ATOM   2602  C   GLU A 159      77.346  62.796  78.549  1.00  0.00           C
ATOM   2603  O   GLU A 159      77.646  62.486  77.398  1.00  0.00           O
ATOM   2604  N   LEU A 160      76.726  61.906  79.357  1.00  0.00           N
ATOM   2606  CA  LEU A 160      76.256  60.626  78.868  1.00  0.00           C
ATOM   2608  CB  LEU A 160      77.186  59.446  79.228  1.00  0.00           C
ATOM   2611  CG  LEU A 160      78.596  59.566  78.628  1.00  0.00           C
ATOM   2613  CD1 LEU A 160      79.516  58.506  79.228  1.00  0.00           C
ATOM   2617  CD2 LEU A 160      78.616  59.456  77.098  1.00  0.00           C
ATOM   2621  C   LEU A 160      74.876  60.326  79.399  1.00  0.00           C
ATOM   2622  O   LEU A 160      74.506  60.636  80.537  1.00  0.00           O
ATOM   2623  N   GLU A 161      74.026  59.736  78.538  1.00  0.00           N
ATOM   2625  CA  GLU A 161      72.616  59.576  78.828  1.00  0.00           C
ATOM   2627  CB  GLU A 161      71.846  59.176  77.559  1.00  0.00           C
ATOM   2630  CG  GLU A 161      70.316  59.166  77.777  1.00  0.00           C
ATOM   2633  CD  GLU A 161      69.516  59.676  76.608  1.00  0.00           C
ATOM   2634  OE1 GLU A 161      70.006  59.766  75.458  1.00  0.00           O
ATOM   2635  OE2 GLU A 161      68.336  60.056  76.868  1.00  0.00           O
ATOM   2636  C   GLU A 161      72.316  58.636  79.989  1.00  0.00           C
ATOM   2637  O   GLU A 161      73.016  57.656  80.208  1.00  0.00           O
ATOM   2638  N   GLY A 162      71.236  58.856  80.778  1.00  0.00           N
ATOM   2640  CA  GLY A 162      70.896  58.026  81.938  1.00  0.00           C
ATOM   2643  C   GLY A 162      70.766  56.536  81.707  1.00  0.00           C
ATOM   2644  O   GLY A 162      71.076  55.726  82.579  1.00  0.00           O
ATOM   2645  N   ALA A 163      70.316  56.156  80.498  1.00  0.00           N
ATOM   2647  CA  ALA A 163      70.296  54.766  80.059  1.00  0.00           C
ATOM   2649  CB  ALA A 163      69.296  54.666  78.898  1.00  0.00           C
ATOM   2653  C   ALA A 163      71.646  54.236  79.577  1.00  0.00           C
ATOM   2654  O   ALA A 163      71.876  53.026  79.488  1.00  0.00           O
ATOM   2655  N   GLN A 164      72.596  55.126  79.268  1.00  0.00           N
ATOM   2657  CA  GLN A 164      73.946  54.776  78.887  1.00  0.00           C
ATOM   2659  CB  GLN A 164      74.506  55.826  77.928  1.00  0.00           C
ATOM   2662  CG  GLN A 164      73.756  55.966  76.598  1.00  0.00           C
ATOM   2665  CD  GLN A 164      74.256  57.236  75.918  1.00  0.00           C
ATOM   2666  OE1 GLN A 164      75.056  57.996  76.488  1.00  0.00           O
ATOM   2667  NE2 GLN A 164      73.786  57.506  74.688  1.00  0.00           N
ATOM   2670  C   GLN A 164      74.906  54.756  80.059  1.00  0.00           C
ATOM   2671  O   GLN A 164      75.916  54.056  80.059  1.00  0.00           O
ATOM   2672  N   LEU A 165      74.606  55.476  81.147  1.00  0.00           N
ATOM   2674  CA  LEU A 165      75.456  55.536  82.318  1.00  0.00           C
ATOM   2676  CB  LEU A 165      74.826  56.416  83.438  1.00  0.00           C
ATOM   2679  CG  LEU A 165      74.646  57.916  83.177  1.00  0.00           C
ATOM   2681  CD1 LEU A 165      73.936  58.566  84.378  1.00  0.00           C
ATOM   2685  CD2 LEU A 165      75.936  58.676  82.868  1.00  0.00           C
ATOM   2689  C   LEU A 165      75.926  54.206  82.938  1.00  0.00           C
ATOM   2690  O   LEU A 165      77.046  54.206  83.458  1.00  0.00           O
ATOM   2691  N   PRO A 166      75.236  53.046  82.967  1.00  0.00           N
ATOM   2692  CD  PRO A 166      73.816  52.826  82.618  1.00  0.00           C
ATOM   2695  CA  PRO A 166      75.836  51.826  83.507  1.00  0.00           C
ATOM   2697  CB  PRO A 166      74.646  50.896  83.778  1.00  0.00           C
ATOM   2700  CG  PRO A 166      73.576  51.326  82.768  1.00  0.00           C
ATOM   2703  C   PRO A 166      76.876  51.236  82.559  1.00  0.00           C
ATOM   2704  O   PRO A 166      77.926  50.846  83.048  1.00  0.00           O
ATOM   2705  N   ARG A 167      76.626  51.156  81.228  1.00  0.00           N
ATOM   2707  CA  ARG A 167      77.516  50.526  80.257  1.00  0.00           C
ATOM   2709  CB  ARG A 167      76.886  50.436  78.838  1.00  0.00           C
ATOM   2712  CG  ARG A 167      76.626  51.776  78.128  1.00  0.00           C
ATOM   2715  CD  ARG A 167      76.306  51.706  76.628  1.00  0.00           C
ATOM   2718  NE  ARG A 167      74.896  51.236  76.538  1.00  0.00           N
ATOM   2720  CZ  ARG A 167      74.016  51.666  75.649  1.00  0.00           C
ATOM   2721  NH1 ARG A 167      74.296  52.366  74.577  1.00  0.00           N
ATOM   2724  NH2 ARG A 167      72.756  51.416  75.878  1.00  0.00           N
ATOM   2727  C   ARG A 167      78.886  51.206  80.199  1.00  0.00           C
ATOM   2728  O   ARG A 167      79.916  50.586  79.938  1.00  0.00           O
ATOM   2729  N   VAL A 168      78.916  52.526  80.478  1.00  0.00           N
ATOM   2731  CA  VAL A 168      80.086  53.376  80.568  1.00  0.00           C
ATOM   2733  CB  VAL A 168      79.646  54.786  80.848  1.00  0.00           C
ATOM   2735  CG1 VAL A 168      80.846  55.736  81.058  1.00  0.00           C
ATOM   2739  CG2 VAL A 168      78.846  55.266  79.648  1.00  0.00           C
ATOM   2743  C   VAL A 168      81.026  52.946  81.667  1.00  0.00           C
ATOM   2744  O   VAL A 168      82.236  53.136  81.588  1.00  0.00           O
ATOM   2745  N   LEU A 169      80.496  52.296  82.728  1.00  0.00           N
ATOM   2747  CA  LEU A 169      81.316  51.726  83.778  1.00  0.00           C
ATOM   2749  CB  LEU A 169      80.446  51.206  84.939  1.00  0.00           C
ATOM   2752  CG  LEU A 169      81.036  51.486  86.338  1.00  0.00           C
ATOM   2754  CD1 LEU A 169      80.176  50.866  87.428  1.00  0.00           C
ATOM   2758  CD2 LEU A 169      82.446  50.916  86.548  1.00  0.00           C
ATOM   2762  C   LEU A 169      82.296  50.676  83.228  1.00  0.00           C
ATOM   2763  O   LEU A 169      83.436  50.546  83.689  1.00  0.00           O
ATOM   2764  N   ASP A 170      81.936  49.966  82.148  1.00  0.00           N
ATOM   2766  CA  ASP A 170      82.866  49.096  81.449  1.00  0.00           C
ATOM   2768  CB  ASP A 170      82.106  47.806  81.029  1.00  0.00           C
ATOM   2771  CG  ASP A 170      81.986  46.846  82.198  1.00  0.00           C
ATOM   2772  OD1 ASP A 170      82.906  46.816  83.057  1.00  0.00           O
ATOM   2773  OD2 ASP A 170      81.046  46.016  82.159  1.00  0.00           O
ATOM   2774  C   ASP A 170      83.586  49.726  80.247  1.00  0.00           C
ATOM   2775  O   ASP A 170      84.376  49.046  79.589  1.00  0.00           O
ATOM   2776  N   ASP A 171      83.426  51.046  79.948  1.00  0.00           N
ATOM   2778  CA  ASP A 171      84.306  51.776  79.027  1.00  0.00           C
ATOM   2780  CB  ASP A 171      83.696  53.156  78.577  1.00  0.00           C
ATOM   2783  CG  ASP A 171      84.646  54.146  77.888  1.00  0.00           C
ATOM   2784  OD1 ASP A 171      85.626  53.706  77.229  1.00  0.00           O
ATOM   2785  OD2 ASP A 171      84.406  55.376  77.998  1.00  0.00           O
ATOM   2786  C   ASP A 171      85.746  51.856  79.598  1.00  0.00           C
ATOM   2787  O   ASP A 171      85.916  52.126  80.798  1.00  0.00           O
ATOM   2788  N   PRO A 172      86.826  51.606  78.868  1.00  0.00           N
ATOM   2789  CD  PRO A 172      86.796  50.736  77.688  1.00  0.00           C
ATOM   2792  CA  PRO A 172      88.176  51.736  79.399  1.00  0.00           C
ATOM   2794  CB  PRO A 172      89.056  51.036  78.348  1.00  0.00           C
ATOM   2797  CG  PRO A 172      88.126  50.006  77.738  1.00  0.00           C
ATOM   2800  C   PRO A 172      88.636  53.166  79.607  1.00  0.00           C
ATOM   2801  O   PRO A 172      89.406  53.386  80.548  1.00  0.00           O
ATOM   2802  N   LYS A 173      88.236  54.086  78.698  1.00  0.00           N
ATOM   2804  CA  LYS A 173      88.716  55.456  78.658  1.00  0.00           C
ATOM   2806  CB  LYS A 173      88.166  56.166  77.387  1.00  0.00           C
ATOM   2809  CG  LYS A 173      88.316  57.706  77.408  1.00  0.00           C
ATOM   2812  CD  LYS A 173      87.916  58.366  76.099  1.00  0.00           C
ATOM   2815  CE  LYS A 173      87.846  59.896  76.239  1.00  0.00           C
ATOM   2818  NZ  LYS A 173      87.726  60.486  74.898  1.00  0.00           N
ATOM   2822  C   LYS A 173      88.356  56.296  79.868  1.00  0.00           C
ATOM   2823  O   LYS A 173      89.186  56.886  80.557  1.00  0.00           O
ATOM   2824  N   VAL A 174      87.056  56.346  80.177  1.00  0.00           N
ATOM   2826  CA  VAL A 174      86.496  57.046  81.309  1.00  0.00           C
ATOM   2828  CB  VAL A 174      84.976  57.006  81.158  1.00  0.00           C
ATOM   2830  CG1 VAL A 174      84.496  55.556  81.338  1.00  0.00           C
ATOM   2834  CG2 VAL A 174      84.226  58.026  82.028  1.00  0.00           C
ATOM   2838  C   VAL A 174      87.016  56.526  82.649  1.00  0.00           C
ATOM   2839  O   VAL A 174      87.346  55.356  82.817  1.00  0.00           O
ATOM   2840  N   ASP A 175      87.096  57.386  83.689  1.00  0.00           N
ATOM   2842  CA  ASP A 175      87.286  56.986  85.088  1.00  0.00           C
ATOM   2844  CB  ASP A 175      88.346  57.826  85.807  1.00  0.00           C
ATOM   2847  CG  ASP A 175      89.226  56.946  86.698  1.00  0.00           C
ATOM   2848  OD1 ASP A 175      88.916  55.736  86.868  1.00  0.00           O
ATOM   2849  OD2 ASP A 175      90.296  57.456  87.108  1.00  0.00           O
ATOM   2850  C   ASP A 175      85.946  56.886  85.769  1.00  0.00           C
ATOM   2851  O   ASP A 175      85.726  57.106  86.968  1.00  0.00           O
ATOM   2852  N   VAL A 176      85.036  56.426  84.908  1.00  0.00           N
ATOM   2854  CA  VAL A 176      83.666  56.046  85.107  1.00  0.00           C
ATOM   2856  CB  VAL A 176      83.546  54.576  85.428  1.00  0.00           C
ATOM   2858  CG1 VAL A 176      84.096  53.786  84.238  1.00  0.00           C
ATOM   2862  CG2 VAL A 176      84.416  54.206  86.637  1.00  0.00           C
ATOM   2866  C   VAL A 176      82.836  57.036  85.888  1.00  0.00           C
ATOM   2867  O   VAL A 176      82.966  58.246  85.728  1.00  0.00           O
ATOM   2868  N   ALA A 177      81.806  56.556  86.577  1.00  0.00           N
ATOM   2870  CA  ALA A 177      80.526  57.126  86.278  1.00  0.00           C
ATOM   2872  CB  ALA A 177      79.826  56.266  85.219  1.00  0.00           C
ATOM   2876  C   ALA A 177      79.636  57.206  87.478  1.00  0.00           C
ATOM   2877  O   ALA A 177      79.656  56.366  88.368  1.00  0.00           O
ATOM   2878  N   ILE A 178      78.786  58.246  87.467  1.00  0.00           N
ATOM   2880  CA  ILE A 178      77.646  58.346  88.328  1.00  0.00           C
ATOM   2882  CB  ILE A 178      77.296  59.816  88.577  1.00  0.00           C
ATOM   2884  CG2 ILE A 178      75.976  59.986  89.357  1.00  0.00           C
ATOM   2888  CG1 ILE A 178      78.486  60.486  89.318  1.00  0.00           C
ATOM   2891  CD  ILE A 178      78.426  62.006  89.378  1.00  0.00           C
ATOM   2895  C   ILE A 178      76.506  57.506  87.757  1.00  0.00           C
ATOM   2896  O   ILE A 178      76.326  57.426  86.539  1.00  0.00           O
ATOM   2897  N   ILE A 179      75.726  56.846  88.638  1.00  0.00           N
ATOM   2899  CA  ILE A 179      74.566  56.056  88.258  1.00  0.00           C
ATOM   2901  CB  ILE A 179      74.916  54.646  87.768  1.00  0.00           C
ATOM   2903  CG2 ILE A 179      75.316  53.716  88.918  1.00  0.00           C
ATOM   2907  CG1 ILE A 179      73.796  53.926  87.008  1.00  0.00           C
ATOM   2910  CD  ILE A 179      73.376  54.626  85.737  1.00  0.00           C
ATOM   2914  C   ILE A 179      73.606  56.016  89.438  1.00  0.00           C
ATOM   2915  O   ILE A 179      73.946  56.396  90.568  1.00  0.00           O
ATOM   2916  N   SER A 180      72.346  55.616  89.207  1.00  0.00           N
ATOM   2918  CA  SER A 180      71.306  55.476  90.219  1.00  0.00           C
ATOM   2920  CB  SER A 180      69.956  56.006  89.668  1.00  0.00           C
ATOM   2923  OG  SER A 180      69.126  56.426  90.737  1.00  0.00           O
ATOM   2925  C   SER A 180      71.096  54.006  90.537  1.00  0.00           C
ATOM   2926  O   SER A 180      71.466  53.146  89.748  1.00  0.00           O
ATOM   2927  N   THR A 181      70.466  53.666  91.688  1.00  0.00           N
ATOM   2929  CA  THR A 181      70.346  52.286  92.178  1.00  0.00           C
ATOM   2931  CB  THR A 181      69.566  52.146  93.498  1.00  0.00           C
ATOM   2933  OG1 THR A 181      69.816  53.196  94.408  1.00  0.00           O
ATOM   2935  CG2 THR A 181      69.936  50.836  94.217  1.00  0.00           C
ATOM   2939  C   THR A 181      69.696  51.316  91.189  1.00  0.00           C
ATOM   2940  O   THR A 181      70.096  50.166  91.049  1.00  0.00           O
ATOM   2941  N   THR A 182      68.666  51.736  90.428  1.00  0.00           N
ATOM   2943  CA  THR A 182      67.986  50.886  89.447  1.00  0.00           C
ATOM   2945  CB  THR A 182      66.746  51.546  88.868  1.00  0.00           C
ATOM   2947  OG1 THR A 182      65.936  50.596  88.188  1.00  0.00           O
ATOM   2949  CG2 THR A 182      67.076  52.696  87.917  1.00  0.00           C
ATOM   2953  C   THR A 182      68.876  50.326  88.328  1.00  0.00           C
ATOM   2954  O   THR A 182      68.626  49.276  87.738  1.00  0.00           O
ATOM   2955  N   TYR A 183      69.986  51.006  87.998  1.00  0.00           N
ATOM   2957  CA  TYR A 183      70.756  50.666  86.798  1.00  0.00           C
ATOM   2959  CB  TYR A 183      71.196  51.956  86.088  1.00  0.00           C
ATOM   2962  CG  TYR A 183      70.096  52.926  85.747  1.00  0.00           C
ATOM   2963  CD1 TYR A 183      69.296  52.716  84.618  1.00  0.00           C
ATOM   2965  CE1 TYR A 183      68.386  53.696  84.198  1.00  0.00           C
ATOM   2967  CZ  TYR A 183      68.306  54.926  84.869  1.00  0.00           C
ATOM   2968  OH  TYR A 183      67.466  55.946  84.368  1.00  0.00           O
ATOM   2970  CD2 TYR A 183      69.976  54.146  86.448  1.00  0.00           C
ATOM   2972  CE2 TYR A 183      69.096  55.146  86.007  1.00  0.00           C
ATOM   2974  C   TYR A 183      72.046  49.906  87.108  1.00  0.00           C
ATOM   2975  O   TYR A 183      72.836  49.616  86.217  1.00  0.00           O
ATOM   2976  N   ILE A 184      72.316  49.596  88.388  1.00  0.00           N
ATOM   2978  CA  ILE A 184      73.546  48.936  88.787  1.00  0.00           C
ATOM   2980  CB  ILE A 184      73.816  49.136  90.277  1.00  0.00           C
ATOM   2982  CG2 ILE A 184      73.946  50.656  90.527  1.00  0.00           C
ATOM   2986  CG1 ILE A 184      72.756  48.416  91.158  1.00  0.00           C
ATOM   2989  CD  ILE A 184      72.726  48.916  92.598  1.00  0.00           C
ATOM   2993  C   ILE A 184      73.516  47.446  88.528  1.00  0.00           C
ATOM   2994  O   ILE A 184      74.546  46.786  88.538  1.00  0.00           O
ATOM   2995  N   GLN A 185      72.316  46.876  88.328  1.00  0.00           N
ATOM   2997  CA  GLN A 185      72.086  45.446  88.247  1.00  0.00           C
ATOM   2999  CB  GLN A 185      70.556  45.186  88.148  1.00  0.00           C
ATOM   3002  CG  GLN A 185      70.166  43.706  87.917  1.00  0.00           C
ATOM   3005  CD  GLN A 185      68.656  43.426  87.848  1.00  0.00           C
ATOM   3006  OE1 GLN A 185      68.266  42.276  88.037  1.00  0.00           O
ATOM   3007  NE2 GLN A 185      67.806  44.436  87.558  1.00  0.00           N
ATOM   3010  C   GLN A 185      72.836  44.716  87.138  1.00  0.00           C
ATOM   3011  O   GLN A 185      73.456  43.686  87.388  1.00  0.00           O
ATOM   3012  N   GLN A 186      72.846  45.236  85.898  1.00  0.00           N
ATOM   3014  CA  GLN A 186      73.586  44.646  84.799  1.00  0.00           C
ATOM   3016  CB  GLN A 186      73.186  45.316  83.467  1.00  0.00           C
ATOM   3019  CG  GLN A 186      71.736  45.006  83.018  1.00  0.00           C
ATOM   3022  CD  GLN A 186      71.256  45.886  81.847  1.00  0.00           C
ATOM   3023  OE1 GLN A 186      70.056  46.046  81.618  1.00  0.00           O
ATOM   3024  NE2 GLN A 186      72.186  46.506  81.098  1.00  0.00           N
ATOM   3027  C   GLN A 186      75.086  44.786  84.958  1.00  0.00           C
ATOM   3028  O   GLN A 186      75.876  43.966  84.487  1.00  0.00           O
ATOM   3029  N   THR A 187      75.516  45.836  85.677  1.00  0.00           N
ATOM   3031  CA  THR A 187      76.906  46.086  86.018  1.00  0.00           C
ATOM   3033  CB  THR A 187      77.106  47.506  86.548  1.00  0.00           C
ATOM   3035  OG1 THR A 187      76.386  48.436  85.769  1.00  0.00           O
ATOM   3037  CG2 THR A 187      78.586  47.886  86.448  1.00  0.00           C
ATOM   3041  C   THR A 187      77.366  45.146  87.108  1.00  0.00           C
ATOM   3042  O   THR A 187      78.556  44.916  87.338  1.00  0.00           O
ATOM   3043  N   GLY A 188      76.396  44.536  87.817  1.00  0.00           N
ATOM   3045  CA  GLY A 188      76.626  43.536  88.848  1.00  0.00           C
ATOM   3048  C   GLY A 188      76.966  44.136  90.188  1.00  0.00           C
ATOM   3049  O   GLY A 188      77.646  43.506  90.988  1.00  0.00           O
ATOM   3050  N   LEU A 189      76.496  45.366  90.467  1.00  0.00           N
ATOM   3052  CA  LEU A 189      76.926  46.126  91.628  1.00  0.00           C
ATOM   3054  CB  LEU A 189      77.636  47.446  91.228  1.00  0.00           C
ATOM   3057  CG  LEU A 189      78.836  47.316  90.268  1.00  0.00           C
ATOM   3059  CD1 LEU A 189      79.336  48.716  89.908  1.00  0.00           C
ATOM   3063  CD2 LEU A 189      79.996  46.506  90.839  1.00  0.00           C
ATOM   3067  C   LEU A 189      75.786  46.416  92.607  1.00  0.00           C
ATOM   3068  O   LEU A 189      74.686  45.876  92.558  1.00  0.00           O
ATOM   3069  N   SER A 190      76.086  47.286  93.598  1.00  0.00           N
ATOM   3071  CA  SER A 190      75.316  47.556  94.788  1.00  0.00           C
ATOM   3073  CB  SER A 190      75.766  46.596  95.938  1.00  0.00           C
ATOM   3076  OG  SER A 190      75.006  46.766  97.127  1.00  0.00           O
ATOM   3078  C   SER A 190      75.736  48.946  95.228  1.00  0.00           C
ATOM   3079  O   SER A 190      76.886  49.256  94.948  1.00  0.00           O
ATOM   3080  N   PRO A 191      74.976  49.776  95.969  1.00  0.00           N
ATOM   3081  CD  PRO A 191      73.516  49.706  96.077  1.00  0.00           C
ATOM   3084  CA  PRO A 191      75.496  51.026  96.539  1.00  0.00           C
ATOM   3086  CB  PRO A 191      74.266  51.696  97.168  1.00  0.00           C
ATOM   3089  CG  PRO A 191      73.086  51.146  96.357  1.00  0.00           C
ATOM   3092  C   PRO A 191      76.596  50.836  97.568  1.00  0.00           C
ATOM   3093  O   PRO A 191      77.136  51.796  98.128  1.00  0.00           O
ATOM   3094  N   VAL A 192      77.006  49.576  97.838  1.00  0.00           N
ATOM   3096  CA  VAL A 192      78.156  49.216  98.628  1.00  0.00           C
ATOM   3098  CB  VAL A 192      78.076  47.766  99.128  1.00  0.00           C
ATOM   3100  CG1 VAL A 192      79.306  47.386  99.978  1.00  0.00           C
ATOM   3104  CG2 VAL A 192      76.796  47.596  99.978  1.00  0.00           C
ATOM   3108  C   VAL A 192      79.466  49.466  97.878  1.00  0.00           C
ATOM   3109  O   VAL A 192      80.506  49.716  98.469  1.00  0.00           O
ATOM   3110  N   HIS A 193      79.446  49.456  96.527  1.00  0.00           N
ATOM   3112  CA  HIS A 193      80.656  49.606  95.737  1.00  0.00           C
ATOM   3114  CB  HIS A 193      80.536  49.026  94.318  1.00  0.00           C
ATOM   3117  ND1 HIS A 193      81.496  46.736  94.228  1.00  0.00           N
ATOM   3118  CG  HIS A 193      80.416  47.556  94.427  1.00  0.00           C
ATOM   3119  CE1 HIS A 193      81.026  45.516  94.378  1.00  0.00           C
ATOM   3121  NE2 HIS A 193      79.706  45.526  94.678  1.00  0.00           N
ATOM   3123  CD2 HIS A 193      79.306  46.836  94.698  1.00  0.00           C
ATOM   3125  C   HIS A 193      81.116  51.016  95.557  1.00  0.00           C
ATOM   3126  O   HIS A 193      82.236  51.246  95.098  1.00  0.00           O
ATOM   3127  N   ASP A 194      80.266  51.986  95.898  1.00  0.00           N
ATOM   3129  CA  ASP A 194      80.496  53.396  95.688  1.00  0.00           C
ATOM   3131  CB  ASP A 194      79.246  54.166  96.198  1.00  0.00           C
ATOM   3134  CG  ASP A 194      78.116  53.756  95.289  1.00  0.00           C
ATOM   3135  OD1 ASP A 194      78.426  53.666  94.088  1.00  0.00           O
ATOM   3136  OD2 ASP A 194      76.946  53.606  95.718  1.00  0.00           O
ATOM   3137  C   ASP A 194      81.776  53.966  96.259  1.00  0.00           C
ATOM   3138  O   ASP A 194      82.226  53.666  97.369  1.00  0.00           O
ATOM   3139  N   SER A 195      82.396  54.836  95.438  1.00  0.00           N
ATOM   3141  CA  SER A 195      83.536  55.636  95.839  1.00  0.00           C
ATOM   3143  CB  SER A 195      84.616  55.736  94.729  1.00  0.00           C
ATOM   3146  OG  SER A 195      84.066  56.066  93.448  1.00  0.00           O
ATOM   3148  C   SER A 195      83.116  57.016  96.228  1.00  0.00           C
ATOM   3149  O   SER A 195      83.746  57.626  97.089  1.00  0.00           O
ATOM   3150  N   VAL A 196      82.006  57.516  95.658  1.00  0.00           N
ATOM   3152  CA  VAL A 196      81.306  58.676  96.178  1.00  0.00           C
ATOM   3154  CB  VAL A 196      81.336  59.886  95.247  1.00  0.00           C
ATOM   3156  CG1 VAL A 196      80.596  61.056  95.909  1.00  0.00           C
ATOM   3160  CG2 VAL A 196      82.796  60.266  94.997  1.00  0.00           C
ATOM   3164  C   VAL A 196      79.856  58.316  96.348  1.00  0.00           C
ATOM   3165  O   VAL A 196      79.196  57.966  95.387  1.00  0.00           O
ATOM   3166  N   PHE A 197      79.306  58.466  97.548  1.00  0.00           N
ATOM   3168  CA  PHE A 197      77.896  58.226  97.798  1.00  0.00           C
ATOM   3170  CB  PHE A 197      77.816  57.266  98.997  1.00  0.00           C
ATOM   3173  CG  PHE A 197      76.426  56.886  99.408  1.00  0.00           C
ATOM   3174  CD1 PHE A 197      75.686  55.946  98.658  1.00  0.00           C
ATOM   3176  CE1 PHE A 197      74.486  55.436  99.158  1.00  0.00           C
ATOM   3178  CZ  PHE A 197      73.956  55.926 100.358  1.00  0.00           C
ATOM   3180  CD2 PHE A 197      75.896  57.356 100.618  1.00  0.00           C
ATOM   3182  CE2 PHE A 197      74.656  56.906 101.077  1.00  0.00           C
ATOM   3184  C   PHE A 197      77.236  59.546  98.128  1.00  0.00           C
ATOM   3185  O   PHE A 197      77.756  60.326  98.918  1.00  0.00           O
ATOM   3186  N   ILE A 198      76.056  59.856  97.537  1.00  0.00           N
ATOM   3188  CA  ILE A 198      75.286  61.006  98.008  1.00  0.00           C
ATOM   3190  CB  ILE A 198      74.066  61.306  97.138  1.00  0.00           C
ATOM   3192  CG2 ILE A 198      72.986  60.246  97.378  1.00  0.00           C
ATOM   3196  CG1 ILE A 198      73.506  62.736  97.357  1.00  0.00           C
ATOM   3199  CD  ILE A 198      72.356  63.066  96.399  1.00  0.00           C
ATOM   3203  C   ILE A 198      74.866  60.886  99.468  1.00  0.00           C
ATOM   3204  O   ILE A 198      74.476  59.826  99.958  1.00  0.00           O
ATOM   3205  N   GLU A 199      74.916  61.986 100.228  1.00  0.00           N
ATOM   3207  CA  GLU A 199      74.346  62.076 101.548  1.00  0.00           C
ATOM   3209  CB  GLU A 199      74.626  63.476 102.148  1.00  0.00           C
ATOM   3212  CG  GLU A 199      76.146  63.796 102.248  1.00  0.00           C
ATOM   3215  CD  GLU A 199      76.426  65.276 102.408  1.00  0.00           C
ATOM   3216  OE1 GLU A 199      75.946  66.096 101.577  1.00  0.00           O
ATOM   3217  OE2 GLU A 199      77.146  65.656 103.378  1.00  0.00           O
ATOM   3218  C   GLU A 199      72.876  61.626 101.667  1.00  0.00           C
ATOM   3219  O   GLU A 199      72.156  61.436 100.689  1.00  0.00           O
ATOM   3220  N   ASP A 200      72.346  61.486 102.887  1.00  0.00           N
ATOM   3222  CA  ASP A 200      70.956  61.266 103.228  1.00  0.00           C
ATOM   3224  CB  ASP A 200      70.856  60.896 104.738  1.00  0.00           C
ATOM   3227  CG  ASP A 200      71.526  61.886 105.668  1.00  0.00           C
ATOM   3228  OD1 ASP A 200      72.346  62.726 105.219  1.00  0.00           O
ATOM   3229  OD2 ASP A 200      71.356  61.726 106.908  1.00  0.00           O
ATOM   3230  C   ASP A 200      70.096  62.486 102.909  1.00  0.00           C
ATOM   3231  O   ASP A 200      68.886  62.446 102.688  1.00  0.00           O
ATOM   3232  N   LYS A 201      70.786  63.626 102.728  1.00  0.00           N
ATOM   3234  CA  LYS A 201      70.426  64.726 101.857  1.00  0.00           C
ATOM   3236  CB  LYS A 201      71.506  65.826 101.908  1.00  0.00           C
ATOM   3239  CG  LYS A 201      71.856  66.266 103.339  1.00  0.00           C
ATOM   3242  CD  LYS A 201      73.056  67.226 103.339  1.00  0.00           C
ATOM   3245  CE  LYS A 201      73.336  67.766 104.738  1.00  0.00           C
ATOM   3248  NZ  LYS A 201      74.696  68.326 104.818  1.00  0.00           N
ATOM   3252  C   LYS A 201      70.176  64.386 100.378  1.00  0.00           C
ATOM   3253  O   LYS A 201      69.986  65.276  99.568  1.00  0.00           O
ATOM   3254  N   ASN A 202      70.056  63.106  99.988  1.00  0.00           N
ATOM   3256  CA  ASN A 202      69.256  62.656  98.857  1.00  0.00           C
ATOM   3258  CB  ASN A 202      69.556  61.156  98.558  1.00  0.00           C
ATOM   3261  CG  ASN A 202      69.326  60.226  99.757  1.00  0.00           C
ATOM   3262  OD1 ASN A 202      68.366  60.356 100.518  1.00  0.00           O
ATOM   3263  ND2 ASN A 202      70.256  59.276  99.988  1.00  0.00           N
ATOM   3266  C   ASN A 202      67.766  62.916  99.058  1.00  0.00           C
ATOM   3267  O   ASN A 202      67.006  62.916  98.097  1.00  0.00           O
ATOM   3268  N   SER A 203      67.356  63.236 100.289  1.00  0.00           N
ATOM   3270  CA  SER A 203      66.026  63.706 100.658  1.00  0.00           C
ATOM   3272  CB  SER A 203      65.926  63.976 102.178  1.00  0.00           C
ATOM   3275  OG  SER A 203      65.946  62.746 102.909  1.00  0.00           O
ATOM   3277  C   SER A 203      65.466  64.876  99.838  1.00  0.00           C
ATOM   3278  O   SER A 203      64.306  64.826  99.447  1.00  0.00           O
ATOM   3279  N   PRO A 204      66.166  65.946  99.468  1.00  0.00           N
ATOM   3280  CD  PRO A 204      67.046  66.626 100.428  1.00  0.00           C
ATOM   3283  CA  PRO A 204      65.776  66.846  98.388  1.00  0.00           C
ATOM   3285  CB  PRO A 204      66.986  67.776  98.307  1.00  0.00           C
ATOM   3288  CG  PRO A 204      67.376  67.976  99.778  1.00  0.00           C
ATOM   3291  C   PRO A 204      65.436  66.256  97.028  1.00  0.00           C
ATOM   3292  O   PRO A 204      64.886  66.956  96.189  1.00  0.00           O
ATOM   3293  N   TYR A 205      65.786  64.986  96.768  1.00  0.00           N
ATOM   3295  CA  TYR A 205      65.466  64.266  95.537  1.00  0.00           C
ATOM   3297  CB  TYR A 205      66.746  63.776  94.827  1.00  0.00           C
ATOM   3300  CG  TYR A 205      67.506  64.956  94.287  1.00  0.00           C
ATOM   3301  CD1 TYR A 205      67.006  65.626  93.158  1.00  0.00           C
ATOM   3303  CE1 TYR A 205      67.696  66.696  92.598  1.00  0.00           C
ATOM   3305  CZ  TYR A 205      68.896  67.126  93.167  1.00  0.00           C
ATOM   3306  OH  TYR A 205      69.586  68.186  92.568  1.00  0.00           O
ATOM   3308  CD2 TYR A 205      68.726  65.376  94.838  1.00  0.00           C
ATOM   3310  CE2 TYR A 205      69.416  66.476  94.298  1.00  0.00           C
ATOM   3312  C   TYR A 205      64.526  63.106  95.807  1.00  0.00           C
ATOM   3313  O   TYR A 205      64.496  62.146  95.037  1.00  0.00           O
ATOM   3314  N   VAL A 206      63.726  63.176  96.888  1.00  0.00           N
ATOM   3316  CA  VAL A 206      62.606  62.266  97.148  1.00  0.00           C
ATOM   3318  CB  VAL A 206      61.846  62.626  98.438  1.00  0.00           C
ATOM   3320  CG1 VAL A 206      60.606  61.756  98.628  1.00  0.00           C
ATOM   3324  CG2 VAL A 206      62.676  62.346  99.688  1.00  0.00           C
ATOM   3328  C   VAL A 206      61.606  62.256  95.998  1.00  0.00           C
ATOM   3329  O   VAL A 206      61.346  63.306  95.397  1.00  0.00           O
ATOM   3330  N   ASN A 207      61.016  61.106  95.618  1.00  0.00           N
ATOM   3332  CA  ASN A 207      59.856  61.126  94.729  1.00  0.00           C
ATOM   3334  CB  ASN A 207      59.566  59.736  94.137  1.00  0.00           C
ATOM   3337  CG  ASN A 207      58.686  59.906  92.908  1.00  0.00           C
ATOM   3338  OD1 ASN A 207      57.506  60.256  92.948  1.00  0.00           O
ATOM   3339  ND2 ASN A 207      59.316  59.756  91.728  1.00  0.00           N
ATOM   3342  C   ASN A 207      58.596  61.686  95.408  1.00  0.00           C
ATOM   3343  O   ASN A 207      58.296  61.326  96.539  1.00  0.00           O
ATOM   3344  N   ILE A 208      57.846  62.606  94.788  1.00  0.00           N
ATOM   3346  CA  ILE A 208      56.866  63.406  95.498  1.00  0.00           C
ATOM   3348  CB  ILE A 208      57.236  64.876  95.368  1.00  0.00           C
ATOM   3350  CG2 ILE A 208      56.226  65.756  96.107  1.00  0.00           C
ATOM   3354  CG1 ILE A 208      58.656  65.226  95.888  1.00  0.00           C
ATOM   3357  CD  ILE A 208      58.906  64.786  97.327  1.00  0.00           C
ATOM   3361  C   ILE A 208      55.466  63.206  94.958  1.00  0.00           C
ATOM   3362  O   ILE A 208      55.206  63.246  93.759  1.00  0.00           O
ATOM   3363  N   LEU A 209      54.476  63.066  95.868  1.00  0.00           N
ATOM   3365  CA  LEU A 209      53.066  63.296  95.597  1.00  0.00           C
ATOM   3367  CB  LEU A 209      52.156  62.886  96.798  1.00  0.00           C
ATOM   3370  CG  LEU A 209      52.176  61.386  97.198  1.00  0.00           C
ATOM   3372  CD1 LEU A 209      53.466  60.916  97.878  1.00  0.00           C
ATOM   3376  CD2 LEU A 209      51.046  61.086  98.177  1.00  0.00           C
ATOM   3380  C   LEU A 209      52.816  64.766  95.289  1.00  0.00           C
ATOM   3381  O   LEU A 209      52.956  65.636  96.147  1.00  0.00           O
ATOM   3382  N   VAL A 210      52.486  65.116  94.039  1.00  0.00           N
ATOM   3384  CA  VAL A 210      52.426  66.506  93.588  1.00  0.00           C
ATOM   3386  CB  VAL A 210      53.426  66.746  92.458  1.00  0.00           C
ATOM   3388  CG1 VAL A 210      53.256  68.086  91.717  1.00  0.00           C
ATOM   3392  CG2 VAL A 210      54.856  66.656  92.988  1.00  0.00           C
ATOM   3396  C   VAL A 210      51.016  66.866  93.158  1.00  0.00           C
ATOM   3397  O   VAL A 210      50.346  66.066  92.518  1.00  0.00           O
ATOM   3398  N   ALA A 211      50.496  68.046  93.549  1.00  0.00           N
ATOM   3400  CA  ALA A 211      49.196  68.526  93.097  1.00  0.00           C
ATOM   3402  CB  ALA A 211      48.026  68.096  93.997  1.00  0.00           C
ATOM   3406  C   ALA A 211      49.236  70.046  93.008  1.00  0.00           C
ATOM   3407  O   ALA A 211      50.196  70.686  93.428  1.00  0.00           O
ATOM   3408  N   ARG A 212      48.226  70.656  92.369  1.00  0.00           N
ATOM   3410  CA  ARG A 212      48.076  72.096  92.248  1.00  0.00           C
ATOM   3412  CB  ARG A 212      46.836  72.436  91.387  1.00  0.00           C
ATOM   3415  CG  ARG A 212      46.946  71.936  89.939  1.00  0.00           C
ATOM   3418  CD  ARG A 212      45.806  72.436  89.048  1.00  0.00           C
ATOM   3421  NE  ARG A 212      44.566  71.756  89.528  1.00  0.00           N
ATOM   3423  CZ  ARG A 212      43.356  72.216  89.298  1.00  0.00           C
ATOM   3424  NH1 ARG A 212      43.106  73.306  88.598  1.00  0.00           N
ATOM   3427  NH2 ARG A 212      42.296  71.546  89.708  1.00  0.00           N
ATOM   3430  C   ARG A 212      47.996  72.836  93.577  1.00  0.00           C
ATOM   3431  O   ARG A 212      47.516  72.276  94.568  1.00  0.00           O
ATOM   3432  N   GLU A 213      48.456  74.106  93.658  1.00  0.00           N
ATOM   3434  CA  GLU A 213      48.526  74.836  94.918  1.00  0.00           C
ATOM   3436  CB  GLU A 213      49.356  76.176  94.848  1.00  0.00           C
ATOM   3439  CG  GLU A 213      48.736  77.456  94.178  1.00  0.00           C
ATOM   3442  CD  GLU A 213      49.736  78.596  93.868  1.00  0.00           C
ATOM   3443  OE1 GLU A 213      50.966  78.366  93.927  1.00  0.00           O
ATOM   3444  OE2 GLU A 213      49.306  79.746  93.528  1.00  0.00           O
ATOM   3445  C   GLU A 213      47.146  74.976  95.578  1.00  0.00           C
ATOM   3446  O   GLU A 213      46.996  74.696  96.768  1.00  0.00           O
ATOM   3447  N   ASP A 214      46.096  75.276  94.808  1.00  0.00           N
ATOM   3449  CA  ASP A 214      44.716  75.286  95.247  1.00  0.00           C
ATOM   3451  CB  ASP A 214      43.836  75.636  94.007  1.00  0.00           C
ATOM   3454  CG  ASP A 214      44.126  77.016  93.448  1.00  0.00           C
ATOM   3455  OD1 ASP A 214      44.916  77.766  94.067  1.00  0.00           O
ATOM   3456  OD2 ASP A 214      43.516  77.356  92.397  1.00  0.00           O
ATOM   3457  C   ASP A 214      44.246  73.946  95.839  1.00  0.00           C
ATOM   3458  O   ASP A 214      43.536  73.866  96.847  1.00  0.00           O
ATOM   3459  N   ASN A 215      44.676  72.836  95.219  1.00  0.00           N
ATOM   3461  CA  ASN A 215      44.326  71.496  95.597  1.00  0.00           C
ATOM   3463  CB  ASN A 215      44.676  70.476  94.478  1.00  0.00           C
ATOM   3466  CG  ASN A 215      43.666  70.506  93.328  1.00  0.00           C
ATOM   3467  OD1 ASN A 215      42.716  71.296  93.288  1.00  0.00           O
ATOM   3468  ND2 ASN A 215      43.836  69.546  92.378  1.00  0.00           N
ATOM   3471  C   ASN A 215      44.906  71.006  96.917  1.00  0.00           C
ATOM   3472  O   ASN A 215      44.276  70.176  97.568  1.00  0.00           O
ATOM   3473  N   LYS A 216      46.086  71.476  97.388  1.00  0.00           N
ATOM   3475  CA  LYS A 216      46.896  70.866  98.448  1.00  0.00           C
ATOM   3477  CB  LYS A 216      48.056  71.806  98.857  1.00  0.00           C
ATOM   3480  CG  LYS A 216      49.056  72.126  97.747  1.00  0.00           C
ATOM   3483  CD  LYS A 216      50.096  73.186  98.188  1.00  0.00           C
ATOM   3486  CE  LYS A 216      49.556  74.526  98.689  1.00  0.00           C
ATOM   3489  NZ  LYS A 216      50.626  75.526  98.818  1.00  0.00           N
ATOM   3493  C   LYS A 216      46.166  70.606  99.757  1.00  0.00           C
ATOM   3494  O   LYS A 216      46.366  69.616 100.467  1.00  0.00           O
ATOM   3495  N   ASN A 217      45.276  71.556 100.068  1.00  0.00           N
ATOM   3497  CA  ASN A 217      44.486  71.606 101.278  1.00  0.00           C
ATOM   3499  CB  ASN A 217      43.906  73.036 101.469  1.00  0.00           C
ATOM   3502  CG  ASN A 217      45.006  74.086 101.628  1.00  0.00           C
ATOM   3503  OD1 ASN A 217      46.196  73.846 101.387  1.00  0.00           O
ATOM   3504  ND2 ASN A 217      44.626  75.286 102.108  1.00  0.00           N
ATOM   3507  C   ASN A 217      43.326  70.636 101.247  1.00  0.00           C
ATOM   3508  O   ASN A 217      42.756  70.336 102.288  1.00  0.00           O
ATOM   3509  N   ALA A 218      42.946  70.146 100.048  1.00  0.00           N
ATOM   3511  CA  ALA A 218      41.816  69.286  99.818  1.00  0.00           C
ATOM   3513  CB  ALA A 218      41.546  69.096  98.318  1.00  0.00           C
ATOM   3517  C   ALA A 218      41.916  67.926 100.488  1.00  0.00           C
ATOM   3518  O   ALA A 218      42.966  67.296 100.607  1.00  0.00           O
ATOM   3519  N   GLU A 219      40.746  67.396 100.878  1.00  0.00           N
ATOM   3521  CA  GLU A 219      40.576  66.086 101.469  1.00  0.00           C
ATOM   3523  CB  GLU A 219      39.076  65.886 101.688  1.00  0.00           C
ATOM   3526  CG  GLU A 219      38.756  64.676 102.598  1.00  0.00           C
ATOM   3529  CD  GLU A 219      37.256  64.536 102.747  1.00  0.00           C
ATOM   3530  OE1 GLU A 219      36.526  65.326 102.108  1.00  0.00           O
ATOM   3531  OE2 GLU A 219      36.806  63.706 103.568  1.00  0.00           O
ATOM   3532  C   GLU A 219      41.046  64.966 100.568  1.00  0.00           C
ATOM   3533  O   GLU A 219      41.566  63.946 100.998  1.00  0.00           O
ATOM   3534  N   ASN A 220      40.866  65.166  99.248  1.00  0.00           N
ATOM   3536  CA  ASN A 220      41.296  64.256  98.208  1.00  0.00           C
ATOM   3538  CB  ASN A 220      40.876  64.766  96.798  1.00  0.00           C
ATOM   3541  CG  ASN A 220      39.396  65.146  96.807  1.00  0.00           C
ATOM   3542  OD1 ASN A 220      38.616  64.746  97.668  1.00  0.00           O
ATOM   3543  ND2 ASN A 220      38.996  65.986  95.828  1.00  0.00           N
ATOM   3546  C   ASN A 220      42.806  64.076  98.247  1.00  0.00           C
ATOM   3547  O   ASN A 220      43.326  62.956  98.288  1.00  0.00           O
ATOM   3548  N   VAL A 221      43.536  65.206  98.377  1.00  0.00           N
ATOM   3550  CA  VAL A 221      44.956  65.216  98.638  1.00  0.00           C
ATOM   3552  CB  VAL A 221      45.546  66.616  98.607  1.00  0.00           C
ATOM   3554  CG1 VAL A 221      47.076  66.536  98.759  1.00  0.00           C
ATOM   3558  CG2 VAL A 221      45.256  67.236  97.248  1.00  0.00           C
ATOM   3562  C   VAL A 221      45.316  64.566  99.948  1.00  0.00           C
ATOM   3563  O   VAL A 221      46.236  63.736  99.988  1.00  0.00           O
ATOM   3564  N   LYS A 222      44.576  64.856 101.049  1.00  0.00           N
ATOM   3566  CA  LYS A 222      44.806  64.216 102.348  1.00  0.00           C
ATOM   3568  CB  LYS A 222      43.836  64.776 103.438  1.00  0.00           C
ATOM   3571  CG  LYS A 222      43.856  64.146 104.848  1.00  0.00           C
ATOM   3574  CD  LYS A 222      43.016  62.856 105.068  1.00  0.00           C
ATOM   3577  CE  LYS A 222      41.486  62.996 104.948  1.00  0.00           C
ATOM   3580  NZ  LYS A 222      40.806  63.106 106.247  1.00  0.00           N
ATOM   3584  C   LYS A 222      44.706  62.716 102.268  1.00  0.00           C
ATOM   3585  O   LYS A 222      45.646  62.016 102.628  1.00  0.00           O
ATOM   3586  N   GLU A 223      43.616  62.196 101.678  1.00  0.00           N
ATOM   3588  CA  GLU A 223      43.416  60.766 101.497  1.00  0.00           C
ATOM   3590  CB  GLU A 223      41.996  60.446 100.979  1.00  0.00           C
ATOM   3593  CG  GLU A 223      40.856  60.706 101.988  1.00  0.00           C
ATOM   3596  CD  GLU A 223      40.876  59.856 103.269  1.00  0.00           C
ATOM   3597  OE1 GLU A 223      41.836  59.086 103.498  1.00  0.00           O
ATOM   3598  OE2 GLU A 223      39.946  60.086 104.077  1.00  0.00           O
ATOM   3599  C   GLU A 223      44.456  60.126 100.607  1.00  0.00           C
ATOM   3600  O   GLU A 223      44.866  58.986 100.808  1.00  0.00           O
ATOM   3601  N   PHE A 224      44.946  60.816  99.548  1.00  0.00           N
ATOM   3603  CA  PHE A 224      46.046  60.316  98.738  1.00  0.00           C
ATOM   3605  CB  PHE A 224      46.176  61.096  97.397  1.00  0.00           C
ATOM   3608  CG  PHE A 224      47.056  60.316  96.438  1.00  0.00           C
ATOM   3609  CD1 PHE A 224      46.646  59.076  95.918  1.00  0.00           C
ATOM   3611  CE1 PHE A 224      47.526  58.276  95.177  1.00  0.00           C
ATOM   3613  CZ  PHE A 224      48.836  58.716  94.939  1.00  0.00           C
ATOM   3615  CD2 PHE A 224      48.336  60.786  96.119  1.00  0.00           C
ATOM   3617  CE2 PHE A 224      49.236  59.966  95.428  1.00  0.00           C
ATOM   3619  C   PHE A 224      47.356  60.216  99.508  1.00  0.00           C
ATOM   3620  O   PHE A 224      48.096  59.246  99.357  1.00  0.00           O
ATOM   3621  N   LEU A 225      47.646  61.186 100.387  1.00  0.00           N
ATOM   3623  CA  LEU A 225      48.716  61.086 101.368  1.00  0.00           C
ATOM   3625  CB  LEU A 225      48.976  62.486 101.978  1.00  0.00           C
ATOM   3628  CG  LEU A 225      50.366  62.746 102.607  1.00  0.00           C
ATOM   3630  CD1 LEU A 225      50.696  61.866 103.818  1.00  0.00           C
ATOM   3634  CD2 LEU A 225      51.496  62.626 101.577  1.00  0.00           C
ATOM   3638  C   LEU A 225      48.486  59.976 102.408  1.00  0.00           C
ATOM   3639  O   LEU A 225      49.386  59.196 102.668  1.00  0.00           O
ATOM   3640  N   GLN A 226      47.266  59.816 102.958  1.00  0.00           N
ATOM   3642  CA  GLN A 226      46.866  58.716 103.857  1.00  0.00           C
ATOM   3644  CB  GLN A 226      45.396  58.846 104.368  1.00  0.00           C
ATOM   3647  CG  GLN A 226      45.056  60.086 105.219  1.00  0.00           C
ATOM   3650  CD  GLN A 226      45.796  60.166 106.548  1.00  0.00           C
ATOM   3651  OE1 GLN A 226      46.316  59.206 107.108  1.00  0.00           O
ATOM   3652  NE2 GLN A 226      45.876  61.406 107.089  1.00  0.00           N
ATOM   3655  C   GLN A 226      46.956  57.316 103.258  1.00  0.00           C
ATOM   3656  O   GLN A 226      47.226  56.326 103.948  1.00  0.00           O
ATOM   3657  N   SER A 227      46.656  57.186 101.958  1.00  0.00           N
ATOM   3659  CA  SER A 227      46.796  55.946 101.228  1.00  0.00           C
ATOM   3661  CB  SER A 227      45.906  55.906  99.958  1.00  0.00           C
ATOM   3664  OG  SER A 227      46.276  56.866  98.958  1.00  0.00           O
ATOM   3666  C   SER A 227      48.226  55.676 100.817  1.00  0.00           C
ATOM   3667  O   SER A 227      48.596  54.546 100.518  1.00  0.00           O
ATOM   3668  N   TYR A 228      49.056  56.736 100.829  1.00  0.00           N
ATOM   3670  CA  TYR A 228      50.496  56.696 100.938  1.00  0.00           C
ATOM   3672  CB  TYR A 228      51.106  57.886 100.107  1.00  0.00           C
ATOM   3675  CG  TYR A 228      52.566  58.066 100.348  1.00  0.00           C
ATOM   3676  CD1 TYR A 228      53.446  57.046  99.958  1.00  0.00           C
ATOM   3678  CE1 TYR A 228      54.726  56.976 100.527  1.00  0.00           C
ATOM   3680  CZ  TYR A 228      55.146  57.956 101.418  1.00  0.00           C
ATOM   3681  OH  TYR A 228      56.366  57.806 102.067  1.00  0.00           O
ATOM   3683  CD2 TYR A 228      53.026  59.076 101.217  1.00  0.00           C
ATOM   3685  CE2 TYR A 228      54.316  59.026 101.748  1.00  0.00           C
ATOM   3687  C   TYR A 228      50.886  56.636 102.428  1.00  0.00           C
ATOM   3688  O   TYR A 228      50.006  56.546 103.278  1.00  0.00           O
ATOM   3689  N   GLN A 229      52.186  56.586 102.798  1.00  0.00           N
ATOM   3691  CA  GLN A 229      52.756  56.636 104.137  1.00  0.00           C
ATOM   3693  CB  GLN A 229      52.516  58.036 104.818  1.00  0.00           C
ATOM   3696  CG  GLN A 229      53.066  58.266 106.258  1.00  0.00           C
ATOM   3699  CD  GLN A 229      52.726  59.676 106.778  1.00  0.00           C
ATOM   3700  OE1 GLN A 229      52.886  60.706 106.128  1.00  0.00           O
ATOM   3701  NE2 GLN A 229      52.206  59.716 108.028  1.00  0.00           N
ATOM   3704  C   GLN A 229      52.436  55.426 105.008  1.00  0.00           C
ATOM   3705  O   GLN A 229      53.056  55.156 106.038  1.00  0.00           O
ATOM   3706  N   SER A 230      51.446  54.636 104.567  1.00  0.00           N
ATOM   3708  CA  SER A 230      50.936  53.436 105.188  1.00  0.00           C
ATOM   3710  CB  SER A 230      49.886  52.666 104.338  1.00  0.00           C
ATOM   3713  OG  SER A 230      48.656  53.366 104.208  1.00  0.00           O
ATOM   3715  C   SER A 230      52.036  52.426 105.458  1.00  0.00           C
ATOM   3716  O   SER A 230      52.916  52.266 104.608  1.00  0.00           O
ATOM   3717  N   PRO A 231      52.016  51.676 106.548  1.00  0.00           N
ATOM   3718  CD  PRO A 231      51.286  52.036 107.768  1.00  0.00           C
ATOM   3721  CA  PRO A 231      53.086  50.716 106.838  1.00  0.00           C
ATOM   3723  CB  PRO A 231      52.676  50.156 108.208  1.00  0.00           C
ATOM   3726  CG  PRO A 231      52.036  51.346 108.908  1.00  0.00           C
ATOM   3729  C   PRO A 231      53.196  49.626 105.778  1.00  0.00           C
ATOM   3730  O   PRO A 231      54.276  49.076 105.588  1.00  0.00           O
ATOM   3731  N   GLU A 232      52.076  49.276 105.118  1.00  0.00           N
ATOM   3733  CA  GLU A 232      52.096  48.416 103.969  1.00  0.00           C
ATOM   3735  CB  GLU A 232      50.626  48.006 103.688  1.00  0.00           C
ATOM   3738  CG  GLU A 232      50.476  46.906 102.618  1.00  0.00           C
ATOM   3741  CD  GLU A 232      50.426  47.456 101.208  1.00  0.00           C
ATOM   3742  OE1 GLU A 232      50.236  48.686 101.049  1.00  0.00           O
ATOM   3743  OE2 GLU A 232      50.556  46.636 100.268  1.00  0.00           O
ATOM   3744  C   GLU A 232      52.836  48.976 102.738  1.00  0.00           C
ATOM   3745  O   GLU A 232      53.696  48.306 102.168  1.00  0.00           O
ATOM   3746  N   VAL A 233      52.596  50.266 102.368  1.00  0.00           N
ATOM   3748  CA  VAL A 233      53.286  50.986 101.298  1.00  0.00           C
ATOM   3750  CB  VAL A 233      52.756  52.416 101.198  1.00  0.00           C
ATOM   3752  CG1 VAL A 233      53.536  53.226 100.149  1.00  0.00           C
ATOM   3756  CG2 VAL A 233      51.286  52.406 100.769  1.00  0.00           C
ATOM   3760  C   VAL A 233      54.786  51.056 101.488  1.00  0.00           C
ATOM   3761  O   VAL A 233      55.576  50.806 100.578  1.00  0.00           O
ATOM   3762  N   ALA A 234      55.216  51.326 102.738  1.00  0.00           N
ATOM   3764  CA  ALA A 234      56.596  51.266 103.158  1.00  0.00           C
ATOM   3766  CB  ALA A 234      56.706  51.746 104.618  1.00  0.00           C
ATOM   3770  C   ALA A 234      57.236  49.896 102.988  1.00  0.00           C
ATOM   3771  O   ALA A 234      58.376  49.776 102.557  1.00  0.00           O
ATOM   3772  N   LYS A 235      56.506  48.796 103.298  1.00  0.00           N
ATOM   3774  CA  LYS A 235      56.936  47.436 102.988  1.00  0.00           C
ATOM   3776  CB  LYS A 235      56.016  46.366 103.628  1.00  0.00           C
ATOM   3779  CG  LYS A 235      56.026  46.356 105.168  1.00  0.00           C
ATOM   3782  CD  LYS A 235      57.326  45.816 105.778  1.00  0.00           C
ATOM   3785  CE  LYS A 235      57.506  46.166 107.257  1.00  0.00           C
ATOM   3788  NZ  LYS A 235      57.736  47.626 107.388  1.00  0.00           N
ATOM   3792  C   LYS A 235      57.106  47.156 101.507  1.00  0.00           C
ATOM   3793  O   LYS A 235      58.126  46.606 101.077  1.00  0.00           O
ATOM   3794  N   ALA A 236      56.136  47.576 100.668  1.00  0.00           N
ATOM   3796  CA  ALA A 236      56.246  47.486  99.228  1.00  0.00           C
ATOM   3798  CB  ALA A 236      54.906  47.926  98.598  1.00  0.00           C
ATOM   3802  C   ALA A 236      57.416  48.286  98.628  1.00  0.00           C
ATOM   3803  O   ALA A 236      58.186  47.776  97.817  1.00  0.00           O
ATOM   3804  N   ALA A 237      57.626  49.536  99.077  1.00  0.00           N
ATOM   3806  CA  ALA A 237      58.746  50.346  98.628  1.00  0.00           C
ATOM   3808  CB  ALA A 237      58.626  51.716  99.287  1.00  0.00           C
ATOM   3812  C   ALA A 237      60.116  49.726  98.918  1.00  0.00           C
ATOM   3813  O   ALA A 237      60.986  49.666  98.048  1.00  0.00           O
ATOM   3814  N   GLU A 238      60.326  49.186 100.128  1.00  0.00           N
ATOM   3816  CA  GLU A 238      61.516  48.406 100.417  1.00  0.00           C
ATOM   3818  CB  GLU A 238      61.596  48.116 101.939  1.00  0.00           C
ATOM   3821  CG  GLU A 238      61.856  49.426 102.728  1.00  0.00           C
ATOM   3824  CD  GLU A 238      61.826  49.316 104.238  1.00  0.00           C
ATOM   3825  OE1 GLU A 238      61.556  48.236 104.827  1.00  0.00           O
ATOM   3826  OE2 GLU A 238      62.036  50.396 104.848  1.00  0.00           O
ATOM   3827  C   GLU A 238      61.646  47.116  99.638  1.00  0.00           C
ATOM   3828  O   GLU A 238      62.686  46.836  99.048  1.00  0.00           O
ATOM   3829  N   THR A 239      60.576  46.306  99.589  1.00  0.00           N
ATOM   3831  CA  THR A 239      60.586  45.016  98.918  1.00  0.00           C
ATOM   3833  CB  THR A 239      59.296  44.226  99.198  1.00  0.00           C
ATOM   3835  OG1 THR A 239      59.286  43.816 100.568  1.00  0.00           O
ATOM   3837  CG2 THR A 239      59.186  42.946  98.358  1.00  0.00           C
ATOM   3841  C   THR A 239      60.836  45.136  97.418  1.00  0.00           C
ATOM   3842  O   THR A 239      61.726  44.496  96.868  1.00  0.00           O
ATOM   3843  N   ILE A 240      60.106  46.026  96.728  1.00  0.00           N
ATOM   3845  CA  ILE A 240      60.116  46.076  95.257  1.00  0.00           C
ATOM   3847  CB  ILE A 240      58.866  46.776  94.708  1.00  0.00           C
ATOM   3849  CG2 ILE A 240      59.046  47.266  93.258  1.00  0.00           C
ATOM   3853  CG1 ILE A 240      57.646  45.816  94.729  1.00  0.00           C
ATOM   3856  CD  ILE A 240      56.986  45.496  96.077  1.00  0.00           C
ATOM   3860  C   ILE A 240      61.416  46.646  94.698  1.00  0.00           C
ATOM   3861  O   ILE A 240      61.846  46.366  93.577  1.00  0.00           O
ATOM   3862  N   PHE A 241      62.136  47.456  95.488  1.00  0.00           N
ATOM   3864  CA  PHE A 241      63.336  48.136  95.048  1.00  0.00           C
ATOM   3866  CB  PHE A 241      63.286  49.626  95.478  1.00  0.00           C
ATOM   3869  CG  PHE A 241      62.266  50.386  94.648  1.00  0.00           C
ATOM   3870  CD1 PHE A 241      60.876  50.286  94.897  1.00  0.00           C
ATOM   3872  CE1 PHE A 241      59.966  51.066  94.167  1.00  0.00           C
ATOM   3874  CZ  PHE A 241      60.436  51.976  93.218  1.00  0.00           C
ATOM   3876  CD2 PHE A 241      62.706  51.276  93.668  1.00  0.00           C
ATOM   3878  CE2 PHE A 241      61.806  52.066  92.948  1.00  0.00           C
ATOM   3880  C   PHE A 241      64.596  47.446  95.578  1.00  0.00           C
ATOM   3881  O   PHE A 241      65.706  47.986  95.478  1.00  0.00           O
ATOM   3882  N   ASN A 242      64.446  46.236  96.158  1.00  0.00           N
ATOM   3884  CA  ASN A 242      65.446  45.456  96.878  1.00  0.00           C
ATOM   3886  CB  ASN A 242      66.326  44.586  95.918  1.00  0.00           C
ATOM   3889  CG  ASN A 242      65.496  43.596  95.118  1.00  0.00           C
ATOM   3890  OD1 ASN A 242      64.326  43.316  95.368  1.00  0.00           O
ATOM   3891  ND2 ASN A 242      66.116  43.006  94.058  1.00  0.00           N
ATOM   3894  C   ASN A 242      66.306  46.266  97.858  1.00  0.00           C
ATOM   3895  O   ASN A 242      67.536  46.136  97.928  1.00  0.00           O
ATOM   3896  N   GLY A 243      65.666  47.176  98.619  1.00  0.00           N
ATOM   3898  CA  GLY A 243      66.316  48.086  99.557  1.00  0.00           C
ATOM   3901  C   GLY A 243      66.946  49.316  98.948  1.00  0.00           C
ATOM   3902  O   GLY A 243      67.556  50.136  99.638  1.00  0.00           O
ATOM   3903  N   GLY A 244      66.786  49.496  97.618  1.00  0.00           N
ATOM   3905  CA  GLY A 244      67.336  50.616  96.868  1.00  0.00           C
ATOM   3908  C   GLY A 244      66.636  51.906  97.159  1.00  0.00           C
ATOM   3909  O   GLY A 244      67.246  52.966  97.188  1.00  0.00           O
ATOM   3910  N   ALA A 245      65.326  51.816  97.428  1.00  0.00           N
ATOM   3912  CA  ALA A 245      64.486  52.956  97.668  1.00  0.00           C
ATOM   3914  CB  ALA A 245      63.226  52.906  96.798  1.00  0.00           C
ATOM   3918  C   ALA A 245      64.076  52.956  99.128  1.00  0.00           C
ATOM   3919  O   ALA A 245      63.506  51.996  99.648  1.00  0.00           O
ATOM   3920  N   VAL A 246      64.366  54.056  99.827  1.00  0.00           N
ATOM   3922  CA  VAL A 246      64.116  54.146 101.258  1.00  0.00           C
ATOM   3924  CB  VAL A 246      65.286  54.696 102.048  1.00  0.00           C
ATOM   3926  CG1 VAL A 246      64.936  54.816 103.549  1.00  0.00           C
ATOM   3930  CG2 VAL A 246      66.526  53.806 101.848  1.00  0.00           C
ATOM   3934  C   VAL A 246      62.896  55.026 101.478  1.00  0.00           C
ATOM   3935  O   VAL A 246      62.956  56.176 101.027  1.00  0.00           O
ATOM   3936  N   PRO A 247      61.796  54.606 102.089  1.00  0.00           N
ATOM   3937  CD  PRO A 247      61.546  53.216 102.497  1.00  0.00           C
ATOM   3940  CA  PRO A 247      60.676  55.476 102.467  1.00  0.00           C
ATOM   3942  CB  PRO A 247      59.786  54.576 103.348  1.00  0.00           C
ATOM   3945  CG  PRO A 247      60.066  53.166 102.838  1.00  0.00           C
ATOM   3948  C   PRO A 247      61.026  56.806 103.138  1.00  0.00           C
ATOM   3949  O   PRO A 247      61.786  56.836 104.108  1.00  0.00           O
ATOM   3950  N   GLY A 248      60.396  57.906 102.668  1.00  0.00           N
ATOM   3952  CA  GLY A 248      60.486  59.256 103.218  1.00  0.00           C
ATOM   3955  C   GLY A 248      59.546  59.466 104.368  1.00  0.00           C
ATOM   3956  O   GLY A 248      59.506  60.526 104.988  1.00  0.00           O
ATOM   3957  N   TRP A 249      58.796  58.386 104.659  1.00  0.00           N
ATOM   3959  CA  TRP A 249      57.726  58.246 105.607  1.00  0.00           C
ATOM   3961  CB  TRP A 249      58.016  58.826 107.019  1.00  0.00           C
ATOM   3964  CG  TRP A 249      57.016  58.506 108.088  1.00  0.00           C
ATOM   3965  CD1 TRP A 249      56.826  57.316 108.747  1.00  0.00           C
ATOM   3967  NE1 TRP A 249      55.876  57.476 109.738  1.00  0.00           N
ATOM   3969  CE2 TRP A 249      55.496  58.786 109.768  1.00  0.00           C
ATOM   3970  CD2 TRP A 249      56.136  59.456 108.698  1.00  0.00           C
ATOM   3971  CE3 TRP A 249      55.836  60.786 108.438  1.00  0.00           C
ATOM   3973  CZ3 TRP A 249      54.946  61.456 109.278  1.00  0.00           C
ATOM   3975  CZ2 TRP A 249      54.616  59.446 110.607  1.00  0.00           C
ATOM   3977  CH2 TRP A 249      54.366  60.806 110.358  1.00  0.00           C
ATOM   3979  C   TRP A 249      56.426  58.726 104.958  1.00  0.00           C
ATOM   3980  OT1 TRP A 249      55.636  57.826 104.558  1.00  0.00           O
ATOM   3981  OT2 TRP A 249      56.206  59.956 104.768  1.00  0.00           O
ATOM   3982  NH3 POPEB 250      27.126  94.776  82.408  1.00  0.00           N
ATOM   3986  C12 POPEB 250      26.716  96.156  82.868  1.00  0.00           C
ATOM   3989  C11 POPEB 250      26.026  96.186  84.258  1.00  0.00           C
ATOM   3992  P   POPEB 250      24.136  94.376  84.338  1.00  0.00           P
ATOM   3993  O13 POPEB 250      25.036  93.556  83.498  1.00  0.00           O
ATOM   3994  O14 POPEB 250      23.996  93.956  85.747  1.00  0.00           O
ATOM   3995  O11 POPEB 250      22.706  94.416  83.669  1.00  0.00           O
ATOM   3996  O12 POPEB 250      24.626  95.856  84.198  1.00  0.00           O
ATOM   3997  C1  POPEB 250      22.456  93.736  82.419  1.00  0.00           C
ATOM   4000  C2  POPEB 250      22.996  94.536  81.189  1.00  0.00           C
ATOM   4002  O21 POPEB 250      21.946  95.156  80.428  1.00  0.00           O
ATOM   4003  C21 POPEB 250      21.196  94.366  79.677  1.00  0.00           C
ATOM   4004  O22 POPEB 250      20.936  93.186  79.878  1.00  0.00           O
ATOM   4005  C22 POPEB 250      20.826  95.136  78.409  1.00  0.00           C
ATOM   4008  C3  POPEB 250      23.956  93.696  80.289  1.00  0.00           C
ATOM   4011  O31 POPEB 250      24.386  94.466  79.138  1.00  0.00           O
ATOM   4012  C31 POPEB 250      25.316  93.806  78.418  1.00  0.00           C
ATOM   4013  O32 POPEB 250      25.716  92.696  78.688  1.00  0.00           O
ATOM   4014  C32 POPEB 250      25.776  94.696  77.257  1.00  0.00           C
ATOM   4017  C23 POPEB 250      20.966  94.246  77.159  1.00  0.00           C
ATOM   4020  C24 POPEB 250      20.866  95.056  75.857  1.00  0.00           C
ATOM   4023  C25 POPEB 250      20.496  94.166  74.668  1.00  0.00           C
ATOM   4026  C26 POPEB 250      20.776  94.826  73.318  1.00  0.00           C
ATOM   4029  C27 POPEB 250      20.346  93.966  72.128  1.00  0.00           C
ATOM   4032  C28 POPEB 250      20.726  94.606  70.789  1.00  0.00           C
ATOM   4035  C29 POPEB 250      20.136  93.846  69.638  1.00  0.00           C
ATOM   4037 0C21 POPEB 250      20.686  93.716  68.418  1.00  0.00           C
ATOM   4039 1C21 POPEB 250      21.986  94.346  67.978  1.00  0.00           C
ATOM   4042 2C21 POPEB 250      22.136  94.456  66.438  1.00  0.00           C
ATOM   4045 3C21 POPEB 250      22.126  93.096  65.738  1.00  0.00           C
ATOM   4048 4C21 POPEB 250      22.486  93.136  64.248  1.00  0.00           C
ATOM   4051 5C21 POPEB 250      23.996  93.036  63.969  1.00  0.00           C
ATOM   4054 6C21 POPEB 250      24.276  92.476  62.568  1.00  0.00           C
ATOM   4057 7C21 POPEB 250      25.766  92.456  62.198  1.00  0.00           C
ATOM   4060 8C21 POPEB 250      26.066  91.616  60.958  1.00  0.00           C
ATOM   4064  C33 POPEB 250      24.826  94.736  76.038  1.00  0.00           C
ATOM   4067  C34 POPEB 250      24.966  96.066  75.268  1.00  0.00           C
ATOM   4070  C35 POPEB 250      26.366  96.316  74.698  1.00  0.00           C
ATOM   4073  C36 POPEB 250      26.576  97.776  74.268  1.00  0.00           C
ATOM   4076  C37 POPEB 250      27.986  98.006  73.698  1.00  0.00           C
ATOM   4079  C38 POPEB 250      28.136  99.316  72.897  1.00  0.00           C
ATOM   4082  C39 POPEB 250      27.256  99.336  71.638  1.00  0.00           C
ATOM   4085 0C31 POPEB 250      27.546 100.476  70.649  1.00  0.00           C
ATOM   4088 1C31 POPEB 250      26.656 100.326  69.397  1.00  0.00           C
ATOM   4091 2C31 POPEB 250      26.976 101.316  68.278  1.00  0.00           C
ATOM   4094 3C31 POPEB 250      25.866 101.336  67.217  1.00  0.00           C
ATOM   4097 4C31 POPEB 250      26.256 102.066  65.938  1.00  0.00           C
ATOM   4100 5C31 POPEB 250      25.076 102.186  64.957  1.00  0.00           C
ATOM   4103 6C31 POPEB 250      25.446 102.876  63.648  1.00  0.00           C
ATOM   4107  NH3 POPEC 251      87.806  31.516  36.048  1.00  0.00           N
ATOM   4111  C12 POPEC 251      86.826  31.416  37.188  1.00  0.00           C
ATOM   4114  C11 POPEC 251      86.546  29.946  37.507  1.00  0.00           C
ATOM   4117  P   POPEC 251      88.446  28.216  37.058  1.00  0.00           P
ATOM   4118  O13 POPEC 251      88.496  28.866  35.728  1.00  0.00           O
ATOM   4119  O14 POPEC 251      89.746  27.926  37.698  1.00  0.00           O
ATOM   4120  O11 POPEC 251      87.486  26.946  37.078  1.00  0.00           O
ATOM   4121  O12 POPEC 251      87.736  29.286  37.988  1.00  0.00           O
ATOM   4122  C1  POPEC 251      86.426  26.676  38.018  1.00  0.00           C
ATOM   4125  C2  POPEC 251      86.876  25.856  39.278  1.00  0.00           C
ATOM   4127  O21 POPEC 251      85.826  25.766  40.268  1.00  0.00           O
ATOM   4128  C21 POPEC 251      85.586  26.826  41.018  1.00  0.00           C
ATOM   4129  O22 POPEC 251      85.796  27.986  40.728  1.00  0.00           O
ATOM   4130  C22 POPEC 251      85.126  26.316  42.397  1.00  0.00           C
ATOM   4133  C3  POPEC 251      88.226  26.386  39.858  1.00  0.00           C
ATOM   4136  O31 POPEC 251      88.506  26.026  41.228  1.00  0.00           O
ATOM   4137  C31 POPEC 251      89.736  26.446  41.568  1.00  0.00           C
ATOM   4138  O32 POPEC 251      90.636  26.716  40.788  1.00  0.00           O
ATOM   4139  C32 POPEC 251      89.816  26.636  43.088  1.00  0.00           C
ATOM   4142  C23 POPEC 251      84.406  27.386  43.247  1.00  0.00           C
ATOM   4145  C24 POPEC 251      85.346  28.446  43.868  1.00  0.00           C
ATOM   4148  C25 POPEC 251      84.596  29.726  44.289  1.00  0.00           C
ATOM   4151  C26 POPEC 251      84.756  30.826  43.228  1.00  0.00           C
ATOM   4154  C27 POPEC 251      84.116  32.186  43.588  1.00  0.00           C
ATOM   4157  C28 POPEC 251      82.926  32.526  42.668  1.00  0.00           C
ATOM   4160  C29 POPEC 251      82.706  34.016  42.507  1.00  0.00           C
ATOM   4162 0C21 POPEC 251      81.536  34.676  42.488  1.00  0.00           C
ATOM   4164 1C21 POPEC 251      80.166  34.076  42.658  1.00  0.00           C
ATOM   4167 2C21 POPEC 251      79.326  34.956  43.588  1.00  0.00           C
ATOM   4170 3C21 POPEC 251      77.956  34.346  43.898  1.00  0.00           C
ATOM   4173 4C21 POPEC 251      77.146  35.256  44.838  1.00  0.00           C
ATOM   4176 5C21 POPEC 251      75.836  34.626  45.308  1.00  0.00           C
ATOM   4179 6C21 POPEC 251      76.016  33.776  46.568  1.00  0.00           C
ATOM   4182 7C21 POPEC 251      74.686  33.226  47.088  1.00  0.00           C
ATOM   4185 8C21 POPEC 251      74.806  32.656  48.507  1.00  0.00           C
ATOM   4189  C33 POPEC 251      91.166  27.206  43.577  1.00  0.00           C
ATOM   4192  C34 POPEC 251      91.346  27.066  45.098  1.00  0.00           C
ATOM   4195  C35 POPEC 251      91.546  25.606  45.518  1.00  0.00           C
ATOM   4198  C36 POPEC 251      91.636  25.366  47.028  1.00  0.00           C
ATOM   4201  C37 POPEC 251      91.816  23.866  47.318  1.00  0.00           C
ATOM   4204  C38 POPEC 251      92.296  23.556  48.738  1.00  0.00           C
ATOM   4207  C39 POPEC 251      91.156  23.306  49.738  1.00  0.00           C
ATOM   4210 0C31 POPEC 251      91.716  22.836  51.088  1.00  0.00           C
ATOM   4213 1C31 POPEC 251      90.636  22.436  52.098  1.00  0.00           C
ATOM   4216 2C31 POPEC 251      91.236  21.916  53.418  1.00  0.00           C
ATOM   4219 3C31 POPEC 251      91.796  20.486  53.317  1.00  0.00           C
ATOM   4222 4C31 POPEC 251      92.596  20.086  54.567  1.00  0.00           C
ATOM   4225 5C31 POPEC 251      92.916  18.586  54.628  1.00  0.00           C
ATOM   4228 6C31 POPEC 251      93.776  18.186  55.828  1.00  0.00           C
ATOM   4232  NH3 POPED 252      89.646  13.576  37.488  1.00  0.00           N
ATOM   4236  C12 POPED 252      89.646  12.546  36.388  1.00  0.00           C
ATOM   4239  C11 POPED 252      90.436  11.306  36.838  1.00  0.00           C
ATOM   4242  P   POPED 252      91.536   9.156  35.828  1.00  0.00           P
ATOM   4243  O13 POPED 252      91.516   8.456  34.528  1.00  0.00           O
ATOM   4244  O14 POPED 252      92.866   9.596  36.288  1.00  0.00           O
ATOM   4245  O11 POPED 252      90.966   8.226  36.958  1.00  0.00           O
ATOM   4246  O12 POPED 252      90.596  10.416  35.737  1.00  0.00           O
ATOM   4247  C1  POPED 252      91.816   7.086  37.238  1.00  0.00           C
ATOM   4250  C2  POPED 252      90.996   5.866  37.678  1.00  0.00           C
ATOM   4252  O21 POPED 252      90.156   6.266  38.778  1.00  0.00           O
ATOM   4253  C21 POPED 252      89.086   5.516  38.878  1.00  0.00           C
ATOM   4254  O22 POPED 252      88.716   4.666  38.078  1.00  0.00           O
ATOM   4255  C22 POPED 252      88.456   5.806  40.218  1.00  0.00           C
ATOM   4258  C3  POPED 252      91.936   4.686  38.097  1.00  0.00           C
ATOM   4261  O31 POPED 252      91.386   3.876  39.147  1.00  0.00           O
ATOM   4262  C31 POPED 252      90.796   2.746  38.798  1.00  0.00           C
ATOM   4263  O32 POPED 252      90.706   2.286  37.668  1.00  0.00           O
ATOM   4264  C32 POPED 252      90.166   2.136  40.048  1.00  0.00           C
ATOM   4267  C23 POPED 252      87.076   5.156  40.388  1.00  0.00           C
ATOM   4270  C24 POPED 252      86.296   5.906  41.468  1.00  0.00           C
ATOM   4273  C25 POPED 252      85.276   5.036  42.178  1.00  0.00           C
ATOM   4276  C26 POPED 252      84.356   5.896  43.039  1.00  0.00           C
ATOM   4279  C27 POPED 252      83.536   5.096  44.048  1.00  0.00           C
ATOM   4282  C28 POPED 252      82.476   6.006  44.678  1.00  0.00           C
ATOM   4285  C29 POPED 252      81.676   5.296  45.747  1.00  0.00           C
ATOM   4287 0C21 POPED 252      81.536   5.696  47.018  1.00  0.00           C
ATOM   4289 1C21 POPED 252      82.146   6.926  47.658  1.00  0.00           C
ATOM   4292 2C21 POPED 252      82.956   6.576  48.928  1.00  0.00           C
ATOM   4295 3C21 POPED 252      82.096   5.966  50.048  1.00  0.00           C
ATOM   4298 4C21 POPED 252      82.646   6.266  51.448  1.00  0.00           C
ATOM   4301 5C21 POPED 252      82.386   7.706  51.938  1.00  0.00           C
ATOM   4304 6C21 POPED 252      80.886   8.026  52.098  1.00  0.00           C
ATOM   4307 7C21 POPED 252      80.626   9.226  53.018  1.00  0.00           C
ATOM   4310 8C21 POPED 252      79.146   9.416  53.368  1.00  0.00           C
ATOM   4314  C33 POPED 252      89.056   1.106  39.738  1.00  0.00           C
ATOM   4317  C34 POPED 252      88.206   0.766  40.978  1.00  0.00           C
ATOM   4320  C35 POPED 252      89.006   0.126  42.118  1.00  0.00           C
ATOM   4323  C36 POPED 252      88.176   0.036  43.408  1.00  0.00           C
ATOM   4326  C37 POPED 252      88.916  -0.724  44.518  1.00  0.00           C
ATOM   4329  C38 POPED 252      89.166   0.176  45.738  1.00  0.00           C
ATOM   4332  C39 POPED 252      90.016  -0.474  46.828  1.00  0.00           C
ATOM   4335 0C31 POPED 252      90.256   0.486  48.008  1.00  0.00           C
ATOM   4338 1C31 POPED 252      90.786  -0.234  49.258  1.00  0.00           C
ATOM   4341 2C31 POPED 252      89.666  -0.674  50.208  1.00  0.00           C
ATOM   4344 3C31 POPED 252      89.046   0.486  51.007  1.00  0.00           C
ATOM   4347 4C31 POPED 252      88.076   0.006  52.098  1.00  0.00           C
ATOM   4350 5C31 POPED 252      87.496   1.166  52.917  1.00  0.00           C
ATOM   4353 6C31 POPED 252      86.606   0.696  54.077  1.00  0.00           C
ATOM   4357  NH3 POPEE 253      25.006  87.846  37.148  1.00  0.00           N
ATOM   4361  C12 POPEE 253      25.376  86.506  36.577  1.00  0.00           C
ATOM   4364  C11 POPEE 253      26.896  86.236  36.638  1.00  0.00           C
ATOM   4367  P   POPEE 253      27.886  88.556  35.848  1.00  0.00           P
ATOM   4368  O13 POPEE 253      29.216  88.936  35.318  1.00  0.00           O
ATOM   4369  O14 POPEE 253      26.666  89.236  35.358  1.00  0.00           O
ATOM   4370  O11 POPEE 253      27.876  88.726  37.438  1.00  0.00           O
ATOM   4371  O12 POPEE 253      27.646  87.006  35.688  1.00  0.00           O
ATOM   4372  C1  POPEE 253      28.256  89.976  38.048  1.00  0.00           C
ATOM   4375  C2  POPEE 253      27.436  90.306  39.338  1.00  0.00           C
ATOM   4377  O21 POPEE 253      28.136  91.366  39.998  1.00  0.00           O
ATOM   4378  C21 POPEE 253      27.606  91.906  41.088  1.00  0.00           C
ATOM   4379  O22 POPEE 253      26.426  91.946  41.398  1.00  0.00           O
ATOM   4380  C22 POPEE 253      28.786  92.336  41.938  1.00  0.00           C
ATOM   4383  C3  POPEE 253      27.296  89.076  40.288  1.00  0.00           C
ATOM   4386  O31 POPEE 253      26.346  89.276  41.368  1.00  0.00           O
ATOM   4387  C31 POPEE 253      25.096  89.196  40.908  1.00  0.00           C
ATOM   4388  O32 POPEE 253      24.806  88.746  39.808  1.00  0.00           O
ATOM   4389  C32 POPEE 253      24.126  89.766  41.938  1.00  0.00           C
ATOM   4392  C23 POPEE 253      28.336  92.926  43.278  1.00  0.00           C
ATOM   4395  C24 POPEE 253      29.556  93.406  44.068  1.00  0.00           C
ATOM   4398  C25 POPEE 253      29.176  94.256  45.278  1.00  0.00           C
ATOM   4401  C26 POPEE 253      28.306  93.486  46.287  1.00  0.00           C
ATOM   4404  C27 POPEE 253      28.006  94.306  47.528  1.00  0.00           C
ATOM   4407  C28 POPEE 253      26.926  93.646  48.408  1.00  0.00           C
ATOM   4410  C29 POPEE 253      25.766  94.596  48.598  1.00  0.00           C
ATOM   4412 0C21 POPEE 253      25.676  95.556  49.528  1.00  0.00           C
ATOM   4414 1C21 POPEE 253      26.676  95.856  50.618  1.00  0.00           C
ATOM   4417 2C21 POPEE 253      26.026  95.716  52.008  1.00  0.00           C
ATOM   4420 3C21 POPEE 253      27.026  95.966  53.148  1.00  0.00           C
ATOM   4423 4C21 POPEE 253      26.496  95.526  54.518  1.00  0.00           C
ATOM   4426 5C21 POPEE 253      25.246  96.286  54.998  1.00  0.00           C
ATOM   4429 6C21 POPEE 253      25.436  97.806  55.128  1.00  0.00           C
ATOM   4432 7C21 POPEE 253      24.426  98.436  56.088  1.00  0.00           C
ATOM   4435 8C21 POPEE 253      24.496  99.956  56.129  1.00  0.00           C
ATOM   4439  C33 POPEE 253      22.676  89.256  41.748  1.00  0.00           C
ATOM   4442  C34 POPEE 253      21.636  90.386  41.877  1.00  0.00           C
ATOM   4445  C35 POPEE 253      21.326  90.816  43.317  1.00  0.00           C
ATOM   4448  C36 POPEE 253      20.696  89.686  44.138  1.00  0.00           C
ATOM   4451  C37 POPEE 253      20.066  90.156  45.458  1.00  0.00           C
ATOM   4454  C38 POPEE 253      19.496  88.976  46.257  1.00  0.00           C
ATOM   4457  C39 POPEE 253      19.236  89.286  47.738  1.00  0.00           C
ATOM   4460 0C31 POPEE 253      19.356  88.006  48.577  1.00  0.00           C
ATOM   4463 1C31 POPEE 253      19.266  88.246  50.088  1.00  0.00           C
ATOM   4466 2C31 POPEE 253      19.716  86.996  50.868  1.00  0.00           C
ATOM   4469 3C31 POPEE 253      19.716  87.176  52.388  1.00  0.00           C
ATOM   4472 4C31 POPEE 253      18.306  87.196  53.008  1.00  0.00           C
ATOM   4475 5C31 POPEE 253      18.356  87.206  54.538  1.00  0.00           C
ATOM   4478 6C31 POPEE 253      16.966  87.206  55.198  1.00  0.00           C
ATOM   4482  NH3 POPEF 254      10.016  69.136  39.258  1.00  0.00           N
ATOM   4486  C12 POPEF 254       8.666  69.786  39.289  1.00  0.00           C
ATOM   4489  C11 POPEF 254       7.806  69.186  40.388  1.00  0.00           C
ATOM   4492  P   POPEF 254       5.266  68.636  40.248  1.00  0.00           P
ATOM   4493  O13 POPEF 254       4.026  69.396  40.548  1.00  0.00           O
ATOM   4494  O14 POPEF 254       5.206  67.846  38.998  1.00  0.00           O
ATOM   4495  O11 POPEF 254       5.636  67.686  41.458  1.00  0.00           O
ATOM   4496  O12 POPEF 254       6.466  69.666  40.248  1.00  0.00           O
ATOM   4497  C1  POPEF 254       5.126  67.856  42.788  1.00  0.00           C
ATOM   4500  C2  POPEF 254       6.246  68.226  43.798  1.00  0.00           C
ATOM   4502  O21 POPEF 254       6.296  67.336  44.938  1.00  0.00           O
ATOM   4503  C21 POPEF 254       5.206  67.296  45.697  1.00  0.00           C
ATOM   4504  O22 POPEF 254       4.156  67.876  45.478  1.00  0.00           O
ATOM   4505  C22 POPEF 254       5.436  66.396  46.908  1.00  0.00           C
ATOM   4508  C3  POPEF 254       6.236  69.726  44.228  1.00  0.00           C
ATOM   4511  O31 POPEF 254       7.306  69.986  45.158  1.00  0.00           O
ATOM   4512  C31 POPEF 254       7.046  70.556  46.328  1.00  0.00           C
ATOM   4513  O32 POPEF 254       5.956  70.926  46.717  1.00  0.00           O
ATOM   4514  C32 POPEF 254       8.376  70.676  47.078  1.00  0.00           C
ATOM   4517  C23 POPEF 254       6.306  67.056  47.998  1.00  0.00           C
ATOM   4520  C24 POPEF 254       5.826  66.776  49.427  1.00  0.00           C
ATOM   4523  C25 POPEF 254       6.626  67.596  50.458  1.00  0.00           C
ATOM   4526  C26 POPEF 254       6.276  67.296  51.927  1.00  0.00           C
ATOM   4529  C27 POPEF 254       7.306  67.886  52.897  1.00  0.00           C
ATOM   4532  C28 POPEF 254       7.216  67.266  54.307  1.00  0.00           C
ATOM   4535  C29 POPEF 254       5.966  67.646  55.058  1.00  0.00           C
ATOM   4537 0C21 POPEF 254       5.856  67.636  56.399  1.00  0.00           C
ATOM   4539 1C21 POPEF 254       6.946  67.206  57.348  1.00  0.00           C
ATOM   4542 2C21 POPEF 254       6.406  66.676  58.688  1.00  0.00           C
ATOM   4545 3C21 POPEF 254       7.546  66.256  59.628  1.00  0.00           C
ATOM   4548 4C21 POPEF 254       7.076  65.636  60.958  1.00  0.00           C
ATOM   4551 5C21 POPEF 254       6.566  64.206  60.788  1.00  0.00           C
ATOM   4554 6C21 POPEF 254       5.756  63.686  61.978  1.00  0.00           C
ATOM   4557 7C21 POPEF 254       5.046  62.366  61.618  1.00  0.00           C
ATOM   4560 8C21 POPEF 254       3.766  62.146  62.408  1.00  0.00           C
ATOM   4564  C33 POPEF 254       8.316  71.676  48.258  1.00  0.00           C
ATOM   4567  C34 POPEF 254       9.716  72.026  48.818  1.00  0.00           C
ATOM   4570  C35 POPEF 254      10.526  70.836  49.357  1.00  0.00           C
ATOM   4573  C36 POPEF 254      10.076  70.356  50.747  1.00  0.00           C
ATOM   4576  C37 POPEF 254      10.886  69.136  51.248  1.00  0.00           C
ATOM   4579  C38 POPEF 254      11.516  69.336  52.628  1.00  0.00           C
ATOM   4582  C39 POPEF 254      10.506  69.436  53.787  1.00  0.00           C
ATOM   4585 0C31 POPEF 254      11.166  70.096  54.998  1.00  0.00           C
ATOM   4588 1C31 POPEF 254      10.246  70.346  56.208  1.00  0.00           C
ATOM   4591 2C31 POPEF 254      10.926  71.126  57.348  1.00  0.00           C
ATOM   4594 3C31 POPEF 254      11.376  72.526  56.927  1.00  0.00           C
ATOM   4597 4C31 POPEF 254      12.186  73.276  57.998  1.00  0.00           C
ATOM   4600 5C31 POPEF 254      13.006  74.416  57.388  1.00  0.00           C
ATOM   4603 6C31 POPEF 254      13.876  75.156  58.398  1.00  0.00           C
ATOM   4607  NH3 POPEG 255      17.136  89.366  37.188  1.00  0.00           N
ATOM   4611  C12 POPEG 255      16.586  88.256  38.048  1.00  0.00           C
ATOM   4614  C11 POPEG 255      17.686  87.376  38.658  1.00  0.00           C
ATOM   4617  P   POPEG 255      17.576  84.916  39.668  1.00  0.00           P
ATOM   4618  O13 POPEG 255      17.806  84.206  38.388  1.00  0.00           O
ATOM   4619  O14 POPEG 255      18.716  84.876  40.588  1.00  0.00           O
ATOM   4620  O11 POPEG 255      16.356  84.226  40.448  1.00  0.00           O
ATOM   4621  O12 POPEG 255      17.076  86.386  39.468  1.00  0.00           O
ATOM   4622  C1  POPEG 255      15.816  84.936  41.588  1.00  0.00           C
ATOM   4625  C2  POPEG 255      16.146  84.256  42.958  1.00  0.00           C
ATOM   4627  O21 POPEG 255      16.206  85.306  43.938  1.00  0.00           O
ATOM   4628  C21 POPEG 255      15.466  85.176  45.018  1.00  0.00           C
ATOM   4629  O22 POPEG 255      14.716  84.246  45.278  1.00  0.00           O
ATOM   4630  C22 POPEG 255      15.776  86.356  45.938  1.00  0.00           C
ATOM   4633  C3  POPEG 255      17.506  83.506  42.978  1.00  0.00           C
ATOM   4636  O31 POPEG 255      17.636  82.706  44.178  1.00  0.00           O
ATOM   4637  C31 POPEG 255      18.856  82.636  44.678  1.00  0.00           C
ATOM   4638  O32 POPEG 255      19.866  83.116  44.188  1.00  0.00           O
ATOM   4639  C32 POPEG 255      18.826  81.946  46.027  1.00  0.00           C
ATOM   4642  C23 POPEG 255      14.626  86.706  46.898  1.00  0.00           C
ATOM   4645  C24 POPEG 255      15.136  87.456  48.127  1.00  0.00           C
ATOM   4648  C25 POPEG 255      14.006  87.906  49.048  1.00  0.00           C
ATOM   4651  C26 POPEG 255      14.506  88.626  50.308  1.00  0.00           C
ATOM   4654  C27 POPEG 255      13.606  88.346  51.518  1.00  0.00           C
ATOM   4657  C28 POPEG 255      14.006  89.156  52.757  1.00  0.00           C
ATOM   4660  C29 POPEG 255      13.476  90.576  52.728  1.00  0.00           C
ATOM   4662 0C21 POPEG 255      12.736  91.146  53.699  1.00  0.00           C
ATOM   4664 1C21 POPEG 255      12.356  90.436  54.978  1.00  0.00           C
ATOM   4667 2C21 POPEG 255      11.396  91.186  55.908  1.00  0.00           C
ATOM   4670 3C21 POPEG 255      11.966  92.476  56.507  1.00  0.00           C
ATOM   4673 4C21 POPEG 255      11.356  92.846  57.868  1.00  0.00           C
ATOM   4676 5C21 POPEG 255       9.826  92.896  57.858  1.00  0.00           C
ATOM   4679 6C21 POPEG 255       9.216  93.196  59.237  1.00  0.00           C
ATOM   4682 7C21 POPEG 255       7.716  92.926  59.268  1.00  0.00           C
ATOM   4685 8C21 POPEG 255       7.046  93.286  60.597  1.00  0.00           C
ATOM   4689  C33 POPEG 255      19.696  82.726  47.038  1.00  0.00           C
ATOM   4692  C34 POPEG 255      19.256  82.396  48.457  1.00  0.00           C
ATOM   4695  C35 POPEG 255      20.056  83.076  49.578  1.00  0.00           C
ATOM   4698  C36 POPEG 255      19.336  82.796  50.908  1.00  0.00           C
ATOM   4701  C37 POPEG 255      20.226  82.626  52.148  1.00  0.00           C
ATOM   4704  C38 POPEG 255      19.506  81.676  53.107  1.00  0.00           C
ATOM   4707  C39 POPEG 255      20.046  81.546  54.538  1.00  0.00           C
ATOM   4710 0C31 POPEG 255      19.096  80.586  55.268  1.00  0.00           C
ATOM   4713 1C31 POPEG 255      19.336  80.366  56.768  1.00  0.00           C
ATOM   4716 2C31 POPEG 255      18.266  79.386  57.268  1.00  0.00           C
ATOM   4719 3C31 POPEG 255      18.126  79.226  58.787  1.00  0.00           C
ATOM   4722 4C31 POPEG 255      16.796  78.536  59.118  1.00  0.00           C
ATOM   4725 5C31 POPEG 255      16.546  78.346  60.618  1.00  0.00           C
ATOM   4728 6C31 POPEG 255      15.216  77.656  60.928  1.00  0.00           C
ATOM   4732  NH3 POPEH 256      39.816  43.516  35.878  1.00  0.00           N
ATOM   4736  C12 POPEH 256      38.796  43.986  36.878  1.00  0.00           C
ATOM   4739  C11 POPEH 256      39.536  44.336  38.158  1.00  0.00           C
ATOM   4742  P   POPEH 256      39.056  44.446  40.697  1.00  0.00           P
ATOM   4743  O13 POPEH 256      40.436  43.946  40.788  1.00  0.00           O
ATOM   4744  O14 POPEH 256      38.776  45.716  41.408  1.00  0.00           O
ATOM   4745  O11 POPEH 256      38.076  43.316  41.217  1.00  0.00           O
ATOM   4746  O12 POPEH 256      38.606  44.596  39.188  1.00  0.00           O
ATOM   4747  C1  POPEH 256      38.516  42.056  41.737  1.00  0.00           C
ATOM   4750  C2  POPEH 256      37.886  41.836  43.138  1.00  0.00           C
ATOM   4752  O21 POPEH 256      38.676  40.886  43.888  1.00  0.00           O
ATOM   4753  C21 POPEH 256      38.626  39.626  43.498  1.00  0.00           C
ATOM   4754  O22 POPEH 256      37.906  39.156  42.638  1.00  0.00           O
ATOM   4755  C22 POPEH 256      39.646  38.796  44.258  1.00  0.00           C
ATOM   4758  C3  POPEH 256      36.346  41.526  43.039  1.00  0.00           C
ATOM   4761  O31 POPEH 256      35.726  41.056  44.268  1.00  0.00           O
ATOM   4762  C31 POPEH 256      35.536  42.006  45.178  1.00  0.00           C
ATOM   4763  O32 POPEH 256      35.896  43.156  45.088  1.00  0.00           O
ATOM   4764  C32 POPEH 256      34.736  41.496  46.368  1.00  0.00           C
ATOM   4767  C23 POPEH 256      38.966  38.016  45.408  1.00  0.00           C
ATOM   4770  C24 POPEH 256      39.796  36.816  45.858  1.00  0.00           C
ATOM   4773  C25 POPEH 256      39.076  36.026  46.958  1.00  0.00           C
ATOM   4776  C26 POPEH 256      39.166  36.696  48.338  1.00  0.00           C
ATOM   4779  C27 POPEH 256      38.546  35.906  49.497  1.00  0.00           C
ATOM   4782  C28 POPEH 256      37.026  35.666  49.408  1.00  0.00           C
ATOM   4785  C29 POPEH 256      36.656  34.486  48.538  1.00  0.00           C
ATOM   4787 0C21 POPEH 256      36.346  33.246  48.948  1.00  0.00           C
ATOM   4789 1C21 POPEH 256      36.236  32.766  50.378  1.00  0.00           C
ATOM   4792 2C21 POPEH 256      35.416  31.476  50.438  1.00  0.00           C
ATOM   4795 3C21 POPEH 256      35.206  30.966  51.877  1.00  0.00           C
ATOM   4798 4C21 POPEH 256      34.846  29.476  51.918  1.00  0.00           C
ATOM   4801 5C21 POPEH 256      34.786  28.896  53.348  1.00  0.00           C
ATOM   4804 6C21 POPEH 256      33.656  29.456  54.228  1.00  0.00           C
ATOM   4807 7C21 POPEH 256      33.646  28.776  55.607  1.00  0.00           C
ATOM   4810 8C21 POPEH 256      32.726  29.426  56.647  1.00  0.00           C
ATOM   4814  C33 POPEH 256      35.566  41.556  47.658  1.00  0.00           C
ATOM   4817  C34 POPEH 256      36.586  40.416  47.738  1.00  0.00           C
ATOM   4820  C35 POPEH 256      37.396  40.416  49.048  1.00  0.00           C
ATOM   4823  C36 POPEH 256      36.536  40.236  50.298  1.00  0.00           C
ATOM   4826  C37 POPEH 256      37.386  39.976  51.538  1.00  0.00           C
ATOM   4829  C38 POPEH 256      36.526  39.786  52.798  1.00  0.00           C
ATOM   4832  C39 POPEH 256      37.356  39.626  54.077  1.00  0.00           C
ATOM   4835 0C31 POPEH 256      38.026  40.936  54.508  1.00  0.00           C
ATOM   4838 1C31 POPEH 256      38.926  40.766  55.738  1.00  0.00           C
ATOM   4841 2C31 POPEH 256      39.926  41.916  55.898  1.00  0.00           C
ATOM   4844 3C31 POPEH 256      39.266  43.306  55.868  1.00  0.00           C
ATOM   4847 4C31 POPEH 256      40.156  44.386  56.498  1.00  0.00           C
ATOM   4850 5C31 POPEH 256      39.516  45.776  56.458  1.00  0.00           C
ATOM   4853 6C31 POPEH 256      40.366  46.826  57.188  1.00  0.00           C
ATOM   4857  NH3 POPEI 257      86.836  39.346  34.147  1.00  0.00           N
ATOM   4861  C12 POPEI 257      86.266  38.006  33.768  1.00  0.00           C
ATOM   4864  C11 POPEI 257      87.226  36.846  33.998  1.00  0.00           C
ATOM   4867  P   POPEI 257      86.216  34.576  34.968  1.00  0.00           P
ATOM   4868  O13 POPEI 257      84.856  34.676  35.508  1.00  0.00           O
ATOM   4869  O14 POPEI 257      86.616  33.256  34.448  1.00  0.00           O
ATOM   4870  O11 POPEI 257      87.276  34.886  36.088  1.00  0.00           O
ATOM   4871  O12 POPEI 257      86.476  35.656  33.858  1.00  0.00           O
ATOM   4872  C1  POPEI 257      87.016  35.736  37.198  1.00  0.00           C
ATOM   4875  C2  POPEI 257      87.086  34.946  38.518  1.00  0.00           C
ATOM   4877  O21 POPEI 257      86.696  35.876  39.528  1.00  0.00           O
ATOM   4878  C21 POPEI 257      86.096  35.326  40.557  1.00  0.00           C
ATOM   4879  O22 POPEI 257      85.996  34.136  40.798  1.00  0.00           O
ATOM   4880  C22 POPEI 257      85.546  36.436  41.448  1.00  0.00           C
ATOM   4883  C3  POPEI 257      88.526  34.416  38.768  1.00  0.00           C
ATOM   4886  O31 POPEI 257      88.576  33.466  39.848  1.00  0.00           O
ATOM   4887  C31 POPEI 257      88.916  33.926  41.038  1.00  0.00           C
ATOM   4888  O32 POPEI 257      89.276  35.066  41.278  1.00  0.00           O
ATOM   4889  C32 POPEI 257      88.846  32.806  42.058  1.00  0.00           C
ATOM   4892  C23 POPEI 257      86.026  36.266  42.908  1.00  0.00           C
ATOM   4895  C24 POPEI 257      85.666  37.456  43.787  1.00  0.00           C
ATOM   4898  C25 POPEI 257      84.176  37.606  44.108  1.00  0.00           C
ATOM   4901  C26 POPEI 257      83.666  36.646  45.188  1.00  0.00           C
ATOM   4904  C27 POPEI 257      82.406  37.206  45.868  1.00  0.00           C
ATOM   4907  C28 POPEI 257      81.766  36.236  46.868  1.00  0.00           C
ATOM   4910  C29 POPEI 257      80.576  36.876  47.537  1.00  0.00           C
ATOM   4912 0C21 POPEI 257      80.266  36.796  48.848  1.00  0.00           C
ATOM   4914 1C21 POPEI 257      80.986  35.986  49.888  1.00  0.00           C
ATOM   4917 2C21 POPEI 257      82.016  36.806  50.688  1.00  0.00           C
ATOM   4920 3C21 POPEI 257      82.696  35.956  51.789  1.00  0.00           C
ATOM   4923 4C21 POPEI 257      83.756  36.746  52.568  1.00  0.00           C
ATOM   4926 5C21 POPEI 257      84.386  35.936  53.717  1.00  0.00           C
ATOM   4929 6C21 POPEI 257      85.536  35.026  53.258  1.00  0.00           C
ATOM   4932 7C21 POPEI 257      86.176  34.276  54.438  1.00  0.00           C
ATOM   4935 8C21 POPEI 257      87.326  33.346  54.018  1.00  0.00           C
ATOM   4939  C33 POPEI 257      88.246  33.266  43.408  1.00  0.00           C
ATOM   4942  C34 POPEI 257      88.216  32.156  44.468  1.00  0.00           C
ATOM   4945  C35 POPEI 257      89.606  31.776  44.978  1.00  0.00           C
ATOM   4948  C36 POPEI 257      89.586  30.926  46.257  1.00  0.00           C
ATOM   4951  C37 POPEI 257      91.006  30.736  46.807  1.00  0.00           C
ATOM   4954  C38 POPEI 257      91.066  30.196  48.247  1.00  0.00           C
ATOM   4957  C39 POPEI 257      90.366  31.096  49.268  1.00  0.00           C
ATOM   4960 0C31 POPEI 257      90.936  30.946  50.688  1.00  0.00           C
ATOM   4963 1C31 POPEI 257      92.136  31.866  50.928  1.00  0.00           C
ATOM   4966 2C31 POPEI 257      92.726  31.756  52.348  1.00  0.00           C
ATOM   4969 3C31 POPEI 257      93.656  30.536  52.518  1.00  0.00           C
ATOM   4972 4C31 POPEI 257      94.356  30.536  53.878  1.00  0.00           C
ATOM   4975 5C31 POPEI 257      95.276  29.326  54.077  1.00  0.00           C
ATOM   4978 6C31 POPEI 257      95.986  29.336  55.428  1.00  0.00           C
ATOM   4982  NH3 POPEJ 258     122.236  70.206  80.188  1.00  0.00           N
ATOM   4986  C12 POPEJ 258     123.146  69.106  80.658  1.00  0.00           C
ATOM   4989  C11 POPEJ 258     123.466  68.076  79.539  1.00  0.00           C
ATOM   4992  P   POPEJ 258     121.076  67.246  79.418  1.00  0.00           P
ATOM   4993  O13 POPEJ 258     120.606  67.446  80.807  1.00  0.00           O
ATOM   4994  O14 POPEJ 258     120.966  68.406  78.497  1.00  0.00           O
ATOM   4995  O11 POPEJ 258     120.416  65.946  78.828  1.00  0.00           O
ATOM   4996  O12 POPEJ 258     122.606  66.916  79.558  1.00  0.00           O
ATOM   4997  C1  POPEJ 258     119.146  66.126  78.177  1.00  0.00           C
ATOM   5000  C2  POPEJ 258     118.856  64.946  77.208  1.00  0.00           C
ATOM   5002  O21 POPEJ 258     118.986  65.346  75.827  1.00  0.00           O
ATOM   5003  C21 POPEJ 258     118.126  66.246  75.368  1.00  0.00           C
ATOM   5004  O22 POPEJ 258     117.136  66.656  75.938  1.00  0.00           O
ATOM   5005  C22 POPEJ 258     118.606  66.776  74.018  1.00  0.00           C
ATOM   5008  C3  POPEJ 258     117.516  64.216  77.538  1.00  0.00           C
ATOM   5011  O31 POPEJ 258     117.146  63.226  76.548  1.00  0.00           O
ATOM   5012  C31 POPEJ 258     117.886  62.126  76.558  1.00  0.00           C
ATOM   5013  O32 POPEJ 258     118.756  61.856  77.378  1.00  0.00           O
ATOM   5014  C32 POPEJ 258     117.506  61.236  75.388  1.00  0.00           C
ATOM   5017  C23 POPEJ 258     117.916  68.116  73.658  1.00  0.00           C
ATOM   5020  C24 POPEJ 258     118.586  68.866  72.489  1.00  0.00           C
ATOM   5023  C25 POPEJ 258     119.966  69.456  72.848  1.00  0.00           C
ATOM   5026  C26 POPEJ 258     120.606  70.226  71.688  1.00  0.00           C
ATOM   5029  C27 POPEJ 258     120.456  71.746  71.818  1.00  0.00           C
ATOM   5032  C28 POPEJ 258     120.746  72.506  70.498  1.00  0.00           C
ATOM   5035  C29 POPEJ 258     122.216  72.636  70.148  1.00  0.00           C
ATOM   5037 0C21 POPEJ 258     122.886  73.786  69.938  1.00  0.00           C
ATOM   5039 1C21 POPEJ 258     122.316  75.186  69.988  1.00  0.00           C
ATOM   5042 2C21 POPEJ 258     122.926  76.176  68.958  1.00  0.00           C
ATOM   5045 3C21 POPEJ 258     122.666  75.806  67.488  1.00  0.00           C
ATOM   5048 4C21 POPEJ 258     123.916  75.246  66.788  1.00  0.00           C
ATOM   5051 5C21 POPEJ 258     123.676  74.886  65.318  1.00  0.00           C
ATOM   5054 6C21 POPEJ 258     123.736  76.096  64.368  1.00  0.00           C
ATOM   5057 7C21 POPEJ 258     123.596  75.676  62.897  1.00  0.00           C
ATOM   5060 8C21 POPEJ 258     123.696  76.846  61.917  1.00  0.00           C
ATOM   5064  C33 POPEJ 258     118.316  61.546  74.108  1.00  0.00           C
ATOM   5067  C34 POPEJ 258     117.796  62.736  73.289  1.00  0.00           C
ATOM   5070  C35 POPEJ 258     116.396  62.496  72.699  1.00  0.00           C
ATOM   5073  C36 POPEJ 258     116.086  63.416  71.507  1.00  0.00           C
ATOM   5076  C37 POPEJ 258     114.696  63.156  70.909  1.00  0.00           C
ATOM   5079  C38 POPEJ 258     114.386  63.996  69.648  1.00  0.00           C
ATOM   5082  C39 POPEJ 258     115.256  63.596  68.448  1.00  0.00           C
ATOM   5085 0C31 POPEJ 258     114.836  64.246  67.118  1.00  0.00           C
ATOM   5088 1C31 POPEJ 258     115.506  63.526  65.948  1.00  0.00           C
ATOM   5091 2C31 POPEJ 258     115.256  64.126  64.568  1.00  0.00           C
ATOM   5094 3C31 POPEJ 258     115.576  63.096  63.478  1.00  0.00           C
ATOM   5097 4C31 POPEJ 258     115.956  63.706  62.118  1.00  0.00           C
ATOM   5100 5C31 POPEJ 258     116.176  62.616  61.058  1.00  0.00           C
ATOM   5103 6C31 POPEJ 258     116.746  63.146  59.748  1.00  0.00           C
ATOM   5107  NH3 POPEK 259      83.066  84.226  36.228  1.00  0.00           N
ATOM   5111  C12 POPEK 259      84.096  84.896  37.098  1.00  0.00           C
ATOM   5114  C11 POPEK 259      85.076  85.696  36.228  1.00  0.00           C
ATOM   5117  P   POPEK 259      87.606  86.286  36.468  1.00  0.00           P
ATOM   5118  O13 POPEK 259      87.636  86.996  35.178  1.00  0.00           O
ATOM   5119  O14 POPEK 259      88.146  84.916  36.518  1.00  0.00           O
ATOM   5120  O11 POPEK 259      88.356  87.136  37.548  1.00  0.00           O
ATOM   5121  O12 POPEK 259      86.136  86.236  37.028  1.00  0.00           O
ATOM   5122  C1  POPEK 259      87.756  88.296  38.148  1.00  0.00           C
ATOM   5125  C2  POPEK 259      87.346  88.066  39.638  1.00  0.00           C
ATOM   5127  O21 POPEK 259      88.516  87.976  40.467  1.00  0.00           O
ATOM   5128  C21 POPEK 259      89.256  86.886  40.428  1.00  0.00           C
ATOM   5129  O22 POPEK 259      88.976  85.826  39.898  1.00  0.00           O
ATOM   5130  C22 POPEK 259      90.516  87.076  41.257  1.00  0.00           C
ATOM   5133  C3  POPEK 259      86.296  86.916  39.828  1.00  0.00           C
ATOM   5136  O31 POPEK 259      85.956  86.666  41.217  1.00  0.00           O
ATOM   5137  C31 POPEK 259      85.066  87.526  41.708  1.00  0.00           C
ATOM   5138  O32 POPEK 259      84.686  88.536  41.147  1.00  0.00           O
ATOM   5139  C32 POPEK 259      84.506  87.016  43.028  1.00  0.00           C
ATOM   5142  C23 POPEK 259      90.236  87.246  42.768  1.00  0.00           C
ATOM   5145  C24 POPEK 259      91.506  87.536  43.588  1.00  0.00           C
ATOM   5148  C25 POPEK 259      91.926  86.356  44.478  1.00  0.00           C
ATOM   5151  C26 POPEK 259      93.066  86.696  45.448  1.00  0.00           C
ATOM   5154  C27 POPEK 259      93.366  85.526  46.388  1.00  0.00           C
ATOM   5157  C28 POPEK 259      94.646  85.716  47.238  1.00  0.00           C
ATOM   5160  C29 POPEK 259      94.946  84.426  47.967  1.00  0.00           C
ATOM   5162 0C21 POPEK 259      95.596  84.286  49.138  1.00  0.00           C
ATOM   5164 1C21 POPEK 259      96.246  85.366  49.958  1.00  0.00           C
ATOM   5167 2C21 POPEK 259      95.346  85.836  51.108  1.00  0.00           C
ATOM   5170 3C21 POPEK 259      96.076  86.796  52.067  1.00  0.00           C
ATOM   5173 4C21 POPEK 259      95.286  87.156  53.338  1.00  0.00           C
ATOM   5176 5C21 POPEK 259      93.866  87.686  53.078  1.00  0.00           C
ATOM   5179 6C21 POPEK 259      93.196  88.196  54.357  1.00  0.00           C
ATOM   5182 7C21 POPEK 259      91.656  88.166  54.278  1.00  0.00           C
ATOM   5185 8C21 POPEK 259      90.956  88.576  55.578  1.00  0.00           C
ATOM   5189  C33 POPEK 259      83.016  86.606  42.878  1.00  0.00           C
ATOM   5192  C34 POPEK 259      82.376  86.346  44.248  1.00  0.00           C
ATOM   5195  C35 POPEK 259      81.996  87.626  44.998  1.00  0.00           C
ATOM   5198  C36 POPEK 259      82.126  87.436  46.518  1.00  0.00           C
ATOM   5201  C37 POPEK 259      81.506  88.606  47.288  1.00  0.00           C
ATOM   5204  C38 POPEK 259      81.706  88.436  48.798  1.00  0.00           C
ATOM   5207  C39 POPEK 259      81.056  89.576  49.578  1.00  0.00           C
ATOM   5210 0C31 POPEK 259      81.366  89.486  51.068  1.00  0.00           C
ATOM   5213 1C31 POPEK 259      81.036  90.786  51.818  1.00  0.00           C
ATOM   5216 2C31 POPEK 259      79.536  91.046  51.938  1.00  0.00           C
ATOM   5219 3C31 POPEK 259      79.176  92.276  52.789  1.00  0.00           C
ATOM   5222 4C31 POPEK 259      79.826  92.296  54.188  1.00  0.00           C
ATOM   5225 5C31 POPEK 259      79.556  91.026  55.009  1.00  0.00           C
ATOM   5228 6C31 POPEK 259      80.306  91.016  56.338  1.00  0.00           C
ATOM   5232  NH3 POPEL 260      -1.376   5.486  34.738  1.00  0.00           N
ATOM   5236  C12 POPEL 260      -0.206   4.666  34.268  1.00  0.00           C
ATOM   5239  C11 POPEL 260      -0.506   3.146  34.217  1.00  0.00           C
ATOM   5242  P   POPEL 260       2.026   2.496  33.808  1.00  0.00           P
ATOM   5243  O13 POPEL 260       2.766   1.436  33.097  1.00  0.00           O
ATOM   5244  O14 POPEL 260       2.426   3.866  33.438  1.00  0.00           O
ATOM   5245  O11 POPEL 260       2.126   2.266  35.368  1.00  0.00           O
ATOM   5246  O12 POPEL 260       0.484   2.396  33.498  1.00  0.00           O
ATOM   5247  C1  POPEL 260       2.786   1.096  35.898  1.00  0.00           C
ATOM   5250  C2  POPEL 260       2.206   0.736  37.288  1.00  0.00           C
ATOM   5252  O21 POPEL 260       3.216   0.176  38.148  1.00  0.00           O
ATOM   5253  C21 POPEL 260       3.136  -1.044  38.668  1.00  0.00           C
ATOM   5254  O22 POPEL 260       2.436  -1.956  38.298  1.00  0.00           O
ATOM   5255  C22 POPEL 260       4.076  -1.094  39.879  1.00  0.00           C
ATOM   5258  C3  POPEL 260       0.804   0.056  37.208  1.00  0.00           C
ATOM   5261  O31 POPEL 260       0.134   0.116  38.498  1.00  0.00           O
ATOM   5262  C31 POPEL 260      -0.466   1.276  38.728  1.00  0.00           C
ATOM   5263  O32 POPEL 260      -0.666   2.146  37.908  1.00  0.00           O
ATOM   5264  C32 POPEL 260      -0.846   1.396  40.198  1.00  0.00           C
ATOM   5267  C23 POPEL 260       3.626  -2.126  40.928  1.00  0.00           C
ATOM   5270  C24 POPEL 260       4.256  -1.876  42.298  1.00  0.00           C
ATOM   5273  C25 POPEL 260       3.916  -2.986  43.298  1.00  0.00           C
ATOM   5276  C26 POPEL 260       4.446  -2.746  44.707  1.00  0.00           C
ATOM   5279  C27 POPEL 260       4.096  -3.916  45.648  1.00  0.00           C
ATOM   5282  C28 POPEL 260       4.146  -3.576  47.148  1.00  0.00           C
ATOM   5285  C29 POPEL 260       3.106  -2.546  47.507  1.00  0.00           C
ATOM   5287 0C21 POPEL 260       3.256  -1.524  48.368  1.00  0.00           C
ATOM   5289 1C21 POPEL 260       4.466  -1.264  49.217  1.00  0.00           C
ATOM   5292 2C21 POPEL 260       4.116  -0.414  50.458  1.00  0.00           C
ATOM   5295 3C21 POPEL 260       5.276  -0.314  51.458  1.00  0.00           C
ATOM   5298 4C21 POPEL 260       5.036   0.786  52.507  1.00  0.00           C
ATOM   5301 5C21 POPEL 260       6.046   0.736  53.658  1.00  0.00           C
ATOM   5304 6C21 POPEL 260       5.836   1.876  54.668  1.00  0.00           C
ATOM   5307 7C21 POPEL 260       6.556   1.626  55.998  1.00  0.00           C
ATOM   5310 8C21 POPEL 260       6.246   2.666  57.078  1.00  0.00           C
ATOM   5314  C33 POPEL 260       0.324   1.156  41.178  1.00  0.00           C
ATOM   5317  C34 POPEL 260      -0.116   0.306  42.379  1.00  0.00           C
ATOM   5320  C35 POPEL 260      -1.136   1.006  43.278  1.00  0.00           C
ATOM   5323  C36 POPEL 260      -1.706   0.046  44.318  1.00  0.00           C
ATOM   5326  C37 POPEL 260      -2.666   0.736  45.308  1.00  0.00           C
ATOM   5329  C38 POPEL 260      -3.126  -0.264  46.368  1.00  0.00           C
ATOM   5332  C39 POPEL 260      -3.846   0.376  47.558  1.00  0.00           C
ATOM   5335 0C31 POPEL 260      -3.946  -0.604  48.738  1.00  0.00           C
ATOM   5338 1C31 POPEL 260      -4.456   0.066  50.018  1.00  0.00           C
ATOM   5341 2C31 POPEL 260      -4.436  -0.874  51.228  1.00  0.00           C
ATOM   5344 3C31 POPEL 260      -4.636  -0.124  52.548  1.00  0.00           C
ATOM   5347 4C31 POPEL 260      -4.246  -0.954  53.778  1.00  0.00           C
ATOM   5350 5C31 POPEL 260      -3.946  -0.094  55.009  1.00  0.00           C
ATOM   5353 6C31 POPEL 260      -3.366  -0.894  56.168  1.00  0.00           C
ATOM   5357  NH3 POPEM 261      81.586  58.156  33.847  1.00  0.00           N
ATOM   5361  C12 POPEM 261      82.286  57.866  32.548  1.00  0.00           C
ATOM   5364  C11 POPEM 261      83.826  57.756  32.658  1.00  0.00           C
ATOM   5367  P   POPEM 261      84.266  56.316  34.788  1.00  0.00           P
ATOM   5368  O13 POPEM 261      83.896  57.606  35.428  1.00  0.00           O
ATOM   5369  O14 POPEM 261      83.376  55.186  35.007  1.00  0.00           O
ATOM   5370  O11 POPEM 261      85.756  55.926  35.088  1.00  0.00           O
ATOM   5371  O12 POPEM 261      84.296  56.526  33.228  1.00  0.00           O
ATOM   5372  C1  POPEM 261      86.156  54.546  35.257  1.00  0.00           C
ATOM   5375  C2  POPEM 261      86.286  54.106  36.748  1.00  0.00           C
ATOM   5377  O21 POPEM 261      84.986  54.056  37.368  1.00  0.00           O
ATOM   5378  C21 POPEM 261      84.946  53.326  38.478  1.00  0.00           C
ATOM   5379  O22 POPEM 261      85.696  52.396  38.738  1.00  0.00           O
ATOM   5380  C22 POPEM 261      83.906  53.936  39.398  1.00  0.00           C
ATOM   5383  C3  POPEM 261      87.226  55.076  37.528  1.00  0.00           C
ATOM   5386  O31 POPEM 261      87.176  54.946  38.978  1.00  0.00           O
ATOM   5387  C31 POPEM 261      88.126  55.726  39.528  1.00  0.00           C
ATOM   5388  O32 POPEM 261      88.956  56.316  38.868  1.00  0.00           O
ATOM   5389  C32 POPEM 261      88.016  55.856  41.058  1.00  0.00           C
ATOM   5392  C23 POPEM 261      83.556  53.036  40.578  1.00  0.00           C
ATOM   5395  C24 POPEM 261      82.406  53.616  41.408  1.00  0.00           C
ATOM   5398  C25 POPEM 261      81.976  52.686  42.537  1.00  0.00           C
ATOM   5401  C26 POPEM 261      82.976  52.626  43.708  1.00  0.00           C
ATOM   5404  C27 POPEM 261      82.726  51.406  44.608  1.00  0.00           C
ATOM   5407  C28 POPEM 261      83.906  51.116  45.568  1.00  0.00           C
ATOM   5410  C29 POPEM 261      84.056  52.146  46.647  1.00  0.00           C
ATOM   5412 0C21 POPEM 261      84.216  51.906  47.967  1.00  0.00           C
ATOM   5414 1C21 POPEM 261      84.296  50.566  48.638  1.00  0.00           C
ATOM   5417 2C21 POPEM 261      83.376  50.446  49.868  1.00  0.00           C
ATOM   5420 3C21 POPEM 261      83.906  51.226  51.088  1.00  0.00           C
ATOM   5423 4C21 POPEM 261      83.086  50.976  52.358  1.00  0.00           C
ATOM   5426 5C21 POPEM 261      82.806  52.266  53.127  1.00  0.00           C
ATOM   5429 6C21 POPEM 261      82.246  52.016  54.528  1.00  0.00           C
ATOM   5432 7C21 POPEM 261      82.076  53.316  55.327  1.00  0.00           C
ATOM   5435 8C21 POPEM 261      81.836  53.086  56.818  1.00  0.00           C
ATOM   5439  C33 POPEM 261      86.966  54.986  41.798  1.00  0.00           C
ATOM   5442  C34 POPEM 261      86.586  55.576  43.168  1.00  0.00           C
ATOM   5445  C35 POPEM 261      87.656  55.406  44.268  1.00  0.00           C
ATOM   5448  C36 POPEM 261      87.196  54.456  45.378  1.00  0.00           C
ATOM   5451  C37 POPEM 261      88.276  54.166  46.428  1.00  0.00           C
ATOM   5454  C38 POPEM 261      87.886  53.016  47.368  1.00  0.00           C
ATOM   5457  C39 POPEM 261      88.936  52.746  48.457  1.00  0.00           C
ATOM   5460 0C31 POPEM 261      88.786  51.356  49.108  1.00  0.00           C
ATOM   5463 1C31 POPEM 261      89.806  51.136  50.228  1.00  0.00           C
ATOM   5466 2C31 POPEM 261      90.096  49.656  50.568  1.00  0.00           C
ATOM   5469 3C31 POPEM 261      88.946  48.876  51.228  1.00  0.00           C
ATOM   5472 4C31 POPEM 261      88.306  49.586  52.428  1.00  0.00           C
ATOM   5475 5C31 POPEM 261      87.406  48.656  53.247  1.00  0.00           C
ATOM   5478 6C31 POPEM 261      86.526  49.396  54.258  1.00  0.00           C
ATOM   5482  NH3 POPEN 262     110.876 127.598  76.969  1.00  0.00           N
ATOM   5486  C12 POPEN 262     110.926 129.108  76.918  1.00  0.00           C
ATOM   5489  C11 POPEN 262     112.276 129.678  77.368  1.00  0.00           C
ATOM   5492  P   POPEN 262     114.236 128.208  76.518  1.00  0.00           P
ATOM   5493  O13 POPEN 262     115.566 128.538  77.058  1.00  0.00           O
ATOM   5494  O14 POPEN 262     113.506 127.126  77.229  1.00  0.00           O
ATOM   5495  O11 POPEN 262     114.466 127.748  75.028  1.00  0.00           O
ATOM   5496  O12 POPEN 262     113.306 129.478  76.398  1.00  0.00           O
ATOM   5497  C1  POPEN 262     115.026 128.688  74.108  1.00  0.00           C
ATOM   5500  C2  POPEN 262     115.776 127.968  72.958  1.00  0.00           C
ATOM   5502  O21 POPEN 262     115.566 128.778  71.798  1.00  0.00           O
ATOM   5503  C21 POPEN 262     116.556 128.898  70.938  1.00  0.00           C
ATOM   5504  O22 POPEN 262     117.706 128.538  71.077  1.00  0.00           O
ATOM   5505  C22 POPEN 262     115.976 129.508  69.658  1.00  0.00           C
ATOM   5508  C3  POPEN 262     115.176 126.546  72.728  1.00  0.00           C
ATOM   5511  O31 POPEN 262     115.696 125.886  71.558  1.00  0.00           O
ATOM   5512  C31 POPEN 262     114.896 125.586  70.528  1.00  0.00           C
ATOM   5513  O32 POPEN 262     115.116 124.686  69.738  1.00  0.00           O
ATOM   5514  C32 POPEN 262     113.726 126.546  70.298  1.00  0.00           C
ATOM   5517  C23 POPEN 262     117.006 130.248  68.778  1.00  0.00           C
ATOM   5520  C24 POPEN 262     116.296 131.198  67.808  1.00  0.00           C
ATOM   5523  C25 POPEN 262     117.246 132.128  67.037  1.00  0.00           C
ATOM   5526  C26 POPEN 262     118.306 131.388  66.228  1.00  0.00           C
ATOM   5529  C27 POPEN 262     119.286 132.338  65.518  1.00  0.00           C
ATOM   5532  C28 POPEN 262     120.606 131.658  65.118  1.00  0.00           C
ATOM   5535  C29 POPEN 262     120.386 130.468  64.238  1.00  0.00           C
ATOM   5537 0C21 POPEN 262     120.416 130.448  62.888  1.00  0.00           C
ATOM   5539 1C21 POPEN 262     120.716 131.598  61.968  1.00  0.00           C
ATOM   5542 2C21 POPEN 262     121.916 131.318  61.038  1.00  0.00           C
ATOM   5545 3C21 POPEN 262     121.636 130.208  60.009  1.00  0.00           C
ATOM   5548 4C21 POPEN 262     122.906 129.648  59.357  1.00  0.00           C
ATOM   5551 5C21 POPEN 262     122.696 128.348  58.558  1.00  0.00           C
ATOM   5554 6C21 POPEN 262     122.006 127.236  59.357  1.00  0.00           C
ATOM   5557 7C21 POPEN 262     122.046 125.866  58.658  1.00  0.00           C
ATOM   5560 8C21 POPEN 262     121.246 124.796  59.408  1.00  0.00           C
ATOM   5564  C33 POPEN 262     112.346 125.886  70.488  1.00  0.00           C
ATOM   5567  C34 POPEN 262     111.296 126.546  69.598  1.00  0.00           C
ATOM   5570  C35 POPEN 262     109.876 126.056  69.918  1.00  0.00           C
ATOM   5573  C36 POPEN 262     108.876 126.356  68.788  1.00  0.00           C
ATOM   5576  C37 POPEN 262     107.766 127.336  69.217  1.00  0.00           C
ATOM   5579  C38 POPEN 262     106.616 127.456  68.198  1.00  0.00           C
ATOM   5582  C39 POPEN 262     105.936 126.116  67.917  1.00  0.00           C
ATOM   5585 0C31 POPEN 262     104.736 126.196  66.967  1.00  0.00           C
ATOM   5588 1C31 POPEN 262     104.376 124.796  66.448  1.00  0.00           C
ATOM   5591 2C31 POPEN 262     103.026 124.736  65.717  1.00  0.00           C
ATOM   5594 3C31 POPEN 262     103.006 125.406  64.338  1.00  0.00           C
ATOM   5597 4C31 POPEN 262     101.806 124.876  63.528  1.00  0.00           C
ATOM   5600 5C31 POPEN 262     101.756 125.376  62.078  1.00  0.00           C
ATOM   5603 6C31 POPEN 262     100.576 124.766  61.308  1.00  0.00           C
ATOM   5607  NH3 POPEO 263      11.406  15.046  76.458  1.00  0.00           N
ATOM   5611  C12 POPEO 263      12.666  15.856  76.538  1.00  0.00           C
ATOM   5614  C11 POPEO 263      13.716  15.386  75.498  1.00  0.00           C
ATOM   5617  P   POPEO 263      14.676  17.516  74.378  1.00  0.00           P
ATOM   5618  O13 POPEO 263      13.246  17.896  74.308  1.00  0.00           O
ATOM   5619  O14 POPEO 263      15.646  18.596  74.688  1.00  0.00           O
ATOM   5620  O11 POPEO 263      15.026  16.826  73.009  1.00  0.00           O
ATOM   5621  O12 POPEO 263      14.806  16.316  75.417  1.00  0.00           O
ATOM   5622  C1  POPEO 263      14.846  17.516  71.759  1.00  0.00           C
ATOM   5625  C2  POPEO 263      14.626  16.436  70.668  1.00  0.00           C
ATOM   5627  O21 POPEO 263      15.006  16.846  69.338  1.00  0.00           O
ATOM   5628  C21 POPEO 263      14.336  17.876  68.808  1.00  0.00           C
ATOM   5629  O22 POPEO 263      13.476  18.526  69.368  1.00  0.00           O
ATOM   5630  C22 POPEO 263      14.786  18.076  67.357  1.00  0.00           C
ATOM   5633  C3  POPEO 263      13.196  15.816  70.738  1.00  0.00           C
ATOM   5636  O31 POPEO 263      13.126  14.466  70.238  1.00  0.00           O
ATOM   5637  C31 POPEO 263      12.886  14.306  68.938  1.00  0.00           C
ATOM   5638  O32 POPEO 263      12.716  15.196  68.128  1.00  0.00           O
ATOM   5639  C32 POPEO 263      12.796  12.806  68.648  1.00  0.00           C
ATOM   5642  C23 POPEO 263      13.606  18.006  66.358  1.00  0.00           C
ATOM   5645  C24 POPEO 263      14.006  17.656  64.908  1.00  0.00           C
ATOM   5648  C25 POPEO 263      15.096  18.516  64.248  1.00  0.00           C
ATOM   5651  C26 POPEO 263      14.706  19.936  63.808  1.00  0.00           C
ATOM   5654  C27 POPEO 263      15.726  20.516  62.798  1.00  0.00           C
ATOM   5657  C28 POPEO 263      15.446  21.966  62.348  1.00  0.00           C
ATOM   5660  C29 POPEO 263      16.406  22.486  61.298  1.00  0.00           C
ATOM   5662 0C21 POPEO 263      16.746  23.776  61.088  1.00  0.00           C
ATOM   5664 1C21 POPEO 263      16.216  24.986  61.828  1.00  0.00           C
ATOM   5667 2C21 POPEO 263      17.276  25.776  62.628  1.00  0.00           C
ATOM   5670 3C21 POPEO 263      18.296  26.536  61.758  1.00  0.00           C
ATOM   5673 4C21 POPEO 263      19.246  27.406  62.608  1.00  0.00           C
ATOM   5676 5C21 POPEO 263      20.346  28.086  61.778  1.00  0.00           C
ATOM   5679 6C21 POPEO 263      21.296  28.946  62.649  1.00  0.00           C
ATOM   5682 7C21 POPEO 263      22.516  29.486  61.898  1.00  0.00           C
ATOM   5685 8C21 POPEO 263      22.706  30.996  62.028  1.00  0.00           C
ATOM   5689  C33 POPEO 263      12.716  12.486  67.138  1.00  0.00           C
ATOM   5692  C34 POPEO 263      12.056  11.136  66.918  1.00  0.00           C
ATOM   5695  C35 POPEO 263      11.926  10.736  65.448  1.00  0.00           C
ATOM   5698  C36 POPEO 263      10.946   9.576  65.218  1.00  0.00           C
ATOM   5701  C37 POPEO 263       9.476  10.026  65.228  1.00  0.00           C
ATOM   5704  C38 POPEO 263       8.456   8.886  65.028  1.00  0.00           C
ATOM   5707  C39 POPEO 263       8.646   8.096  63.728  1.00  0.00           C
ATOM   5710 0C31 POPEO 263       7.516   7.096  63.468  1.00  0.00           C
ATOM   5713 1C31 POPEO 263       7.816   6.196  62.257  1.00  0.00           C
ATOM   5716 2C31 POPEO 263       6.736   5.146  61.968  1.00  0.00           C
ATOM   5719 3C31 POPEO 263       5.686   5.606  60.948  1.00  0.00           C
ATOM   5722 4C31 POPEO 263       4.736   4.466  60.558  1.00  0.00           C
ATOM   5725 5C31 POPEO 263       3.586   4.896  59.648  1.00  0.00           C
ATOM   5728 6C31 POPEO 263       2.576   3.786  59.347  1.00  0.00           C
ATOM   5732  NH3 POPEP 264      33.106  70.586  38.598  1.00  0.00           N
ATOM   5736  C12 POPEP 264      33.736  71.446  37.538  1.00  0.00           C
ATOM   5739  C11 POPEP 264      35.266  71.496  37.698  1.00  0.00           C
ATOM   5742  P   POPEP 264      36.996  71.386  39.678  1.00  0.00           P
ATOM   5743  O13 POPEP 264      37.566  70.286  38.868  1.00  0.00           O
ATOM   5744  O14 POPEP 264      37.896  72.526  39.998  1.00  0.00           O
ATOM   5745  O11 POPEP 264      36.436  70.786  41.048  1.00  0.00           O
ATOM   5746  O12 POPEP 264      35.646  71.916  39.018  1.00  0.00           O
ATOM   5747  C1  POPEP 264      37.356  70.576  42.128  1.00  0.00           C
ATOM   5750  C2  POPEP 264      37.386  71.756  43.148  1.00  0.00           C
ATOM   5752  O21 POPEP 264      38.456  71.496  44.108  1.00  0.00           O
ATOM   5753  C21 POPEP 264      39.356  72.486  44.228  1.00  0.00           C
ATOM   5754  O22 POPEP 264      39.356  73.506  43.577  1.00  0.00           O
ATOM   5755  C22 POPEP 264      40.466  72.096  45.178  1.00  0.00           C
ATOM   5758  C3  POPEP 264      36.026  71.866  43.898  1.00  0.00           C
ATOM   5761  O31 POPEP 264      36.006  72.956  44.848  1.00  0.00           O
ATOM   5762  C31 POPEP 264      35.976  72.836  46.188  1.00  0.00           C
ATOM   5763  O32 POPEP 264      35.826  73.806  46.918  1.00  0.00           O
ATOM   5764  C32 POPEP 264      36.116  71.416  46.708  1.00  0.00           C
ATOM   5767  C23 POPEP 264      40.396  72.676  46.608  1.00  0.00           C
ATOM   5770  C24 POPEP 264      41.706  72.316  47.338  1.00  0.00           C
ATOM   5773  C25 POPEP 264      41.686  72.516  48.857  1.00  0.00           C
ATOM   5776  C26 POPEP 264      41.846  73.976  49.298  1.00  0.00           C
ATOM   5779  C27 POPEP 264      42.396  74.076  50.728  1.00  0.00           C
ATOM   5782  C28 POPEP 264      42.666  75.526  51.158  1.00  0.00           C
ATOM   5785  C29 POPEP 264      43.556  75.756  52.358  1.00  0.00           C
ATOM   5787 0C21 POPEP 264      43.706  75.036  53.478  1.00  0.00           C
ATOM   5789 1C21 POPEP 264      42.976  73.786  53.899  1.00  0.00           C
ATOM   5792 2C21 POPEP 264      43.566  73.186  55.178  1.00  0.00           C
ATOM   5795 3C21 POPEP 264      42.846  71.896  55.588  1.00  0.00           C
ATOM   5798 4C21 POPEP 264      43.366  71.306  56.898  1.00  0.00           C
ATOM   5801 5C21 POPEP 264      42.666  69.976  57.228  1.00  0.00           C
ATOM   5804 6C21 POPEP 264      43.096  69.366  58.558  1.00  0.00           C
ATOM   5807 7C21 POPEP 264      42.276  68.116  58.908  1.00  0.00           C
ATOM   5810 8C21 POPEP 264      42.506  67.636  60.338  1.00  0.00           C
ATOM   5814  C33 POPEP 264      36.026  71.346  48.258  1.00  0.00           C
ATOM   5817  C34 POPEP 264      37.166  72.056  48.998  1.00  0.00           C
ATOM   5820  C35 POPEP 264      36.926  72.086  50.518  1.00  0.00           C
ATOM   5823  C36 POPEP 264      37.656  73.266  51.168  1.00  0.00           C
ATOM   5826  C37 POPEP 264      37.306  73.466  52.638  1.00  0.00           C
ATOM   5829  C38 POPEP 264      38.296  74.426  53.288  1.00  0.00           C
ATOM   5832  C39 POPEP 264      37.976  74.786  54.748  1.00  0.00           C
ATOM   5835 0C31 POPEP 264      36.936  75.906  54.897  1.00  0.00           C
ATOM   5838 1C31 POPEP 264      37.146  76.716  56.178  1.00  0.00           C
ATOM   5841 2C31 POPEP 264      36.156  77.866  56.357  1.00  0.00           C
ATOM   5844 3C31 POPEP 264      34.796  77.456  56.947  1.00  0.00           C
ATOM   5847 4C31 POPEP 264      34.916  76.886  58.368  1.00  0.00           C
ATOM   5850 5C31 POPEP 264      33.656  77.096  59.217  1.00  0.00           C
ATOM   5853 6C31 POPEP 264      33.896  76.746  60.688  1.00  0.00           C
ATOM   5857  NH3 POPEQ 265     105.536  15.616  77.768  1.00  0.00           N
ATOM   5861  C12 POPEQ 265     106.616  15.496  78.809  1.00  0.00           C
ATOM   5864  C11 POPEQ 265     106.816  16.776  79.628  1.00  0.00           C
ATOM   5867  P   POPEQ 265     106.926  19.356  79.318  1.00  0.00           P
ATOM   5868  O13 POPEQ 265     105.656  19.446  80.068  1.00  0.00           O
ATOM   5869  O14 POPEQ 265     108.156  19.676  80.088  1.00  0.00           O
ATOM   5870  O11 POPEQ 265     106.886  20.156  77.958  1.00  0.00           O
ATOM   5871  O12 POPEQ 265     107.036  17.876  78.747  1.00  0.00           O
ATOM   5872  C1  POPEQ 265     106.126  19.726  76.829  1.00  0.00           C
ATOM   5875  C2  POPEQ 265     104.636  20.086  76.988  1.00  0.00           C
ATOM   5877  O21 POPEQ 265     103.876  19.686  75.827  1.00  0.00           O
ATOM   5878  C21 POPEQ 265     103.646  18.386  75.758  1.00  0.00           C
ATOM   5879  O22 POPEQ 265     103.926  17.566  76.618  1.00  0.00           O
ATOM   5880  C22 POPEQ 265     102.966  18.056  74.427  1.00  0.00           C
ATOM   5883  C3  POPEQ 265     104.476  21.606  77.138  1.00  0.00           C
ATOM   5886  O31 POPEQ 265     104.896  22.276  75.938  1.00  0.00           O
ATOM   5887  C31 POPEQ 265     104.886  23.586  76.018  1.00  0.00           C
ATOM   5888  O32 POPEQ 265     104.536  24.246  76.978  1.00  0.00           O
ATOM   5889  C32 POPEQ 265     105.186  24.146  74.638  1.00  0.00           C
ATOM   5892  C23 POPEQ 265     103.616  16.846  73.718  1.00  0.00           C
ATOM   5895  C24 POPEQ 265     102.916  16.526  72.387  1.00  0.00           C
ATOM   5898  C25 POPEQ 265     103.406  17.376  71.207  1.00  0.00           C
ATOM   5901  C26 POPEQ 265     102.986  16.806  69.838  1.00  0.00           C
ATOM   5904  C27 POPEQ 265     103.756  17.416  68.648  1.00  0.00           C
ATOM   5907  C28 POPEQ 265     103.716  16.526  67.387  1.00  0.00           C
ATOM   5910  C29 POPEQ 265     104.696  15.376  67.438  1.00  0.00           C
ATOM   5912 0C21 POPEQ 265     105.226  14.736  66.378  1.00  0.00           C
ATOM   5914 1C21 POPEQ 265     104.896  15.006  64.928  1.00  0.00           C
ATOM   5917 2C21 POPEQ 265     105.736  16.166  64.368  1.00  0.00           C
ATOM   5920 3C21 POPEQ 265     105.386  16.506  62.908  1.00  0.00           C
ATOM   5923 4C21 POPEQ 265     106.026  17.826  62.449  1.00  0.00           C
ATOM   5926 5C21 POPEQ 265     106.896  17.696  61.188  1.00  0.00           C
ATOM   5929 6C21 POPEQ 265     108.206  16.936  61.448  1.00  0.00           C
ATOM   5932 7C21 POPEQ 265     109.126  16.916  60.219  1.00  0.00           C
ATOM   5935 8C21 POPEQ 265     110.506  16.346  60.518  1.00  0.00           C
ATOM   5939  C33 POPEQ 265     104.486  25.506  74.388  1.00  0.00           C
ATOM   5942  C34 POPEQ 265     104.006  25.646  72.938  1.00  0.00           C
ATOM   5945  C35 POPEQ 265     105.146  25.586  71.918  1.00  0.00           C
ATOM   5948  C36 POPEQ 265     104.696  26.026  70.518  1.00  0.00           C
ATOM   5951  C37 POPEQ 265     105.876  26.296  69.568  1.00  0.00           C
ATOM   5954  C38 POPEQ 265     105.566  27.356  68.497  1.00  0.00           C
ATOM   5957  C39 POPEQ 265     104.986  26.786  67.208  1.00  0.00           C
ATOM   5960 0C31 POPEQ 265     106.046  26.146  66.298  1.00  0.00           C
ATOM   5963 1C31 POPEQ 265     105.506  25.826  64.898  1.00  0.00           C
ATOM   5966 2C31 POPEQ 265     106.616  25.386  63.918  1.00  0.00           C
ATOM   5969 3C31 POPEQ 265     106.706  26.256  62.649  1.00  0.00           C
ATOM   5972 4C31 POPEQ 265     107.216  27.686  62.888  1.00  0.00           C
ATOM   5975 5C31 POPEQ 265     107.156  28.556  61.628  1.00  0.00           C
ATOM   5978 6C31 POPEQ 265     107.636  29.996  61.847  1.00  0.00           C
ATOM   5982  NH3 POPER 266      39.496  89.086  80.858  1.00  0.00           N
ATOM   5986  C12 POPER 266      39.936  87.726  80.428  1.00  0.00           C
ATOM   5989  C11 POPER 266      39.506  86.666  81.438  1.00  0.00           C
ATOM   5992  P   POPER 266      40.526  84.406  82.178  1.00  0.00           P
ATOM   5993  O13 POPER 266      41.946  84.676  82.509  1.00  0.00           O
ATOM   5994  O14 POPER 266      39.536  84.456  83.278  1.00  0.00           O
ATOM   5995  O11 POPER 266      40.466  83.026  81.399  1.00  0.00           O
ATOM   5996  O12 POPER 266      40.076  85.416  81.049  1.00  0.00           O
ATOM   5997  C1  POPER 266      41.156  82.756  80.177  1.00  0.00           C
ATOM   6000  C2  POPER 266      40.576  81.526  79.418  1.00  0.00           C
ATOM   6002  O21 POPER 266      41.336  81.326  78.198  1.00  0.00           O
ATOM   6003  C21 POPER 266      41.216  80.096  77.658  1.00  0.00           C
ATOM   6004  O22 POPER 266      40.646  79.156  78.168  1.00  0.00           O
ATOM   6005  C22 POPER 266      41.896  80.076  76.278  1.00  0.00           C
ATOM   6008  C3  POPER 266      39.066  81.806  79.128  1.00  0.00           C
ATOM   6011  O31 POPER 266      38.496  80.886  78.168  1.00  0.00           O
ATOM   6012  C31 POPER 266      37.896  79.816  78.698  1.00  0.00           C
ATOM   6013  O32 POPER 266      37.696  79.646  79.887  1.00  0.00           O
ATOM   6014  C32 POPER 266      37.466  78.846  77.598  1.00  0.00           C
ATOM   6017  C23 POPER 266      41.206  79.116  75.277  1.00  0.00           C
ATOM   6020  C24 POPER 266      41.976  78.946  73.949  1.00  0.00           C
ATOM   6023  C25 POPER 266      41.186  78.056  72.967  1.00  0.00           C
ATOM   6026  C26 POPER 266      41.966  77.506  71.759  1.00  0.00           C
ATOM   6029  C27 POPER 266      41.266  76.256  71.188  1.00  0.00           C
ATOM   6032  C28 POPER 266      42.036  75.516  70.068  1.00  0.00           C
ATOM   6035  C29 POPER 266      42.296  76.386  68.868  1.00  0.00           C
ATOM   6037 0C21 POPER 266      41.816  76.216  67.618  1.00  0.00           C
ATOM   6039 1C21 POPER 266      40.876  75.136  67.138  1.00  0.00           C
ATOM   6042 2C21 POPER 266      40.316  75.496  65.747  1.00  0.00           C
ATOM   6045 3C21 POPER 266      39.366  74.446  65.168  1.00  0.00           C
ATOM   6048 4C21 POPER 266      38.786  74.836  63.788  1.00  0.00           C
ATOM   6051 5C21 POPER 266      39.856  75.116  62.719  1.00  0.00           C
ATOM   6054 6C21 POPER 266      39.256  75.236  61.308  1.00  0.00           C
ATOM   6057 7C21 POPER 266      40.286  75.676  60.257  1.00  0.00           C
ATOM   6060 8C21 POPER 266      39.716  75.706  58.838  1.00  0.00           C
ATOM   6064  C33 POPER 266      36.526  77.746  78.149  1.00  0.00           C
ATOM   6067  C34 POPER 266      35.406  77.326  77.177  1.00  0.00           C
ATOM   6070  C35 POPER 266      35.906  76.626  75.918  1.00  0.00           C
ATOM   6073  C36 POPER 266      35.716  77.406  74.607  1.00  0.00           C
ATOM   6076  C37 POPER 266      35.966  76.486  73.398  1.00  0.00           C
ATOM   6079  C38 POPER 266      35.416  76.996  72.058  1.00  0.00           C
ATOM   6082  C39 POPER 266      35.496  75.886  70.988  1.00  0.00           C
ATOM   6085 0C31 POPER 266      36.726  75.996  70.078  1.00  0.00           C
ATOM   6088 1C31 POPER 266      36.566  77.076  69.007  1.00  0.00           C
ATOM   6091 2C31 POPER 266      37.706  77.076  67.988  1.00  0.00           C
ATOM   6094 3C31 POPER 266      37.526  78.086  66.848  1.00  0.00           C
ATOM   6097 4C31 POPER 266      36.246  77.866  66.028  1.00  0.00           C
ATOM   6100 5C31 POPER 266      36.316  78.526  64.638  1.00  0.00           C
ATOM   6103 6C31 POPER 266      34.966  78.566  63.918  1.00  0.00           C
ATOM   6107  NH3 POPES 267      50.886  23.216  33.808  1.00  0.00           N
ATOM   6111  C12 POPES 267      51.046  24.496  33.028  1.00  0.00           C
ATOM   6114  C11 POPES 267      50.346  24.406  31.648  1.00  0.00           C
ATOM   6117  P   POPES 267      49.036  26.596  30.958  1.00  0.00           P
ATOM   6118  O13 POPES 267      47.816  25.846  30.578  1.00  0.00           O
ATOM   6119  O14 POPES 267      49.336  27.876  30.268  1.00  0.00           O
ATOM   6120  O11 POPES 267      48.936  26.956  32.507  1.00  0.00           O
ATOM   6121  O12 POPES 267      50.336  25.676  30.978  1.00  0.00           O
ATOM   6122  C1  POPES 267      47.846  26.416  33.257  1.00  0.00           C
ATOM   6125  C2  POPES 267      48.006  26.656  34.778  1.00  0.00           C
ATOM   6127  O21 POPES 267      46.786  26.326  35.448  1.00  0.00           O
ATOM   6128  C21 POPES 267      45.736  27.116  35.378  1.00  0.00           C
ATOM   6129  O22 POPES 267      45.606  28.106  34.668  1.00  0.00           O
ATOM   6130  C22 POPES 267      44.696  26.576  36.358  1.00  0.00           C
ATOM   6133  C3  POPES 267      48.526  28.086  35.128  1.00  0.00           C
ATOM   6136  O31 POPES 267      48.366  28.366  36.518  1.00  0.00           O
ATOM   6137  C31 POPES 267      49.276  27.866  37.338  1.00  0.00           C
ATOM   6138  O32 POPES 267      50.256  27.236  36.998  1.00  0.00           O
ATOM   6139  C32 POPES 267      48.836  28.156  38.768  1.00  0.00           C
ATOM   6142  C23 POPES 267      44.556  27.386  37.668  1.00  0.00           C
ATOM   6145  C24 POPES 267      43.826  26.526  38.718  1.00  0.00           C
ATOM   6148  C25 POPES 267      43.306  27.296  39.928  1.00  0.00           C
ATOM   6151  C26 POPES 267      44.366  27.616  40.998  1.00  0.00           C
ATOM   6154  C27 POPES 267      43.756  28.416  42.158  1.00  0.00           C
ATOM   6157  C28 POPES 267      44.726  28.666  43.317  1.00  0.00           C
ATOM   6160  C29 POPES 267      44.036  29.406  44.447  1.00  0.00           C
ATOM   6162 0C21 POPES 267      44.636  30.256  45.298  1.00  0.00           C
ATOM   6164 1C21 POPES 267      46.106  30.596  45.327  1.00  0.00           C
ATOM   6167 2C21 POPES 267      46.496  31.666  46.368  1.00  0.00           C
ATOM   6170 3C21 POPES 267      46.366  31.166  47.808  1.00  0.00           C
ATOM   6173 4C21 POPES 267      46.946  32.126  48.857  1.00  0.00           C
ATOM   6176 5C21 POPES 267      46.746  31.576  50.278  1.00  0.00           C
ATOM   6179 6C21 POPES 267      47.456  32.346  51.398  1.00  0.00           C
ATOM   6182 7C21 POPES 267      47.136  33.846  51.428  1.00  0.00           C
ATOM   6185 8C21 POPES 267      47.526  34.486  52.757  1.00  0.00           C
ATOM   6189  C33 POPES 267      49.346  27.086  39.738  1.00  0.00           C
ATOM   6192  C34 POPES 267      48.326  26.806  40.848  1.00  0.00           C
ATOM   6195  C35 POPES 267      48.136  27.966  41.838  1.00  0.00           C
ATOM   6198  C36 POPES 267      49.376  28.176  42.718  1.00  0.00           C
ATOM   6201  C37 POPES 267      49.176  29.166  43.857  1.00  0.00           C
ATOM   6204  C38 POPES 267      50.306  29.096  44.908  1.00  0.00           C
ATOM   6207  C39 POPES 267      50.976  30.436  45.208  1.00  0.00           C
ATOM   6210 0C31 POPES 267      52.266  30.676  44.388  1.00  0.00           C
ATOM   6213 1C31 POPES 267      53.506  30.056  45.037  1.00  0.00           C
ATOM   6216 2C31 POPES 267      54.806  30.656  44.478  1.00  0.00           C
ATOM   6219 3C31 POPES 267      56.036  30.436  45.368  1.00  0.00           C
ATOM   6222 4C31 POPES 267      55.796  30.896  46.818  1.00  0.00           C
ATOM   6225 5C31 POPES 267      57.076  31.286  47.548  1.00  0.00           C
ATOM   6228 6C31 POPES 267      56.886  31.516  49.048  1.00  0.00           C
ATOM   6232  NH3 POPET 268      84.806  67.546  74.997  1.00  0.00           N
ATOM   6236  C12 POPET 268      84.026  67.686  76.278  1.00  0.00           C
ATOM   6239  C11 POPET 268      83.986  69.136  76.798  1.00  0.00           C
ATOM   6242  P   POPET 268      81.446  69.676  77.058  1.00  0.00           P
ATOM   6243  O13 POPET 268      80.576  70.336  78.058  1.00  0.00           O
ATOM   6244  O14 POPET 268      80.936  68.516  76.298  1.00  0.00           O
ATOM   6245  O11 POPET 268      81.806  70.786  76.018  1.00  0.00           O
ATOM   6246  O12 POPET 268      82.866  69.326  77.668  1.00  0.00           O
ATOM   6247  C1  POPET 268      80.906  71.096  74.948  1.00  0.00           C
ATOM   6250  C2  POPET 268      81.656  70.926  73.607  1.00  0.00           C
ATOM   6252  O21 POPET 268      80.836  71.286  72.489  1.00  0.00           O
ATOM   6253  C21 POPET 268      79.766  70.566  72.238  1.00  0.00           C
ATOM   6254  O22 POPET 268      79.336  69.626  72.888  1.00  0.00           O
ATOM   6255  C22 POPET 268      79.116  71.096  70.967  1.00  0.00           C
ATOM   6258  C3  POPET 268      82.306  69.516  73.448  1.00  0.00           C
ATOM   6261  O31 POPET 268      83.186  69.456  72.288  1.00  0.00           O
ATOM   6262  C31 POPET 268      82.616  68.886  71.228  1.00  0.00           C
ATOM   6263  O32 POPET 268      81.586  68.246  71.239  1.00  0.00           O
ATOM   6264  C32 POPET 268      83.386  69.266  69.957  1.00  0.00           C
ATOM   6267  C23 POPET 268      78.756  69.946  70.018  1.00  0.00           C
ATOM   6270  C24 POPET 268      78.636  70.386  68.558  1.00  0.00           C
ATOM   6273  C25 POPET 268      78.516  69.156  67.668  1.00  0.00           C
ATOM   6276  C26 POPET 268      78.576  69.436  66.158  1.00  0.00           C
ATOM   6279  C27 POPET 268      77.896  68.266  65.448  1.00  0.00           C
ATOM   6282  C28 POPET 268      78.216  68.086  63.958  1.00  0.00           C
ATOM   6285  C29 POPET 268      77.476  66.846  63.528  1.00  0.00           C
ATOM   6287 0C21 POPET 268      77.346  66.376  62.278  1.00  0.00           C
ATOM   6289 1C21 POPET 268      77.886  66.986  61.018  1.00  0.00           C
ATOM   6292 2C21 POPET 268      79.136  66.236  60.558  1.00  0.00           C
ATOM   6295 3C21 POPET 268      79.526  66.526  59.108  1.00  0.00           C
ATOM   6298 4C21 POPET 268      80.926  65.966  58.818  1.00  0.00           C
ATOM   6301 5C21 POPET 268      81.076  65.346  57.428  1.00  0.00           C
ATOM   6304 6C21 POPET 268      82.386  64.556  57.338  1.00  0.00           C
ATOM   6307 7C21 POPET 268      82.556  63.816  56.007  1.00  0.00           C
ATOM   6310 8C21 POPET 268      83.746  62.856  56.027  1.00  0.00           C
ATOM   6314  C33 POPET 268      82.666  68.736  68.688  1.00  0.00           C
ATOM   6317  C34 POPET 268      83.066  69.486  67.418  1.00  0.00           C
ATOM   6320  C35 POPET 268      82.666  68.726  66.148  1.00  0.00           C
ATOM   6323  C36 POPET 268      82.876  69.546  64.868  1.00  0.00           C
ATOM   6326  C37 POPET 268      82.726  68.686  63.598  1.00  0.00           C
ATOM   6329  C38 POPET 268      82.776  69.506  62.288  1.00  0.00           C
ATOM   6332  C39 POPET 268      81.476  70.276  62.028  1.00  0.00           C
ATOM   6335 0C31 POPET 268      81.476  71.036  60.698  1.00  0.00           C
ATOM   6338 1C31 POPET 268      80.076  71.576  60.368  1.00  0.00           C
ATOM   6341 2C31 POPET 268      80.006  72.366  59.058  1.00  0.00           C
ATOM   6344 3C31 POPET 268      80.596  73.776  59.158  1.00  0.00           C
ATOM   6347 4C31 POPET 268      80.356  74.576  57.868  1.00  0.00           C
ATOM   6350 5C31 POPET 268      80.766  76.046  57.998  1.00  0.00           C
ATOM   6353 6C31 POPET 268      80.396  76.856  56.758  1.00  0.00           C
ATOM   6357  NH3 POPEU 269      31.176 121.056  37.298  1.00  0.00           N
ATOM   6361  C12 POPEU 269      30.766 122.496  37.218  1.00  0.00           C
ATOM   6364  C11 POPEU 269      30.046 122.776  35.878  1.00  0.00           C
ATOM   6367  P   POPEU 269      27.746 123.906  36.397  1.00  0.00           P
ATOM   6368  O13 POPEU 269      26.856 124.406  35.327  1.00  0.00           O
ATOM   6369  O14 POPEU 269      27.426 122.546  36.878  1.00  0.00           O
ATOM   6370  O11 POPEU 269      27.676 124.926  37.597  1.00  0.00           O
ATOM   6371  O12 POPEU 269      29.256 123.976  35.938  1.00  0.00           O
ATOM   6372  C1  POPEU 269      27.766 124.506  38.978  1.00  0.00           C
ATOM   6375  C2  POPEU 269      29.076 125.046  39.638  1.00  0.00           C
ATOM   6377  O21 POPEU 269      29.346 124.536  40.968  1.00  0.00           O
ATOM   6378  C21 POPEU 269      29.566 123.246  41.147  1.00  0.00           C
ATOM   6379  O22 POPEU 269      29.356 122.346  40.347  1.00  0.00           O
ATOM   6380  C22 POPEU 269      30.206 123.036  42.537  1.00  0.00           C
ATOM   6383  C3  POPEU 269      29.026 126.596  39.728  1.00  0.00           C
ATOM   6386  O31 POPEU 269      27.866 127.016  40.487  1.00  0.00           O
ATOM   6387  C31 POPEU 269      27.996 128.128  41.178  1.00  0.00           C
ATOM   6388  O32 POPEU 269      28.946 128.888  41.158  1.00  0.00           O
ATOM   6389  C32 POPEU 269      26.796 128.278  42.108  1.00  0.00           C
ATOM   6392  C23 POPEU 269      29.666 121.806  43.308  1.00  0.00           C
ATOM   6395  C24 POPEU 269      30.536 121.376  44.508  1.00  0.00           C
ATOM   6398  C25 POPEU 269      29.796 121.316  45.868  1.00  0.00           C
ATOM   6401  C26 POPEU 269      28.616 120.326  45.948  1.00  0.00           C
ATOM   6404  C27 POPEU 269      27.846 120.426  47.288  1.00  0.00           C
ATOM   6407  C28 POPEU 269      27.986 119.226  48.258  1.00  0.00           C
ATOM   6410  C29 POPEU 269      29.416 118.926  48.629  1.00  0.00           C
ATOM   6412 0C21 POPEU 269      29.846 118.146  49.637  1.00  0.00           C
ATOM   6414 1C21 POPEU 269      29.006 117.336  50.588  1.00  0.00           C
ATOM   6417 2C21 POPEU 269      29.836 116.176  51.178  1.00  0.00           C
ATOM   6420 3C21 POPEU 269      29.116 115.406  52.298  1.00  0.00           C
ATOM   6423 4C21 POPEU 269      30.046 114.406  53.008  1.00  0.00           C
ATOM   6426 5C21 POPEU 269      29.366 113.636  54.138  1.00  0.00           C
ATOM   6429 6C21 POPEU 269      28.256 112.686  53.668  1.00  0.00           C
ATOM   6432 7C21 POPEU 269      27.776 111.766  54.788  1.00  0.00           C
ATOM   6435 8C21 POPEU 269      26.796 110.676  54.328  1.00  0.00           C
ATOM   6439  C33 POPEU 269      27.196 128.978  43.418  1.00  0.00           C
ATOM   6442  C34 POPEU 269      26.096 128.888  44.478  1.00  0.00           C
ATOM   6445  C35 POPEU 269      26.586 129.388  45.838  1.00  0.00           C
ATOM   6448  C36 POPEU 269      25.796 128.768  47.008  1.00  0.00           C
ATOM   6451  C37 POPEU 269      26.436 129.088  48.368  1.00  0.00           C
ATOM   6454  C38 POPEU 269      25.506 128.698  49.518  1.00  0.00           C
ATOM   6457  C39 POPEU 269      26.216 128.588  50.868  1.00  0.00           C
ATOM   6460 0C31 POPEU 269      27.056 127.316  51.027  1.00  0.00           C
ATOM   6463 1C31 POPEU 269      27.436 127.106  52.498  1.00  0.00           C
ATOM   6466 2C31 POPEU 269      28.246 125.836  52.768  1.00  0.00           C
ATOM   6469 3C31 POPEU 269      28.516 125.676  54.268  1.00  0.00           C
ATOM   6472 4C31 POPEU 269      29.146 124.336  54.637  1.00  0.00           C
ATOM   6475 5C31 POPEU 269      29.366 124.196  56.147  1.00  0.00           C
ATOM   6478 6C31 POPEU 269      29.746 122.776  56.588  1.00  0.00           C
ATOM   6482  NH3 POPEV 270      66.296 131.198  76.428  1.00  0.00           N
ATOM   6486  C12 POPEV 270      66.866 132.138  75.397  1.00  0.00           C
ATOM   6489  C11 POPEV 270      68.286 132.578  75.798  1.00  0.00           C
ATOM   6492  P   POPEV 270      70.416 133.018  74.338  1.00  0.00           P
ATOM   6493  O13 POPEV 270      69.936 134.198  73.599  1.00  0.00           O
ATOM   6494  O14 POPEV 270      71.336 133.298  75.448  1.00  0.00           O
ATOM   6495  O11 POPEV 270      71.136 132.038  73.308  1.00  0.00           O
ATOM   6496  O12 POPEV 270      69.226 132.108  74.838  1.00  0.00           O
ATOM   6497  C1  POPEV 270      70.696 131.988  71.938  1.00  0.00           C
ATOM   6500  C2  POPEV 270      70.826 130.538  71.368  1.00  0.00           C
ATOM   6502  O21 POPEV 270      71.046 130.538  69.938  1.00  0.00           O
ATOM   6503  C21 POPEV 270      70.446 129.658  69.147  1.00  0.00           C
ATOM   6504  O22 POPEV 270      69.256 129.418  69.108  1.00  0.00           O
ATOM   6505  C22 POPEV 270      71.546 128.938  68.348  1.00  0.00           C
ATOM   6508  C3  POPEV 270      69.746 129.588  71.958  1.00  0.00           C
ATOM   6511  O31 POPEV 270      69.926 128.228  71.518  1.00  0.00           O
ATOM   6512  C31 POPEV 270      70.796 127.498  72.198  1.00  0.00           C
ATOM   6513  O32 POPEV 270      71.396 127.848  73.198  1.00  0.00           O
ATOM   6514  C32 POPEV 270      70.946 126.116  71.568  1.00  0.00           C
ATOM   6517  C23 POPEV 270      71.086 128.128  67.098  1.00  0.00           C
ATOM   6520  C24 POPEV 270      72.296 127.436  66.438  1.00  0.00           C
ATOM   6523  C25 POPEV 270      72.006 126.626  65.158  1.00  0.00           C
ATOM   6526  C26 POPEV 270      71.436 127.446  63.988  1.00  0.00           C
ATOM   6529  C27 POPEV 270      71.686 126.806  62.608  1.00  0.00           C
ATOM   6532  C28 POPEV 270      70.476 126.146  61.908  1.00  0.00           C
ATOM   6535  C29 POPEV 270      69.876 124.906  62.548  1.00  0.00           C
ATOM   6537 0C21 POPEV 270      70.426 123.686  62.628  1.00  0.00           C
ATOM   6539 1C21 POPEV 270      71.806 123.266  62.158  1.00  0.00           C
ATOM   6542 2C21 POPEV 270      71.816 122.276  60.978  1.00  0.00           C
ATOM   6545 3C21 POPEV 270      71.076 120.956  61.238  1.00  0.00           C
ATOM   6548 4C21 POPEV 270      71.456 119.866  60.228  1.00  0.00           C
ATOM   6551 5C21 POPEV 270      70.276 118.996  59.748  1.00  0.00           C
ATOM   6554 6C21 POPEV 270      69.446 119.676  58.647  1.00  0.00           C
ATOM   6557 7C21 POPEV 270      68.536 118.696  57.897  1.00  0.00           C
ATOM   6560 8C21 POPEV 270      67.886 119.296  56.647  1.00  0.00           C
ATOM   6564  C33 POPEV 270      69.726 125.706  70.708  1.00  0.00           C
ATOM   6567  C34 POPEV 270      69.696 124.206  70.428  1.00  0.00           C
ATOM   6570  C35 POPEV 270      68.356 123.746  69.838  1.00  0.00           C
ATOM   6573  C36 POPEV 270      68.236 123.966  68.327  1.00  0.00           C
ATOM   6576  C37 POPEV 270      66.996 123.286  67.728  1.00  0.00           C
ATOM   6579  C38 POPEV 270      67.126 123.046  66.228  1.00  0.00           C
ATOM   6582  C39 POPEV 270      66.036 122.136  65.658  1.00  0.00           C
ATOM   6585 0C31 POPEV 270      66.406 121.646  64.248  1.00  0.00           C
ATOM   6588 1C31 POPEV 270      65.416 120.606  63.708  1.00  0.00           C
ATOM   6591 2C31 POPEV 270      65.776 120.106  62.288  1.00  0.00           C
ATOM   6594 3C31 POPEV 270      65.826 121.246  61.259  1.00  0.00           C
ATOM   6597 4C31 POPEV 270      65.806 120.766  59.808  1.00  0.00           C
ATOM   6600 5C31 POPEV 270      64.396 120.396  59.318  1.00  0.00           C
ATOM   6603 6C31 POPEV 270      64.356 119.936  57.858  1.00  0.00           C
ATOM   6607  NH3 POPEW 271     135.808 121.406  79.147  1.00  0.00           N
ATOM   6611  C12 POPEW 271     135.688 122.256  80.387  1.00  0.00           C
ATOM   6614  C11 POPEW 271     134.758 123.476  80.177  1.00  0.00           C
ATOM   6617  P   POPEW 271     132.648 122.126  79.418  1.00  0.00           P
ATOM   6618  O13 POPEW 271     133.388 121.916  78.158  1.00  0.00           O
ATOM   6619  O14 POPEW 271     132.578 120.906  80.247  1.00  0.00           O
ATOM   6620  O11 POPEW 271     131.168 122.586  79.098  1.00  0.00           O
ATOM   6621  O12 POPEW 271     133.348 123.226  80.298  1.00  0.00           O
ATOM   6622  C1  POPEW 271     130.828 123.426  77.988  1.00  0.00           C
ATOM   6625  C2  POPEW 271     130.898 122.716  76.588  1.00  0.00           C
ATOM   6627  O21 POPEW 271     130.948 123.696  75.548  1.00  0.00           O
ATOM   6628  C21 POPEW 271     132.168 124.036  75.158  1.00  0.00           C
ATOM   6629  O22 POPEW 271     133.208 123.666  75.658  1.00  0.00           O
ATOM   6630  C22 POPEW 271     132.028 124.856  73.879  1.00  0.00           C
ATOM   6633  C3  POPEW 271     129.716 121.756  76.268  1.00  0.00           C
ATOM   6636  O31 POPEW 271     130.106 120.806  75.238  1.00  0.00           O
ATOM   6637  C31 POPEW 271     129.536 120.946  74.027  1.00  0.00           C
ATOM   6638  O32 POPEW 271     128.576 121.646  73.778  1.00  0.00           O
ATOM   6639  C32 POPEW 271     130.226 120.016  73.018  1.00  0.00           C
ATOM   6642  C23 POPEW 271     132.178 124.016  72.598  1.00  0.00           C
ATOM   6645  C24 POPEW 271     131.728 124.746  71.328  1.00  0.00           C
ATOM   6648  C25 POPEW 271     130.236 124.596  71.038  1.00  0.00           C
ATOM   6651  C26 POPEW 271     129.826 125.186  69.677  1.00  0.00           C
ATOM   6654  C27 POPEW 271     128.386 124.796  69.288  1.00  0.00           C
ATOM   6657  C28 POPEW 271     127.966 125.276  67.878  1.00  0.00           C
ATOM   6660  C29 POPEW 271     127.356 126.656  67.878  1.00  0.00           C
ATOM   6662 0C21 POPEW 271     126.176 127.016  67.338  1.00  0.00           C
ATOM   6664 1C21 POPEW 271     125.216 126.136  66.568  1.00  0.00           C
ATOM   6667 2C21 POPEW 271     124.716 126.766  65.257  1.00  0.00           C
ATOM   6670 3C21 POPEW 271     123.916 125.756  64.418  1.00  0.00           C
ATOM   6673 4C21 POPEW 271     123.126 126.396  63.268  1.00  0.00           C
ATOM   6676 5C21 POPEW 271     121.696 126.836  63.638  1.00  0.00           C
ATOM   6679 6C21 POPEW 271     120.776 125.676  64.048  1.00  0.00           C
ATOM   6682 7C21 POPEW 271     119.286 126.066  64.077  1.00  0.00           C
ATOM   6685 8C21 POPEW 271     118.366 124.916  64.518  1.00  0.00           C
ATOM   6689  C33 POPEW 271     129.876 120.286  71.527  1.00  0.00           C
ATOM   6692  C34 POPEW 271     131.128 120.646  70.698  1.00  0.00           C
ATOM   6695  C35 POPEW 271     130.838 120.926  69.217  1.00  0.00           C
ATOM   6698  C36 POPEW 271     130.276 119.716  68.448  1.00  0.00           C
ATOM   6701  C37 POPEW 271     130.526 119.836  66.938  1.00  0.00           C
ATOM   6704  C38 POPEW 271     130.056 118.606  66.129  1.00  0.00           C
ATOM   6707  C39 POPEW 271     128.616 118.736  65.607  1.00  0.00           C
ATOM   6710 0C31 POPEW 271     128.076 117.406  65.038  1.00  0.00           C
ATOM   6713 1C31 POPEW 271     126.616 117.466  64.568  1.00  0.00           C
ATOM   6716 2C31 POPEW 271     126.386 118.156  63.208  1.00  0.00           C
ATOM   6719 3C31 POPEW 271     126.036 119.646  63.318  1.00  0.00           C
ATOM   6722 4C31 POPEW 271     125.496 120.206  61.997  1.00  0.00           C
ATOM   6725 5C31 POPEW 271     125.176 121.706  62.057  1.00  0.00           C
ATOM   6728 6C31 POPEW 271     124.486 122.196  60.778  1.00  0.00           C
ATOM   6732  NH3 POPEX 272      27.156  63.866  81.667  1.00  0.00           N
ATOM   6736  C12 POPEX 272      27.236  62.936  82.848  1.00  0.00           C
ATOM   6739  C11 POPEX 272      28.066  61.656  82.688  1.00  0.00           C
ATOM   6742  P   POPEX 272      30.496  61.176  81.807  1.00  0.00           P
ATOM   6743  O13 POPEX 272      31.866  61.466  82.288  1.00  0.00           O
ATOM   6744  O14 POPEX 272      30.036  59.786  81.678  1.00  0.00           O
ATOM   6745  O11 POPEX 272      30.376  61.876  80.408  1.00  0.00           O
ATOM   6746  O12 POPEX 272      29.446  62.006  82.618  1.00  0.00           O
ATOM   6747  C1  POPEX 272      30.546  61.196  79.167  1.00  0.00           C
ATOM   6750  C2  POPEX 272      29.286  61.316  78.298  1.00  0.00           C
ATOM   6752  O21 POPEX 272      29.286  62.556  77.559  1.00  0.00           O
ATOM   6753  C21 POPEX 272      28.886  63.666  78.138  1.00  0.00           C
ATOM   6754  O22 POPEX 272      28.646  63.856  79.318  1.00  0.00           O
ATOM   6755  C22 POPEX 272      28.696  64.726  77.028  1.00  0.00           C
ATOM   6758  C3  POPEX 272      27.966  61.056  79.068  1.00  0.00           C
ATOM   6761  O31 POPEX 272      26.856  61.216  78.168  1.00  0.00           O
ATOM   6762  C31 POPEX 272      25.866  61.986  78.567  1.00  0.00           C
ATOM   6763  O32 POPEX 272      25.716  62.476  79.668  1.00  0.00           O
ATOM   6764  C32 POPEX 272      24.916  62.226  77.398  1.00  0.00           C
ATOM   6767  C23 POPEX 272      29.796  64.726  75.938  1.00  0.00           C
ATOM   6770  C24 POPEX 272      29.346  64.296  74.519  1.00  0.00           C
ATOM   6773  C25 POPEX 272      28.866  65.476  73.648  1.00  0.00           C
ATOM   6776  C26 POPEX 272      28.796  65.186  72.138  1.00  0.00           C
ATOM   6779  C27 POPEX 272      28.696  66.466  71.278  1.00  0.00           C
ATOM   6782  C28 POPEX 272      28.836  66.256  69.757  1.00  0.00           C
ATOM   6785  C29 POPEX 272      27.856  65.246  69.198  1.00  0.00           C
ATOM   6787 0C21 POPEX 272      26.786  65.476  68.418  1.00  0.00           C
ATOM   6789 1C21 POPEX 272      26.286  66.816  67.958  1.00  0.00           C
ATOM   6792 2C21 POPEX 272      26.846  67.206  66.577  1.00  0.00           C
ATOM   6795 3C21 POPEX 272      26.246  68.536  66.088  1.00  0.00           C
ATOM   6798 4C21 POPEX 272      26.866  69.026  64.788  1.00  0.00           C
ATOM   6801 5C21 POPEX 272      26.146  70.276  64.257  1.00  0.00           C
ATOM   6804 6C21 POPEX 272      26.626  70.696  62.858  1.00  0.00           C
ATOM   6807 7C21 POPEX 272      25.696  71.746  62.248  1.00  0.00           C
ATOM   6810 8C21 POPEX 272      26.016  72.056  60.788  1.00  0.00           C
ATOM   6814  C33 POPEX 272      24.526  60.946  76.618  1.00  0.00           C
ATOM   6817  C34 POPEX 272      25.566  60.416  75.607  1.00  0.00           C
ATOM   6820  C35 POPEX 272      25.836  61.346  74.418  1.00  0.00           C
ATOM   6823  C36 POPEX 272      27.006  60.816  73.588  1.00  0.00           C
ATOM   6826  C37 POPEX 272      27.306  61.656  72.338  1.00  0.00           C
ATOM   6829  C38 POPEX 272      27.896  60.836  71.188  1.00  0.00           C
ATOM   6832  C39 POPEX 272      28.156  61.686  69.949  1.00  0.00           C
ATOM   6835 0C31 POPEX 272      28.556  60.856  68.728  1.00  0.00           C
ATOM   6838 1C31 POPEX 272      29.076  61.746  67.588  1.00  0.00           C
ATOM   6841 2C31 POPEX 272      29.166  61.016  66.238  1.00  0.00           C
ATOM   6844 3C31 POPEX 272      27.806  60.856  65.548  1.00  0.00           C
ATOM   6847 4C31 POPEX 272      27.966  60.256  64.147  1.00  0.00           C
ATOM   6850 5C31 POPEX 272      26.656  60.226  63.348  1.00  0.00           C
ATOM   6853 6C31 POPEX 272      26.906  59.976  61.857  1.00  0.00           C
ATOM   6857  NH3 POPEY 273     104.466  95.376  35.518  1.00  0.00           N
ATOM   6861  C12 POPEY 273     103.096  94.886  35.088  1.00  0.00           C
ATOM   6864  C11 POPEY 273     102.396  94.106  36.218  1.00  0.00           C
ATOM   6867  P   POPEY 273     100.076  92.886  36.598  1.00  0.00           P
ATOM   6868  O13 POPEY 273      99.136  94.016  36.638  1.00  0.00           O
ATOM   6869  O14 POPEY 273      99.566  91.606  36.078  1.00  0.00           O
ATOM   6870  O11 POPEY 273     100.716  92.666  38.028  1.00  0.00           O
ATOM   6871  O12 POPEY 273     101.296  93.366  35.708  1.00  0.00           O
ATOM   6872  C1  POPEY 273     100.216  93.216  39.248  1.00  0.00           C
ATOM   6875  C2  POPEY 273     101.396  93.356  40.257  1.00  0.00           C
ATOM   6877  O21 POPEY 273     101.116  94.176  41.408  1.00  0.00           O
ATOM   6878  C21 POPEY 273     100.216  93.756  42.257  1.00  0.00           C
ATOM   6879  O22 POPEY 273      99.376  92.896  42.058  1.00  0.00           O
ATOM   6880  C22 POPEY 273     100.406  94.466  43.598  1.00  0.00           C
ATOM   6883  C3  POPEY 273     102.586  94.006  39.487  1.00  0.00           C
ATOM   6886  O31 POPEY 273     103.716  94.456  40.288  1.00  0.00           O
ATOM   6887  C31 POPEY 273     104.466  95.296  39.558  1.00  0.00           C
ATOM   6888  O32 POPEY 273     104.336  95.456  38.348  1.00  0.00           O
ATOM   6889  C32 POPEY 273     105.556  95.966  40.397  1.00  0.00           C
ATOM   6892  C23 POPEY 273     101.586  93.866  44.418  1.00  0.00           C
ATOM   6895  C24 POPEY 273     101.846  94.656  45.718  1.00  0.00           C
ATOM   6898  C25 POPEY 273     102.826  93.976  46.678  1.00  0.00           C
ATOM   6901  C26 POPEY 273     104.266  93.936  46.168  1.00  0.00           C
ATOM   6904  C27 POPEY 273     105.246  93.276  47.158  1.00  0.00           C
ATOM   6907  C28 POPEY 273     106.716  93.436  46.728  1.00  0.00           C
ATOM   6910  C29 POPEY 273     107.656  92.626  47.588  1.00  0.00           C
ATOM   6912 0C21 POPEY 273     108.256  93.046  48.717  1.00  0.00           C
ATOM   6914 1C21 POPEY 273     108.066  94.376  49.388  1.00  0.00           C
ATOM   6917 2C21 POPEY 273     108.426  94.296  50.887  1.00  0.00           C
ATOM   6920 3C21 POPEY 273     108.176  95.596  51.658  1.00  0.00           C
ATOM   6923 4C21 POPEY 273     108.626  95.476  53.127  1.00  0.00           C
ATOM   6926 5C21 POPEY 273     108.486  96.776  53.948  1.00  0.00           C
ATOM   6929 6C21 POPEY 273     107.036  97.236  54.208  1.00  0.00           C
ATOM   6932 7C21 POPEY 273     106.236  96.256  55.068  1.00  0.00           C
ATOM   6935 8C21 POPEY 273     104.796  96.716  55.327  1.00  0.00           C
ATOM   6939  C33 POPEY 273     106.486  96.866  39.538  1.00  0.00           C
ATOM   6942  C34 POPEY 273     107.836  97.166  40.198  1.00  0.00           C
ATOM   6945  C35 POPEY 273     108.726  95.916  40.288  1.00  0.00           C
ATOM   6948  C36 POPEY 273     110.076  96.166  40.948  1.00  0.00           C
ATOM   6951  C37 POPEY 273     110.646  94.846  41.478  1.00  0.00           C
ATOM   6954  C38 POPEY 273     111.976  95.026  42.207  1.00  0.00           C
ATOM   6957  C39 POPEY 273     112.256  93.866  43.177  1.00  0.00           C
ATOM   6960 0C31 POPEY 273     111.556  93.986  44.538  1.00  0.00           C
ATOM   6963 1C31 POPEY 273     112.106  92.926  45.498  1.00  0.00           C
ATOM   6966 2C31 POPEY 273     111.586  93.046  46.938  1.00  0.00           C
ATOM   6969 3C31 POPEY 273     112.366  92.156  47.897  1.00  0.00           C
ATOM   6972 4C31 POPEY 273     112.206  92.506  49.388  1.00  0.00           C
ATOM   6975 5C31 POPEY 273     113.156  91.686  50.268  1.00  0.00           C
ATOM   6978 6C31 POPEY 273     113.156  92.096  51.737  1.00  0.00           C
ATOM   6982  NH3 POPEZ 274      22.336  82.986  43.158  1.00  0.00           N
ATOM   6986  C12 POPEZ 274      22.106  83.146  41.678  1.00  0.00           C
ATOM   6989  C11 POPEZ 274      21.756  84.596  41.308  1.00  0.00           C
ATOM   6992  P   POPEZ 274      22.516  85.216  38.858  1.00  0.00           P
ATOM   6993  O13 POPEZ 274      22.166  84.676  37.518  1.00  0.00           O
ATOM   6994  O14 POPEZ 274      22.686  86.676  38.958  1.00  0.00           O
ATOM   6995  O11 POPEZ 274      23.816  84.496  39.378  1.00  0.00           O
ATOM   6996  O12 POPEZ 274      21.466  84.666  39.918  1.00  0.00           O
ATOM   6997  C1  POPEZ 274      25.026  85.136  39.748  1.00  0.00           C
ATOM   7000  C2  POPEZ 274      25.486  84.656  41.147  1.00  0.00           C
ATOM   7002  O21 POPEZ 274      25.606  85.796  42.028  1.00  0.00           O
ATOM   7003  C21 POPEZ 274      25.166  85.596  43.247  1.00  0.00           C
ATOM   7004  O22 POPEZ 274      24.456  84.666  43.608  1.00  0.00           O
ATOM   7005  C22 POPEZ 274      25.686  86.696  44.167  1.00  0.00           C
ATOM   7008  C3  POPEZ 274      26.816  83.886  41.088  1.00  0.00           C
ATOM   7011  O31 POPEZ 274      27.156  83.456  42.418  1.00  0.00           O
ATOM   7012  C31 POPEZ 274      28.366  82.916  42.507  1.00  0.00           C
ATOM   7013  O32 POPEZ 274      29.126  82.716  41.577  1.00  0.00           O
ATOM   7014  C32 POPEZ 274      28.586  82.556  43.988  1.00  0.00           C
ATOM   7017  C23 POPEZ 274      24.706  87.026  45.327  1.00  0.00           C
ATOM   7020  C24 POPEZ 274      25.266  88.056  46.308  1.00  0.00           C
ATOM   7023  C25 POPEZ 274      24.146  88.786  47.078  1.00  0.00           C
ATOM   7026  C26 POPEZ 274      24.656  89.576  48.298  1.00  0.00           C
ATOM   7029  C27 POPEZ 274      23.566  90.496  48.878  1.00  0.00           C
ATOM   7032  C28 POPEZ 274      23.876  91.056  50.278  1.00  0.00           C
ATOM   7035  C29 POPEZ 274      23.716  90.006  51.348  1.00  0.00           C
ATOM   7037 0C21 POPEZ 274      23.226  90.156  52.598  1.00  0.00           C
ATOM   7039 1C21 POPEZ 274      22.766  91.426  53.268  1.00  0.00           C
ATOM   7042 2C21 POPEZ 274      23.636  91.696  54.518  1.00  0.00           C
ATOM   7045 3C21 POPEZ 274      23.106  92.796  55.438  1.00  0.00           C
ATOM   7048 4C21 POPEZ 274      24.056  93.066  56.618  1.00  0.00           C
ATOM   7051 5C21 POPEZ 274      23.546  94.146  57.588  1.00  0.00           C
ATOM   7054 6C21 POPEZ 274      24.646  94.656  58.538  1.00  0.00           C
ATOM   7057 7C21 POPEZ 274      24.156  95.756  59.488  1.00  0.00           C
ATOM   7060 8C21 POPEZ 274      25.286  96.336  60.338  1.00  0.00           C
ATOM   7064  C33 POPEZ 274      28.456  83.806  44.897  1.00  0.00           C
ATOM   7067  C34 POPEZ 274      28.166  83.526  46.368  1.00  0.00           C
ATOM   7070  C35 POPEZ 274      28.406  84.796  47.207  1.00  0.00           C
ATOM   7073  C36 POPEZ 274      28.216  84.566  48.717  1.00  0.00           C
ATOM   7076  C37 POPEZ 274      29.426  85.006  49.558  1.00  0.00           C
ATOM   7079  C38 POPEZ 274      29.466  84.346  50.948  1.00  0.00           C
ATOM   7082  C39 POPEZ 274      28.166  84.446  51.768  1.00  0.00           C
ATOM   7085 0C31 POPEZ 274      28.216  83.576  53.028  1.00  0.00           C
ATOM   7088 1C31 POPEZ 274      26.826  83.356  53.638  1.00  0.00           C
ATOM   7091 2C31 POPEZ 274      26.826  82.396  54.838  1.00  0.00           C
ATOM   7094 3C31 POPEZ 274      25.396  82.006  55.228  1.00  0.00           C
ATOM   7097 4C31 POPEZ 274      25.306  81.176  56.507  1.00  0.00           C
ATOM   7100 5C31 POPEZ 274      23.866  81.086  57.018  1.00  0.00           C
ATOM   7103 6C31 POPEZ 274      23.736  80.396  58.378  1.00  0.00           C
ATOM   7107  NH3 POPEa 275     109.436  30.256  80.697  1.00  0.00           N
ATOM   7111  C12 POPEa 275     110.646  30.056  81.548  1.00  0.00           C
ATOM   7114  C11 POPEa 275     111.466  28.856  81.088  1.00  0.00           C
ATOM   7117  P   POPEa 275     113.916  29.186  81.898  1.00  0.00           P
ATOM   7118  O13 POPEa 275     113.886  30.656  81.688  1.00  0.00           O
ATOM   7119  O14 POPEa 275     114.826  28.686  82.948  1.00  0.00           O
ATOM   7120  O11 POPEa 275     114.276  28.516  80.527  1.00  0.00           O
ATOM   7121  O12 POPEa 275     112.466  28.626  82.077  1.00  0.00           O
ATOM   7122  C1  POPEa 275     115.616  28.176  80.177  1.00  0.00           C
ATOM   7125  C2  POPEa 275     115.926  28.856  78.838  1.00  0.00           C
ATOM   7127  O21 POPEa 275     117.176  28.336  78.357  1.00  0.00           O
ATOM   7128  C21 POPEa 275     117.256  28.236  77.028  1.00  0.00           C
ATOM   7129  O22 POPEa 275     116.336  28.376  76.247  1.00  0.00           O
ATOM   7130  C22 POPEa 275     118.696  27.906  76.658  1.00  0.00           C
ATOM   7133  C3  POPEa 275     115.956  30.406  79.027  1.00  0.00           C
ATOM   7136  O31 POPEa 275     115.806  31.176  77.827  1.00  0.00           O
ATOM   7137  C31 POPEa 275     116.956  31.436  77.217  1.00  0.00           C
ATOM   7138  O32 POPEa 275     118.026  30.936  77.497  1.00  0.00           O
ATOM   7139  C32 POPEa 275     116.716  32.536  76.178  1.00  0.00           C
ATOM   7142  C23 POPEa 275     118.846  27.606  75.148  1.00  0.00           C
ATOM   7145  C24 POPEa 275     120.306  27.286  74.799  1.00  0.00           C
ATOM   7148  C25 POPEa 275     120.506  26.816  73.357  1.00  0.00           C
ATOM   7151  C26 POPEa 275     120.376  27.916  72.299  1.00  0.00           C
ATOM   7154  C27 POPEa 275     121.196  27.586  71.038  1.00  0.00           C
ATOM   7157  C28 POPEa 275     121.266  28.736  70.018  1.00  0.00           C
ATOM   7160  C29 POPEa 275     120.276  28.586  68.878  1.00  0.00           C
ATOM   7162 0C21 POPEa 275     120.536  28.036  67.678  1.00  0.00           C
ATOM   7164 1C21 POPEa 275     121.846  27.436  67.238  1.00  0.00           C
ATOM   7167 2C21 POPEa 275     121.736  25.976  66.738  1.00  0.00           C
ATOM   7170 3C21 POPEa 275     120.896  25.816  65.458  1.00  0.00           C
ATOM   7173 4C21 POPEa 275     121.176  24.506  64.708  1.00  0.00           C
ATOM   7176 5C21 POPEa 275     120.986  23.236  65.558  1.00  0.00           C
ATOM   7179 6C21 POPEa 275     120.796  21.986  64.688  1.00  0.00           C
ATOM   7182 7C21 POPEa 275     120.616  20.696  65.507  1.00  0.00           C
ATOM   7185 8C21 POPEa 275     120.096  19.536  64.658  1.00  0.00           C
ATOM   7189  C33 POPEa 275     115.906  32.096  74.948  1.00  0.00           C
ATOM   7192  C34 POPEa 275     116.256  32.946  73.718  1.00  0.00           C
ATOM   7195  C35 POPEa 275     115.986  32.236  72.387  1.00  0.00           C
ATOM   7198  C36 POPEa 275     114.506  32.036  72.058  1.00  0.00           C
ATOM   7201  C37 POPEa 275     113.836  33.316  71.558  1.00  0.00           C
ATOM   7204  C38 POPEa 275     112.356  33.166  71.218  1.00  0.00           C
ATOM   7207  C39 POPEa 275     111.736  34.526  70.878  1.00  0.00           C
ATOM   7210 0C31 POPEa 275     110.266  34.396  70.458  1.00  0.00           C
ATOM   7213 1C31 POPEa 275     109.616  35.736  70.068  1.00  0.00           C
ATOM   7216 2C31 POPEa 275     108.136  35.616  69.668  1.00  0.00           C
ATOM   7219 3C31 POPEa 275     107.136  35.726  70.839  1.00  0.00           C
ATOM   7222 4C31 POPEa 275     106.946  34.446  71.658  1.00  0.00           C
ATOM   7225 5C31 POPEa 275     105.906  34.596  72.768  1.00  0.00           C
ATOM   7228 6C31 POPEa 275     105.836  33.376  73.678  1.00  0.00           C
ATOM   7232  NH3 POPEb 276      78.806  66.496  72.978  1.00  0.00           N
ATOM   7236  C12 POPEb 276      78.776  66.586  71.468  1.00  0.00           C
ATOM   7239  C11 POPEb 276      79.356  65.346  70.758  1.00  0.00           C
ATOM   7242  P   POPEb 276      80.276  63.536  72.378  1.00  0.00           P
ATOM   7243  O13 POPEb 276      81.046  64.666  72.958  1.00  0.00           O
ATOM   7244  O14 POPEb 276      79.726  62.496  73.258  1.00  0.00           O
ATOM   7245  O11 POPEb 276      81.166  62.836  71.268  1.00  0.00           O
ATOM   7246  O12 POPEb 276      79.106  64.156  71.507  1.00  0.00           O
ATOM   7247  C1  POPEb 276      80.516  62.366  70.068  1.00  0.00           C
ATOM   7250  C2  POPEb 276      81.026  60.986  69.628  1.00  0.00           C
ATOM   7252  O21 POPEb 276      80.296  60.716  68.418  1.00  0.00           O
ATOM   7253  C21 POPEb 276      80.666  59.806  67.528  1.00  0.00           C
ATOM   7254  O22 POPEb 276      79.876  59.106  66.918  1.00  0.00           O
ATOM   7255  C22 POPEb 276      82.166  59.786  67.198  1.00  0.00           C
ATOM   7258  C3  POPEb 276      80.746  59.916  70.738  1.00  0.00           C
ATOM   7261  O31 POPEb 276      80.916  58.526  70.368  1.00  0.00           O
ATOM   7262  C31 POPEb 276      82.156  58.076  70.238  1.00  0.00           C
ATOM   7263  O32 POPEb 276      83.176  58.746  70.327  1.00  0.00           O
ATOM   7264  C32 POPEb 276      82.116  56.576  69.968  1.00  0.00           C
ATOM   7267  C23 POPEb 276      82.536  60.836  66.118  1.00  0.00           C
ATOM   7270  C24 POPEb 276      83.856  60.506  65.397  1.00  0.00           C
ATOM   7273  C25 POPEb 276      84.146  61.436  64.208  1.00  0.00           C
ATOM   7276  C26 POPEb 276      85.336  60.976  63.358  1.00  0.00           C
ATOM   7279  C27 POPEb 276      85.396  61.656  61.978  1.00  0.00           C
ATOM   7282  C28 POPEb 276      86.406  61.006  60.998  1.00  0.00           C
ATOM   7285  C29 POPEb 276      85.996  59.616  60.568  1.00  0.00           C
ATOM   7287 0C21 POPEb 276      85.816  59.176  59.318  1.00  0.00           C
ATOM   7289 1C21 POPEb 276      86.016  59.986  58.057  1.00  0.00           C
ATOM   7292 2C21 POPEb 276      85.806  59.126  56.789  1.00  0.00           C
ATOM   7295 3C21 POPEb 276      86.086  59.906  55.498  1.00  0.00           C
ATOM   7298 4C21 POPEb 276      85.836  59.076  54.228  1.00  0.00           C
ATOM   7301 5C21 POPEb 276      86.076  59.886  52.948  1.00  0.00           C
ATOM   7304 6C21 POPEb 276      84.776  60.406  52.327  1.00  0.00           C
ATOM   7307 7C21 POPEb 276      85.036  61.236  51.068  1.00  0.00           C
ATOM   7310 8C21 POPEb 276      83.796  61.416  50.198  1.00  0.00           C
ATOM   7314  C33 POPEb 276      82.346  56.186  68.497  1.00  0.00           C
ATOM   7317  C34 POPEb 276      82.296  54.666  68.327  1.00  0.00           C
ATOM   7320  C35 POPEb 276      82.686  54.196  66.927  1.00  0.00           C
ATOM   7323  C36 POPEb 276      82.576  52.676  66.728  1.00  0.00           C
ATOM   7326  C37 POPEb 276      83.136  52.226  65.378  1.00  0.00           C
ATOM   7329  C38 POPEb 276      82.206  51.266  64.618  1.00  0.00           C
ATOM   7332  C39 POPEb 276      82.766  50.886  63.237  1.00  0.00           C
ATOM   7335 0C31 POPEb 276      81.676  50.516  62.228  1.00  0.00           C
ATOM   7338 1C31 POPEb 276      82.246  50.256  60.828  1.00  0.00           C
ATOM   7341 2C31 POPEb 276      81.216  50.456  59.698  1.00  0.00           C
ATOM   7344 3C31 POPEb 276      79.926  49.636  59.848  1.00  0.00           C
ATOM   7347 4C31 POPEb 276      80.146  48.116  59.868  1.00  0.00           C
ATOM   7350 5C31 POPEb 276      78.856  47.356  59.488  1.00  0.00           C
ATOM   7353 6C31 POPEb 276      78.946  45.846  59.678  1.00  0.00           C
ATOM   7357  NH3 POPEc 277      67.286   4.336  36.138  1.00  0.00           N
ATOM   7361  C12 POPEc 277      66.586   5.496  36.778  1.00  0.00           C
ATOM   7364  C11 POPEc 277      65.136   5.616  36.278  1.00  0.00           C
ATOM   7367  P   POPEc 277      62.826   6.046  37.348  1.00  0.00           P
ATOM   7368  O13 POPEc 277      62.166   6.826  36.278  1.00  0.00           O
ATOM   7369  O14 POPEc 277      62.596   4.586  37.379  1.00  0.00           O
ATOM   7370  O11 POPEc 277      62.426   6.696  38.748  1.00  0.00           O
ATOM   7371  O12 POPEc 277      64.376   6.306  37.268  1.00  0.00           O
ATOM   7372  C1  POPEc 277      63.106   6.286  39.938  1.00  0.00           C
ATOM   7375  C2  POPEc 277      63.086   7.416  41.007  1.00  0.00           C
ATOM   7377  O21 POPEc 277      63.516   7.016  42.318  1.00  0.00           O
ATOM   7378  C21 POPEc 277      64.506   6.226  42.588  1.00  0.00           C
ATOM   7379  O22 POPEc 277      65.336   5.766  41.828  1.00  0.00           O
ATOM   7380  C22 POPEc 277      64.356   5.926  44.077  1.00  0.00           C
ATOM   7383  C3  POPEc 277      61.666   8.006  41.228  1.00  0.00           C
ATOM   7386  O31 POPEc 277      61.616   8.746  42.478  1.00  0.00           O
ATOM   7387  C31 POPEc 277      61.006   8.106  43.478  1.00  0.00           C
ATOM   7388  O32 POPEc 277      60.176   7.216  43.338  1.00  0.00           O
ATOM   7389  C32 POPEc 277      61.556   8.536  44.827  1.00  0.00           C
ATOM   7392  C23 POPEc 277      65.116   4.696  44.588  1.00  0.00           C
ATOM   7395  C24 POPEc 277      64.306   4.016  45.697  1.00  0.00           C
ATOM   7398  C25 POPEc 277      65.156   3.206  46.678  1.00  0.00           C
ATOM   7401  C26 POPEc 277      65.436   3.986  47.967  1.00  0.00           C
ATOM   7404  C27 POPEc 277      64.216   4.016  48.918  1.00  0.00           C
ATOM   7407  C28 POPEc 277      64.516   4.636  50.288  1.00  0.00           C
ATOM   7410  C29 POPEc 277      64.986   6.066  50.148  1.00  0.00           C
ATOM   7412 0C21 POPEc 277      66.036   6.626  50.758  1.00  0.00           C
ATOM   7414 1C21 POPEc 277      66.926   5.986  51.789  1.00  0.00           C
ATOM   7417 2C21 POPEc 277      67.256   6.986  52.917  1.00  0.00           C
ATOM   7420 3C21 POPEc 277      68.146   6.376  54.007  1.00  0.00           C
ATOM   7423 4C21 POPEc 277      68.526   7.406  55.079  1.00  0.00           C
ATOM   7426 5C21 POPEc 277      69.386   6.806  56.188  1.00  0.00           C
ATOM   7429 6C21 POPEc 277      70.026   7.866  57.088  1.00  0.00           C
ATOM   7432 7C21 POPEc 277      71.006   7.276  58.107  1.00  0.00           C
ATOM   7435 8C21 POPEc 277      71.786   8.336  58.888  1.00  0.00           C
ATOM   7439  C33 POPEc 277      61.346   7.376  45.838  1.00  0.00           C
ATOM   7442  C34 POPEc 277      62.196   7.476  47.108  1.00  0.00           C
ATOM   7445  C35 POPEc 277      61.576   8.416  48.148  1.00  0.00           C
ATOM   7448  C36 POPEc 277      61.546   7.816  49.558  1.00  0.00           C
ATOM   7451  C37 POPEc 277      60.576   8.566  50.467  1.00  0.00           C
ATOM   7454  C38 POPEc 277      60.606   8.106  51.927  1.00  0.00           C
ATOM   7457  C39 POPEc 277      61.926   8.466  52.618  1.00  0.00           C
ATOM   7460 0C31 POPEc 277      61.766   8.716  54.128  1.00  0.00           C
ATOM   7463 1C31 POPEc 277      63.086   9.156  54.768  1.00  0.00           C
ATOM   7466 2C31 POPEc 277      62.976   9.276  56.287  1.00  0.00           C
ATOM   7469 3C31 POPEc 277      64.316   9.586  56.958  1.00  0.00           C
ATOM   7472 4C31 POPEc 277      64.276   9.396  58.478  1.00  0.00           C
ATOM   7475 5C31 POPEc 277      65.596   9.776  59.147  1.00  0.00           C
ATOM   7478 6C31 POPEc 277      65.526   9.736  60.677  1.00  0.00           C
ATOM   7482  NH3 POPEd 278      29.346   5.406  35.768  1.00  0.00           N
ATOM   7486  C12 POPEd 278      30.616   4.886  35.158  1.00  0.00           C
ATOM   7489  C11 POPEd 278      31.796   4.986  36.128  1.00  0.00           C
ATOM   7492  P   POPEd 278      34.386   5.156  35.958  1.00  0.00           P
ATOM   7493  O13 POPEd 278      35.476   4.286  35.448  1.00  0.00           O
ATOM   7494  O14 POPEd 278      34.406   6.596  35.618  1.00  0.00           O
ATOM   7495  O11 POPEd 278      34.306   5.016  37.528  1.00  0.00           O
ATOM   7496  O12 POPEd 278      32.996   4.606  35.448  1.00  0.00           O
ATOM   7497  C1  POPEd 278      34.096   6.196  38.308  1.00  0.00           C
ATOM   7500  C2  POPEd 278      34.136   5.886  39.808  1.00  0.00           C
ATOM   7502  O21 POPEd 278      33.776   7.066  40.548  1.00  0.00           O
ATOM   7503  C21 POPEd 278      32.526   7.106  40.968  1.00  0.00           C
ATOM   7504  O22 POPEd 278      31.626   6.396  40.578  1.00  0.00           O
ATOM   7505  C22 POPEd 278      32.406   8.216  42.008  1.00  0.00           C
ATOM   7508  C3  POPEd 278      35.556   5.446  40.268  1.00  0.00           C
ATOM   7511  O31 POPEd 278      35.526   4.846  41.577  1.00  0.00           O
ATOM   7512  C31 POPEd 278      35.466   5.706  42.588  1.00  0.00           C
ATOM   7513  O32 POPEd 278      35.536   6.916  42.528  1.00  0.00           O
ATOM   7514  C32 POPEd 278      35.296   4.926  43.878  1.00  0.00           C
ATOM   7517  C23 POPEd 278      30.976   8.576  42.467  1.00  0.00           C
ATOM   7520  C24 POPEd 278      30.536   7.746  43.678  1.00  0.00           C
ATOM   7523  C25 POPEd 278      31.036   8.336  45.018  1.00  0.00           C
ATOM   7526  C26 POPEd 278      30.176   9.526  45.508  1.00  0.00           C
ATOM   7529  C27 POPEd 278      30.656  10.116  46.838  1.00  0.00           C
ATOM   7532  C28 POPEd 278      30.156  11.566  47.088  1.00  0.00           C
ATOM   7535  C29 POPEd 278      29.156  11.736  48.208  1.00  0.00           C
ATOM   7537 0C21 POPEd 278      29.356  12.366  49.388  1.00  0.00           C
ATOM   7539 1C21 POPEd 278      30.626  13.026  49.897  1.00  0.00           C
ATOM   7542 2C21 POPEd 278      30.466  14.506  50.308  1.00  0.00           C
ATOM   7545 3C21 POPEd 278      30.466  15.486  49.118  1.00  0.00           C
ATOM   7548 4C21 POPEd 278      31.466  16.646  49.278  1.00  0.00           C
ATOM   7551 5C21 POPEd 278      31.046  17.686  50.327  1.00  0.00           C
ATOM   7554 6C21 POPEd 278      32.086  18.796  50.508  1.00  0.00           C
ATOM   7557 7C21 POPEd 278      31.546  19.976  51.328  1.00  0.00           C
ATOM   7560 8C21 POPEd 278      30.686  20.936  50.498  1.00  0.00           C
ATOM   7564  C33 POPEd 278      34.766   5.826  45.007  1.00  0.00           C
ATOM   7567  C34 POPEd 278      34.406   5.036  46.268  1.00  0.00           C
ATOM   7570  C35 POPEd 278      35.556   4.186  46.828  1.00  0.00           C
ATOM   7573  C36 POPEd 278      35.136   3.436  48.088  1.00  0.00           C
ATOM   7576  C37 POPEd 278      36.146   2.366  48.518  1.00  0.00           C
ATOM   7579  C38 POPEd 278      35.756   1.666  49.827  1.00  0.00           C
ATOM   7582  C39 POPEd 278      34.446   0.866  49.718  1.00  0.00           C
ATOM   7585 0C31 POPEd 278      33.276   1.486  50.498  1.00  0.00           C
ATOM   7588 1C31 POPEd 278      31.946   0.756  50.218  1.00  0.00           C
ATOM   7591 2C31 POPEd 278      30.756   1.266  51.058  1.00  0.00           C
ATOM   7594 3C31 POPEd 278      30.446   0.436  52.308  1.00  0.00           C
ATOM   7597 4C31 POPEd 278      31.576   0.446  53.338  1.00  0.00           C
ATOM   7600 5C31 POPEd 278      31.176  -0.244  54.648  1.00  0.00           C
ATOM   7603 6C31 POPEd 278      32.316  -0.264  55.668  1.00  0.00           C
ATOM   7607  NH3 POPEe 279      57.796 101.446  34.718  1.00  0.00           N
ATOM   7611  C12 POPEe 279      58.176 102.206  33.478  1.00  0.00           C
ATOM   7614  C11 POPEe 279      58.166 103.706  33.808  1.00  0.00           C
ATOM   7617  P   POPEe 279      56.416 105.426  34.718  1.00  0.00           P
ATOM   7618  O13 POPEe 279      57.486 106.426  34.928  1.00  0.00           O
ATOM   7619  O14 POPEe 279      55.556 105.576  33.528  1.00  0.00           O
ATOM   7620  O11 POPEe 279      55.556 105.316  36.048  1.00  0.00           O
ATOM   7621  O12 POPEe 279      57.046 103.986  34.648  1.00  0.00           O
ATOM   7622  C1  POPEe 279      56.076 105.836  37.278  1.00  0.00           C
ATOM   7625  C2  POPEe 279      57.086 104.876  37.978  1.00  0.00           C
ATOM   7627  O21 POPEe 279      56.826 104.786  39.388  1.00  0.00           O
ATOM   7628  C21 POPEe 279      57.026 105.836  40.168  1.00  0.00           C
ATOM   7629  O22 POPEe 279      57.576 106.876  39.848  1.00  0.00           O
ATOM   7630  C22 POPEe 279      56.416 105.536  41.538  1.00  0.00           C
ATOM   7633  C3  POPEe 279      58.596 105.156  37.647  1.00  0.00           C
ATOM   7636  O31 POPEe 279      59.476 104.316  38.418  1.00  0.00           O
ATOM   7637  C31 POPEe 279      59.606 103.066  37.988  1.00  0.00           C
ATOM   7638  O32 POPEe 279      59.096 102.596  36.968  1.00  0.00           O
ATOM   7639  C32 POPEe 279      60.456 102.236  38.948  1.00  0.00           C
ATOM   7642  C23 POPEe 279      56.216 106.726  42.528  1.00  0.00           C
ATOM   7645  C24 POPEe 279      55.106 106.386  43.548  1.00  0.00           C
ATOM   7648  C25 POPEe 279      55.126 107.156  44.879  1.00  0.00           C
ATOM   7651  C26 POPEe 279      56.336 106.786  45.758  1.00  0.00           C
ATOM   7654  C27 POPEe 279      56.226 107.066  47.268  1.00  0.00           C
ATOM   7657  C28 POPEe 279      55.756 105.866  48.127  1.00  0.00           C
ATOM   7660  C29 POPEe 279      54.306 105.526  47.878  1.00  0.00           C
ATOM   7662 0C21 POPEe 279      53.306 105.406  48.768  1.00  0.00           C
ATOM   7664 1C21 POPEe 279      53.386 105.536  50.278  1.00  0.00           C
ATOM   7667 2C21 POPEe 279      52.516 104.476  51.007  1.00  0.00           C
ATOM   7670 3C21 POPEe 279      51.006 104.626  50.778  1.00  0.00           C
ATOM   7673 4C21 POPEe 279      50.176 103.546  51.488  1.00  0.00           C
ATOM   7676 5C21 POPEe 279      49.896 103.836  52.967  1.00  0.00           C
ATOM   7679 6C21 POPEe 279      49.296 102.606  53.678  1.00  0.00           C
ATOM   7682 7C21 POPEe 279      48.666 102.936  55.028  1.00  0.00           C
ATOM   7685 8C21 POPEe 279      48.186 101.706  55.798  1.00  0.00           C
ATOM   7689  C33 POPEe 279      61.746 102.926  39.448  1.00  0.00           C
ATOM   7692  C34 POPEe 279      61.696 103.396  40.908  1.00  0.00           C
ATOM   7695  C35 POPEe 279      61.776 102.326  42.018  1.00  0.00           C
ATOM   7698  C36 POPEe 279      61.886 103.026  43.368  1.00  0.00           C
ATOM   7701  C37 POPEe 279      61.816 102.146  44.628  1.00  0.00           C
ATOM   7704  C38 POPEe 279      61.986 103.036  45.868  1.00  0.00           C
ATOM   7707  C39 POPEe 279      62.016 102.276  47.207  1.00  0.00           C
ATOM   7710 0C31 POPEe 279      63.416 102.196  47.827  1.00  0.00           C
ATOM   7713 1C31 POPEe 279      64.386 101.306  47.048  1.00  0.00           C
ATOM   7716 2C31 POPEe 279      65.686 101.046  47.808  1.00  0.00           C
ATOM   7719 3C31 POPEe 279      65.506 100.016  48.928  1.00  0.00           C
ATOM   7722 4C31 POPEe 279      66.706  99.946  49.879  1.00  0.00           C
ATOM   7725 5C31 POPEe 279      66.466  98.956  51.027  1.00  0.00           C
ATOM   7728 6C31 POPEe 279      67.686  98.796  51.938  1.00  0.00           C
ATOM   7732  NH3 POPEf 280      15.976  14.146  34.458  1.00  0.00           N
ATOM   7736  C12 POPEf 280      15.436  15.296  33.638  1.00  0.00           C
ATOM   7739  C11 POPEf 280      15.416  16.636  34.408  1.00  0.00           C
ATOM   7742  P   POPEf 280      14.916  19.196  33.648  1.00  0.00           P
ATOM   7743  O13 POPEf 280      16.306  19.526  33.278  1.00  0.00           O
ATOM   7744  O14 POPEf 280      13.876  19.776  32.757  1.00  0.00           O
ATOM   7745  O11 POPEf 280      14.666  19.656  35.147  1.00  0.00           O
ATOM   7746  O12 POPEf 280      14.746  17.616  33.638  1.00  0.00           O
ATOM   7747  C1  POPEf 280      15.466  19.286  36.268  1.00  0.00           C
ATOM   7750  C2  POPEf 280      16.286  20.456  36.868  1.00  0.00           C
ATOM   7752  O21 POPEf 280      16.876  19.986  38.088  1.00  0.00           O
ATOM   7753  C21 POPEf 280      18.156  19.706  38.088  1.00  0.00           C
ATOM   7754  O22 POPEf 280      18.946  19.796  37.158  1.00  0.00           O
ATOM   7755  C22 POPEf 280      18.486  19.236  39.498  1.00  0.00           C
ATOM   7758  C3  POPEf 280      15.406  21.686  37.218  1.00  0.00           C
ATOM   7761  O31 POPEf 280      16.136  22.636  38.028  1.00  0.00           O
ATOM   7762  C31 POPEf 280      16.106  22.706  39.357  1.00  0.00           C
ATOM   7763  O32 POPEf 280      16.806  23.476  40.007  1.00  0.00           O
ATOM   7764  C32 POPEf 280      15.056  21.806  40.007  1.00  0.00           C
ATOM   7767  C23 POPEf 280      19.976  19.396  39.828  1.00  0.00           C
ATOM   7770  C24 POPEf 280      20.176  19.596  41.328  1.00  0.00           C
ATOM   7773  C25 POPEf 280      21.656  19.616  41.717  1.00  0.00           C
ATOM   7776  C26 POPEf 280      21.836  20.016  43.177  1.00  0.00           C
ATOM   7779  C27 POPEf 280      23.056  19.366  43.828  1.00  0.00           C
ATOM   7782  C28 POPEf 280      23.106  19.676  45.338  1.00  0.00           C
ATOM   7785  C29 POPEf 280      23.316  18.436  46.158  1.00  0.00           C
ATOM   7787 0C21 POPEf 280      22.356  17.726  46.778  1.00  0.00           C
ATOM   7789 1C21 POPEf 280      20.876  18.056  46.798  1.00  0.00           C
ATOM   7792 2C21 POPEf 280      20.516  19.026  47.938  1.00  0.00           C
ATOM   7795 3C21 POPEf 280      20.936  18.536  49.338  1.00  0.00           C
ATOM   7798 4C21 POPEf 280      20.736  19.616  50.408  1.00  0.00           C
ATOM   7801 5C21 POPEf 280      21.386  19.236  51.737  1.00  0.00           C
ATOM   7804 6C21 POPEf 280      21.366  20.406  52.738  1.00  0.00           C
ATOM   7807 7C21 POPEf 280      21.916  20.006  54.108  1.00  0.00           C
ATOM   7810 8C21 POPEf 280      21.946  21.166  55.107  1.00  0.00           C
ATOM   7814  C33 POPEf 280      15.006  21.916  41.548  1.00  0.00           C
ATOM   7817  C34 POPEf 280      14.046  20.896  42.168  1.00  0.00           C
ATOM   7820  C35 POPEf 280      13.226  21.486  43.328  1.00  0.00           C
ATOM   7823  C36 POPEf 280      12.296  20.456  43.998  1.00  0.00           C
ATOM   7826  C37 POPEf 280      11.256  21.116  44.908  1.00  0.00           C
ATOM   7829  C38 POPEf 280      10.896  20.296  46.158  1.00  0.00           C
ATOM   7832  C39 POPEf 280      11.716  20.676  47.397  1.00  0.00           C
ATOM   7835 0C31 POPEf 280      10.986  20.386  48.728  1.00  0.00           C
ATOM   7838 1C31 POPEf 280      11.856  20.746  49.949  1.00  0.00           C
ATOM   7841 2C31 POPEf 280      11.086  21.036  51.248  1.00  0.00           C
ATOM   7844 3C31 POPEf 280      10.206  19.896  51.778  1.00  0.00           C
ATOM   7847 4C31 POPEf 280       9.866  20.116  53.268  1.00  0.00           C
ATOM   7850 5C31 POPEf 280       8.766  19.206  53.818  1.00  0.00           C
ATOM   7853 6C31 POPEf 280       8.516  19.436  55.308  1.00  0.00           C
ATOM   7857  NH3 POPEg 281      37.966  47.516  80.188  1.00  0.00           N
ATOM   7861  C12 POPEg 281      38.726  47.676  81.469  1.00  0.00           C
ATOM   7864  C11 POPEg 281      39.956  48.526  81.169  1.00  0.00           C
ATOM   7867  P   POPEg 281      41.786  48.786  79.357  1.00  0.00           P
ATOM   7868  O13 POPEg 281      42.766  49.086  80.417  1.00  0.00           O
ATOM   7869  O14 POPEg 281      42.256  48.036  78.158  1.00  0.00           O
ATOM   7870  O11 POPEg 281      41.116  50.136  78.887  1.00  0.00           O
ATOM   7871  O12 POPEg 281      40.586  47.996  79.997  1.00  0.00           O
ATOM   7872  C1  POPEg 281      41.936  51.306  78.818  1.00  0.00           C
ATOM   7875  C2  POPEg 281      41.486  52.146  77.608  1.00  0.00           C
ATOM   7877  O21 POPEg 281      42.546  53.036  77.238  1.00  0.00           O
ATOM   7878  C21 POPEg 281      42.416  54.146  76.577  1.00  0.00           C
ATOM   7879  O22 POPEg 281      41.606  55.036  76.768  1.00  0.00           O
ATOM   7880  C22 POPEg 281      43.346  54.036  75.348  1.00  0.00           C
ATOM   7883  C3  POPEg 281      40.066  52.726  77.878  1.00  0.00           C
ATOM   7886  O31 POPEg 281      39.416  53.376  76.768  1.00  0.00           O
ATOM   7887  C31 POPEg 281      39.446  52.836  75.579  1.00  0.00           C
ATOM   7888  O32 POPEg 281      39.626  51.666  75.288  1.00  0.00           O
ATOM   7889  C32 POPEg 281      39.386  54.016  74.607  1.00  0.00           C
ATOM   7892  C23 POPEg 281      43.326  55.266  74.408  1.00  0.00           C
ATOM   7895  C24 POPEg 281      44.236  55.106  73.188  1.00  0.00           C
ATOM   7898  C25 POPEg 281      43.776  54.086  72.138  1.00  0.00           C
ATOM   7901  C26 POPEg 281      42.636  54.566  71.228  1.00  0.00           C
ATOM   7904  C27 POPEg 281      41.986  53.406  70.458  1.00  0.00           C
ATOM   7907  C28 POPEg 281      40.806  53.876  69.588  1.00  0.00           C
ATOM   7910  C29 POPEg 281      39.896  52.746  69.167  1.00  0.00           C
ATOM   7912 0C21 POPEg 281      39.076  52.736  68.098  1.00  0.00           C
ATOM   7914 1C21 POPEg 281      38.896  53.856  67.088  1.00  0.00           C
ATOM   7917 2C21 POPEg 281      39.106  53.366  65.647  1.00  0.00           C
ATOM   7920 3C21 POPEg 281      38.916  54.486  64.607  1.00  0.00           C
ATOM   7923 4C21 POPEg 281      39.246  54.056  63.167  1.00  0.00           C
ATOM   7926 5C21 POPEg 281      38.226  53.096  62.538  1.00  0.00           C
ATOM   7929 6C21 POPEg 281      38.636  52.666  61.129  1.00  0.00           C
ATOM   7932 7C21 POPEg 281      37.686  51.636  60.518  1.00  0.00           C
ATOM   7935 8C21 POPEg 281      38.156  51.086  59.167  1.00  0.00           C
ATOM   7939  C33 POPEg 281      39.426  53.706  73.098  1.00  0.00           C
ATOM   7942  C34 POPEg 281      38.036  53.576  72.478  1.00  0.00           C
ATOM   7945  C35 POPEg 281      37.316  54.926  72.238  1.00  0.00           C
ATOM   7948  C36 POPEg 281      37.816  55.706  71.018  1.00  0.00           C
ATOM   7951  C37 POPEg 281      36.736  56.626  70.428  1.00  0.00           C
ATOM   7954  C38 POPEg 281      37.276  57.796  69.588  1.00  0.00           C
ATOM   7957  C39 POPEg 281      38.036  57.406  68.308  1.00  0.00           C
ATOM   7960 0C31 POPEg 281      38.426  58.656  67.497  1.00  0.00           C
ATOM   7963 1C31 POPEg 281      39.216  58.376  66.218  1.00  0.00           C
ATOM   7966 2C31 POPEg 281      39.616  59.676  65.488  1.00  0.00           C
ATOM   7969 3C31 POPEg 281      40.506  59.466  64.257  1.00  0.00           C
ATOM   7972 4C31 POPEg 281      39.786  58.796  63.078  1.00  0.00           C
ATOM   7975 5C31 POPEg 281      40.696  58.616  61.847  1.00  0.00           C
ATOM   7978 6C31 POPEg 281      40.016  57.876  60.688  1.00  0.00           C
ATOM   7982  NH3 POPEh 282       7.186  94.546  75.997  1.00  0.00           N
ATOM   7986  C12 POPEh 282       7.396  95.256  77.308  1.00  0.00           C
ATOM   7989  C11 POPEh 282       6.056  95.876  77.748  1.00  0.00           C
ATOM   7992  P   POPEh 282       6.956  98.316  78.507  1.00  0.00           P
ATOM   7993  O13 POPEh 282       8.386  97.946  78.488  1.00  0.00           O
ATOM   7994  O14 POPEh 282       6.536  99.106  79.698  1.00  0.00           O
ATOM   7995  O11 POPEh 282       6.586  99.056  77.148  1.00  0.00           O
ATOM   7996  O12 POPEh 282       6.136  97.006  78.607  1.00  0.00           O
ATOM   7997  C1  POPEh 282       6.836  98.406  75.888  1.00  0.00           C
ATOM   8000  C2  POPEh 282       6.666  99.356  74.659  1.00  0.00           C
ATOM   8002  O21 POPEh 282       7.176  98.846  73.409  1.00  0.00           O
ATOM   8003  C21 POPEh 282       7.176  97.576  73.048  1.00  0.00           C
ATOM   8004  O22 POPEh 282       6.906  96.606  73.739  1.00  0.00           O
ATOM   8005  C22 POPEh 282       7.606  97.486  71.577  1.00  0.00           C
ATOM   8008  C3  POPEh 282       7.306 100.756  74.908  1.00  0.00           C
ATOM   8011  O31 POPEh 282       7.036 101.626  73.788  1.00  0.00           O
ATOM   8012  C31 POPEh 282       5.926 102.346  73.887  1.00  0.00           C
ATOM   8013  O32 POPEh 282       5.276 102.526  74.908  1.00  0.00           O
ATOM   8014  C32 POPEh 282       5.446 102.656  72.478  1.00  0.00           C
ATOM   8017  C23 POPEh 282       6.866  96.396  70.758  1.00  0.00           C
ATOM   8020  C24 POPEh 282       7.826  95.536  69.908  1.00  0.00           C
ATOM   8023  C25 POPEh 282       7.196  95.006  68.607  1.00  0.00           C
ATOM   8026  C26 POPEh 282       7.126  96.096  67.528  1.00  0.00           C
ATOM   8029  C27 POPEh 282       6.936  95.546  66.098  1.00  0.00           C
ATOM   8032  C28 POPEh 282       7.196  96.646  65.058  1.00  0.00           C
ATOM   8035  C29 POPEh 282       6.966  96.186  63.638  1.00  0.00           C
ATOM   8037 0C21 POPEh 282       7.536  96.696  62.538  1.00  0.00           C
ATOM   8039 1C21 POPEh 282       8.536  97.826  62.458  1.00  0.00           C
ATOM   8042 2C21 POPEh 282       9.706  97.536  61.488  1.00  0.00           C
ATOM   8045 3C21 POPEh 282       9.276  97.436  60.009  1.00  0.00           C
ATOM   8048 4C21 POPEh 282      10.446  97.216  59.039  1.00  0.00           C
ATOM   8051 5C21 POPEh 282      11.396  98.416  58.918  1.00  0.00           C
ATOM   8054 6C21 POPEh 282      12.496  98.206  57.878  1.00  0.00           C
ATOM   8057 7C21 POPEh 282      13.656  99.186  58.039  1.00  0.00           C
ATOM   8060 8C21 POPEh 282      14.836  98.886  57.108  1.00  0.00           C
ATOM   8064  C33 POPEh 282       4.996 101.336  71.818  1.00  0.00           C
ATOM   8067  C34 POPEh 282       4.656 101.456  70.327  1.00  0.00           C
ATOM   8070  C35 POPEh 282       5.846 101.486  69.357  1.00  0.00           C
ATOM   8073  C36 POPEh 282       5.386 101.026  67.967  1.00  0.00           C
ATOM   8076  C37 POPEh 282       6.006 101.746  66.778  1.00  0.00           C
ATOM   8079  C38 POPEh 282       5.556 101.146  65.438  1.00  0.00           C
ATOM   8082  C39 POPEh 282       4.066 101.366  65.128  1.00  0.00           C
ATOM   8085 0C31 POPEh 282       3.796 102.726  64.467  1.00  0.00           C
ATOM   8088 1C31 POPEh 282       2.306 103.036  64.327  1.00  0.00           C
ATOM   8091 2C31 POPEh 282       1.966 103.926  63.118  1.00  0.00           C
ATOM   8094 3C31 POPEh 282       2.186 103.186  61.789  1.00  0.00           C
ATOM   8097 4C31 POPEh 282       1.766 103.986  60.558  1.00  0.00           C
ATOM   8100 5C31 POPEh 282       2.136 103.246  59.268  1.00  0.00           C
ATOM   8103 6C31 POPEh 282       1.756 103.996  57.987  1.00  0.00           C
ATOM   8107  NH3 POPEi 283      63.586  84.696  37.108  1.00  0.00           N
ATOM   8111  C12 POPEi 283      64.176  86.066  37.258  1.00  0.00           C
ATOM   8114  C11 POPEi 283      64.826  86.306  38.629  1.00  0.00           C
ATOM   8117  P   POPEi 283      65.266  88.876  38.438  1.00  0.00           P
ATOM   8118  O13 POPEi 283      66.076  89.656  37.458  1.00  0.00           O
ATOM   8119  O14 POPEi 283      63.796  88.916  38.298  1.00  0.00           O
ATOM   8120  O11 POPEi 283      65.646  89.466  39.858  1.00  0.00           O
ATOM   8121  O12 POPEi 283      65.766  87.376  38.558  1.00  0.00           O
ATOM   8122  C1  POPEi 283      65.336  88.876  41.118  1.00  0.00           C
ATOM   8125  C2  POPEi 283      64.536  89.866  41.997  1.00  0.00           C
ATOM   8127  O21 POPEi 283      64.496  89.346  43.348  1.00  0.00           O
ATOM   8128  C21 POPEi 283      64.796  90.036  44.468  1.00  0.00           C
ATOM   8129  O22 POPEi 283      64.796  89.506  45.568  1.00  0.00           O
ATOM   8130  C22 POPEi 283      65.186  91.506  44.268  1.00  0.00           C
ATOM   8133  C3  POPEi 283      63.086  90.026  41.448  1.00  0.00           C
ATOM   8136  O31 POPEi 283      62.476  91.296  41.748  1.00  0.00           O
ATOM   8137  C31 POPEi 283      61.846  91.366  42.917  1.00  0.00           C
ATOM   8138  O32 POPEi 283      61.906  90.536  43.798  1.00  0.00           O
ATOM   8139  C32 POPEi 283      61.056  92.646  42.998  1.00  0.00           C
ATOM   8142  C23 POPEi 283      65.126  92.346  45.568  1.00  0.00           C
ATOM   8145  C24 POPEi 283      65.866  93.686  45.467  1.00  0.00           C
ATOM   8148  C25 POPEi 283      65.596  94.656  46.638  1.00  0.00           C
ATOM   8151  C26 POPEi 283      65.856  94.036  48.018  1.00  0.00           C
ATOM   8154  C27 POPEi 283      65.946  95.066  49.158  1.00  0.00           C
ATOM   8157  C28 POPEi 283      65.806  94.446  50.568  1.00  0.00           C
ATOM   8160  C29 POPEi 283      66.746  93.286  50.788  1.00  0.00           C
ATOM   8162 0C21 POPEi 283      67.486  93.036  51.877  1.00  0.00           C
ATOM   8164 1C21 POPEi 283      67.506  93.846  53.148  1.00  0.00           C
ATOM   8167 2C21 POPEi 283      68.606  94.916  53.107  1.00  0.00           C
ATOM   8170 3C21 POPEi 283      68.606  95.806  54.357  1.00  0.00           C
ATOM   8173 4C21 POPEi 283      69.666  96.916  54.258  1.00  0.00           C
ATOM   8176 5C21 POPEi 283      69.486  97.996  55.318  1.00  0.00           C
ATOM   8179 6C21 POPEi 283      70.266  99.266  54.967  1.00  0.00           C
ATOM   8182 7C21 POPEi 283      70.336 100.246  56.138  1.00  0.00           C
ATOM   8185 8C21 POPEi 283      70.876 101.606  55.708  1.00  0.00           C
ATOM   8189  C33 POPEi 283      59.626  92.466  43.538  1.00  0.00           C
ATOM   8192  C34 POPEi 283      58.666  91.726  42.607  1.00  0.00           C
ATOM   8195  C35 POPEi 283      57.506  91.096  43.368  1.00  0.00           C
ATOM   8198  C36 POPEi 283      56.806  92.026  44.377  1.00  0.00           C
ATOM   8201  C37 POPEi 283      55.616  91.326  45.037  1.00  0.00           C
ATOM   8204  C38 POPEi 283      54.986  92.106  46.199  1.00  0.00           C
ATOM   8207  C39 POPEi 283      55.896  92.136  47.449  1.00  0.00           C
ATOM   8210 0C31 POPEi 283      55.296  92.846  48.668  1.00  0.00           C
ATOM   8213 1C31 POPEi 283      55.706  92.186  49.998  1.00  0.00           C
ATOM   8216 2C31 POPEi 283      55.356  93.076  51.208  1.00  0.00           C
ATOM   8219 3C31 POPEi 283      55.506  92.366  52.558  1.00  0.00           C
ATOM   8222 4C31 POPEi 283      56.956  92.046  52.958  1.00  0.00           C
ATOM   8225 5C31 POPEi 283      57.056  91.426  54.357  1.00  0.00           C
ATOM   8228 6C31 POPEi 283      58.476  91.006  54.738  1.00  0.00           C
ATOM   8232  NH3 POPEj 284      13.316  61.846  38.558  1.00  0.00           N
ATOM   8236  C12 POPEj 284      12.126  62.726  38.858  1.00  0.00           C
ATOM   8239  C11 POPEj 284      12.426  64.226  38.618  1.00  0.00           C
ATOM   8242  P   POPEj 284       9.956  64.956  39.228  1.00  0.00           P
ATOM   8243  O13 POPEj 284       9.046  64.006  38.528  1.00  0.00           O
ATOM   8244  O14 POPEj 284       9.436  66.316  39.518  1.00  0.00           O
ATOM   8245  O11 POPEj 284      10.436  64.326  40.588  1.00  0.00           O
ATOM   8246  O12 POPEj 284      11.256  64.996  38.368  1.00  0.00           O
ATOM   8247  C1  POPEj 284       9.636  64.096  41.737  1.00  0.00           C
ATOM   8250  C2  POPEj 284      10.586  63.946  42.967  1.00  0.00           C
ATOM   8252  O21 POPEj 284      10.166  63.016  43.978  1.00  0.00           O
ATOM   8253  C21 POPEj 284       8.956  63.016  44.458  1.00  0.00           C
ATOM   8254  O22 POPEj 284       7.986  63.616  44.028  1.00  0.00           O
ATOM   8255  C22 POPEj 284       8.946  61.906  45.518  1.00  0.00           C
ATOM   8258  C3  POPEj 284      11.096  65.256  43.618  1.00  0.00           C
ATOM   8261  O31 POPEj 284      12.036  64.956  44.668  1.00  0.00           O
ATOM   8262  C31 POPEj 284      11.936  65.616  45.808  1.00  0.00           C
ATOM   8263  O32 POPEj 284      11.256  66.606  46.018  1.00  0.00           O
ATOM   8264  C32 POPEj 284      12.716  64.826  46.868  1.00  0.00           C
ATOM   8267  C23 POPEj 284       7.866  62.046  46.618  1.00  0.00           C
ATOM   8270  C24 POPEj 284       8.346  62.726  47.908  1.00  0.00           C
ATOM   8273  C25 POPEj 284       9.416  61.916  48.668  1.00  0.00           C
ATOM   8276  C26 POPEj 284       9.196  61.836  50.198  1.00  0.00           C
ATOM   8279  C27 POPEj 284       9.996  60.706  50.868  1.00  0.00           C
ATOM   8282  C28 POPEj 284      10.856  61.166  52.058  1.00  0.00           C
ATOM   8285  C29 POPEj 284      10.046  61.646  53.247  1.00  0.00           C
ATOM   8287 0C21 POPEj 284      10.006  62.906  53.738  1.00  0.00           C
ATOM   8289 1C21 POPEj 284      10.766  64.096  53.218  1.00  0.00           C
ATOM   8292 2C21 POPEj 284      10.996  65.206  54.268  1.00  0.00           C
ATOM   8295 3C21 POPEj 284      11.896  64.786  55.448  1.00  0.00           C
ATOM   8298 4C21 POPEj 284      12.146  65.916  56.458  1.00  0.00           C
ATOM   8301 5C21 POPEj 284      13.266  66.896  56.058  1.00  0.00           C
ATOM   8304 6C21 POPEj 284      13.576  67.906  57.178  1.00  0.00           C
ATOM   8307 7C21 POPEj 284      14.556  69.016  56.778  1.00  0.00           C
ATOM   8310 8C21 POPEj 284      14.886  69.986  57.917  1.00  0.00           C
ATOM   8314  C33 POPEj 284      13.306  65.656  48.039  1.00  0.00           C
ATOM   8317  C34 POPEj 284      12.306  65.986  49.158  1.00  0.00           C
ATOM   8320  C35 POPEj 284      12.846  65.746  50.578  1.00  0.00           C
ATOM   8323  C36 POPEj 284      14.046  66.626  50.948  1.00  0.00           C
ATOM   8326  C37 POPEj 284      14.556  66.376  52.379  1.00  0.00           C
ATOM   8329  C38 POPEj 284      15.916  67.066  52.658  1.00  0.00           C
ATOM   8332  C39 POPEj 284      16.556  66.716  54.018  1.00  0.00           C
ATOM   8335 0C31 POPEj 284      16.526  65.206  54.307  1.00  0.00           C
ATOM   8338 1C31 POPEj 284      17.456  64.746  55.438  1.00  0.00           C
ATOM   8341 2C31 POPEj 284      17.256  63.246  55.778  1.00  0.00           C
ATOM   8344 3C31 POPEj 284      15.966  62.946  56.558  1.00  0.00           C
ATOM   8347 4C31 POPEj 284      16.016  63.456  58.008  1.00  0.00           C
ATOM   8350 5C31 POPEj 284      14.636  63.486  58.688  1.00  0.00           C
ATOM   8353 6C31 POPEj 284      14.606  64.396  59.918  1.00  0.00           C
ATOM   8357  NH3 POPEk 285     115.896 118.996  75.579  1.00  0.00           N
ATOM   8361  C12 POPEk 285     116.996 119.996  75.378  1.00  0.00           C
ATOM   8364  C11 POPEk 285     116.626 120.926  74.208  1.00  0.00           C
ATOM   8367  P   POPEk 285     114.526 122.236  75.148  1.00  0.00           P
ATOM   8368  O13 POPEk 285     114.086 120.916  75.658  1.00  0.00           O
ATOM   8369  O14 POPEk 285     114.476 123.356  76.107  1.00  0.00           O
ATOM   8370  O11 POPEk 285     113.836 122.596  73.788  1.00  0.00           O
ATOM   8371  O12 POPEk 285     116.036 122.116  74.698  1.00  0.00           O
ATOM   8372  C1  POPEk 285     112.706 121.966  73.168  1.00  0.00           C
ATOM   8375  C2  POPEk 285     112.816 122.116  71.618  1.00  0.00           C
ATOM   8377  O21 POPEk 285     111.526 122.016  70.967  1.00  0.00           O
ATOM   8378  C21 POPEk 285     111.036 120.806  70.778  1.00  0.00           C
ATOM   8379  O22 POPEk 285     111.326 119.796  71.408  1.00  0.00           O
ATOM   8380  C22 POPEk 285     110.106 120.836  69.548  1.00  0.00           C
ATOM   8383  C3  POPEk 285     113.916 121.216  70.967  1.00  0.00           C
ATOM   8386  O31 POPEk 285     114.536 121.806  69.817  1.00  0.00           O
ATOM   8387  C31 POPEk 285     114.006 121.616  68.618  1.00  0.00           C
ATOM   8388  O32 POPEk 285     112.976 121.006  68.368  1.00  0.00           O
ATOM   8389  C32 POPEk 285     114.966 122.216  67.588  1.00  0.00           C
ATOM   8392  C23 POPEk 285     110.056 119.456  68.848  1.00  0.00           C
ATOM   8395  C24 POPEk 285     110.106 119.506  67.308  1.00  0.00           C
ATOM   8398  C25 POPEk 285     110.736 118.236  66.698  1.00  0.00           C
ATOM   8401  C26 POPEk 285     110.846 118.286  65.168  1.00  0.00           C
ATOM   8404  C27 POPEk 285     111.976 119.196  64.648  1.00  0.00           C
ATOM   8407  C28 POPEk 285     112.166 119.126  63.118  1.00  0.00           C
ATOM   8410  C29 POPEk 285     112.806 117.846  62.649  1.00  0.00           C
ATOM   8412 0C21 POPEk 285     113.586 117.706  61.568  1.00  0.00           C
ATOM   8414 1C21 POPEk 285     113.946 118.776  60.568  1.00  0.00           C
ATOM   8417 2C21 POPEk 285     115.426 119.176  60.658  1.00  0.00           C
ATOM   8420 3C21 POPEk 285     115.826 120.206  59.588  1.00  0.00           C
ATOM   8423 4C21 POPEk 285     117.336 120.486  59.578  1.00  0.00           C
ATOM   8426 5C21 POPEk 285     117.806 121.366  60.737  1.00  0.00           C
ATOM   8429 6C21 POPEk 285     119.336 121.376  60.888  1.00  0.00           C
ATOM   8432 7C21 POPEk 285     119.756 122.156  62.148  1.00  0.00           C
ATOM   8435 8C21 POPEk 285     121.236 122.006  62.509  1.00  0.00           C
ATOM   8439  C33 POPEk 285     114.656 121.856  66.118  1.00  0.00           C
ATOM   8442  C34 POPEk 285     115.876 122.046  65.188  1.00  0.00           C
ATOM   8445  C35 POPEk 285     117.076 121.126  65.498  1.00  0.00           C
ATOM   8448  C36 POPEk 285     116.766 119.626  65.348  1.00  0.00           C
ATOM   8451  C37 POPEk 285     117.796 118.726  66.058  1.00  0.00           C
ATOM   8454  C38 POPEk 285     117.306 117.276  66.218  1.00  0.00           C
ATOM   8457  C39 POPEk 285     117.016 116.556  64.898  1.00  0.00           C
ATOM   8460 0C31 POPEk 285     118.276 116.336  64.048  1.00  0.00           C
ATOM   8463 1C31 POPEk 285     117.976 115.716  62.678  1.00  0.00           C
ATOM   8466 2C31 POPEk 285     119.256 115.386  61.908  1.00  0.00           C
ATOM   8469 3C31 POPEk 285     119.036 115.166  60.408  1.00  0.00           C
ATOM   8472 4C31 POPEk 285     118.776 116.486  59.658  1.00  0.00           C
ATOM   8475 5C31 POPEk 285     118.626 116.296  58.148  1.00  0.00           C
ATOM   8478 6C31 POPEk 285     118.316 117.606  57.418  1.00  0.00           C
ATOM   8482  NH3 POPEl 286      96.916  15.236  38.257  1.00  0.00           N
ATOM   8486  C12 POPEl 286      98.046  15.686  39.158  1.00  0.00           C
ATOM   8489  C11 POPEl 286      99.386  15.006  38.788  1.00  0.00           C
ATOM   8492  P   POPEl 286      98.916  12.416  38.518  1.00  0.00           P
ATOM   8493  O13 POPEl 286      99.966  11.426  38.208  1.00  0.00           O
ATOM   8494  O14 POPEl 286      98.086  12.956  37.418  1.00  0.00           O
ATOM   8495  O11 POPEl 286      97.936  11.856  39.618  1.00  0.00           O
ATOM   8496  O12 POPEl 286      99.496  13.666  39.289  1.00  0.00           O
ATOM   8497  C1  POPEl 286      98.456  11.076  40.697  1.00  0.00           C
ATOM   8500  C2  POPEl 286      98.146  11.716  42.078  1.00  0.00           C
ATOM   8502  O21 POPEl 286      97.286  10.876  42.858  1.00  0.00           O
ATOM   8503  C21 POPEl 286      97.796   9.696  43.188  1.00  0.00           C
ATOM   8504  O22 POPEl 286      98.926   9.306  42.938  1.00  0.00           O
ATOM   8505  C22 POPEl 286      96.706   8.896  43.918  1.00  0.00           C
ATOM   8508  C3  POPEl 286      97.486  13.126  41.947  1.00  0.00           C
ATOM   8511  O31 POPEl 286      96.896  13.576  43.188  1.00  0.00           O
ATOM   8512  C31 POPEl 286      97.786  13.806  44.138  1.00  0.00           C
ATOM   8513  O32 POPEl 286      98.966  14.066  43.948  1.00  0.00           O
ATOM   8514  C32 POPEl 286      97.146  13.606  45.508  1.00  0.00           C
ATOM   8517  C23 POPEl 286      96.346   9.496  45.298  1.00  0.00           C
ATOM   8520  C24 POPEl 286      95.126   8.856  45.957  1.00  0.00           C
ATOM   8523  C25 POPEl 286      94.976   9.326  47.418  1.00  0.00           C
ATOM   8526  C26 POPEl 286      93.616   8.986  48.039  1.00  0.00           C
ATOM   8529  C27 POPEl 286      93.676   8.976  49.578  1.00  0.00           C
ATOM   8532  C28 POPEl 286      92.306   8.966  50.257  1.00  0.00           C
ATOM   8535  C29 POPEl 286      91.636  10.316  50.198  1.00  0.00           C
ATOM   8537 0C21 POPEl 286      91.046  10.976  51.208  1.00  0.00           C
ATOM   8539 1C21 POPEl 286      90.916  10.506  52.628  1.00  0.00           C
ATOM   8542 2C21 POPEl 286      89.526   9.916  52.917  1.00  0.00           C
ATOM   8545 3C21 POPEl 286      89.416   9.436  54.368  1.00  0.00           C
ATOM   8548 4C21 POPEl 286      87.986   9.456  54.928  1.00  0.00           C
ATOM   8551 5C21 POPEl 286      87.086   8.256  54.567  1.00  0.00           C
ATOM   8554 6C21 POPEl 286      87.376   6.986  55.378  1.00  0.00           C
ATOM   8557 7C21 POPEl 286      86.276   5.926  55.238  1.00  0.00           C
ATOM   8560 8C21 POPEl 286      86.586   4.606  55.948  1.00  0.00           C
ATOM   8564  C33 POPEl 286      95.736  14.196  45.688  1.00  0.00           C
ATOM   8567  C34 POPEl 286      95.196  13.916  47.088  1.00  0.00           C
ATOM   8570  C35 POPEl 286      93.996  14.776  47.458  1.00  0.00           C
ATOM   8573  C36 POPEl 286      93.536  14.546  48.898  1.00  0.00           C
ATOM   8576  C37 POPEl 286      92.446  15.536  49.328  1.00  0.00           C
ATOM   8579  C38 POPEl 286      91.976  15.316  50.768  1.00  0.00           C
ATOM   8582  C39 POPEl 286      90.896  16.336  51.158  1.00  0.00           C
ATOM   8585 0C31 POPEl 286      90.566  16.336  52.649  1.00  0.00           C
ATOM   8588 1C31 POPEl 286      89.896  15.046  53.138  1.00  0.00           C
ATOM   8591 2C31 POPEl 286      89.146  15.246  54.468  1.00  0.00           C
ATOM   8594 3C31 POPEl 286      88.376  13.986  54.868  1.00  0.00           C
ATOM   8597 4C31 POPEl 286      87.576  14.166  56.168  1.00  0.00           C
ATOM   8600 5C31 POPEl 286      86.196  13.486  56.108  1.00  0.00           C
ATOM   8603 6C31 POPEl 286      85.456  13.476  57.449  1.00  0.00           C
ATOM   8607  NH3 POPEm 287       4.086  76.756  79.167  1.00  0.00           N
ATOM   8611  C12 POPEm 287       5.386  76.226  79.677  1.00  0.00           C
ATOM   8614  C11 POPEm 287       6.446  77.346  79.717  1.00  0.00           C
ATOM   8617  P   POPEm 287       6.536  79.946  79.589  1.00  0.00           P
ATOM   8618  O13 POPEm 287       8.006  79.776  79.568  1.00  0.00           O
ATOM   8619  O14 POPEm 287       5.926  81.066  80.338  1.00  0.00           O
ATOM   8620  O11 POPEm 287       5.996  80.006  78.098  1.00  0.00           O
ATOM   8621  O12 POPEm 287       5.856  78.606  80.079  1.00  0.00           O
ATOM   8622  C1  POPEm 287       6.906  80.256  77.008  1.00  0.00           C
ATOM   8625  C2  POPEm 287       7.456  78.946  76.379  1.00  0.00           C
ATOM   8627  O21 POPEm 287       8.096  79.276  75.137  1.00  0.00           O
ATOM   8628  C21 POPEm 287       9.306  79.816  75.228  1.00  0.00           C
ATOM   8629  O22 POPEm 287      10.046  79.766  76.198  1.00  0.00           O
ATOM   8630  C22 POPEm 287       9.616  80.526  73.918  1.00  0.00           C
ATOM   8633  C3  POPEm 287       6.326  77.916  76.088  1.00  0.00           C
ATOM   8636  O31 POPEm 287       6.696  76.566  76.458  1.00  0.00           O
ATOM   8637  C31 POPEm 287       7.026  75.596  75.588  1.00  0.00           C
ATOM   8638  O32 POPEm 287       7.076  74.416  75.918  1.00  0.00           O
ATOM   8639  C32 POPEm 287       7.306  76.066  74.158  1.00  0.00           C
ATOM   8642  C23 POPEm 287       8.936  81.916  73.809  1.00  0.00           C
ATOM   8645  C24 POPEm 287       8.376  82.196  72.408  1.00  0.00           C
ATOM   8648  C25 POPEm 287       9.466  82.486  71.358  1.00  0.00           C
ATOM   8651  C26 POPEm 287       8.896  82.566  69.938  1.00  0.00           C
ATOM   8654  C27 POPEm 287       9.986  82.736  68.868  1.00  0.00           C
ATOM   8657  C28 POPEm 287       9.446  82.636  67.428  1.00  0.00           C
ATOM   8660  C29 POPEm 287       8.856  83.926  66.908  1.00  0.00           C
ATOM   8662 0C21 POPEm 287       8.566  84.156  65.618  1.00  0.00           C
ATOM   8664 1C21 POPEm 287       8.726  83.176  64.488  1.00  0.00           C
ATOM   8667 2C21 POPEm 287       7.456  82.326  64.308  1.00  0.00           C
ATOM   8670 3C21 POPEm 287       7.536  81.396  63.088  1.00  0.00           C
ATOM   8673 4C21 POPEm 287       6.326  80.466  63.008  1.00  0.00           C
ATOM   8676 5C21 POPEm 287       6.286  79.676  61.698  1.00  0.00           C
ATOM   8679 6C21 POPEm 287       4.976  78.896  61.548  1.00  0.00           C
ATOM   8682 7C21 POPEm 287       4.876  78.156  60.208  1.00  0.00           C
ATOM   8685 8C21 POPEm 287       3.506  77.526  60.009  1.00  0.00           C
ATOM   8689  C33 POPEm 287       6.086  76.016  73.219  1.00  0.00           C
ATOM   8692  C34 POPEm 287       6.296  76.796  71.908  1.00  0.00           C
ATOM   8695  C35 POPEm 287       7.376  76.216  70.997  1.00  0.00           C
ATOM   8698  C36 POPEm 287       7.506  77.046  69.708  1.00  0.00           C
ATOM   8701  C37 POPEm 287       8.586  76.546  68.747  1.00  0.00           C
ATOM   8704  C38 POPEm 287       8.636  77.366  67.457  1.00  0.00           C
ATOM   8707  C39 POPEm 287       7.576  76.916  66.438  1.00  0.00           C
ATOM   8710 0C31 POPEm 287       8.046  75.746  65.577  1.00  0.00           C
ATOM   8713 1C31 POPEm 287       6.946  75.206  64.658  1.00  0.00           C
ATOM   8716 2C31 POPEm 287       7.376  73.976  63.838  1.00  0.00           C
ATOM   8719 3C31 POPEm 287       8.506  74.246  62.838  1.00  0.00           C
ATOM   8722 4C31 POPEm 287       8.146  75.256  61.748  1.00  0.00           C
ATOM   8725 5C31 POPEm 287       9.126  75.246  60.578  1.00  0.00           C
ATOM   8728 6C31 POPEm 287       8.676  76.146  59.418  1.00  0.00           C
ATOM   8732  NH3 POPEn 288      84.616  43.436  32.488  1.00  0.00           N
ATOM   8736  C12 POPEn 288      83.916  43.106  31.198  1.00  0.00           C
ATOM   8739  C11 POPEn 288      82.646  42.286  31.508  1.00  0.00           C
ATOM   8742  P   POPEn 288      83.466  40.176  32.928  1.00  0.00           P
ATOM   8743  O13 POPEn 288      83.826  38.796  32.548  1.00  0.00           O
ATOM   8744  O14 POPEn 288      84.576  40.966  33.548  1.00  0.00           O
ATOM   8745  O11 POPEn 288      82.196  40.166  33.858  1.00  0.00           O
ATOM   8746  O12 POPEn 288      82.976  40.906  31.638  1.00  0.00           O
ATOM   8747  C1  POPEn 288      81.926  39.066  34.738  1.00  0.00           C
ATOM   8750  C2  POPEn 288      82.226  39.436  36.218  1.00  0.00           C
ATOM   8752  O21 POPEn 288      83.646  39.606  36.378  1.00  0.00           O
ATOM   8753  C21 POPEn 288      83.986  40.606  37.138  1.00  0.00           C
ATOM   8754  O22 POPEn 288      83.316  41.586  37.408  1.00  0.00           O
ATOM   8755  C22 POPEn 288      85.376  40.306  37.708  1.00  0.00           C
ATOM   8758  C3  POPEn 288      81.736  38.306  37.168  1.00  0.00           C
ATOM   8761  O31 POPEn 288      81.936  38.636  38.558  1.00  0.00           O
ATOM   8762  C31 POPEn 288      80.946  39.316  39.108  1.00  0.00           C
ATOM   8763  O32 POPEn 288      79.976  39.776  38.518  1.00  0.00           O
ATOM   8764  C32 POPEn 288      81.176  39.436  40.618  1.00  0.00           C
ATOM   8767  C23 POPEn 288      85.806  41.366  38.738  1.00  0.00           C
ATOM   8770  C24 POPEn 288      86.976  40.926  39.628  1.00  0.00           C
ATOM   8773  C25 POPEn 288      87.676  42.126  40.308  1.00  0.00           C
ATOM   8776  C26 POPEn 288      86.736  43.106  41.027  1.00  0.00           C
ATOM   8779  C27 POPEn 288      87.516  44.366  41.438  1.00  0.00           C
ATOM   8782  C28 POPEn 288      86.706  45.586  41.938  1.00  0.00           C
ATOM   8785  C29 POPEn 288      85.796  45.296  43.107  1.00  0.00           C
ATOM   8787 0C21 POPEn 288      85.786  45.926  44.298  1.00  0.00           C
ATOM   8789 1C21 POPEn 288      86.706  47.036  44.728  1.00  0.00           C
ATOM   8792 2C21 POPEn 288      87.166  46.926  46.188  1.00  0.00           C
ATOM   8795 3C21 POPEn 288      86.076  47.346  47.188  1.00  0.00           C
ATOM   8798 4C21 POPEn 288      86.516  47.146  48.647  1.00  0.00           C
ATOM   8801 5C21 POPEn 288      86.336  45.696  49.128  1.00  0.00           C
ATOM   8804 6C21 POPEn 288      87.106  45.406  50.428  1.00  0.00           C
ATOM   8807 7C21 POPEn 288      86.956  43.946  50.878  1.00  0.00           C
ATOM   8810 8C21 POPEn 288      87.806  43.596  52.098  1.00  0.00           C
ATOM   8814  C33 POPEn 288      79.846  39.386  41.418  1.00  0.00           C
ATOM   8817  C34 POPEn 288      80.006  39.256  42.948  1.00  0.00           C
ATOM   8820  C35 POPEn 288      80.466  40.536  43.688  1.00  0.00           C
ATOM   8823  C36 POPEn 288      81.966  40.826  43.548  1.00  0.00           C
ATOM   8826  C37 POPEn 288      82.536  41.746  44.637  1.00  0.00           C
ATOM   8829  C38 POPEn 288      84.046  41.946  44.427  1.00  0.00           C
ATOM   8832  C39 POPEn 288      84.876  42.046  45.718  1.00  0.00           C
ATOM   8835 0C31 POPEn 288      84.926  40.706  46.468  1.00  0.00           C
ATOM   8838 1C31 POPEn 288      86.006  40.616  47.548  1.00  0.00           C
ATOM   8841 2C31 POPEn 288      86.106  39.176  48.097  1.00  0.00           C
ATOM   8844 3C31 POPEn 288      86.956  39.056  49.368  1.00  0.00           C
ATOM   8847 4C31 POPEn 288      86.226  39.516  50.627  1.00  0.00           C
ATOM   8850 5C31 POPEn 288      87.006  39.236  51.908  1.00  0.00           C
ATOM   8853 6C31 POPEn 288      86.236  39.626  53.168  1.00  0.00           C
ATOM   8857  NH3 POPEo 289      39.076  31.976  31.098  1.00  0.00           N
ATOM   8861  C12 POPEo 289      38.866  33.426  30.758  1.00  0.00           C
ATOM   8864  C11 POPEo 289      40.156  34.276  30.988  1.00  0.00           C
ATOM   8867  P   POPEo 289      40.046  33.786  33.588  1.00  0.00           P
ATOM   8868  O13 POPEo 289      38.666  34.316  33.598  1.00  0.00           O
ATOM   8869  O14 POPEo 289      40.156  32.306  33.588  1.00  0.00           O
ATOM   8870  O11 POPEo 289      40.876  34.466  34.728  1.00  0.00           O
ATOM   8871  O12 POPEo 289      40.776  34.236  32.278  1.00  0.00           O
ATOM   8872  C1  POPEo 289      42.176  34.086  35.178  1.00  0.00           C
ATOM   8875  C2  POPEo 289      42.366  34.346  36.708  1.00  0.00           C
ATOM   8877  O21 POPEo 289      43.766  34.376  37.038  1.00  0.00           O
ATOM   8878  C21 POPEo 289      44.386  35.506  36.768  1.00  0.00           C
ATOM   8879  O22 POPEo 289      43.906  36.486  36.208  1.00  0.00           O
ATOM   8880  C22 POPEo 289      45.826  35.366  37.258  1.00  0.00           C
ATOM   8883  C3  POPEo 289      41.666  33.306  37.628  1.00  0.00           C
ATOM   8886  O31 POPEo 289      42.226  33.266  38.958  1.00  0.00           O
ATOM   8887  C31 POPEo 289      42.916  32.186  39.298  1.00  0.00           C
ATOM   8888  O32 POPEo 289      42.966  31.136  38.688  1.00  0.00           O
ATOM   8889  C32 POPEo 289      43.666  32.456  40.597  1.00  0.00           C
ATOM   8892  C23 POPEo 289      46.526  36.696  37.638  1.00  0.00           C
ATOM   8895  C24 POPEo 289      47.256  36.586  38.978  1.00  0.00           C
ATOM   8898  C25 POPEo 289      46.516  37.256  40.158  1.00  0.00           C
ATOM   8901  C26 POPEo 289      45.096  36.746  40.438  1.00  0.00           C
ATOM   8904  C27 POPEo 289      44.376  37.416  41.638  1.00  0.00           C
ATOM   8907  C28 POPEo 289      45.196  37.536  42.938  1.00  0.00           C
ATOM   8910  C29 POPEo 289      45.566  36.186  43.488  1.00  0.00           C
ATOM   8912 0C21 POPEo 289      45.356  35.726  44.728  1.00  0.00           C
ATOM   8914 1C21 POPEo 289      44.716  36.466  45.887  1.00  0.00           C
ATOM   8917 2C21 POPEo 289      45.546  36.356  47.178  1.00  0.00           C
ATOM   8920 3C21 POPEo 289      46.686  37.376  47.277  1.00  0.00           C
ATOM   8923 4C21 POPEo 289      47.456  37.236  48.608  1.00  0.00           C
ATOM   8926 5C21 POPEo 289      48.496  38.336  48.848  1.00  0.00           C
ATOM   8929 6C21 POPEo 289      49.396  38.016  50.058  1.00  0.00           C
ATOM   8932 7C21 POPEo 289      50.366  39.146  50.388  1.00  0.00           C
ATOM   8935 8C21 POPEo 289      51.416  38.756  51.418  1.00  0.00           C
ATOM   8939  C33 POPEo 289      45.186  32.356  40.368  1.00  0.00           C
ATOM   8942  C34 POPEo 289      45.996  32.526  41.658  1.00  0.00           C
ATOM   8945  C35 POPEo 289      47.356  33.196  41.388  1.00  0.00           C
ATOM   8948  C36 POPEo 289      48.226  32.446  40.378  1.00  0.00           C
ATOM   8951  C37 POPEo 289      49.496  33.216  39.988  1.00  0.00           C
ATOM   8954  C38 POPEo 289      50.606  32.276  39.487  1.00  0.00           C
ATOM   8957  C39 POPEo 289      52.026  32.726  39.858  1.00  0.00           C
ATOM   8960 0C31 POPEo 289      52.626  33.756  38.897  1.00  0.00           C
ATOM   8963 1C31 POPEo 289      54.146  33.846  39.068  1.00  0.00           C
ATOM   8966 2C31 POPEo 289      54.776  35.026  38.318  1.00  0.00           C
ATOM   8969 3C31 POPEo 289      54.696  34.926  36.789  1.00  0.00           C
ATOM   8972 4C31 POPEo 289      55.876  34.146  36.198  1.00  0.00           C
ATOM   8975 5C31 POPEo 289      55.846  34.116  34.668  1.00  0.00           C
ATOM   8978 6C31 POPEo 289      57.026  33.346  34.077  1.00  0.00           C
ATOM   8982  NH3 POPEp 290      69.316 102.246  34.147  1.00  0.00           N
ATOM   8986  C12 POPEp 290      69.706 102.996  32.908  1.00  0.00           C
ATOM   8989  C11 POPEp 290      69.176 102.236  31.688  1.00  0.00           C
ATOM   8992  P   POPEp 290      70.566 100.166  30.748  1.00  0.00           P
ATOM   8993  O13 POPEp 290      69.856  99.056  30.077  1.00  0.00           O
ATOM   8994  O14 POPEp 290      71.166 101.176  29.858  1.00  0.00           O
ATOM   8995  O11 POPEp 290      71.686  99.556  31.718  1.00  0.00           O
ATOM   8996  O12 POPEp 290      69.566 100.866  31.778  1.00  0.00           O
ATOM   8997  C1  POPEp 290      71.586  99.686  33.138  1.00  0.00           C
ATOM   9000  C2  POPEp 290      72.946  99.416  33.858  1.00  0.00           C
ATOM   9002  O21 POPEp 290      72.756  99.096  35.248  1.00  0.00           O
ATOM   9003  C21 POPEp 290      72.346 100.046  36.068  1.00  0.00           C
ATOM   9004  O22 POPEp 290      71.746 101.066  35.778  1.00  0.00           O
ATOM   9005  C22 POPEp 290      72.786  99.616  37.478  1.00  0.00           C
ATOM   9008  C3  POPEp 290      73.966 100.576  33.688  1.00  0.00           C
ATOM   9011  O31 POPEp 290      75.036 100.646  34.658  1.00  0.00           O
ATOM   9012  C31 POPEp 290      76.036  99.806  34.448  1.00  0.00           C
ATOM   9013  O32 POPEp 290      76.036  98.896  33.628  1.00  0.00           O
ATOM   9014  C32 POPEp 290      77.246 100.256  35.248  1.00  0.00           C
ATOM   9017  C23 POPEp 290      72.596 100.646  38.618  1.00  0.00           C
ATOM   9020  C24 POPEp 290      73.836 101.516  38.908  1.00  0.00           C
ATOM   9023  C25 POPEp 290      73.816 102.136  40.327  1.00  0.00           C
ATOM   9026  C26 POPEp 290      74.986 103.086  40.597  1.00  0.00           C
ATOM   9029  C27 POPEp 290      75.106 103.496  42.078  1.00  0.00           C
ATOM   9032  C28 POPEp 290      76.446 104.166  42.438  1.00  0.00           C
ATOM   9035  C29 POPEp 290      77.576 103.176  42.548  1.00  0.00           C
ATOM   9037 0C21 POPEp 290      78.556 103.146  43.468  1.00  0.00           C
ATOM   9039 1C21 POPEp 290      78.756 104.136  44.588  1.00  0.00           C
ATOM   9042 2C21 POPEp 290      79.596 103.576  45.747  1.00  0.00           C
ATOM   9045 3C21 POPEp 290      78.926 102.466  46.568  1.00  0.00           C
ATOM   9048 4C21 POPEp 290      79.736 102.146  47.827  1.00  0.00           C
ATOM   9051 5C21 POPEp 290      79.086 101.096  48.738  1.00  0.00           C
ATOM   9054 6C21 POPEp 290      79.856 100.916  50.058  1.00  0.00           C
ATOM   9057 7C21 POPEp 290      79.956  99.446  50.478  1.00  0.00           C
ATOM   9060 8C21 POPEp 290      80.686  99.236  51.807  1.00  0.00           C
ATOM   9064  C33 POPEp 290      78.026  99.066  35.828  1.00  0.00           C
ATOM   9067  C34 POPEp 290      78.866  99.536  37.018  1.00  0.00           C
ATOM   9070  C35 POPEp 290      79.806  98.446  37.538  1.00  0.00           C
ATOM   9073  C36 POPEp 290      80.666  98.906  38.728  1.00  0.00           C
ATOM   9076  C37 POPEp 290      81.706  97.866  39.168  1.00  0.00           C
ATOM   9079  C38 POPEp 290      83.166  98.326  38.978  1.00  0.00           C
ATOM   9082  C39 POPEp 290      83.546  99.496  39.898  1.00  0.00           C
ATOM   9085 0C31 POPEp 290      84.986  99.986  39.698  1.00  0.00           C
ATOM   9088 1C31 POPEp 290      85.136 101.456  40.128  1.00  0.00           C
ATOM   9091 2C31 POPEp 290      86.536 102.026  39.908  1.00  0.00           C
ATOM   9094 3C31 POPEp 290      87.516 101.656  41.027  1.00  0.00           C
ATOM   9097 4C31 POPEp 290      88.906 102.256  40.798  1.00  0.00           C
ATOM   9100 5C31 POPEp 290      89.686 102.446  42.108  1.00  0.00           C
ATOM   9103 6C31 POPEp 290      91.076 103.046  41.908  1.00  0.00           C
ATOM   9107  NH3 POPEq 291     129.276  48.916  40.278  1.00  0.00           N
ATOM   9111  C12 POPEq 291     128.296  47.836  39.879  1.00  0.00           C
ATOM   9114  C11 POPEq 291     127.196  47.536  40.898  1.00  0.00           C
ATOM   9117  P   POPEq 291     125.006  46.066  40.918  1.00  0.00           P
ATOM   9118  O13 POPEq 291     123.826  46.656  40.268  1.00  0.00           O
ATOM   9119  O14 POPEq 291     125.136  44.596  40.817  1.00  0.00           O
ATOM   9120  O11 POPEq 291     125.126  46.556  42.418  1.00  0.00           O
ATOM   9121  O12 POPEq 291     126.296  46.656  40.248  1.00  0.00           O
ATOM   9122  C1  POPEq 291     124.446  45.966  43.538  1.00  0.00           C
ATOM   9125  C2  POPEq 291     125.316  45.756  44.827  1.00  0.00           C
ATOM   9127  O21 POPEq 291     124.946  46.686  45.868  1.00  0.00           O
ATOM   9128  C21 POPEq 291     125.366  46.376  47.088  1.00  0.00           C
ATOM   9129  O22 POPEq 291     125.716  45.266  47.467  1.00  0.00           O
ATOM   9130  C22 POPEq 291     125.406  47.626  47.967  1.00  0.00           C
ATOM   9133  C3  POPEq 291     126.856  45.856  44.598  1.00  0.00           C
ATOM   9136  O31 POPEq 291     127.556  44.806  45.288  1.00  0.00           O
ATOM   9137  C31 POPEq 291     128.696  45.116  45.887  1.00  0.00           C
ATOM   9138  O32 POPEq 291     129.146  46.246  46.027  1.00  0.00           O
ATOM   9139  C32 POPEq 291     129.376  43.826  46.357  1.00  0.00           C
ATOM   9142  C23 POPEq 291     124.496  47.446  49.198  1.00  0.00           C
ATOM   9145  C24 POPEq 291     124.556  48.636  50.158  1.00  0.00           C
ATOM   9148  C25 POPEq 291     123.736  48.446  51.448  1.00  0.00           C
ATOM   9151  C26 POPEq 291     124.016  47.126  52.198  1.00  0.00           C
ATOM   9154  C27 POPEq 291     123.476  47.156  53.638  1.00  0.00           C
ATOM   9157  C28 POPEq 291     123.826  45.906  54.458  1.00  0.00           C
ATOM   9160  C29 POPEq 291     122.826  44.796  54.268  1.00  0.00           C
ATOM   9162 0C21 POPEq 291     122.226  44.076  55.248  1.00  0.00           C
ATOM   9164 1C21 POPEq 291     122.526  44.166  56.728  1.00  0.00           C
ATOM   9167 2C21 POPEq 291     121.566  45.056  57.528  1.00  0.00           C
ATOM   9170 3C21 POPEq 291     120.186  44.436  57.768  1.00  0.00           C
ATOM   9173 4C21 POPEq 291     119.346  45.236  58.778  1.00  0.00           C
ATOM   9176 5C21 POPEq 291     118.036  44.536  59.158  1.00  0.00           C
ATOM   9179 6C21 POPEq 291     117.266  45.256  60.289  1.00  0.00           C
ATOM   9182 7C21 POPEq 291     115.936  44.566  60.618  1.00  0.00           C
ATOM   9185 8C21 POPEq 291     115.246  45.126  61.868  1.00  0.00           C
ATOM   9189  C33 POPEq 291     130.246  44.036  47.618  1.00  0.00           C
ATOM   9192  C34 POPEq 291     129.466  43.906  48.928  1.00  0.00           C
ATOM   9195  C35 POPEq 291     130.366  43.866  50.178  1.00  0.00           C
ATOM   9198  C36 POPEq 291     129.626  44.036  51.518  1.00  0.00           C
ATOM   9201  C37 POPEq 291     128.546  42.976  51.798  1.00  0.00           C
ATOM   9204  C38 POPEq 291     127.766  43.216  53.097  1.00  0.00           C
ATOM   9207  C39 POPEq 291     128.596  42.936  54.357  1.00  0.00           C
ATOM   9210 0C31 POPEq 291     127.726  42.586  55.578  1.00  0.00           C
ATOM   9213 1C31 POPEq 291     128.566  42.296  56.828  1.00  0.00           C
ATOM   9216 2C31 POPEq 291     127.796  41.616  57.978  1.00  0.00           C
ATOM   9219 3C31 POPEq 291     127.576  40.116  57.778  1.00  0.00           C
ATOM   9222 4C31 POPEq 291     127.016  39.436  59.039  1.00  0.00           C
ATOM   9225 5C31 POPEq 291     126.756  37.936  58.857  1.00  0.00           C
ATOM   9228 6C31 POPEq 291     126.366  37.236  60.158  1.00  0.00           C
ATOM   9232  NH3 POPEr 292      25.666  65.006  38.688  1.00  0.00           N
ATOM   9236  C12 POPEr 292      26.536  65.366  37.518  1.00  0.00           C
ATOM   9239  C11 POPEr 292      27.996  65.566  37.967  1.00  0.00           C
ATOM   9242  P   POPEr 292      30.196  66.646  37.038  1.00  0.00           P
ATOM   9243  O13 POPEr 292      29.806  67.856  37.798  1.00  0.00           O
ATOM   9244  O14 POPEr 292      30.806  66.846  35.708  1.00  0.00           O
ATOM   9245  O11 POPEr 292      31.096  65.656  37.878  1.00  0.00           O
ATOM   9246  O12 POPEr 292      28.876  65.766  36.857  1.00  0.00           O
ATOM   9247  C1  POPEr 292      31.506  65.886  39.228  1.00  0.00           C
ATOM   9250  C2  POPEr 292      30.566  65.186  40.268  1.00  0.00           C
ATOM   9252  O21 POPEr 292      30.716  65.806  41.568  1.00  0.00           O
ATOM   9253  C21 POPEr 292      29.566  65.886  42.238  1.00  0.00           C
ATOM   9254  O22 POPEr 292      28.456  65.736  41.748  1.00  0.00           O
ATOM   9255  C22 POPEr 292      29.856  66.036  43.728  1.00  0.00           C
ATOM   9258  C3  POPEr 292      30.756  63.626  40.347  1.00  0.00           C
ATOM   9261  O31 POPEr 292      31.626  63.206  41.428  1.00  0.00           O
ATOM   9262  C31 POPEr 292      31.006  63.016  42.618  1.00  0.00           C
ATOM   9263  O32 POPEr 292      29.816  63.146  42.808  1.00  0.00           O
ATOM   9264  C32 POPEr 292      32.026  62.786  43.728  1.00  0.00           C
ATOM   9267  C23 POPEr 292      30.416  67.386  44.208  1.00  0.00           C
ATOM   9270  C24 POPEr 292      30.456  67.416  45.747  1.00  0.00           C
ATOM   9273  C25 POPEr 292      30.856  68.776  46.338  1.00  0.00           C
ATOM   9276  C26 POPEr 292      30.556  68.816  47.847  1.00  0.00           C
ATOM   9279  C27 POPEr 292      30.826  70.196  48.468  1.00  0.00           C
ATOM   9282  C28 POPEr 292      30.356  70.306  49.938  1.00  0.00           C
ATOM   9285  C29 POPEr 292      31.166  69.426  50.848  1.00  0.00           C
ATOM   9287 0C21 POPEr 292      31.256  69.536  52.178  1.00  0.00           C
ATOM   9289 1C21 POPEr 292      30.546  70.536  53.048  1.00  0.00           C
ATOM   9292 2C21 POPEr 292      29.346  69.886  53.778  1.00  0.00           C
ATOM   9295 3C21 POPEr 292      29.016  70.596  55.088  1.00  0.00           C
ATOM   9298 4C21 POPEr 292      28.126  69.736  55.998  1.00  0.00           C
ATOM   9301 5C21 POPEr 292      28.086  70.216  57.458  1.00  0.00           C
ATOM   9304 6C21 POPEr 292      29.486  70.226  58.107  1.00  0.00           C
ATOM   9307 7C21 POPEr 292      29.446  70.236  59.637  1.00  0.00           C
ATOM   9310 8C21 POPEr 292      30.856  70.266  60.238  1.00  0.00           C
ATOM   9314  C33 POPEr 292      31.416  62.816  45.148  1.00  0.00           C
ATOM   9317  C34 POPEr 292      32.436  63.336  46.168  1.00  0.00           C
ATOM   9320  C35 POPEr 292      31.816  63.706  47.528  1.00  0.00           C
ATOM   9323  C36 POPEr 292      32.096  62.686  48.638  1.00  0.00           C
ATOM   9326  C37 POPEr 292      32.146  63.326  50.028  1.00  0.00           C
ATOM   9329  C38 POPEr 292      32.706  62.366  51.077  1.00  0.00           C
ATOM   9332  C39 POPEr 292      33.296  63.056  52.298  1.00  0.00           C
ATOM   9335 0C31 POPEr 292      32.236  63.396  53.348  1.00  0.00           C
ATOM   9338 1C31 POPEr 292      32.846  63.706  54.707  1.00  0.00           C
ATOM   9341 2C31 POPEr 292      33.376  62.476  55.458  1.00  0.00           C
ATOM   9344 3C31 POPEr 292      34.056  62.816  56.789  1.00  0.00           C
ATOM   9347 4C31 POPEr 292      33.106  63.496  57.789  1.00  0.00           C
ATOM   9350 5C31 POPEr 292      33.796  63.936  59.068  1.00  0.00           C
ATOM   9353 6C31 POPEr 292      32.866  64.756  59.958  1.00  0.00           C
ATOM   9357  NH3 POPEs 293      46.966  90.296  75.018  1.00  0.00           N
ATOM   9361  C12 POPEs 293      46.506  88.886  75.257  1.00  0.00           C
ATOM   9364  C11 POPEs 293      47.036  88.356  76.598  1.00  0.00           C
ATOM   9367  P   POPEs 293      45.066  86.956  77.668  1.00  0.00           P
ATOM   9368  O13 POPEs 293      44.836  88.106  78.567  1.00  0.00           O
ATOM   9369  O14 POPEs 293      44.956  85.626  78.298  1.00  0.00           O
ATOM   9370  O11 POPEs 293      44.026  87.096  76.507  1.00  0.00           O
ATOM   9371  O12 POPEs 293      46.446  87.096  76.908  1.00  0.00           O
ATOM   9372  C1  POPEs 293      43.136  86.026  76.188  1.00  0.00           C
ATOM   9375  C2  POPEs 293      43.786  85.026  75.228  1.00  0.00           C
ATOM   9377  O21 POPEs 293      43.726  85.606  73.928  1.00  0.00           O
ATOM   9378  C21 POPEs 293      44.856  85.696  73.258  1.00  0.00           C
ATOM   9379  O22 POPEs 293      45.986  85.536  73.688  1.00  0.00           O
ATOM   9380  C22 POPEs 293      44.456  86.026  71.818  1.00  0.00           C
ATOM   9383  C3  POPEs 293      42.976  83.706  75.208  1.00  0.00           C
ATOM   9386  O31 POPEs 293      43.646  82.656  74.488  1.00  0.00           O
ATOM   9387  C31 POPEs 293      44.616  82.076  75.188  1.00  0.00           C
ATOM   9388  O32 POPEs 293      44.896  82.356  76.348  1.00  0.00           O
ATOM   9389  C32 POPEs 293      45.296  80.986  74.368  1.00  0.00           C
ATOM   9392  C23 POPEs 293      45.556  86.706  70.979  1.00  0.00           C
ATOM   9395  C24 POPEs 293      44.986  87.306  69.688  1.00  0.00           C
ATOM   9398  C25 POPEs 293      46.106  87.776  68.747  1.00  0.00           C
ATOM   9401  C26 POPEs 293      45.626  88.326  67.398  1.00  0.00           C
ATOM   9404  C27 POPEs 293      46.796  88.346  66.398  1.00  0.00           C
ATOM   9407  C28 POPEs 293      46.596  89.326  65.228  1.00  0.00           C
ATOM   9410  C29 POPEs 293      45.406  88.996  64.378  1.00  0.00           C
ATOM   9412 0C21 POPEs 293      44.736  89.816  63.548  1.00  0.00           C
ATOM   9414 1C21 POPEs 293      45.016  91.266  63.198  1.00  0.00           C
ATOM   9417 2C21 POPEs 293      46.466  91.816  63.188  1.00  0.00           C
ATOM   9420 3C21 POPEs 293      47.436  91.016  62.298  1.00  0.00           C
ATOM   9423 4C21 POPEs 293      48.016  91.826  61.129  1.00  0.00           C
ATOM   9426 5C21 POPEs 293      48.996  90.996  60.278  1.00  0.00           C
ATOM   9429 6C21 POPEs 293      49.326  91.666  58.948  1.00  0.00           C
ATOM   9432 7C21 POPEs 293      50.356  90.876  58.127  1.00  0.00           C
ATOM   9435 8C21 POPEs 293      50.486  91.366  56.688  1.00  0.00           C
ATOM   9439  C33 POPEs 293      46.196  81.516  73.219  1.00  0.00           C
ATOM   9442  C34 POPEs 293      45.426  81.946  71.958  1.00  0.00           C
ATOM   9445  C35 POPEs 293      46.356  82.486  70.857  1.00  0.00           C
ATOM   9448  C36 POPEs 293      45.636  82.746  69.528  1.00  0.00           C
ATOM   9451  C37 POPEs 293      46.576  83.356  68.478  1.00  0.00           C
ATOM   9454  C38 POPEs 293      45.896  83.696  67.138  1.00  0.00           C
ATOM   9457  C39 POPEs 293      46.926  84.036  66.058  1.00  0.00           C
ATOM   9460 0C31 POPEs 293      46.356  84.556  64.738  1.00  0.00           C
ATOM   9463 1C31 POPEs 293      47.496  85.036  63.838  1.00  0.00           C
ATOM   9466 2C31 POPEs 293      47.076  85.706  62.518  1.00  0.00           C
ATOM   9469 3C31 POPEs 293      48.296  86.176  61.698  1.00  0.00           C
ATOM   9472 4C31 POPEs 293      49.066  87.336  62.348  1.00  0.00           C
ATOM   9475 5C31 POPEs 293      50.416  87.616  61.678  1.00  0.00           C
ATOM   9478 6C31 POPEs 293      51.266  88.626  62.458  1.00  0.00           C
ATOM   9482  NH3 POPEt 294     103.116 103.386  36.078  1.00  0.00           N
ATOM   9486  C12 POPEt 294     104.066 102.256  35.757  1.00  0.00           C
ATOM   9489  C11 POPEt 294     103.556 101.346  34.608  1.00  0.00           C
ATOM   9492  P   POPEt 294     104.986  99.226  35.218  1.00  0.00           P
ATOM   9493  O13 POPEt 294     105.666  98.096  34.538  1.00  0.00           O
ATOM   9494  O14 POPEt 294     105.616  99.806  36.408  1.00  0.00           O
ATOM   9495  O11 POPEt 294     103.586  98.676  35.658  1.00  0.00           O
ATOM   9496  O12 POPEt 294     104.526 100.366  34.217  1.00  0.00           O
ATOM   9497  C1  POPEt 294     103.396  98.256  36.998  1.00  0.00           C
ATOM   9500  C2  POPEt 294     102.156  98.956  37.588  1.00  0.00           C
ATOM   9502  O21 POPEt 294     102.456  99.836  38.699  1.00  0.00           O
ATOM   9503  C21 POPEt 294     103.016  99.236  39.738  1.00  0.00           C
ATOM   9504  O22 POPEt 294     103.316  98.056  39.798  1.00  0.00           O
ATOM   9505  C22 POPEt 294     103.226 100.226  40.887  1.00  0.00           C
ATOM   9508  C3  POPEt 294     101.046  97.916  37.897  1.00  0.00           C
ATOM   9511  O31 POPEt 294     100.026  98.476  38.748  1.00  0.00           O
ATOM   9512  C31 POPEt 294      99.796  97.796  39.868  1.00  0.00           C
ATOM   9513  O32 POPEt 294     100.406  96.826  40.268  1.00  0.00           O
ATOM   9514  C32 POPEt 294      98.636  98.466  40.597  1.00  0.00           C
ATOM   9517  C23 POPEt 294     103.146  99.476  42.238  1.00  0.00           C
ATOM   9520  C24 POPEt 294     103.506 100.256  43.507  1.00  0.00           C
ATOM   9523  C25 POPEt 294     103.276  99.356  44.738  1.00  0.00           C
ATOM   9526  C26 POPEt 294     103.996  99.796  46.018  1.00  0.00           C
ATOM   9529  C27 POPEt 294     104.016  98.696  47.098  1.00  0.00           C
ATOM   9532  C28 POPEt 294     104.716  99.156  48.387  1.00  0.00           C
ATOM   9535  C29 POPEt 294     104.936  98.016  49.347  1.00  0.00           C
ATOM   9537 0C21 POPEt 294     104.206  97.736  50.448  1.00  0.00           C
ATOM   9539 1C21 POPEt 294     103.016  98.516  50.938  1.00  0.00           C
ATOM   9542 2C21 POPEt 294     103.016  98.756  52.458  1.00  0.00           C
ATOM   9545 3C21 POPEt 294     101.706  99.406  52.888  1.00  0.00           C
ATOM   9548 4C21 POPEt 294     101.626  99.816  54.357  1.00  0.00           C
ATOM   9551 5C21 POPEt 294     100.196 100.266  54.698  1.00  0.00           C
ATOM   9554 6C21 POPEt 294     100.126 101.256  55.868  1.00  0.00           C
ATOM   9557 7C21 POPEt 294      98.706 101.806  56.038  1.00  0.00           C
ATOM   9560 8C21 POPEt 294      98.626 102.976  57.018  1.00  0.00           C
ATOM   9564  C33 POPEt 294      99.146  99.506  41.628  1.00  0.00           C
ATOM   9567  C34 POPEt 294      98.956  99.086  43.088  1.00  0.00           C
ATOM   9570  C35 POPEt 294      97.506  99.306  43.568  1.00  0.00           C
ATOM   9573  C36 POPEt 294      97.396  99.296  45.098  1.00  0.00           C
ATOM   9576  C37 POPEt 294      95.976  99.176  45.677  1.00  0.00           C
ATOM   9579  C38 POPEt 294      95.916  99.686  47.128  1.00  0.00           C
ATOM   9582  C39 POPEt 294      94.736  99.126  47.928  1.00  0.00           C
ATOM   9585 0C31 POPEt 294      93.356  99.646  47.488  1.00  0.00           C
ATOM   9588 1C31 POPEt 294      92.246  99.116  48.398  1.00  0.00           C
ATOM   9591 2C31 POPEt 294      90.896  99.816  48.188  1.00  0.00           C
ATOM   9594 3C31 POPEt 294      90.196  99.446  46.877  1.00  0.00           C
ATOM   9597 4C31 POPEt 294      88.926 100.276  46.647  1.00  0.00           C
ATOM   9600 5C31 POPEt 294      88.116  99.826  45.428  1.00  0.00           C
ATOM   9603 6C31 POPEt 294      86.866 100.676  45.188  1.00  0.00           C
ATOM   9607  NH3 POPEu 295     129.706  69.146  37.938  1.00  0.00           N
ATOM   9611  C12 POPEu 295     128.286  68.826  37.558  1.00  0.00           C
ATOM   9614  C11 POPEu 295     127.356  68.826  38.768  1.00  0.00           C
ATOM   9617  P   POPEu 295     124.766  68.526  39.138  1.00  0.00           P
ATOM   9618  O13 POPEu 295     123.766  69.086  38.188  1.00  0.00           O
ATOM   9619  O14 POPEu 295     124.426  67.226  39.748  1.00  0.00           O
ATOM   9620  O11 POPEu 295     125.156  69.596  40.228  1.00  0.00           O
ATOM   9621  O12 POPEu 295     126.096  68.346  38.318  1.00  0.00           O
ATOM   9622  C1  POPEu 295     124.486  69.746  41.488  1.00  0.00           C
ATOM   9625  C2  POPEu 295     125.406  69.296  42.658  1.00  0.00           C
ATOM   9627  O21 POPEu 295     124.916  69.426  43.998  1.00  0.00           O
ATOM   9628  C21 POPEu 295     123.746  69.826  44.418  1.00  0.00           C
ATOM   9629  O22 POPEu 295     122.716  69.956  43.778  1.00  0.00           O
ATOM   9630  C22 POPEu 295     123.946  70.266  45.887  1.00  0.00           C
ATOM   9633  C3  POPEu 295     126.806  69.986  42.638  1.00  0.00           C
ATOM   9636  O31 POPEu 295     126.786  71.326  43.188  1.00  0.00           O
ATOM   9637  C31 POPEu 295     127.126  71.426  44.488  1.00  0.00           C
ATOM   9638  O32 POPEu 295     127.486  70.506  45.198  1.00  0.00           O
ATOM   9639  C32 POPEu 295     126.886  72.856  44.998  1.00  0.00           C
ATOM   9642  C23 POPEu 295     122.686  70.256  46.778  1.00  0.00           C
ATOM   9645  C24 POPEu 295     122.976  70.676  48.228  1.00  0.00           C
ATOM   9648  C25 POPEu 295     121.786  70.366  49.158  1.00  0.00           C
ATOM   9651  C26 POPEu 295     122.066  70.486  50.658  1.00  0.00           C
ATOM   9654  C27 POPEu 295     122.536  71.876  51.108  1.00  0.00           C
ATOM   9657  C28 POPEu 295     122.116  72.196  52.558  1.00  0.00           C
ATOM   9660  C29 POPEu 295     123.096  73.086  53.278  1.00  0.00           C
ATOM   9662 0C21 POPEu 295     123.656  72.826  54.468  1.00  0.00           C
ATOM   9664 1C21 POPEu 295     123.356  71.626  55.347  1.00  0.00           C
ATOM   9667 2C21 POPEu 295     124.266  70.416  55.098  1.00  0.00           C
ATOM   9670 3C21 POPEu 295     125.726  70.646  55.498  1.00  0.00           C
ATOM   9673 4C21 POPEu 295     126.476  69.336  55.747  1.00  0.00           C
ATOM   9676 5C21 POPEu 295     127.956  69.536  56.077  1.00  0.00           C
ATOM   9679 6C21 POPEu 295     128.666  68.196  56.357  1.00  0.00           C
ATOM   9682 7C21 POPEu 295     130.196  68.296  56.308  1.00  0.00           C
ATOM   9685 8C21 POPEu 295     130.878  66.936  56.498  1.00  0.00           C
ATOM   9689  C33 POPEu 295     127.976  73.396  45.948  1.00  0.00           C
ATOM   9692  C34 POPEu 295     127.476  74.596  46.758  1.00  0.00           C
ATOM   9695  C35 POPEu 295     126.536  74.206  47.908  1.00  0.00           C
ATOM   9698  C36 POPEu 295     127.016  74.706  49.278  1.00  0.00           C
ATOM   9701  C37 POPEu 295     125.966  74.486  50.388  1.00  0.00           C
ATOM   9704  C38 POPEu 295     124.856  75.546  50.408  1.00  0.00           C
ATOM   9707  C39 POPEu 295     125.286  76.886  51.027  1.00  0.00           C
ATOM   9710 0C31 POPEu 295     125.406  76.856  52.558  1.00  0.00           C
ATOM   9713 1C31 POPEu 295     125.836  78.206  53.138  1.00  0.00           C
ATOM   9716 2C31 POPEu 295     125.816  78.246  54.668  1.00  0.00           C
ATOM   9719 3C31 POPEu 295     126.386  79.556  55.228  1.00  0.00           C
ATOM   9722 4C31 POPEu 295     126.076  79.776  56.717  1.00  0.00           C
ATOM   9725 5C31 POPEu 295     126.486  81.176  57.198  1.00  0.00           C
ATOM   9728 6C31 POPEu 295     126.226  81.416  58.699  1.00  0.00           C
ATOM   9732  NH3 POPEv 296      24.786  55.516  85.098  1.00  0.00           N
ATOM   9736  C12 POPEv 296      23.616  56.116  85.818  1.00  0.00           C
ATOM   9739  C11 POPEv 296      23.966  57.376  86.637  1.00  0.00           C
ATOM   9742  P   POPEv 296      26.556  57.826  86.608  1.00  0.00           P
ATOM   9743  O13 POPEv 296      27.376  59.036  86.728  1.00  0.00           O
ATOM   9744  O14 POPEv 296      26.466  56.926  87.768  1.00  0.00           O
ATOM   9745  O11 POPEv 296      27.046  56.936  85.397  1.00  0.00           O
ATOM   9746  O12 POPEv 296      25.076  58.126  86.119  1.00  0.00           O
ATOM   9747  C1  POPEv 296      27.426  57.546  84.167  1.00  0.00           C
ATOM   9750  C2  POPEv 296      28.326  56.566  83.377  1.00  0.00           C
ATOM   9752  O21 POPEv 296      28.596  57.056  82.057  1.00  0.00           O
ATOM   9753  C21 POPEv 296      27.676  56.996  81.138  1.00  0.00           C
ATOM   9754  O22 POPEv 296      26.486  56.766  81.309  1.00  0.00           O
ATOM   9755  C22 POPEv 296      28.376  57.176  79.799  1.00  0.00           C
ATOM   9758  C3  POPEv 296      27.806  55.086  83.409  1.00  0.00           C
ATOM   9761  O31 POPEv 296      28.816  54.206  82.878  1.00  0.00           O
ATOM   9762  C31 POPEv 296      28.746  53.906  81.598  1.00  0.00           C
ATOM   9763  O32 POPEv 296      27.776  54.046  80.868  1.00  0.00           O
ATOM   9764  C32 POPEv 296      30.116  53.376  81.178  1.00  0.00           C
ATOM   9767  C23 POPEv 296      27.416  56.906  78.618  1.00  0.00           C
ATOM   9770  C24 POPEv 296      27.956  57.366  77.257  1.00  0.00           C
ATOM   9773  C25 POPEv 296      29.156  56.556  76.768  1.00  0.00           C
ATOM   9776  C26 POPEv 296      29.616  57.036  75.388  1.00  0.00           C
ATOM   9779  C27 POPEv 296      30.776  56.216  74.799  1.00  0.00           C
ATOM   9782  C28 POPEv 296      31.206  56.666  73.388  1.00  0.00           C
ATOM   9785  C29 POPEv 296      32.416  55.936  72.858  1.00  0.00           C
ATOM   9787 0C21 POPEv 296      32.526  55.216  71.728  1.00  0.00           C
ATOM   9789 1C21 POPEv 296      31.466  54.966  70.688  1.00  0.00           C
ATOM   9792 2C21 POPEv 296      32.036  55.076  69.257  1.00  0.00           C
ATOM   9795 3C21 POPEv 296      32.336  56.516  68.818  1.00  0.00           C
ATOM   9798 4C21 POPEv 296      32.846  56.556  67.379  1.00  0.00           C
ATOM   9801 5C21 POPEv 296      32.806  57.956  66.768  1.00  0.00           C
ATOM   9804 6C21 POPEv 296      33.316  57.986  65.318  1.00  0.00           C
ATOM   9807 7C21 POPEv 296      32.896  59.276  64.588  1.00  0.00           C
ATOM   9810 8C21 POPEv 296      33.436  59.376  63.158  1.00  0.00           C
ATOM   9814  C33 POPEv 296      30.216  52.926  79.708  1.00  0.00           C
ATOM   9817  C34 POPEv 296      31.666  52.556  79.418  1.00  0.00           C
ATOM   9820  C35 POPEv 296      31.906  51.856  78.088  1.00  0.00           C
ATOM   9823  C36 POPEv 296      31.806  52.756  76.857  1.00  0.00           C
ATOM   9826  C37 POPEv 296      32.156  51.966  75.598  1.00  0.00           C
ATOM   9829  C38 POPEv 296      31.596  52.566  74.308  1.00  0.00           C
ATOM   9832  C39 POPEv 296      31.646  51.586  73.128  1.00  0.00           C
ATOM   9835 0C31 POPEv 296      30.646  50.426  73.258  1.00  0.00           C
ATOM   9838 1C31 POPEv 296      31.276  49.086  72.878  1.00  0.00           C
ATOM   9841 2C31 POPEv 296      30.326  47.886  73.058  1.00  0.00           C
ATOM   9844 3C31 POPEv 296      31.006  46.546  72.738  1.00  0.00           C
ATOM   9847 4C31 POPEv 296      31.366  46.396  71.247  1.00  0.00           C
ATOM   9850 5C31 POPEv 296      32.086  45.086  70.918  1.00  0.00           C
ATOM   9853 6C31 POPEv 296      32.506  45.006  69.448  1.00  0.00           C
ATOM   9857  NH3 POPEw 297      14.456 104.036  78.278  1.00  0.00           N
ATOM   9861  C12 POPEw 297      15.226 103.726  79.528  1.00  0.00           C
ATOM   9864  C11 POPEw 297      14.966 102.276  79.989  1.00  0.00           C
ATOM   9867  P   POPEw 297      15.616 100.746  77.908  1.00  0.00           P
ATOM   9868  O13 POPEw 297      14.816  99.496  78.028  1.00  0.00           O
ATOM   9869  O14 POPEw 297      15.076 101.816  77.048  1.00  0.00           O
ATOM   9870  O11 POPEw 297      17.116 100.406  77.489  1.00  0.00           O
ATOM   9871  O12 POPEw 297      15.846 101.336  79.357  1.00  0.00           O
ATOM   9872  C1  POPEw 297      17.576 100.396  76.128  1.00  0.00           C
ATOM   9875  C2  POPEw 297      17.776  98.946  75.548  1.00  0.00           C
ATOM   9877  O21 POPEw 297      18.926  98.826  74.668  1.00  0.00           O
ATOM   9878  C21 POPEw 297      20.086  98.716  75.268  1.00  0.00           C
ATOM   9879  O22 POPEw 297      20.266  98.726  76.478  1.00  0.00           O
ATOM   9880  C22 POPEw 297      21.266  98.506  74.318  1.00  0.00           C
ATOM   9883  C3  POPEw 297      16.496  98.406  74.838  1.00  0.00           C
ATOM   9886  O31 POPEw 297      16.636  98.286  73.398  1.00  0.00           O
ATOM   9887  C31 POPEw 297      16.216  99.356  72.718  1.00  0.00           C
ATOM   9888  O32 POPEw 297      15.856 100.406  73.208  1.00  0.00           O
ATOM   9889  C32 POPEw 297      16.156  99.006  71.228  1.00  0.00           C
ATOM   9892  C23 POPEw 297      21.476  99.556  73.198  1.00  0.00           C
ATOM   9895  C24 POPEw 297      21.016  99.026  71.829  1.00  0.00           C
ATOM   9898  C25 POPEw 297      21.786  99.686  70.677  1.00  0.00           C
ATOM   9901  C26 POPEw 297      21.356  99.186  69.288  1.00  0.00           C
ATOM   9904  C27 POPEw 297      22.076  99.946  68.168  1.00  0.00           C
ATOM   9907  C28 POPEw 297      21.666  99.526  66.748  1.00  0.00           C
ATOM   9910  C29 POPEw 297      21.406 100.736  65.888  1.00  0.00           C
ATOM   9912 0C21 POPEw 297      21.546 100.826  64.558  1.00  0.00           C
ATOM   9914 1C21 POPEw 297      22.036  99.716  63.658  1.00  0.00           C
ATOM   9917 2C21 POPEw 297      22.336 100.296  62.268  1.00  0.00           C
ATOM   9920 3C21 POPEw 297      23.026  99.286  61.348  1.00  0.00           C
ATOM   9923 4C21 POPEw 297      23.226  99.816  59.918  1.00  0.00           C
ATOM   9926 5C21 POPEw 297      24.096 101.076  59.827  1.00  0.00           C
ATOM   9929 6C21 POPEw 297      25.566 100.826  60.198  1.00  0.00           C
ATOM   9932 7C21 POPEw 297      26.426 102.086  60.018  1.00  0.00           C
ATOM   9935 8C21 POPEw 297      27.916 101.856  60.238  1.00  0.00           C
ATOM   9939  C33 POPEw 297      15.176  99.906  70.448  1.00  0.00           C
ATOM   9942  C34 POPEw 297      14.676  99.286  69.128  1.00  0.00           C
ATOM   9945  C35 POPEw 297      15.786  98.806  68.168  1.00  0.00           C
ATOM   9948  C36 POPEw 297      16.036  97.296  68.177  1.00  0.00           C
ATOM   9951  C37 POPEw 297      16.886  96.836  66.967  1.00  0.00           C
ATOM   9954  C38 POPEw 297      17.576  95.496  67.217  1.00  0.00           C
ATOM   9957  C39 POPEw 297      18.116  94.826  65.938  1.00  0.00           C
ATOM   9960 0C31 POPEw 297      17.066  93.946  65.248  1.00  0.00           C
ATOM   9963 1C31 POPEw 297      17.656  93.106  64.108  1.00  0.00           C
ATOM   9966 2C31 POPEw 297      16.576  92.366  63.307  1.00  0.00           C
ATOM   9969 3C31 POPEw 297      17.146  91.566  62.127  1.00  0.00           C
ATOM   9972 4C31 POPEw 297      16.046  91.026  61.199  1.00  0.00           C
ATOM   9975 5C31 POPEw 297      16.596  90.256  59.998  1.00  0.00           C
ATOM   9978 6C31 POPEw 297      15.506  89.696  59.088  1.00  0.00           C
ATOM   9982  NH3 POPEx 298     137.578  57.726  81.518  1.00  0.00           N
ATOM   9986  C12 POPEx 298     136.628  58.856  81.768  1.00  0.00           C
ATOM   9989  C11 POPEx 298     135.628  58.966  80.607  1.00  0.00           C
ATOM   9992  P   POPEx 298     134.288  61.006  81.598  1.00  0.00           P
ATOM   9993  O13 POPEx 298     133.448  60.006  82.318  1.00  0.00           O
ATOM   9994  O14 POPEx 298     135.268  61.766  82.397  1.00  0.00           O
ATOM   9995  O11 POPEx 298     133.328  61.946  80.778  1.00  0.00           O
ATOM   9996  O12 POPEx 298     135.118  60.276  80.448  1.00  0.00           O
ATOM   9997  C1  POPEx 298     133.038  61.726  79.399  1.00  0.00           C
ATOM  10000  C2  POPEx 298     131.568  62.086  79.088  1.00  0.00           C
ATOM  10002  O21 POPEx 298     131.398  62.176  77.648  1.00  0.00           O
ATOM  10003  C21 POPEx 298     130.998  61.046  77.058  1.00  0.00           C
ATOM  10004  O22 POPEx 298     130.708  60.016  77.629  1.00  0.00           O
ATOM  10005  C22 POPEx 298     130.988  61.236  75.537  1.00  0.00           C
ATOM  10008  C3  POPEx 298     131.188  63.446  79.729  1.00  0.00           C
ATOM  10011  O31 POPEx 298     129.766  63.686  79.607  1.00  0.00           O
ATOM  10012  C31 POPEx 298     129.456  64.896  80.098  1.00  0.00           C
ATOM  10013  O32 POPEx 298     130.226  65.596  80.728  1.00  0.00           O
ATOM  10014  C32 POPEx 298     128.026  65.246  79.747  1.00  0.00           C
ATOM  10017  C23 POPEx 298     129.556  61.316  74.938  1.00  0.00           C
ATOM  10020  C24 POPEx 298     129.576  61.206  73.398  1.00  0.00           C
ATOM  10023  C25 POPEx 298     128.386  61.856  72.678  1.00  0.00           C
ATOM  10026  C26 POPEx 298     127.026  61.186  72.917  1.00  0.00           C
ATOM  10029  C27 POPEx 298     125.876  61.976  72.247  1.00  0.00           C
ATOM  10032  C28 POPEx 298     124.486  61.336  72.448  1.00  0.00           C
ATOM  10035  C29 POPEx 298     124.036  60.436  71.328  1.00  0.00           C
ATOM  10037 0C21 POPEx 298     122.826  60.416  70.728  1.00  0.00           C
ATOM  10039 1C21 POPEx 298     121.616  61.256  71.049  1.00  0.00           C
ATOM  10042 2C21 POPEx 298     120.336  60.446  71.338  1.00  0.00           C
ATOM  10045 3C21 POPEx 298     119.836  59.586  70.168  1.00  0.00           C
ATOM  10048 4C21 POPEx 298     120.206  58.096  70.288  1.00  0.00           C
ATOM  10051 5C21 POPEx 298     119.896  57.286  69.007  1.00  0.00           C
ATOM  10054 6C21 POPEx 298     120.946  57.466  67.897  1.00  0.00           C
ATOM  10057 7C21 POPEx 298     120.606  56.686  66.628  1.00  0.00           C
ATOM  10060 8C21 POPEx 298     121.746  56.656  65.607  1.00  0.00           C
ATOM  10064  C33 POPEx 298     127.736  66.726  80.068  1.00  0.00           C
ATOM  10067  C34 POPEx 298     127.796  67.666  78.858  1.00  0.00           C
ATOM  10070  C35 POPEx 298     129.046  67.686  77.978  1.00  0.00           C
ATOM  10073  C36 POPEx 298     128.936  68.786  76.888  1.00  0.00           C
ATOM  10076  C37 POPEx 298     130.256  68.996  76.128  1.00  0.00           C
ATOM  10079  C38 POPEx 298     130.146  69.836  74.838  1.00  0.00           C
ATOM  10082  C39 POPEx 298     130.266  69.006  73.538  1.00  0.00           C
ATOM  10085 0C31 POPEx 298     130.276  69.886  72.279  1.00  0.00           C
ATOM  10088 1C31 POPEx 298     130.668  69.146  70.988  1.00  0.00           C
ATOM  10091 2C31 POPEx 298     130.608  70.036  69.738  1.00  0.00           C
ATOM  10094 3C31 POPEx 298     131.188  69.346  68.497  1.00  0.00           C
ATOM  10097 4C31 POPEx 298     131.288  70.276  67.288  1.00  0.00           C
ATOM  10100 5C31 POPEx 298     131.648  69.526  65.997  1.00  0.00           C
ATOM  10103 6C31 POPEx 298     131.948  70.446  64.817  1.00  0.00           C
ATOM  10107  NH3 POPEy 299      62.256  85.266  76.498  1.00  0.00           N
ATOM  10111  C12 POPEy 299      62.836  84.656  77.738  1.00  0.00           C
ATOM  10114  C11 POPEy 299      61.806  83.836  78.529  1.00  0.00           C
ATOM  10117  P   POPEy 299      62.416  81.296  78.688  1.00  0.00           P
ATOM  10118  O13 POPEy 299      63.756  80.696  78.648  1.00  0.00           O
ATOM  10119  O14 POPEy 299      61.376  80.476  79.357  1.00  0.00           O
ATOM  10120  O11 POPEy 299      61.996  81.506  77.188  1.00  0.00           O
ATOM  10121  O12 POPEy 299      62.446  82.776  79.248  1.00  0.00           O
ATOM  10122  C1  POPEy 299      60.976  80.716  76.577  1.00  0.00           C
ATOM  10125  C2  POPEy 299      60.576  81.296  75.199  1.00  0.00           C
ATOM  10127  O21 POPEy 299      59.986  80.236  74.438  1.00  0.00           O
ATOM  10128  C21 POPEy 299      58.896  80.536  73.747  1.00  0.00           C
ATOM  10129  O22 POPEy 299      58.286  81.586  73.809  1.00  0.00           O
ATOM  10130  C22 POPEy 299      58.536  79.366  72.827  1.00  0.00           C
ATOM  10133  C3  POPEy 299      61.836  81.836  74.448  1.00  0.00           C
ATOM  10136  O31 POPEy 299      61.466  82.556  73.247  1.00  0.00           O
ATOM  10137  C31 POPEy 299      61.416  81.816  72.138  1.00  0.00           C
ATOM  10138  O32 POPEy 299      61.766  80.656  72.039  1.00  0.00           O
ATOM  10139  C32 POPEy 299      60.756  82.656  71.049  1.00  0.00           C
ATOM  10142  C23 POPEy 299      57.976  79.826  71.468  1.00  0.00           C
ATOM  10145  C24 POPEy 299      57.986  78.726  70.397  1.00  0.00           C
ATOM  10148  C25 POPEy 299      56.696  77.896  70.368  1.00  0.00           C
ATOM  10151  C26 POPEy 299      56.026  77.906  68.978  1.00  0.00           C
ATOM  10154  C27 POPEy 299      54.736  77.086  68.918  1.00  0.00           C
ATOM  10157  C28 POPEy 299      54.076  77.146  67.518  1.00  0.00           C
ATOM  10160  C29 POPEy 299      53.276  78.386  67.257  1.00  0.00           C
ATOM  10162 0C21 POPEy 299      52.666  78.776  66.118  1.00  0.00           C
ATOM  10164 1C21 POPEy 299      52.596  78.096  64.768  1.00  0.00           C
ATOM  10167 2C21 POPEy 299      53.676  77.056  64.408  1.00  0.00           C
ATOM  10170 3C21 POPEy 299      53.496  76.476  62.998  1.00  0.00           C
ATOM  10173 4C21 POPEy 299      54.316  75.186  62.838  1.00  0.00           C
ATOM  10176 5C21 POPEy 299      54.166  74.526  61.469  1.00  0.00           C
ATOM  10179 6C21 POPEy 299      54.926  75.276  60.358  1.00  0.00           C
ATOM  10182 7C21 POPEy 299      54.756  74.576  59.007  1.00  0.00           C
ATOM  10185 8C21 POPEy 299      55.556  75.236  57.888  1.00  0.00           C
ATOM  10189  C33 POPEy 299      60.646  81.966  69.668  1.00  0.00           C
ATOM  10192  C34 POPEy 299      59.596  82.686  68.818  1.00  0.00           C
ATOM  10195  C35 POPEy 299      59.426  82.176  67.379  1.00  0.00           C
ATOM  10198  C36 POPEy 299      60.666  82.346  66.498  1.00  0.00           C
ATOM  10201  C37 POPEy 299      60.386  82.216  64.997  1.00  0.00           C
ATOM  10204  C38 POPEy 299      61.686  82.116  64.188  1.00  0.00           C
ATOM  10207  C39 POPEy 299      61.506  82.516  62.719  1.00  0.00           C
ATOM  10210 0C31 POPEy 299      61.456  84.036  62.538  1.00  0.00           C
ATOM  10213 1C31 POPEy 299      61.476  84.516  61.077  1.00  0.00           C
ATOM  10216 2C31 POPEy 299      61.806  86.016  60.988  1.00  0.00           C
ATOM  10219 3C31 POPEy 299      62.536  86.426  59.707  1.00  0.00           C
ATOM  10222 4C31 POPEy 299      61.626  86.826  58.538  1.00  0.00           C
ATOM  10225 5C31 POPEy 299      62.446  87.426  57.388  1.00  0.00           C
ATOM  10228 6C31 POPEy 299      61.606  88.076  56.287  1.00  0.00           C
ATOM  10232  NH3 POPEz 300      40.916   2.236  79.088  1.00  0.00           N
ATOM  10236  C12 POPEz 300      39.806   3.006  78.388  1.00  0.00           C
ATOM  10239  C11 POPEz 300      40.196   4.446  78.018  1.00  0.00           C
ATOM  10242  P   POPEz 300      38.186   6.166  77.978  1.00  0.00           P
ATOM  10243  O13 POPEz 300      38.256   6.026  79.448  1.00  0.00           O
ATOM  10244  O14 POPEz 300      38.516   7.486  77.398  1.00  0.00           O
ATOM  10245  O11 POPEz 300      36.726   5.706  77.559  1.00  0.00           O
ATOM  10246  O12 POPEz 300      39.106   5.066  77.327  1.00  0.00           O
ATOM  10247  C1  POPEz 300      36.256   5.796  76.207  1.00  0.00           C
ATOM  10250  C2  POPEz 300      36.006   4.396  75.579  1.00  0.00           C
ATOM  10252  O21 POPEz 300      35.756   4.616  74.167  1.00  0.00           O
ATOM  10253  C21 POPEz 300      34.576   5.016  73.768  1.00  0.00           C
ATOM  10254  O22 POPEz 300      33.556   5.106  74.458  1.00  0.00           O
ATOM  10255  C22 POPEz 300      34.676   5.606  72.368  1.00  0.00           C
ATOM  10258  C3  POPEz 300      34.936   3.526  76.348  1.00  0.00           C
ATOM  10261  O31 POPEz 300      34.646   2.296  75.628  1.00  0.00           O
ATOM  10262  C31 POPEz 300      33.486   1.726  75.988  1.00  0.00           C
ATOM  10263  O32 POPEz 300      32.786   2.096  76.908  1.00  0.00           O
ATOM  10264  C32 POPEz 300      33.186   0.496  75.129  1.00  0.00           C
ATOM  10267  C23 POPEz 300      33.296   5.796  71.708  1.00  0.00           C
ATOM  10270  C24 POPEz 300      33.386   6.396  70.298  1.00  0.00           C
ATOM  10273  C25 POPEz 300      33.756   7.886  70.257  1.00  0.00           C
ATOM  10276  C26 POPEz 300      34.006   8.336  68.818  1.00  0.00           C
ATOM  10279  C27 POPEz 300      34.206   9.856  68.688  1.00  0.00           C
ATOM  10282  C28 POPEz 300      34.296  10.336  67.228  1.00  0.00           C
ATOM  10285  C29 POPEz 300      32.986  10.206  66.498  1.00  0.00           C
ATOM  10287 0C21 POPEz 300      32.366  11.156  65.768  1.00  0.00           C
ATOM  10289 1C21 POPEz 300      32.866  12.556  65.548  1.00  0.00           C
ATOM  10292 2C21 POPEz 300      33.756  12.676  64.308  1.00  0.00           C
ATOM  10295 3C21 POPEz 300      34.196  14.126  64.058  1.00  0.00           C
ATOM  10298 4C21 POPEz 300      35.026  14.306  62.768  1.00  0.00           C
ATOM  10301 5C21 POPEz 300      34.156  14.336  61.498  1.00  0.00           C
ATOM  10304 6C21 POPEz 300      34.236  15.666  60.728  1.00  0.00           C
ATOM  10307 7C21 POPEz 300      33.336  15.676  59.488  1.00  0.00           C
ATOM  10310 8C21 POPEz 300      33.556  16.886  58.577  1.00  0.00           C
ATOM  10314  C33 POPEz 300      33.326   0.726  73.607  1.00  0.00           C
ATOM  10317  C34 POPEz 300      33.136  -0.534  72.748  1.00  0.00           C
ATOM  10320  C35 POPEz 300      34.316  -1.514  72.798  1.00  0.00           C
ATOM  10323  C36 POPEz 300      35.576  -1.034  72.058  1.00  0.00           C
ATOM  10326  C37 POPEz 300      36.766  -1.986  72.238  1.00  0.00           C
ATOM  10329  C38 POPEz 300      38.046  -1.524  71.507  1.00  0.00           C
ATOM  10332  C39 POPEz 300      37.996  -1.846  70.008  1.00  0.00           C
ATOM  10335 0C31 POPEz 300      39.276  -1.484  69.248  1.00  0.00           C
ATOM  10338 1C31 POPEz 300      39.296  -2.156  67.868  1.00  0.00           C
ATOM  10341 2C31 POPEz 300      40.456  -1.704  66.967  1.00  0.00           C
ATOM  10344 3C31 POPEz 300      40.766  -2.716  65.857  1.00  0.00           C
ATOM  10347 4C31 POPEz 300      39.596  -2.996  64.898  1.00  0.00           C
ATOM  10350 5C31 POPEz 300      39.726  -4.386  64.238  1.00  0.00           C
ATOM  10353 6C31 POPEz 300      38.586  -4.696  63.258  1.00  0.00           C
ATOM  10357  NH3 POPE0 301      91.996  26.766  38.358  1.00  0.00           N
ATOM  10361  C12 POPE0 301      92.986  27.426  37.428  1.00  0.00           C
ATOM  10364  C11 POPE0 301      93.206  28.886  37.838  1.00  0.00           C
ATOM  10367  P   POPE0 301      94.846  30.816  37.028  1.00  0.00           P
ATOM  10368  O13 POPE0 301      96.066  30.596  36.218  1.00  0.00           O
ATOM  10369  O14 POPE0 301      94.076  32.076  36.828  1.00  0.00           O
ATOM  10370  O11 POPE0 301      95.226  30.696  38.568  1.00  0.00           O
ATOM  10371  O12 POPE0 301      93.936  29.556  36.818  1.00  0.00           O
ATOM  10372  C1  POPE0 301      94.736  31.716  39.448  1.00  0.00           C
ATOM  10375  C2  POPE0 301      95.486  31.716  40.788  1.00  0.00           C
ATOM  10377  O21 POPE0 301      94.766  32.626  41.638  1.00  0.00           O
ATOM  10378  C21 POPE0 301      95.026  32.646  42.948  1.00  0.00           C
ATOM  10379  O22 POPE0 301      94.976  33.656  43.629  1.00  0.00           O
ATOM  10380  C22 POPE0 301      95.166  31.246  43.548  1.00  0.00           C
ATOM  10383  C3  POPE0 301      96.956  32.186  40.557  1.00  0.00           C
ATOM  10386  O31 POPE0 301      97.466  33.026  41.608  1.00  0.00           O
ATOM  10387  C31 POPE0 301      98.306  32.486  42.449  1.00  0.00           C
ATOM  10388  O32 POPE0 301      98.746  31.346  42.418  1.00  0.00           O
ATOM  10389  C32 POPE0 301      98.586  33.526  43.518  1.00  0.00           C
ATOM  10392  C23 POPE0 301      94.926  31.266  45.068  1.00  0.00           C
ATOM  10395  C24 POPE0 301      94.856  29.846  45.638  1.00  0.00           C
ATOM  10398  C25 POPE0 301      94.806  29.826  47.168  1.00  0.00           C
ATOM  10401  C26 POPE0 301      94.396  28.456  47.698  1.00  0.00           C
ATOM  10404  C27 POPE0 301      94.476  28.336  49.228  1.00  0.00           C
ATOM  10407  C28 POPE0 301      93.776  27.056  49.707  1.00  0.00           C
ATOM  10410  C29 POPE0 301      94.136  26.676  51.118  1.00  0.00           C
ATOM  10412 0C21 POPE0 301      93.276  26.506  52.137  1.00  0.00           C
ATOM  10414 1C21 POPE0 301      91.776  26.706  52.108  1.00  0.00           C
ATOM  10417 2C21 POPE0 301      91.146  26.616  53.507  1.00  0.00           C
ATOM  10420 3C21 POPE0 301      91.686  27.666  54.497  1.00  0.00           C
ATOM  10423 4C21 POPE0 301      91.096  27.546  55.908  1.00  0.00           C
ATOM  10426 5C21 POPE0 301      91.836  28.426  56.938  1.00  0.00           C
ATOM  10429 6C21 POPE0 301      93.116  27.776  57.488  1.00  0.00           C
ATOM  10432 7C21 POPE0 301      93.786  28.636  58.568  1.00  0.00           C
ATOM  10435 8C21 POPE0 301      95.166  28.126  59.018  1.00  0.00           C
ATOM  10439  C33 POPE0 301      98.736  32.846  44.888  1.00  0.00           C
ATOM  10442  C34 POPE0 301      98.836  33.876  46.007  1.00  0.00           C
ATOM  10445  C35 POPE0 301      99.036  33.216  47.368  1.00  0.00           C
ATOM  10448  C36 POPE0 301      97.756  33.206  48.228  1.00  0.00           C
ATOM  10451  C37 POPE0 301      97.996  32.446  49.528  1.00  0.00           C
ATOM  10454  C38 POPE0 301      96.716  32.146  50.327  1.00  0.00           C
ATOM  10457  C39 POPE0 301      96.236  33.326  51.188  1.00  0.00           C
ATOM  10460 0C31 POPE0 301      97.226  33.686  52.308  1.00  0.00           C
ATOM  10463 1C31 POPE0 301      96.536  34.356  53.507  1.00  0.00           C
ATOM  10466 2C31 POPE0 301      97.456  34.486  54.728  1.00  0.00           C
ATOM  10469 3C31 POPE0 301      96.696  34.766  56.038  1.00  0.00           C
ATOM  10472 4C31 POPE0 301      95.896  33.566  56.558  1.00  0.00           C
ATOM  10475 5C31 POPE0 301      95.196  33.826  57.897  1.00  0.00           C
ATOM  10478 6C31 POPE0 301      94.476  32.596  58.457  1.00  0.00           C
ATOM  10482  NH3 POPE1 302     123.086  66.266  37.388  1.00  0.00           N
ATOM  10486  C12 POPE1 302     124.346  65.946  36.598  1.00  0.00           C
ATOM  10489  C11 POPE1 302     125.216  64.866  37.278  1.00  0.00           C
ATOM  10492  P   POPE1 302     127.286  63.356  36.868  1.00  0.00           P
ATOM  10493  O13 POPE1 302     126.516  62.106  36.688  1.00  0.00           O
ATOM  10494  O14 POPE1 302     128.556  63.406  36.108  1.00  0.00           O
ATOM  10495  O11 POPE1 302     127.616  63.596  38.378  1.00  0.00           O
ATOM  10496  O12 POPE1 302     126.356  64.566  36.468  1.00  0.00           O
ATOM  10497  C1  POPE1 302     128.876  63.146  38.897  1.00  0.00           C
ATOM  10500  C2  POPE1 302     128.976  63.536  40.388  1.00  0.00           C
ATOM  10502  O21 POPE1 302     127.866  62.996  41.138  1.00  0.00           O
ATOM  10503  C21 POPE1 302     128.046  61.736  41.478  1.00  0.00           C
ATOM  10504  O22 POPE1 302     128.886  60.976  41.007  1.00  0.00           O
ATOM  10505  C22 POPE1 302     127.136  61.406  42.668  1.00  0.00           C
ATOM  10508  C3  POPE1 302     129.036  65.096  40.498  1.00  0.00           C
ATOM  10511  O31 POPE1 302     128.496  65.696  41.688  1.00  0.00           O
ATOM  10512  C31 POPE1 302     128.786  65.206  42.868  1.00  0.00           C
ATOM  10513  O32 POPE1 302     129.556  64.296  43.138  1.00  0.00           O
ATOM  10514  C32 POPE1 302     128.016  66.026  43.898  1.00  0.00           C
ATOM  10517  C23 POPE1 302     127.766  60.416  43.678  1.00  0.00           C
ATOM  10520  C24 POPE1 302     127.266  60.556  45.128  1.00  0.00           C
ATOM  10523  C25 POPE1 302     127.416  61.946  45.768  1.00  0.00           C
ATOM  10526  C26 POPE1 302     127.286  61.946  47.298  1.00  0.00           C
ATOM  10529  C27 POPE1 302     127.316  63.376  47.888  1.00  0.00           C
ATOM  10532  C28 POPE1 302     127.286  63.446  49.427  1.00  0.00           C
ATOM  10535  C29 POPE1 302     125.996  62.936  50.018  1.00  0.00           C
ATOM  10537 0C21 POPE1 302     125.806  62.436  51.248  1.00  0.00           C
ATOM  10539 1C21 POPE1 302     126.826  62.296  52.358  1.00  0.00           C
ATOM  10542 2C21 POPE1 302     126.616  63.406  53.418  1.00  0.00           C
ATOM  10545 3C21 POPE1 302     127.426  63.186  54.707  1.00  0.00           C
ATOM  10548 4C21 POPE1 302     127.236  64.356  55.697  1.00  0.00           C
ATOM  10551 5C21 POPE1 302     128.156  64.316  56.918  1.00  0.00           C
ATOM  10554 6C21 POPE1 302     127.926  63.116  57.858  1.00  0.00           C
ATOM  10557 7C21 POPE1 302     128.846  63.156  59.088  1.00  0.00           C
ATOM  10560 8C21 POPE1 302     128.696  61.936  60.009  1.00  0.00           C
ATOM  10564  C33 POPE1 302     126.596  65.446  44.097  1.00  0.00           C
ATOM  10567  C34 POPE1 302     125.666  66.306  44.958  1.00  0.00           C
ATOM  10570  C35 POPE1 302     126.306  66.896  46.217  1.00  0.00           C
ATOM  10573  C36 POPE1 302     125.316  66.976  47.379  1.00  0.00           C
ATOM  10576  C37 POPE1 302     125.876  67.766  48.568  1.00  0.00           C
ATOM  10579  C38 POPE1 302     124.876  67.856  49.728  1.00  0.00           C
ATOM  10582  C39 POPE1 302     124.796  66.586  50.568  1.00  0.00           C
ATOM  10585 0C31 POPE1 302     123.706  66.676  51.628  1.00  0.00           C
ATOM  10588 1C31 POPE1 302     123.656  65.446  52.537  1.00  0.00           C
ATOM  10591 2C31 POPE1 302     122.456  65.446  53.488  1.00  0.00           C
ATOM  10594 3C31 POPE1 302     122.636  66.376  54.698  1.00  0.00           C
ATOM  10597 4C31 POPE1 302     121.336  66.506  55.498  1.00  0.00           C
ATOM  10600 5C31 POPE1 302     121.536  66.956  56.947  1.00  0.00           C
ATOM  10603 6C31 POPE1 302     120.266  66.746  57.778  1.00  0.00           C
ATOM  10607  NH3 POPE2 303      18.636   6.476  76.969  1.00  0.00           N
ATOM  10611  C12 POPE2 303      20.086   6.686  77.308  1.00  0.00           C
ATOM  10614  C11 POPE2 303      20.356   7.926  78.158  1.00  0.00           C
ATOM  10617  P   POPE2 303      22.466   8.796  79.508  1.00  0.00           P
ATOM  10618  O13 POPE2 303      21.596   9.966  79.779  1.00  0.00           O
ATOM  10619  O14 POPE2 303      22.746   7.826  80.597  1.00  0.00           O
ATOM  10620  O11 POPE2 303      23.826   9.246  78.838  1.00  0.00           O
ATOM  10621  O12 POPE2 303      21.776   8.016  78.339  1.00  0.00           O
ATOM  10622  C1  POPE2 303      24.216  10.606  78.648  1.00  0.00           C
ATOM  10625  C2  POPE2 303      24.246  10.986  77.148  1.00  0.00           C
ATOM  10627  O21 POPE2 303      24.126  12.406  77.128  1.00  0.00           O
ATOM  10628  C21 POPE2 303      24.966  13.186  76.458  1.00  0.00           C
ATOM  10629  O22 POPE2 303      25.266  14.316  76.829  1.00  0.00           O
ATOM  10630  C22 POPE2 303      25.456  12.626  75.118  1.00  0.00           C
ATOM  10633  C3  POPE2 303      23.076  10.316  76.379  1.00  0.00           C
ATOM  10636  O31 POPE2 303      23.006  10.806  75.018  1.00  0.00           O
ATOM  10637  C31 POPE2 303      21.806  10.616  74.488  1.00  0.00           C
ATOM  10638  O32 POPE2 303      20.916   9.926  74.968  1.00  0.00           O
ATOM  10639  C32 POPE2 303      21.696  11.366  73.168  1.00  0.00           C
ATOM  10642  C23 POPE2 303      26.386  13.616  74.378  1.00  0.00           C
ATOM  10645  C24 POPE2 303      26.926  13.026  73.058  1.00  0.00           C
ATOM  10648  C25 POPE2 303      27.986  13.896  72.368  1.00  0.00           C
ATOM  10651  C26 POPE2 303      28.516  13.236  71.077  1.00  0.00           C
ATOM  10654  C27 POPE2 303      29.736  13.956  70.488  1.00  0.00           C
ATOM  10657  C28 POPE2 303      30.506  13.096  69.458  1.00  0.00           C
ATOM  10660  C29 POPE2 303      31.706  13.776  68.848  1.00  0.00           C
ATOM  10662 0C21 POPE2 303      32.876  14.026  69.467  1.00  0.00           C
ATOM  10664 1C21 POPE2 303      33.206  13.706  70.909  1.00  0.00           C
ATOM  10667 2C21 POPE2 303      34.706  13.776  71.258  1.00  0.00           C
ATOM  10670 3C21 POPE2 303      35.516  12.546  70.818  1.00  0.00           C
ATOM  10673 4C21 POPE2 303      36.996  12.676  71.218  1.00  0.00           C
ATOM  10676 5C21 POPE2 303      37.706  11.346  71.518  1.00  0.00           C
ATOM  10679 6C21 POPE2 303      37.146  10.646  72.757  1.00  0.00           C
ATOM  10682 7C21 POPE2 303      38.086   9.596  73.339  1.00  0.00           C
ATOM  10685 8C21 POPE2 303      37.406   8.696  74.368  1.00  0.00           C
ATOM  10689  C33 POPE2 303      20.386  11.076  72.378  1.00  0.00           C
ATOM  10692  C34 POPE2 303      20.526  11.416  70.888  1.00  0.00           C
ATOM  10695  C35 POPE2 303      19.456  12.366  70.318  1.00  0.00           C
ATOM  10698  C36 POPE2 303      19.846  12.806  68.898  1.00  0.00           C
ATOM  10701  C37 POPE2 303      18.916  13.816  68.247  1.00  0.00           C
ATOM  10704  C38 POPE2 303      19.376  14.196  66.838  1.00  0.00           C
ATOM  10707  C39 POPE2 303      18.586  15.396  66.288  1.00  0.00           C
ATOM  10710 0C31 POPE2 303      18.896  15.696  64.817  1.00  0.00           C
ATOM  10713 1C31 POPE2 303      18.026  16.846  64.288  1.00  0.00           C
ATOM  10716 2C31 POPE2 303      18.386  17.316  62.878  1.00  0.00           C
ATOM  10719 3C31 POPE2 303      18.126  16.286  61.768  1.00  0.00           C
ATOM  10722 4C31 POPE2 303      16.636  16.046  61.488  1.00  0.00           C
ATOM  10725 5C31 POPE2 303      16.416  14.896  60.508  1.00  0.00           C
ATOM  10728 6C31 POPE2 303      14.946  14.686  60.138  1.00  0.00           C
ATOM  10732  NH3 POPE3 304      58.036  96.356  75.257  1.00  0.00           N
ATOM  10736  C12 POPE3 304      56.886  97.306  75.378  1.00  0.00           C
ATOM  10739  C11 POPE3 304      57.316  98.516  76.207  1.00  0.00           C
ATOM  10742  P   POPE3 304      56.416 100.846  76.927  1.00  0.00           P
ATOM  10743  O13 POPE3 304      55.666 100.826  78.208  1.00  0.00           O
ATOM  10744  O14 POPE3 304      57.836 101.256  76.938  1.00  0.00           O
ATOM  10745  O11 POPE3 304      55.626 101.726  75.898  1.00  0.00           O
ATOM  10746  O12 POPE3 304      56.236  99.426  76.247  1.00  0.00           O
ATOM  10747  C1  POPE3 304      56.106 101.916  74.558  1.00  0.00           C
ATOM  10750  C2  POPE3 304      55.566 100.866  73.538  1.00  0.00           C
ATOM  10752  O21 POPE3 304      55.666 101.486  72.238  1.00  0.00           O
ATOM  10753  C21 POPE3 304      55.706 100.686  71.178  1.00  0.00           C
ATOM  10754  O22 POPE3 304      55.746  99.476  71.188  1.00  0.00           O
ATOM  10755  C22 POPE3 304      55.846 101.596  69.938  1.00  0.00           C
ATOM  10758  C3  POPE3 304      54.096 100.476  73.918  1.00  0.00           C
ATOM  10761  O31 POPE3 304      53.286  99.916  72.858  1.00  0.00           O
ATOM  10762  C31 POPE3 304      53.346  98.596  72.668  1.00  0.00           C
ATOM  10763  O32 POPE3 304      54.016  97.816  73.327  1.00  0.00           O
ATOM  10764  C32 POPE3 304      52.386  98.226  71.527  1.00  0.00           C
ATOM  10767  C23 POPE3 304      55.136 101.136  68.637  1.00  0.00           C
ATOM  10770  C24 POPE3 304      55.686 101.956  67.457  1.00  0.00           C
ATOM  10773  C25 POPE3 304      55.286 101.456  66.058  1.00  0.00           C
ATOM  10776  C26 POPE3 304      53.806 101.636  65.698  1.00  0.00           C
ATOM  10779  C27 POPE3 304      53.616 102.366  64.357  1.00  0.00           C
ATOM  10782  C28 POPE3 304      52.146 102.366  63.899  1.00  0.00           C
ATOM  10785  C29 POPE3 304      51.976 103.096  62.588  1.00  0.00           C
ATOM  10787 0C21 POPE3 304      50.976 103.926  62.257  1.00  0.00           C
ATOM  10789 1C21 POPE3 304      49.776 104.266  63.107  1.00  0.00           C
ATOM  10792 2C21 POPE3 304      49.846 105.716  63.638  1.00  0.00           C
ATOM  10795 3C21 POPE3 304      48.846 105.956  64.778  1.00  0.00           C
ATOM  10798 4C21 POPE3 304      48.786 107.416  65.248  1.00  0.00           C
ATOM  10801 5C21 POPE3 304      47.726 107.646  66.338  1.00  0.00           C
ATOM  10804 6C21 POPE3 304      48.036 106.896  67.637  1.00  0.00           C
ATOM  10807 7C21 POPE3 304      46.956 107.046  68.707  1.00  0.00           C
ATOM  10810 8C21 POPE3 304      47.276 106.246  69.968  1.00  0.00           C
ATOM  10814  C33 POPE3 304      52.076  96.716  71.368  1.00  0.00           C
ATOM  10817  C34 POPE3 304      51.106  96.406  70.198  1.00  0.00           C
ATOM  10820  C35 POPE3 304      49.666  96.086  70.638  1.00  0.00           C
ATOM  10823  C36 POPE3 304      48.696  95.736  69.497  1.00  0.00           C
ATOM  10826  C37 POPE3 304      47.286  95.346  69.988  1.00  0.00           C
ATOM  10829  C38 POPE3 304      46.326  94.906  68.858  1.00  0.00           C
ATOM  10832  C39 POPE3 304      45.926  93.416  68.928  1.00  0.00           C
ATOM  10835 0C31 POPE3 304      44.936  93.096  70.068  1.00  0.00           C
ATOM  10838 1C31 POPE3 304      44.996  91.626  70.509  1.00  0.00           C
ATOM  10841 2C31 POPE3 304      44.036  91.286  71.658  1.00  0.00           C
ATOM  10844 3C31 POPE3 304      42.646  90.856  71.169  1.00  0.00           C
ATOM  10847 4C31 POPE3 304      41.646  90.526  72.299  1.00  0.00           C
ATOM  10850 5C31 POPE3 304      40.956  89.166  72.098  1.00  0.00           C
ATOM  10853 6C31 POPE3 304      40.066  88.716  73.258  1.00  0.00           C
ATOM  10857  NH3 POPE4 305      29.736  41.196  81.539  1.00  0.00           N
ATOM  10861  C12 POPE4 305      29.726  41.326  83.027  1.00  0.00           C
ATOM  10864  C11 POPE4 305      29.876  42.796  83.479  1.00  0.00           C
ATOM  10867  P   POPE4 305      31.176  44.056  81.567  1.00  0.00           P
ATOM  10868  O13 POPE4 305      29.896  43.816  80.858  1.00  0.00           O
ATOM  10869  O14 POPE4 305      31.626  45.446  81.688  1.00  0.00           O
ATOM  10870  O11 POPE4 305      32.296  43.136  80.967  1.00  0.00           O
ATOM  10871  O12 POPE4 305      31.076  43.416  82.998  1.00  0.00           O
ATOM  10872  C1  POPE4 305      33.076  43.536  79.827  1.00  0.00           C
ATOM  10875  C2  POPE4 305      32.586  42.826  78.529  1.00  0.00           C
ATOM  10877  O21 POPE4 305      33.616  42.806  77.528  1.00  0.00           O
ATOM  10878  C21 POPE4 305      33.816  43.916  76.808  1.00  0.00           C
ATOM  10879  O22 POPE4 305      33.436  45.036  77.089  1.00  0.00           O
ATOM  10880  C22 POPE4 305      34.366  43.486  75.458  1.00  0.00           C
ATOM  10883  C3  POPE4 305      31.206  43.346  77.998  1.00  0.00           C
ATOM  10886  O31 POPE4 305      30.166  42.356  78.149  1.00  0.00           O
ATOM  10887  C31 POPE4 305      30.056  41.536  77.098  1.00  0.00           C
ATOM  10888  O32 POPE4 305      30.866  41.436  76.198  1.00  0.00           O
ATOM  10889  C32 POPE4 305      28.686  40.866  77.107  1.00  0.00           C
ATOM  10892  C23 POPE4 305      33.226  43.426  74.418  1.00  0.00           C
ATOM  10895  C24 POPE4 305      33.506  42.486  73.247  1.00  0.00           C
ATOM  10898  C25 POPE4 305      34.856  42.746  72.548  1.00  0.00           C
ATOM  10901  C26 POPE4 305      34.846  42.176  71.137  1.00  0.00           C
ATOM  10904  C27 POPE4 305      36.246  42.066  70.518  1.00  0.00           C
ATOM  10907  C28 POPE4 305      36.196  42.166  68.978  1.00  0.00           C
ATOM  10910  C29 POPE4 305      37.156  41.236  68.278  1.00  0.00           C
ATOM  10912 0C21 POPE4 305      36.936  39.916  68.107  1.00  0.00           C
ATOM  10914 1C21 POPE4 305      35.756  39.146  68.637  1.00  0.00           C
ATOM  10917 2C21 POPE4 305      36.176  37.816  69.298  1.00  0.00           C
ATOM  10920 3C21 POPE4 305      36.496  36.726  68.268  1.00  0.00           C
ATOM  10923 4C21 POPE4 305      36.896  35.396  68.908  1.00  0.00           C
ATOM  10926 5C21 POPE4 305      37.336  34.346  67.878  1.00  0.00           C
ATOM  10929 6C21 POPE4 305      36.176  33.706  67.107  1.00  0.00           C
ATOM  10932 7C21 POPE4 305      36.656  32.806  65.967  1.00  0.00           C
ATOM  10935 8C21 POPE4 305      35.536  32.016  65.288  1.00  0.00           C
ATOM  10939  C33 POPE4 305      28.076  41.016  75.698  1.00  0.00           C
ATOM  10942  C34 POPE4 305      26.836  40.156  75.448  1.00  0.00           C
ATOM  10945  C35 POPE4 305      26.496  40.096  73.949  1.00  0.00           C
ATOM  10948  C36 POPE4 305      26.396  38.656  73.418  1.00  0.00           C
ATOM  10951  C37 POPE4 305      25.056  38.006  73.739  1.00  0.00           C
ATOM  10954  C38 POPE4 305      25.116  36.476  73.778  1.00  0.00           C
ATOM  10957  C39 POPE4 305      23.746  35.866  74.068  1.00  0.00           C
ATOM  10960 0C31 POPE4 305      23.786  34.336  74.068  1.00  0.00           C
ATOM  10963 1C31 POPE4 305      22.416  33.656  74.178  1.00  0.00           C
ATOM  10966 2C31 POPE4 305      22.586  32.126  74.147  1.00  0.00           C
ATOM  10969 3C31 POPE4 305      21.256  31.356  74.138  1.00  0.00           C
ATOM  10972 4C31 POPE4 305      20.886  30.856  72.738  1.00  0.00           C
ATOM  10975 5C31 POPE4 305      19.556  30.096  72.708  1.00  0.00           C
ATOM  10978 6C31 POPE4 305      19.256  29.446  71.358  1.00  0.00           C
ATOM  10982  NH3 POPE5 306      54.566  35.026  77.208  1.00  0.00           N
ATOM  10986  C12 POPE5 306      54.206  33.926  76.247  1.00  0.00           C
ATOM  10989  C11 POPE5 306      53.366  32.856  76.969  1.00  0.00           C
ATOM  10992  P   POPE5 306      51.416  31.306  76.228  1.00  0.00           P
ATOM  10993  O13 POPE5 306      50.526  31.946  75.238  1.00  0.00           O
ATOM  10994  O14 POPE5 306      51.046  31.516  77.629  1.00  0.00           O
ATOM  10995  O11 POPE5 306      51.516  29.766  75.988  1.00  0.00           O
ATOM  10996  O12 POPE5 306      52.896  31.866  76.029  1.00  0.00           O
ATOM  10997  C1  POPE5 306      51.026  29.116  74.817  1.00  0.00           C
ATOM  11000  C2  POPE5 306      52.176  29.026  73.798  1.00  0.00           C
ATOM  11002  O21 POPE5 306      51.896  28.086  72.738  1.00  0.00           O
ATOM  11003  C21 POPE5 306      51.506  28.686  71.638  1.00  0.00           C
ATOM  11004  O22 POPE5 306      50.996  29.796  71.558  1.00  0.00           O
ATOM  11005  C22 POPE5 306      52.006  27.886  70.428  1.00  0.00           C
ATOM  11008  C3  POPE5 306      53.486  28.566  74.497  1.00  0.00           C
ATOM  11011  O31 POPE5 306      54.586  28.326  73.599  1.00  0.00           O
ATOM  11012  C31 POPE5 306      55.106  29.436  73.107  1.00  0.00           C
ATOM  11013  O32 POPE5 306      54.636  30.556  73.247  1.00  0.00           O
ATOM  11014  C32 POPE5 306      56.436  29.196  72.419  1.00  0.00           C
ATOM  11017  C23 POPE5 306      51.736  28.606  69.088  1.00  0.00           C
ATOM  11020  C24 POPE5 306      52.496  28.016  67.888  1.00  0.00           C
ATOM  11023  C25 POPE5 306      51.706  28.146  66.568  1.00  0.00           C
ATOM  11026  C26 POPE5 306      52.546  28.536  65.338  1.00  0.00           C
ATOM  11029  C27 POPE5 306      53.706  27.566  65.058  1.00  0.00           C
ATOM  11032  C28 POPE5 306      54.446  27.926  63.759  1.00  0.00           C
ATOM  11035  C29 POPE5 306      55.736  27.156  63.638  1.00  0.00           C
ATOM  11037 0C21 POPE5 306      56.926  27.646  63.237  1.00  0.00           C
ATOM  11039 1C21 POPE5 306      57.236  29.046  62.778  1.00  0.00           C
ATOM  11042 2C21 POPE5 306      57.696  29.036  61.308  1.00  0.00           C
ATOM  11045 3C21 POPE5 306      58.436  30.316  60.898  1.00  0.00           C
ATOM  11048 4C21 POPE5 306      59.236  30.146  59.588  1.00  0.00           C
ATOM  11051 5C21 POPE5 306      58.366  29.716  58.398  1.00  0.00           C
ATOM  11054 6C21 POPE5 306      57.286  30.746  58.068  1.00  0.00           C
ATOM  11057 7C21 POPE5 306      56.726  30.606  56.647  1.00  0.00           C
ATOM  11060 8C21 POPE5 306      56.046  31.886  56.168  1.00  0.00           C
ATOM  11064  C33 POPE5 306      56.326  28.636  70.988  1.00  0.00           C
ATOM  11067  C34 POPE5 306      56.876  27.216  70.878  1.00  0.00           C
ATOM  11070  C35 POPE5 306      57.136  26.766  69.427  1.00  0.00           C
ATOM  11073  C36 POPE5 306      58.356  27.476  68.818  1.00  0.00           C
ATOM  11076  C37 POPE5 306      58.686  27.116  67.357  1.00  0.00           C
ATOM  11079  C38 POPE5 306      59.826  27.996  66.818  1.00  0.00           C
ATOM  11082  C39 POPE5 306      60.346  27.606  65.428  1.00  0.00           C
ATOM  11085 0C31 POPE5 306      61.396  28.606  64.908  1.00  0.00           C
ATOM  11088 1C31 POPE5 306      62.116  28.176  63.618  1.00  0.00           C
ATOM  11091 2C31 POPE5 306      61.226  28.176  62.368  1.00  0.00           C
ATOM  11094 3C31 POPE5 306      60.866  26.766  61.868  1.00  0.00           C
ATOM  11097 4C31 POPE5 306      62.006  26.076  61.088  1.00  0.00           C
ATOM  11100 5C31 POPE5 306      61.596  24.696  60.568  1.00  0.00           C
ATOM  11103 6C31 POPE5 306      62.466  24.196  59.408  1.00  0.00           C
ATOM  11107  NH3 POPE6 307      78.116  44.756  35.848  1.00  0.00           N
ATOM  11111  C12 POPE6 307      77.166  43.946  35.018  1.00  0.00           C
ATOM  11114  C11 POPE6 307      76.596  44.776  33.847  1.00  0.00           C
ATOM  11117  P   POPE6 307      74.026  44.396  34.038  1.00  0.00           P
ATOM  11118  O13 POPE6 307      74.046  45.576  34.948  1.00  0.00           O
ATOM  11119  O14 POPE6 307      72.896  44.286  33.088  1.00  0.00           O
ATOM  11120  O11 POPE6 307      73.926  43.106  34.938  1.00  0.00           O
ATOM  11121  O12 POPE6 307      75.426  44.156  33.318  1.00  0.00           O
ATOM  11122  C1  POPE6 307      72.956  43.106  35.998  1.00  0.00           C
ATOM  11125  C2  POPE6 307      73.246  41.926  36.948  1.00  0.00           C
ATOM  11127  O21 POPE6 307      72.606  42.136  38.218  1.00  0.00           O
ATOM  11128  C21 POPE6 307      73.256  42.876  39.088  1.00  0.00           C
ATOM  11129  O22 POPE6 307      74.106  43.716  38.838  1.00  0.00           O
ATOM  11130  C22 POPE6 307      72.746  42.566  40.478  1.00  0.00           C
ATOM  11133  C3  POPE6 307      74.776  41.606  37.018  1.00  0.00           C
ATOM  11136  O31 POPE6 307      75.016  40.506  37.908  1.00  0.00           O
ATOM  11137  C31 POPE6 307      76.296  40.116  37.897  1.00  0.00           C
ATOM  11138  O32 POPE6 307      77.176  40.656  37.258  1.00  0.00           O
ATOM  11139  C32 POPE6 307      76.426  38.846  38.757  1.00  0.00           C
ATOM  11142  C23 POPE6 307      73.296  43.536  41.538  1.00  0.00           C
ATOM  11145  C24 POPE6 307      72.726  43.206  42.917  1.00  0.00           C
ATOM  11148  C25 POPE6 307      72.946  44.326  43.938  1.00  0.00           C
ATOM  11151  C26 POPE6 307      72.606  43.906  45.368  1.00  0.00           C
ATOM  11154  C27 POPE6 307      71.176  43.356  45.528  1.00  0.00           C
ATOM  11157  C28 POPE6 307      70.806  43.056  46.988  1.00  0.00           C
ATOM  11160  C29 POPE6 307      71.426  41.776  47.498  1.00  0.00           C
ATOM  11162 0C21 POPE6 307      70.796  40.826  48.208  1.00  0.00           C
ATOM  11164 1C21 POPE6 307      69.366  40.876  48.688  1.00  0.00           C
ATOM  11167 2C21 POPE6 307      69.176  40.206  50.058  1.00  0.00           C
ATOM  11170 3C21 POPE6 307      67.716  40.256  50.539  1.00  0.00           C
ATOM  11173 4C21 POPE6 307      67.456  39.446  51.818  1.00  0.00           C
ATOM  11176 5C21 POPE6 307      67.466  37.926  51.588  1.00  0.00           C
ATOM  11179 6C21 POPE6 307      67.446  37.126  52.888  1.00  0.00           C
ATOM  11182 7C21 POPE6 307      67.096  35.646  52.658  1.00  0.00           C
ATOM  11185 8C21 POPE6 307      67.326  34.766  53.888  1.00  0.00           C
ATOM  11189  C33 POPE6 307      75.336  38.776  39.848  1.00  0.00           C
ATOM  11192  C34 POPE6 307      75.506  37.636  40.848  1.00  0.00           C
ATOM  11195  C35 POPE6 307      74.426  37.656  41.947  1.00  0.00           C
ATOM  11198  C36 POPE6 307      74.506  38.856  42.908  1.00  0.00           C
ATOM  11201  C37 POPE6 307      75.576  38.676  43.988  1.00  0.00           C
ATOM  11204  C38 POPE6 307      75.806  39.956  44.798  1.00  0.00           C
ATOM  11207  C39 POPE6 307      76.926  39.816  45.838  1.00  0.00           C
ATOM  11210 0C31 POPE6 307      77.356  41.186  46.378  1.00  0.00           C
ATOM  11213 1C31 POPE6 307      78.406  41.106  47.488  1.00  0.00           C
ATOM  11216 2C31 POPE6 307      78.806  42.516  47.948  1.00  0.00           C
ATOM  11219 3C31 POPE6 307      79.726  42.516  49.178  1.00  0.00           C
ATOM  11222 4C31 POPE6 307      81.196  42.276  48.848  1.00  0.00           C
ATOM  11225 5C31 POPE6 307      82.066  42.326  50.107  1.00  0.00           C
ATOM  11228 6C31 POPE6 307      83.556  42.086  49.858  1.00  0.00           C
ATOM  11232  NH3 POPE7 308     127.966  57.776  79.827  1.00  0.00           N
ATOM  11236  C12 POPE7 308     128.166  59.196  80.289  1.00  0.00           C
ATOM  11239  C11 POPE7 308     127.006  60.136  79.908  1.00  0.00           C
ATOM  11242  P   POPE7 308     124.886  61.246  80.948  1.00  0.00           P
ATOM  11243  O13 POPE7 308     123.496  60.726  80.928  1.00  0.00           O
ATOM  11244  O14 POPE7 308     125.296  62.086  82.089  1.00  0.00           O
ATOM  11245  O11 POPE7 308     125.086  62.066  79.598  1.00  0.00           O
ATOM  11246  O12 POPE7 308     125.876  59.996  80.788  1.00  0.00           O
ATOM  11247  C1  POPE7 308     124.116  63.106  79.357  1.00  0.00           C
ATOM  11250  C2  POPE7 308     123.946  63.376  77.848  1.00  0.00           C
ATOM  11252  O21 POPE7 308     125.116  64.096  77.419  1.00  0.00           O
ATOM  11253  C21 POPE7 308     125.396  64.056  76.128  1.00  0.00           C
ATOM  11254  O22 POPE7 308     124.936  63.276  75.318  1.00  0.00           O
ATOM  11255  C22 POPE7 308     126.256  65.306  75.839  1.00  0.00           C
ATOM  11258  C3  POPE7 308     122.666  64.226  77.598  1.00  0.00           C
ATOM  11261  O31 POPE7 308     122.096  64.016  76.298  1.00  0.00           O
ATOM  11262  C31 POPE7 308     122.396  64.916  75.358  1.00  0.00           C
ATOM  11263  O32 POPE7 308     123.116  65.886  75.509  1.00  0.00           O
ATOM  11264  C32 POPE7 308     121.746  64.456  74.048  1.00  0.00           C
ATOM  11267  C23 POPE7 308     127.266  65.206  74.677  1.00  0.00           C
ATOM  11270  C24 POPE7 308     127.146  66.376  73.698  1.00  0.00           C
ATOM  11273  C25 POPE7 308     125.956  66.196  72.748  1.00  0.00           C
ATOM  11276  C26 POPE7 308     126.406  65.626  71.387  1.00  0.00           C
ATOM  11279  C27 POPE7 308     125.226  65.506  70.428  1.00  0.00           C
ATOM  11282  C28 POPE7 308     125.596  64.946  69.048  1.00  0.00           C
ATOM  11285  C29 POPE7 308     124.326  64.676  68.287  1.00  0.00           C
ATOM  11287 0C21 POPE7 308     124.026  65.016  67.028  1.00  0.00           C
ATOM  11289 1C21 POPE7 308     124.896  65.696  65.997  1.00  0.00           C
ATOM  11292 2C21 POPE7 308     124.906  64.946  64.648  1.00  0.00           C
ATOM  11295 3C21 POPE7 308     123.536  64.916  63.938  1.00  0.00           C
ATOM  11298 4C21 POPE7 308     123.496  63.956  62.748  1.00  0.00           C
ATOM  11301 5C21 POPE7 308     122.096  63.856  62.148  1.00  0.00           C
ATOM  11304 6C21 POPE7 308     122.076  63.166  60.778  1.00  0.00           C
ATOM  11307 7C21 POPE7 308     120.666  63.096  60.178  1.00  0.00           C
ATOM  11310 8C21 POPE7 308     120.646  62.676  58.708  1.00  0.00           C
ATOM  11314  C33 POPE7 308     121.946  65.456  72.888  1.00  0.00           C
ATOM  11317  C34 POPE7 308     121.126  65.066  71.647  1.00  0.00           C
ATOM  11320  C35 POPE7 308     120.716  66.266  70.789  1.00  0.00           C
ATOM  11323  C36 POPE7 308     121.566  66.486  69.528  1.00  0.00           C
ATOM  11326  C37 POPE7 308     121.306  67.856  68.898  1.00  0.00           C
ATOM  11329  C38 POPE7 308     122.026  68.066  67.558  1.00  0.00           C
ATOM  11332  C39 POPE7 308     122.096  69.546  67.138  1.00  0.00           C
ATOM  11335 0C31 POPE7 308     120.736  70.256  67.107  1.00  0.00           C
ATOM  11338 1C31 POPE7 308     120.816  71.696  66.548  1.00  0.00           C
ATOM  11341 2C31 POPE7 308     119.456  72.416  66.598  1.00  0.00           C
ATOM  11344 3C31 POPE7 308     119.406  73.716  65.787  1.00  0.00           C
ATOM  11347 4C31 POPE7 308     119.476  73.506  64.268  1.00  0.00           C
ATOM  11350 5C31 POPE7 308     119.396  74.826  63.488  1.00  0.00           C
ATOM  11353 6C31 POPE7 308     119.466  74.636  61.968  1.00  0.00           C
ATOM  11357  NH3 POPE8 309     123.086  82.356  35.558  1.00  0.00           N
ATOM  11361  C12 POPE8 309     121.826  82.216  34.758  1.00  0.00           C
ATOM  11364  C11 POPE8 309     121.706  80.786  34.217  1.00  0.00           C
ATOM  11367  P   POPE8 309     122.776  78.966  35.808  1.00  0.00           P
ATOM  11368  O13 POPE8 309     123.286  78.236  34.618  1.00  0.00           O
ATOM  11369  O14 POPE8 309     123.696  79.916  36.468  1.00  0.00           O
ATOM  11370  O11 POPE8 309     122.096  78.026  36.857  1.00  0.00           O
ATOM  11371  O12 POPE8 309     121.576  79.836  35.278  1.00  0.00           O
ATOM  11372  C1  POPE8 309     120.846  78.216  37.538  1.00  0.00           C
ATOM  11375  C2  POPE8 309     120.926  79.206  38.738  1.00  0.00           C
ATOM  11377  O21 POPE8 309     119.956  78.846  39.758  1.00  0.00           O
ATOM  11378  C21 POPE8 309     120.466  78.606  40.978  1.00  0.00           C
ATOM  11379  O22 POPE8 309     121.616  78.326  41.238  1.00  0.00           O
ATOM  11380  C22 POPE8 309     119.376  78.836  42.008  1.00  0.00           C
ATOM  11383  C3  POPE8 309     120.676  80.686  38.278  1.00  0.00           C
ATOM  11386  O31 POPE8 309     119.516  81.346  38.847  1.00  0.00           O
ATOM  11387  C31 POPE8 309     119.726  81.836  40.068  1.00  0.00           C
ATOM  11388  O32 POPE8 309     120.776  81.726  40.677  1.00  0.00           O
ATOM  11389  C32 POPE8 309     118.496  82.546  40.618  1.00  0.00           C
ATOM  11392  C23 POPE8 309     119.866  78.666  43.468  1.00  0.00           C
ATOM  11395  C24 POPE8 309     118.726  79.016  44.438  1.00  0.00           C
ATOM  11398  C25 POPE8 309     118.976  78.586  45.887  1.00  0.00           C
ATOM  11401  C26 POPE8 309     117.706  78.766  46.717  1.00  0.00           C
ATOM  11404  C27 POPE8 309     117.876  78.396  48.197  1.00  0.00           C
ATOM  11407  C28 POPE8 309     116.866  79.136  49.108  1.00  0.00           C
ATOM  11410  C29 POPE8 309     115.446  78.866  48.699  1.00  0.00           C
ATOM  11412 0C21 POPE8 309     114.636  77.936  49.228  1.00  0.00           C
ATOM  11414 1C21 POPE8 309     114.956  76.956  50.327  1.00  0.00           C
ATOM  11417 2C21 POPE8 309     114.166  77.276  51.608  1.00  0.00           C
ATOM  11420 3C21 POPE8 309     114.296  76.176  52.668  1.00  0.00           C
ATOM  11423 4C21 POPE8 309     113.256  76.306  53.787  1.00  0.00           C
ATOM  11426 5C21 POPE8 309     113.556  77.416  54.808  1.00  0.00           C
ATOM  11429 6C21 POPE8 309     114.536  76.976  55.908  1.00  0.00           C
ATOM  11432 7C21 POPE8 309     114.646  77.986  57.058  1.00  0.00           C
ATOM  11435 8C21 POPE8 309     115.306  77.386  58.308  1.00  0.00           C
ATOM  11439  C33 POPE8 309     118.826  83.526  41.789  1.00  0.00           C
ATOM  11442  C34 POPE8 309     117.726  83.566  42.858  1.00  0.00           C
ATOM  11445  C35 POPE8 309     117.826  84.696  43.898  1.00  0.00           C
ATOM  11448  C36 POPE8 309     119.006  84.586  44.888  1.00  0.00           C
ATOM  11451  C37 POPE8 309     118.626  84.866  46.357  1.00  0.00           C
ATOM  11454  C38 POPE8 309     117.896  83.706  47.067  1.00  0.00           C
ATOM  11457  C39 POPE8 309     118.746  82.456  47.318  1.00  0.00           C
ATOM  11460 0C31 POPE8 309     119.716  82.566  48.498  1.00  0.00           C
ATOM  11463 1C31 POPE8 309     120.586  81.306  48.629  1.00  0.00           C
ATOM  11466 2C31 POPE8 309     121.706  81.406  49.668  1.00  0.00           C
ATOM  11469 3C31 POPE8 309     121.256  81.336  51.129  1.00  0.00           C
ATOM  11472 4C31 POPE8 309     122.446  81.556  52.088  1.00  0.00           C
ATOM  11475 5C31 POPE8 309     122.086  81.346  53.558  1.00  0.00           C
ATOM  11478 6C31 POPE8 309     123.226  81.756  54.497  1.00  0.00           C
ATOM  11482  NH3 POPE9 310      61.666  26.376  78.068  1.00  0.00           N
ATOM  11486  C12 POPE9 310      61.266  27.676  78.718  1.00  0.00           C
ATOM  11489  C11 POPE9 310      60.306  28.466  77.818  1.00  0.00           C
ATOM  11492  P   POPE9 310      57.996  27.226  77.967  1.00  0.00           P
ATOM  11493  O13 POPE9 310      58.116  25.886  78.567  1.00  0.00           O
ATOM  11494  O14 POPE9 310      57.616  28.316  78.868  1.00  0.00           O
ATOM  11495  O11 POPE9 310      57.006  27.176  76.748  1.00  0.00           O
ATOM  11496  O12 POPE9 310      59.326  27.616  77.238  1.00  0.00           O
ATOM  11497  C1  POPE9 310      57.426  26.516  75.548  1.00  0.00           C
ATOM  11500  C2  POPE9 310      56.626  25.216  75.308  1.00  0.00           C
ATOM  11502  O21 POPE9 310      56.876  24.746  73.968  1.00  0.00           O
ATOM  11503  C21 POPE9 310      58.066  24.186  73.778  1.00  0.00           C
ATOM  11504  O22 POPE9 310      58.996  24.186  74.568  1.00  0.00           O
ATOM  11505  C22 POPE9 310      58.126  23.576  72.368  1.00  0.00           C
ATOM  11508  C3  POPE9 310      55.126  25.546  75.537  1.00  0.00           C
ATOM  11511  O31 POPE9 310      54.246  25.026  74.519  1.00  0.00           O
ATOM  11512  C31 POPE9 310      52.966  25.046  74.868  1.00  0.00           C
ATOM  11513  O32 POPE9 310      52.536  25.446  75.948  1.00  0.00           O
ATOM  11514  C32 POPE9 310      52.056  24.546  73.747  1.00  0.00           C
ATOM  11517  C23 POPE9 310      56.766  22.996  71.888  1.00  0.00           C
ATOM  11520  C24 POPE9 310      56.796  22.296  70.518  1.00  0.00           C
ATOM  11523  C25 POPE9 310      57.766  21.116  70.458  1.00  0.00           C
ATOM  11526  C26 POPE9 310      57.466  20.066  69.368  1.00  0.00           C
ATOM  11529  C27 POPE9 310      58.536  18.956  69.388  1.00  0.00           C
ATOM  11532  C28 POPE9 310      58.486  17.936  68.228  1.00  0.00           C
ATOM  11535  C29 POPE9 310      57.426  16.876  68.378  1.00  0.00           C
ATOM  11537 0C21 POPE9 310      56.826  16.196  67.387  1.00  0.00           C
ATOM  11539 1C21 POPE9 310      57.136  16.316  65.918  1.00  0.00           C
ATOM  11542 2C21 POPE9 310      56.426  17.496  65.228  1.00  0.00           C
ATOM  11545 3C21 POPE9 310      56.846  17.636  63.759  1.00  0.00           C
ATOM  11548 4C21 POPE9 310      56.456  18.986  63.148  1.00  0.00           C
ATOM  11551 5C21 POPE9 310      55.046  19.056  62.528  1.00  0.00           C
ATOM  11554 6C21 POPE9 310      54.886  18.216  61.248  1.00  0.00           C
ATOM  11557 7C21 POPE9 310      53.846  18.786  60.278  1.00  0.00           C
ATOM  11560 8C21 POPE9 310      53.766  18.026  58.948  1.00  0.00           C
ATOM  11564  C33 POPE9 310      52.816  23.986  72.528  1.00  0.00           C
ATOM  11567  C34 POPE9 310      51.976  23.006  71.708  1.00  0.00           C
ATOM  11570  C35 POPE9 310      52.716  22.476  70.478  1.00  0.00           C
ATOM  11573  C36 POPE9 310      53.036  23.596  69.478  1.00  0.00           C
ATOM  11576  C37 POPE9 310      53.626  23.076  68.168  1.00  0.00           C
ATOM  11579  C38 POPE9 310      53.776  24.176  67.107  1.00  0.00           C
ATOM  11582  C39 POPE9 310      53.916  23.596  65.688  1.00  0.00           C
ATOM  11585 0C31 POPE9 310      55.066  22.596  65.507  1.00  0.00           C
ATOM  11588 1C31 POPE9 310      56.456  23.176  65.798  1.00  0.00           C
ATOM  11591 2C31 POPE9 310      57.566  22.236  65.318  1.00  0.00           C
ATOM  11594 3C31 POPE9 310      58.976  22.766  65.628  1.00  0.00           C
ATOM  11597 4C31 POPE9 310      60.056  21.916  64.957  1.00  0.00           C
ATOM  11600 5C31 POPE9 310      61.486  22.416  65.218  1.00  0.00           C
ATOM  11603 6C31 POPE9 310      62.546  21.526  64.558  1.00  0.00           C
ATOM  11607  NH3 POPE  311      86.386  -2.056  79.118  1.00  0.00           N
ATOM  11611  C12 POPE  311      85.006  -1.826  79.648  1.00  0.00           C
ATOM  11614  C11 POPE  311      84.986  -0.564  80.527  1.00  0.00           C
ATOM  11617  P   POPE  311      86.286   1.356  79.228  1.00  0.00           P
ATOM  11618  O13 POPE  311      86.296   2.736  79.729  1.00  0.00           O
ATOM  11619  O14 POPE  311      87.446   0.466  79.469  1.00  0.00           O
ATOM  11620  O11 POPE  311      86.026   1.406  77.668  1.00  0.00           O
ATOM  11621  O12 POPE  311      84.986   0.626  79.738  1.00  0.00           O
ATOM  11622  C1  POPE  311      84.986   2.276  77.177  1.00  0.00           C
ATOM  11625  C2  POPE  311      84.546   1.856  75.747  1.00  0.00           C
ATOM  11627  O21 POPE  311      83.676   2.846  75.178  1.00  0.00           O
ATOM  11628  C21 POPE  311      84.196   4.036  74.908  1.00  0.00           C
ATOM  11629  O22 POPE  311      83.886   5.066  75.488  1.00  0.00           O
ATOM  11630  C22 POPE  311      85.056   3.956  73.658  1.00  0.00           C
ATOM  11633  C3  POPE  311      83.776   0.526  75.769  1.00  0.00           C
ATOM  11636  O31 POPE  311      83.746  -0.114  74.458  1.00  0.00           O
ATOM  11637  C31 POPE  311      82.766  -1.014  74.378  1.00  0.00           C
ATOM  11638  O32 POPE  311      82.006  -1.294  75.277  1.00  0.00           O
ATOM  11639  C32 POPE  311      82.686  -1.714  73.018  1.00  0.00           C
ATOM  11642  C23 POPE  311      86.296   4.866  73.637  1.00  0.00           C
ATOM  11645  C24 POPE  311      86.966   4.746  72.257  1.00  0.00           C
ATOM  11648  C25 POPE  311      88.206   5.636  72.128  1.00  0.00           C
ATOM  11651  C26 POPE  311      88.746   5.666  70.698  1.00  0.00           C
ATOM  11654  C27 POPE  311      89.416   7.006  70.388  1.00  0.00           C
ATOM  11657  C28 POPE  311      90.026   7.016  68.988  1.00  0.00           C
ATOM  11660  C29 POPE  311      90.586   8.366  68.618  1.00  0.00           C
ATOM  11662 0C21 POPE  311      89.896   9.356  68.038  1.00  0.00           C
ATOM  11664 1C21 POPE  311      88.426   9.336  67.688  1.00  0.00           C
ATOM  11667 2C21 POPE  311      88.196   8.816  66.247  1.00  0.00           C
ATOM  11670 3C21 POPE  311      89.026   9.576  65.208  1.00  0.00           C
ATOM  11673 4C21 POPE  311      88.616   9.266  63.759  1.00  0.00           C
ATOM  11676 5C21 POPE  311      88.906   7.846  63.288  1.00  0.00           C
ATOM  11679 6C21 POPE  311      88.876   7.766  61.748  1.00  0.00           C
ATOM  11682 7C21 POPE  311      88.846   6.336  61.199  1.00  0.00           C
ATOM  11685 8C21 POPE  311      88.946   6.286  59.678  1.00  0.00           C
ATOM  11689  C33 POPE  311      83.656  -1.364  71.848  1.00  0.00           C
ATOM  11692  C34 POPE  311      83.526  -2.486  70.798  1.00  0.00           C
ATOM  11695  C35 POPE  311      83.936  -2.146  69.357  1.00  0.00           C
ATOM  11698  C36 POPE  311      85.446  -1.976  69.147  1.00  0.00           C
ATOM  11701  C37 POPE  311      85.816  -1.896  67.658  1.00  0.00           C
ATOM  11704  C38 POPE  311      85.976  -3.266  66.978  1.00  0.00           C
ATOM  11707  C39 POPE  311      86.416  -3.156  65.507  1.00  0.00           C
ATOM  11710 0C31 POPE  311      85.256  -2.926  64.528  1.00  0.00           C
ATOM  11713 1C31 POPE  311      85.716  -2.326  63.198  1.00  0.00           C
ATOM  11716 2C31 POPE  311      84.596  -2.296  62.148  1.00  0.00           C
ATOM  11719 3C31 POPE  311      84.796  -1.194  61.098  1.00  0.00           C
ATOM  11722 4C31 POPE  311      83.606  -1.114  60.118  1.00  0.00           C
ATOM  11725 5C31 POPE  311      83.716   0.076  59.147  1.00  0.00           C
ATOM  11728 6C31 POPE  311      83.326   1.416  59.757  1.00  0.00           C
ATOM  11732  NH3 POPE  312      50.566  49.916  39.238  1.00  0.00           N
ATOM  11736  C12 POPE  312      51.956  49.976  39.808  1.00  0.00           C
ATOM  11739  C11 POPE  312      52.996  49.356  38.878  1.00  0.00           C
ATOM  11742  P   POPE  312      55.126  50.556  37.967  1.00  0.00           P
ATOM  11743  O13 POPE  312      55.056  49.656  36.818  1.00  0.00           O
ATOM  11744  O14 POPE  312      54.756  51.956  37.678  1.00  0.00           O
ATOM  11745  O11 POPE  312      56.596  50.516  38.538  1.00  0.00           O
ATOM  11746  O12 POPE  312      54.256  49.986  39.138  1.00  0.00           O
ATOM  11747  C1  POPE  312      57.246  49.256  38.757  1.00  0.00           C
ATOM  11750  C2  POPE  312      57.286  48.896  40.268  1.00  0.00           C
ATOM  11752  O21 POPE  312      58.606  48.446  40.588  1.00  0.00           O
ATOM  11753  C21 POPE  312      59.416  49.366  41.068  1.00  0.00           C
ATOM  11754  O22 POPE  312      59.196  50.566  41.108  1.00  0.00           O
ATOM  11755  C22 POPE  312      60.656  48.696  41.647  1.00  0.00           C
ATOM  11758  C3  POPE  312      56.306  47.776  40.668  1.00  0.00           C
ATOM  11761  O31 POPE  312      56.556  47.346  42.018  1.00  0.00           O
ATOM  11762  C31 POPE  312      55.866  47.946  42.967  1.00  0.00           C
ATOM  11763  O32 POPE  312      54.946  48.726  42.788  1.00  0.00           O
ATOM  11764  C32 POPE  312      56.296  47.396  44.328  1.00  0.00           C
ATOM  11767  C23 POPE  312      60.336  47.436  42.488  1.00  0.00           C
ATOM  11770  C24 POPE  312      61.276  47.266  43.688  1.00  0.00           C
ATOM  11773  C25 POPE  312      60.836  48.136  44.868  1.00  0.00           C
ATOM  11776  C26 POPE  312      61.586  47.866  46.178  1.00  0.00           C
ATOM  11779  C27 POPE  312      60.826  48.456  47.368  1.00  0.00           C
ATOM  11782  C28 POPE  312      61.686  48.586  48.638  1.00  0.00           C
ATOM  11785  C29 POPE  312      60.896  49.246  49.738  1.00  0.00           C
ATOM  11787 0C21 POPE  312      60.806  48.846  51.027  1.00  0.00           C
ATOM  11789 1C21 POPE  312      61.566  47.706  51.658  1.00  0.00           C
ATOM  11792 2C21 POPE  312      62.246  48.126  52.978  1.00  0.00           C
ATOM  11795 3C21 POPE  312      61.276  48.276  54.158  1.00  0.00           C
ATOM  11798 4C21 POPE  312      61.966  48.726  55.458  1.00  0.00           C
ATOM  11801 5C21 POPE  312      62.986  47.716  55.998  1.00  0.00           C
ATOM  11804 6C21 POPE  312      63.546  48.106  57.379  1.00  0.00           C
ATOM  11807 7C21 POPE  312      64.536  47.066  57.917  1.00  0.00           C
ATOM  11810 8C21 POPE  312      64.876  47.276  59.398  1.00  0.00           C
ATOM  11814  C33 POPE  312      56.826  48.476  45.308  1.00  0.00           C
ATOM  11817  C34 POPE  312      57.126  47.906  46.698  1.00  0.00           C
ATOM  11820  C35 POPE  312      55.876  47.526  47.478  1.00  0.00           C
ATOM  11823  C36 POPE  312      56.196  47.146  48.918  1.00  0.00           C
ATOM  11826  C37 POPE  312      54.966  46.696  49.707  1.00  0.00           C
ATOM  11829  C38 POPE  312      55.326  45.726  50.838  1.00  0.00           C
ATOM  11832  C39 POPE  312      56.376  46.266  51.818  1.00  0.00           C
ATOM  11835 0C31 POPE  312      56.746  45.246  52.888  1.00  0.00           C
ATOM  11838 1C31 POPE  312      58.026  45.606  53.647  1.00  0.00           C
ATOM  11841 2C31 POPE  312      58.136  44.946  55.028  1.00  0.00           C
ATOM  11844 3C31 POPE  312      57.986  43.416  55.028  1.00  0.00           C
ATOM  11847 4C31 POPE  312      58.276  42.836  56.418  1.00  0.00           C
ATOM  11850 5C31 POPE  312      57.836  41.376  56.568  1.00  0.00           C
ATOM  11853 6C31 POPE  312      58.216  40.786  57.928  1.00  0.00           C
ATOM  11857  NH3 POPE  313      73.656 116.626  35.757  1.00  0.00           N
ATOM  11861  C12 POPE  313      74.286 116.566  34.398  1.00  0.00           C
ATOM  11864  C11 POPE  313      74.296 117.916  33.658  1.00  0.00           C
ATOM  11867  P   POPE  313      76.666 118.726  32.888  1.00  0.00           P
ATOM  11868  O13 POPE  313      77.816 117.946  32.368  1.00  0.00           O
ATOM  11869  O14 POPE  313      76.456 120.066  32.308  1.00  0.00           O
ATOM  11870  O11 POPE  313      76.856 118.756  34.468  1.00  0.00           O
[truncated: 1,793,312 more chars]
