# Supplementary material for: Characterizing Membrane Association and Periplasmic Transfer of Bacterial Lipoproteins through Molecular Dynamics Simulations
Source: Structure. 2020 Apr 7;28(4):475–487.e3. doi: 10.1016/j.str.2020.01.012 (PMC7139219; doi:10.1016/j.str.2020.01.012)
Supplement: Data S3. Final Coordinates from Simulations (M–X), Related to Figure 3 [file mmc5.zip › M-X/NLPA-2-atomistic.pdb]

TITLE     Protein
REMARK    THIS IS A SIMULATION BOX
CRYST1  129.193  129.193  138.197  90.00  90.00  90.00 P 1           1
MODEL        1
ATOM      1  N   CYSTA   1      83.881  49.547  66.589  1.00  0.00           N
ATOM      3  CA  CYSTA   1      84.851  50.515  66.058  1.00  0.00           C
ATOM      5  C   CYSTA   1      86.191  50.396  66.739  1.00  0.00           C
ATOM      6  O   CYSTA   1      87.212  50.885  66.279  1.00  0.00           O
ATOM      7  CB  CYSTA   1      84.292  51.995  65.909  1.00  0.00           C
ATOM     10  SG  CYSTA   1      85.421  53.455  66.098  1.00  0.00           S
ATOM     11  C1  CYSTA   1      84.162  54.785  66.139  1.00  0.00           C
ATOM     14  CA1 CYSTA   1      83.832  48.215  66.309  1.00  0.00           C
ATOM     15  OA1 CYSTA   1      83.061  47.507  66.938  1.00  0.00           O
ATOM     16  CA2 CYSTA   1      84.691  47.545  65.258  1.00  0.00           C
ATOM     19  C11 CYSTA   1      84.501  56.155  65.458  1.00  0.00           C
ATOM     21  O11 CYSTA   1      84.481  55.996  64.029  1.00  0.00           O
ATOM     22  CX1 CYSTA   1      85.622  56.045  63.368  1.00  0.00           C
ATOM     23  OX1 CYSTA   1      86.682  55.536  63.680  1.00  0.00           O
ATOM     24  CX2 CYSTA   1      85.471  57.095  62.258  1.00  0.00           C
ATOM     27  C12 CYSTA   1      85.712  56.986  66.039  1.00  0.00           C
ATOM     30  O12 CYSTA   1      86.092  58.065  65.139  1.00  0.00           O
ATOM     31  CD1 CYSTA   1      86.811  59.076  65.568  1.00  0.00           C
ATOM     32  OD1 CYSTA   1      87.091  59.315  66.739  1.00  0.00           O
ATOM     33  CD2 CYSTA   1      87.432  59.785  64.359  1.00  0.00           C
ATOM     36  CA3 CYSTA   1      85.981  46.955  65.879  1.00  0.00           C
ATOM     39  CA4 CYSTA   1      87.062  46.506  64.879  1.00  0.00           C
ATOM     42  CA5 CYSTA   1      88.192  47.545  64.738  1.00  0.00           C
ATOM     45  CA6 CYSTA   1      87.912  48.556  63.629  1.00  0.00           C
ATOM     48  CA7 CYSTA   1      88.411  47.986  62.308  1.00  0.00           C
ATOM     51  CA8 CYSTA   1      87.851  48.655  61.049  1.00  0.00           C
ATOM     54  CA9 CYSTA   1      88.752  48.265  59.879  1.00  0.00           C
ATOM     57 0CA1 CYSTA   1      88.061  48.306  58.519  1.00  0.00           C
ATOM     60 1CA1 CYSTA   1      89.001  47.696  57.468  1.00  0.00           C
ATOM     63 2CA1 CYSTA   1      88.341  47.566  56.098  1.00  0.00           C
ATOM     66 3CA1 CYSTA   1      89.372  47.415  54.979  1.00  0.00           C
ATOM     69 4CA1 CYSTA   1      88.962  48.255  53.758  1.00  0.00           C
ATOM     72 5CA1 CYSTA   1      89.932  48.126  52.589  1.00  0.00           C
ATOM     75 6CA1 CYSTA   1      89.432  48.865  51.358  1.00  0.00           C
ATOM     79  CD3 CYSTA   1      86.711  61.056  63.848  1.00  0.00           C
ATOM     82  CD4 CYSTA   1      85.511  60.845  62.898  1.00  0.00           C
ATOM     85  CD5 CYSTA   1      84.851  62.205  62.608  1.00  0.00           C
ATOM     88  CD6 CYSTA   1      83.741  62.215  61.549  1.00  0.00           C
ATOM     91  CD7 CYSTA   1      83.721  63.556  60.778  1.00  0.00           C
ATOM     94  CD8 CYSTA   1      82.342  63.916  60.188  1.00  0.00           C
ATOM     97  CD9 CYSTA   1      82.261  65.385  59.718  1.00  0.00           C
ATOM    100 0CD1 CYSTA   1      80.891  65.776  59.128  1.00  0.00           C
ATOM    103 1CD1 CYSTA   1      80.471  64.746  58.069  1.00  0.00           C
ATOM    106 2CD1 CYSTA   1      79.531  65.186  56.938  1.00  0.00           C
ATOM    109 3CD1 CYSTA   1      79.361  63.956  56.038  1.00  0.00           C
ATOM    112 4CD1 CYSTA   1      78.572  64.115  54.739  1.00  0.00           C
ATOM    115 5CD1 CYSTA   1      78.771  62.846  53.898  1.00  0.00           C
ATOM    118 6CD1 CYSTA   1      78.051  62.815  52.558  1.00  0.00           C
ATOM    122  CX3 CYSTA   1      85.351  56.515  60.839  1.00  0.00           C
ATOM    125  CX4 CYSTA   1      84.631  57.526  59.928  1.00  0.00           C
ATOM    128  CX5 CYSTA   1      84.432  57.005  58.499  1.00  0.00           C
ATOM    131  CX6 CYSTA   1      85.692  57.095  57.618  1.00  0.00           C
ATOM    134  CX7 CYSTA   1      85.362  56.646  56.199  1.00  0.00           C
ATOM    137  CX8 CYSTA   1      86.581  56.386  55.289  1.00  0.00           C
ATOM    140  CX9 CYSTA   1      86.571  54.985  54.708  1.00  0.00           C
ATOM    142 0CX1 CYSTA   1      86.361  54.655  53.419  1.00  0.00           C
ATOM    144 1CX1 CYSTA   1      86.081  55.606  52.278  1.00  0.00           C
ATOM    147 2CX1 CYSTA   1      85.201  54.995  51.168  1.00  0.00           C
ATOM    150 3CX1 CYSTA   1      83.881  54.365  51.649  1.00  0.00           C
ATOM    153 4CX1 CYSTA   1      82.921  54.126  50.478  1.00  0.00           C
ATOM    156 5CX1 CYSTA   1      81.861  53.036  50.699  1.00  0.00           C
ATOM    159 6CX1 CYSTA   1      81.011  53.226  51.958  1.00  0.00           C
ATOM    162 7CX1 CYSTA   1      79.921  52.145  52.078  1.00  0.00           C
ATOM    165 8CX1 CYSTA   1      79.002  52.376  53.278  1.00  0.00           C
ATOM    169  N   ASP A   2      86.291  49.595  67.818  1.00  0.00           N
ATOM    171  CA  ASP A   2      85.881  49.966  69.138  1.00  0.00           C
ATOM    173  CB  ASP A   2      85.391  48.786  70.049  1.00  0.00           C
ATOM    176  CG  ASP A   2      83.902  48.496  70.049  1.00  0.00           C
ATOM    177  OD1 ASP A   2      83.542  47.425  70.618  1.00  0.00           O
ATOM    178  OD2 ASP A   2      83.131  49.417  69.699  1.00  0.00           O
ATOM    179  C   ASP A   2      87.241  50.416  69.589  1.00  0.00           C
ATOM    180  O   ASP A   2      88.241  49.725  69.388  1.00  0.00           O
ATOM    181  N   GLN A   3      87.342  51.626  70.128  1.00  0.00           N
ATOM    183  CA  GLN A   3      86.551  51.815  71.288  1.00  0.00           C
ATOM    185  CB  GLN A   3      87.021  50.937  72.499  1.00  0.00           C
ATOM    188  CG  GLN A   3      88.452  50.806  73.129  1.00  0.00           C
ATOM    191  CD  GLN A   3      89.842  50.806  72.479  1.00  0.00           C
ATOM    192  OE1 GLN A   3      90.762  50.915  73.288  1.00  0.00           O
ATOM    193  NE2 GLN A   3      90.082  50.635  71.179  1.00  0.00           N
ATOM    196  C   GLN A   3      86.092  53.236  71.549  1.00  0.00           C
ATOM    197  O   GLN A   3      86.491  53.875  72.488  1.00  0.00           O
ATOM    198  N   SER A   4      85.131  53.776  70.778  1.00  0.00           N
ATOM    200  CA  SER A   4      84.281  54.835  71.319  1.00  0.00           C
ATOM    202  CB  SER A   4      84.471  56.245  70.708  1.00  0.00           C
ATOM    205  OG  SER A   4      84.741  56.245  69.309  1.00  0.00           O
ATOM    207  C   SER A   4      82.831  54.417  71.249  1.00  0.00           C
ATOM    208  O   SER A   4      82.371  53.975  70.209  1.00  0.00           O
ATOM    209  N   SER A   5      82.041  54.446  72.328  1.00  0.00           N
ATOM    211  CA  SER A   5      82.362  54.956  73.659  1.00  0.00           C
ATOM    213  CB  SER A   5      81.161  55.556  74.388  1.00  0.00           C
ATOM    216  OG  SER A   5      80.611  56.596  73.598  1.00  0.00           O
ATOM    218  C   SER A   5      82.811  53.856  74.559  1.00  0.00           C
ATOM    219  O   SER A   5      82.831  53.995  75.778  1.00  0.00           O
ATOM    220  N   SER A   6      83.192  52.706  74.008  1.00  0.00           N
ATOM    222  CA  SER A   6      83.621  51.606  74.848  1.00  0.00           C
ATOM    224  CB  SER A   6      83.441  50.245  74.089  1.00  0.00           C
ATOM    227  OG  SER A   6      83.452  49.085  74.929  1.00  0.00           O
ATOM    229  C   SER A   6      85.031  51.856  75.438  1.00  0.00           C
ATOM    230  O   SER A   6      85.461  51.066  76.269  1.00  0.00           O
ATOM    231  N   ASP A   7      85.791  52.935  75.059  1.00  0.00           N
ATOM    233  CA  ASP A   7      87.161  53.156  75.559  1.00  0.00           C
ATOM    235  CB  ASP A   7      88.262  53.986  74.758  1.00  0.00           C
ATOM    238  CG  ASP A   7      88.291  55.505  74.799  1.00  0.00           C
ATOM    239  OD1 ASP A   7      89.031  56.095  73.959  1.00  0.00           O
ATOM    240  OD2 ASP A   7      87.722  56.105  75.739  1.00  0.00           O
ATOM    241  C   ASP A   7      87.322  53.385  77.049  1.00  0.00           C
ATOM    242  O   ASP A   7      86.581  54.065  77.748  1.00  0.00           O
ATOM    243  N   ALA A   8      88.381  52.765  77.599  1.00  0.00           N
ATOM    245  CA  ALA A   8      88.592  51.356  77.339  1.00  0.00           C
ATOM    247  CB  ALA A   8      89.792  50.955  76.459  1.00  0.00           C
ATOM    251  C   ALA A   8      88.651  50.736  78.659  1.00  0.00           C
ATOM    252  O   ALA A   8      89.722  50.376  79.159  1.00  0.00           O
ATOM    253  N   LYS A   9      87.471  50.646  79.299  1.00  0.00           N
ATOM    255  CA  LYS A   9      87.322  49.765  80.429  1.00  0.00           C
ATOM    257  CB  LYS A   9      87.572  48.286  80.008  1.00  0.00           C
ATOM    260  CG  LYS A   9      86.462  47.745  79.068  1.00  0.00           C
ATOM    263  CD  LYS A   9      86.621  47.896  77.529  1.00  0.00           C
ATOM    266  CE  LYS A   9      87.231  46.685  76.778  1.00  0.00           C
ATOM    269  NZ  LYS A   9      88.691  46.765  76.618  1.00  0.00           N
ATOM    273  C   LYS A   9      88.031  50.356  81.648  1.00  0.00           C
ATOM    274  O   LYS A   9      88.332  49.736  82.659  1.00  0.00           O
ATOM    275  N   HIS A  10      88.251  51.675  81.568  1.00  0.00           N
ATOM    277  CA  HIS A  10      88.221  52.625  82.640  1.00  0.00           C
ATOM    279  CB  HIS A  10      89.311  53.735  82.508  1.00  0.00           C
ATOM    282  ND1 HIS A  10      91.372  53.325  81.159  1.00  0.00           N
ATOM    283  CG  HIS A  10      90.741  53.286  82.388  1.00  0.00           C
ATOM    284  CE1 HIS A  10      92.652  53.065  81.409  1.00  0.00           C
ATOM    286  NE2 HIS A  10      92.871  52.896  82.719  1.00  0.00           N
ATOM    288  CD2 HIS A  10      91.662  53.045  83.368  1.00  0.00           C
ATOM    290  C   HIS A  10      86.901  53.315  82.379  1.00  0.00           C
ATOM    291  O   HIS A  10      86.612  53.675  81.238  1.00  0.00           O
ATOM    292  N   ILE A  11      86.072  53.545  83.398  1.00  0.00           N
ATOM    294  CA  ILE A  11      84.881  54.376  83.269  1.00  0.00           C
ATOM    296  CB  ILE A  11      83.661  53.745  83.939  1.00  0.00           C
ATOM    298  CG2 ILE A  11      82.432  54.676  83.758  1.00  0.00           C
ATOM    302  CG1 ILE A  11      83.421  52.326  83.368  1.00  0.00           C
ATOM    305  CD  ILE A  11      81.942  52.005  83.158  1.00  0.00           C
ATOM    309  C   ILE A  11      85.161  55.675  83.969  1.00  0.00           C
ATOM    310  O   ILE A  11      85.581  55.696  85.128  1.00  0.00           O
ATOM    311  N   LYS A  12      84.921  56.825  83.339  1.00  0.00           N
ATOM    313  CA  LYS A  12      84.781  58.056  84.079  1.00  0.00           C
ATOM    315  CB  LYS A  12      85.171  59.225  83.169  1.00  0.00           C
ATOM    318  CG  LYS A  12      86.691  59.376  83.038  1.00  0.00           C
ATOM    321  CD  LYS A  12      87.241  60.216  84.188  1.00  0.00           C
ATOM    324  CE  LYS A  12      88.762  60.326  84.118  1.00  0.00           C
ATOM    327  NZ  LYS A  12      89.252  61.486  84.888  1.00  0.00           N
ATOM    331  C   LYS A  12      83.391  58.297  84.629  1.00  0.00           C
ATOM    332  O   LYS A  12      82.421  58.306  83.868  1.00  0.00           O
ATOM    333  N   VAL A  13      83.241  58.486  85.958  1.00  0.00           N
ATOM    335  CA  VAL A  13      81.951  58.745  86.539  1.00  0.00           C
ATOM    337  CB  VAL A  13      81.351  57.615  87.348  1.00  0.00           C
ATOM    339  CG1 VAL A  13      79.892  57.955  87.689  1.00  0.00           C
ATOM    343  CG2 VAL A  13      81.361  56.356  86.479  1.00  0.00           C
ATOM    347  C   VAL A  13      82.041  59.975  87.388  1.00  0.00           C
ATOM    348  O   VAL A  13      82.921  60.115  88.228  1.00  0.00           O
ATOM    349  N   GLY A  14      81.101  60.915  87.169  1.00  0.00           N
ATOM    351  CA  GLY A  14      81.042  62.165  87.908  1.00  0.00           C
ATOM    354  C   GLY A  14      80.031  62.155  88.979  1.00  0.00           C
ATOM    355  O   GLY A  14      78.921  61.635  88.839  1.00  0.00           O
ATOM    356  N   VAL A  15      80.392  62.815  90.089  1.00  0.00           N
ATOM    358  CA  VAL A  15      79.491  62.996  91.199  1.00  0.00           C
ATOM    360  CB  VAL A  15      79.752  62.036  92.368  1.00  0.00           C
ATOM    362  CG1 VAL A  15      79.612  60.575  91.889  1.00  0.00           C
ATOM    366  CG2 VAL A  15      81.131  62.285  92.989  1.00  0.00           C
ATOM    370  C   VAL A  15      79.491  64.426  91.688  1.00  0.00           C
ATOM    371  O   VAL A  15      80.431  65.206  91.479  1.00  0.00           O
ATOM    372  N   ILE A  16      78.411  64.806  92.379  1.00  0.00           N
ATOM    374  CA  ILE A  16      78.381  66.005  93.199  1.00  0.00           C
ATOM    376  CB  ILE A  16      77.141  66.896  92.999  1.00  0.00           C
ATOM    378  CG2 ILE A  16      77.301  68.185  93.839  1.00  0.00           C
ATOM    382  CG1 ILE A  16      76.921  67.265  91.518  1.00  0.00           C
ATOM    385  CD  ILE A  16      75.551  67.916  91.278  1.00  0.00           C
ATOM    389  C   ILE A  16      78.462  65.556  94.640  1.00  0.00           C
ATOM    390  O   ILE A  16      79.381  65.886  95.379  1.00  0.00           O
ATOM    391  N   ASN A  17      77.462  64.806  95.098  1.00  0.00           N
ATOM    393  CA  ASN A  17      77.341  64.435  96.498  1.00  0.00           C
ATOM    395  CB  ASN A  17      76.011  63.715  96.848  1.00  0.00           C
ATOM    398  CG  ASN A  17      74.831  64.166  95.998  1.00  0.00           C
ATOM    399  OD1 ASN A  17      74.682  65.306  95.569  1.00  0.00           O
ATOM    400  ND2 ASN A  17      73.921  63.205  95.709  1.00  0.00           N
ATOM    403  C   ASN A  17      78.472  63.535  96.979  1.00  0.00           C
ATOM    404  O   ASN A  17      78.801  62.536  96.348  1.00  0.00           O
ATOM    405  N   GLY A  18      79.002  63.826  98.188  1.00  0.00           N
ATOM    407  CA  GLY A  18      79.901  62.916  98.898  1.00  0.00           C
ATOM    410  C   GLY A  18      79.262  61.596  99.248  1.00  0.00           C
ATOM    411  O   GLY A  18      79.921  60.565  99.288  1.00  0.00           O
ATOM    412  N   ALA A  19      77.931  61.565  99.428  1.00  0.00           N
ATOM    414  CA  ALA A  19      77.141  60.356  99.438  1.00  0.00           C
ATOM    416  CB  ALA A  19      75.661  60.755  99.599  1.00  0.00           C
ATOM    420  C   ALA A  19      77.292  59.495  98.178  1.00  0.00           C
ATOM    421  O   ALA A  19      77.392  58.275  98.238  1.00  0.00           O
ATOM    422  N   GLU A  20      77.362  60.125  96.979  1.00  0.00           N
ATOM    424  CA  GLU A  20      77.521  59.406  95.729  1.00  0.00           C
ATOM    426  CB  GLU A  20      77.061  60.265  94.538  1.00  0.00           C
ATOM    429  CG  GLU A  20      75.561  60.596  94.578  1.00  0.00           C
ATOM    432  CD  GLU A  20      74.652  59.406  94.419  1.00  0.00           C
ATOM    433  OE1 GLU A  20      75.101  58.255  94.179  1.00  0.00           O
ATOM    434  OE2 GLU A  20      73.432  59.665  94.618  1.00  0.00           O
ATOM    435  C   GLU A  20      78.941  58.975  95.449  1.00  0.00           C
ATOM    436  O   GLU A  20      79.171  57.966  94.799  1.00  0.00           O
ATOM    437  N   GLN A  21      79.962  59.696  95.969  1.00  0.00           N
ATOM    439  CA  GLN A  21      81.332  59.205  95.919  1.00  0.00           C
ATOM    441  CB  GLN A  21      82.371  60.286  96.339  1.00  0.00           C
ATOM    444  CG  GLN A  21      82.891  60.286  97.788  1.00  0.00           C
ATOM    447  CD  GLN A  21      83.951  61.365  97.998  1.00  0.00           C
ATOM    448  OE1 GLN A  21      83.741  62.545  97.710  1.00  0.00           O
ATOM    449  NE2 GLN A  21      85.101  60.975  98.568  1.00  0.00           N
ATOM    452  C   GLN A  21      81.462  57.905  96.720  1.00  0.00           C
ATOM    453  O   GLN A  21      82.021  56.935  96.238  1.00  0.00           O
ATOM    454  N   ASP A  22      80.861  57.835  97.919  1.00  0.00           N
ATOM    456  CA  ASP A  22      80.822  56.646  98.738  1.00  0.00           C
ATOM    458  CB  ASP A  22      80.091  56.946 100.059  1.00  0.00           C
ATOM    461  CG  ASP A  22      80.781  57.966 100.938  1.00  0.00           C
ATOM    462  OD1 ASP A  22      82.001  58.226 100.769  1.00  0.00           O
ATOM    463  OD2 ASP A  22      80.122  58.367 101.928  1.00  0.00           O
ATOM    464  C   ASP A  22      80.122  55.446  98.069  1.00  0.00           C
ATOM    465  O   ASP A  22      80.611  54.315  98.118  1.00  0.00           O
ATOM    466  N   VAL A  23      78.962  55.685  97.419  1.00  0.00           N
ATOM    468  CA  VAL A  23      78.231  54.705  96.618  1.00  0.00           C
ATOM    470  CB  VAL A  23      76.871  55.245  96.188  1.00  0.00           C
ATOM    472  CG1 VAL A  23      76.161  54.276  95.218  1.00  0.00           C
ATOM    476  CG2 VAL A  23      75.991  55.416  97.449  1.00  0.00           C
ATOM    480  C   VAL A  23      79.031  54.155  95.449  1.00  0.00           C
ATOM    481  O   VAL A  23      79.072  52.966  95.148  1.00  0.00           O
ATOM    482  N   ALA A  24      79.741  55.056  94.769  1.00  0.00           N
ATOM    484  CA  ALA A  24      80.731  54.736  93.799  1.00  0.00           C
ATOM    486  CB  ALA A  24      81.051  56.025  93.078  1.00  0.00           C
ATOM    490  C   ALA A  24      81.981  53.995  94.278  1.00  0.00           C
ATOM    491  O   ALA A  24      82.421  53.045  93.648  1.00  0.00           O
ATOM    492  N   GLU A  25      82.582  54.335  95.438  1.00  0.00           N
ATOM    494  CA  GLU A  25      83.771  53.646  95.948  1.00  0.00           C
ATOM    496  CB  GLU A  25      84.281  54.276  97.279  1.00  0.00           C
ATOM    499  CG  GLU A  25      85.002  55.646  97.169  1.00  0.00           C
ATOM    502  CD  GLU A  25      86.092  55.736  96.109  1.00  0.00           C
ATOM    503  OE1 GLU A  25      87.041  54.905  96.098  1.00  0.00           O
ATOM    504  OE2 GLU A  25      85.991  56.655  95.258  1.00  0.00           O
ATOM    505  C   GLU A  25      83.572  52.145  96.169  1.00  0.00           C
ATOM    506  O   GLU A  25      84.432  51.326  95.849  1.00  0.00           O
ATOM    507  N   VAL A  26      82.392  51.736  96.699  1.00  0.00           N
ATOM    509  CA  VAL A  26      82.031  50.326  96.778  1.00  0.00           C
ATOM    511  CB  VAL A  26      80.812  50.076  97.659  1.00  0.00           C
ATOM    513  CG1 VAL A  26      81.121  50.565  99.080  1.00  0.00           C
ATOM    517  CG2 VAL A  26      79.542  50.786  97.188  1.00  0.00           C
ATOM    521  C   VAL A  26      81.881  49.626  95.428  1.00  0.00           C
ATOM    522  O   VAL A  26      82.362  48.515  95.199  1.00  0.00           O
ATOM    523  N   ALA A  27      81.221  50.295  94.468  1.00  0.00           N
ATOM    525  CA  ALA A  27      81.061  49.855  93.118  1.00  0.00           C
ATOM    527  CB  ALA A  27      80.182  50.926  92.468  1.00  0.00           C
ATOM    531  C   ALA A  27      82.381  49.696  92.368  1.00  0.00           C
ATOM    532  O   ALA A  27      82.652  48.686  91.719  1.00  0.00           O
ATOM    533  N   LYS A  28      83.262  50.696  92.528  1.00  0.00           N
ATOM    535  CA  LYS A  28      84.631  50.696  92.048  1.00  0.00           C
ATOM    537  CB  LYS A  28      85.321  52.065  92.309  1.00  0.00           C
ATOM    540  CG  LYS A  28      86.781  52.117  91.828  1.00  0.00           C
ATOM    543  CD  LYS A  28      87.561  53.385  92.248  1.00  0.00           C
ATOM    546  CE  LYS A  28      89.042  53.426  91.828  1.00  0.00           C
ATOM    549  NZ  LYS A  28      89.652  52.075  91.898  1.00  0.00           N
ATOM    553  C   LYS A  28      85.451  49.536  92.608  1.00  0.00           C
ATOM    554  O   LYS A  28      86.232  48.925  91.889  1.00  0.00           O
ATOM    555  N   LYS A  29      85.301  49.175  93.899  1.00  0.00           N
ATOM    557  CA  LYS A  29      85.861  47.946  94.419  1.00  0.00           C
ATOM    559  CB  LYS A  29      85.661  47.856  95.958  1.00  0.00           C
ATOM    562  CG  LYS A  29      86.182  46.565  96.618  1.00  0.00           C
ATOM    565  CD  LYS A  29      86.021  46.556  98.148  1.00  0.00           C
ATOM    568  CE  LYS A  29      84.582  46.565  98.688  1.00  0.00           C
ATOM    571  NZ  LYS A  29      83.902  45.265  98.559  1.00  0.00           N
ATOM    575  C   LYS A  29      85.351  46.666  93.769  1.00  0.00           C
ATOM    576  O   LYS A  29      86.131  45.825  93.349  1.00  0.00           O
ATOM    577  N   VAL A  30      84.022  46.466  93.629  1.00  0.00           N
ATOM    579  CA  VAL A  30      83.531  45.106  93.409  1.00  0.00           C
ATOM    581  CB  VAL A  30      82.191  44.785  94.068  1.00  0.00           C
ATOM    583  CG1 VAL A  30      81.811  43.306  93.799  1.00  0.00           C
ATOM    587  CG2 VAL A  30      82.301  44.985  95.598  1.00  0.00           C
ATOM    591  C   VAL A  30      83.452  44.765  91.938  1.00  0.00           C
ATOM    592  O   VAL A  30      84.252  43.986  91.418  1.00  0.00           O
ATOM    593  N   ALA A  31      82.491  45.315  91.180  1.00  0.00           N
ATOM    595  CA  ALA A  31      82.271  44.826  89.828  1.00  0.00           C
ATOM    597  CB  ALA A  31      80.801  44.886  89.398  1.00  0.00           C
ATOM    601  C   ALA A  31      83.111  45.615  88.839  1.00  0.00           C
ATOM    602  O   ALA A  31      82.961  45.545  87.628  1.00  0.00           O
ATOM    603  N   LYS A  32      84.071  46.386  89.359  1.00  0.00           N
ATOM    605  CA  LYS A  32      85.041  47.056  88.529  1.00  0.00           C
ATOM    607  CB  LYS A  32      85.082  48.566  88.809  1.00  0.00           C
ATOM    610  CG  LYS A  32      83.721  49.225  88.549  1.00  0.00           C
ATOM    613  CD  LYS A  32      83.371  49.265  87.059  1.00  0.00           C
ATOM    616  CE  LYS A  32      81.901  49.606  86.859  1.00  0.00           C
ATOM    619  NZ  LYS A  32      81.641  49.936  85.448  1.00  0.00           N
ATOM    623  C   LYS A  32      86.372  46.356  88.659  1.00  0.00           C
ATOM    624  O   LYS A  32      86.752  45.656  87.719  1.00  0.00           O
ATOM    625  N   GLU A  33      87.072  46.425  89.809  1.00  0.00           N
ATOM    627  CA  GLU A  33      88.381  45.797  89.958  1.00  0.00           C
ATOM    629  CB  GLU A  33      88.881  45.797  91.418  1.00  0.00           C
ATOM    632  CG  GLU A  33      89.012  47.165  92.099  1.00  0.00           C
ATOM    635  CD  GLU A  33      89.921  47.075  93.309  1.00  0.00           C
ATOM    636  OE1 GLU A  33      89.771  46.105  94.109  1.00  0.00           O
ATOM    637  OE2 GLU A  33      90.812  47.955  93.419  1.00  0.00           O
ATOM    638  C   GLU A  33      88.432  44.325  89.559  1.00  0.00           C
ATOM    639  O   GLU A  33      89.381  43.865  88.918  1.00  0.00           O
ATOM    640  N   LYS A  34      87.401  43.556  89.938  1.00  0.00           N
ATOM    642  CA  LYS A  34      87.392  42.135  89.688  1.00  0.00           C
ATOM    644  CB  LYS A  34      86.252  41.486  90.499  1.00  0.00           C
ATOM    647  CG  LYS A  34      86.301  41.856  91.999  1.00  0.00           C
ATOM    650  CD  LYS A  34      85.171  41.196  92.799  1.00  0.00           C
ATOM    653  CE  LYS A  34      85.281  39.687  92.938  1.00  0.00           C
ATOM    656  NZ  LYS A  34      86.501  39.295  93.680  1.00  0.00           N
ATOM    660  C   LYS A  34      87.222  41.795  88.209  1.00  0.00           C
ATOM    661  O   LYS A  34      87.681  40.745  87.768  1.00  0.00           O
ATOM    662  N   TYR A  35      86.581  42.706  87.438  1.00  0.00           N
ATOM    664  CA  TYR A  35      86.171  42.495  86.059  1.00  0.00           C
ATOM    666  CB  TYR A  35      84.752  43.085  85.849  1.00  0.00           C
ATOM    669  CG  TYR A  35      83.732  42.095  86.348  1.00  0.00           C
ATOM    670  CD1 TYR A  35      83.332  42.005  87.689  1.00  0.00           C
ATOM    672  CE1 TYR A  35      82.371  41.056  88.088  1.00  0.00           C
ATOM    674  CZ  TYR A  35      81.831  40.166  87.140  1.00  0.00           C
ATOM    675  OH  TYR A  35      80.891  39.175  87.500  1.00  0.00           O
ATOM    677  CD2 TYR A  35      83.151  41.235  85.408  1.00  0.00           C
ATOM    679  CE2 TYR A  35      82.222  40.265  85.809  1.00  0.00           C
ATOM    681  C   TYR A  35      87.141  43.126  85.059  1.00  0.00           C
ATOM    682  O   TYR A  35      87.051  42.946  83.839  1.00  0.00           O
ATOM    683  N   GLY A  36      88.151  43.835  85.569  1.00  0.00           N
ATOM    685  CA  GLY A  36      89.182  44.486  84.769  1.00  0.00           C
ATOM    688  C   GLY A  36      88.752  45.856  84.359  1.00  0.00           C
ATOM    689  O   GLY A  36      89.322  46.466  83.458  1.00  0.00           O
ATOM    690  N   LEU A  37      87.722  46.386  85.019  1.00  0.00           N
ATOM    692  CA  LEU A  37      87.292  47.745  84.839  1.00  0.00           C
ATOM    694  CB  LEU A  37      85.751  47.946  84.790  1.00  0.00           C
ATOM    697  CG  LEU A  37      85.072  47.415  83.508  1.00  0.00           C
ATOM    699  CD1 LEU A  37      84.792  45.905  83.589  1.00  0.00           C
ATOM    703  CD2 LEU A  37      83.741  48.156  83.269  1.00  0.00           C
ATOM    707  C   LEU A  37      87.921  48.576  85.938  1.00  0.00           C
ATOM    708  O   LEU A  37      88.462  48.056  86.898  1.00  0.00           O
ATOM    709  N   ASP A  38      87.811  49.905  85.849  1.00  0.00           N
ATOM    711  CA  ASP A  38      87.982  50.715  87.019  1.00  0.00           C
ATOM    713  CB  ASP A  38      89.471  51.126  87.148  1.00  0.00           C
ATOM    716  CG  ASP A  38      89.842  51.405  88.578  1.00  0.00           C
ATOM    717  OD1 ASP A  38      88.951  51.356  89.468  1.00  0.00           O
ATOM    718  OD2 ASP A  38      91.051  51.615  88.839  1.00  0.00           O
ATOM    719  C   ASP A  38      87.031  51.876  86.809  1.00  0.00           C
ATOM    720  O   ASP A  38      86.861  52.326  85.678  1.00  0.00           O
ATOM    721  N   VAL A  39      86.341  52.366  87.849  1.00  0.00           N
ATOM    723  CA  VAL A  39      85.642  53.626  87.768  1.00  0.00           C
ATOM    725  CB  VAL A  39      84.322  53.696  88.540  1.00  0.00           C
ATOM    727  CG1 VAL A  39      83.801  55.146  88.638  1.00  0.00           C
ATOM    731  CG2 VAL A  39      83.271  52.835  87.818  1.00  0.00           C
ATOM    735  C   VAL A  39      86.571  54.676  88.298  1.00  0.00           C
ATOM    736  O   VAL A  39      87.041  54.585  89.419  1.00  0.00           O
ATOM    737  N   GLU A  40      86.841  55.726  87.519  1.00  0.00           N
ATOM    739  CA  GLU A  40      87.462  56.917  88.038  1.00  0.00           C
ATOM    741  CB  GLU A  40      88.341  57.596  86.968  1.00  0.00           C
ATOM    744  CG  GLU A  40      89.022  58.875  87.488  1.00  0.00           C
ATOM    747  CD  GLU A  40      90.311  58.616  88.269  1.00  0.00           C
ATOM    748  OE1 GLU A  40      90.402  57.646  89.068  1.00  0.00           O
ATOM    749  OE2 GLU A  40      91.262  59.385  88.008  1.00  0.00           O
ATOM    750  C   GLU A  40      86.392  57.876  88.549  1.00  0.00           C
ATOM    751  O   GLU A  40      85.511  58.325  87.808  1.00  0.00           O
ATOM    752  N   LEU A  41      86.472  58.175  89.860  1.00  0.00           N
ATOM    754  CA  LEU A  41      85.531  58.995  90.578  1.00  0.00           C
ATOM    756  CB  LEU A  41      85.461  58.525  92.048  1.00  0.00           C
ATOM    759  CG  LEU A  41      84.211  58.966  92.849  1.00  0.00           C
ATOM    761  CD1 LEU A  41      84.071  60.475  93.059  1.00  0.00           C
ATOM    765  CD2 LEU A  41      82.941  58.455  92.178  1.00  0.00           C
ATOM    769  C   LEU A  41      85.902  60.475  90.538  1.00  0.00           C
ATOM    770  O   LEU A  41      86.592  61.015  91.399  1.00  0.00           O
ATOM    771  N   VAL A  42      85.371  61.196  89.538  1.00  0.00           N
ATOM    773  CA  VAL A  42      85.651  62.606  89.389  1.00  0.00           C
ATOM    775  CB  VAL A  42      85.881  63.015  87.929  1.00  0.00           C
ATOM    777  CG1 VAL A  42      87.161  62.316  87.419  1.00  0.00           C
ATOM    781  CG2 VAL A  42      84.722  62.606  87.008  1.00  0.00           C
ATOM    785  C   VAL A  42      84.611  63.456  90.108  1.00  0.00           C
ATOM    786  O   VAL A  42      83.411  63.435  89.799  1.00  0.00           O
ATOM    787  N   GLY A  43      85.021  64.196  91.159  1.00  0.00           N
ATOM    789  CA  GLY A  43      84.101  65.006  91.949  1.00  0.00           C
ATOM    792  C   GLY A  43      83.962  66.405  91.439  1.00  0.00           C
ATOM    793  O   GLY A  43      84.962  67.026  91.068  1.00  0.00           O
ATOM    794  N   PHE A  44      82.731  66.955  91.439  1.00  0.00           N
ATOM    796  CA  PHE A  44      82.471  68.325  91.019  1.00  0.00           C
ATOM    798  CB  PHE A  44      81.792  68.335  89.629  1.00  0.00           C
ATOM    801  CG  PHE A  44      82.572  67.486  88.648  1.00  0.00           C
ATOM    802  CD1 PHE A  44      83.872  67.865  88.258  1.00  0.00           C
ATOM    804  CE1 PHE A  44      84.582  67.106  87.328  1.00  0.00           C
ATOM    806  CZ  PHE A  44      84.001  65.956  86.768  1.00  0.00           C
ATOM    808  CD2 PHE A  44      82.021  66.316  88.109  1.00  0.00           C
ATOM    810  CE2 PHE A  44      82.722  65.556  87.169  1.00  0.00           C
ATOM    812  C   PHE A  44      81.531  69.026  91.999  1.00  0.00           C
ATOM    813  O   PHE A  44      80.701  68.395  92.649  1.00  0.00           O
ATOM    814  N   SER A  45      81.641  70.376  92.159  1.00  0.00           N
ATOM    816  CA  SER A  45      81.002  71.066  93.288  1.00  0.00           C
ATOM    818  CB  SER A  45      81.942  72.145  93.909  1.00  0.00           C
ATOM    821  OG  SER A  45      81.501  72.515  95.229  1.00  0.00           O
ATOM    823  C   SER A  45      79.741  71.806  92.888  1.00  0.00           C
ATOM    824  O   SER A  45      78.981  72.296  93.729  1.00  0.00           O
ATOM    825  N   GLY A  46      79.462  71.916  91.589  1.00  0.00           N
ATOM    827  CA  GLY A  46      78.332  72.666  91.089  1.00  0.00           C
ATOM    830  C   GLY A  46      77.561  71.755  90.210  1.00  0.00           C
ATOM    831  O   GLY A  46      78.142  70.876  89.589  1.00  0.00           O
ATOM    832  N   SER A  47      76.252  71.955  90.108  1.00  0.00           N
ATOM    834  CA  SER A  47      75.361  71.046  89.419  1.00  0.00           C
ATOM    836  CB  SER A  47      73.921  71.535  89.688  1.00  0.00           C
ATOM    839  OG  SER A  47      73.561  72.675  88.899  1.00  0.00           O
ATOM    841  C   SER A  47      75.691  70.856  87.938  1.00  0.00           C
ATOM    842  O   SER A  47      75.811  69.755  87.419  1.00  0.00           O
ATOM    843  N   LEU A  48      75.972  71.986  87.269  1.00  0.00           N
ATOM    845  CA  LEU A  48      76.221  72.095  85.849  1.00  0.00           C
ATOM    847  CB  LEU A  48      76.301  73.556  85.378  1.00  0.00           C
ATOM    850  CG  LEU A  48      75.002  74.365  85.538  1.00  0.00           C
ATOM    852  CD1 LEU A  48      74.761  75.006  86.908  1.00  0.00           C
ATOM    856  CD2 LEU A  48      74.962  75.446  84.459  1.00  0.00           C
ATOM    860  C   LEU A  48      77.411  71.346  85.268  1.00  0.00           C
ATOM    861  O   LEU A  48      77.421  70.956  84.109  1.00  0.00           O
ATOM    862  N   LEU A  49      78.502  71.186  86.040  1.00  0.00           N
ATOM    864  CA  LEU A  49      79.661  70.435  85.559  1.00  0.00           C
ATOM    866  CB  LEU A  49      80.841  70.705  86.539  1.00  0.00           C
ATOM    869  CG  LEU A  49      82.281  70.326  86.089  1.00  0.00           C
ATOM    871  CD1 LEU A  49      82.451  68.946  85.438  1.00  0.00           C
ATOM    875  CD2 LEU A  49      82.821  71.396  85.140  1.00  0.00           C
ATOM    879  C   LEU A  49      79.341  68.946  85.238  1.00  0.00           C
ATOM    880  O   LEU A  49      79.712  68.486  84.158  1.00  0.00           O
ATOM    881  N   PRO A  50      78.651  68.166  86.059  1.00  0.00           N
ATOM    882  CD  PRO A  50      78.701  68.386  87.508  1.00  0.00           C
ATOM    885  CA  PRO A  50      78.572  66.736  85.779  1.00  0.00           C
ATOM    887  CB  PRO A  50      77.861  66.236  87.029  1.00  0.00           C
ATOM    890  CG  PRO A  50      78.231  67.126  88.199  1.00  0.00           C
ATOM    893  C   PRO A  50      77.791  66.285  84.538  1.00  0.00           C
ATOM    894  O   PRO A  50      78.271  65.376  83.858  1.00  0.00           O
ATOM    895  N   ASN A  51      76.581  66.825  84.229  1.00  0.00           N
ATOM    897  CA  ASN A  51      75.932  66.565  82.938  1.00  0.00           C
ATOM    899  CB  ASN A  51      74.472  67.106  82.888  1.00  0.00           C
ATOM    902  CG  ASN A  51      73.301  66.166  83.139  1.00  0.00           C
ATOM    903  OD1 ASN A  51      73.402  64.947  83.218  1.00  0.00           O
ATOM    904  ND2 ASN A  51      72.112  66.786  83.328  1.00  0.00           N
ATOM    907  C   ASN A  51      76.762  67.106  81.758  1.00  0.00           C
ATOM    908  O   ASN A  51      76.902  66.405  80.769  1.00  0.00           O
ATOM    909  N   ASP A  52      77.371  68.325  81.848  1.00  0.00           N
ATOM    911  CA  ASP A  52      78.231  68.936  80.818  1.00  0.00           C
ATOM    913  CB  ASP A  52      78.732  70.335  81.339  1.00  0.00           C
ATOM    916  CG  ASP A  52      79.752  71.126  80.518  1.00  0.00           C
ATOM    917  OD1 ASP A  52      80.981  70.886  80.639  1.00  0.00           O
ATOM    918  OD2 ASP A  52      79.311  72.075  79.819  1.00  0.00           O
ATOM    919  C   ASP A  52      79.381  68.005  80.419  1.00  0.00           C
ATOM    920  O   ASP A  52      79.652  67.725  79.248  1.00  0.00           O
ATOM    921  N   ALA A  53      79.982  67.395  81.449  1.00  0.00           N
ATOM    923  CA  ALA A  53      80.941  66.326  81.320  1.00  0.00           C
ATOM    925  CB  ALA A  53      81.501  66.015  82.719  1.00  0.00           C
ATOM    929  C   ALA A  53      80.442  65.076  80.588  1.00  0.00           C
ATOM    930  O   ALA A  53      81.182  64.526  79.769  1.00  0.00           O
ATOM    931  N   THR A  54      79.181  64.566  80.809  1.00  0.00           N
ATOM    933  CA  THR A  54      78.631  63.465  79.988  1.00  0.00           C
ATOM    935  CB  THR A  54      77.261  62.815  80.329  1.00  0.00           C
ATOM    937  OG1 THR A  54      76.161  63.666  80.089  1.00  0.00           O
ATOM    939  CG2 THR A  54      77.121  62.295  81.758  1.00  0.00           C
ATOM    943  C   THR A  54      78.521  63.855  78.539  1.00  0.00           C
ATOM    944  O   THR A  54      78.792  63.036  77.669  1.00  0.00           O
ATOM    945  N   ASN A  55      78.111  65.105  78.239  1.00  0.00           N
ATOM    947  CA  ASN A  55      77.872  65.545  76.868  1.00  0.00           C
ATOM    949  CB  ASN A  55      77.502  67.036  76.778  1.00  0.00           C
ATOM    952  CG  ASN A  55      76.201  67.255  77.468  1.00  0.00           C
ATOM    953  OD1 ASN A  55      76.131  68.056  78.389  1.00  0.00           O
ATOM    954  ND2 ASN A  55      75.151  66.535  77.049  1.00  0.00           N
ATOM    957  C   ASN A  55      79.072  65.446  75.988  1.00  0.00           C
ATOM    958  O   ASN A  55      79.041  64.905  74.889  1.00  0.00           O
ATOM    959  N   HIS A  56      80.161  65.965  76.549  1.00  0.00           N
ATOM    961  CA  HIS A  56      81.351  66.245  75.799  1.00  0.00           C
ATOM    963  CB  HIS A  56      82.072  67.425  76.489  1.00  0.00           C
ATOM    966  ND1 HIS A  56      81.951  69.715  77.249  1.00  0.00           N
ATOM    967  CG  HIS A  56      81.351  68.725  76.518  1.00  0.00           C
ATOM    968  CE1 HIS A  56      81.101  70.725  77.229  1.00  0.00           C
ATOM    970  NE2 HIS A  56      79.991  70.435  76.518  1.00  0.00           N
ATOM    972  CD2 HIS A  56      80.142  69.146  76.049  1.00  0.00           C
ATOM    974  C   HIS A  56      82.261  65.045  75.839  1.00  0.00           C
ATOM    975  O   HIS A  56      83.361  65.085  75.288  1.00  0.00           O
ATOM    976  N   GLY A  57      81.822  63.936  76.468  1.00  0.00           N
ATOM    978  CA  GLY A  57      82.611  62.716  76.608  1.00  0.00           C
ATOM    981  C   GLY A  57      83.712  62.826  77.628  1.00  0.00           C
ATOM    982  O   GLY A  57      84.582  61.965  77.768  1.00  0.00           O
ATOM    983  N   GLU A  58      83.661  63.876  78.479  1.00  0.00           N
ATOM    985  CA  GLU A  58      84.712  64.246  79.409  1.00  0.00           C
ATOM    987  CB  GLU A  58      84.582  65.715  79.889  1.00  0.00           C
ATOM    990  CG  GLU A  58      84.451  66.755  78.738  1.00  0.00           C
ATOM    993  CD  GLU A  58      85.762  67.285  78.208  1.00  0.00           C
ATOM    994  OE1 GLU A  58      86.592  66.466  77.718  1.00  0.00           O
ATOM    995  OE2 GLU A  58      86.011  68.515  78.288  1.00  0.00           O
ATOM    996  C   GLU A  58      84.591  63.316  80.598  1.00  0.00           C
ATOM    997  O   GLU A  58      85.471  63.225  81.460  1.00  0.00           O
ATOM    998  N   LEU A  59      83.502  62.545  80.609  1.00  0.00           N
ATOM   1000  CA  LEU A  59      83.161  61.486  81.508  1.00  0.00           C
ATOM   1002  CB  LEU A  59      82.701  62.176  82.818  1.00  0.00           C
ATOM   1005  CG  LEU A  59      81.451  61.755  83.589  1.00  0.00           C
ATOM   1007  CD1 LEU A  59      81.281  62.765  84.718  1.00  0.00           C
ATOM   1011  CD2 LEU A  59      80.161  61.865  82.808  1.00  0.00           C
ATOM   1015  C   LEU A  59      82.222  60.565  80.728  1.00  0.00           C
ATOM   1016  O   LEU A  59      81.701  60.965  79.678  1.00  0.00           O
ATOM   1017  N   ASP A  60      82.021  59.286  81.129  1.00  0.00           N
ATOM   1019  CA  ASP A  60      81.112  58.385  80.448  1.00  0.00           C
ATOM   1021  CB  ASP A  60      81.561  56.906  80.678  1.00  0.00           C
ATOM   1024  CG  ASP A  60      80.712  55.885  79.929  1.00  0.00           C
ATOM   1025  OD1 ASP A  60      79.901  56.295  79.059  1.00  0.00           O
ATOM   1026  OD2 ASP A  60      80.891  54.665  80.189  1.00  0.00           O
ATOM   1027  C   ASP A  60      79.691  58.616  80.979  1.00  0.00           C
ATOM   1028  O   ASP A  60      78.741  58.936  80.258  1.00  0.00           O
ATOM   1029  N   ALA A  61      79.561  58.507  82.318  1.00  0.00           N
ATOM   1031  CA  ALA A  61      78.292  58.426  82.979  1.00  0.00           C
ATOM   1033  CB  ALA A  61      77.942  56.935  83.188  1.00  0.00           C
ATOM   1037  C   ALA A  61      78.332  59.185  84.298  1.00  0.00           C
ATOM   1038  O   ALA A  61      79.371  59.626  84.769  1.00  0.00           O
ATOM   1039  N   ASN A  62      77.182  59.417  84.949  1.00  0.00           N
ATOM   1041  CA  ASN A  62      77.131  60.146  86.199  1.00  0.00           C
ATOM   1043  CB  ASN A  62      76.762  61.606  85.898  1.00  0.00           C
ATOM   1046  CG  ASN A  62      75.341  61.776  85.339  1.00  0.00           C
ATOM   1047  OD1 ASN A  62      75.161  62.065  84.158  1.00  0.00           O
ATOM   1048  ND2 ASN A  62      74.301  61.685  86.208  1.00  0.00           N
ATOM   1051  C   ASN A  62      76.151  59.536  87.178  1.00  0.00           C
ATOM   1052  O   ASN A  62      75.381  58.646  86.819  1.00  0.00           O
ATOM   1053  N   VAL A  63      76.091  60.015  88.438  1.00  0.00           N
ATOM   1055  CA  VAL A  63      75.021  59.606  89.338  1.00  0.00           C
ATOM   1057  CB  VAL A  63      75.341  58.245  89.979  1.00  0.00           C
ATOM   1059  CG1 VAL A  63      76.541  58.345  90.938  1.00  0.00           C
ATOM   1063  CG2 VAL A  63      74.111  57.606  90.648  1.00  0.00           C
ATOM   1067  C   VAL A  63      74.661  60.726  90.329  1.00  0.00           C
ATOM   1068  O   VAL A  63      74.561  60.565  91.539  1.00  0.00           O
ATOM   1069  N   PHE A  64      74.462  61.976  89.860  1.00  0.00           N
ATOM   1071  CA  PHE A  64      74.081  63.036  90.788  1.00  0.00           C
ATOM   1073  CB  PHE A  64      74.901  64.325  90.538  1.00  0.00           C
ATOM   1076  CG  PHE A  64      74.771  64.706  89.109  1.00  0.00           C
ATOM   1077  CD1 PHE A  64      73.691  65.496  88.699  1.00  0.00           C
ATOM   1079  CE1 PHE A  64      73.451  65.696  87.339  1.00  0.00           C
ATOM   1081  CZ  PHE A  64      74.322  65.175  86.399  1.00  0.00           C
ATOM   1083  CD2 PHE A  64      75.661  64.196  88.158  1.00  0.00           C
ATOM   1085  CE2 PHE A  64      75.421  64.435  86.798  1.00  0.00           C
ATOM   1087  C   PHE A  64      72.601  63.356  90.749  1.00  0.00           C
ATOM   1088  O   PHE A  64      72.152  64.166  91.558  1.00  0.00           O
ATOM   1089  N   GLN A  65      71.801  62.725  89.848  1.00  0.00           N
ATOM   1091  CA  GLN A  65      70.502  63.276  89.538  1.00  0.00           C
ATOM   1093  CB  GLN A  65      70.491  64.185  88.279  1.00  0.00           C
ATOM   1096  CG  GLN A  65      70.891  63.486  86.959  1.00  0.00           C
ATOM   1099  CD  GLN A  65      70.631  64.426  85.788  1.00  0.00           C
ATOM   1100  OE1 GLN A  65      70.151  65.545  85.938  1.00  0.00           O
ATOM   1101  NE2 GLN A  65      70.962  63.975  84.559  1.00  0.00           N
ATOM   1104  C   GLN A  65      69.402  62.295  89.278  1.00  0.00           C
ATOM   1105  O   GLN A  65      69.572  61.216  88.729  1.00  0.00           O
ATOM   1106  N   HIS A  66      68.191  62.745  89.608  1.00  0.00           N
ATOM   1108  CA  HIS A  66      66.972  62.215  89.058  1.00  0.00           C
ATOM   1110  CB  HIS A  66      65.751  62.545  89.949  1.00  0.00           C
ATOM   1113  ND1 HIS A  66      64.761  64.655  89.138  1.00  0.00           N
ATOM   1114  CG  HIS A  66      65.441  64.006  90.140  1.00  0.00           C
ATOM   1115  CE1 HIS A  66      64.481  65.845  89.608  1.00  0.00           C
ATOM   1117  NE2 HIS A  66      64.891  65.976  90.879  1.00  0.00           N
ATOM   1119  CD2 HIS A  66      65.531  64.806  91.229  1.00  0.00           C
ATOM   1121  C   HIS A  66      66.762  62.625  87.608  1.00  0.00           C
ATOM   1122  O   HIS A  66      67.381  63.575  87.129  1.00  0.00           O
ATOM   1123  N   ARG A  67      65.921  61.876  86.859  1.00  0.00           N
ATOM   1125  CA  ARG A  67      65.642  62.176  85.458  1.00  0.00           C
ATOM   1127  CB  ARG A  67      64.831  61.007  84.818  1.00  0.00           C
ATOM   1130  CG  ARG A  67      64.281  61.265  83.398  1.00  0.00           C
ATOM   1133  CD  ARG A  67      63.281  60.216  82.878  1.00  0.00           C
ATOM   1136  NE  ARG A  67      62.911  60.615  81.488  1.00  0.00           N
ATOM   1138  CZ  ARG A  67      61.962  61.446  81.098  1.00  0.00           C
ATOM   1139  NH1 ARG A  67      61.191  62.135  81.908  1.00  0.00           N
ATOM   1142  NH2 ARG A  67      61.741  61.506  79.808  1.00  0.00           N
ATOM   1145  C   ARG A  67      65.061  63.566  85.159  1.00  0.00           C
ATOM   1146  O   ARG A  67      65.541  64.185  84.208  1.00  0.00           O
ATOM   1147  N   PRO A  68      64.081  64.146  85.858  1.00  0.00           N
ATOM   1148  CD  PRO A  68      63.101  63.365  86.609  1.00  0.00           C
ATOM   1151  CA  PRO A  68      63.622  65.526  85.618  1.00  0.00           C
ATOM   1153  CB  PRO A  68      62.271  65.646  86.348  1.00  0.00           C
ATOM   1156  CG  PRO A  68      61.861  64.236  86.758  1.00  0.00           C
ATOM   1159  C   PRO A  68      64.501  66.655  86.118  1.00  0.00           C
ATOM   1160  O   PRO A  68      63.991  67.776  86.229  1.00  0.00           O
ATOM   1161  N   PHE A  69      65.771  66.436  86.479  1.00  0.00           N
ATOM   1163  CA  PHE A  69      66.581  67.506  87.029  1.00  0.00           C
ATOM   1165  CB  PHE A  69      67.661  66.916  87.969  1.00  0.00           C
ATOM   1168  CG  PHE A  69      68.191  67.905  88.969  1.00  0.00           C
ATOM   1169  CD1 PHE A  69      69.281  68.715  88.638  1.00  0.00           C
ATOM   1171  CE1 PHE A  69      69.901  69.536  89.589  1.00  0.00           C
ATOM   1173  CZ  PHE A  69      69.462  69.526  90.909  1.00  0.00           C
ATOM   1175  CD2 PHE A  69      67.752  67.925  90.299  1.00  0.00           C
ATOM   1177  CE2 PHE A  69      68.411  68.686  91.269  1.00  0.00           C
ATOM   1179  C   PHE A  69      67.121  68.356  85.879  1.00  0.00           C
ATOM   1180  O   PHE A  69      67.182  67.916  84.739  1.00  0.00           O
ATOM   1181  N   LEU A  70      67.432  69.645  86.159  1.00  0.00           N
ATOM   1183  CA  LEU A  70      67.542  70.676  85.159  1.00  0.00           C
ATOM   1185  CB  LEU A  70      66.362  71.696  85.168  1.00  0.00           C
ATOM   1188  CG  LEU A  70      65.011  71.197  84.629  1.00  0.00           C
ATOM   1190  CD1 LEU A  70      64.091  72.416  84.438  1.00  0.00           C
ATOM   1194  CD2 LEU A  70      65.122  70.425  83.309  1.00  0.00           C
ATOM   1198  C   LEU A  70      68.841  71.456  85.299  1.00  0.00           C
ATOM   1199  O   LEU A  70      68.841  72.636  85.678  1.00  0.00           O
ATOM   1200  N   GLU A  71      69.971  70.796  85.038  1.00  0.00           N
ATOM   1202  CA  GLU A  71      71.261  71.396  84.779  1.00  0.00           C
ATOM   1204  CB  GLU A  71      72.271  71.355  85.958  1.00  0.00           C
ATOM   1207  CG  GLU A  71      71.972  70.306  87.048  1.00  0.00           C
ATOM   1210  CD  GLU A  71      72.771  68.995  87.169  1.00  0.00           C
ATOM   1211  OE1 GLU A  71      73.222  68.456  86.129  1.00  0.00           O
ATOM   1212  OE2 GLU A  71      72.851  68.496  88.318  1.00  0.00           O
ATOM   1213  C   GLU A  71      71.911  70.786  83.568  1.00  0.00           C
ATOM   1214  O   GLU A  71      72.231  69.595  83.540  1.00  0.00           O
ATOM   1215  N   GLN A  72      72.121  71.585  82.508  1.00  0.00           N
ATOM   1217  CA  GLN A  72      72.351  71.035  81.188  1.00  0.00           C
ATOM   1219  CB  GLN A  72      73.781  70.466  80.979  1.00  0.00           C
ATOM   1222  CG  GLN A  72      74.111  70.015  79.538  1.00  0.00           C
ATOM   1225  CD  GLN A  72      73.301  68.886  78.909  1.00  0.00           C
ATOM   1226  OE1 GLN A  72      72.591  69.085  77.919  1.00  0.00           O
ATOM   1227  NE2 GLN A  72      73.332  67.675  79.499  1.00  0.00           N
ATOM   1230  C   GLN A  72      71.232  70.115  80.728  1.00  0.00           C
ATOM   1231  O   GLN A  72      71.232  68.896  80.879  1.00  0.00           O
ATOM   1232  N   ASP A  73      70.151  70.715  80.248  1.00  0.00           N
ATOM   1234  CA  ASP A  73      68.941  69.975  80.059  1.00  0.00           C
ATOM   1236  CB  ASP A  73      67.721  70.905  80.279  1.00  0.00           C
ATOM   1239  CG  ASP A  73      67.951  71.846  81.460  1.00  0.00           C
ATOM   1240  OD1 ASP A  73      68.491  71.365  82.468  1.00  0.00           O
ATOM   1241  OD2 ASP A  73      67.521  73.026  81.390  1.00  0.00           O
ATOM   1242  C   ASP A  73      68.941  69.396  78.659  1.00  0.00           C
ATOM   1243  O   ASP A  73      69.301  70.096  77.709  1.00  0.00           O
ATOM   1244  N   ASN A  74      68.481  68.146  78.458  1.00  0.00           N
ATOM   1246  CA  ASN A  74      68.231  67.605  77.129  1.00  0.00           C
ATOM   1248  CB  ASN A  74      67.561  66.206  77.199  1.00  0.00           C
ATOM   1251  CG  ASN A  74      68.521  65.166  77.768  1.00  0.00           C
ATOM   1252  OD1 ASN A  74      69.691  65.396  78.049  1.00  0.00           O
ATOM   1253  ND2 ASN A  74      67.971  63.936  77.938  1.00  0.00           N
ATOM   1256  C   ASN A  74      67.341  68.515  76.279  1.00  0.00           C
ATOM   1257  O   ASN A  74      67.581  68.686  75.089  1.00  0.00           O
ATOM   1258  N   GLN A  75      66.351  69.175  76.909  1.00  0.00           N
ATOM   1260  CA  GLN A  75      65.681  70.335  76.368  1.00  0.00           C
ATOM   1262  CB  GLN A  75      64.501  70.755  77.289  1.00  0.00           C
ATOM   1265  CG  GLN A  75      63.402  69.676  77.379  1.00  0.00           C
ATOM   1268  CD  GLN A  75      62.041  70.225  77.828  1.00  0.00           C
ATOM   1269  OE1 GLN A  75      61.781  71.425  78.008  1.00  0.00           O
ATOM   1270  NE2 GLN A  75      61.101  69.276  78.059  1.00  0.00           N
ATOM   1273  C   GLN A  75      66.572  71.556  76.069  1.00  0.00           C
ATOM   1274  O   GLN A  75      66.921  71.815  74.919  1.00  0.00           O
ATOM   1275  N   ALA A  76      66.981  72.316  77.108  1.00  0.00           N
ATOM   1277  CA  ALA A  76      67.691  73.585  77.038  1.00  0.00           C
ATOM   1279  CB  ALA A  76      68.021  74.035  78.468  1.00  0.00           C
ATOM   1283  C   ALA A  76      69.012  73.585  76.279  1.00  0.00           C
ATOM   1284  O   ALA A  76      69.311  74.475  75.498  1.00  0.00           O
ATOM   1285  N   HIS A  77      69.831  72.566  76.508  1.00  0.00           N
ATOM   1287  CA  HIS A  77      71.112  72.436  75.848  1.00  0.00           C
ATOM   1289  CB  HIS A  77      72.212  72.005  76.848  1.00  0.00           C
ATOM   1292  ND1 HIS A  77      74.411  72.815  77.639  1.00  0.00           N
ATOM   1293  CG  HIS A  77      73.091  73.115  77.348  1.00  0.00           C
ATOM   1294  CE1 HIS A  77      74.991  73.956  77.928  1.00  0.00           C
ATOM   1296  NE2 HIS A  77      74.122  74.975  77.858  1.00  0.00           N
ATOM   1298  CD2 HIS A  77      72.902  74.455  77.479  1.00  0.00           C
ATOM   1300  C   HIS A  77      71.031  71.526  74.648  1.00  0.00           C
ATOM   1301  O   HIS A  77      71.932  71.556  73.819  1.00  0.00           O
ATOM   1302  N   GLY A  78      69.921  70.755  74.438  1.00  0.00           N
ATOM   1304  CA  GLY A  78      69.761  69.975  73.208  1.00  0.00           C
ATOM   1307  C   GLY A  78      70.631  68.745  73.109  1.00  0.00           C
ATOM   1308  O   GLY A  78      71.432  68.626  72.188  1.00  0.00           O
ATOM   1309  N   TYR A  79      70.512  67.795  74.049  1.00  0.00           N
ATOM   1311  CA  TYR A  79      71.421  66.666  74.178  1.00  0.00           C
ATOM   1313  CB  TYR A  79      72.542  66.935  75.209  1.00  0.00           C
ATOM   1316  CG  TYR A  79      73.591  67.835  74.639  1.00  0.00           C
ATOM   1317  CD1 TYR A  79      73.551  69.196  74.898  1.00  0.00           C
ATOM   1319  CE1 TYR A  79      74.601  70.056  74.508  1.00  0.00           C
ATOM   1321  CZ  TYR A  79      75.741  69.505  73.909  1.00  0.00           C
ATOM   1322  OH  TYR A  79      76.871  70.276  73.578  1.00  0.00           O
ATOM   1324  CD2 TYR A  79      74.712  67.306  73.968  1.00  0.00           C
ATOM   1326  CE2 TYR A  79      75.792  68.136  73.639  1.00  0.00           C
ATOM   1328  C   TYR A  79      70.811  65.315  74.499  1.00  0.00           C
ATOM   1329  O   TYR A  79      69.641  65.155  74.828  1.00  0.00           O
ATOM   1330  N   LYS A  80      71.681  64.295  74.388  1.00  0.00           N
ATOM   1332  CA  LYS A  80      71.392  62.885  74.269  1.00  0.00           C
ATOM   1334  CB  LYS A  80      72.471  62.326  73.309  1.00  0.00           C
ATOM   1337  CG  LYS A  80      72.392  62.905  71.879  1.00  0.00           C
ATOM   1340  CD  LYS A  80      71.031  62.606  71.229  1.00  0.00           C
ATOM   1343  CE  LYS A  80      71.051  62.625  69.699  1.00  0.00           C
ATOM   1346  NZ  LYS A  80      69.801  62.047  69.169  1.00  0.00           N
ATOM   1350  C   LYS A  80      71.441  62.065  75.559  1.00  0.00           C
ATOM   1351  O   LYS A  80      71.752  60.876  75.538  1.00  0.00           O
ATOM   1352  N   LEU A  81      71.191  62.655  76.748  1.00  0.00           N
ATOM   1354  CA  LEU A  81      71.322  61.906  77.979  1.00  0.00           C
ATOM   1356  CB  LEU A  81      71.561  62.765  79.229  1.00  0.00           C
ATOM   1359  CG  LEU A  81      72.921  63.446  79.248  1.00  0.00           C
ATOM   1361  CD1 LEU A  81      72.991  64.666  78.348  1.00  0.00           C
ATOM   1365  CD2 LEU A  81      73.182  63.895  80.678  1.00  0.00           C
ATOM   1369  C   LEU A  81      70.131  61.045  78.309  1.00  0.00           C
ATOM   1370  O   LEU A  81      68.981  61.416  78.078  1.00  0.00           O
ATOM   1371  N   VAL A  82      70.381  59.866  78.878  1.00  0.00           N
ATOM   1373  CA  VAL A  82      69.322  58.956  79.239  1.00  0.00           C
ATOM   1375  CB  VAL A  82      69.101  57.826  78.249  1.00  0.00           C
ATOM   1377  CG1 VAL A  82      67.822  57.056  78.578  1.00  0.00           C
ATOM   1381  CG2 VAL A  82      69.021  58.415  76.828  1.00  0.00           C
ATOM   1385  C   VAL A  82      69.601  58.376  80.598  1.00  0.00           C
ATOM   1386  O   VAL A  82      70.722  57.995  80.938  1.00  0.00           O
ATOM   1387  N   ALA A  83      68.531  58.325  81.409  1.00  0.00           N
ATOM   1389  CA  ALA A  83      68.402  57.526  82.598  1.00  0.00           C
ATOM   1391  CB  ALA A  83      67.011  57.865  83.199  1.00  0.00           C
ATOM   1395  C   ALA A  83      68.542  56.025  82.360  1.00  0.00           C
ATOM   1396  O   ALA A  83      67.691  55.405  81.729  1.00  0.00           O
ATOM   1397  N   VAL A  84      69.631  55.396  82.868  1.00  0.00           N
ATOM   1399  CA  VAL A  84      69.871  53.975  82.678  1.00  0.00           C
ATOM   1401  CB  VAL A  84      71.381  53.675  82.549  1.00  0.00           C
ATOM   1403  CG1 VAL A  84      71.642  52.165  82.388  1.00  0.00           C
ATOM   1407  CG2 VAL A  84      71.972  54.486  81.368  1.00  0.00           C
ATOM   1411  C   VAL A  84      69.301  53.146  83.820  1.00  0.00           C
ATOM   1412  O   VAL A  84      68.732  52.075  83.598  1.00  0.00           O
ATOM   1413  N   GLY A  85      69.421  53.616  85.079  1.00  0.00           N
ATOM   1415  CA  GLY A  85      69.201  52.736  86.229  1.00  0.00           C
ATOM   1418  C   GLY A  85      68.962  53.507  87.479  1.00  0.00           C
ATOM   1419  O   GLY A  85      69.501  54.595  87.640  1.00  0.00           O
ATOM   1420  N   ASN A  86      68.161  52.966  88.409  1.00  0.00           N
ATOM   1422  CA  ASN A  86      67.572  53.725  89.489  1.00  0.00           C
ATOM   1424  CB  ASN A  86      66.042  53.395  89.538  1.00  0.00           C
ATOM   1427  CG  ASN A  86      65.261  54.006  88.379  1.00  0.00           C
ATOM   1428  OD1 ASN A  86      65.702  54.196  87.248  1.00  0.00           O
ATOM   1429  ND2 ASN A  86      63.981  54.376  88.669  1.00  0.00           N
ATOM   1432  C   ASN A  86      68.201  53.405  90.839  1.00  0.00           C
ATOM   1433  O   ASN A  86      67.902  52.386  91.449  1.00  0.00           O
ATOM   1434  N   THR A  87      69.061  54.306  91.378  1.00  0.00           N
ATOM   1436  CA  THR A  87      69.841  54.056  92.598  1.00  0.00           C
ATOM   1438  CB  THR A  87      70.972  55.085  92.789  1.00  0.00           C
ATOM   1440  OG1 THR A  87      71.622  55.356  91.568  1.00  0.00           O
ATOM   1442  CG2 THR A  87      72.082  54.575  93.729  1.00  0.00           C
ATOM   1446  C   THR A  87      69.041  54.045  93.890  1.00  0.00           C
ATOM   1447  O   THR A  87      69.051  53.096  94.659  1.00  0.00           O
ATOM   1448  N   PHE A  88      68.332  55.146  94.188  1.00  0.00           N
ATOM   1450  CA  PHE A  88      67.572  55.236  95.408  1.00  0.00           C
ATOM   1452  CB  PHE A  88      68.441  55.486  96.688  1.00  0.00           C
ATOM   1455  CG  PHE A  88      69.231  56.765  96.568  1.00  0.00           C
ATOM   1456  CD1 PHE A  88      68.712  58.005  96.968  1.00  0.00           C
ATOM   1458  CE1 PHE A  88      69.432  59.185  96.758  1.00  0.00           C
ATOM   1460  CZ  PHE A  88      70.701  59.126  96.169  1.00  0.00           C
ATOM   1462  CD2 PHE A  88      70.521  56.716  96.018  1.00  0.00           C
ATOM   1464  CE2 PHE A  88      71.252  57.885  95.808  1.00  0.00           C
ATOM   1466  C   PHE A  88      66.561  56.356  95.288  1.00  0.00           C
ATOM   1467  O   PHE A  88      66.741  57.335  94.568  1.00  0.00           O
ATOM   1468  N   VAL A  89      65.491  56.257  96.088  1.00  0.00           N
ATOM   1470  CA  VAL A  89      64.522  57.295  96.278  1.00  0.00           C
ATOM   1472  CB  VAL A  89      63.072  56.825  96.208  1.00  0.00           C
ATOM   1474  CG1 VAL A  89      62.851  56.186  94.859  1.00  0.00           C
ATOM   1478  CG2 VAL A  89      62.701  55.806  97.289  1.00  0.00           C
ATOM   1482  C   VAL A  89      64.722  57.885  97.640  1.00  0.00           C
ATOM   1483  O   VAL A  89      65.182  57.215  98.559  1.00  0.00           O
ATOM   1484  N   PHE A  90      64.291  59.135  97.818  1.00  0.00           N
ATOM   1486  CA  PHE A  90      63.911  59.595  99.129  1.00  0.00           C
ATOM   1488  CB  PHE A  90      64.912  60.615  99.748  1.00  0.00           C
ATOM   1491  CG  PHE A  90      65.142  61.786  98.828  1.00  0.00           C
ATOM   1492  CD1 PHE A  90      64.322  62.925  98.890  1.00  0.00           C
ATOM   1494  CE1 PHE A  90      64.511  63.986  98.008  1.00  0.00           C
ATOM   1496  CZ  PHE A  90      65.561  63.946  97.089  1.00  0.00           C
ATOM   1498  CD2 PHE A  90      66.182  61.745  97.888  1.00  0.00           C
ATOM   1500  CE2 PHE A  90      66.392  62.826  97.019  1.00  0.00           C
ATOM   1502  C   PHE A  90      62.511  60.155  98.998  1.00  0.00           C
ATOM   1503  O   PHE A  90      62.141  60.675  97.938  1.00  0.00           O
ATOM   1504  N   PRO A  91      61.691  60.085 100.019  1.00  0.00           N
ATOM   1505  CD  PRO A  91      61.801  59.155 101.138  1.00  0.00           C
ATOM   1508  CA  PRO A  91      60.471  60.845 100.038  1.00  0.00           C
ATOM   1510  CB  PRO A  91      59.631  60.155 101.098  1.00  0.00           C
ATOM   1513  CG  PRO A  91      60.651  59.525 102.058  1.00  0.00           C
ATOM   1516  C   PRO A  91      60.691  62.316 100.358  1.00  0.00           C
ATOM   1517  O   PRO A  91      61.591  62.666 101.118  1.00  0.00           O
ATOM   1518  N   MET A  92      59.872  63.185  99.748  1.00  0.00           N
ATOM   1520  CA  MET A  92      59.681  64.566 100.128  1.00  0.00           C
ATOM   1522  CB  MET A  92      59.311  65.475  98.928  1.00  0.00           C
ATOM   1525  CG  MET A  92      60.311  65.516  97.779  1.00  0.00           C
ATOM   1528  SD  MET A  92      61.471  66.916  97.738  1.00  0.00           S
ATOM   1529  CE  MET A  92      62.031  66.696  99.428  1.00  0.00           C
ATOM   1533  C   MET A  92      58.441  64.615 100.958  1.00  0.00           C
ATOM   1534  O   MET A  92      57.542  63.806 100.758  1.00  0.00           O
ATOM   1535  N   ALA A  93      58.332  65.615 101.828  1.00  0.00           N
ATOM   1537  CA  ALA A  93      57.111  65.746 102.559  1.00  0.00           C
ATOM   1539  CB  ALA A  93      57.111  64.676 103.629  1.00  0.00           C
ATOM   1543  C   ALA A  93      56.971  67.126 103.148  1.00  0.00           C
ATOM   1544  O   ALA A  93      57.941  67.885 103.168  1.00  0.00           O
ATOM   1545  N   GLY A  94      55.741  67.465 103.598  1.00  0.00           N
ATOM   1547  CA  GLY A  94      55.372  68.715 104.258  1.00  0.00           C
ATOM   1550  C   GLY A  94      55.161  68.535 105.750  1.00  0.00           C
ATOM   1551  O   GLY A  94      54.381  67.706 106.188  1.00  0.00           O
ATOM   1552  N   TYR A  95      55.832  69.386 106.559  1.00  0.00           N
ATOM   1554  CA  TYR A  95      55.961  69.225 107.998  1.00  0.00           C
ATOM   1556  CB  TYR A  95      57.461  69.205 108.428  1.00  0.00           C
ATOM   1559  CG  TYR A  95      58.221  68.036 107.898  1.00  0.00           C
ATOM   1560  CD1 TYR A  95      58.591  67.955 106.538  1.00  0.00           C
ATOM   1562  CE1 TYR A  95      59.341  66.865 106.078  1.00  0.00           C
ATOM   1564  CZ  TYR A  95      59.802  65.905 106.968  1.00  0.00           C
ATOM   1565  OH  TYR A  95      60.261  64.696 106.460  1.00  0.00           O
ATOM   1567  CD2 TYR A  95      58.671  67.036 108.778  1.00  0.00           C
ATOM   1569  CE2 TYR A  95      59.471  65.986 108.328  1.00  0.00           C
ATOM   1571  C   TYR A  95      55.381  70.425 108.718  1.00  0.00           C
ATOM   1572  O   TYR A  95      55.661  71.556 108.308  1.00  0.00           O
ATOM   1573  N   SER A  96      54.601  70.236 109.809  1.00  0.00           N
ATOM   1575  CA  SER A  96      53.951  71.355 110.470  1.00  0.00           C
ATOM   1577  CB  SER A  96      52.441  71.416 110.210  1.00  0.00           C
ATOM   1580  OG  SER A  96      52.191  71.655 108.828  1.00  0.00           O
ATOM   1582  C   SER A  96      54.171  71.466 111.959  1.00  0.00           C
ATOM   1583  O   SER A  96      53.901  70.536 112.699  1.00  0.00           O
ATOM   1584  N   LYS A  97      54.641  72.646 112.479  1.00  0.00           N
ATOM   1586  CA  LYS A  97      54.961  72.806 113.898  1.00  0.00           C
ATOM   1588  CB  LYS A  97      56.221  73.706 114.129  1.00  0.00           C
ATOM   1591  CG  LYS A  97      56.061  75.236 114.080  1.00  0.00           C
ATOM   1594  CD  LYS A  97      55.731  75.786 112.689  1.00  0.00           C
ATOM   1597  CE  LYS A  97      55.902  77.306 112.528  1.00  0.00           C
ATOM   1600  NZ  LYS A  97      57.232  77.725 113.019  1.00  0.00           N
ATOM   1604  C   LYS A  97      53.862  73.476 114.698  1.00  0.00           C
ATOM   1605  O   LYS A  97      53.991  73.636 115.909  1.00  0.00           O
ATOM   1606  N   LYS A  98      52.752  73.905 114.059  1.00  0.00           N
ATOM   1608  CA  LYS A  98      51.591  74.475 114.739  1.00  0.00           C
ATOM   1610  CB  LYS A  98      51.292  75.895 114.199  1.00  0.00           C
ATOM   1613  CG  LYS A  98      52.171  77.015 114.758  1.00  0.00           C
ATOM   1616  CD  LYS A  98      51.752  78.395 114.208  1.00  0.00           C
ATOM   1619  CE  LYS A  98      52.531  79.576 114.818  1.00  0.00           C
ATOM   1622  NZ  LYS A  98      52.261  80.865 114.129  1.00  0.00           N
ATOM   1626  C   LYS A  98      50.341  73.645 114.529  1.00  0.00           C
ATOM   1627  O   LYS A  98      49.322  73.855 115.189  1.00  0.00           O
ATOM   1628  N   ILE A  99      50.392  72.716 113.578  1.00  0.00           N
ATOM   1630  CA  ILE A  99      49.221  72.236 112.888  1.00  0.00           C
ATOM   1632  CB  ILE A  99      48.991  72.905 111.518  1.00  0.00           C
ATOM   1634  CG2 ILE A  99      47.791  72.255 110.839  1.00  0.00           C
ATOM   1638  CG1 ILE A  99      48.761  74.426 111.608  1.00  0.00           C
ATOM   1641  CD  ILE A  99      47.552  74.846 112.449  1.00  0.00           C
ATOM   1645  C   ILE A  99      49.411  70.755 112.718  1.00  0.00           C
ATOM   1646  O   ILE A  99      50.491  70.276 112.368  1.00  0.00           O
ATOM   1647  N   LYS A 100      48.391  69.965 113.008  1.00  0.00           N
ATOM   1649  CA  LYS A 100      48.501  68.535 112.958  1.00  0.00           C
ATOM   1651  CB  LYS A 100      47.441  68.045 113.960  1.00  0.00           C
ATOM   1654  CG  LYS A 100      47.341  66.545 114.089  1.00  0.00           C
ATOM   1657  CD  LYS A 100      46.151  66.166 114.968  1.00  0.00           C
ATOM   1660  CE  LYS A 100      46.392  66.316 116.468  1.00  0.00           C
ATOM   1663  NZ  LYS A 100      45.331  65.556 117.140  1.00  0.00           N
ATOM   1667  C   LYS A 100      48.301  67.935 111.559  1.00  0.00           C
ATOM   1668  O   LYS A 100      48.921  66.935 111.199  1.00  0.00           O
ATOM   1669  N   THR A 101      47.451  68.576 110.729  1.00  0.00           N
ATOM   1671  CA  THR A 101      47.092  68.136 109.379  1.00  0.00           C
ATOM   1673  CB  THR A 101      45.891  67.196 109.269  1.00  0.00           C
ATOM   1675  OG1 THR A 101      44.821  67.636 110.108  1.00  0.00           O
ATOM   1677  CG2 THR A 101      46.271  65.796 109.748  1.00  0.00           C
ATOM   1681  C   THR A 101      46.752  69.315 108.479  1.00  0.00           C
ATOM   1682  O   THR A 101      46.271  70.365 108.898  1.00  0.00           O
ATOM   1683  N   VAL A 102      46.901  69.106 107.149  1.00  0.00           N
ATOM   1685  CA  VAL A 102      46.581  70.035 106.068  1.00  0.00           C
ATOM   1687  CB  VAL A 102      46.671  69.325 104.739  1.00  0.00           C
ATOM   1689  CG1 VAL A 102      48.151  69.065 104.479  1.00  0.00           C
ATOM   1693  CG2 VAL A 102      45.811  68.045 104.659  1.00  0.00           C
ATOM   1697  C   VAL A 102      45.221  70.715 106.088  1.00  0.00           C
ATOM   1698  O   VAL A 102      45.021  71.795 105.538  1.00  0.00           O
ATOM   1699  N   ALA A 103      44.201  70.085 106.678  1.00  0.00           N
ATOM   1701  CA  ALA A 103      42.861  70.615 106.739  1.00  0.00           C
ATOM   1703  CB  ALA A 103      41.901  69.426 106.848  1.00  0.00           C
ATOM   1707  C   ALA A 103      42.661  71.606 107.868  1.00  0.00           C
ATOM   1708  O   ALA A 103      41.741  72.425 107.839  1.00  0.00           O
ATOM   1709  N   GLN A 104      43.601  71.646 108.839  1.00  0.00           N
ATOM   1711  CA  GLN A 104      43.581  72.615 109.908  1.00  0.00           C
ATOM   1713  CB  GLN A 104      44.252  72.005 111.169  1.00  0.00           C
ATOM   1716  CG  GLN A 104      43.571  70.806 111.860  1.00  0.00           C
ATOM   1719  CD  GLN A 104      44.381  70.416 113.098  1.00  0.00           C
ATOM   1720  OE1 GLN A 104      45.462  70.946 113.390  1.00  0.00           O
ATOM   1721  NE2 GLN A 104      43.851  69.465 113.898  1.00  0.00           N
ATOM   1724  C   GLN A 104      44.401  73.855 109.558  1.00  0.00           C
ATOM   1725  O   GLN A 104      44.531  74.765 110.379  1.00  0.00           O
ATOM   1726  N   ILE A 105      44.961  73.936 108.328  1.00  0.00           N
ATOM   1728  CA  ILE A 105      45.772  75.066 107.868  1.00  0.00           C
ATOM   1730  CB  ILE A 105      46.362  74.816 106.479  1.00  0.00           C
ATOM   1732  CG2 ILE A 105      45.401  75.265 105.349  1.00  0.00           C
ATOM   1736  CG1 ILE A 105      47.761  75.475 106.309  1.00  0.00           C
ATOM   1739  CD  ILE A 105      48.521  74.995 105.070  1.00  0.00           C
ATOM   1743  C   ILE A 105      44.961  76.355 107.919  1.00  0.00           C
ATOM   1744  O   ILE A 105      43.721  76.335 107.818  1.00  0.00           O
ATOM   1745  N   LYS A 106      45.591  77.515 108.168  1.00  0.00           N
ATOM   1747  CA  LYS A 106      44.802  78.725 108.288  1.00  0.00           C
ATOM   1749  CB  LYS A 106      45.381  79.706 109.348  1.00  0.00           C
ATOM   1752  CG  LYS A 106      44.351  80.745 109.818  1.00  0.00           C
ATOM   1755  CD  LYS A 106      44.771  81.585 111.039  1.00  0.00           C
ATOM   1758  CE  LYS A 106      45.011  80.786 112.318  1.00  0.00           C
ATOM   1761  NZ  LYS A 106      45.471  81.686 113.390  1.00  0.00           N
ATOM   1765  C   LYS A 106      44.541  79.387 106.938  1.00  0.00           C
ATOM   1766  O   LYS A 106      45.281  79.235 105.969  1.00  0.00           O
ATOM   1767  N   GLU A 107      43.431  80.145 106.839  1.00  0.00           N
ATOM   1769  CA  GLU A 107      43.151  81.066 105.750  1.00  0.00           C
ATOM   1771  CB  GLU A 107      41.851  81.866 105.989  1.00  0.00           C
ATOM   1774  CG  GLU A 107      40.561  81.026 105.928  1.00  0.00           C
ATOM   1777  CD  GLU A 107      40.431  80.367 104.568  1.00  0.00           C
ATOM   1778  OE1 GLU A 107      40.341  81.136 103.578  1.00  0.00           O
ATOM   1779  OE2 GLU A 107      40.421  79.106 104.500  1.00  0.00           O
ATOM   1780  C   GLU A 107      44.261  82.076 105.569  1.00  0.00           C
ATOM   1781  O   GLU A 107      44.722  82.686 106.529  1.00  0.00           O
ATOM   1782  N   GLY A 108      44.741  82.225 104.328  1.00  0.00           N
ATOM   1784  CA  GLY A 108      45.871  83.085 104.008  1.00  0.00           C
ATOM   1787  C   GLY A 108      47.191  82.576 104.529  1.00  0.00           C
ATOM   1788  O   GLY A 108      48.161  83.326 104.578  1.00  0.00           O
ATOM   1789  N   ALA A 109      47.281  81.296 104.929  1.00  0.00           N
ATOM   1791  CA  ALA A 109      48.511  80.725 105.419  1.00  0.00           C
ATOM   1793  CB  ALA A 109      48.291  79.276 105.899  1.00  0.00           C
ATOM   1797  C   ALA A 109      49.652  80.766 104.409  1.00  0.00           C
ATOM   1798  O   ALA A 109      49.471  80.596 103.209  1.00  0.00           O
ATOM   1799  N   THR A 110      50.881  81.005 104.888  1.00  0.00           N
ATOM   1801  CA  THR A 110      52.041  81.005 104.018  1.00  0.00           C
ATOM   1803  CB  THR A 110      53.151  81.986 104.418  1.00  0.00           C
ATOM   1805  OG1 THR A 110      52.741  83.345 104.379  1.00  0.00           O
ATOM   1807  CG2 THR A 110      54.341  81.896 103.458  1.00  0.00           C
ATOM   1811  C   THR A 110      52.601  79.606 104.038  1.00  0.00           C
ATOM   1812  O   THR A 110      52.872  79.076 105.118  1.00  0.00           O
ATOM   1813  N   VAL A 111      52.801  78.955 102.879  1.00  0.00           N
ATOM   1815  CA  VAL A 111      53.402  77.626 102.830  1.00  0.00           C
ATOM   1817  CB  VAL A 111      52.531  76.585 102.128  1.00  0.00           C
ATOM   1819  CG1 VAL A 111      53.272  75.225 101.968  1.00  0.00           C
ATOM   1823  CG2 VAL A 111      51.281  76.405 102.989  1.00  0.00           C
ATOM   1827  C   VAL A 111      54.671  77.795 102.078  1.00  0.00           C
ATOM   1828  O   VAL A 111      54.681  78.405 101.008  1.00  0.00           O
ATOM   1829  N   ALA A 112      55.791  77.306 102.598  1.00  0.00           N
ATOM   1831  CA  ALA A 112      57.011  77.395 101.860  1.00  0.00           C
ATOM   1833  CB  ALA A 112      58.212  77.716 102.748  1.00  0.00           C
ATOM   1837  C   ALA A 112      57.251  76.166 101.008  1.00  0.00           C
ATOM   1838  O   ALA A 112      56.791  75.066 101.299  1.00  0.00           O
ATOM   1839  N   ILE A 113      57.951  76.396  99.898  1.00  0.00           N
ATOM   1841  CA  ILE A 113      58.281  75.416  98.890  1.00  0.00           C
ATOM   1843  CB  ILE A 113      57.362  75.486  97.689  1.00  0.00           C
ATOM   1845  CG2 ILE A 113      55.951  75.006  98.118  1.00  0.00           C
ATOM   1849  CG1 ILE A 113      57.351  76.906  97.089  1.00  0.00           C
ATOM   1852  CD  ILE A 113      56.871  76.896  95.648  1.00  0.00           C
ATOM   1856  C   ILE A 113      59.701  75.736  98.458  1.00  0.00           C
ATOM   1857  O   ILE A 113      60.201  76.825  98.738  1.00  0.00           O
ATOM   1858  N   PRO A 114      60.392  74.826  97.799  1.00  0.00           N
ATOM   1859  CD  PRO A 114      60.002  73.416  97.718  1.00  0.00           C
ATOM   1862  CA  PRO A 114      61.601  75.105  97.029  1.00  0.00           C
ATOM   1864  CB  PRO A 114      61.981  73.736  96.468  1.00  0.00           C
ATOM   1867  CG  PRO A 114      61.302  72.706  97.379  1.00  0.00           C
ATOM   1870  C   PRO A 114      61.502  76.136  95.899  1.00  0.00           C
ATOM   1871  O   PRO A 114      60.631  76.015  95.038  1.00  0.00           O
ATOM   1872  N   ASN A 115      62.471  77.075  95.828  1.00  0.00           N
ATOM   1874  CA  ASN A 115      62.721  78.056  94.769  1.00  0.00           C
ATOM   1876  CB  ASN A 115      64.072  78.795  95.000  1.00  0.00           C
ATOM   1879  CG  ASN A 115      63.981  79.947  95.998  1.00  0.00           C
ATOM   1880  OD1 ASN A 115      62.911  80.436  96.328  1.00  0.00           O
ATOM   1881  ND2 ASN A 115      65.151  80.396  96.529  1.00  0.00           N
ATOM   1884  C   ASN A 115      62.861  77.465  93.368  1.00  0.00           C
ATOM   1885  O   ASN A 115      62.542  78.115  92.379  1.00  0.00           O
ATOM   1886  N   ASP A 116      63.482  76.285  93.218  1.00  0.00           N
ATOM   1888  CA  ASP A 116      63.881  75.806  91.908  1.00  0.00           C
ATOM   1890  CB  ASP A 116      65.142  74.905  91.959  1.00  0.00           C
ATOM   1893  CG  ASP A 116      64.901  73.666  92.779  1.00  0.00           C
ATOM   1894  OD1 ASP A 116      64.901  73.776  94.029  1.00  0.00           O
ATOM   1895  OD2 ASP A 116      64.592  72.605  92.169  1.00  0.00           O
ATOM   1896  C   ASP A 116      62.691  75.175  91.180  1.00  0.00           C
ATOM   1897  O   ASP A 116      61.841  74.546  91.809  1.00  0.00           O
ATOM   1898  N   PRO A 117      62.542  75.315  89.868  1.00  0.00           N
ATOM   1899  CD  PRO A 117      63.231  76.316  89.068  1.00  0.00           C
ATOM   1902  CA  PRO A 117      61.541  74.615  89.079  1.00  0.00           C
ATOM   1904  CB  PRO A 117      62.001  74.846  87.649  1.00  0.00           C
ATOM   1907  CG  PRO A 117      62.591  76.256  87.678  1.00  0.00           C
ATOM   1910  C   PRO A 117      61.281  73.146  89.359  1.00  0.00           C
ATOM   1911  O   PRO A 117      60.122  72.785  89.508  1.00  0.00           O
ATOM   1912  N   THR A 118      62.321  72.296  89.389  1.00  0.00           N
ATOM   1914  CA  THR A 118      62.152  70.845  89.589  1.00  0.00           C
ATOM   1916  CB  THR A 118      63.421  70.015  89.298  1.00  0.00           C
ATOM   1918  OG1 THR A 118      64.441  70.115  90.289  1.00  0.00           O
ATOM   1920  CG2 THR A 118      64.051  70.505  87.999  1.00  0.00           C
ATOM   1924  C   THR A 118      61.591  70.516  90.949  1.00  0.00           C
ATOM   1925  O   THR A 118      60.691  69.696  91.098  1.00  0.00           O
ATOM   1926  N   ASN A 119      62.121  71.166  91.999  1.00  0.00           N
ATOM   1928  CA  ASN A 119      61.642  70.976  93.349  1.00  0.00           C
ATOM   1930  CB  ASN A 119      62.701  71.346  94.389  1.00  0.00           C
ATOM   1933  CG  ASN A 119      63.911  70.425  94.419  1.00  0.00           C
ATOM   1934  OD1 ASN A 119      63.841  69.236  94.118  1.00  0.00           O
ATOM   1935  ND2 ASN A 119      65.072  71.005  94.809  1.00  0.00           N
ATOM   1938  C   ASN A 119      60.361  71.725  93.699  1.00  0.00           C
ATOM   1939  O   ASN A 119      59.582  71.215  94.499  1.00  0.00           O
ATOM   1940  N   LEU A 120      60.052  72.916  93.109  1.00  0.00           N
ATOM   1942  CA  LEU A 120      58.711  73.496  93.148  1.00  0.00           C
ATOM   1944  CB  LEU A 120      58.601  74.876  92.419  1.00  0.00           C
ATOM   1947  CG  LEU A 120      57.201  75.306  91.879  1.00  0.00           C
ATOM   1949  CD1 LEU A 120      56.061  75.306  92.908  1.00  0.00           C
ATOM   1953  CD2 LEU A 120      57.251  76.705  91.238  1.00  0.00           C
ATOM   1957  C   LEU A 120      57.701  72.566  92.538  1.00  0.00           C
ATOM   1958  O   LEU A 120      56.671  72.265  93.129  1.00  0.00           O
ATOM   1959  N   GLY A 121      58.051  72.015  91.358  1.00  0.00           N
ATOM   1961  CA  GLY A 121      57.211  71.066  90.639  1.00  0.00           C
ATOM   1964  C   GLY A 121      56.822  69.916  91.508  1.00  0.00           C
ATOM   1965  O   GLY A 121      55.642  69.736  91.809  1.00  0.00           O
ATOM   1966  N   ARG A 122      57.801  69.155  92.019  1.00  0.00           N
ATOM   1968  CA  ARG A 122      57.511  68.036  92.888  1.00  0.00           C
ATOM   1970  CB  ARG A 122      58.781  67.206  93.158  1.00  0.00           C
ATOM   1973  CG  ARG A 122      59.741  67.686  94.258  1.00  0.00           C
ATOM   1976  CD  ARG A 122      61.091  66.975  94.208  1.00  0.00           C
ATOM   1979  NE  ARG A 122      60.821  65.545  94.559  1.00  0.00           N
ATOM   1981  CZ  ARG A 122      61.761  64.706  94.979  1.00  0.00           C
ATOM   1982  NH1 ARG A 122      63.021  65.035  95.038  1.00  0.00           N
ATOM   1985  NH2 ARG A 122      61.411  63.505  95.408  1.00  0.00           N
ATOM   1988  C   ARG A 122      56.801  68.405  94.188  1.00  0.00           C
ATOM   1989  O   ARG A 122      55.881  67.716  94.599  1.00  0.00           O
ATOM   1990  N   ALA A 123      57.171  69.536  94.828  1.00  0.00           N
ATOM   1992  CA  ALA A 123      56.521  70.045  96.018  1.00  0.00           C
ATOM   1994  CB  ALA A 123      57.222  71.355  96.418  1.00  0.00           C
ATOM   1998  C   ALA A 123      55.052  70.315  95.818  1.00  0.00           C
ATOM   1999  O   ALA A 123      54.212  69.965  96.648  1.00  0.00           O
ATOM   2000  N   LEU A 124      54.722  70.895  94.659  1.00  0.00           N
ATOM   2002  CA  LEU A 124      53.371  71.256  94.328  1.00  0.00           C
ATOM   2004  CB  LEU A 124      53.441  72.285  93.178  1.00  0.00           C
ATOM   2007  CG  LEU A 124      52.111  72.966  92.818  1.00  0.00           C
ATOM   2009  CD1 LEU A 124      51.481  73.605  94.058  1.00  0.00           C
ATOM   2013  CD2 LEU A 124      52.331  74.065  91.798  1.00  0.00           C
ATOM   2017  C   LEU A 124      52.511  70.045  93.988  1.00  0.00           C
ATOM   2018  O   LEU A 124      51.302  70.045  94.208  1.00  0.00           O
ATOM   2019  N   LEU A 125      53.101  68.925  93.508  1.00  0.00           N
ATOM   2021  CA  LEU A 125      52.372  67.675  93.358  1.00  0.00           C
ATOM   2023  CB  LEU A 125      53.202  66.535  92.710  1.00  0.00           C
ATOM   2026  CG  LEU A 125      53.161  66.535  91.180  1.00  0.00           C
ATOM   2028  CD1 LEU A 125      51.752  66.626  90.588  1.00  0.00           C
ATOM   2032  CD2 LEU A 125      54.011  67.666  90.629  1.00  0.00           C
ATOM   2036  C   LEU A 125      51.791  67.106  94.629  1.00  0.00           C
ATOM   2037  O   LEU A 125      50.651  66.675  94.640  1.00  0.00           O
ATOM   2038  N   LEU A 126      52.542  67.126  95.750  1.00  0.00           N
ATOM   2040  CA  LEU A 126      52.041  66.675  97.038  1.00  0.00           C
ATOM   2042  CB  LEU A 126      53.101  66.926  98.148  1.00  0.00           C
ATOM   2045  CG  LEU A 126      54.301  65.956  98.209  1.00  0.00           C
ATOM   2047  CD1 LEU A 126      55.291  66.126  97.058  1.00  0.00           C
ATOM   2051  CD2 LEU A 126      55.072  66.155  99.519  1.00  0.00           C
ATOM   2055  C   LEU A 126      50.781  67.436  97.408  1.00  0.00           C
ATOM   2056  O   LEU A 126      49.741  66.876  97.738  1.00  0.00           O
ATOM   2057  N   LEU A 127      50.821  68.765  97.239  1.00  0.00           N
ATOM   2059  CA  LEU A 127      49.681  69.636  97.398  1.00  0.00           C
ATOM   2061  CB  LEU A 127      50.101  71.126  97.219  1.00  0.00           C
ATOM   2064  CG  LEU A 127      51.331  71.606  98.038  1.00  0.00           C
ATOM   2066  CD1 LEU A 127      51.521  73.126  97.908  1.00  0.00           C
ATOM   2070  CD2 LEU A 127      51.211  71.285  99.519  1.00  0.00           C
ATOM   2074  C   LEU A 127      48.511  69.295  96.479  1.00  0.00           C
ATOM   2075  O   LEU A 127      47.362  69.315  96.909  1.00  0.00           O
ATOM   2076  N   GLN A 128      48.781  68.936  95.199  1.00  0.00           N
ATOM   2078  CA  GLN A 128      47.761  68.436  94.298  1.00  0.00           C
ATOM   2080  CB  GLN A 128      48.342  68.205  92.868  1.00  0.00           C
ATOM   2083  CG  GLN A 128      47.191  68.045  91.838  1.00  0.00           C
ATOM   2086  CD  GLN A 128      47.521  67.326  90.538  1.00  0.00           C
ATOM   2087  OE1 GLN A 128      48.591  66.755  90.279  1.00  0.00           O
ATOM   2088  NE2 GLN A 128      46.471  67.285  89.688  1.00  0.00           N
ATOM   2091  C   GLN A 128      47.141  67.106  94.739  1.00  0.00           C
ATOM   2092  O   GLN A 128      45.921  66.946  94.739  1.00  0.00           O
ATOM   2093  N   LYS A 129      47.962  66.096  95.078  1.00  0.00           N
ATOM   2095  CA  LYS A 129      47.521  64.755  95.438  1.00  0.00           C
ATOM   2097  CB  LYS A 129      48.701  63.745  95.470  1.00  0.00           C
ATOM   2100  CG  LYS A 129      49.151  63.205  94.079  1.00  0.00           C
ATOM   2103  CD  LYS A 129      50.002  64.155  93.218  1.00  0.00           C
ATOM   2106  CE  LYS A 129      50.431  63.575  91.859  1.00  0.00           C
ATOM   2109  NZ  LYS A 129      49.471  63.876  90.758  1.00  0.00           N
ATOM   2113  C   LYS A 129      46.671  64.696  96.688  1.00  0.00           C
ATOM   2114  O   LYS A 129      45.691  63.946  96.769  1.00  0.00           O
ATOM   2115  N   GLU A 130      47.022  65.565  97.648  1.00  0.00           N
ATOM   2117  CA  GLU A 130      46.362  65.705  98.918  1.00  0.00           C
ATOM   2119  CB  GLU A 130      47.351  66.326  99.929  1.00  0.00           C
ATOM   2122  CG  GLU A 130      48.531  65.455 100.358  1.00  0.00           C
ATOM   2125  CD  GLU A 130      48.181  64.006 100.610  1.00  0.00           C
ATOM   2126  OE1 GLU A 130      47.321  63.755 101.498  1.00  0.00           O
ATOM   2127  OE2 GLU A 130      48.802  63.146  99.949  1.00  0.00           O
ATOM   2128  C   GLU A 130      45.221  66.696  98.898  1.00  0.00           C
ATOM   2129  O   GLU A 130      44.571  66.926  99.919  1.00  0.00           O
ATOM   2130  N   LYS A 131      44.971  67.355  97.748  1.00  0.00           N
ATOM   2132  CA  LYS A 131      43.831  68.246  97.589  1.00  0.00           C
ATOM   2134  CB  LYS A 131      42.471  67.495  97.799  1.00  0.00           C
ATOM   2137  CG  LYS A 131      42.292  66.265  96.868  1.00  0.00           C
ATOM   2140  CD  LYS A 131      41.042  65.446  97.248  1.00  0.00           C
ATOM   2143  CE  LYS A 131      40.772  64.185  96.398  1.00  0.00           C
ATOM   2146  NZ  LYS A 131      40.181  64.496  95.070  1.00  0.00           N
ATOM   2150  C   LYS A 131      43.932  69.556  98.390  1.00  0.00           C
ATOM   2151  O   LYS A 131      42.921  70.216  98.658  1.00  0.00           O
ATOM   2152  N   LEU A 132      45.161  70.006  98.750  1.00  0.00           N
ATOM   2154  CA  LEU A 132      45.451  71.335  99.288  1.00  0.00           C
ATOM   2156  CB  LEU A 132      46.971  71.585  99.519  1.00  0.00           C
ATOM   2159  CG  LEU A 132      47.542  71.096 100.849  1.00  0.00           C
ATOM   2161  CD1 LEU A 132      46.841  71.766 102.038  1.00  0.00           C
ATOM   2165  CD2 LEU A 132      47.561  69.575 100.919  1.00  0.00           C
ATOM   2169  C   LEU A 132      45.072  72.447  98.349  1.00  0.00           C
ATOM   2170  O   LEU A 132      44.441  73.426  98.750  1.00  0.00           O
ATOM   2171  N   ILE A 133      45.471  72.296  97.078  1.00  0.00           N
ATOM   2173  CA  ILE A 133      45.252  73.265  96.039  1.00  0.00           C
ATOM   2175  CB  ILE A 133      46.351  74.335  95.919  1.00  0.00           C
ATOM   2177  CG2 ILE A 133      46.211  75.335  97.078  1.00  0.00           C
ATOM   2181  CG1 ILE A 133      47.791  73.785  95.948  1.00  0.00           C
ATOM   2184  CD  ILE A 133      48.181  72.986  94.718  1.00  0.00           C
ATOM   2188  C   ILE A 133      45.081  72.416  94.789  1.00  0.00           C
ATOM   2189  O   ILE A 133      45.271  71.197  94.818  1.00  0.00           O
ATOM   2190  N   THR A 134      44.631  73.045  93.699  1.00  0.00           N
ATOM   2192  CA  THR A 134      44.331  72.346  92.449  1.00  0.00           C
ATOM   2194  CB  THR A 134      42.861  72.405  92.078  1.00  0.00           C
ATOM   2196  OG1 THR A 134      42.111  71.916  93.188  1.00  0.00           O
ATOM   2198  CG2 THR A 134      42.521  71.515  90.890  1.00  0.00           C
ATOM   2202  C   THR A 134      45.161  72.955  91.348  1.00  0.00           C
ATOM   2203  O   THR A 134      45.271  74.166  91.218  1.00  0.00           O
ATOM   2204  N   LEU A 135      45.821  72.095  90.548  1.00  0.00           N
ATOM   2206  CA  LEU A 135      46.731  72.526  89.499  1.00  0.00           C
ATOM   2208  CB  LEU A 135      47.941  71.545  89.319  1.00  0.00           C
ATOM   2211  CG  LEU A 135      49.041  71.615  90.408  1.00  0.00           C
ATOM   2213  CD1 LEU A 135      48.521  71.696  91.838  1.00  0.00           C
ATOM   2217  CD2 LEU A 135      49.991  70.416  90.289  1.00  0.00           C
ATOM   2221  C   LEU A 135      45.961  72.585  88.188  1.00  0.00           C
ATOM   2222  O   LEU A 135      44.862  72.066  88.069  1.00  0.00           O
ATOM   2223  N   LYS A 136      46.521  73.196  87.129  1.00  0.00           N
ATOM   2225  CA  LYS A 136      46.042  72.935  85.788  1.00  0.00           C
ATOM   2227  CB  LYS A 136      46.761  73.816  84.748  1.00  0.00           C
ATOM   2230  CG  LYS A 136      46.521  75.295  85.000  1.00  0.00           C
ATOM   2233  CD  LYS A 136      47.071  76.175  83.878  1.00  0.00           C
ATOM   2236  CE  LYS A 136      48.542  75.916  83.568  1.00  0.00           C
ATOM   2239  NZ  LYS A 136      49.041  76.886  82.579  1.00  0.00           N
ATOM   2243  C   LYS A 136      46.151  71.495  85.329  1.00  0.00           C
ATOM   2244  O   LYS A 136      47.101  70.776  85.648  1.00  0.00           O
ATOM   2245  N   GLU A 137      45.142  71.026  84.589  1.00  0.00           N
ATOM   2247  CA  GLU A 137      45.011  69.676  84.109  1.00  0.00           C
ATOM   2249  CB  GLU A 137      43.631  69.505  83.438  1.00  0.00           C
ATOM   2252  CG  GLU A 137      42.432  69.736  84.398  1.00  0.00           C
ATOM   2255  CD  GLU A 137      42.101  71.197  84.669  1.00  0.00           C
ATOM   2256  OE1 GLU A 137      42.622  72.106  83.960  1.00  0.00           O
ATOM   2257  OE2 GLU A 137      41.322  71.446  85.629  1.00  0.00           O
ATOM   2258  C   GLU A 137      46.151  69.246  83.199  1.00  0.00           C
ATOM   2259  O   GLU A 137      46.601  69.947  82.299  1.00  0.00           O
ATOM   2260  N   GLY A 138      46.721  68.056  83.468  1.00  0.00           N
ATOM   2262  CA  GLY A 138      47.801  67.495  82.668  1.00  0.00           C
ATOM   2265  C   GLY A 138      49.161  68.085  82.929  1.00  0.00           C
ATOM   2266  O   GLY A 138      50.131  67.706  82.269  1.00  0.00           O
ATOM   2267  N   LYS A 139      49.331  68.986  83.918  1.00  0.00           N
ATOM   2269  CA  LYS A 139      50.591  69.655  84.179  1.00  0.00           C
ATOM   2271  CB  LYS A 139      50.361  70.886  85.089  1.00  0.00           C
ATOM   2274  CG  LYS A 139      51.432  71.986  84.968  1.00  0.00           C
ATOM   2277  CD  LYS A 139      51.581  72.556  83.540  1.00  0.00           C
ATOM   2280  CE  LYS A 139      52.321  73.905  83.578  1.00  0.00           C
ATOM   2283  NZ  LYS A 139      52.752  74.435  82.269  1.00  0.00           N
ATOM   2287  C   LYS A 139      51.642  68.715  84.790  1.00  0.00           C
ATOM   2288  O   LYS A 139      52.811  69.065  84.930  1.00  0.00           O
ATOM   2289  N   GLY A 140      51.261  67.475  85.140  1.00  0.00           N
ATOM   2291  CA  GLY A 140      52.181  66.405  85.548  1.00  0.00           C
ATOM   2294  C   GLY A 140      53.142  66.795  86.638  1.00  0.00           C
ATOM   2295  O   GLY A 140      52.721  67.346  87.649  1.00  0.00           O
ATOM   2296  N   LEU A 141      54.452  66.535  86.439  1.00  0.00           N
ATOM   2298  CA  LEU A 141      55.541  66.846  87.348  1.00  0.00           C
ATOM   2300  CB  LEU A 141      56.622  65.746  87.348  1.00  0.00           C
ATOM   2303  CG  LEU A 141      56.151  64.356  87.818  1.00  0.00           C
ATOM   2305  CD1 LEU A 141      57.341  63.395  87.779  1.00  0.00           C
ATOM   2309  CD2 LEU A 141      55.581  64.406  89.249  1.00  0.00           C
ATOM   2313  C   LEU A 141      56.211  68.176  87.019  1.00  0.00           C
ATOM   2314  O   LEU A 141      57.311  68.486  87.458  1.00  0.00           O
ATOM   2315  N   LEU A 142      55.531  68.995  86.208  1.00  0.00           N
ATOM   2317  CA  LEU A 142      56.011  70.256  85.709  1.00  0.00           C
ATOM   2319  CB  LEU A 142      55.611  70.216  84.198  1.00  0.00           C
ATOM   2322  CG  LEU A 142      56.351  71.096  83.178  1.00  0.00           C
ATOM   2324  CD1 LEU A 142      55.551  72.355  82.818  1.00  0.00           C
ATOM   2328  CD2 LEU A 142      57.781  71.425  83.629  1.00  0.00           C
ATOM   2332  C   LEU A 142      55.431  71.515  86.390  1.00  0.00           C
ATOM   2333  O   LEU A 142      55.751  72.615  85.919  1.00  0.00           O
ATOM   2334  N   PRO A 143      54.601  71.556  87.438  1.00  0.00           N
ATOM   2335  CD  PRO A 143      54.301  70.496  88.398  1.00  0.00           C
ATOM   2338  CA  PRO A 143      53.752  72.716  87.678  1.00  0.00           C
ATOM   2340  CB  PRO A 143      52.612  72.115  88.508  1.00  0.00           C
ATOM   2343  CG  PRO A 143      53.351  71.126  89.408  1.00  0.00           C
ATOM   2346  C   PRO A 143      54.431  73.806  88.479  1.00  0.00           C
ATOM   2347  O   PRO A 143      55.401  73.576  89.198  1.00  0.00           O
ATOM   2348  N   THR A 144      53.901  75.026  88.368  1.00  0.00           N
ATOM   2350  CA  THR A 144      54.381  76.166  89.128  1.00  0.00           C
ATOM   2352  CB  THR A 144      54.951  77.265  88.249  1.00  0.00           C
ATOM   2354  OG1 THR A 144      53.962  77.925  87.479  1.00  0.00           O
ATOM   2356  CG2 THR A 144      55.951  76.655  87.269  1.00  0.00           C
ATOM   2360  C   THR A 144      53.291  76.776  89.968  1.00  0.00           C
ATOM   2361  O   THR A 144      52.131  76.396  89.909  1.00  0.00           O
ATOM   2362  N   ALA A 145      53.631  77.815  90.749  1.00  0.00           N
ATOM   2364  CA  ALA A 145      52.691  78.556  91.568  1.00  0.00           C
ATOM   2366  CB  ALA A 145      53.472  79.455  92.538  1.00  0.00           C
ATOM   2370  C   ALA A 145      51.731  79.396  90.709  1.00  0.00           C
ATOM   2371  O   ALA A 145      50.651  79.807  91.138  1.00  0.00           O
ATOM   2372  N   LEU A 146      52.092  79.626  89.438  1.00  0.00           N
ATOM   2374  CA  LEU A 146      51.232  80.216  88.438  1.00  0.00           C
ATOM   2376  CB  LEU A 146      52.022  80.686  87.188  1.00  0.00           C
ATOM   2379  CG  LEU A 146      53.081  81.796  87.398  1.00  0.00           C
ATOM   2381  CD1 LEU A 146      54.341  81.346  88.169  1.00  0.00           C
ATOM   2385  CD2 LEU A 146      53.521  82.355  86.049  1.00  0.00           C
ATOM   2389  C   LEU A 146      50.191  79.206  87.969  1.00  0.00           C
ATOM   2390  O   LEU A 146      49.122  79.565  87.508  1.00  0.00           O
ATOM   2391  N   ASP A 147      50.451  77.885  88.109  1.00  0.00           N
ATOM   2393  CA  ASP A 147      49.641  76.856  87.508  1.00  0.00           C
ATOM   2395  CB  ASP A 147      50.572  75.696  87.038  1.00  0.00           C
ATOM   2398  CG  ASP A 147      51.611  76.105  85.989  1.00  0.00           C
ATOM   2399  OD1 ASP A 147      51.322  76.876  85.038  1.00  0.00           O
ATOM   2400  OD2 ASP A 147      52.682  75.435  85.989  1.00  0.00           O
ATOM   2401  C   ASP A 147      48.571  76.355  88.489  1.00  0.00           C
ATOM   2402  O   ASP A 147      47.822  75.425  88.199  1.00  0.00           O
ATOM   2403  N   ILE A 148      48.441  76.996  89.678  1.00  0.00           N
ATOM   2405  CA  ILE A 148      47.362  76.755  90.629  1.00  0.00           C
ATOM   2407  CB  ILE A 148      47.752  77.166  92.048  1.00  0.00           C
ATOM   2409  CG2 ILE A 148      46.581  76.886  93.008  1.00  0.00           C
ATOM   2413  CG1 ILE A 148      49.031  76.405  92.500  1.00  0.00           C
ATOM   2416  CD  ILE A 148      49.601  76.886  93.839  1.00  0.00           C
ATOM   2420  C   ILE A 148      46.042  77.416  90.178  1.00  0.00           C
ATOM   2421  O   ILE A 148      45.941  78.636  90.038  1.00  0.00           O
ATOM   2422  N   THR A 149      45.002  76.576  89.909  1.00  0.00           N
ATOM   2424  CA  THR A 149      43.701  76.996  89.368  1.00  0.00           C
ATOM   2426  CB  THR A 149      43.011  75.965  88.458  1.00  0.00           C
ATOM   2428  OG1 THR A 149      42.781  74.706  89.079  1.00  0.00           O
ATOM   2430  CG2 THR A 149      43.901  75.715  87.248  1.00  0.00           C
ATOM   2434  C   THR A 149      42.701  77.296  90.458  1.00  0.00           C
ATOM   2435  O   THR A 149      41.822  78.156  90.299  1.00  0.00           O
ATOM   2436  N   ASP A 150      42.822  76.615  91.609  1.00  0.00           N
ATOM   2438  CA  ASP A 150      41.952  76.776  92.748  1.00  0.00           C
ATOM   2440  CB  ASP A 150      40.832  75.696  92.748  1.00  0.00           C
ATOM   2443  CG  ASP A 150      39.951  75.765  93.979  1.00  0.00           C
ATOM   2444  OD1 ASP A 150      39.821  76.856  94.568  1.00  0.00           O
ATOM   2445  OD2 ASP A 150      39.391  74.706  94.348  1.00  0.00           O
ATOM   2446  C   ASP A 150      42.831  76.685  93.979  1.00  0.00           C
ATOM   2447  O   ASP A 150      43.682  75.806  94.099  1.00  0.00           O
ATOM   2448  N   ASN A 151      42.622  77.605  94.938  1.00  0.00           N
ATOM   2450  CA  ASN A 151      43.332  77.605  96.199  1.00  0.00           C
ATOM   2452  CB  ASN A 151      44.691  78.365  96.169  1.00  0.00           C
ATOM   2455  CG  ASN A 151      44.631  79.865  95.928  1.00  0.00           C
ATOM   2456  OD1 ASN A 151      45.271  80.626  96.658  1.00  0.00           O
ATOM   2457  ND2 ASN A 151      43.822  80.326  94.958  1.00  0.00           N
ATOM   2460  C   ASN A 151      42.362  78.115  97.279  1.00  0.00           C
ATOM   2461  O   ASN A 151      42.321  79.306  97.598  1.00  0.00           O
ATOM   2462  N   PRO A 152      41.541  77.255  97.888  1.00  0.00           N
ATOM   2463  CD  PRO A 152      41.701  75.806  97.809  1.00  0.00           C
ATOM   2466  CA  PRO A 152      40.271  77.646  98.508  1.00  0.00           C
ATOM   2468  CB  PRO A 152      39.561  76.295  98.718  1.00  0.00           C
ATOM   2471  CG  PRO A 152      40.711  75.285  98.828  1.00  0.00           C
ATOM   2474  C   PRO A 152      40.511  78.405  99.809  1.00  0.00           C
ATOM   2475  O   PRO A 152      39.631  79.127 100.268  1.00  0.00           O
ATOM   2476  N   ARG A 153      41.712  78.215 100.358  1.00  0.00           N
ATOM   2478  CA  ARG A 153      42.241  78.686 101.618  1.00  0.00           C
ATOM   2480  CB  ARG A 153      43.081  77.506 102.178  1.00  0.00           C
ATOM   2483  CG  ARG A 153      44.021  76.865 101.129  1.00  0.00           C
ATOM   2486  CD  ARG A 153      44.601  75.516 101.538  1.00  0.00           C
ATOM   2489  NE  ARG A 153      43.441  74.556 101.488  1.00  0.00           N
ATOM   2491  CZ  ARG A 153      43.272  73.515 102.279  1.00  0.00           C
ATOM   2492  NH1 ARG A 153      44.111  73.215 103.250  1.00  0.00           N
ATOM   2495  NH2 ARG A 153      42.241  72.716 102.108  1.00  0.00           N
ATOM   2498  C   ARG A 153      43.181  79.855 101.428  1.00  0.00           C
ATOM   2499  O   ARG A 153      43.701  80.447 102.379  1.00  0.00           O
ATOM   2500  N   HIS A 154      43.472  80.225 100.159  1.00  0.00           N
ATOM   2502  CA  HIS A 154      44.281  81.385  99.818  1.00  0.00           C
ATOM   2504  CB  HIS A 154      43.671  82.716 100.299  1.00  0.00           C
ATOM   2507  ND1 HIS A 154      42.141  83.636  98.588  1.00  0.00           N
ATOM   2508  CG  HIS A 154      42.302  82.905  99.748  1.00  0.00           C
ATOM   2509  CE1 HIS A 154      40.842  83.586  98.339  1.00  0.00           C
ATOM   2511  NE2 HIS A 154      40.171  82.905  99.288  1.00  0.00           N
ATOM   2513  CD2 HIS A 154      41.101  82.476 100.210  1.00  0.00           C
ATOM   2515  C   HIS A 154      45.751  81.306 100.199  1.00  0.00           C
ATOM   2516  O   HIS A 154      46.331  82.296 100.629  1.00  0.00           O
ATOM   2517  N   LEU A 155      46.401  80.116 100.078  1.00  0.00           N
ATOM   2519  CA  LEU A 155      47.801  79.947 100.449  1.00  0.00           C
ATOM   2521  CB  LEU A 155      48.371  78.515 100.229  1.00  0.00           C
ATOM   2524  CG  LEU A 155      47.721  77.386 101.039  1.00  0.00           C
ATOM   2526  CD1 LEU A 155      48.431  76.046 100.758  1.00  0.00           C
ATOM   2530  CD2 LEU A 155      47.671  77.706 102.538  1.00  0.00           C
ATOM   2534  C   LEU A 155      48.761  80.865  99.708  1.00  0.00           C
ATOM   2535  O   LEU A 155      48.901  80.777  98.498  1.00  0.00           O
ATOM   2536  N   GLN A 156      49.511  81.715 100.428  1.00  0.00           N
ATOM   2538  CA  GLN A 156      50.601  82.436  99.809  1.00  0.00           C
ATOM   2540  CB  GLN A 156      50.921  83.786 100.498  1.00  0.00           C
ATOM   2543  CG  GLN A 156      52.241  84.446 100.049  1.00  0.00           C
ATOM   2546  CD  GLN A 156      52.421  85.835 100.659  1.00  0.00           C
ATOM   2547  OE1 GLN A 156      51.841  86.206 101.678  1.00  0.00           O
ATOM   2548  NE2 GLN A 156      53.291  86.646 100.008  1.00  0.00           N
ATOM   2551  C   GLN A 156      51.822  81.546  99.758  1.00  0.00           C
ATOM   2552  O   GLN A 156      52.432  81.206 100.758  1.00  0.00           O
ATOM   2553  N   ILE A 157      52.191  81.096  98.559  1.00  0.00           N
ATOM   2555  CA  ILE A 157      53.321  80.205  98.428  1.00  0.00           C
ATOM   2557  CB  ILE A 157      53.241  79.436  97.118  1.00  0.00           C
ATOM   2559  CG2 ILE A 157      54.462  78.535  97.000  1.00  0.00           C
ATOM   2563  CG1 ILE A 157      51.921  78.616  97.008  1.00  0.00           C
ATOM   2566  CD  ILE A 157      51.651  77.636  98.159  1.00  0.00           C
ATOM   2570  C   ILE A 157      54.652  80.946  98.588  1.00  0.00           C
ATOM   2571  O   ILE A 157      54.982  81.855  97.830  1.00  0.00           O
ATOM   2572  N   MET A 158      55.462  80.585  99.599  1.00  0.00           N
ATOM   2574  CA  MET A 158      56.741  81.245  99.779  1.00  0.00           C
ATOM   2576  CB  MET A 158      57.111  81.466 101.258  1.00  0.00           C
ATOM   2579  CG  MET A 158      58.251  82.495 101.428  1.00  0.00           C
ATOM   2582  SD  MET A 158      57.822  84.186 100.899  1.00  0.00           S
ATOM   2583  CE  MET A 158      56.781  84.615 102.309  1.00  0.00           C
ATOM   2587  C   MET A 158      57.822  80.475  99.059  1.00  0.00           C
ATOM   2588  O   MET A 158      58.041  79.285  99.278  1.00  0.00           O
ATOM   2589  N   GLU A 159      58.521  81.216  98.188  1.00  0.00           N
ATOM   2591  CA  GLU A 159      59.662  80.756  97.429  1.00  0.00           C
ATOM   2593  CB  GLU A 159      59.821  81.506  96.068  1.00  0.00           C
ATOM   2596  CG  GLU A 159      60.042  83.046  96.088  1.00  0.00           C
ATOM   2599  CD  GLU A 159      61.481  83.546  95.899  1.00  0.00           C
ATOM   2600  OE1 GLU A 159      62.092  83.236  94.838  1.00  0.00           O
ATOM   2601  OE2 GLU A 159      61.952  84.346  96.739  1.00  0.00           O
ATOM   2602  C   GLU A 159      60.881  80.865  98.299  1.00  0.00           C
ATOM   2603  O   GLU A 159      61.331  81.955  98.648  1.00  0.00           O
ATOM   2604  N   LEU A 160      61.401  79.715  98.738  1.00  0.00           N
ATOM   2606  CA  LEU A 160      62.521  79.646  99.640  1.00  0.00           C
ATOM   2608  CB  LEU A 160      62.082  79.266 101.068  1.00  0.00           C
ATOM   2611  CG  LEU A 160      61.071  80.265 101.678  1.00  0.00           C
ATOM   2613  CD1 LEU A 160      60.631  79.865 103.078  1.00  0.00           C
ATOM   2617  CD2 LEU A 160      61.681  81.665 101.828  1.00  0.00           C
ATOM   2621  C   LEU A 160      63.511  78.636  99.118  1.00  0.00           C
ATOM   2622  O   LEU A 160      63.151  77.605  98.559  1.00  0.00           O
ATOM   2623  N   GLU A 161      64.811  78.936  99.239  1.00  0.00           N
ATOM   2625  CA  GLU A 161      65.871  78.056  98.788  1.00  0.00           C
ATOM   2627  CB  GLU A 161      67.241  78.776  98.979  1.00  0.00           C
ATOM   2630  CG  GLU A 161      68.491  77.986  98.508  1.00  0.00           C
ATOM   2633  CD  GLU A 161      69.781  78.697  98.878  1.00  0.00           C
ATOM   2634  OE1 GLU A 161      69.881  79.285  99.988  1.00  0.00           O
ATOM   2635  OE2 GLU A 161      70.751  78.636  98.069  1.00  0.00           O
ATOM   2636  C   GLU A 161      65.881  76.725  99.529  1.00  0.00           C
ATOM   2637  O   GLU A 161      65.591  76.705 100.718  1.00  0.00           O
ATOM   2638  N   GLY A 162      66.232  75.575  98.898  1.00  0.00           N
ATOM   2640  CA  GLY A 162      66.292  74.276  99.589  1.00  0.00           C
ATOM   2643  C   GLY A 162      67.042  74.276 100.909  1.00  0.00           C
ATOM   2644  O   GLY A 162      66.611  73.736 101.909  1.00  0.00           O
ATOM   2645  N   ALA A 163      68.191  74.975 100.938  1.00  0.00           N
ATOM   2647  CA  ALA A 163      68.981  75.265 102.118  1.00  0.00           C
ATOM   2649  CB  ALA A 163      70.191  76.085 101.648  1.00  0.00           C
ATOM   2653  C   ALA A 163      68.281  76.056 103.238  1.00  0.00           C
ATOM   2654  O   ALA A 163      68.612  75.886 104.418  1.00  0.00           O
ATOM   2655  N   GLN A 164      67.362  76.975 102.888  1.00  0.00           N
ATOM   2657  CA  GLN A 164      66.521  77.716 103.799  1.00  0.00           C
ATOM   2659  CB  GLN A 164      65.972  79.015 103.139  1.00  0.00           C
ATOM   2662  CG  GLN A 164      67.072  80.046 102.768  1.00  0.00           C
ATOM   2665  CD  GLN A 164      66.502  81.255 102.008  1.00  0.00           C
ATOM   2666  OE1 GLN A 164      65.291  81.455 101.879  1.00  0.00           O
ATOM   2667  NE2 GLN A 164      67.421  82.085 101.460  1.00  0.00           N
ATOM   2670  C   GLN A 164      65.341  76.916 104.348  1.00  0.00           C
ATOM   2671  O   GLN A 164      64.932  77.095 105.489  1.00  0.00           O
ATOM   2672  N   LEU A 165      64.802  75.926 103.638  1.00  0.00           N
ATOM   2674  CA  LEU A 165      63.651  75.166 104.099  1.00  0.00           C
ATOM   2676  CB  LEU A 165      63.321  74.126 103.019  1.00  0.00           C
ATOM   2679  CG  LEU A 165      62.872  74.696 101.669  1.00  0.00           C
ATOM   2681  CD1 LEU A 165      62.612  73.535 100.709  1.00  0.00           C
ATOM   2685  CD2 LEU A 165      61.671  75.636 101.828  1.00  0.00           C
ATOM   2689  C   LEU A 165      63.622  74.505 105.508  1.00  0.00           C
ATOM   2690  O   LEU A 165      62.521  74.426 106.059  1.00  0.00           O
ATOM   2691  N   PRO A 166      64.681  74.015 106.179  1.00  0.00           N
ATOM   2692  CD  PRO A 166      66.021  73.785 105.639  1.00  0.00           C
ATOM   2695  CA  PRO A 166      64.551  73.535 107.559  1.00  0.00           C
ATOM   2697  CB  PRO A 166      65.801  72.666 107.768  1.00  0.00           C
ATOM   2700  CG  PRO A 166      66.851  73.225 106.798  1.00  0.00           C
ATOM   2703  C   PRO A 166      64.411  74.666 108.568  1.00  0.00           C
ATOM   2704  O   PRO A 166      63.631  74.526 109.500  1.00  0.00           O
ATOM   2705  N   ARG A 167      65.131  75.806 108.409  1.00  0.00           N
ATOM   2707  CA  ARG A 167      65.072  76.946 109.348  1.00  0.00           C
ATOM   2709  CB  ARG A 167      66.212  77.986 109.089  1.00  0.00           C
ATOM   2712  CG  ARG A 167      66.121  78.645 107.699  1.00  0.00           C
ATOM   2715  CD  ARG A 167      67.042  79.826 107.408  1.00  0.00           C
ATOM   2718  NE  ARG A 167      68.362  79.235 107.058  1.00  0.00           N
ATOM   2720  CZ  ARG A 167      69.292  79.925 106.418  1.00  0.00           C
ATOM   2721  NH1 ARG A 167      69.051  81.136 105.989  1.00  0.00           N
ATOM   2724  NH2 ARG A 167      70.502  79.425 106.378  1.00  0.00           N
ATOM   2727  C   ARG A 167      63.761  77.716 109.258  1.00  0.00           C
ATOM   2728  O   ARG A 167      63.351  78.496 110.108  1.00  0.00           O
ATOM   2729  N   VAL A 168      63.051  77.495 108.139  1.00  0.00           N
ATOM   2731  CA  VAL A 168      61.721  77.955 107.839  1.00  0.00           C
ATOM   2733  CB  VAL A 168      61.401  77.716 106.368  1.00  0.00           C
ATOM   2735  CG1 VAL A 168      59.941  78.036 106.018  1.00  0.00           C
ATOM   2739  CG2 VAL A 168      62.341  78.616 105.559  1.00  0.00           C
ATOM   2743  C   VAL A 168      60.731  77.285 108.738  1.00  0.00           C
ATOM   2744  O   VAL A 168      59.722  77.865 109.099  1.00  0.00           O
ATOM   2745  N   LEU A 169      61.042  76.056 109.178  1.00  0.00           N
ATOM   2747  CA  LEU A 169      60.171  75.295 110.049  1.00  0.00           C
ATOM   2749  CB  LEU A 169      60.611  73.835 110.168  1.00  0.00           C
ATOM   2752  CG  LEU A 169      59.431  72.846 110.178  1.00  0.00           C
ATOM   2754  CD1 LEU A 169      59.982  71.446 110.349  1.00  0.00           C
ATOM   2758  CD2 LEU A 169      58.421  73.045 111.299  1.00  0.00           C
ATOM   2762  C   LEU A 169      59.982  75.965 111.398  1.00  0.00           C
ATOM   2763  O   LEU A 169      58.911  75.956 112.000  1.00  0.00           O
ATOM   2764  N   ASP A 170      61.001  76.655 111.889  1.00  0.00           N
ATOM   2766  CA  ASP A 170      60.891  77.436 113.110  1.00  0.00           C
ATOM   2768  CB  ASP A 170      62.232  77.355 113.868  1.00  0.00           C
ATOM   2771  CG  ASP A 170      62.391  75.996 114.519  1.00  0.00           C
ATOM   2772  OD1 ASP A 170      61.392  75.376 114.938  1.00  0.00           O
ATOM   2773  OD2 ASP A 170      63.571  75.626 114.729  1.00  0.00           O
ATOM   2774  C   ASP A 170      60.481  78.895 112.919  1.00  0.00           C
ATOM   2775  O   ASP A 170      60.212  79.585 113.909  1.00  0.00           O
ATOM   2776  N   ASP A 171      60.311  79.406 111.669  1.00  0.00           N
ATOM   2778  CA  ASP A 171      59.722  80.725 111.409  1.00  0.00           C
ATOM   2780  CB  ASP A 171      59.841  81.145 109.898  1.00  0.00           C
ATOM   2783  CG  ASP A 171      59.091  82.406 109.468  1.00  0.00           C
ATOM   2784  OD1 ASP A 171      58.612  83.186 110.330  1.00  0.00           O
ATOM   2785  OD2 ASP A 171      59.002  82.645 108.250  1.00  0.00           O
ATOM   2786  C   ASP A 171      58.272  80.796 111.918  1.00  0.00           C
ATOM   2787  O   ASP A 171      57.471  79.916 111.589  1.00  0.00           O
ATOM   2788  N   PRO A 172      57.851  81.766 112.718  1.00  0.00           N
ATOM   2789  CD  PRO A 172      58.761  82.565 113.539  1.00  0.00           C
ATOM   2792  CA  PRO A 172      56.481  81.835 113.188  1.00  0.00           C
ATOM   2794  CB  PRO A 172      56.521  82.996 114.188  1.00  0.00           C
ATOM   2797  CG  PRO A 172      57.931  82.925 114.768  1.00  0.00           C
ATOM   2800  C   PRO A 172      55.462  82.136 112.108  1.00  0.00           C
ATOM   2801  O   PRO A 172      54.301  81.746 112.289  1.00  0.00           O
ATOM   2802  N   LYS A 173      55.832  82.905 111.068  1.00  0.00           N
ATOM   2804  CA  LYS A 173      54.881  83.386 110.078  1.00  0.00           C
ATOM   2806  CB  LYS A 173      55.511  84.516 109.220  1.00  0.00           C
ATOM   2809  CG  LYS A 173      54.741  84.865 107.938  1.00  0.00           C
ATOM   2812  CD  LYS A 173      55.201  86.197 107.338  1.00  0.00           C
ATOM   2815  CE  LYS A 173      54.421  86.515 106.059  1.00  0.00           C
ATOM   2818  NZ  LYS A 173      54.732  87.886 105.589  1.00  0.00           N
ATOM   2822  C   LYS A 173      54.261  82.336 109.188  1.00  0.00           C
ATOM   2823  O   LYS A 173      53.051  82.186 109.068  1.00  0.00           O
ATOM   2824  N   VAL A 174      55.151  81.557 108.568  1.00  0.00           N
ATOM   2826  CA  VAL A 174      54.841  80.447 107.710  1.00  0.00           C
ATOM   2828  CB  VAL A 174      56.122  80.015 107.000  1.00  0.00           C
ATOM   2830  CG1 VAL A 174      57.061  79.376 108.028  1.00  0.00           C
ATOM   2834  CG2 VAL A 174      55.891  79.095 105.788  1.00  0.00           C
ATOM   2838  C   VAL A 174      54.101  79.346 108.458  1.00  0.00           C
ATOM   2839  O   VAL A 174      54.392  79.046 109.618  1.00  0.00           O
ATOM   2840  N   ASP A 175      53.131  78.675 107.799  1.00  0.00           N
ATOM   2842  CA  ASP A 175      52.461  77.495 108.318  1.00  0.00           C
ATOM   2844  CB  ASP A 175      50.982  77.465 107.818  1.00  0.00           C
ATOM   2847  CG  ASP A 175      50.061  76.926 108.890  1.00  0.00           C
ATOM   2848  OD1 ASP A 175      50.601  76.376 109.888  1.00  0.00           O
ATOM   2849  OD2 ASP A 175      48.822  77.115 108.799  1.00  0.00           O
ATOM   2850  C   ASP A 175      53.281  76.276 107.888  1.00  0.00           C
ATOM   2851  O   ASP A 175      52.811  75.146 107.779  1.00  0.00           O
ATOM   2852  N   VAL A 176      54.582  76.535 107.699  1.00  0.00           N
ATOM   2854  CA  VAL A 176      55.691  75.715 107.309  1.00  0.00           C
ATOM   2856  CB  VAL A 176      56.331  75.035 108.498  1.00  0.00           C
ATOM   2858  CG1 VAL A 176      56.921  76.166 109.328  1.00  0.00           C
ATOM   2862  CG2 VAL A 176      55.301  74.315 109.360  1.00  0.00           C
ATOM   2866  C   VAL A 176      55.591  74.965 106.008  1.00  0.00           C
ATOM   2867  O   VAL A 176      54.921  75.405 105.078  1.00  0.00           O
ATOM   2868  N   ALA A 177      56.421  73.936 105.808  1.00  0.00           N
ATOM   2870  CA  ALA A 177      57.022  73.756 104.519  1.00  0.00           C
ATOM   2872  CB  ALA A 177      58.321  74.566 104.368  1.00  0.00           C
ATOM   2876  C   ALA A 177      57.372  72.326 104.239  1.00  0.00           C
ATOM   2877  O   ALA A 177      57.401  71.456 105.098  1.00  0.00           O
ATOM   2878  N   ILE A 178      57.661  72.095 102.958  1.00  0.00           N
ATOM   2880  CA  ILE A 178      58.202  70.876 102.449  1.00  0.00           C
ATOM   2882  CB  ILE A 178      57.781  70.765 100.979  1.00  0.00           C
ATOM   2884  CG2 ILE A 178      58.511  69.645 100.218  1.00  0.00           C
ATOM   2888  CG1 ILE A 178      56.241  70.626 100.909  1.00  0.00           C
ATOM   2891  CD  ILE A 178      55.671  70.926  99.529  1.00  0.00           C
ATOM   2895  C   ILE A 178      59.701  70.776 102.738  1.00  0.00           C
ATOM   2896  O   ILE A 178      60.392  71.786 102.849  1.00  0.00           O
ATOM   2897  N   ILE A 179      60.252  69.556 102.919  1.00  0.00           N
ATOM   2899  CA  ILE A 179      61.701  69.376 103.048  1.00  0.00           C
ATOM   2901  CB  ILE A 179      62.211  69.715 104.459  1.00  0.00           C
ATOM   2903  CG2 ILE A 179      61.861  68.626 105.458  1.00  0.00           C
ATOM   2907  CG1 ILE A 179      63.721  69.925 104.549  1.00  0.00           C
ATOM   2910  CD  ILE A 179      64.151  71.236 103.918  1.00  0.00           C
ATOM   2914  C   ILE A 179      62.071  67.955 102.640  1.00  0.00           C
ATOM   2915  O   ILE A 179      61.241  67.046 102.659  1.00  0.00           O
ATOM   2916  N   SER A 180      63.332  67.716 102.219  1.00  0.00           N
ATOM   2918  CA  SER A 180      63.911  66.376 102.078  1.00  0.00           C
ATOM   2920  CB  SER A 180      65.101  66.326 101.059  1.00  0.00           C
ATOM   2923  OG  SER A 180      65.651  65.026 100.868  1.00  0.00           O
ATOM   2925  C   SER A 180      64.411  65.806 103.390  1.00  0.00           C
ATOM   2926  O   SER A 180      64.821  66.545 104.288  1.00  0.00           O
ATOM   2927  N   THR A 181      64.462  64.455 103.498  1.00  0.00           N
ATOM   2929  CA  THR A 181      65.002  63.655 104.608  1.00  0.00           C
ATOM   2931  CB  THR A 181      65.091  62.176 104.248  1.00  0.00           C
ATOM   2933  OG1 THR A 181      63.971  61.755 103.479  1.00  0.00           O
ATOM   2935  CG2 THR A 181      65.131  61.346 105.548  1.00  0.00           C
ATOM   2939  C   THR A 181      66.381  64.085 105.070  1.00  0.00           C
ATOM   2940  O   THR A 181      66.731  64.006 106.238  1.00  0.00           O
ATOM   2941  N   THR A 182      67.241  64.566 104.158  1.00  0.00           N
ATOM   2943  CA  THR A 182      68.581  65.045 104.538  1.00  0.00           C
ATOM   2945  CB  THR A 182      69.481  65.256 103.318  1.00  0.00           C
ATOM   2947  OG1 THR A 182      70.801  65.685 103.609  1.00  0.00           O
ATOM   2949  CG2 THR A 182      68.911  66.316 102.388  1.00  0.00           C
ATOM   2953  C   THR A 182      68.621  66.245 105.479  1.00  0.00           C
ATOM   2954  O   THR A 182      69.531  66.386 106.288  1.00  0.00           O
ATOM   2955  N   TYR A 183      67.642  67.166 105.408  1.00  0.00           N
ATOM   2957  CA  TYR A 183      67.752  68.465 106.049  1.00  0.00           C
ATOM   2959  CB  TYR A 183      67.001  69.526 105.210  1.00  0.00           C
ATOM   2962  CG  TYR A 183      67.551  69.626 103.820  1.00  0.00           C
ATOM   2963  CD1 TYR A 183      68.701  70.385 103.578  1.00  0.00           C
ATOM   2965  CE1 TYR A 183      69.281  70.396 102.309  1.00  0.00           C
ATOM   2967  CZ  TYR A 183      68.721  69.645 101.278  1.00  0.00           C
ATOM   2968  OH  TYR A 183      69.381  69.515 100.049  1.00  0.00           O
ATOM   2970  CD2 TYR A 183      66.911  69.015 102.738  1.00  0.00           C
ATOM   2972  CE2 TYR A 183      67.491  69.026 101.460  1.00  0.00           C
ATOM   2974  C   TYR A 183      67.072  68.526 107.408  1.00  0.00           C
ATOM   2975  O   TYR A 183      67.231  69.486 108.159  1.00  0.00           O
ATOM   2976  N   ILE A 184      66.311  67.475 107.768  1.00  0.00           N
ATOM   2978  CA  ILE A 184      65.451  67.416 108.949  1.00  0.00           C
ATOM   2980  CB  ILE A 184      64.511  66.206 108.898  1.00  0.00           C
ATOM   2982  CG2 ILE A 184      63.612  66.316 107.659  1.00  0.00           C
ATOM   2986  CG1 ILE A 184      65.301  64.876 108.988  1.00  0.00           C
ATOM   2989  CD  ILE A 184      64.481  63.645 108.588  1.00  0.00           C
ATOM   2993  C   ILE A 184      66.212  67.296 110.238  1.00  0.00           C
ATOM   2994  O   ILE A 184      65.671  67.506 111.320  1.00  0.00           O
ATOM   2995  N   GLN A 185      67.491  66.856 110.178  1.00  0.00           N
ATOM   2997  CA  GLN A 185      68.212  66.405 111.348  1.00  0.00           C
ATOM   2999  CB  GLN A 185      69.591  65.806 110.969  1.00  0.00           C
ATOM   3002  CG  GLN A 185      70.502  65.475 112.178  1.00  0.00           C
ATOM   3005  CD  GLN A 185      71.921  65.045 111.809  1.00  0.00           C
ATOM   3006  OE1 GLN A 185      72.781  65.026 112.689  1.00  0.00           O
ATOM   3007  NE2 GLN A 185      72.201  64.746 110.528  1.00  0.00           N
ATOM   3010  C   GLN A 185      68.371  67.456 112.429  1.00  0.00           C
ATOM   3011  O   GLN A 185      68.161  67.166 113.598  1.00  0.00           O
ATOM   3012  N   GLN A 186      68.712  68.706 112.019  1.00  0.00           N
ATOM   3014  CA  GLN A 186      68.862  69.886 112.849  1.00  0.00           C
ATOM   3016  CB  GLN A 186      69.381  71.046 111.979  1.00  0.00           C
ATOM   3019  CG  GLN A 186      70.811  70.816 111.468  1.00  0.00           C
ATOM   3022  CD  GLN A 186      71.212  71.825 110.398  1.00  0.00           C
ATOM   3023  OE1 GLN A 186      72.051  71.515 109.549  1.00  0.00           O
ATOM   3024  NE2 GLN A 186      70.572  73.016 110.379  1.00  0.00           N
ATOM   3027  C   GLN A 186      67.591  70.356 113.498  1.00  0.00           C
ATOM   3028  O   GLN A 186      67.591  70.835 114.640  1.00  0.00           O
ATOM   3029  N   THR A 187      66.481  70.236 112.748  1.00  0.00           N
ATOM   3031  CA  THR A 187      65.101  70.446 113.139  1.00  0.00           C
ATOM   3033  CB  THR A 187      64.151  70.236 111.959  1.00  0.00           C
ATOM   3035  OG1 THR A 187      64.722  70.666 110.729  1.00  0.00           O
ATOM   3037  CG2 THR A 187      62.892  71.066 112.159  1.00  0.00           C
ATOM   3041  C   THR A 187      64.681  69.426 114.178  1.00  0.00           C
ATOM   3042  O   THR A 187      63.761  69.645 114.958  1.00  0.00           O
ATOM   3043  N   GLY A 188      65.351  68.246 114.188  1.00  0.00           N
ATOM   3045  CA  GLY A 188      65.021  67.155 115.089  1.00  0.00           C
ATOM   3048  C   GLY A 188      63.851  66.376 114.599  1.00  0.00           C
ATOM   3049  O   GLY A 188      63.091  65.816 115.388  1.00  0.00           O
ATOM   3050  N   LEU A 189      63.641  66.285 113.269  1.00  0.00           N
ATOM   3052  CA  LEU A 189      62.482  65.585 112.718  1.00  0.00           C
ATOM   3054  CB  LEU A 189      61.572  66.495 111.860  1.00  0.00           C
ATOM   3057  CG  LEU A 189      61.011  67.745 112.578  1.00  0.00           C
ATOM   3059  CD1 LEU A 189      60.042  68.476 111.658  1.00  0.00           C
ATOM   3063  CD2 LEU A 189      60.252  67.447 113.868  1.00  0.00           C
ATOM   3067  C   LEU A 189      62.861  64.315 111.949  1.00  0.00           C
ATOM   3068  O   LEU A 189      64.021  63.975 111.758  1.00  0.00           O
ATOM   3069  N   SER A 190      61.831  63.575 111.529  1.00  0.00           N
ATOM   3071  CA  SER A 190      61.871  62.257 110.909  1.00  0.00           C
ATOM   3073  CB  SER A 190      61.561  61.126 111.928  1.00  0.00           C
ATOM   3076  OG  SER A 190      61.601  59.826 111.339  1.00  0.00           O
ATOM   3078  C   SER A 190      60.721  62.285 109.929  1.00  0.00           C
ATOM   3079  O   SER A 190      59.802  63.056 110.210  1.00  0.00           O
ATOM   3080  N   PRO A 191      60.651  61.506 108.848  1.00  0.00           N
ATOM   3081  CD  PRO A 191      61.841  60.975 108.168  1.00  0.00           C
ATOM   3084  CA  PRO A 191      59.481  61.396 107.989  1.00  0.00           C
ATOM   3086  CB  PRO A 191      59.901  60.396 106.909  1.00  0.00           C
ATOM   3089  CG  PRO A 191      61.381  60.705 106.729  1.00  0.00           C
ATOM   3092  C   PRO A 191      58.181  61.007 108.688  1.00  0.00           C
ATOM   3093  O   PRO A 191      57.101  61.155 108.148  1.00  0.00           O
ATOM   3094  N   VAL A 192      58.272  60.486 109.908  1.00  0.00           N
ATOM   3096  CA  VAL A 192      57.141  60.146 110.758  1.00  0.00           C
ATOM   3098  CB  VAL A 192      57.622  59.315 111.959  1.00  0.00           C
ATOM   3100  CG1 VAL A 192      56.441  58.816 112.799  1.00  0.00           C
ATOM   3104  CG2 VAL A 192      58.421  58.085 111.468  1.00  0.00           C
ATOM   3108  C   VAL A 192      56.381  61.396 111.238  1.00  0.00           C
ATOM   3109  O   VAL A 192      55.212  61.346 111.618  1.00  0.00           O
ATOM   3110  N   HIS A 193      57.011  62.585 111.199  1.00  0.00           N
ATOM   3112  CA  HIS A 193      56.401  63.835 111.658  1.00  0.00           C
ATOM   3114  CB  HIS A 193      57.432  64.835 112.229  1.00  0.00           C
ATOM   3117  ND1 HIS A 193      57.642  64.826 114.719  1.00  0.00           N
ATOM   3118  CG  HIS A 193      58.061  64.346 113.489  1.00  0.00           C
ATOM   3119  CE1 HIS A 193      58.482  64.295 115.589  1.00  0.00           C
ATOM   3121  NE2 HIS A 193      59.411  63.515 114.979  1.00  0.00           N
ATOM   3123  CD2 HIS A 193      59.151  63.566 113.629  1.00  0.00           C
ATOM   3125  C   HIS A 193      55.721  64.566 110.519  1.00  0.00           C
ATOM   3126  O   HIS A 193      55.151  65.646 110.668  1.00  0.00           O
ATOM   3127  N   ASP A 194      55.741  63.966 109.319  1.00  0.00           N
ATOM   3129  CA  ASP A 194      55.061  64.486 108.168  1.00  0.00           C
ATOM   3131  CB  ASP A 194      55.531  63.675 106.938  1.00  0.00           C
ATOM   3134  CG  ASP A 194      56.921  64.166 106.618  1.00  0.00           C
ATOM   3135  OD1 ASP A 194      57.001  65.405 106.549  1.00  0.00           O
ATOM   3136  OD2 ASP A 194      57.861  63.395 106.278  1.00  0.00           O
ATOM   3137  C   ASP A 194      53.552  64.585 108.269  1.00  0.00           C
ATOM   3138  O   ASP A 194      52.851  63.736 108.839  1.00  0.00           O
ATOM   3139  N   SER A 195      53.031  65.696 107.718  1.00  0.00           N
ATOM   3141  CA  SER A 195      51.601  65.936 107.608  1.00  0.00           C
ATOM   3143  CB  SER A 195      51.151  67.405 107.888  1.00  0.00           C
ATOM   3146  OG  SER A 195      51.531  68.405 106.938  1.00  0.00           O
ATOM   3148  C   SER A 195      51.182  65.486 106.238  1.00  0.00           C
ATOM   3149  O   SER A 195      50.182  64.785 106.088  1.00  0.00           O
ATOM   3150  N   VAL A 196      51.991  65.816 105.218  1.00  0.00           N
ATOM   3152  CA  VAL A 196      51.831  65.326 103.858  1.00  0.00           C
ATOM   3154  CB  VAL A 196      51.671  66.446 102.849  1.00  0.00           C
ATOM   3156  CG1 VAL A 196      51.561  65.856 101.428  1.00  0.00           C
ATOM   3160  CG2 VAL A 196      50.421  67.226 103.209  1.00  0.00           C
ATOM   3164  C   VAL A 196      53.072  64.606 103.438  1.00  0.00           C
ATOM   3165  O   VAL A 196      54.122  65.216 103.299  1.00  0.00           O
ATOM   3166  N   PHE A 197      52.951  63.316 103.148  1.00  0.00           N
ATOM   3168  CA  PHE A 197      54.061  62.526 102.699  1.00  0.00           C
ATOM   3170  CB  PHE A 197      54.011  61.245 103.539  1.00  0.00           C
ATOM   3173  CG  PHE A 197      55.131  60.315 103.229  1.00  0.00           C
ATOM   3174  CD1 PHE A 197      56.411  60.526 103.758  1.00  0.00           C
ATOM   3176  CE1 PHE A 197      57.441  59.617 103.479  1.00  0.00           C
ATOM   3178  CZ  PHE A 197      57.201  58.535 102.628  1.00  0.00           C
ATOM   3180  CD2 PHE A 197      54.891  59.216 102.408  1.00  0.00           C
ATOM   3182  CE2 PHE A 197      55.931  58.335 102.099  1.00  0.00           C
ATOM   3184  C   PHE A 197      53.881  62.295 101.199  1.00  0.00           C
ATOM   3185  O   PHE A 197      52.781  62.025 100.738  1.00  0.00           O
ATOM   3186  N   ILE A 198      54.961  62.446 100.368  1.00  0.00           N
ATOM   3188  CA  ILE A 198      54.901  62.015  98.979  1.00  0.00           C
ATOM   3190  CB  ILE A 198      56.182  62.386  98.188  1.00  0.00           C
ATOM   3192  CG2 ILE A 198      57.372  61.526  98.638  1.00  0.00           C
ATOM   3196  CG1 ILE A 198      56.031  62.275  96.658  1.00  0.00           C
ATOM   3199  CD  ILE A 198      57.211  62.876  95.878  1.00  0.00           C
ATOM   3203  C   ILE A 198      54.631  60.526  98.868  1.00  0.00           C
ATOM   3204  O   ILE A 198      55.252  59.705  99.549  1.00  0.00           O
ATOM   3205  N   GLU A 199      53.691  60.085  97.998  1.00  0.00           N
ATOM   3207  CA  GLU A 199      53.552  58.675  97.640  1.00  0.00           C
ATOM   3209  CB  GLU A 199      52.471  58.496  96.518  1.00  0.00           C
ATOM   3212  CG  GLU A 199      51.021  58.865  96.968  1.00  0.00           C
ATOM   3215  CD  GLU A 199      49.951  58.665  95.890  1.00  0.00           C
ATOM   3216  OE1 GLU A 199      50.301  58.525  94.688  1.00  0.00           O
ATOM   3217  OE2 GLU A 199      48.741  58.636  96.188  1.00  0.00           O
ATOM   3218  C   GLU A 199      54.872  57.946  97.318  1.00  0.00           C
ATOM   3219  O   GLU A 199      55.931  58.535  97.089  1.00  0.00           O
ATOM   3220  N   ASP A 200      54.881  56.596  97.239  1.00  0.00           N
ATOM   3222  CA  ASP A 200      56.052  55.825  96.848  1.00  0.00           C
ATOM   3224  CB  ASP A 200      55.871  54.306  97.128  1.00  0.00           C
ATOM   3227  CG  ASP A 200      54.681  53.686  96.418  1.00  0.00           C
ATOM   3228  OD1 ASP A 200      53.752  54.396  95.989  1.00  0.00           O
ATOM   3229  OD2 ASP A 200      54.652  52.425  96.358  1.00  0.00           O
ATOM   3230  C   ASP A 200      56.421  56.066  95.379  1.00  0.00           C
ATOM   3231  O   ASP A 200      57.531  55.806  94.919  1.00  0.00           O
ATOM   3232  N   LYS A 201      55.521  56.716  94.640  1.00  0.00           N
ATOM   3234  CA  LYS A 201      55.781  57.475  93.419  1.00  0.00           C
ATOM   3236  CB  LYS A 201      54.452  57.975  92.839  1.00  0.00           C
ATOM   3239  CG  LYS A 201      53.441  56.876  92.500  1.00  0.00           C
ATOM   3242  CD  LYS A 201      52.082  57.515  92.199  1.00  0.00           C
ATOM   3245  CE  LYS A 201      50.891  56.545  92.199  1.00  0.00           C
ATOM   3248  NZ  LYS A 201      49.662  57.295  92.500  1.00  0.00           N
ATOM   3252  C   LYS A 201      56.781  58.646  93.568  1.00  0.00           C
ATOM   3253  O   LYS A 201      56.881  59.536  92.719  1.00  0.00           O
ATOM   3254  N   ASN A 202      57.622  58.646  94.618  1.00  0.00           N
ATOM   3256  CA  ASN A 202      58.921  59.295  94.678  1.00  0.00           C
ATOM   3258  CB  ASN A 202      59.381  59.365  96.158  1.00  0.00           C
ATOM   3261  CG  ASN A 202      59.471  57.986  96.809  1.00  0.00           C
ATOM   3262  OD1 ASN A 202      59.862  57.015  96.169  1.00  0.00           O
ATOM   3263  ND2 ASN A 202      59.051  57.865  98.089  1.00  0.00           N
ATOM   3266  C   ASN A 202      59.961  58.626  93.758  1.00  0.00           C
ATOM   3267  O   ASN A 202      61.001  59.216  93.468  1.00  0.00           O
ATOM   3268  N   SER A 203      59.662  57.415  93.239  1.00  0.00           N
ATOM   3270  CA  SER A 203      60.431  56.696  92.239  1.00  0.00           C
ATOM   3272  CB  SER A 203      59.891  55.276  91.928  1.00  0.00           C
ATOM   3275  OG  SER A 203      60.411  54.325  92.859  1.00  0.00           O
ATOM   3277  C   SER A 203      60.721  57.396  90.919  1.00  0.00           C
ATOM   3278  O   SER A 203      61.851  57.335  90.429  1.00  0.00           O
ATOM   3279  N   PRO A 204      59.811  58.115  90.308  1.00  0.00           N
ATOM   3280  CD  PRO A 204      58.402  57.716  90.229  1.00  0.00           C
ATOM   3283  CA  PRO A 204      60.112  59.155  89.328  1.00  0.00           C
ATOM   3285  CB  PRO A 204      58.771  59.876  89.219  1.00  0.00           C
ATOM   3288  CG  PRO A 204      57.761  58.725  89.268  1.00  0.00           C
ATOM   3291  C   PRO A 204      61.281  60.066  89.678  1.00  0.00           C
ATOM   3292  O   PRO A 204      61.941  60.575  88.778  1.00  0.00           O
ATOM   3293  N   TYR A 205      61.521  60.335  90.979  1.00  0.00           N
ATOM   3295  CA  TYR A 205      62.581  61.175  91.479  1.00  0.00           C
ATOM   3297  CB  TYR A 205      62.022  62.187  92.508  1.00  0.00           C
ATOM   3300  CG  TYR A 205      61.191  63.246  91.838  1.00  0.00           C
ATOM   3301  CD1 TYR A 205      61.831  64.205  91.068  1.00  0.00           C
ATOM   3303  CE1 TYR A 205      61.122  65.236  90.448  1.00  0.00           C
ATOM   3305  CZ  TYR A 205      59.732  65.306  90.588  1.00  0.00           C
ATOM   3306  OH  TYR A 205      59.051  66.376  89.968  1.00  0.00           O
ATOM   3308  CD2 TYR A 205      59.802  63.356  92.038  1.00  0.00           C
ATOM   3310  CE2 TYR A 205      59.072  64.376  91.409  1.00  0.00           C
ATOM   3312  C   TYR A 205      63.732  60.356  92.059  1.00  0.00           C
ATOM   3313  O   TYR A 205      64.561  60.876  92.808  1.00  0.00           O
ATOM   3314  N   VAL A 206      63.872  59.056  91.669  1.00  0.00           N
ATOM   3316  CA  VAL A 206      65.061  58.245  91.949  1.00  0.00           C
ATOM   3318  CB  VAL A 206      65.072  56.846  91.278  1.00  0.00           C
ATOM   3320  CG1 VAL A 206      66.401  56.136  91.529  1.00  0.00           C
ATOM   3324  CG2 VAL A 206      64.031  55.905  91.859  1.00  0.00           C
ATOM   3328  C   VAL A 206      66.311  58.946  91.460  1.00  0.00           C
ATOM   3329  O   VAL A 206      66.292  59.495  90.359  1.00  0.00           O
ATOM   3330  N   ASN A 207      67.421  58.956  92.239  1.00  0.00           N
ATOM   3332  CA  ASN A 207      68.721  59.295  91.669  1.00  0.00           C
ATOM   3334  CB  ASN A 207      69.761  59.575  92.779  1.00  0.00           C
ATOM   3337  CG  ASN A 207      71.021  60.236  92.208  1.00  0.00           C
ATOM   3338  OD1 ASN A 207      71.471  59.995  91.098  1.00  0.00           O
ATOM   3339  ND2 ASN A 207      71.591  61.196  92.969  1.00  0.00           N
ATOM   3342  C   ASN A 207      69.212  58.236  90.669  1.00  0.00           C
ATOM   3343  O   ASN A 207      69.322  57.056  90.979  1.00  0.00           O
ATOM   3344  N   ILE A 208      69.511  58.636  89.428  1.00  0.00           N
ATOM   3346  CA  ILE A 208      69.682  57.776  88.298  1.00  0.00           C
ATOM   3348  CB  ILE A 208      68.881  58.306  87.118  1.00  0.00           C
ATOM   3350  CG2 ILE A 208      69.061  57.415  85.898  1.00  0.00           C
ATOM   3354  CG1 ILE A 208      67.362  58.446  87.398  1.00  0.00           C
ATOM   3357  CD  ILE A 208      66.701  57.145  87.859  1.00  0.00           C
ATOM   3361  C   ILE A 208      71.142  57.696  87.868  1.00  0.00           C
ATOM   3362  O   ILE A 208      71.861  58.686  87.779  1.00  0.00           O
ATOM   3363  N   LEU A 209      71.611  56.486  87.500  1.00  0.00           N
ATOM   3365  CA  LEU A 209      72.791  56.306  86.669  1.00  0.00           C
ATOM   3367  CB  LEU A 209      73.231  54.816  86.609  1.00  0.00           C
ATOM   3370  CG  LEU A 209      73.631  54.155  87.958  1.00  0.00           C
ATOM   3372  CD1 LEU A 209      72.491  53.925  88.949  1.00  0.00           C
ATOM   3376  CD2 LEU A 209      74.231  52.776  87.689  1.00  0.00           C
ATOM   3380  C   LEU A 209      72.551  56.806  85.238  1.00  0.00           C
ATOM   3381  O   LEU A 209      71.781  56.196  84.489  1.00  0.00           O
ATOM   3382  N   VAL A 210      73.152  57.935  84.818  1.00  0.00           N
ATOM   3384  CA  VAL A 210      72.831  58.585  83.549  1.00  0.00           C
ATOM   3386  CB  VAL A 210      72.351  60.036  83.729  1.00  0.00           C
ATOM   3388  CG1 VAL A 210      72.212  60.806  82.409  1.00  0.00           C
ATOM   3392  CG2 VAL A 210      71.021  60.076  84.499  1.00  0.00           C
ATOM   3396  C   VAL A 210      74.051  58.566  82.640  1.00  0.00           C
ATOM   3397  O   VAL A 210      75.171  58.776  83.098  1.00  0.00           O
ATOM   3398  N   ALA A 211      73.862  58.315  81.320  1.00  0.00           N
ATOM   3400  CA  ALA A 211      74.921  58.345  80.329  1.00  0.00           C
ATOM   3402  CB  ALA A 211      75.491  56.925  80.098  1.00  0.00           C
ATOM   3406  C   ALA A 211      74.381  58.936  79.029  1.00  0.00           C
ATOM   3407  O   ALA A 211      73.201  59.286  78.939  1.00  0.00           O
ATOM   3408  N   ARG A 212      75.201  59.065  77.968  1.00  0.00           N
ATOM   3410  CA  ARG A 212      74.722  59.356  76.618  1.00  0.00           C
ATOM   3412  CB  ARG A 212      75.891  59.775  75.708  1.00  0.00           C
ATOM   3415  CG  ARG A 212      76.601  61.066  76.179  1.00  0.00           C
ATOM   3418  CD  ARG A 212      77.622  61.526  75.139  1.00  0.00           C
ATOM   3421  NE  ARG A 212      78.651  60.466  75.099  1.00  0.00           N
ATOM   3423  CZ  ARG A 212      79.462  60.276  74.068  1.00  0.00           C
ATOM   3424  NH1 ARG A 212      79.392  60.926  72.928  1.00  0.00           N
ATOM   3427  NH2 ARG A 212      80.471  59.476  74.218  1.00  0.00           N
ATOM   3430  C   ARG A 212      74.002  58.185  75.949  1.00  0.00           C
ATOM   3431  O   ARG A 212      74.252  57.025  76.269  1.00  0.00           O
ATOM   3432  N   GLU A 213      73.042  58.455  75.038  1.00  0.00           N
ATOM   3434  CA  GLU A 213      72.222  57.415  74.449  1.00  0.00           C
ATOM   3436  CB  GLU A 213      71.002  57.975  73.679  1.00  0.00           C
ATOM   3439  CG  GLU A 213      71.212  58.616  72.289  1.00  0.00           C
ATOM   3442  CD  GLU A 213      69.911  59.225  71.788  1.00  0.00           C
ATOM   3443  OE1 GLU A 213      69.051  59.536  72.659  1.00  0.00           O
ATOM   3444  OE2 GLU A 213      69.712  59.365  70.559  1.00  0.00           O
ATOM   3445  C   GLU A 213      72.951  56.346  73.648  1.00  0.00           C
ATOM   3446  O   GLU A 213      72.712  55.155  73.868  1.00  0.00           O
ATOM   3447  N   ASP A 214      73.941  56.696  72.809  1.00  0.00           N
ATOM   3449  CA  ASP A 214      74.871  55.775  72.159  1.00  0.00           C
ATOM   3451  CB  ASP A 214      76.051  56.565  71.498  1.00  0.00           C
ATOM   3454  CG  ASP A 214      75.671  57.646  70.489  1.00  0.00           C
ATOM   3455  OD1 ASP A 214      74.612  58.297  70.669  1.00  0.00           O
ATOM   3456  OD2 ASP A 214      76.572  57.955  69.659  1.00  0.00           O
ATOM   3457  C   ASP A 214      75.531  54.785  73.138  1.00  0.00           C
ATOM   3458  O   ASP A 214      75.801  53.616  72.849  1.00  0.00           O
ATOM   3459  N   ASN A 215      75.832  55.256  74.359  1.00  0.00           N
ATOM   3461  CA  ASN A 215      76.541  54.515  75.358  1.00  0.00           C
ATOM   3463  CB  ASN A 215      77.212  55.446  76.419  1.00  0.00           C
ATOM   3466  CG  ASN A 215      78.191  56.425  75.778  1.00  0.00           C
ATOM   3467  OD1 ASN A 215      78.161  56.745  74.589  1.00  0.00           O
ATOM   3468  ND2 ASN A 215      79.161  56.906  76.589  1.00  0.00           N
ATOM   3471  C   ASN A 215      75.671  53.507  76.109  1.00  0.00           C
ATOM   3472  O   ASN A 215      76.212  52.596  76.708  1.00  0.00           O
ATOM   3473  N   LYS A 216      74.322  53.605  76.078  1.00  0.00           N
ATOM   3475  CA  LYS A 216      73.432  52.826  76.958  1.00  0.00           C
ATOM   3477  CB  LYS A 216      71.951  53.045  76.549  1.00  0.00           C
ATOM   3480  CG  LYS A 216      71.502  54.465  76.809  1.00  0.00           C
ATOM   3483  CD  LYS A 216      70.072  54.816  76.378  1.00  0.00           C
ATOM   3486  CE  LYS A 216      69.682  54.575  74.909  1.00  0.00           C
ATOM   3489  NZ  LYS A 216      68.271  54.995  74.688  1.00  0.00           N
ATOM   3493  C   LYS A 216      73.631  51.335  76.888  1.00  0.00           C
ATOM   3494  O   LYS A 216      73.701  50.635  77.888  1.00  0.00           O
ATOM   3495  N   ASN A 217      73.761  50.876  75.638  1.00  0.00           N
ATOM   3497  CA  ASN A 217      73.941  49.505  75.239  1.00  0.00           C
ATOM   3499  CB  ASN A 217      73.721  49.385  73.699  1.00  0.00           C
ATOM   3502  CG  ASN A 217      72.311  49.835  73.318  1.00  0.00           C
ATOM   3503  OD1 ASN A 217      71.481  50.206  74.148  1.00  0.00           O
ATOM   3504  ND2 ASN A 217      72.011  49.775  72.008  1.00  0.00           N
ATOM   3507  C   ASN A 217      75.322  48.966  75.568  1.00  0.00           C
ATOM   3508  O   ASN A 217      75.491  47.765  75.769  1.00  0.00           O
ATOM   3509  N   ALA A 218      76.351  49.826  75.678  1.00  0.00           N
ATOM   3511  CA  ALA A 218      77.721  49.417  75.858  1.00  0.00           C
ATOM   3513  CB  ALA A 218      78.651  50.656  75.858  1.00  0.00           C
ATOM   3517  C   ALA A 218      78.002  48.576  77.108  1.00  0.00           C
ATOM   3518  O   ALA A 218      77.341  48.716  78.148  1.00  0.00           O
ATOM   3519  N   GLU A 219      78.991  47.666  77.028  1.00  0.00           N
ATOM   3521  CA  GLU A 219      79.371  46.765  78.109  1.00  0.00           C
ATOM   3523  CB  GLU A 219      80.542  45.876  77.639  1.00  0.00           C
ATOM   3526  CG  GLU A 219      80.812  44.645  78.549  1.00  0.00           C
ATOM   3529  CD  GLU A 219      82.182  44.045  78.288  1.00  0.00           C
ATOM   3530  OE1 GLU A 219      82.642  44.076  77.118  1.00  0.00           O
ATOM   3531  OE2 GLU A 219      82.842  43.576  79.248  1.00  0.00           O
ATOM   3532  C   GLU A 219      79.771  47.507  79.388  1.00  0.00           C
ATOM   3533  O   GLU A 219      79.462  47.095  80.508  1.00  0.00           O
ATOM   3534  N   ASN A 220      80.431  48.675  79.229  1.00  0.00           N
ATOM   3536  CA  ASN A 220      80.861  49.556  80.299  1.00  0.00           C
ATOM   3538  CB  ASN A 220      81.531  50.845  79.729  1.00  0.00           C
ATOM   3541  CG  ASN A 220      82.701  50.596  78.769  1.00  0.00           C
ATOM   3542  OD1 ASN A 220      83.081  49.465  78.458  1.00  0.00           O
ATOM   3543  ND2 ASN A 220      83.281  51.705  78.258  1.00  0.00           N
ATOM   3546  C   ASN A 220      79.701  49.995  81.199  1.00  0.00           C
ATOM   3547  O   ASN A 220      79.752  49.886  82.430  1.00  0.00           O
ATOM   3548  N   VAL A 221      78.591  50.446  80.578  1.00  0.00           N
ATOM   3550  CA  VAL A 221      77.351  50.815  81.229  1.00  0.00           C
ATOM   3552  CB  VAL A 221      76.392  51.526  80.279  1.00  0.00           C
ATOM   3554  CG1 VAL A 221      75.142  52.005  81.029  1.00  0.00           C
ATOM   3558  CG2 VAL A 221      77.112  52.745  79.668  1.00  0.00           C
ATOM   3562  C   VAL A 221      76.681  49.635  81.908  1.00  0.00           C
ATOM   3563  O   VAL A 221      76.151  49.765  83.018  1.00  0.00           O
ATOM   3564  N   LYS A 222      76.721  48.426  81.288  1.00  0.00           N
ATOM   3566  CA  LYS A 222      76.292  47.187  81.919  1.00  0.00           C
ATOM   3568  CB  LYS A 222      76.411  45.946  80.968  1.00  0.00           C
ATOM   3571  CG  LYS A 222      76.011  44.575  81.579  1.00  0.00           C
ATOM   3574  CD  LYS A 222      77.091  43.795  82.360  1.00  0.00           C
ATOM   3577  CE  LYS A 222      78.161  43.075  81.518  1.00  0.00           C
ATOM   3580  NZ  LYS A 222      77.622  41.835  80.919  1.00  0.00           N
ATOM   3584  C   LYS A 222      77.051  46.935  83.199  1.00  0.00           C
ATOM   3585  O   LYS A 222      76.451  46.786  84.258  1.00  0.00           O
ATOM   3586  N   GLU A 223      78.391  47.005  83.148  1.00  0.00           N
ATOM   3588  CA  GLU A 223      79.231  46.786  84.309  1.00  0.00           C
ATOM   3590  CB  GLU A 223      80.712  46.725  83.899  1.00  0.00           C
ATOM   3593  CG  GLU A 223      81.061  45.446  83.088  1.00  0.00           C
ATOM   3596  CD  GLU A 223      81.042  44.175  83.928  1.00  0.00           C
ATOM   3597  OE1 GLU A 223      80.582  44.196  85.098  1.00  0.00           O
ATOM   3598  OE2 GLU A 223      81.451  43.126  83.358  1.00  0.00           O
ATOM   3599  C   GLU A 223      79.041  47.815  85.398  1.00  0.00           C
ATOM   3600  O   GLU A 223      79.152  47.536  86.579  1.00  0.00           O
ATOM   3601  N   PHE A 224      78.752  49.076  85.038  1.00  0.00           N
ATOM   3603  CA  PHE A 224      78.441  50.106  86.008  1.00  0.00           C
ATOM   3605  CB  PHE A 224      78.542  51.486  85.308  1.00  0.00           C
ATOM   3608  CG  PHE A 224      78.531  52.576  86.339  1.00  0.00           C
ATOM   3609  CD1 PHE A 224      79.652  52.826  87.140  1.00  0.00           C
ATOM   3611  CE1 PHE A 224      79.591  53.786  88.148  1.00  0.00           C
ATOM   3613  CZ  PHE A 224      78.421  54.505  88.379  1.00  0.00           C
ATOM   3615  CD2 PHE A 224      77.392  53.367  86.508  1.00  0.00           C
ATOM   3617  CE2 PHE A 224      77.301  54.265  87.579  1.00  0.00           C
ATOM   3619  C   PHE A 224      77.091  49.915  86.698  1.00  0.00           C
ATOM   3620  O   PHE A 224      76.892  50.326  87.839  1.00  0.00           O
ATOM   3621  N   LEU A 225      76.142  49.255  86.019  1.00  0.00           N
ATOM   3623  CA  LEU A 225      74.901  48.856  86.648  1.00  0.00           C
ATOM   3625  CB  LEU A 225      73.811  48.735  85.559  1.00  0.00           C
ATOM   3628  CG  LEU A 225      72.322  48.786  85.989  1.00  0.00           C
ATOM   3630  CD1 LEU A 225      71.841  47.576  86.809  1.00  0.00           C
ATOM   3634  CD2 LEU A 225      71.991  50.076  86.729  1.00  0.00           C
ATOM   3638  C   LEU A 225      75.072  47.545  87.430  1.00  0.00           C
ATOM   3639  O   LEU A 225      74.361  47.295  88.390  1.00  0.00           O
ATOM   3640  N   GLN A 226      76.061  46.696  87.089  1.00  0.00           N
ATOM   3642  CA  GLN A 226      76.462  45.545  87.908  1.00  0.00           C
ATOM   3644  CB  GLN A 226      77.261  44.515  87.059  1.00  0.00           C
ATOM   3647  CG  GLN A 226      76.541  43.875  85.849  1.00  0.00           C
ATOM   3650  CD  GLN A 226      75.361  42.966  86.199  1.00  0.00           C
ATOM   3651  OE1 GLN A 226      75.311  42.335  87.248  1.00  0.00           O
ATOM   3652  NE2 GLN A 226      74.381  42.856  85.268  1.00  0.00           N
ATOM   3655  C   GLN A 226      77.331  45.915  89.118  1.00  0.00           C
ATOM   3656  O   GLN A 226      77.462  45.166  90.089  1.00  0.00           O
ATOM   3657  N   SER A 227      77.971  47.106  89.089  1.00  0.00           N
ATOM   3659  CA  SER A 227      78.701  47.646  90.229  1.00  0.00           C
ATOM   3661  CB  SER A 227      79.901  48.535  89.779  1.00  0.00           C
ATOM   3664  OG  SER A 227      79.561  49.775  89.138  1.00  0.00           O
ATOM   3666  C   SER A 227      77.781  48.465  91.110  1.00  0.00           C
ATOM   3667  O   SER A 227      78.111  48.835  92.229  1.00  0.00           O
ATOM   3668  N   TYR A 228      76.591  48.725  90.578  1.00  0.00           N
ATOM   3670  CA  TYR A 228      75.431  49.155  91.288  1.00  0.00           C
ATOM   3672  CB  TYR A 228      74.771  50.326  90.489  1.00  0.00           C
ATOM   3675  CG  TYR A 228      73.441  50.685  91.049  1.00  0.00           C
ATOM   3676  CD1 TYR A 228      73.381  51.306  92.299  1.00  0.00           C
ATOM   3678  CE1 TYR A 228      72.161  51.335  92.999  1.00  0.00           C
ATOM   3680  CZ  TYR A 228      71.021  50.745  92.449  1.00  0.00           C
ATOM   3681  OH  TYR A 228      69.841  50.685  93.218  1.00  0.00           O
ATOM   3683  CD2 TYR A 228      72.281  50.186  90.458  1.00  0.00           C
ATOM   3685  CE2 TYR A 228      71.072  50.216  91.159  1.00  0.00           C
ATOM   3687  C   TYR A 228      74.572  47.905  91.498  1.00  0.00           C
ATOM   3688  O   TYR A 228      74.901  46.835  90.989  1.00  0.00           O
ATOM   3689  N   GLN A 229      73.491  47.986  92.290  1.00  0.00           N
ATOM   3691  CA  GLN A 229      72.471  46.965  92.419  1.00  0.00           C
ATOM   3693  CB  GLN A 229      71.881  46.536  91.049  1.00  0.00           C
ATOM   3696  CG  GLN A 229      70.682  45.565  91.110  1.00  0.00           C
ATOM   3699  CD  GLN A 229      70.101  45.365  89.708  1.00  0.00           C
ATOM   3700  OE1 GLN A 229      69.971  46.257  88.868  1.00  0.00           O
ATOM   3701  NE2 GLN A 229      69.781  44.096  89.379  1.00  0.00           N
ATOM   3704  C   GLN A 229      72.911  45.815  93.298  1.00  0.00           C
ATOM   3705  O   GLN A 229      72.091  45.066  93.820  1.00  0.00           O
ATOM   3706  N   SER A 230      74.231  45.726  93.589  1.00  0.00           N
ATOM   3708  CA  SER A 230      74.911  44.785  94.449  1.00  0.00           C
ATOM   3710  CB  SER A 230      76.401  45.196  94.678  1.00  0.00           C
ATOM   3713  OG  SER A 230      76.972  45.726  93.489  1.00  0.00           O
ATOM   3715  C   SER A 230      74.311  44.775  95.818  1.00  0.00           C
ATOM   3716  O   SER A 230      74.081  45.856  96.348  1.00  0.00           O
ATOM   3717  N   PRO A 231      74.061  43.646  96.488  1.00  0.00           N
ATOM   3718  CD  PRO A 231      73.981  42.335  95.849  1.00  0.00           C
ATOM   3721  CA  PRO A 231      73.612  43.595  97.879  1.00  0.00           C
ATOM   3723  CB  PRO A 231      73.781  42.117  98.238  1.00  0.00           C
ATOM   3726  CG  PRO A 231      73.441  41.405  96.928  1.00  0.00           C
ATOM   3729  C   PRO A 231      74.262  44.575  98.839  1.00  0.00           C
ATOM   3730  O   PRO A 231      73.561  45.166  99.649  1.00  0.00           O
ATOM   3731  N   GLU A 232      75.591  44.757  98.750  1.00  0.00           N
ATOM   3733  CA  GLU A 232      76.392  45.715  99.508  1.00  0.00           C
ATOM   3735  CB  GLU A 232      77.872  45.545  99.068  1.00  0.00           C
ATOM   3738  CG  GLU A 232      78.921  45.786 100.199  1.00  0.00           C
ATOM   3741  CD  GLU A 232      79.531  47.176 100.268  1.00  0.00           C
ATOM   3742  OE1 GLU A 232      79.142  48.056  99.459  1.00  0.00           O
ATOM   3743  OE2 GLU A 232      80.462  47.355 101.098  1.00  0.00           O
ATOM   3744  C   GLU A 232      75.962  47.165  99.298  1.00  0.00           C
ATOM   3745  O   GLU A 232      75.832  47.925 100.248  1.00  0.00           O
ATOM   3746  N   VAL A 233      75.691  47.566  98.038  1.00  0.00           N
ATOM   3748  CA  VAL A 233      75.301  48.925  97.668  1.00  0.00           C
ATOM   3750  CB  VAL A 233      75.322  49.155  96.158  1.00  0.00           C
ATOM   3752  CG1 VAL A 233      75.031  50.635  95.858  1.00  0.00           C
ATOM   3756  CG2 VAL A 233      76.721  48.856  95.589  1.00  0.00           C
ATOM   3760  C   VAL A 233      73.962  49.306  98.288  1.00  0.00           C
ATOM   3761  O   VAL A 233      73.811  50.396  98.848  1.00  0.00           O
ATOM   3762  N   ALA A 234      72.962  48.395  98.299  1.00  0.00           N
ATOM   3764  CA  ALA A 234      71.762  48.616  99.089  1.00  0.00           C
ATOM   3766  CB  ALA A 234      70.691  47.545  98.828  1.00  0.00           C
ATOM   3770  C   ALA A 234      71.972  48.706 100.589  1.00  0.00           C
ATOM   3771  O   ALA A 234      71.351  49.547 101.258  1.00  0.00           O
ATOM   3772  N   LYS A 235      72.841  47.856 101.169  1.00  0.00           N
ATOM   3774  CA  LYS A 235      73.241  47.955 102.570  1.00  0.00           C
ATOM   3776  CB  LYS A 235      74.152  46.776 102.979  1.00  0.00           C
ATOM   3779  CG  LYS A 235      73.481  45.405 102.928  1.00  0.00           C
ATOM   3782  CD  LYS A 235      72.331  45.256 103.928  1.00  0.00           C
ATOM   3785  CE  LYS A 235      71.731  43.856 103.949  1.00  0.00           C
ATOM   3788  NZ  LYS A 235      71.011  43.616 102.689  1.00  0.00           N
ATOM   3792  C   LYS A 235      73.941  49.245 102.949  1.00  0.00           C
ATOM   3793  O   LYS A 235      73.661  49.835 103.998  1.00  0.00           O
ATOM   3794  N   ALA A 236      74.851  49.757 102.108  1.00  0.00           N
ATOM   3796  CA  ALA A 236      75.392  51.076 102.248  1.00  0.00           C
ATOM   3798  CB  ALA A 236      76.541  51.175 101.258  1.00  0.00           C
ATOM   3802  C   ALA A 236      74.381  52.205 102.068  1.00  0.00           C
ATOM   3803  O   ALA A 236      74.301  53.115 102.888  1.00  0.00           O
ATOM   3804  N   ALA A 237      73.511  52.135 101.049  1.00  0.00           N
ATOM   3806  CA  ALA A 237      72.411  53.056 100.849  1.00  0.00           C
ATOM   3808  CB  ALA A 237      71.671  52.585  99.589  1.00  0.00           C
ATOM   3812  C   ALA A 237      71.441  53.175 102.029  1.00  0.00           C
ATOM   3813  O   ALA A 237      71.121  54.265 102.500  1.00  0.00           O
ATOM   3814  N   GLU A 238      70.981  52.056 102.618  1.00  0.00           N
ATOM   3816  CA  GLU A 238      70.271  52.106 103.878  1.00  0.00           C
ATOM   3818  CB  GLU A 238      69.621  50.726 104.199  1.00  0.00           C
ATOM   3821  CG  GLU A 238      68.551  50.335 103.139  1.00  0.00           C
ATOM   3824  CD  GLU A 238      67.872  48.986 103.349  1.00  0.00           C
ATOM   3825  OE1 GLU A 238      68.322  48.156 104.188  1.00  0.00           O
ATOM   3826  OE2 GLU A 238      66.851  48.757 102.628  1.00  0.00           O
ATOM   3827  C   GLU A 238      71.112  52.606 105.059  1.00  0.00           C
ATOM   3828  O   GLU A 238      70.712  53.496 105.808  1.00  0.00           O
ATOM   3829  N   THR A 239      72.351  52.095 105.229  1.00  0.00           N
ATOM   3831  CA  THR A 239      73.222  52.475 106.348  1.00  0.00           C
ATOM   3833  CB  THR A 239      74.491  51.635 106.460  1.00  0.00           C
ATOM   3835  OG1 THR A 239      74.161  50.265 106.638  1.00  0.00           O
ATOM   3837  CG2 THR A 239      75.322  52.005 107.699  1.00  0.00           C
ATOM   3841  C   THR A 239      73.642  53.936 106.368  1.00  0.00           C
ATOM   3842  O   THR A 239      73.421  54.655 107.328  1.00  0.00           O
ATOM   3843  N   ILE A 240      74.221  54.425 105.258  1.00  0.00           N
ATOM   3845  CA  ILE A 240      74.752  55.775 105.159  1.00  0.00           C
ATOM   3847  CB  ILE A 240      75.661  56.015 103.939  1.00  0.00           C
ATOM   3849  CG2 ILE A 240      75.941  57.526 103.809  1.00  0.00           C
ATOM   3853  CG1 ILE A 240      77.042  55.315 104.108  1.00  0.00           C
ATOM   3856  CD  ILE A 240      77.101  53.806 103.868  1.00  0.00           C
ATOM   3860  C   ILE A 240      73.651  56.815 105.299  1.00  0.00           C
ATOM   3861  O   ILE A 240      73.811  57.835 105.969  1.00  0.00           O
ATOM   3862  N   PHE A 241      72.451  56.556 104.748  1.00  0.00           N
ATOM   3864  CA  PHE A 241      71.351  57.485 104.838  1.00  0.00           C
ATOM   3866  CB  PHE A 241      70.502  57.425 103.549  1.00  0.00           C
ATOM   3869  CG  PHE A 241      71.252  57.946 102.348  1.00  0.00           C
ATOM   3870  CD1 PHE A 241      72.171  57.135 101.648  1.00  0.00           C
ATOM   3872  CE1 PHE A 241      72.671  57.526 100.398  1.00  0.00           C
ATOM   3874  CZ  PHE A 241      72.281  58.745  99.848  1.00  0.00           C
ATOM   3876  CD2 PHE A 241      70.902  59.185 101.788  1.00  0.00           C
ATOM   3878  CE2 PHE A 241      71.401  59.585 100.548  1.00  0.00           C
ATOM   3880  C   PHE A 241      70.442  57.215 106.029  1.00  0.00           C
ATOM   3881  O   PHE A 241      69.432  57.896 106.169  1.00  0.00           O
ATOM   3882  N   ASN A 242      70.741  56.245 106.909  1.00  0.00           N
ATOM   3884  CA  ASN A 242      69.991  55.926 108.129  1.00  0.00           C
ATOM   3886  CB  ASN A 242      69.932  57.095 109.148  1.00  0.00           C
ATOM   3889  CG  ASN A 242      71.301  57.345 109.739  1.00  0.00           C
ATOM   3890  OD1 ASN A 242      72.141  56.456 109.898  1.00  0.00           O
ATOM   3891  ND2 ASN A 242      71.581  58.616 110.128  1.00  0.00           N
ATOM   3894  C   ASN A 242      68.581  55.425 107.868  1.00  0.00           C
ATOM   3895  O   ASN A 242      67.691  55.455 108.718  1.00  0.00           O
ATOM   3896  N   GLY A 243      68.322  54.946 106.638  1.00  0.00           N
ATOM   3898  CA  GLY A 243      66.981  54.655 106.158  1.00  0.00           C
ATOM   3901  C   GLY A 243      66.261  55.825 105.548  1.00  0.00           C
ATOM   3902  O   GLY A 243      65.052  55.797 105.368  1.00  0.00           O
ATOM   3903  N   GLY A 244      66.972  56.917 105.218  1.00  0.00           N
ATOM   3905  CA  GLY A 244      66.381  58.075 104.558  1.00  0.00           C
ATOM   3908  C   GLY A 244      66.351  57.955 103.069  1.00  0.00           C
ATOM   3909  O   GLY A 244      65.671  58.735 102.398  1.00  0.00           O
ATOM   3910  N   ALA A 245      67.101  56.995 102.519  1.00  0.00           N
ATOM   3912  CA  ALA A 245      67.152  56.716 101.109  1.00  0.00           C
ATOM   3914  CB  ALA A 245      68.521  57.065 100.528  1.00  0.00           C
ATOM   3918  C   ALA A 245      66.902  55.236 100.909  1.00  0.00           C
ATOM   3919  O   ALA A 245      67.671  54.396 101.378  1.00  0.00           O
ATOM   3920  N   VAL A 246      65.822  54.896 100.189  1.00  0.00           N
ATOM   3922  CA  VAL A 246      65.471  53.515  99.908  1.00  0.00           C
ATOM   3924  CB  VAL A 246      63.962  53.275  99.838  1.00  0.00           C
ATOM   3926  CG1 VAL A 246      63.641  51.815  99.488  1.00  0.00           C
ATOM   3930  CG2 VAL A 246      63.332  53.626 101.199  1.00  0.00           C
ATOM   3934  C   VAL A 246      66.112  53.126  98.578  1.00  0.00           C
ATOM   3935  O   VAL A 246      65.851  53.816  97.589  1.00  0.00           O
ATOM   3936  N   PRO A 247      66.972  52.095  98.489  1.00  0.00           N
ATOM   3937  CD  PRO A 247      67.441  51.326  99.649  1.00  0.00           C
ATOM   3940  CA  PRO A 247      67.441  51.495  97.239  1.00  0.00           C
ATOM   3942  CB  PRO A 247      68.061  50.155  97.668  1.00  0.00           C
ATOM   3945  CG  PRO A 247      68.531  50.416  99.099  1.00  0.00           C
ATOM   3948  C   PRO A 247      66.392  51.295  96.169  1.00  0.00           C
ATOM   3949  O   PRO A 247      65.341  50.715  96.460  1.00  0.00           O
ATOM   3950  N   GLY A 248      66.661  51.675  94.908  1.00  0.00           N
ATOM   3952  CA  GLY A 248      65.702  51.466  93.829  1.00  0.00           C
ATOM   3955  C   GLY A 248      65.621  50.045  93.339  1.00  0.00           C
ATOM   3956  O   GLY A 248      64.781  49.715  92.508  1.00  0.00           O
ATOM   3957  N   TRP A 249      66.531  49.196  93.848  1.00  0.00           N
ATOM   3959  CA  TRP A 249      67.021  47.986  93.218  1.00  0.00           C
ATOM   3961  CB  TRP A 249      65.941  46.885  93.059  1.00  0.00           C
ATOM   3964  CG  TRP A 249      66.411  45.515  92.689  1.00  0.00           C
ATOM   3965  CD1 TRP A 249      66.921  44.606  93.568  1.00  0.00           C
ATOM   3967  NE1 TRP A 249      67.161  43.426  92.929  1.00  0.00           N
ATOM   3969  CE2 TRP A 249      66.851  43.545  91.609  1.00  0.00           C
ATOM   3970  CD2 TRP A 249      66.381  44.866  91.399  1.00  0.00           C
ATOM   3971  CE3 TRP A 249      66.011  45.265  90.118  1.00  0.00           C
ATOM   3973  CZ3 TRP A 249      66.131  44.356  89.058  1.00  0.00           C
ATOM   3975  CZ2 TRP A 249      66.911  42.625  90.578  1.00  0.00           C
ATOM   3977  CH2 TRP A 249      66.561  43.056  89.298  1.00  0.00           C
ATOM   3979  C   TRP A 249      67.771  48.335  91.908  1.00  0.00           C
ATOM   3980  OT1 TRP A 249      68.091  49.525  91.698  1.00  0.00           O
ATOM   3981  OT2 TRP A 249      68.061  47.425  91.098  1.00  0.00           O
ATOM   3982  NH3 POPEB 250     116.072 123.566  70.268  1.00  0.00           N
ATOM   3986  C12 POPEB 250     117.411 123.365  70.928  1.00  0.00           C
ATOM   3989  C11 POPEB 250     117.891 121.896  70.938  1.00  0.00           C
ATOM   3992  P   POPEB 250     120.572 121.665  70.949  1.00  0.00           P
ATOM   3993  O13 POPEB 250     121.631 121.855  71.968  1.00  0.00           O
ATOM   3994  O14 POPEB 250     120.642 120.386  70.209  1.00  0.00           O
ATOM   3995  O11 POPEB 250     120.661 122.896  69.959  1.00  0.00           O
ATOM   3996  O12 POPEB 250     119.141 121.757  71.618  1.00  0.00           O
ATOM   3997  C1  POPEB 250     120.031 122.965  68.679  1.00  0.00           C
ATOM   4000  C2  POPEB 250     121.092 122.956  67.549  1.00  0.00           C
ATOM   4002  O21 POPEB 250     120.542 123.417  66.299  1.00  0.00           O
ATOM   4003  C21 POPEB 250     119.621 122.676  65.688  1.00  0.00           C
ATOM   4004  O22 POPEB 250     119.001 121.757  66.159  1.00  0.00           O
ATOM   4005  C22 POPEB 250     119.501 123.256  64.269  1.00  0.00           C
ATOM   4008  C3  POPEB 250     121.822 121.585  67.438  1.00  0.00           C
ATOM   4011  O31 POPEB 250     122.842 121.655  66.419  1.00  0.00           O
ATOM   4012  C31 POPEB 250     122.521 121.136  65.248  1.00  0.00           C
ATOM   4013  O32 POPEB 250     121.522 120.496  64.979  1.00  0.00           O
ATOM   4014  C32 POPEB 250     123.592 121.525  64.248  1.00  0.00           C
ATOM   4017  C23 POPEB 250     118.791 122.346  63.249  1.00  0.00           C
ATOM   4020  C24 POPEB 250     117.862 123.166  62.339  1.00  0.00           C
ATOM   4023  C25 POPEB 250     117.182 122.316  61.258  1.00  0.00           C
ATOM   4026  C26 POPEB 250     118.122 121.866  60.128  1.00  0.00           C
ATOM   4029  C27 POPEB 250     118.612 123.026  59.239  1.00  0.00           C
ATOM   4032  C28 POPEB 250     119.531 122.556  58.109  1.00  0.00           C
ATOM   4035  C29 POPEB 250     120.362 123.675  57.549  1.00  0.00           C
ATOM   4037 0C21 POPEB 250     121.311 123.535  56.609  1.00  0.00           C
ATOM   4039 1C21 POPEB 250     121.701 122.246  55.928  1.00  0.00           C
ATOM   4042 2C21 POPEB 250     120.902 122.046  54.639  1.00  0.00           C
ATOM   4045 3C21 POPEB 250     121.441 120.886  53.788  1.00  0.00           C
ATOM   4048 4C21 POPEB 250     120.631 120.666  52.499  1.00  0.00           C
ATOM   4051 5C21 POPEB 250     119.182 120.246  52.779  1.00  0.00           C
ATOM   4054 6C21 POPEB 250     118.472 119.706  51.549  1.00  0.00           C
ATOM   4057 7C21 POPEB 250     117.041 119.266  51.868  1.00  0.00           C
ATOM   4060 8C21 POPEB 250     116.311 118.645  50.668  1.00  0.00           C
ATOM   4064  C33 POPEB 250     123.192 121.016  62.849  1.00  0.00           C
ATOM   4067  C34 POPEB 250     124.042 121.617  61.718  1.00  0.00           C
ATOM   4070  C35 POPEB 250     123.592 123.035  61.348  1.00  0.00           C
ATOM   4073  C36 POPEB 250     124.372 123.586  60.149  1.00  0.00           C
ATOM   4076  C37 POPEB 250     123.691 124.816  59.528  1.00  0.00           C
ATOM   4079  C38 POPEB 250     124.582 125.516  58.499  1.00  0.00           C
ATOM   4082  C39 POPEB 250     125.631 126.426  59.159  1.00  0.00           C
ATOM   4085 0C31 POPEB 250     126.531 127.115  58.139  1.00  0.00           C
ATOM   4088 1C31 POPEB 250     127.342 128.268  58.738  1.00  0.00           C
ATOM   4091 2C31 POPEB 250     126.971 129.649  58.179  1.00  0.00           C
ATOM   4094 3C31 POPEB 250     127.622 129.988  56.819  1.00  0.00           C
ATOM   4097 4C31 POPEB 250     127.021 129.260  55.609  1.00  0.00           C
ATOM   4100 5C31 POPEB 250     127.222 130.040  54.298  1.00  0.00           C
ATOM   4103 6C31 POPEB 250     126.372 129.488  53.148  1.00  0.00           C
ATOM   4107  NH3 POPEC 251      83.542 101.835  27.008  1.00  0.00           N
ATOM   4111  C12 POPEC 251      82.731 100.637  26.549  1.00  0.00           C
ATOM   4114  C11 POPEC 251      83.581  99.646  25.749  1.00  0.00           C
ATOM   4117  P   POPEC 251      81.932  97.616  25.258  1.00  0.00           P
ATOM   4118  O13 POPEC 251      81.962  96.576  24.219  1.00  0.00           O
ATOM   4119  O14 POPEC 251      80.601  98.085  25.718  1.00  0.00           O
ATOM   4120  O11 POPEC 251      82.722  97.106  26.508  1.00  0.00           O
ATOM   4121  O12 POPEC 251      82.792  98.876  24.839  1.00  0.00           O
ATOM   4122  C1  POPEC 251      82.421  95.777  26.979  1.00  0.00           C
ATOM   4125  C2  POPEC 251      83.542  95.326  27.948  1.00  0.00           C
ATOM   4127  O21 POPEC 251      83.192  95.516  29.328  1.00  0.00           O
ATOM   4128  C21 POPEC 251      82.582  96.576  29.809  1.00  0.00           C
ATOM   4129  O22 POPEC 251      82.322  97.635  29.258  1.00  0.00           O
ATOM   4130  C22 POPEC 251      82.271  96.265  31.258  1.00  0.00           C
ATOM   4133  C3  POPEC 251      84.911  95.965  27.589  1.00  0.00           C
ATOM   4136  O31 POPEC 251      86.061  95.166  27.979  1.00  0.00           O
ATOM   4137  C31 POPEC 251      86.792  95.637  28.979  1.00  0.00           C
ATOM   4138  O32 POPEC 251      87.951  96.016  28.889  1.00  0.00           O
ATOM   4139  C32 POPEC 251      86.011  95.585  30.289  1.00  0.00           C
ATOM   4142  C23 POPEC 251      82.091  97.546  32.089  1.00  0.00           C
ATOM   4145  C24 POPEC 251      81.721  97.255  33.538  1.00  0.00           C
ATOM   4148  C25 POPEC 251      80.451  96.405  33.708  1.00  0.00           C
ATOM   4151  C26 POPEC 251      79.871  96.535  35.118  1.00  0.00           C
ATOM   4154  C27 POPEC 251      79.351  95.246  35.758  1.00  0.00           C
ATOM   4157  C28 POPEC 251      78.721  95.546  37.128  1.00  0.00           C
ATOM   4160  C29 POPEC 251      78.101  94.335  37.769  1.00  0.00           C
ATOM   4162 0C21 POPEC 251      77.752  94.225  39.058  1.00  0.00           C
ATOM   4164 1C21 POPEC 251      77.841  95.316  40.098  1.00  0.00           C
ATOM   4167 2C21 POPEC 251      76.521  95.367  40.898  1.00  0.00           C
ATOM   4170 3C21 POPEC 251      76.541  96.366  42.058  1.00  0.00           C
ATOM   4173 4C21 POPEC 251      75.262  96.236  42.888  1.00  0.00           C
ATOM   4176 5C21 POPEC 251      75.212  97.065  44.169  1.00  0.00           C
ATOM   4179 6C21 POPEC 251      73.901  96.826  44.938  1.00  0.00           C
ATOM   4182 7C21 POPEC 251      73.792  97.716  46.179  1.00  0.00           C
ATOM   4185 8C21 POPEC 251      72.542  97.466  47.028  1.00  0.00           C
ATOM   4189  C33 POPEC 251      86.881  95.666  31.558  1.00  0.00           C
ATOM   4192  C34 POPEC 251      86.002  95.806  32.808  1.00  0.00           C
ATOM   4195  C35 POPEC 251      86.741  95.585  34.128  1.00  0.00           C
ATOM   4198  C36 POPEC 251      85.861  95.896  35.339  1.00  0.00           C
ATOM   4201  C37 POPEC 251      86.522  95.546  36.679  1.00  0.00           C
ATOM   4204  C38 POPEC 251      85.661  95.965  37.878  1.00  0.00           C
ATOM   4207  C39 POPEC 251      86.182  95.405  39.208  1.00  0.00           C
ATOM   4210 0C31 POPEC 251      85.952  96.335  40.399  1.00  0.00           C
ATOM   4213 1C31 POPEC 251      84.562  96.255  41.038  1.00  0.00           C
ATOM   4216 2C31 POPEC 251      84.372  97.395  42.049  1.00  0.00           C
ATOM   4219 3C31 POPEC 251      83.561  97.027  43.299  1.00  0.00           C
ATOM   4222 4C31 POPEC 251      82.041  97.036  43.089  1.00  0.00           C
ATOM   4225 5C31 POPEC 251      81.301  96.946  44.438  1.00  0.00           C
ATOM   4228 6C31 POPEC 251      79.781  97.095  44.328  1.00  0.00           C
ATOM   4232  NH3 POPED 252      40.972  47.446  31.038  1.00  0.00           N
ATOM   4236  C12 POPED 252      41.941  46.295  30.998  1.00  0.00           C
ATOM   4239  C11 POPED 252      43.391  46.745  30.758  1.00  0.00           C
ATOM   4242  P   POPED 252      44.621  48.986  31.339  1.00  0.00           P
ATOM   4243  O13 POPED 252      45.991  48.605  30.918  1.00  0.00           O
ATOM   4244  O14 POPED 252      43.831  49.806  30.399  1.00  0.00           O
ATOM   4245  O11 POPED 252      44.641  49.736  32.748  1.00  0.00           O
ATOM   4246  O12 POPED 252      43.752  47.725  31.719  1.00  0.00           O
ATOM   4247  C1  POPED 252      43.612  50.715  32.929  1.00  0.00           C
ATOM   4250  C2  POPED 252      43.531  51.146  34.398  1.00  0.00           C
ATOM   4252  O21 POPED 252      42.712  52.316  34.559  1.00  0.00           O
ATOM   4253  C21 POPED 252      41.432  52.085  34.688  1.00  0.00           C
ATOM   4254  O22 POPED 252      40.842  51.066  34.379  1.00  0.00           O
ATOM   4255  C22 POPED 252      40.832  53.265  35.468  1.00  0.00           C
ATOM   4258  C3  POPED 252      44.901  51.565  34.909  1.00  0.00           C
ATOM   4261  O31 POPED 252      44.831  51.745  36.338  1.00  0.00           O
ATOM   4262  C31 POPED 252      44.982  52.986  36.749  1.00  0.00           C
ATOM   4263  O32 POPED 252      45.161  53.966  36.049  1.00  0.00           O
ATOM   4264  C32 POPED 252      44.841  53.015  38.258  1.00  0.00           C
ATOM   4267  C23 POPED 252      40.471  52.946  36.938  1.00  0.00           C
ATOM   4270  C24 POPED 252      38.962  52.885  37.139  1.00  0.00           C
ATOM   4273  C25 POPED 252      38.491  52.815  38.598  1.00  0.00           C
ATOM   4276  C26 POPED 252      39.212  51.765  39.449  1.00  0.00           C
ATOM   4279  C27 POPED 252      38.322  51.286  40.598  1.00  0.00           C
ATOM   4282  C28 POPED 252      39.061  50.365  41.579  1.00  0.00           C
ATOM   4285  C29 POPED 252      38.181  49.806  42.668  1.00  0.00           C
ATOM   4287 0C21 POPED 252      37.561  50.505  43.638  1.00  0.00           C
ATOM   4289 1C21 POPED 252      37.621  52.005  43.839  1.00  0.00           C
ATOM   4292 2C21 POPED 252      36.281  52.666  43.498  1.00  0.00           C
ATOM   4295 3C21 POPED 252      36.311  54.196  43.549  1.00  0.00           C
ATOM   4298 4C21 POPED 252      34.951  54.795  43.159  1.00  0.00           C
ATOM   4301 5C21 POPED 252      34.941  56.326  43.069  1.00  0.00           C
ATOM   4304 6C21 POPED 252      33.521  56.856  42.818  1.00  0.00           C
ATOM   4307 7C21 POPED 252      33.491  58.315  42.368  1.00  0.00           C
ATOM   4310 8C21 POPED 252      33.611  58.465  40.858  1.00  0.00           C
ATOM   4314  C33 POPED 252      45.201  54.385  38.879  1.00  0.00           C
ATOM   4317  C34 POPED 252      44.522  54.556  40.238  1.00  0.00           C
ATOM   4320  C35 POPED 252      44.681  53.325  41.148  1.00  0.00           C
ATOM   4323  C36 POPED 252      43.691  53.325  42.309  1.00  0.00           C
ATOM   4326  C37 POPED 252      43.202  51.906  42.608  1.00  0.00           C
ATOM   4329  C38 POPED 252      42.311  51.906  43.839  1.00  0.00           C
ATOM   4332  C39 POPED 252      41.831  50.526  44.298  1.00  0.00           C
ATOM   4335 0C31 POPED 252      40.902  50.755  45.489  1.00  0.00           C
ATOM   4338 1C31 POPED 252      40.581  49.525  46.339  1.00  0.00           C
ATOM   4341 2C31 POPED 252      39.872  49.925  47.639  1.00  0.00           C
ATOM   4344 3C31 POPED 252      38.661  50.825  47.409  1.00  0.00           C
ATOM   4347 4C31 POPED 252      37.971  51.245  48.699  1.00  0.00           C
ATOM   4350 5C31 POPED 252      36.741  52.135  48.449  1.00  0.00           C
ATOM   4353 6C31 POPED 252      36.071  52.556  49.748  1.00  0.00           C
ATOM   4357  NH3 POPEE 253     123.042  79.807  29.288  1.00  0.00           N
ATOM   4361  C12 POPEE 253     123.542  80.756  28.229  1.00  0.00           C
ATOM   4364  C11 POPEE 253     122.902  82.167  28.299  1.00  0.00           C
ATOM   4367  P   POPEE 253     124.281  84.335  27.729  1.00  0.00           P
ATOM   4368  O13 POPEE 253     123.122  84.855  26.988  1.00  0.00           O
ATOM   4369  O14 POPEE 253     125.471  83.936  26.958  1.00  0.00           O
ATOM   4370  O11 POPEE 253     124.851  85.465  28.708  1.00  0.00           O
ATOM   4371  O12 POPEE 253     123.851  83.166  28.708  1.00  0.00           O
ATOM   4372  C1  POPEE 253     123.931  86.315  29.389  1.00  0.00           C
ATOM   4375  C2  POPEE 253     123.432  85.716  30.729  1.00  0.00           C
ATOM   4377  O21 POPEE 253     123.081  86.796  31.609  1.00  0.00           O
ATOM   4378  C21 POPEE 253     122.031  87.505  31.248  1.00  0.00           C
ATOM   4379  O22 POPEE 253     121.241  87.225  30.368  1.00  0.00           O
ATOM   4380  C22 POPEE 253     121.932  88.745  32.139  1.00  0.00           C
ATOM   4383  C3  POPEE 253     124.531  84.865  31.438  1.00  0.00           C
ATOM   4386  O31 POPEE 253     123.962  83.966  32.409  1.00  0.00           O
ATOM   4387  C31 POPEE 253     124.191  84.165  33.678  1.00  0.00           C
ATOM   4388  O32 POPEE 253     124.752  85.135  34.179  1.00  0.00           O
ATOM   4389  C32 POPEE 253     123.661  82.985  34.488  1.00  0.00           C
ATOM   4392  C23 POPEE 253     122.401  88.485  33.589  1.00  0.00           C
ATOM   4395  C24 POPEE 253     122.161  89.706  34.499  1.00  0.00           C
ATOM   4398  C25 POPEE 253     121.841  89.285  35.938  1.00  0.00           C
ATOM   4401  C26 POPEE 253     121.822  90.425  36.958  1.00  0.00           C
ATOM   4404  C27 POPEE 253     120.461  90.507  37.678  1.00  0.00           C
ATOM   4407  C28 POPEE 253     120.241  91.815  38.449  1.00  0.00           C
ATOM   4410  C29 POPEE 253     121.042  91.887  39.718  1.00  0.00           C
ATOM   4412 0C21 POPEE 253     120.552  91.776  40.968  1.00  0.00           C
ATOM   4414 1C21 POPEE 253     119.121  91.496  41.328  1.00  0.00           C
ATOM   4417 2C21 POPEE 253     118.981  90.556  42.538  1.00  0.00           C
ATOM   4420 3C21 POPEE 253     119.442  91.226  43.848  1.00  0.00           C
ATOM   4423 4C21 POPEE 253     118.951  90.496  45.089  1.00  0.00           C
ATOM   4426 5C21 POPEE 253     118.521  91.475  46.188  1.00  0.00           C
ATOM   4429 6C21 POPEE 253     118.351  90.777  47.528  1.00  0.00           C
ATOM   4432 7C21 POPEE 253     117.551  91.606  48.519  1.00  0.00           C
ATOM   4435 8C21 POPEE 253     117.691  91.086  49.949  1.00  0.00           C
ATOM   4439  C33 POPEE 253     124.031  83.076  35.979  1.00  0.00           C
ATOM   4442  C34 POPEE 253     123.122  82.235  36.879  1.00  0.00           C
ATOM   4445  C35 POPEE 253     123.671  82.235  38.308  1.00  0.00           C
ATOM   4448  C36 POPEE 253     122.712  81.636  39.339  1.00  0.00           C
ATOM   4451  C37 POPEE 253     123.472  81.226  40.609  1.00  0.00           C
ATOM   4454  C38 POPEE 253     122.591  80.447  41.588  1.00  0.00           C
ATOM   4457  C39 POPEE 253     121.671  81.356  42.388  1.00  0.00           C
ATOM   4460 0C31 POPEE 253     121.191  80.686  43.679  1.00  0.00           C
ATOM   4463 1C31 POPEE 253     120.781  81.706  44.729  1.00  0.00           C
ATOM   4466 2C31 POPEE 253     120.412  81.046  46.059  1.00  0.00           C
ATOM   4469 3C31 POPEE 253     120.191  82.065  47.169  1.00  0.00           C
ATOM   4472 4C31 POPEE 253     121.491  82.596  47.799  1.00  0.00           C
ATOM   4475 5C31 POPEE 253     121.212  83.745  48.778  1.00  0.00           C
ATOM   4478 6C31 POPEE 253     122.381  84.066  49.708  1.00  0.00           C
ATOM   4482  NH3 POPEF 254     130.054  15.206  28.238  1.00  0.00           N
ATOM   4486  C12 POPEF 254     129.721  15.995  27.008  1.00  0.00           C
ATOM   4489  C11 POPEF 254     128.332  15.566  26.528  1.00  0.00           C
ATOM   4492  P   POPEF 254     127.121  13.196  26.518  1.00  0.00           P
ATOM   4493  O13 POPEF 254     126.112  13.876  27.358  1.00  0.00           O
ATOM   4494  O14 POPEF 254     126.682  12.686  25.198  1.00  0.00           O
ATOM   4495  O11 POPEF 254     127.821  12.066  27.378  1.00  0.00           O
ATOM   4496  O12 POPEF 254     128.361  14.156  26.319  1.00  0.00           O
ATOM   4497  C1  POPEF 254     128.172  12.276  28.758  1.00  0.00           C
ATOM   4500  C2  POPEF 254     127.342  11.315  29.648  1.00  0.00           C
ATOM   4502  O21 POPEF 254     127.131  11.805  30.989  1.00  0.00           O
ATOM   4503  C21 POPEF 254     128.192  11.916  31.778  1.00  0.00           C
ATOM   4504  O22 POPEF 254     129.351  11.816  31.438  1.00  0.00           O
ATOM   4505  C22 POPEF 254     127.691  12.205  33.199  1.00  0.00           C
ATOM   4508  C3  POPEF 254     127.862   9.866  29.598  1.00  0.00           C
ATOM   4511  O31 POPEF 254     126.851   9.005  30.159  1.00  0.00           O
ATOM   4512  C31 POPEF 254     127.222   8.085  31.009  1.00  0.00           C
ATOM   4513  O32 POPEF 254     128.371   7.805  31.319  1.00  0.00           O
ATOM   4514  C32 POPEF 254     125.962   7.455  31.609  1.00  0.00           C
ATOM   4517  C23 POPEF 254     128.481  11.436  34.288  1.00  0.00           C
ATOM   4520  C24 POPEF 254     128.601  12.215  35.608  1.00  0.00           C
ATOM   4523  C25 POPEF 254     129.621  11.565  36.549  1.00  0.00           C
ATOM   4526  C26 POPEF 254     129.611  12.196  37.948  1.00  0.00           C
ATOM   4529  C27 POPEF 254     129.292  11.186  39.068  1.00  0.00           C
ATOM   4532  C28 POPEF 254     128.361  11.745  40.159  1.00  0.00           C
ATOM   4535  C29 POPEF 254     128.902  12.966  40.858  1.00  0.00           C
ATOM   4537 0C21 POPEF 254     129.241  13.066  42.148  1.00  0.00           C
ATOM   4539 1C21 POPEF 254     129.182  11.996  43.208  1.00  0.00           C
ATOM   4542 2C21 POPEF 254     130.564  11.356  43.409  1.00  0.00           C
ATOM   4545 3C21 POPEF 254     131.644  12.345  43.858  1.00  0.00           C
ATOM   4548 4C21 POPEF 254     132.984  11.656  44.138  1.00  0.00           C
ATOM   4551 5C21 POPEF 254     134.094  12.615  44.578  1.00  0.00           C
ATOM   4554 6C21 POPEF 254     134.665  13.465  43.428  1.00  0.00           C
ATOM   4557 7C21 POPEF 254     135.865  14.305  43.898  1.00  0.00           C
ATOM   4560 8C21 POPEF 254     136.475  15.206  42.818  1.00  0.00           C
ATOM   4564  C33 POPEF 254     125.762   7.825  33.088  1.00  0.00           C
ATOM   4567  C34 POPEF 254     124.341   7.486  33.569  1.00  0.00           C
ATOM   4570  C35 POPEF 254     124.171   7.515  35.088  1.00  0.00           C
ATOM   4573  C36 POPEF 254     124.851   8.696  35.789  1.00  0.00           C
ATOM   4576  C37 POPEF 254     124.572   8.715  37.299  1.00  0.00           C
ATOM   4579  C38 POPEF 254     125.731   9.316  38.098  1.00  0.00           C
ATOM   4582  C39 POPEF 254     125.441   9.455  39.598  1.00  0.00           C
ATOM   4585 0C31 POPEF 254     125.531   8.135  40.378  1.00  0.00           C
ATOM   4588 1C31 POPEF 254     125.642   8.385  41.889  1.00  0.00           C
ATOM   4591 2C31 POPEF 254     125.822   7.085  42.678  1.00  0.00           C
ATOM   4594 3C31 POPEF 254     126.002   7.285  44.198  1.00  0.00           C
ATOM   4597 4C31 POPEF 254     127.331   7.965  44.589  1.00  0.00           C
ATOM   4600 5C31 POPEF 254     127.661   7.785  46.078  1.00  0.00           C
ATOM   4603 6C31 POPEF 254     128.981   8.415  46.498  1.00  0.00           C
ATOM   4607  NH3 POPEG 255      37.701  -0.515  25.918  1.00  0.00           N
ATOM   4611  C12 POPEG 255      37.592   0.465  24.769  1.00  0.00           C
ATOM   4614  C11 POPEG 255      36.831   1.745  25.178  1.00  0.00           C
ATOM   4617  P   POPEG 255      38.131   3.445  26.729  1.00  0.00           P
ATOM   4618  O13 POPEG 255      38.552   2.305  27.569  1.00  0.00           O
ATOM   4619  O14 POPEG 255      39.072   4.585  26.549  1.00  0.00           O
ATOM   4620  O11 POPEG 255      36.761   4.045  27.239  1.00  0.00           O
ATOM   4621  O12 POPEG 255      37.732   2.845  25.318  1.00  0.00           O
ATOM   4622  C1  POPEG 255      36.141   3.646  28.449  1.00  0.00           C
ATOM   4625  C2  POPEG 255      36.791   4.255  29.718  1.00  0.00           C
ATOM   4627  O21 POPEG 255      35.791   4.315  30.749  1.00  0.00           O
ATOM   4628  C21 POPEG 255      36.071   3.675  31.868  1.00  0.00           C
ATOM   4629  O22 POPEG 255      37.031   2.955  32.059  1.00  0.00           O
ATOM   4630  C22 POPEG 255      35.072   4.106  32.948  1.00  0.00           C
ATOM   4633  C3  POPEG 255      37.321   5.705  29.528  1.00  0.00           C
ATOM   4636  O31 POPEG 255      38.061   6.115  30.698  1.00  0.00           O
ATOM   4637  C31 POPEG 255      39.391   6.236  30.578  1.00  0.00           C
ATOM   4638  O32 POPEG 255      40.002   6.326  29.518  1.00  0.00           O
ATOM   4639  C32 POPEG 255      40.031   6.225  31.948  1.00  0.00           C
ATOM   4642  C23 POPEG 255      35.131   3.265  34.258  1.00  0.00           C
ATOM   4645  C24 POPEG 255      34.451   3.956  35.448  1.00  0.00           C
ATOM   4648  C25 POPEG 255      35.311   5.035  36.118  1.00  0.00           C
ATOM   4651  C26 POPEG 255      36.212   4.505  37.249  1.00  0.00           C
ATOM   4654  C27 POPEG 255      35.501   4.526  38.608  1.00  0.00           C
ATOM   4657  C28 POPEG 255      36.342   3.925  39.758  1.00  0.00           C
ATOM   4660  C29 POPEG 255      37.441   4.836  40.248  1.00  0.00           C
ATOM   4662 0C21 POPEG 255      37.502   5.396  41.479  1.00  0.00           C
ATOM   4664 1C21 POPEG 255      36.471   5.166  42.549  1.00  0.00           C
ATOM   4667 2C21 POPEG 255      36.841   5.626  43.979  1.00  0.00           C
ATOM   4670 3C21 POPEG 255      36.061   4.796  45.019  1.00  0.00           C
ATOM   4673 4C21 POPEG 255      36.241   5.216  46.479  1.00  0.00           C
ATOM   4676 5C21 POPEG 255      35.721   4.106  47.418  1.00  0.00           C
ATOM   4679 6C21 POPEG 255      35.721   4.466  48.909  1.00  0.00           C
ATOM   4682 7C21 POPEG 255      37.121   4.535  49.528  1.00  0.00           C
ATOM   4685 8C21 POPEG 255      37.091   4.825  51.028  1.00  0.00           C
ATOM   4689  C33 POPEG 255      40.072   4.796  32.508  1.00  0.00           C
ATOM   4692  C34 POPEG 255      40.372   4.715  34.008  1.00  0.00           C
ATOM   4695  C35 POPEG 255      39.881   3.366  34.569  1.00  0.00           C
ATOM   4698  C36 POPEG 255      40.552   2.916  35.868  1.00  0.00           C
ATOM   4701  C37 POPEG 255      39.991   1.566  36.328  1.00  0.00           C
ATOM   4704  C38 POPEG 255      40.561   1.076  37.659  1.00  0.00           C
ATOM   4707  C39 POPEG 255      40.041   1.835  38.889  1.00  0.00           C
ATOM   4710 0C31 POPEG 255      40.041   0.955  40.148  1.00  0.00           C
ATOM   4713 1C31 POPEG 255      39.161   1.545  41.258  1.00  0.00           C
ATOM   4716 2C31 POPEG 255      39.081   0.635  42.488  1.00  0.00           C
ATOM   4719 3C31 POPEG 255      38.322   1.306  43.629  1.00  0.00           C
ATOM   4722 4C31 POPEG 255      38.311   0.455  44.909  1.00  0.00           C
ATOM   4725 5C31 POPEG 255      37.651   1.196  46.068  1.00  0.00           C
ATOM   4728 6C31 POPEG 255      37.802   0.485  47.418  1.00  0.00           C
ATOM   4732  NH3 POPEH 256     114.541   6.625  25.008  1.00  0.00           N
ATOM   4736  C12 POPEH 256     114.012   7.125  26.328  1.00  0.00           C
ATOM   4739  C11 POPEH 256     112.551   7.616  26.229  1.00  0.00           C
ATOM   4742  P   POPEH 256     111.501   9.446  24.629  1.00  0.00           P
ATOM   4743  O13 POPEH 256     112.381  10.045  23.618  1.00  0.00           O
ATOM   4744  O14 POPEH 256     110.661   8.326  24.158  1.00  0.00           O
ATOM   4745  O11 POPEH 256     110.601  10.526  25.359  1.00  0.00           O
ATOM   4746  O12 POPEH 256     112.462   8.975  25.819  1.00  0.00           O
ATOM   4747  C1  POPEH 256     110.331  10.356  26.758  1.00  0.00           C
ATOM   4750  C2  POPEH 256     109.551  11.575  27.288  1.00  0.00           C
ATOM   4752  O21 POPEH 256     109.372  11.505  28.729  1.00  0.00           O
ATOM   4753  C21 POPEH 256     110.471  11.625  29.448  1.00  0.00           C
ATOM   4754  O22 POPEH 256     111.592  11.866  29.018  1.00  0.00           O
ATOM   4755  C22 POPEH 256     110.101  11.415  30.908  1.00  0.00           C
ATOM   4758  C3  POPEH 256     108.182  11.625  26.539  1.00  0.00           C
ATOM   4761  O31 POPEH 256     107.082  12.165  27.298  1.00  0.00           O
ATOM   4762  C31 POPEH 256     107.241  13.426  27.678  1.00  0.00           C
ATOM   4763  O32 POPEH 256     108.101  14.206  27.298  1.00  0.00           O
ATOM   4764  C32 POPEH 256     106.241  13.696  28.788  1.00  0.00           C
ATOM   4767  C23 POPEH 256     111.341  11.215  31.809  1.00  0.00           C
ATOM   4770  C24 POPEH 256     110.941  11.235  33.288  1.00  0.00           C
ATOM   4773  C25 POPEH 256     112.141  11.245  34.229  1.00  0.00           C
ATOM   4776  C26 POPEH 256     111.761  11.845  35.589  1.00  0.00           C
ATOM   4779  C27 POPEH 256     112.842  11.686  36.668  1.00  0.00           C
ATOM   4782  C28 POPEH 256     113.902  12.795  36.659  1.00  0.00           C
ATOM   4785  C29 POPEH 256     114.811  12.635  37.859  1.00  0.00           C
ATOM   4787 0C21 POPEH 256     115.122  13.546  38.799  1.00  0.00           C
ATOM   4789 1C21 POPEH 256     114.702  14.995  38.848  1.00  0.00           C
ATOM   4792 2C21 POPEH 256     115.891  15.915  38.549  1.00  0.00           C
ATOM   4795 3C21 POPEH 256     116.811  16.196  39.749  1.00  0.00           C
ATOM   4798 4C21 POPEH 256     116.441  17.485  40.508  1.00  0.00           C
ATOM   4801 5C21 POPEH 256     115.871  17.196  41.898  1.00  0.00           C
ATOM   4804 6C21 POPEH 256     115.701  18.466  42.748  1.00  0.00           C
ATOM   4807 7C21 POPEH 256     115.311  18.136  44.188  1.00  0.00           C
ATOM   4810 8C21 POPEH 256     114.302  19.115  44.778  1.00  0.00           C
ATOM   4814  C33 POPEH 256     106.652  12.845  30.008  1.00  0.00           C
ATOM   4817  C34 POPEH 256     105.941  13.196  31.308  1.00  0.00           C
ATOM   4820  C35 POPEH 256     106.771  12.696  32.488  1.00  0.00           C
ATOM   4823  C36 POPEH 256     106.142  12.936  33.868  1.00  0.00           C
ATOM   4826  C37 POPEH 256     107.182  12.725  34.979  1.00  0.00           C
ATOM   4829  C38 POPEH 256     106.551  12.786  36.379  1.00  0.00           C
ATOM   4832  C39 POPEH 256     107.541  12.415  37.488  1.00  0.00           C
ATOM   4835 0C31 POPEH 256     108.762  13.345  37.598  1.00  0.00           C
ATOM   4838 1C31 POPEH 256     109.671  12.906  38.738  1.00  0.00           C
ATOM   4841 2C31 POPEH 256     110.861  13.835  38.988  1.00  0.00           C
ATOM   4844 3C31 POPEH 256     111.811  13.296  40.078  1.00  0.00           C
ATOM   4847 4C31 POPEH 256     111.232  13.286  41.488  1.00  0.00           C
ATOM   4850 5C31 POPEH 256     112.241  12.895  42.569  1.00  0.00           C
ATOM   4853 6C31 POPEH 256     111.662  12.956  43.979  1.00  0.00           C
ATOM   4857  NH3 POPEI 257      47.881  89.966  28.828  1.00  0.00           N
ATOM   4861  C12 POPEI 257      48.281  90.616  27.528  1.00  0.00           C
ATOM   4864  C11 POPEI 257      47.111  90.876  26.549  1.00  0.00           C
ATOM   4867  P   POPEI 257      44.582  91.096  27.139  1.00  0.00           P
ATOM   4868  O13 POPEI 257      44.501  90.186  28.299  1.00  0.00           O
ATOM   4869  O14 POPEI 257      44.311  90.535  25.799  1.00  0.00           O
ATOM   4870  O11 POPEI 257      43.711  92.386  27.409  1.00  0.00           O
ATOM   4871  O12 POPEI 257      46.061  91.655  27.148  1.00  0.00           O
ATOM   4872  C1  POPEI 257      43.002  92.686  28.628  1.00  0.00           C
ATOM   4875  C2  POPEI 257      43.802  92.705  29.988  1.00  0.00           C
ATOM   4877  O21 POPEI 257      43.361  93.726  30.889  1.00  0.00           O
ATOM   4878  C21 POPEI 257      42.131  93.726  31.368  1.00  0.00           C
ATOM   4879  O22 POPEI 257      41.151  93.205  30.858  1.00  0.00           O
ATOM   4880  C22 POPEI 257      42.241  94.335  32.778  1.00  0.00           C
ATOM   4883  C3  POPEI 257      45.351  92.867  29.829  1.00  0.00           C
ATOM   4886  O31 POPEI 257      45.991  93.345  31.019  1.00  0.00           O
ATOM   4887  C31 POPEI 257      47.281  93.096  31.128  1.00  0.00           C
ATOM   4888  O32 POPEI 257      47.921  92.246  30.528  1.00  0.00           O
ATOM   4889  C32 POPEI 257      47.831  94.197  32.028  1.00  0.00           C
ATOM   4892  C23 POPEI 257      42.861  93.306  33.769  1.00  0.00           C
ATOM   4895  C24 POPEI 257      43.441  93.905  35.069  1.00  0.00           C
ATOM   4898  C25 POPEI 257      42.381  94.315  36.089  1.00  0.00           C
ATOM   4901  C26 POPEI 257      42.981  94.755  37.438  1.00  0.00           C
ATOM   4904  C27 POPEI 257      41.901  95.176  38.438  1.00  0.00           C
ATOM   4907  C28 POPEI 257      42.432  95.475  39.858  1.00  0.00           C
ATOM   4910  C29 POPEI 257      43.151  96.796  39.988  1.00  0.00           C
ATOM   4912 0C21 POPEI 257      43.091  97.596  41.068  1.00  0.00           C
ATOM   4914 1C21 POPEI 257      42.311  97.296  42.328  1.00  0.00           C
ATOM   4917 2C21 POPEI 257      42.502  98.306  43.468  1.00  0.00           C
ATOM   4920 3C21 POPEI 257      41.471  98.076  44.589  1.00  0.00           C
ATOM   4923 4C21 POPEI 257      41.601  99.057  45.758  1.00  0.00           C
ATOM   4926 5C21 POPEI 257      40.281  99.355  46.509  1.00  0.00           C
ATOM   4929 6C21 POPEI 257      39.572  98.156  47.128  1.00  0.00           C
ATOM   4932 7C21 POPEI 257      38.741  98.535  48.358  1.00  0.00           C
ATOM   4935 8C21 POPEI 257      37.962  97.365  48.968  1.00  0.00           C
ATOM   4939  C33 POPEI 257      47.521  95.585  31.428  1.00  0.00           C
ATOM   4942  C34 POPEI 257      47.232  96.655  32.488  1.00  0.00           C
ATOM   4945  C35 POPEI 257      45.832  96.576  33.148  1.00  0.00           C
ATOM   4948  C36 POPEI 257      45.601  97.746  34.118  1.00  0.00           C
ATOM   4951  C37 POPEI 257      44.201  97.877  34.749  1.00  0.00           C
ATOM   4954  C38 POPEI 257      44.122  99.175  35.578  1.00  0.00           C
ATOM   4957  C39 POPEI 257      42.801  99.355  36.348  1.00  0.00           C
ATOM   4960 0C31 POPEI 257      41.551  99.446  35.458  1.00  0.00           C
ATOM   4963 1C31 POPEI 257      40.271  99.646  36.278  1.00  0.00           C
ATOM   4966 2C31 POPEI 257      39.881 101.125  36.488  1.00  0.00           C
ATOM   4969 3C31 POPEI 257      38.731 101.576  35.589  1.00  0.00           C
ATOM   4972 4C31 POPEI 257      39.111 101.766  34.109  1.00  0.00           C
ATOM   4975 5C31 POPEI 257      37.892 102.056  33.238  1.00  0.00           C
ATOM   4978 6C31 POPEI 257      38.261 102.355  31.788  1.00  0.00           C
ATOM   4982  NH3 POPEJ 258      31.841  57.386  67.818  1.00  0.00           N
ATOM   4986  C12 POPEJ 258      31.802  58.886  67.979  1.00  0.00           C
ATOM   4989  C11 POPEJ 258      32.291  59.325  69.368  1.00  0.00           C
ATOM   4992  P   POPEJ 258      32.031  61.375  70.979  1.00  0.00           P
ATOM   4993  O13 POPEJ 258      30.871  61.955  71.688  1.00  0.00           O
ATOM   4994  O14 POPEJ 258      33.021  60.615  71.778  1.00  0.00           O
ATOM   4995  O11 POPEJ 258      32.761  62.466  70.108  1.00  0.00           O
ATOM   4996  O12 POPEJ 258      31.511  60.435  69.819  1.00  0.00           O
ATOM   4997  C1  POPEJ 258      31.971  63.465  69.428  1.00  0.00           C
ATOM   5000  C2  POPEJ 258      31.381  62.986  68.059  1.00  0.00           C
ATOM   5002  O21 POPEJ 258      32.151  63.456  66.928  1.00  0.00           O
ATOM   5003  C21 POPEJ 258      32.161  64.765  66.748  1.00  0.00           C
ATOM   5004  O22 POPEJ 258      31.631  65.606  67.459  1.00  0.00           O
ATOM   5005  C22 POPEJ 258      32.981  65.096  65.508  1.00  0.00           C
ATOM   5008  C3  POPEJ 258      29.851  63.255  67.909  1.00  0.00           C
ATOM   5011  O31 POPEJ 258      29.331  62.686  66.678  1.00  0.00           O
ATOM   5012  C31 POPEJ 258      28.571  63.465  65.918  1.00  0.00           C
ATOM   5013  O32 POPEJ 258      28.401  64.655  66.078  1.00  0.00           O
ATOM   5014  C32 POPEJ 258      27.981  62.636  64.769  1.00  0.00           C
ATOM   5017  C23 POPEJ 258      32.462  64.426  64.208  1.00  0.00           C
ATOM   5020  C24 POPEJ 258      32.871  65.216  62.948  1.00  0.00           C
ATOM   5023  C25 POPEJ 258      31.701  65.505  61.989  1.00  0.00           C
ATOM   5026  C26 POPEJ 258      31.351  64.365  61.028  1.00  0.00           C
ATOM   5029  C27 POPEJ 258      30.201  64.785  60.098  1.00  0.00           C
ATOM   5032  C28 POPEJ 258      29.651  63.615  59.258  1.00  0.00           C
ATOM   5035  C29 POPEJ 258      28.291  63.916  58.688  1.00  0.00           C
ATOM   5037 0C21 POPEJ 258      27.681  63.286  57.668  1.00  0.00           C
ATOM   5039 1C21 POPEJ 258      28.231  62.145  56.859  1.00  0.00           C
ATOM   5042 2C21 POPEJ 258      27.481  60.815  57.098  1.00  0.00           C
ATOM   5045 3C21 POPEJ 258      26.052  60.765  56.518  1.00  0.00           C
ATOM   5048 4C21 POPEJ 258      25.301  59.486  56.919  1.00  0.00           C
ATOM   5051 5C21 POPEJ 258      24.321  59.665  58.098  1.00  0.00           C
ATOM   5054 6C21 POPEJ 258      24.962  60.245  59.368  1.00  0.00           C
ATOM   5057 7C21 POPEJ 258      23.961  60.396  60.518  1.00  0.00           C
ATOM   5060 8C21 POPEJ 258      24.541  61.186  61.698  1.00  0.00           C
ATOM   5064  C33 POPEJ 258      27.741  63.496  63.499  1.00  0.00           C
ATOM   5067  C34 POPEJ 258      26.461  64.356  63.610  1.00  0.00           C
ATOM   5070  C35 POPEJ 258      26.391  65.455  62.549  1.00  0.00           C
ATOM   5073  C36 POPEJ 258      25.622  65.105  61.269  1.00  0.00           C
ATOM   5076  C37 POPEJ 258      25.721  66.236  60.229  1.00  0.00           C
ATOM   5079  C38 POPEJ 258      25.101  65.876  58.868  1.00  0.00           C
ATOM   5082  C39 POPEJ 258      25.631  66.755  57.729  1.00  0.00           C
ATOM   5085 0C31 POPEJ 258      24.872  66.515  56.418  1.00  0.00           C
ATOM   5088 1C31 POPEJ 258      25.421  67.316  55.219  1.00  0.00           C
ATOM   5091 2C31 POPEJ 258      26.441  66.556  54.359  1.00  0.00           C
ATOM   5094 3C31 POPEJ 258      27.871  66.535  54.918  1.00  0.00           C
ATOM   5097 4C31 POPEJ 258      28.891  66.206  53.819  1.00  0.00           C
ATOM   5100 5C31 POPEJ 258      30.341  66.136  54.309  1.00  0.00           C
ATOM   5103 6C31 POPEJ 258      31.341  65.946  53.168  1.00  0.00           C
ATOM   5107  NH3 POPEK 259      77.991  26.515  26.918  1.00  0.00           N
ATOM   5111  C12 POPEK 259      78.951  25.456  26.438  1.00  0.00           C
ATOM   5114  C11 POPEK 259      80.322  25.686  27.098  1.00  0.00           C
ATOM   5117  P   POPEK 259      82.801  25.925  26.398  1.00  0.00           P
ATOM   5118  O13 POPEK 259      83.721  25.295  25.438  1.00  0.00           O
ATOM   5119  O14 POPEK 259      82.631  27.396  26.288  1.00  0.00           O
ATOM   5120  O11 POPEK 259      83.192  25.635  27.908  1.00  0.00           O
ATOM   5121  O12 POPEK 259      81.372  25.255  26.238  1.00  0.00           O
ATOM   5122  C1  POPEK 259      83.721  24.376  28.319  1.00  0.00           C
ATOM   5125  C2  POPEK 259      82.661  23.616  29.158  1.00  0.00           C
ATOM   5127  O21 POPEK 259      83.201  23.255  30.448  1.00  0.00           O
ATOM   5128  C21 POPEK 259      82.371  23.376  31.479  1.00  0.00           C
ATOM   5129  O22 POPEK 259      81.262  23.876  31.438  1.00  0.00           O
ATOM   5130  C22 POPEK 259      83.052  22.886  32.758  1.00  0.00           C
ATOM   5133  C3  POPEK 259      82.051  22.396  28.418  1.00  0.00           C
ATOM   5136  O31 POPEK 259      80.701  22.275  28.889  1.00  0.00           O
ATOM   5137  C31 POPEK 259      80.171  21.095  29.039  1.00  0.00           C
ATOM   5138  O32 POPEK 259      80.582  20.036  28.598  1.00  0.00           O
ATOM   5139  C32 POPEK 259      78.941  21.236  29.928  1.00  0.00           C
ATOM   5142  C23 POPEK 259      82.141  21.936  33.569  1.00  0.00           C
ATOM   5145  C24 POPEK 259      82.441  21.966  35.078  1.00  0.00           C
ATOM   5148  C25 POPEK 259      81.652  23.085  35.758  1.00  0.00           C
ATOM   5151  C26 POPEK 259      81.841  23.245  37.278  1.00  0.00           C
ATOM   5154  C27 POPEK 259      80.712  24.066  37.909  1.00  0.00           C
ATOM   5157  C28 POPEK 259      80.812  24.215  39.428  1.00  0.00           C
ATOM   5160  C29 POPEK 259      79.572  24.856  39.999  1.00  0.00           C
ATOM   5162 0C21 POPEK 259      79.281  26.166  39.979  1.00  0.00           C
ATOM   5164 1C21 POPEK 259      80.151  27.265  39.438  1.00  0.00           C
ATOM   5167 2C21 POPEK 259      80.171  28.476  40.388  1.00  0.00           C
ATOM   5170 3C21 POPEK 259      80.871  28.206  41.728  1.00  0.00           C
ATOM   5173 4C21 POPEK 259      80.652  29.345  42.729  1.00  0.00           C
ATOM   5176 5C21 POPEK 259      81.232  29.066  44.118  1.00  0.00           C
ATOM   5179 6C21 POPEK 259      82.762  28.885  44.118  1.00  0.00           C
ATOM   5182 7C21 POPEK 259      83.332  28.765  45.539  1.00  0.00           C
ATOM   5185 8C21 POPEK 259      84.862  28.796  45.578  1.00  0.00           C
ATOM   5189  C33 POPEK 259      79.142  20.515  31.278  1.00  0.00           C
ATOM   5192  C34 POPEK 259      77.911  20.686  32.179  1.00  0.00           C
ATOM   5195  C35 POPEK 259      77.892  19.765  33.398  1.00  0.00           C
ATOM   5198  C36 POPEK 259      78.971  20.046  34.449  1.00  0.00           C
ATOM   5201  C37 POPEK 259      78.801  19.115  35.659  1.00  0.00           C
ATOM   5204  C38 POPEK 259      79.792  19.396  36.799  1.00  0.00           C
ATOM   5207  C39 POPEK 259      79.572  18.436  37.979  1.00  0.00           C
ATOM   5210 0C31 POPEK 259      80.561  18.625  39.148  1.00  0.00           C
ATOM   5213 1C31 POPEK 259      80.301  19.905  39.968  1.00  0.00           C
ATOM   5216 2C31 POPEK 259      81.551  20.646  40.458  1.00  0.00           C
ATOM   5219 3C31 POPEK 259      82.642  19.796  41.129  1.00  0.00           C
ATOM   5222 4C31 POPEK 259      82.171  19.085  42.398  1.00  0.00           C
ATOM   5225 5C31 POPEK 259      83.361  18.536  43.208  1.00  0.00           C
ATOM   5228 6C31 POPEK 259      82.921  17.686  44.398  1.00  0.00           C
ATOM   5232  NH3 POPEL 260      29.501 102.146  26.698  1.00  0.00           N
ATOM   5236  C12 POPEL 260      28.891 100.815  27.018  1.00  0.00           C
ATOM   5239  C11 POPEL 260      27.681 100.956  27.929  1.00  0.00           C
ATOM   5242  P   POPEL 260      25.741  99.546  28.898  1.00  0.00           P
ATOM   5243  O13 POPEL 260      25.171 100.876  29.188  1.00  0.00           O
ATOM   5244  O14 POPEL 260      24.891  98.566  28.179  1.00  0.00           O
ATOM   5245  O11 POPEL 260      26.191  98.835  30.208  1.00  0.00           O
ATOM   5246  O12 POPEL 260      27.091  99.676  28.098  1.00  0.00           O
ATOM   5247  C1  POPEL 260      26.081  99.366  31.518  1.00  0.00           C
ATOM   5250  C2  POPEL 260      27.451  99.306  32.218  1.00  0.00           C
ATOM   5252  O21 POPEL 260      27.232  99.686  33.578  1.00  0.00           O
ATOM   5253  C21 POPEL 260      27.361 100.906  34.049  1.00  0.00           C
ATOM   5254  O22 POPEL 260      27.831 101.887  33.488  1.00  0.00           O
ATOM   5255  C22 POPEL 260      26.581 100.917  35.378  1.00  0.00           C
ATOM   5258  C3  POPEL 260      28.552 100.056  31.409  1.00  0.00           C
ATOM   5261  O31 POPEL 260      29.761 100.225  32.168  1.00  0.00           O
ATOM   5262  C31 POPEL 260      30.791 100.605  31.428  1.00  0.00           C
ATOM   5263  O32 POPEL 260      30.841 100.585  30.208  1.00  0.00           O
ATOM   5264  C32 POPEL 260      31.811 101.286  32.378  1.00  0.00           C
ATOM   5267  C23 POPEL 260      26.971 102.036  36.358  1.00  0.00           C
ATOM   5270  C24 POPEL 260      28.441 101.936  36.768  1.00  0.00           C
ATOM   5273  C25 POPEL 260      28.841 103.056  37.718  1.00  0.00           C
ATOM   5276  C26 POPEL 260      30.201 102.775  38.348  1.00  0.00           C
ATOM   5279  C27 POPEL 260      30.651 103.905  39.278  1.00  0.00           C
ATOM   5282  C28 POPEL 260      31.811 103.475  40.188  1.00  0.00           C
ATOM   5285  C29 POPEL 260      32.261 104.667  40.989  1.00  0.00           C
ATOM   5287 0C21 POPEL 260      32.302 104.776  42.328  1.00  0.00           C
ATOM   5289 1C21 POPEL 260      31.961 103.697  43.328  1.00  0.00           C
ATOM   5292 2C21 POPEL 260      32.451 104.095  44.729  1.00  0.00           C
ATOM   5295 3C21 POPEL 260      33.991 104.066  44.858  1.00  0.00           C
ATOM   5298 4C21 POPEL 260      34.521 102.775  45.508  1.00  0.00           C
ATOM   5301 5C21 POPEL 260      34.721 102.915  47.019  1.00  0.00           C
ATOM   5304 6C21 POPEL 260      35.221 101.627  47.668  1.00  0.00           C
ATOM   5307 7C21 POPEL 260      35.471 101.785  49.179  1.00  0.00           C
ATOM   5310 8C21 POPEL 260      35.451 100.447  49.918  1.00  0.00           C
ATOM   5314  C33 POPEL 260      33.021 100.415  32.748  1.00  0.00           C
ATOM   5317  C34 POPEL 260      33.861 101.026  33.889  1.00  0.00           C
ATOM   5320  C35 POPEL 260      33.111 101.076  35.229  1.00  0.00           C
ATOM   5323  C36 POPEL 260      34.041 100.946  36.438  1.00  0.00           C
ATOM   5326  C37 POPEL 260      35.021 102.115  36.589  1.00  0.00           C
ATOM   5329  C38 POPEL 260      36.021 101.955  37.738  1.00  0.00           C
ATOM   5332  C39 POPEL 260      35.381 101.887  39.128  1.00  0.00           C
ATOM   5335 0C31 POPEL 260      36.412 101.746  40.259  1.00  0.00           C
ATOM   5338 1C31 POPEL 260      35.752 101.395  41.599  1.00  0.00           C
ATOM   5341 2C31 POPEL 260      36.741 101.026  42.709  1.00  0.00           C
ATOM   5344 3C31 POPEL 260      37.611 102.215  43.148  1.00  0.00           C
ATOM   5347 4C31 POPEL 260      38.552 101.866  44.309  1.00  0.00           C
ATOM   5350 5C31 POPEL 260      39.372 103.076  44.788  1.00  0.00           C
ATOM   5353 6C31 POPEL 260      40.271 102.785  45.989  1.00  0.00           C
ATOM   5357  NH3 POPEM 261      69.911  25.465  28.088  1.00  0.00           N
ATOM   5361  C12 POPEM 261      70.792  26.485  27.399  1.00  0.00           C
ATOM   5364  C11 POPEM 261      72.292  26.335  27.719  1.00  0.00           C
ATOM   5367  P   POPEM 261      74.472  27.795  27.618  1.00  0.00           P
ATOM   5368  O13 POPEM 261      75.331  26.645  27.248  1.00  0.00           O
ATOM   5369  O14 POPEM 261      74.841  29.136  27.108  1.00  0.00           O
ATOM   5370  O11 POPEM 261      74.371  27.865  29.198  1.00  0.00           O
ATOM   5371  O12 POPEM 261      72.981  27.486  27.199  1.00  0.00           O
ATOM   5372  C1  POPEM 261      73.612  28.896  29.839  1.00  0.00           C
ATOM   5375  C2  POPEM 261      74.421  29.415  31.038  1.00  0.00           C
ATOM   5377  O21 POPEM 261      73.591  30.255  31.838  1.00  0.00           O
ATOM   5378  C21 POPEM 261      73.012  29.645  32.859  1.00  0.00           C
ATOM   5379  O22 POPEM 261      71.841  29.315  32.898  1.00  0.00           O
ATOM   5380  C22 POPEM 261      74.002  29.425  33.998  1.00  0.00           C
ATOM   5383  C3  POPEM 261      75.661  30.216  30.559  1.00  0.00           C
ATOM   5386  O31 POPEM 261      76.611  30.425  31.618  1.00  0.00           O
ATOM   5387  C31 POPEM 261      77.231  29.405  32.199  1.00  0.00           C
ATOM   5388  O32 POPEM 261      77.331  29.265  33.409  1.00  0.00           O
ATOM   5389  C32 POPEM 261      77.942  28.476  31.208  1.00  0.00           C
ATOM   5392  C23 POPEM 261      73.332  29.505  35.378  1.00  0.00           C
ATOM   5395  C24 POPEM 261      74.392  29.396  36.479  1.00  0.00           C
ATOM   5398  C25 POPEM 261      73.822  29.446  37.889  1.00  0.00           C
ATOM   5401  C26 POPEM 261      74.862  29.005  38.928  1.00  0.00           C
ATOM   5404  C27 POPEM 261      74.292  28.946  40.359  1.00  0.00           C
ATOM   5407  C28 POPEM 261      74.892  27.805  41.208  1.00  0.00           C
ATOM   5410  C29 POPEM 261      74.031  27.505  42.409  1.00  0.00           C
ATOM   5412 0C21 POPEM 261      74.432  26.915  43.549  1.00  0.00           C
ATOM   5414 1C21 POPEM 261      75.822  26.396  43.848  1.00  0.00           C
ATOM   5417 2C21 POPEM 261      76.591  27.186  44.929  1.00  0.00           C
ATOM   5420 3C21 POPEM 261      76.212  26.856  46.389  1.00  0.00           C
ATOM   5423 4C21 POPEM 261      74.871  27.466  46.839  1.00  0.00           C
ATOM   5426 5C21 POPEM 261      74.621  27.316  48.349  1.00  0.00           C
ATOM   5429 6C21 POPEM 261      73.251  27.876  48.749  1.00  0.00           C
ATOM   5432 7C21 POPEM 261      72.881  27.595  50.209  1.00  0.00           C
ATOM   5435 8C21 POPEM 261      71.561  28.235  50.629  1.00  0.00           C
ATOM   5439  C33 POPEM 261      78.101  27.095  31.868  1.00  0.00           C
ATOM   5442  C34 POPEM 261      76.801  26.286  31.819  1.00  0.00           C
ATOM   5445  C35 POPEM 261      76.851  25.065  32.729  1.00  0.00           C
ATOM   5448  C36 POPEM 261      76.622  25.476  34.179  1.00  0.00           C
ATOM   5451  C37 POPEM 261      76.531  24.276  35.129  1.00  0.00           C
ATOM   5454  C38 POPEM 261      76.411  24.756  36.568  1.00  0.00           C
ATOM   5457  C39 POPEM 261      76.341  23.616  37.578  1.00  0.00           C
ATOM   5460 0C31 POPEM 261      76.011  24.155  38.968  1.00  0.00           C
ATOM   5463 1C31 POPEM 261      76.112  23.126  40.089  1.00  0.00           C
ATOM   5466 2C31 POPEM 261      75.682  23.736  41.428  1.00  0.00           C
ATOM   5469 3C31 POPEM 261      75.731  22.725  42.578  1.00  0.00           C
ATOM   5472 4C31 POPEM 261      77.141  22.606  43.168  1.00  0.00           C
ATOM   5475 5C31 POPEM 261      77.301  21.366  44.058  1.00  0.00           C
ATOM   5478 6C31 POPEM 261      78.682  21.296  44.708  1.00  0.00           C
ATOM   5482  NH3 POPEN 262      47.542  91.356  69.868  1.00  0.00           N
ATOM   5486  C12 POPEN 262      47.401  91.697  68.409  1.00  0.00           C
ATOM   5489  C11 POPEN 262      46.981  93.166  68.199  1.00  0.00           C
ATOM   5492  P   POPEN 262      45.021  93.856  69.819  1.00  0.00           P
ATOM   5493  O13 POPEN 262      45.392  95.275  70.008  1.00  0.00           O
ATOM   5494  O14 POPEN 262      45.471  92.877  70.839  1.00  0.00           O
ATOM   5495  O11 POPEN 262      43.441  93.716  69.589  1.00  0.00           O
ATOM   5496  O12 POPEN 262      45.581  93.345  68.428  1.00  0.00           O
ATOM   5497  C1  POPEN 262      42.921  94.095  68.288  1.00  0.00           C
ATOM   5500  C2  POPEN 262      42.482  92.877  67.419  1.00  0.00           C
ATOM   5502  O21 POPEN 262      41.042  92.807  67.429  1.00  0.00           O
ATOM   5503  C21 POPEN 262      40.481  92.696  66.229  1.00  0.00           C
ATOM   5504  O22 POPEN 262      41.071  92.526  65.178  1.00  0.00           O
ATOM   5505  C22 POPEN 262      38.982  92.915  66.358  1.00  0.00           C
ATOM   5508  C3  POPEN 262      43.101  91.535  67.909  1.00  0.00           C
ATOM   5511  O31 POPEN 262      42.341  90.396  67.488  1.00  0.00           O
ATOM   5512  C31 POPEN 262      42.791  89.746  66.419  1.00  0.00           C
ATOM   5513  O32 POPEN 262      43.721  90.085  65.708  1.00  0.00           O
ATOM   5514  C32 POPEN 262      42.001  88.426  66.349  1.00  0.00           C
ATOM   5517  C23 POPEN 262      38.252  92.716  65.008  1.00  0.00           C
ATOM   5520  C24 POPEN 262      38.001  91.236  64.708  1.00  0.00           C
ATOM   5523  C25 POPEN 262      36.971  91.026  63.589  1.00  0.00           C
ATOM   5526  C26 POPEN 262      37.421  91.535  62.218  1.00  0.00           C
ATOM   5529  C27 POPEN 262      36.482  91.046  61.108  1.00  0.00           C
ATOM   5532  C28 POPEN 262      36.921  91.525  59.718  1.00  0.00           C
ATOM   5535  C29 POPEN 262      36.101  90.845  58.648  1.00  0.00           C
ATOM   5537 0C21 POPEN 262      35.151  91.416  57.898  1.00  0.00           C
ATOM   5539 1C21 POPEN 262      34.712  92.856  57.958  1.00  0.00           C
ATOM   5542 2C21 POPEN 262      35.331  93.697  56.828  1.00  0.00           C
ATOM   5545 3C21 POPEN 262      34.781  93.306  55.458  1.00  0.00           C
ATOM   5548 4C21 POPEN 262      35.232  94.206  54.309  1.00  0.00           C
ATOM   5551 5C21 POPEN 262      34.502  93.815  53.008  1.00  0.00           C
ATOM   5554 6C21 POPEN 262      34.712  94.776  51.828  1.00  0.00           C
ATOM   5557 7C21 POPEN 262      33.601  94.626  50.778  1.00  0.00           C
ATOM   5560 8C21 POPEN 262      34.061  94.725  49.328  1.00  0.00           C
ATOM   5564  C33 POPEN 262      42.552  87.386  65.358  1.00  0.00           C
ATOM   5567  C34 POPEN 262      42.261  87.696  63.889  1.00  0.00           C
ATOM   5570  C35 POPEN 262      40.772  87.737  63.508  1.00  0.00           C
ATOM   5573  C36 POPEN 262      40.552  88.105  62.028  1.00  0.00           C
ATOM   5576  C37 POPEN 262      39.072  88.116  61.618  1.00  0.00           C
ATOM   5579  C38 POPEN 262      38.471  86.715  61.438  1.00  0.00           C
ATOM   5582  C39 POPEN 262      38.721  86.105  60.049  1.00  0.00           C
ATOM   5585 0C31 POPEN 262      38.181  84.667  59.938  1.00  0.00           C
ATOM   5588 1C31 POPEN 262      38.471  84.025  58.578  1.00  0.00           C
ATOM   5591 2C31 POPEN 262      38.311  82.495  58.618  1.00  0.00           C
ATOM   5594 3C31 POPEN 262      38.682  81.826  57.288  1.00  0.00           C
ATOM   5597 4C31 POPEN 262      37.721  82.206  56.159  1.00  0.00           C
ATOM   5600 5C31 POPEN 262      37.981  81.426  54.868  1.00  0.00           C
ATOM   5603 6C31 POPEN 262      37.011  81.815  53.769  1.00  0.00           C
ATOM   5607  NH3 POPEO 263      86.892 115.186  68.339  1.00  0.00           N
ATOM   5611  C12 POPEO 263      85.902 115.396  69.438  1.00  0.00           C
ATOM   5614  C11 POPEO 263      86.011 116.855  69.898  1.00  0.00           C
ATOM   5617  P   POPEO 263      86.361 119.257  68.998  1.00  0.00           P
ATOM   5618  O13 POPEO 263      87.792 119.615  68.889  1.00  0.00           O
ATOM   5619  O14 POPEO 263      85.682 119.686  70.239  1.00  0.00           O
ATOM   5620  O11 POPEO 263      85.542 119.826  67.779  1.00  0.00           O
ATOM   5621  O12 POPEO 263      86.182 117.716  68.779  1.00  0.00           O
ATOM   5622  C1  POPEO 263      86.081 120.005  66.468  1.00  0.00           C
ATOM   5625  C2  POPEO 263      86.072 118.716  65.598  1.00  0.00           C
ATOM   5627  O21 POPEO 263      86.671 119.106  64.348  1.00  0.00           O
ATOM   5628  C21 POPEO 263      87.502 118.196  63.858  1.00  0.00           C
ATOM   5629  O22 POPEO 263      87.862 117.186  64.428  1.00  0.00           O
ATOM   5630  C22 POPEO 263      87.912 118.526  62.418  1.00  0.00           C
ATOM   5633  C3  POPEO 263      84.652 118.105  65.339  1.00  0.00           C
ATOM   5636  O31 POPEO 263      84.761 116.855  64.618  1.00  0.00           O
ATOM   5637  C31 POPEO 263      84.191 116.576  63.418  1.00  0.00           C
ATOM   5638  O32 POPEO 263      84.582 115.686  62.688  1.00  0.00           O
ATOM   5639  C32 POPEO 263      82.961 117.406  63.088  1.00  0.00           C
ATOM   5642  C23 POPEO 263      88.371 117.196  61.778  1.00  0.00           C
ATOM   5645  C24 POPEO 263      88.721 117.176  60.289  1.00  0.00           C
ATOM   5648  C25 POPEO 263      87.531 117.456  59.359  1.00  0.00           C
ATOM   5651  C26 POPEO 263      87.631 116.746  57.999  1.00  0.00           C
ATOM   5654  C27 POPEO 263      86.341 116.866  57.178  1.00  0.00           C
ATOM   5657  C28 POPEO 263      86.121 115.766  56.118  1.00  0.00           C
ATOM   5660  C29 POPEO 263      86.872 115.946  54.828  1.00  0.00           C
ATOM   5662 0C21 POPEO 263      87.082 114.986  53.898  1.00  0.00           C
ATOM   5664 1C21 POPEO 263      86.631 113.546  53.948  1.00  0.00           C
ATOM   5667 2C21 POPEO 263      85.801 113.146  52.709  1.00  0.00           C
ATOM   5670 3C21 POPEO 263      84.302 113.406  52.878  1.00  0.00           C
ATOM   5673 4C21 POPEO 263      83.491 113.137  51.609  1.00  0.00           C
ATOM   5676 5C21 POPEO 263      81.981 113.256  51.868  1.00  0.00           C
ATOM   5679 6C21 POPEO 263      81.121 113.105  50.609  1.00  0.00           C
ATOM   5682 7C21 POPEO 263      79.631 113.216  50.938  1.00  0.00           C
ATOM   5685 8C21 POPEO 263      78.661 113.216  49.758  1.00  0.00           C
ATOM   5689  C33 POPEO 263      83.262 118.615  62.168  1.00  0.00           C
ATOM   5692  C34 POPEO 263      83.762 118.245  60.758  1.00  0.00           C
ATOM   5695  C35 POPEO 263      83.351 119.285  59.699  1.00  0.00           C
ATOM   5698  C36 POPEO 263      83.481 118.815  58.228  1.00  0.00           C
ATOM   5701  C37 POPEO 263      82.551 119.606  57.299  1.00  0.00           C
ATOM   5704  C38 POPEO 263      82.941 119.606  55.798  1.00  0.00           C
ATOM   5707  C39 POPEO 263      82.751 118.266  55.079  1.00  0.00           C
ATOM   5710 0C31 POPEO 263      82.961 118.396  53.559  1.00  0.00           C
ATOM   5713 1C31 POPEO 263      82.701 117.065  52.818  1.00  0.00           C
ATOM   5716 2C31 POPEO 263      83.021 117.115  51.319  1.00  0.00           C
ATOM   5719 3C31 POPEO 263      82.062 117.965  50.469  1.00  0.00           C
ATOM   5722 4C31 POPEO 263      80.631 117.406  50.399  1.00  0.00           C
ATOM   5725 5C31 POPEO 263      79.691 118.245  49.528  1.00  0.00           C
ATOM   5728 6C31 POPEO 263      78.261 117.686  49.479  1.00  0.00           C
ATOM   5732  NH3 POPEP 264       5.801  42.405  26.378  1.00  0.00           N
ATOM   5736  C12 POPEP 264       4.941  42.815  27.538  1.00  0.00           C
ATOM   5739  C11 POPEP 264       5.221  44.276  27.919  1.00  0.00           C
ATOM   5742  P   POPEP 264       4.701  46.685  27.088  1.00  0.00           P
ATOM   5743  O13 POPEP 264       4.941  47.436  25.838  1.00  0.00           O
ATOM   5744  O14 POPEP 264       3.431  46.906  27.818  1.00  0.00           O
ATOM   5745  O11 POPEP 264       5.921  47.025  28.049  1.00  0.00           O
ATOM   5746  O12 POPEP 264       4.881  45.125  26.828  1.00  0.00           O
ATOM   5747  C1  POPEP 264       5.721  47.625  29.319  1.00  0.00           C
ATOM   5750  C2  POPEP 264       7.051  47.666  30.139  1.00  0.00           C
ATOM   5752  O21 POPEP 264       6.801  46.995  31.398  1.00  0.00           O
ATOM   5753  C21 POPEP 264       7.901  46.626  32.028  1.00  0.00           C
ATOM   5754  O22 POPEP 264       8.991  46.425  31.518  1.00  0.00           O
ATOM   5755  C22 POPEP 264       7.611  46.606  33.528  1.00  0.00           C
ATOM   5758  C3  POPEP 264       7.631  49.126  30.359  1.00  0.00           C
ATOM   5761  O31 POPEP 264       8.191  49.325  31.679  1.00  0.00           O
ATOM   5762  C31 POPEP 264       8.891  50.435  31.878  1.00  0.00           C
ATOM   5763  O32 POPEP 264       9.081  51.326  31.059  1.00  0.00           O
ATOM   5764  C32 POPEP 264       9.441  50.435  33.309  1.00  0.00           C
ATOM   5767  C23 POPEP 264       8.351  45.446  34.218  1.00  0.00           C
ATOM   5770  C24 POPEP 264       8.121  45.376  35.738  1.00  0.00           C
ATOM   5773  C25 POPEP 264       7.721  43.986  36.229  1.00  0.00           C
ATOM   5776  C26 POPEP 264       7.251  43.966  37.688  1.00  0.00           C
ATOM   5779  C27 POPEP 264       6.711  42.576  38.069  1.00  0.00           C
ATOM   5782  C28 POPEP 264       6.541  42.345  39.589  1.00  0.00           C
ATOM   5785  C29 POPEP 264       5.421  43.135  40.218  1.00  0.00           C
ATOM   5787 0C21 POPEP 264       5.531  44.026  41.218  1.00  0.00           C
ATOM   5789 1C21 POPEP 264       6.821  44.425  41.898  1.00  0.00           C
ATOM   5792 2C21 POPEP 264       6.721  45.715  42.729  1.00  0.00           C
ATOM   5795 3C21 POPEP 264       5.711  45.646  43.898  1.00  0.00           C
ATOM   5798 4C21 POPEP 264       5.851  46.825  44.868  1.00  0.00           C
ATOM   5801 5C21 POPEP 264       4.901  46.765  46.068  1.00  0.00           C
ATOM   5804 6C21 POPEP 264       5.201  45.635  47.058  1.00  0.00           C
ATOM   5807 7C21 POPEP 264       4.271  45.675  48.278  1.00  0.00           C
ATOM   5810 8C21 POPEP 264       4.511  44.536  49.268  1.00  0.00           C
ATOM   5814  C33 POPEP 264      10.951  50.096  33.359  1.00  0.00           C
ATOM   5817  C34 POPEP 264      11.501  49.946  34.778  1.00  0.00           C
ATOM   5820  C35 POPEP 264      11.601  51.276  35.528  1.00  0.00           C
ATOM   5823  C36 POPEP 264      12.341  51.186  36.879  1.00  0.00           C
ATOM   5826  C37 POPEP 264      12.441  52.556  37.549  1.00  0.00           C
ATOM   5829  C38 POPEP 264      13.711  52.806  38.389  1.00  0.00           C
ATOM   5832  C39 POPEP 264      13.571  52.507  39.889  1.00  0.00           C
ATOM   5835 0C31 POPEP 264      14.661  53.226  40.679  1.00  0.00           C
ATOM   5838 1C31 POPEP 264      14.561  53.106  42.199  1.00  0.00           C
ATOM   5841 2C31 POPEP 264      15.561  54.056  42.888  1.00  0.00           C
ATOM   5844 3C31 POPEP 264      15.291  54.276  44.389  1.00  0.00           C
ATOM   5847 4C31 POPEP 264      16.051  53.325  45.318  1.00  0.00           C
ATOM   5850 5C31 POPEP 264      15.811  53.675  46.798  1.00  0.00           C
ATOM   5853 6C31 POPEP 264      16.271  52.596  47.788  1.00  0.00           C
ATOM   5857  NH3 POPEQ 265      74.472 114.475  69.068  1.00  0.00           N
ATOM   5861  C12 POPEQ 265      74.811 115.666  69.919  1.00  0.00           C
ATOM   5864  C11 POPEQ 265      75.462 116.776  69.078  1.00  0.00           C
ATOM   5867  P   POPEQ 265      76.771 118.966  69.688  1.00  0.00           P
ATOM   5868  O13 POPEQ 265      77.271 119.565  70.928  1.00  0.00           O
ATOM   5869  O14 POPEQ 265      77.801 118.526  68.729  1.00  0.00           O
ATOM   5870  O11 POPEQ 265      75.881 120.036  68.968  1.00  0.00           O
ATOM   5871  O12 POPEQ 265      75.661 117.886  69.949  1.00  0.00           O
ATOM   5872  C1  POPEQ 265      76.471 121.046  68.138  1.00  0.00           C
ATOM   5875  C2  POPEQ 265      75.451 121.557  67.078  1.00  0.00           C
ATOM   5877  O21 POPEQ 265      74.901 120.526  66.258  1.00  0.00           O
ATOM   5878  C21 POPEQ 265      75.691 119.735  65.549  1.00  0.00           C
ATOM   5879  O22 POPEQ 265      76.911 119.676  65.589  1.00  0.00           O
ATOM   5880  C22 POPEQ 265      74.822 118.926  64.598  1.00  0.00           C
ATOM   5883  C3  POPEQ 265      76.002 122.737  66.229  1.00  0.00           C
ATOM   5886  O31 POPEQ 265      75.101 123.105  65.139  1.00  0.00           O
ATOM   5887  C31 POPEQ 265      75.502 122.716  63.918  1.00  0.00           C
ATOM   5888  O32 POPEQ 265      76.531 122.095  63.688  1.00  0.00           O
ATOM   5889  C32 POPEQ 265      74.491 123.116  62.839  1.00  0.00           C
ATOM   5892  C23 POPEQ 265      75.512 118.576  63.249  1.00  0.00           C
ATOM   5895  C24 POPEQ 265      74.491 118.596  62.098  1.00  0.00           C
ATOM   5898  C25 POPEQ 265      74.932 117.826  60.839  1.00  0.00           C
ATOM   5901  C26 POPEQ 265      74.051 118.146  59.608  1.00  0.00           C
ATOM   5904  C27 POPEQ 265      74.481 117.355  58.368  1.00  0.00           C
ATOM   5907  C28 POPEQ 265      73.572 117.606  57.148  1.00  0.00           C
ATOM   5910  C29 POPEQ 265      74.081 116.896  55.928  1.00  0.00           C
ATOM   5912 0C21 POPEQ 265      73.701 117.126  54.659  1.00  0.00           C
ATOM   5914 1C21 POPEQ 265      72.671 118.137  54.208  1.00  0.00           C
ATOM   5917 2C21 POPEQ 265      73.131 118.987  52.999  1.00  0.00           C
ATOM   5920 3C21 POPEQ 265      73.251 118.175  51.698  1.00  0.00           C
ATOM   5923 4C21 POPEQ 265      73.201 119.057  50.429  1.00  0.00           C
ATOM   5926 5C21 POPEQ 265      74.521 119.117  49.669  1.00  0.00           C
ATOM   5929 6C21 POPEQ 265      74.371 119.906  48.358  1.00  0.00           C
ATOM   5932 7C21 POPEQ 265      75.642 119.925  47.519  1.00  0.00           C
ATOM   5935 8C21 POPEQ 265      75.561 120.896  46.339  1.00  0.00           C
ATOM   5939  C33 POPEQ 265      75.182 123.396  61.469  1.00  0.00           C
ATOM   5942  C34 POPEQ 265      74.281 123.266  60.229  1.00  0.00           C
ATOM   5945  C35 POPEQ 265      75.091 123.356  58.918  1.00  0.00           C
ATOM   5948  C36 POPEQ 265      74.322 122.905  57.668  1.00  0.00           C
ATOM   5951  C37 POPEQ 265      75.231 122.246  56.609  1.00  0.00           C
ATOM   5954  C38 POPEQ 265      74.491 121.746  55.359  1.00  0.00           C
ATOM   5957  C39 POPEQ 265      73.771 122.835  54.538  1.00  0.00           C
ATOM   5960 0C31 POPEQ 265      74.712 123.866  53.898  1.00  0.00           C
ATOM   5963 1C31 POPEQ 265      74.101 125.265  53.878  1.00  0.00           C
ATOM   5966 2C31 POPEQ 265      75.051 126.315  53.288  1.00  0.00           C
ATOM   5969 3C31 POPEQ 265      74.701 127.729  53.749  1.00  0.00           C
ATOM   5972 4C31 POPEQ 265      75.601 128.798  53.148  1.00  0.00           C
ATOM   5975 5C31 POPEQ 265      75.481 130.128  53.889  1.00  0.00           C
ATOM   5978 6C31 POPEQ 265      76.101 131.290  53.109  1.00  0.00           C
ATOM   5982  NH3 POPER 266      54.831  10.896  68.118  1.00  0.00           N
ATOM   5986  C12 POPER 266      55.642  10.365  69.258  1.00  0.00           C
ATOM   5989  C11 POPER 266      56.811  11.326  69.559  1.00  0.00           C
ATOM   5992  P   POPER 266      58.741   9.575  69.468  1.00  0.00           P
ATOM   5993  O13 POPER 266      58.332   8.225  69.919  1.00  0.00           O
ATOM   5994  O14 POPER 266      60.161   9.975  69.499  1.00  0.00           O
ATOM   5995  O11 POPER 266      58.212   9.715  67.989  1.00  0.00           O
ATOM   5996  O12 POPER 266      57.872  10.655  70.239  1.00  0.00           O
ATOM   5997  C1  POPER 266      59.081   9.475  66.898  1.00  0.00           C
ATOM   6000  C2  POPER 266      59.411  10.825  66.229  1.00  0.00           C
ATOM   6002  O21 POPER 266      59.031  10.765  64.848  1.00  0.00           O
ATOM   6003  C21 POPER 266      57.721  10.805  64.668  1.00  0.00           C
ATOM   6004  O22 POPER 266      56.871  11.076  65.508  1.00  0.00           O
ATOM   6005  C22 POPER 266      57.391  10.436  63.228  1.00  0.00           C
ATOM   6008  C3  POPER 266      60.912  11.206  66.358  1.00  0.00           C
ATOM   6011  O31 POPER 266      61.191  12.376  65.559  1.00  0.00           O
ATOM   6012  C31 POPER 266      62.092  12.196  64.598  1.00  0.00           C
ATOM   6013  O32 POPER 266      62.881  11.265  64.538  1.00  0.00           O
ATOM   6014  C32 POPER 266      62.071  13.345  63.610  1.00  0.00           C
ATOM   6017  C23 POPER 266      58.191  11.306  62.229  1.00  0.00           C
ATOM   6020  C24 POPER 266      57.791  11.066  60.769  1.00  0.00           C
ATOM   6023  C25 POPER 266      58.212  12.235  59.868  1.00  0.00           C
ATOM   6026  C26 POPER 266      59.691  12.615  60.008  1.00  0.00           C
ATOM   6029  C27 POPER 266      60.171  13.776  59.118  1.00  0.00           C
ATOM   6032  C28 POPER 266      59.851  13.626  57.618  1.00  0.00           C
ATOM   6035  C29 POPER 266      58.591  14.366  57.208  1.00  0.00           C
ATOM   6037 0C21 POPER 266      58.391  15.015  56.049  1.00  0.00           C
ATOM   6039 1C21 POPER 266      59.351  15.126  54.889  1.00  0.00           C
ATOM   6042 2C21 POPER 266      58.901  14.316  53.659  1.00  0.00           C
ATOM   6045 3C21 POPER 266      59.011  12.786  53.839  1.00  0.00           C
ATOM   6048 4C21 POPER 266      58.691  12.025  52.538  1.00  0.00           C
ATOM   6051 5C21 POPER 266      59.191  10.575  52.538  1.00  0.00           C
ATOM   6054 6C21 POPER 266      59.041   9.915  51.159  1.00  0.00           C
ATOM   6057 7C21 POPER 266      59.522   8.456  51.129  1.00  0.00           C
ATOM   6060 8C21 POPER 266      59.221   7.745  49.809  1.00  0.00           C
ATOM   6064  C33 POPER 266      63.441  14.055  63.578  1.00  0.00           C
ATOM   6067  C34 POPER 266      63.521  15.085  62.449  1.00  0.00           C
ATOM   6070  C35 POPER 266      63.921  14.455  61.108  1.00  0.00           C
ATOM   6073  C36 POPER 266      63.831  15.446  59.938  1.00  0.00           C
ATOM   6076  C37 POPER 266      64.411  14.885  58.639  1.00  0.00           C
ATOM   6079  C38 POPER 266      64.511  15.936  57.528  1.00  0.00           C
ATOM   6082  C39 POPER 266      63.241  16.065  56.669  1.00  0.00           C
ATOM   6085 0C31 POPER 266      63.301  17.335  55.809  1.00  0.00           C
ATOM   6088 1C31 POPER 266      62.001  17.616  55.028  1.00  0.00           C
ATOM   6091 2C31 POPER 266      61.921  19.045  54.468  1.00  0.00           C
ATOM   6094 3C31 POPER 266      63.142  19.485  53.638  1.00  0.00           C
ATOM   6097 4C31 POPER 266      62.951  20.885  53.039  1.00  0.00           C
ATOM   6100 5C31 POPER 266      64.061  21.276  52.038  1.00  0.00           C
ATOM   6103 6C31 POPER 266      63.662  22.445  51.118  1.00  0.00           C
ATOM   6107  NH3 POPES 267      17.981 122.915  27.958  1.00  0.00           N
ATOM   6111  C12 POPES 267      17.771 123.326  26.528  1.00  0.00           C
ATOM   6114  C11 POPES 267      17.751 124.855  26.328  1.00  0.00           C
ATOM   6117  P   POPES 267      15.331 125.396  27.288  1.00  0.00           P
ATOM   6118  O13 POPES 267      14.421 124.257  27.108  1.00  0.00           O
ATOM   6119  O14 POPES 267      14.761 126.766  27.248  1.00  0.00           O
ATOM   6120  O11 POPES 267      16.111 125.155  28.639  1.00  0.00           O
ATOM   6121  O12 POPES 267      16.431 125.367  26.178  1.00  0.00           O
ATOM   6122  C1  POPES 267      16.361 126.255  29.508  1.00  0.00           C
ATOM   6125  C2  POPES 267      15.261 126.585  30.578  1.00  0.00           C
ATOM   6127  O21 POPES 267      15.471 125.815  31.778  1.00  0.00           O
ATOM   6128  C21 POPES 267      14.701 124.766  32.059  1.00  0.00           C
ATOM   6129  O22 POPES 267      13.981 124.155  31.299  1.00  0.00           O
ATOM   6130  C22 POPES 267      14.851 124.475  33.549  1.00  0.00           C
ATOM   6133  C3  POPES 267      13.781 126.697  30.078  1.00  0.00           C
ATOM   6136  O31 POPES 267      12.841 127.065  31.108  1.00  0.00           O
ATOM   6137  C31 POPES 267      12.821 128.358  31.398  1.00  0.00           C
ATOM   6138  O32 POPES 267      13.591 129.189  30.939  1.00  0.00           O
ATOM   6139  C32 POPES 267      11.651 128.679  32.319  1.00  0.00           C
ATOM   6142  C23 POPES 267      14.181 125.556  34.438  1.00  0.00           C
ATOM   6145  C24 POPES 267      14.881 125.756  35.789  1.00  0.00           C
ATOM   6148  C25 POPES 267      14.431 127.056  36.488  1.00  0.00           C
ATOM   6151  C26 POPES 267      15.541 127.748  37.288  1.00  0.00           C
ATOM   6154  C27 POPES 267      15.911 127.085  38.618  1.00  0.00           C
ATOM   6157  C28 POPES 267      16.911 127.960  39.409  1.00  0.00           C
ATOM   6160  C29 POPES 267      17.371 127.307  40.688  1.00  0.00           C
ATOM   6162 0C21 POPES 267      16.971 127.655  41.929  1.00  0.00           C
ATOM   6164 1C21 POPES 267      15.971 128.738  42.218  1.00  0.00           C
ATOM   6167 2C21 POPES 267      15.381 128.699  43.648  1.00  0.00           C
ATOM   6170 3C21 POPES 267      14.361 127.576  43.889  1.00  0.00           C
ATOM   6173 4C21 POPES 267      13.351 128.010  44.968  1.00  0.00           C
ATOM   6176 5C21 POPES 267      12.191 127.056  45.218  1.00  0.00           C
ATOM   6179 6C21 POPES 267      11.121 127.718  46.108  1.00  0.00           C
ATOM   6182 7C21 POPES 267       9.891 126.845  46.348  1.00  0.00           C
ATOM   6185 8C21 POPES 267       8.871 127.456  47.328  1.00  0.00           C
ATOM   6189  C33 POPES 267      11.501 127.729  33.528  1.00  0.00           C
ATOM   6192  C34 POPES 267      10.121 127.869  34.198  1.00  0.00           C
ATOM   6195  C35 POPES 267       9.971 129.120  35.069  1.00  0.00           C
ATOM   6198  C36 POPES 267      10.841 129.070  36.328  1.00  0.00           C
ATOM   6201  C37 POPES 267      10.531 130.209  37.319  1.00  0.00           C
ATOM   6204  C38 POPES 267      11.311 130.040  38.639  1.00  0.00           C
ATOM   6207  C39 POPES 267      10.701 128.959  39.539  1.00  0.00           C
ATOM   6210 0C31 POPES 267      10.011 129.529  40.778  1.00  0.00           C
ATOM   6213 1C31 POPES 267       8.941 128.579  41.319  1.00  0.00           C
ATOM   6216 2C31 POPES 267       8.681 128.699  42.829  1.00  0.00           C
ATOM   6219 3C31 POPES 267       8.001 130.008  43.238  1.00  0.00           C
ATOM   6222 4C31 POPES 267       7.861 130.109  44.758  1.00  0.00           C
ATOM   6225 5C31 POPES 267       7.221 131.419  45.229  1.00  0.00           C
ATOM   6228 6C31 POPES 267       7.401 131.649  46.728  1.00  0.00           C
ATOM   6232  NH3 POPET 268      26.551  20.316  70.828  1.00  0.00           N
ATOM   6236  C12 POPET 268      27.771  21.155  71.129  1.00  0.00           C
ATOM   6239  C11 POPET 268      29.031  20.665  70.379  1.00  0.00           C
ATOM   6242  P   POPET 268      31.151  21.296  69.108  1.00  0.00           P
ATOM   6243  O13 POPET 268      31.771  22.425  68.389  1.00  0.00           O
ATOM   6244  O14 POPET 268      31.961  20.635  70.139  1.00  0.00           O
ATOM   6245  O11 POPET 268      30.741  20.186  68.049  1.00  0.00           O
ATOM   6246  O12 POPET 268      29.751  21.736  69.758  1.00  0.00           O
ATOM   6247  C1  POPET 268      31.731  19.586  67.208  1.00  0.00           C
ATOM   6250  C2  POPET 268      31.501  19.995  65.729  1.00  0.00           C
ATOM   6252  O21 POPET 268      32.621  19.575  64.909  1.00  0.00           O
ATOM   6253  C21 POPET 268      32.531  18.315  64.489  1.00  0.00           C
ATOM   6254  O22 POPET 268      31.661  17.526  64.808  1.00  0.00           O
ATOM   6255  C22 POPET 268      33.622  18.045  63.458  1.00  0.00           C
ATOM   6258  C3  POPET 268      31.301  21.536  65.568  1.00  0.00           C
ATOM   6261  O31 POPET 268      30.861  21.845  64.239  1.00  0.00           O
ATOM   6262  C31 POPET 268      29.561  22.086  64.099  1.00  0.00           C
ATOM   6263  O32 POPET 268      28.781  22.356  64.988  1.00  0.00           O
ATOM   6264  C32 POPET 268      29.191  21.885  62.628  1.00  0.00           C
ATOM   6267  C23 POPET 268      33.181  16.856  62.579  1.00  0.00           C
ATOM   6270  C24 POPET 268      34.171  16.446  61.488  1.00  0.00           C
ATOM   6273  C25 POPET 268      34.212  17.396  60.279  1.00  0.00           C
ATOM   6276  C26 POPET 268      34.951  16.736  59.109  1.00  0.00           C
ATOM   6279  C27 POPET 268      35.401  17.725  58.018  1.00  0.00           C
ATOM   6282  C28 POPET 268      34.491  17.725  56.778  1.00  0.00           C
ATOM   6285  C29 POPET 268      35.031  18.585  55.658  1.00  0.00           C
ATOM   6287 0C21 POPET 268      36.031  18.255  54.808  1.00  0.00           C
ATOM   6289 1C21 POPET 268      36.872  17.005  54.848  1.00  0.00           C
ATOM   6292 2C21 POPET 268      37.031  16.255  53.498  1.00  0.00           C
ATOM   6295 3C21 POPET 268      35.761  15.526  53.028  1.00  0.00           C
ATOM   6298 4C21 POPET 268      36.021  14.475  51.938  1.00  0.00           C
ATOM   6301 5C21 POPET 268      36.261  15.056  50.528  1.00  0.00           C
ATOM   6304 6C21 POPET 268      36.601  13.956  49.508  1.00  0.00           C
ATOM   6307 7C21 POPET 268      36.791  14.475  48.078  1.00  0.00           C
ATOM   6310 8C21 POPET 268      37.372  13.426  47.118  1.00  0.00           C
ATOM   6314  C33 POPET 268      30.161  20.955  61.848  1.00  0.00           C
ATOM   6317  C34 POPET 268      29.681  20.706  60.419  1.00  0.00           C
ATOM   6320  C35 POPET 268      30.392  19.545  59.699  1.00  0.00           C
ATOM   6323  C36 POPET 268      29.831  19.376  58.278  1.00  0.00           C
ATOM   6326  C37 POPET 268      30.211  18.036  57.628  1.00  0.00           C
ATOM   6329  C38 POPET 268      29.741  17.946  56.168  1.00  0.00           C
ATOM   6332  C39 POPET 268      30.801  17.376  55.209  1.00  0.00           C
ATOM   6335 0C31 POPET 268      31.251  18.405  54.149  1.00  0.00           C
ATOM   6338 1C31 POPET 268      32.372  17.895  53.238  1.00  0.00           C
ATOM   6341 2C31 POPET 268      31.951  16.776  52.288  1.00  0.00           C
ATOM   6344 3C31 POPET 268      31.261  17.265  51.008  1.00  0.00           C
ATOM   6347 4C31 POPET 268      30.601  16.095  50.268  1.00  0.00           C
ATOM   6350 5C31 POPET 268      30.392  16.325  48.769  1.00  0.00           C
ATOM   6353 6C31 POPET 268      29.651  15.145  48.139  1.00  0.00           C
ATOM   6357  NH3 POPEU 269      90.721  79.066  28.258  1.00  0.00           N
ATOM   6361  C12 POPEU 269      89.531  79.516  27.438  1.00  0.00           C
ATOM   6364  C11 POPEU 269      89.971  80.155  26.098  1.00  0.00           C
ATOM   6367  P   POPEU 269      88.661  82.425  25.978  1.00  0.00           P
ATOM   6368  O13 POPEU 269      87.801  82.375  27.189  1.00  0.00           O
ATOM   6369  O14 POPEU 269      88.212  83.277  24.868  1.00  0.00           O
ATOM   6370  O11 POPEU 269      90.082  82.965  26.378  1.00  0.00           O
ATOM   6371  O12 POPEU 269      88.931  80.946  25.499  1.00  0.00           O
ATOM   6372  C1  POPEU 269      90.441  83.196  27.738  1.00  0.00           C
ATOM   6375  C2  POPEU 269      91.981  83.175  27.868  1.00  0.00           C
ATOM   6377  O21 POPEU 269      92.342  83.386  29.239  1.00  0.00           O
ATOM   6378  C21 POPEU 269      92.331  82.326  30.028  1.00  0.00           C
ATOM   6379  O22 POPEU 269      91.911  81.216  29.718  1.00  0.00           O
ATOM   6380  C22 POPEU 269      92.891  82.765  31.378  1.00  0.00           C
ATOM   6383  C3  POPEU 269      92.631  84.296  27.008  1.00  0.00           C
ATOM   6386  O31 POPEU 269      94.022  84.046  26.739  1.00  0.00           O
ATOM   6387  C31 POPEU 269      95.021  84.676  27.378  1.00  0.00           C
ATOM   6388  O32 POPEU 269      96.171  84.676  26.979  1.00  0.00           O
ATOM   6389  C32 POPEU 269      94.641  85.377  28.688  1.00  0.00           C
ATOM   6392  C23 POPEU 269      92.912  81.706  32.498  1.00  0.00           C
ATOM   6395  C24 POPEU 269      93.351  82.355  33.819  1.00  0.00           C
ATOM   6398  C25 POPEU 269      93.452  81.416  35.028  1.00  0.00           C
ATOM   6401  C26 POPEU 269      92.091  81.156  35.678  1.00  0.00           C
ATOM   6404  C27 POPEU 269      92.152  80.686  37.139  1.00  0.00           C
ATOM   6407  C28 POPEU 269      92.351  81.835  38.159  1.00  0.00           C
ATOM   6410  C29 POPEU 269      91.061  82.416  38.679  1.00  0.00           C
ATOM   6412 0C21 POPEU 269      90.402  82.046  39.799  1.00  0.00           C
ATOM   6414 1C21 POPEU 269      90.851  80.975  40.769  1.00  0.00           C
ATOM   6417 2C21 POPEU 269      90.311  79.585  40.399  1.00  0.00           C
ATOM   6420 3C21 POPEU 269      90.902  78.486  41.288  1.00  0.00           C
ATOM   6423 4C21 POPEU 269      90.161  77.145  41.188  1.00  0.00           C
ATOM   6426 5C21 POPEU 269      90.072  76.576  39.769  1.00  0.00           C
ATOM   6429 6C21 POPEU 269      89.092  75.396  39.718  1.00  0.00           C
ATOM   6432 7C21 POPEU 269      89.042  74.715  38.348  1.00  0.00           C
ATOM   6435 8C21 POPEU 269      87.991  73.616  38.299  1.00  0.00           C
ATOM   6439  C33 POPEU 269      95.871  86.035  29.348  1.00  0.00           C
ATOM   6442  C34 POPEU 269      95.581  86.766  30.668  1.00  0.00           C
ATOM   6445  C35 POPEU 269      95.002  85.896  31.788  1.00  0.00           C
ATOM   6448  C36 POPEU 269      94.881  86.686  33.108  1.00  0.00           C
ATOM   6451  C37 POPEU 269      94.661  85.756  34.299  1.00  0.00           C
ATOM   6454  C38 POPEU 269      94.652  86.487  35.639  1.00  0.00           C
ATOM   6457  C39 POPEU 269      94.411  85.507  36.788  1.00  0.00           C
ATOM   6460 0C31 POPEU 269      94.392  86.197  38.148  1.00  0.00           C
ATOM   6463 1C31 POPEU 269      94.232  85.176  39.278  1.00  0.00           C
ATOM   6466 2C31 POPEU 269      94.071  85.856  40.639  1.00  0.00           C
ATOM   6469 3C31 POPEU 269      93.801  84.846  41.749  1.00  0.00           C
ATOM   6472 4C31 POPEU 269      93.402  85.546  43.048  1.00  0.00           C
ATOM   6475 5C31 POPEU 269      92.991  84.576  44.149  1.00  0.00           C
ATOM   6478 6C31 POPEU 269      92.601  85.307  45.429  1.00  0.00           C
ATOM   6482  NH3 POPEV 270       2.201 100.116  75.659  1.00  0.00           N
ATOM   6486  C12 POPEV 270       3.541  99.606  75.199  1.00  0.00           C
ATOM   6489  C11 POPEV 270       4.671 100.026  76.169  1.00  0.00           C
ATOM   6492  P   POPEV 270       6.211 102.076  76.748  1.00  0.00           P
ATOM   6493  O13 POPEV 270       6.251 101.475  78.098  1.00  0.00           O
ATOM   6494  O14 POPEV 270       6.161 103.566  76.648  1.00  0.00           O
ATOM   6495  O11 POPEV 270       7.471 101.576  75.949  1.00  0.00           O
ATOM   6496  O12 POPEV 270       4.971 101.416  75.988  1.00  0.00           O
ATOM   6497  C1  POPEV 270       7.631 100.796  74.769  1.00  0.00           C
ATOM   6500  C2  POPEV 270       7.061 101.466  73.468  1.00  0.00           C
ATOM   6502  O21 POPEV 270       5.961 100.725  72.909  1.00  0.00           O
ATOM   6503  C21 POPEV 270       6.211  99.646  72.199  1.00  0.00           C
ATOM   6504  O22 POPEV 270       7.161  98.895  72.319  1.00  0.00           O
ATOM   6505  C22 POPEV 270       5.111  99.506  71.148  1.00  0.00           C
ATOM   6508  C3  POPEV 270       8.131 101.776  72.398  1.00  0.00           C
ATOM   6511  O31 POPEV 270       7.601 102.336  71.188  1.00  0.00           O
ATOM   6512  C31 POPEV 270       7.451 103.656  71.199  1.00  0.00           C
ATOM   6513  O32 POPEV 270       7.471 104.355  72.188  1.00  0.00           O
ATOM   6514  C32 POPEV 270       7.461 104.155  69.749  1.00  0.00           C
ATOM   6517  C23 POPEV 270       5.621  99.836  69.729  1.00  0.00           C
ATOM   6520  C24 POPEV 270       4.501 100.316  68.799  1.00  0.00           C
ATOM   6523  C25 POPEV 270       3.431  99.246  68.539  1.00  0.00           C
ATOM   6526  C26 POPEV 270       2.001  99.746  68.738  1.00  0.00           C
ATOM   6529  C27 POPEV 270       0.961  98.706  68.299  1.00  0.00           C
ATOM   6532  C28 POPEV 270      -0.462  99.035  68.779  1.00  0.00           C
ATOM   6535  C29 POPEV 270      -1.412  97.877  68.609  1.00  0.00           C
ATOM   6537 0C21 POPEV 270      -1.952  97.456  67.449  1.00  0.00           C
ATOM   6539 1C21 POPEV 270      -1.642  98.016  66.089  1.00  0.00           C
ATOM   6542 2C21 POPEV 270      -2.762  98.796  65.368  1.00  0.00           C
ATOM   6545 3C21 POPEV 270      -2.332  99.117  63.928  1.00  0.00           C
ATOM   6548 4C21 POPEV 270      -3.462  99.656  63.039  1.00  0.00           C
ATOM   6551 5C21 POPEV 270      -3.492 101.175  62.929  1.00  0.00           C
ATOM   6554 6C21 POPEV 270      -2.482 101.697  61.889  1.00  0.00           C
ATOM   6557 7C21 POPEV 270      -2.462 103.216  61.778  1.00  0.00           C
ATOM   6560 8C21 POPEV 270      -1.722 103.755  60.549  1.00  0.00           C
ATOM   6564  C33 POPEV 270       8.801 103.786  69.038  1.00  0.00           C
ATOM   6567  C34 POPEV 270       8.601 103.186  67.639  1.00  0.00           C
ATOM   6570  C35 POPEV 270       8.231 104.235  66.589  1.00  0.00           C
ATOM   6573  C36 POPEV 270       7.911 103.596  65.239  1.00  0.00           C
ATOM   6576  C37 POPEV 270       7.621 104.615  64.138  1.00  0.00           C
ATOM   6579  C38 POPEV 270       7.211 103.975  62.799  1.00  0.00           C
ATOM   6582  C39 POPEV 270       8.201 102.925  62.278  1.00  0.00           C
ATOM   6585 0C31 POPEV 270       7.851 102.476  60.848  1.00  0.00           C
ATOM   6588 1C31 POPEV 270       8.641 101.255  60.368  1.00  0.00           C
ATOM   6591 2C31 POPEV 270       8.001 100.637  59.118  1.00  0.00           C
ATOM   6594 3C31 POPEV 270       8.721  99.376  58.618  1.00  0.00           C
ATOM   6597 4C31 POPEV 270       9.831  99.696  57.608  1.00  0.00           C
ATOM   6600 5C31 POPEV 270      10.561  98.436  57.118  1.00  0.00           C
ATOM   6603 6C31 POPEV 270      11.551  98.726  55.988  1.00  0.00           C
ATOM   6607  NH3 POPEW 271       4.701  33.776  69.398  1.00  0.00           N
ATOM   6611  C12 POPEW 271       3.671  34.876  69.468  1.00  0.00           C
ATOM   6614  C11 POPEW 271       2.221  34.385  69.738  1.00  0.00           C
ATOM   6617  P   POPEW 271       1.051  36.775  69.758  1.00  0.00           P
ATOM   6618  O13 POPEW 271       0.508  36.795  71.129  1.00  0.00           O
ATOM   6619  O14 POPEW 271       2.291  37.526  69.549  1.00  0.00           O
ATOM   6620  O11 POPEW 271      -0.062  37.376  68.828  1.00  0.00           O
ATOM   6621  O12 POPEW 271       1.231  35.295  69.248  1.00  0.00           O
ATOM   6622  C1  POPEW 271      -0.602  36.806  67.659  1.00  0.00           C
ATOM   6625  C2  POPEW 271      -0.312  37.705  66.428  1.00  0.00           C
ATOM   6627  O21 POPEW 271       0.628  37.085  65.549  1.00  0.00           O
ATOM   6628  C21 POPEW 271       0.168  36.085  64.808  1.00  0.00           C
ATOM   6629  O22 POPEW 271      -0.872  35.486  64.979  1.00  0.00           O
ATOM   6630  C22 POPEW 271       1.171  35.815  63.699  1.00  0.00           C
ATOM   6633  C3  POPEW 271       0.238  39.096  66.859  1.00  0.00           C
ATOM   6636  O31 POPEW 271       0.368  39.995  65.749  1.00  0.00           O
ATOM   6637  C31 POPEW 271       1.481  40.136  65.008  1.00  0.00           C
ATOM   6638  O32 POPEW 271       1.501  40.806  63.988  1.00  0.00           O
ATOM   6639  C32 POPEW 271       2.731  39.406  65.519  1.00  0.00           C
ATOM   6642  C23 POPEW 271       0.478  35.975  62.348  1.00  0.00           C
ATOM   6645  C24 POPEW 271       1.451  35.955  61.168  1.00  0.00           C
ATOM   6648  C25 POPEW 271       0.698  36.056  59.839  1.00  0.00           C
ATOM   6651  C26 POPEW 271       1.641  36.146  58.639  1.00  0.00           C
ATOM   6654  C27 POPEW 271       0.881  36.216  57.308  1.00  0.00           C
ATOM   6657  C28 POPEW 271       1.831  36.206  56.108  1.00  0.00           C
ATOM   6660  C29 POPEW 271       1.131  36.635  54.848  1.00  0.00           C
ATOM   6662 0C21 POPEW 271       1.551  37.635  54.049  1.00  0.00           C
ATOM   6664 1C21 POPEW 271       2.801  38.446  54.298  1.00  0.00           C
ATOM   6667 2C21 POPEW 271       3.061  39.495  53.208  1.00  0.00           C
ATOM   6670 3C21 POPEW 271       4.241  40.405  53.559  1.00  0.00           C
ATOM   6673 4C21 POPEW 271       4.491  41.486  52.499  1.00  0.00           C
ATOM   6676 5C21 POPEW 271       3.431  42.606  52.479  1.00  0.00           C
ATOM   6679 6C21 POPEW 271       3.661  43.675  53.549  1.00  0.00           C
ATOM   6682 7C21 POPEW 271       2.541  44.725  53.578  1.00  0.00           C
ATOM   6685 8C21 POPEW 271       2.651  45.685  54.758  1.00  0.00           C
ATOM   6689  C33 POPEW 271       3.831  39.406  64.428  1.00  0.00           C
ATOM   6692  C34 POPEW 271       4.891  38.315  64.648  1.00  0.00           C
ATOM   6695  C35 POPEW 271       5.791  38.185  63.409  1.00  0.00           C
ATOM   6698  C36 POPEW 271       5.141  37.386  62.278  1.00  0.00           C
ATOM   6701  C37 POPEW 271       5.871  37.526  60.928  1.00  0.00           C
ATOM   6704  C38 POPEW 271       5.171  36.716  59.828  1.00  0.00           C
ATOM   6707  C39 POPEW 271       6.151  35.955  58.918  1.00  0.00           C
ATOM   6710 0C31 POPEW 271       5.451  34.835  58.129  1.00  0.00           C
ATOM   6713 1C31 POPEW 271       6.371  33.626  57.909  1.00  0.00           C
ATOM   6716 2C31 POPEW 271       5.621  32.386  57.409  1.00  0.00           C
ATOM   6719 3C31 POPEW 271       6.541  31.166  57.339  1.00  0.00           C
ATOM   6722 4C31 POPEW 271       5.831  29.916  56.819  1.00  0.00           C
ATOM   6725 5C31 POPEW 271       6.741  28.686  56.828  1.00  0.00           C
ATOM   6728 6C31 POPEW 271       6.031  27.416  56.368  1.00  0.00           C
ATOM   6732  NH3 POPEX 272     104.462  64.076  72.398  1.00  0.00           N
ATOM   6736  C12 POPEX 272     103.462  65.136  72.049  1.00  0.00           C
ATOM   6739  C11 POPEX 272     102.271  64.606  71.238  1.00  0.00           C
ATOM   6742  P   POPEX 272     100.072  63.295  71.459  1.00  0.00           P
ATOM   6743  O13 POPEX 272      99.432  62.326  72.389  1.00  0.00           O
ATOM   6744  O14 POPEX 272      99.341  64.556  71.229  1.00  0.00           O
ATOM   6745  O11 POPEX 272     100.461  62.636  70.078  1.00  0.00           O
ATOM   6746  O12 POPEX 272     101.512  63.666  72.019  1.00  0.00           O
ATOM   6747  C1  POPEX 272     100.471  61.235  69.828  1.00  0.00           C
ATOM   6750  C2  POPEX 272     100.061  60.946  68.368  1.00  0.00           C
ATOM   6752  O21 POPEX 272     101.042  61.466  67.438  1.00  0.00           O
ATOM   6753  C21 POPEX 272     102.161  60.765  67.308  1.00  0.00           C
ATOM   6754  O22 POPEX 272     102.362  59.676  67.828  1.00  0.00           O
ATOM   6755  C22 POPEX 272     103.151  61.526  66.409  1.00  0.00           C
ATOM   6758  C3  POPEX 272      98.651  61.526  68.049  1.00  0.00           C
ATOM   6761  O31 POPEX 272      98.612  62.165  66.758  1.00  0.00           O
ATOM   6762  C31 POPEX 272      98.601  63.486  66.778  1.00  0.00           C
ATOM   6763  O32 POPEX 272      98.381  64.196  67.748  1.00  0.00           O
ATOM   6764  C32 POPEX 272      98.861  63.986  65.358  1.00  0.00           C
ATOM   6767  C23 POPEX 272     103.312  60.905  64.988  1.00  0.00           C
ATOM   6770  C24 POPEX 272     104.601  61.316  64.258  1.00  0.00           C
ATOM   6773  C25 POPEX 272     104.691  60.755  62.818  1.00  0.00           C
ATOM   6776  C26 POPEX 272     106.061  60.175  62.458  1.00  0.00           C
ATOM   6779  C27 POPEX 272     106.092  59.356  61.159  1.00  0.00           C
ATOM   6782  C28 POPEX 272     105.262  58.056  61.238  1.00  0.00           C
ATOM   6785  C29 POPEX 272     105.841  56.946  60.388  1.00  0.00           C
ATOM   6787 0C21 POPEX 272     105.292  56.316  59.338  1.00  0.00           C
ATOM   6789 1C21 POPEX 272     103.962  56.585  58.699  1.00  0.00           C
ATOM   6792 2C21 POPEX 272     104.031  56.565  57.159  1.00  0.00           C
ATOM   6795 3C21 POPEX 272     104.422  55.196  56.568  1.00  0.00           C
ATOM   6798 4C21 POPEX 272     105.881  55.106  56.069  1.00  0.00           C
ATOM   6801 5C21 POPEX 272     106.151  55.937  54.808  1.00  0.00           C
ATOM   6804 6C21 POPEX 272     107.572  55.745  54.268  1.00  0.00           C
ATOM   6807 7C21 POPEX 272     107.741  56.396  52.888  1.00  0.00           C
ATOM   6810 8C21 POPEX 272     109.092  56.116  52.248  1.00  0.00           C
ATOM   6814  C33 POPEX 272     100.181  63.426  64.758  1.00  0.00           C
ATOM   6817  C34 POPEX 272     100.091  63.185  63.239  1.00  0.00           C
ATOM   6820  C35 POPEX 272      99.601  64.396  62.438  1.00  0.00           C
ATOM   6823  C36 POPEX 272     100.581  65.565  62.458  1.00  0.00           C
ATOM   6826  C37 POPEX 272      99.932  66.886  62.008  1.00  0.00           C
ATOM   6829  C38 POPEX 272     100.932  68.056  62.059  1.00  0.00           C
ATOM   6832  C39 POPEX 272     100.981  68.905  60.788  1.00  0.00           C
ATOM   6835 0C31 POPEX 272     101.431  68.146  59.528  1.00  0.00           C
ATOM   6838 1C31 POPEX 272     102.891  67.675  59.589  1.00  0.00           C
ATOM   6841 2C31 POPEX 272     103.341  66.896  58.339  1.00  0.00           C
ATOM   6844 3C31 POPEX 272     103.462  67.776  57.089  1.00  0.00           C
ATOM   6847 4C31 POPEX 272     103.732  66.955  55.819  1.00  0.00           C
ATOM   6850 5C31 POPEX 272     103.841  67.846  54.569  1.00  0.00           C
ATOM   6853 6C31 POPEX 272     103.911  67.036  53.269  1.00  0.00           C
ATOM   6857  NH3 POPEY 273     113.931  26.845  27.199  1.00  0.00           N
ATOM   6861  C12 POPEY 273     114.741  26.636  25.949  1.00  0.00           C
ATOM   6864  C11 POPEY 273     115.741  25.476  26.108  1.00  0.00           C
ATOM   6867  P   POPEY 273     113.861  23.606  26.599  1.00  0.00           P
ATOM   6868  O13 POPEY 273     114.022  22.135  26.739  1.00  0.00           O
ATOM   6869  O14 POPEY 273     113.131  24.126  25.419  1.00  0.00           O
ATOM   6870  O11 POPEY 273     113.122  24.175  27.868  1.00  0.00           O
ATOM   6871  O12 POPEY 273     115.262  24.296  26.749  1.00  0.00           O
ATOM   6872  C1  POPEY 273     112.101  23.395  28.489  1.00  0.00           C
ATOM   6875  C2  POPEY 273     111.752  24.045  29.848  1.00  0.00           C
ATOM   6877  O21 POPEY 273     110.611  23.425  30.458  1.00  0.00           O
ATOM   6878  C21 POPEY 273     110.731  22.205  30.908  1.00  0.00           C
ATOM   6879  O22 POPEY 273     111.601  21.396  30.679  1.00  0.00           O
ATOM   6880  C22 POPEY 273     109.551  21.915  31.838  1.00  0.00           C
ATOM   6883  C3  POPEY 273     111.462  25.565  29.658  1.00  0.00           C
ATOM   6886  O31 POPEY 273     110.762  26.136  30.778  1.00  0.00           O
ATOM   6887  C31 POPEY 273     111.372  26.195  31.979  1.00  0.00           C
ATOM   6888  O32 POPEY 273     110.741  26.085  33.018  1.00  0.00           O
ATOM   6889  C32 POPEY 273     112.851  26.536  31.948  1.00  0.00           C
ATOM   6892  C23 POPEY 273     109.932  20.856  32.898  1.00  0.00           C
ATOM   6895  C24 POPEY 273     108.851  20.686  33.979  1.00  0.00           C
ATOM   6898  C25 POPEY 273     109.221  21.446  35.258  1.00  0.00           C
ATOM   6901  C26 POPEY 273     108.072  21.446  36.278  1.00  0.00           C
ATOM   6904  C27 POPEY 273     108.481  21.936  37.668  1.00  0.00           C
ATOM   6907  C28 POPEY 273     107.371  21.905  38.738  1.00  0.00           C
ATOM   6910  C29 POPEY 273     107.731  22.716  39.968  1.00  0.00           C
ATOM   6912 0C21 POPEY 273     107.432  22.445  41.249  1.00  0.00           C
ATOM   6914 1C21 POPEY 273     106.682  21.245  41.758  1.00  0.00           C
ATOM   6917 2C21 POPEY 273     106.911  20.995  43.258  1.00  0.00           C
ATOM   6920 3C21 POPEY 273     106.151  19.756  43.758  1.00  0.00           C
ATOM   6923 4C21 POPEY 273     106.341  19.485  45.248  1.00  0.00           C
ATOM   6926 5C21 POPEY 273     105.661  18.175  45.679  1.00  0.00           C
ATOM   6929 6C21 POPEY 273     105.851  17.886  47.169  1.00  0.00           C
ATOM   6932 7C21 POPEY 273     105.391  16.475  47.569  1.00  0.00           C
ATOM   6935 8C21 POPEY 273     105.281  16.296  49.088  1.00  0.00           C
ATOM   6939  C33 POPEY 273     113.511  26.315  33.339  1.00  0.00           C
ATOM   6942  C34 POPEY 273     114.691  27.245  33.628  1.00  0.00           C
ATOM   6945  C35 POPEY 273     115.301  26.905  34.988  1.00  0.00           C
ATOM   6948  C36 POPEY 273     116.481  27.786  35.409  1.00  0.00           C
ATOM   6951  C37 POPEY 273     116.932  27.405  36.828  1.00  0.00           C
ATOM   6954  C38 POPEY 273     118.221  28.085  37.299  1.00  0.00           C
ATOM   6957  C39 POPEY 273     118.231  28.315  38.819  1.00  0.00           C
ATOM   6960 0C31 POPEY 273     118.081  27.015  39.618  1.00  0.00           C
ATOM   6963 1C31 POPEY 273     118.052  27.256  41.129  1.00  0.00           C
ATOM   6966 2C31 POPEY 273     118.111  25.965  41.949  1.00  0.00           C
ATOM   6969 3C31 POPEY 273     116.881  25.075  41.719  1.00  0.00           C
ATOM   6972 4C31 POPEY 273     116.691  24.015  42.818  1.00  0.00           C
ATOM   6975 5C31 POPEY 273     115.241  23.835  43.269  1.00  0.00           C
ATOM   6978 6C31 POPEY 273     115.131  23.076  44.589  1.00  0.00           C
ATOM   6982  NH3 POPEZ 274       4.081  95.777  30.019  1.00  0.00           N
ATOM   6986  C12 POPEZ 274       4.671  94.766  29.078  1.00  0.00           C
ATOM   6989  C11 POPEZ 274       3.661  93.697  28.659  1.00  0.00           C
ATOM   6992  P   POPEZ 274       4.891  91.416  28.148  1.00  0.00           P
ATOM   6993  O13 POPEZ 274       3.851  90.386  28.018  1.00  0.00           O
ATOM   6994  O14 POPEZ 274       6.171  91.306  27.399  1.00  0.00           O
ATOM   6995  O11 POPEZ 274       5.271  91.617  29.668  1.00  0.00           O
ATOM   6996  O12 POPEZ 274       4.291  92.807  27.738  1.00  0.00           O
ATOM   6997  C1  POPEZ 274       4.701  90.686  30.598  1.00  0.00           C
ATOM   7000  C2  POPEZ 274       4.981  91.145  32.049  1.00  0.00           C
ATOM   7002  O21 POPEZ 274       4.081  90.447  32.919  1.00  0.00           O
ATOM   7003  C21 POPEZ 274       3.121  90.975  33.628  1.00  0.00           C
ATOM   7004  O22 POPEZ 274       2.791  92.146  33.698  1.00  0.00           O
ATOM   7005  C22 POPEZ 274       2.411  89.875  34.418  1.00  0.00           C
ATOM   7008  C3  POPEZ 274       5.001  92.696  32.089  1.00  0.00           C
ATOM   7011  O31 POPEZ 274       5.421  93.196  33.368  1.00  0.00           O
ATOM   7012  C31 POPEZ 274       5.131  94.486  33.508  1.00  0.00           C
ATOM   7013  O32 POPEZ 274       4.491  95.176  32.729  1.00  0.00           O
ATOM   7014  C32 POPEZ 274       5.761  94.947  34.799  1.00  0.00           C
ATOM   7017  C23 POPEZ 274       3.101  89.576  35.758  1.00  0.00           C
ATOM   7020  C24 POPEZ 274       2.991  90.716  36.778  1.00  0.00           C
ATOM   7023  C25 POPEZ 274       3.601  90.307  38.118  1.00  0.00           C
ATOM   7026  C26 POPEZ 274       3.391  91.346  39.229  1.00  0.00           C
ATOM   7029  C27 POPEZ 274       3.861  90.835  40.598  1.00  0.00           C
ATOM   7032  C28 POPEZ 274       3.141  91.525  41.768  1.00  0.00           C
ATOM   7035  C29 POPEZ 274       3.411  90.835  43.078  1.00  0.00           C
ATOM   7037 0C21 POPEZ 274       3.371  91.395  44.298  1.00  0.00           C
ATOM   7039 1C21 POPEZ 274       3.031  92.826  44.618  1.00  0.00           C
ATOM   7042 2C21 POPEZ 274       3.401  93.236  46.068  1.00  0.00           C
ATOM   7045 3C21 POPEZ 274       4.911  93.436  46.308  1.00  0.00           C
ATOM   7048 4C21 POPEZ 274       5.401  94.875  46.078  1.00  0.00           C
ATOM   7051 5C21 POPEZ 274       5.031  95.896  47.169  1.00  0.00           C
ATOM   7054 6C21 POPEZ 274       5.641  95.596  48.538  1.00  0.00           C
ATOM   7057 7C21 POPEZ 274       5.701  96.855  49.418  1.00  0.00           C
ATOM   7060 8C21 POPEZ 274       6.311  96.617  50.799  1.00  0.00           C
ATOM   7064  C33 POPEZ 274       5.751  96.487  34.938  1.00  0.00           C
ATOM   7067  C34 POPEZ 274       6.291  96.866  36.308  1.00  0.00           C
ATOM   7070  C35 POPEZ 274       5.261  96.636  37.429  1.00  0.00           C
ATOM   7073  C36 POPEZ 274       5.961  96.356  38.749  1.00  0.00           C
ATOM   7076  C37 POPEZ 274       4.951  96.156  39.868  1.00  0.00           C
ATOM   7079  C38 POPEZ 274       5.631  95.725  41.168  1.00  0.00           C
ATOM   7082  C39 POPEZ 274       4.611  95.556  42.288  1.00  0.00           C
ATOM   7085 0C31 POPEZ 274       4.261  96.887  42.969  1.00  0.00           C
ATOM   7088 1C31 POPEZ 274       2.931  96.835  43.729  1.00  0.00           C
ATOM   7091 2C31 POPEZ 274       2.851  97.896  44.828  1.00  0.00           C
ATOM   7094 3C31 POPEZ 274       1.461  97.965  45.469  1.00  0.00           C
ATOM   7097 4C31 POPEZ 274       1.441  98.786  46.758  1.00  0.00           C
ATOM   7100 5C31 POPEZ 274       0.018  99.015  47.288  1.00  0.00           C
ATOM   7103 6C31 POPEZ 274      -0.022  99.995  48.468  1.00  0.00           C
ATOM   7107  NH3 POPEa 275      14.451 131.768  68.589  1.00  0.00           N
ATOM   7111  C12 POPEa 275      14.311 130.578  67.688  1.00  0.00           C
ATOM   7114  C11 POPEa 275      15.681 130.059  67.249  1.00  0.00           C
ATOM   7117  P   POPEa 275      15.781 127.416  67.258  1.00  0.00           P
ATOM   7118  O13 POPEa 275      16.961 126.815  66.599  1.00  0.00           O
ATOM   7119  O14 POPEa 275      15.861 127.576  68.738  1.00  0.00           O
ATOM   7120  O11 POPEa 275      14.551 126.496  66.928  1.00  0.00           O
ATOM   7121  O12 POPEa 275      15.511 128.809  66.578  1.00  0.00           O
ATOM   7122  C1  POPEa 275      13.271 126.995  66.589  1.00  0.00           C
ATOM   7125  C2  POPEa 275      12.271 125.815  66.508  1.00  0.00           C
ATOM   7127  O21 POPEa 275      10.941 126.326  66.279  1.00  0.00           O
ATOM   7128  C21 POPEa 275      10.701 126.576  64.999  1.00  0.00           C
ATOM   7129  O22 POPEa 275      11.451 126.315  64.078  1.00  0.00           O
ATOM   7130  C22 POPEa 275       9.341 127.276  64.819  1.00  0.00           C
ATOM   7133  C3  POPEa 275      12.311 124.947  67.799  1.00  0.00           C
ATOM   7136  O31 POPEa 275      11.861 123.605  67.559  1.00  0.00           O
ATOM   7137  C31 POPEa 275      10.601 123.345  67.809  1.00  0.00           C
ATOM   7138  O32 POPEa 275       9.771 124.136  68.229  1.00  0.00           O
ATOM   7139  C32 POPEa 275      10.301 121.866  67.519  1.00  0.00           C
ATOM   7142  C23 POPEa 275       8.561 126.835  63.549  1.00  0.00           C
ATOM   7145  C24 POPEa 275       8.031 128.010  62.698  1.00  0.00           C
ATOM   7148  C25 POPEa 275       8.931 128.439  61.518  1.00  0.00           C
ATOM   7151  C26 POPEa 275      10.421 128.559  61.859  1.00  0.00           C
ATOM   7154  C27 POPEa 275      11.251 129.210  60.749  1.00  0.00           C
ATOM   7157  C28 POPEa 275      12.761 129.048  61.028  1.00  0.00           C
ATOM   7160  C29 POPEa 275      13.631 129.870  60.108  1.00  0.00           C
ATOM   7162 0C21 POPEa 275      14.541 129.389  59.239  1.00  0.00           C
ATOM   7164 1C21 POPEa 275      14.851 127.949  58.959  1.00  0.00           C
ATOM   7167 2C21 POPEa 275      15.251 127.705  57.488  1.00  0.00           C
ATOM   7170 3C21 POPEa 275      14.121 127.979  56.488  1.00  0.00           C
ATOM   7173 4C21 POPEa 275      14.491 127.606  55.049  1.00  0.00           C
ATOM   7176 5C21 POPEa 275      13.321 127.820  54.079  1.00  0.00           C
ATOM   7179 6C21 POPEa 275      13.741 127.738  52.598  1.00  0.00           C
ATOM   7182 7C21 POPEa 275      12.661 128.290  51.649  1.00  0.00           C
ATOM   7185 8C21 POPEa 275      13.121 128.358  50.188  1.00  0.00           C
ATOM   7189  C33 POPEa 275      11.041 121.296  66.279  1.00  0.00           C
ATOM   7192  C34 POPEa 275      10.341 121.535  64.929  1.00  0.00           C
ATOM   7195  C35 POPEa 275      11.341 121.385  63.769  1.00  0.00           C
ATOM   7198  C36 POPEa 275      10.711 121.395  62.368  1.00  0.00           C
ATOM   7201  C37 POPEa 275      11.331 122.436  61.409  1.00  0.00           C
ATOM   7204  C38 POPEa 275      11.081 122.126  59.918  1.00  0.00           C
ATOM   7207  C39 POPEa 275      11.331 123.326  58.988  1.00  0.00           C
ATOM   7210 0C31 POPEa 275      10.931 123.046  57.538  1.00  0.00           C
ATOM   7213 1C31 POPEa 275      10.831 124.335  56.698  1.00  0.00           C
ATOM   7216 2C31 POPEa 275      10.021 124.155  55.398  1.00  0.00           C
ATOM   7219 3C31 POPEa 275       9.651 125.507  54.758  1.00  0.00           C
ATOM   7222 4C31 POPEa 275       8.491 125.396  53.769  1.00  0.00           C
ATOM   7225 5C31 POPEa 275       7.961 126.766  53.339  1.00  0.00           C
ATOM   7228 6C31 POPEa 275       6.741 126.706  52.418  1.00  0.00           C
ATOM   7232  NH3 POPEb 276      -8.162 101.156  75.559  1.00  0.00           N
ATOM   7236  C12 POPEb 276      -8.172 102.556  76.118  1.00  0.00           C
ATOM   7239  C11 POPEb 276      -6.761 103.166  76.249  1.00  0.00           C
ATOM   7242  P   POPEb 276      -4.782 101.617  75.578  1.00  0.00           P
ATOM   7243  O13 POPEb 276      -3.571 101.156  76.258  1.00  0.00           O
ATOM   7244  O14 POPEb 276      -5.511 100.565  74.859  1.00  0.00           O
ATOM   7245  O11 POPEb 276      -4.401 102.826  74.629  1.00  0.00           O
ATOM   7246  O12 POPEb 276      -5.761 102.225  76.659  1.00  0.00           O
ATOM   7247  C1  POPEb 276      -4.331 102.606  73.208  1.00  0.00           C
ATOM   7250  C2  POPEb 276      -3.151 103.386  72.549  1.00  0.00           C
ATOM   7252  O21 POPEb 276      -3.381 103.485  71.139  1.00  0.00           O
ATOM   7253  C21 POPEb 276      -2.832 102.616  70.299  1.00  0.00           C
ATOM   7254  O22 POPEb 276      -2.411 101.506  70.568  1.00  0.00           O
ATOM   7255  C22 POPEb 276      -2.642 103.365  68.968  1.00  0.00           C
ATOM   7258  C3  POPEb 276      -1.711 102.886  72.928  1.00  0.00           C
ATOM   7261  O31 POPEb 276      -0.741 103.376  71.979  1.00  0.00           O
ATOM   7262  C31 POPEb 276       0.319 102.635  71.699  1.00  0.00           C
ATOM   7263  O32 POPEb 276       0.911 101.876  72.438  1.00  0.00           O
ATOM   7264  C32 POPEb 276       0.752 102.925  70.279  1.00  0.00           C
ATOM   7267  C23 POPEb 276      -1.932 102.585  67.849  1.00  0.00           C
ATOM   7270  C24 POPEb 276      -1.421 103.505  66.729  1.00  0.00           C
ATOM   7273  C25 POPEb 276      -0.772 102.775  65.528  1.00  0.00           C
ATOM   7276  C26 POPEb 276       0.308 101.746  65.889  1.00  0.00           C
ATOM   7279  C27 POPEb 276       1.101 101.286  64.659  1.00  0.00           C
ATOM   7282  C28 POPEb 276       1.942 100.015  64.909  1.00  0.00           C
ATOM   7285  C29 POPEb 276       2.672  99.527  63.680  1.00  0.00           C
ATOM   7287 0C21 POPEb 276       3.981  99.615  63.398  1.00  0.00           C
ATOM   7289 1C21 POPEb 276       5.052 100.275  64.248  1.00  0.00           C
ATOM   7292 2C21 POPEb 276       6.231  99.355  64.608  1.00  0.00           C
ATOM   7295 3C21 POPEb 276       7.032  98.876  63.379  1.00  0.00           C
ATOM   7298 4C21 POPEb 276       8.472  98.456  63.708  1.00  0.00           C
ATOM   7301 5C21 POPEb 276       8.572  97.425  64.839  1.00  0.00           C
ATOM   7304 6C21 POPEb 276      10.021  97.046  65.209  1.00  0.00           C
ATOM   7307 7C21 POPEb 276      10.082  96.145  66.449  1.00  0.00           C
ATOM   7310 8C21 POPEb 276      11.201  95.106  66.428  1.00  0.00           C
ATOM   7314  C33 POPEb 276       2.182 103.465  70.318  1.00  0.00           C
ATOM   7317  C34 POPEb 276       2.801 103.736  68.949  1.00  0.00           C
ATOM   7320  C35 POPEb 276       2.172 104.947  68.239  1.00  0.00           C
ATOM   7323  C36 POPEb 276       2.851 105.205  66.898  1.00  0.00           C
ATOM   7326  C37 POPEb 276       2.491 106.576  66.288  1.00  0.00           C
ATOM   7329  C38 POPEb 276       3.392 106.946  65.099  1.00  0.00           C
ATOM   7332  C39 POPEb 276       2.892 106.366  63.769  1.00  0.00           C
ATOM   7335 0C31 POPEb 276       3.782 106.746  62.579  1.00  0.00           C
ATOM   7338 1C31 POPEb 276       3.192 106.286  61.238  1.00  0.00           C
ATOM   7341 2C31 POPEb 276       4.061 106.636  60.028  1.00  0.00           C
ATOM   7344 3C31 POPEb 276       3.642 107.915  59.299  1.00  0.00           C
ATOM   7347 4C31 POPEb 276       4.352 108.065  57.938  1.00  0.00           C
ATOM   7350 5C31 POPEb 276       4.002 109.366  57.199  1.00  0.00           C
ATOM   7353 6C31 POPEb 276       4.801 109.536  55.898  1.00  0.00           C
ATOM   7357  NH3 POPEc 277      34.061  42.865  29.878  1.00  0.00           N
ATOM   7361  C12 POPEc 277      35.311  43.525  29.368  1.00  0.00           C
ATOM   7364  C11 POPEc 277      35.591  44.816  30.159  1.00  0.00           C
ATOM   7367  P   POPEc 277      38.141  45.536  30.028  1.00  0.00           P
ATOM   7368  O13 POPEc 277      38.971  45.955  28.868  1.00  0.00           O
ATOM   7369  O14 POPEc 277      38.392  46.326  31.258  1.00  0.00           O
ATOM   7370  O11 POPEc 277      38.462  44.015  30.308  1.00  0.00           O
ATOM   7371  O12 POPEc 277      36.651  45.565  29.578  1.00  0.00           O
ATOM   7372  C1  POPEc 277      39.372  43.655  31.348  1.00  0.00           C
ATOM   7375  C2  POPEc 277      38.561  43.156  32.569  1.00  0.00           C
ATOM   7377  O21 POPEc 277      39.311  42.946  33.769  1.00  0.00           O
ATOM   7378  C21 POPEc 277      40.241  43.745  34.229  1.00  0.00           C
ATOM   7379  O22 POPEc 277      40.761  44.715  33.698  1.00  0.00           O
ATOM   7380  C22 POPEc 277      40.471  43.315  35.668  1.00  0.00           C
ATOM   7383  C3  POPEc 277      37.881  41.795  32.238  1.00  0.00           C
ATOM   7386  O31 POPEc 277      37.031  41.365  33.328  1.00  0.00           O
ATOM   7387  C31 POPEc 277      35.761  41.655  33.199  1.00  0.00           C
ATOM   7388  O32 POPEc 277      35.232  42.155  32.218  1.00  0.00           O
ATOM   7389  C32 POPEc 277      35.041  41.295  34.488  1.00  0.00           C
ATOM   7392  C23 POPEc 277      39.681  44.245  36.609  1.00  0.00           C
ATOM   7395  C24 POPEc 277      39.461  43.636  37.989  1.00  0.00           C
ATOM   7398  C25 POPEc 277      39.151  44.696  39.068  1.00  0.00           C
ATOM   7401  C26 POPEc 277      37.662  44.956  39.319  1.00  0.00           C
ATOM   7404  C27 POPEc 277      37.441  45.955  40.478  1.00  0.00           C
ATOM   7407  C28 POPEc 277      36.091  45.825  41.208  1.00  0.00           C
ATOM   7410  C29 POPEc 277      34.901  46.446  40.518  1.00  0.00           C
ATOM   7412 0C21 POPEc 277      34.021  47.306  41.059  1.00  0.00           C
ATOM   7414 1C21 POPEc 277      34.041  47.885  42.458  1.00  0.00           C
ATOM   7417 2C21 POPEc 277      33.161  47.095  43.438  1.00  0.00           C
ATOM   7420 3C21 POPEc 277      32.981  47.795  44.799  1.00  0.00           C
ATOM   7423 4C21 POPEc 277      32.041  46.995  45.718  1.00  0.00           C
ATOM   7426 5C21 POPEc 277      32.132  47.376  47.208  1.00  0.00           C
ATOM   7429 6C21 POPEc 277      31.161  46.556  48.089  1.00  0.00           C
ATOM   7432 7C21 POPEc 277      31.631  46.375  49.538  1.00  0.00           C
ATOM   7435 8C21 POPEc 277      30.861  45.306  50.308  1.00  0.00           C
ATOM   7439  C33 POPEc 277      34.541  42.556  35.238  1.00  0.00           C
ATOM   7442  C34 POPEc 277      35.381  42.846  36.488  1.00  0.00           C
ATOM   7445  C35 POPEc 277      34.621  43.716  37.499  1.00  0.00           C
ATOM   7448  C36 POPEc 277      33.552  42.946  38.269  1.00  0.00           C
ATOM   7451  C37 POPEc 277      32.731  43.865  39.168  1.00  0.00           C
ATOM   7454  C38 POPEc 277      31.572  43.156  39.868  1.00  0.00           C
ATOM   7457  C39 POPEc 277      32.031  42.065  40.849  1.00  0.00           C
ATOM   7460 0C31 POPEc 277      30.882  41.526  41.698  1.00  0.00           C
ATOM   7463 1C31 POPEc 277      31.381  40.715  42.908  1.00  0.00           C
ATOM   7466 2C31 POPEc 277      30.721  41.136  44.228  1.00  0.00           C
ATOM   7469 3C31 POPEc 277      29.281  40.615  44.409  1.00  0.00           C
ATOM   7472 4C31 POPEc 277      29.212  39.085  44.569  1.00  0.00           C
ATOM   7475 5C31 POPEc 277      27.921  38.605  45.248  1.00  0.00           C
ATOM   7478 6C31 POPEc 277      27.871  37.085  45.438  1.00  0.00           C
ATOM   7482  NH3 POPEd 278      14.551  99.855  28.008  1.00  0.00           N
ATOM   7486  C12 POPEd 278      14.101 100.605  26.768  1.00  0.00           C
ATOM   7489  C11 POPEd 278      14.861 101.936  26.558  1.00  0.00           C
ATOM   7492  P   POPEd 278      17.341 101.197  27.129  1.00  0.00           P
ATOM   7493  O13 POPEd 278      18.671 101.766  26.809  1.00  0.00           O
ATOM   7494  O14 POPEd 278      17.161  99.735  27.239  1.00  0.00           O
ATOM   7495  O11 POPEd 278      16.831 101.785  28.498  1.00  0.00           O
ATOM   7496  O12 POPEd 278      16.231 101.757  26.149  1.00  0.00           O
ATOM   7497  C1  POPEd 278      17.721 101.866  29.598  1.00  0.00           C
ATOM   7500  C2  POPEd 278      17.151 102.785  30.708  1.00  0.00           C
ATOM   7502  O21 POPEd 278      16.801 102.065  31.908  1.00  0.00           O
ATOM   7503  C21 POPEd 278      15.781 101.245  31.809  1.00  0.00           C
ATOM   7504  O22 POPEd 278      15.301 100.786  30.778  1.00  0.00           O
ATOM   7505  C22 POPEd 278      15.201 100.985  33.208  1.00  0.00           C
ATOM   7508  C3  POPEd 278      16.001 103.745  30.248  1.00  0.00           C
ATOM   7511  O31 POPEd 278      15.531 104.527  31.378  1.00  0.00           O
ATOM   7512  C31 POPEd 278      14.981 105.696  31.059  1.00  0.00           C
ATOM   7513  O32 POPEd 278      14.911 106.166  29.928  1.00  0.00           O
ATOM   7514  C32 POPEd 278      14.391 106.346  32.319  1.00  0.00           C
ATOM   7517  C23 POPEd 278      15.921  99.875  34.019  1.00  0.00           C
ATOM   7520  C24 POPEd 278      17.171 100.377  34.769  1.00  0.00           C
ATOM   7523  C25 POPEd 278      16.881 101.125  36.078  1.00  0.00           C
ATOM   7526  C26 POPEd 278      16.551 100.237  37.278  1.00  0.00           C
ATOM   7529  C27 POPEd 278      16.451 101.086  38.569  1.00  0.00           C
ATOM   7532  C28 POPEd 278      15.891 100.326  39.778  1.00  0.00           C
ATOM   7535  C29 POPEd 278      16.841  99.285  40.329  1.00  0.00           C
ATOM   7537 0C21 POPEd 278      17.501  99.335  41.498  1.00  0.00           C
ATOM   7539 1C21 POPEd 278      17.421 100.425  42.538  1.00  0.00           C
ATOM   7542 2C21 POPEd 278      17.651  99.895  43.968  1.00  0.00           C
ATOM   7545 3C21 POPEd 278      19.111  99.506  44.258  1.00  0.00           C
ATOM   7548 4C21 POPEd 278      19.291  98.706  45.559  1.00  0.00           C
ATOM   7551 5C21 POPEd 278      18.961  99.466  46.848  1.00  0.00           C
ATOM   7554 6C21 POPEd 278      19.381  98.666  48.089  1.00  0.00           C
ATOM   7557 7C21 POPEd 278      19.121  99.387  49.418  1.00  0.00           C
ATOM   7560 8C21 POPEd 278      19.651  98.605  50.629  1.00  0.00           C
ATOM   7564  C33 POPEd 278      13.481 105.356  33.088  1.00  0.00           C
ATOM   7567  C34 POPEd 278      13.101 105.777  34.519  1.00  0.00           C
ATOM   7570  C35 POPEd 278      12.321 104.706  35.269  1.00  0.00           C
ATOM   7573  C36 POPEd 278      13.151 103.526  35.799  1.00  0.00           C
ATOM   7576  C37 POPEd 278      12.241 102.546  36.549  1.00  0.00           C
ATOM   7579  C38 POPEd 278      12.921 101.245  36.998  1.00  0.00           C
ATOM   7582  C39 POPEd 278      11.891 100.186  37.398  1.00  0.00           C
ATOM   7585 0C31 POPEd 278      11.111 100.496  38.698  1.00  0.00           C
ATOM   7588 1C31 POPEd 278      11.771  99.865  39.929  1.00  0.00           C
ATOM   7591 2C31 POPEd 278      10.791  99.546  41.059  1.00  0.00           C
ATOM   7594 3C31 POPEd 278      11.411  98.645  42.148  1.00  0.00           C
ATOM   7597 4C31 POPEd 278      12.471  99.387  42.958  1.00  0.00           C
ATOM   7600 5C31 POPEd 278      13.161  98.485  43.988  1.00  0.00           C
ATOM   7603 6C31 POPEd 278      14.191  99.266  44.809  1.00  0.00           C
ATOM   7607  NH3 POPEe 279     104.071  21.566  28.568  1.00  0.00           N
ATOM   7611  C12 POPEe 279     104.741  21.985  27.288  1.00  0.00           C
ATOM   7614  C11 POPEe 279     106.121  22.626  27.519  1.00  0.00           C
ATOM   7617  P   POPEe 279     108.481  21.776  26.868  1.00  0.00           P
ATOM   7618  O13 POPEe 279     108.281  21.325  25.479  1.00  0.00           O
ATOM   7619  O14 POPEe 279     109.012  23.146  27.049  1.00  0.00           O
ATOM   7620  O11 POPEe 279     109.361  20.706  27.639  1.00  0.00           O
ATOM   7621  O12 POPEe 279     107.111  21.615  27.688  1.00  0.00           O
ATOM   7622  C1  POPEe 279     109.372  19.345  27.158  1.00  0.00           C
ATOM   7625  C2  POPEe 279     110.191  18.425  28.118  1.00  0.00           C
ATOM   7627  O21 POPEe 279     110.822  17.376  27.348  1.00  0.00           O
ATOM   7628  C21 POPEe 279     111.881  16.825  27.938  1.00  0.00           C
ATOM   7629  O22 POPEe 279     112.471  17.296  28.898  1.00  0.00           O
ATOM   7630  C22 POPEe 279     112.212  15.505  27.259  1.00  0.00           C
ATOM   7633  C3  POPEe 279     109.241  17.825  29.219  1.00  0.00           C
ATOM   7636  O31 POPEe 279     109.801  17.815  30.569  1.00  0.00           O
ATOM   7637  C31 POPEe 279     110.381  16.636  30.889  1.00  0.00           C
ATOM   7638  O32 POPEe 279     110.292  15.626  30.229  1.00  0.00           O
ATOM   7639  C32 POPEe 279     111.051  16.725  32.238  1.00  0.00           C
ATOM   7642  C23 POPEe 279     113.011  14.566  28.179  1.00  0.00           C
ATOM   7645  C24 POPEe 279     114.481  14.936  28.379  1.00  0.00           C
ATOM   7648  C25 POPEe 279     115.131  14.156  29.528  1.00  0.00           C
ATOM   7651  C26 POPEe 279     114.991  12.646  29.378  1.00  0.00           C
ATOM   7654  C27 POPEe 279     115.791  11.866  30.419  1.00  0.00           C
ATOM   7657  C28 POPEe 279     115.601  10.345  30.248  1.00  0.00           C
ATOM   7660  C29 POPEe 279     116.741   9.646  30.918  1.00  0.00           C
ATOM   7662 0C21 POPEe 279     116.822   9.295  32.208  1.00  0.00           C
ATOM   7664 1C21 POPEe 279     115.781   9.475  33.278  1.00  0.00           C
ATOM   7667 2C21 POPEe 279     116.301  10.386  34.408  1.00  0.00           C
ATOM   7670 3C21 POPEe 279     117.401   9.776  35.288  1.00  0.00           C
ATOM   7673 4C21 POPEe 279     118.031  10.845  36.198  1.00  0.00           C
ATOM   7676 5C21 POPEe 279     118.291  10.406  37.639  1.00  0.00           C
ATOM   7679 6C21 POPEe 279     118.491  11.625  38.549  1.00  0.00           C
ATOM   7682 7C21 POPEe 279     118.631  11.276  40.038  1.00  0.00           C
ATOM   7685 8C21 POPEe 279     118.642  12.526  40.919  1.00  0.00           C
ATOM   7689  C33 POPEe 279     110.272  15.875  33.258  1.00  0.00           C
ATOM   7692  C34 POPEe 279     110.851  15.896  34.668  1.00  0.00           C
ATOM   7695  C35 POPEe 279     110.911  17.276  35.339  1.00  0.00           C
ATOM   7698  C36 POPEe 279     111.411  17.065  36.768  1.00  0.00           C
ATOM   7701  C37 POPEe 279     111.581  18.325  37.598  1.00  0.00           C
ATOM   7704  C38 POPEe 279     112.241  17.936  38.918  1.00  0.00           C
ATOM   7707  C39 POPEe 279     112.652  19.115  39.799  1.00  0.00           C
ATOM   7710 0C31 POPEe 279     111.472  19.826  40.448  1.00  0.00           C
ATOM   7713 1C31 POPEe 279     111.981  20.765  41.549  1.00  0.00           C
ATOM   7716 2C31 POPEe 279     110.861  21.585  42.178  1.00  0.00           C
ATOM   7719 3C31 POPEe 279     111.421  22.445  43.308  1.00  0.00           C
ATOM   7722 4C31 POPEe 279     110.432  23.485  43.819  1.00  0.00           C
ATOM   7725 5C31 POPEe 279     111.061  24.376  44.879  1.00  0.00           C
ATOM   7728 6C31 POPEe 279     111.241  23.686  46.229  1.00  0.00           C
ATOM   7732  NH3 POPEf 280      92.072  71.026  28.509  1.00  0.00           N
ATOM   7736  C12 POPEf 280      93.381  70.946  27.748  1.00  0.00           C
ATOM   7739  C11 POPEf 280      94.162  69.636  27.989  1.00  0.00           C
ATOM   7742  P   POPEf 280      96.551  70.326  28.778  1.00  0.00           P
ATOM   7743  O13 POPEf 280      97.891  69.755  28.538  1.00  0.00           O
ATOM   7744  O14 POPEf 280      96.392  71.806  28.738  1.00  0.00           O
ATOM   7745  O11 POPEf 280      95.902  69.715  30.078  1.00  0.00           O
ATOM   7746  O12 POPEf 280      95.561  69.755  27.668  1.00  0.00           O
ATOM   7747  C1  POPEf 280      96.512  69.826  31.358  1.00  0.00           C
ATOM   7750  C2  POPEf 280      96.472  71.276  31.878  1.00  0.00           C
ATOM   7752  O21 POPEf 280      97.301  71.326  33.049  1.00  0.00           O
ATOM   7753  C21 POPEf 280      97.541  72.556  33.468  1.00  0.00           C
ATOM   7754  O22 POPEf 280      97.182  73.576  32.898  1.00  0.00           O
ATOM   7755  C22 POPEf 280      98.341  72.526  34.758  1.00  0.00           C
ATOM   7758  C3  POPEf 280      95.012  71.736  32.139  1.00  0.00           C
ATOM   7761  O31 POPEf 280      94.521  71.105  33.339  1.00  0.00           O
ATOM   7762  C31 POPEf 280      93.781  71.835  34.138  1.00  0.00           C
ATOM   7763  O32 POPEf 280      93.262  72.905  33.858  1.00  0.00           O
ATOM   7764  C32 POPEf 280      93.651  71.105  35.468  1.00  0.00           C
ATOM   7767  C23 POPEf 280      97.451  72.745  36.008  1.00  0.00           C
ATOM   7770  C24 POPEf 280      97.941  71.876  37.168  1.00  0.00           C
ATOM   7773  C25 POPEf 280      97.912  72.545  38.558  1.00  0.00           C
ATOM   7776  C26 POPEf 280      96.522  72.806  39.148  1.00  0.00           C
ATOM   7779  C27 POPEf 280      96.671  73.325  40.589  1.00  0.00           C
ATOM   7782  C28 POPEf 280      95.331  73.616  41.288  1.00  0.00           C
ATOM   7785  C29 POPEf 280      95.111  75.066  41.679  1.00  0.00           C
ATOM   7787 0C21 POPEf 280      94.892  75.536  42.919  1.00  0.00           C
ATOM   7789 1C21 POPEf 280      94.881  74.706  44.169  1.00  0.00           C
ATOM   7792 2C21 POPEf 280      95.241  75.496  45.438  1.00  0.00           C
ATOM   7795 3C21 POPEf 280      96.542  76.306  45.308  1.00  0.00           C
ATOM   7798 4C21 POPEf 280      97.051  76.835  46.649  1.00  0.00           C
ATOM   7801 5C21 POPEf 280      98.391  77.576  46.529  1.00  0.00           C
ATOM   7804 6C21 POPEf 280      98.291  78.876  45.738  1.00  0.00           C
ATOM   7807 7C21 POPEf 280      99.652  79.546  45.528  1.00  0.00           C
ATOM   7810 8C21 POPEf 280      99.551  80.786  44.639  1.00  0.00           C
ATOM   7814  C33 POPEf 280      92.932  71.916  36.549  1.00  0.00           C
ATOM   7817  C34 POPEf 280      92.991  71.197  37.898  1.00  0.00           C
ATOM   7820  C35 POPEf 280      92.541  72.085  39.058  1.00  0.00           C
ATOM   7823  C36 POPEf 280      92.521  71.326  40.388  1.00  0.00           C
ATOM   7826  C37 POPEf 280      91.922  72.155  41.529  1.00  0.00           C
ATOM   7829  C38 POPEf 280      91.671  71.346  42.808  1.00  0.00           C
ATOM   7832  C39 POPEf 280      91.822  72.166  44.099  1.00  0.00           C
ATOM   7835 0C31 POPEf 280      90.962  73.436  44.149  1.00  0.00           C
ATOM   7838 1C31 POPEf 280      91.201  74.346  45.368  1.00  0.00           C
ATOM   7841 2C31 POPEf 280      91.571  73.596  46.658  1.00  0.00           C
ATOM   7844 3C31 POPEf 280      91.431  74.455  47.929  1.00  0.00           C
ATOM   7847 4C31 POPEf 280      92.701  75.186  48.378  1.00  0.00           C
ATOM   7850 5C31 POPEf 280      92.421  76.105  49.569  1.00  0.00           C
ATOM   7853 6C31 POPEf 280      93.661  76.646  50.279  1.00  0.00           C
ATOM   7857  NH3 POPEg 281      58.612  30.165  69.949  1.00  0.00           N
ATOM   7861  C12 POPEg 281      58.711  31.506  70.618  1.00  0.00           C
ATOM   7864  C11 POPEg 281      60.072  32.135  70.288  1.00  0.00           C
ATOM   7867  P   POPEg 281      60.341  34.765  70.059  1.00  0.00           P
ATOM   7868  O13 POPEg 281      61.791  34.946  69.828  1.00  0.00           O
ATOM   7869  O14 POPEg 281      59.631  35.815  70.818  1.00  0.00           O
ATOM   7870  O11 POPEg 281      59.621  34.466  68.688  1.00  0.00           O
ATOM   7871  O12 POPEg 281      60.151  33.425  70.858  1.00  0.00           O
ATOM   7872  C1  POPEg 281      59.722  35.405  67.618  1.00  0.00           C
ATOM   7875  C2  POPEg 281      60.502  34.845  66.378  1.00  0.00           C
ATOM   7877  O21 POPEg 281      59.592  34.415  65.349  1.00  0.00           O
ATOM   7878  C21 POPEg 281      59.081  35.385  64.618  1.00  0.00           C
ATOM   7879  O22 POPEg 281      59.072  36.565  64.909  1.00  0.00           O
ATOM   7880  C22 POPEg 281      58.631  34.736  63.298  1.00  0.00           C
ATOM   7883  C3  POPEg 281      61.462  33.666  66.678  1.00  0.00           C
ATOM   7886  O31 POPEg 281      61.952  33.076  65.458  1.00  0.00           O
ATOM   7887  C31 POPEg 281      62.971  33.666  64.868  1.00  0.00           C
ATOM   7888  O32 POPEg 281      63.682  34.526  65.349  1.00  0.00           O
ATOM   7889  C32 POPEg 281      63.051  33.126  63.449  1.00  0.00           C
ATOM   7892  C23 POPEg 281      58.561  35.716  62.108  1.00  0.00           C
ATOM   7895  C24 POPEg 281      57.701  35.135  60.979  1.00  0.00           C
ATOM   7898  C25 POPEg 281      58.371  34.036  60.118  1.00  0.00           C
ATOM   7901  C26 POPEg 281      59.002  34.626  58.858  1.00  0.00           C
ATOM   7904  C27 POPEg 281      59.371  33.585  57.789  1.00  0.00           C
ATOM   7907  C28 POPEg 281      60.072  34.255  56.589  1.00  0.00           C
ATOM   7910  C29 POPEg 281      59.582  33.856  55.209  1.00  0.00           C
ATOM   7912 0C21 POPEg 281      58.431  34.245  54.628  1.00  0.00           C
ATOM   7914 1C21 POPEg 281      57.341  35.085  55.248  1.00  0.00           C
ATOM   7917 2C21 POPEg 281      57.511  36.615  55.098  1.00  0.00           C
ATOM   7920 3C21 POPEg 281      57.642  37.096  53.638  1.00  0.00           C
ATOM   7923 4C21 POPEg 281      57.581  38.626  53.508  1.00  0.00           C
ATOM   7926 5C21 POPEg 281      58.151  39.185  52.188  1.00  0.00           C
ATOM   7929 6C21 POPEg 281      57.731  38.495  50.889  1.00  0.00           C
ATOM   7932 7C21 POPEg 281      58.472  39.056  49.669  1.00  0.00           C
ATOM   7935 8C21 POPEg 281      58.121  38.346  48.358  1.00  0.00           C
ATOM   7939  C33 POPEg 281      63.862  34.065  62.528  1.00  0.00           C
ATOM   7942  C34 POPEg 281      63.691  33.755  61.049  1.00  0.00           C
ATOM   7945  C35 POPEg 281      64.011  32.316  60.648  1.00  0.00           C
ATOM   7948  C36 POPEg 281      64.511  32.236  59.198  1.00  0.00           C
ATOM   7951  C37 POPEg 281      64.101  30.946  58.499  1.00  0.00           C
ATOM   7954  C38 POPEg 281      64.582  30.856  57.038  1.00  0.00           C
ATOM   7957  C39 POPEg 281      65.871  30.046  56.868  1.00  0.00           C
ATOM   7960 0C31 POPEg 281      66.002  29.456  55.458  1.00  0.00           C
ATOM   7963 1C31 POPEg 281      67.121  28.415  55.349  1.00  0.00           C
ATOM   7966 2C31 POPEg 281      66.911  27.436  54.188  1.00  0.00           C
ATOM   7969 3C31 POPEg 281      67.072  28.076  52.799  1.00  0.00           C
ATOM   7972 4C31 POPEg 281      66.902  27.026  51.688  1.00  0.00           C
ATOM   7975 5C31 POPEg 281      65.441  26.806  51.269  1.00  0.00           C
ATOM   7978 6C31 POPEg 281      65.052  27.595  50.019  1.00  0.00           C
ATOM   7982  NH3 POPEh 282      66.112 124.646  69.218  1.00  0.00           N
ATOM   7986  C12 POPEh 282      66.081 126.145  69.129  1.00  0.00           C
ATOM   7989  C11 POPEh 282      67.462 126.757  69.368  1.00  0.00           C
ATOM   7992  P   POPEh 282      67.971 128.909  67.968  1.00  0.00           P
ATOM   7993  O13 POPEh 282      67.971 130.339  68.328  1.00  0.00           O
ATOM   7994  O14 POPEh 282      69.281 128.328  67.628  1.00  0.00           O
ATOM   7995  O11 POPEh 282      66.911 128.669  66.839  1.00  0.00           O
ATOM   7996  O12 POPEh 282      67.341 128.169  69.188  1.00  0.00           O
ATOM   7997  C1  POPEh 282      67.171 127.998  65.609  1.00  0.00           C
ATOM   8000  C2  POPEh 282      67.322 129.048  64.479  1.00  0.00           C
ATOM   8002  O21 POPEh 282      66.601 128.658  63.298  1.00  0.00           O
ATOM   8003  C21 POPEh 282      67.042 127.665  62.579  1.00  0.00           C
ATOM   8004  O22 POPEh 282      67.911 126.856  62.878  1.00  0.00           O
ATOM   8005  C22 POPEh 282      66.322 127.718  61.238  1.00  0.00           C
ATOM   8008  C3  POPEh 282      68.781 129.499  64.188  1.00  0.00           C
ATOM   8011  O31 POPEh 282      68.792 130.559  63.208  1.00  0.00           O
ATOM   8012  C31 POPEh 282      69.921 130.678  62.498  1.00  0.00           C
ATOM   8013  O32 POPEh 282      70.891 129.949  62.589  1.00  0.00           O
ATOM   8014  C32 POPEh 282      69.792 131.869  61.549  1.00  0.00           C
ATOM   8017  C23 POPEh 282      66.892 126.685  60.248  1.00  0.00           C
ATOM   8020  C24 POPEh 282      66.502 126.995  58.799  1.00  0.00           C
ATOM   8023  C25 POPEh 282      66.521 125.725  57.938  1.00  0.00           C
ATOM   8026  C26 POPEh 282      66.372 125.985  56.438  1.00  0.00           C
ATOM   8029  C27 POPEh 282      66.271 124.665  55.658  1.00  0.00           C
ATOM   8032  C28 POPEh 282      66.002 124.856  54.149  1.00  0.00           C
ATOM   8035  C29 POPEh 282      67.241 125.195  53.358  1.00  0.00           C
ATOM   8037 0C21 POPEh 282      67.281 125.867  52.188  1.00  0.00           C
ATOM   8039 1C21 POPEh 282      66.112 126.436  51.428  1.00  0.00           C
ATOM   8042 2C21 POPEh 282      66.432 127.799  50.778  1.00  0.00           C
ATOM   8045 3C21 POPEh 282      66.642 128.938  51.789  1.00  0.00           C
ATOM   8048 4C21 POPEh 282      67.031 130.270  51.148  1.00  0.00           C
ATOM   8051 5C21 POPEh 282      65.972 130.839  50.198  1.00  0.00           C
ATOM   8054 6C21 POPEh 282      66.341 132.229  49.688  1.00  0.00           C
ATOM   8057 7C21 POPEh 282      65.221 132.858  48.868  1.00  0.00           C
ATOM   8060 8C21 POPEh 282      65.601 134.198  48.238  1.00  0.00           C
ATOM   8064  C33 POPEh 282      69.542 131.418  60.089  1.00  0.00           C
ATOM   8067  C34 POPEh 282      68.752 132.449  59.268  1.00  0.00           C
ATOM   8070  C35 POPEh 282      68.311 131.889  57.909  1.00  0.00           C
ATOM   8073  C36 POPEh 282      67.281 132.749  57.168  1.00  0.00           C
ATOM   8076  C37 POPEh 282      66.591 131.938  56.049  1.00  0.00           C
ATOM   8079  C38 POPEh 282      65.702 132.779  55.118  1.00  0.00           C
ATOM   8082  C39 POPEh 282      64.991 131.919  54.068  1.00  0.00           C
ATOM   8085 0C31 POPEh 282      63.671 131.309  54.569  1.00  0.00           C
ATOM   8088 1C31 POPEh 282      63.031 130.348  53.559  1.00  0.00           C
ATOM   8091 2C31 POPEh 282      61.631 129.879  53.988  1.00  0.00           C
ATOM   8094 3C31 POPEh 282      61.131 128.678  53.179  1.00  0.00           C
ATOM   8097 4C31 POPEh 282      59.691 128.278  53.489  1.00  0.00           C
ATOM   8100 5C31 POPEh 282      59.252 127.006  52.768  1.00  0.00           C
ATOM   8103 6C31 POPEh 282      57.831 126.565  53.109  1.00  0.00           C
ATOM   8107  NH3 POPEi 283       2.851 125.856  23.208  1.00  0.00           N
ATOM   8111  C12 POPEi 283       1.451 126.385  23.218  1.00  0.00           C
ATOM   8114  C11 POPEi 283       0.459 125.246  23.468  1.00  0.00           C
ATOM   8117  P   POPEi 283      -1.761 126.455  24.179  1.00  0.00           P
ATOM   8118  O13 POPEi 283      -2.022 127.799  23.628  1.00  0.00           O
ATOM   8119  O14 POPEi 283      -2.972 125.646  24.479  1.00  0.00           O
ATOM   8120  O11 POPEi 283      -0.922 126.557  25.508  1.00  0.00           O
ATOM   8121  O12 POPEi 283      -0.852 125.675  23.159  1.00  0.00           O
ATOM   8122  C1  POPEi 283      -1.562 126.525  26.778  1.00  0.00           C
ATOM   8125  C2  POPEi 283      -0.981 125.335  27.578  1.00  0.00           C
ATOM   8127  O21 POPEi 283      -1.742 125.065  28.769  1.00  0.00           O
ATOM   8128  C21 POPEi 283      -2.882 124.416  28.608  1.00  0.00           C
ATOM   8129  O22 POPEi 283      -3.521 124.335  27.569  1.00  0.00           O
ATOM   8130  C22 POPEi 283      -3.501 124.066  29.958  1.00  0.00           C
ATOM   8133  C3  POPEi 283       0.509 125.666  27.908  1.00  0.00           C
ATOM   8136  O31 POPEi 283       1.041 124.995  29.068  1.00  0.00           O
ATOM   8137  C31 POPEi 283       1.352 123.726  28.868  1.00  0.00           C
ATOM   8138  O32 POPEi 283       1.011 123.056  27.899  1.00  0.00           O
ATOM   8139  C32 POPEi 283       2.222 123.216  30.019  1.00  0.00           C
ATOM   8142  C23 POPEi 283      -3.121 125.085  31.048  1.00  0.00           C
ATOM   8145  C24 POPEi 283      -3.831 124.785  32.358  1.00  0.00           C
ATOM   8148  C25 POPEi 283      -3.412 125.786  33.438  1.00  0.00           C
ATOM   8151  C26 POPEi 283      -4.012 125.507  34.819  1.00  0.00           C
ATOM   8154  C27 POPEi 283      -3.672 124.127  35.378  1.00  0.00           C
ATOM   8157  C28 POPEi 283      -4.062 124.015  36.858  1.00  0.00           C
ATOM   8160  C29 POPEi 283      -3.672 122.686  37.458  1.00  0.00           C
ATOM   8162 0C21 POPEi 283      -2.972 122.486  38.589  1.00  0.00           C
ATOM   8164 1C21 POPEi 283      -2.472 123.546  39.539  1.00  0.00           C
ATOM   8167 2C21 POPEi 283      -2.662 123.096  40.998  1.00  0.00           C
ATOM   8170 3C21 POPEi 283      -2.022 124.066  41.999  1.00  0.00           C
ATOM   8173 4C21 POPEi 283      -2.172 123.566  43.438  1.00  0.00           C
ATOM   8176 5C21 POPEi 283      -1.681 124.595  44.468  1.00  0.00           C
ATOM   8179 6C21 POPEi 283      -1.831 124.085  45.898  1.00  0.00           C
ATOM   8182 7C21 POPEi 283      -1.502 125.166  46.938  1.00  0.00           C
ATOM   8185 8C21 POPEi 283      -1.492 124.636  48.368  1.00  0.00           C
ATOM   8189  C33 POPEi 283       3.741 123.386  29.769  1.00  0.00           C
ATOM   8192  C34 POPEi 283       4.241 124.846  29.769  1.00  0.00           C
ATOM   8195  C35 POPEi 283       4.082 125.585  31.108  1.00  0.00           C
ATOM   8198  C36 POPEi 283       5.181 125.275  32.139  1.00  0.00           C
ATOM   8201  C37 POPEi 283       4.991 126.066  33.438  1.00  0.00           C
ATOM   8204  C38 POPEi 283       6.132 125.856  34.449  1.00  0.00           C
ATOM   8207  C39 POPEi 283       5.922 126.665  35.729  1.00  0.00           C
ATOM   8210 0C31 POPEi 283       5.231 125.896  36.868  1.00  0.00           C
ATOM   8213 1C31 POPEi 283       5.931 126.086  38.219  1.00  0.00           C
ATOM   8216 2C31 POPEi 283       7.071 125.096  38.449  1.00  0.00           C
ATOM   8219 3C31 POPEi 283       7.722 125.265  39.828  1.00  0.00           C
ATOM   8222 4C31 POPEi 283       8.942 124.366  40.058  1.00  0.00           C
ATOM   8225 5C31 POPEi 283       9.582 124.585  41.438  1.00  0.00           C
ATOM   8228 6C31 POPEi 283      11.002 124.015  41.588  1.00  0.00           C
ATOM   8232  NH3 POPEj 284      38.561  93.225  28.748  1.00  0.00           N
ATOM   8236  C12 POPEj 284      38.801  94.355  27.768  1.00  0.00           C
ATOM   8239  C11 POPEj 284      37.771  95.485  27.929  1.00  0.00           C
ATOM   8242  P   POPEj 284      39.201  97.635  28.348  1.00  0.00           P
ATOM   8243  O13 POPEj 284      39.041  99.025  27.849  1.00  0.00           O
ATOM   8244  O14 POPEj 284      40.552  97.056  28.418  1.00  0.00           O
ATOM   8245  O11 POPEj 284      38.521  97.596  29.769  1.00  0.00           O
ATOM   8246  O12 POPEj 284      38.271  96.735  27.458  1.00  0.00           O
ATOM   8247  C1  POPEj 284      39.311  97.775  30.949  1.00  0.00           C
ATOM   8250  C2  POPEj 284      38.721  96.887  32.059  1.00  0.00           C
ATOM   8252  O21 POPEj 284      39.502  97.095  33.249  1.00  0.00           O
ATOM   8253  C21 POPEj 284      39.041  96.675  34.449  1.00  0.00           C
ATOM   8254  O22 POPEj 284      39.781  96.436  35.378  1.00  0.00           O
ATOM   8255  C22 POPEj 284      37.511  96.646  34.569  1.00  0.00           C
ATOM   8258  C3  POPEj 284      38.752  95.415  31.558  1.00  0.00           C
ATOM   8261  O31 POPEj 284      39.001  94.446  32.598  1.00  0.00           O
ATOM   8262  C31 POPEj 284      37.962  93.736  32.989  1.00  0.00           C
ATOM   8263  O32 POPEj 284      36.821  93.885  32.589  1.00  0.00           O
ATOM   8264  C32 POPEj 284      38.441  92.686  33.979  1.00  0.00           C
ATOM   8267  C23 POPEj 284      37.002  95.975  35.868  1.00  0.00           C
ATOM   8270  C24 POPEj 284      36.911  96.946  37.058  1.00  0.00           C
ATOM   8273  C25 POPEj 284      35.471  97.416  37.358  1.00  0.00           C
ATOM   8276  C26 POPEj 284      34.831  96.715  38.569  1.00  0.00           C
ATOM   8279  C27 POPEj 284      33.321  96.986  38.668  1.00  0.00           C
ATOM   8282  C28 POPEj 284      32.731  96.617  40.038  1.00  0.00           C
ATOM   8285  C29 POPEj 284      33.201  97.546  41.129  1.00  0.00           C
ATOM   8287 0C21 POPEj 284      33.591  97.215  42.379  1.00  0.00           C
ATOM   8289 1C21 POPEj 284      33.622  95.815  42.948  1.00  0.00           C
ATOM   8292 2C21 POPEj 284      35.021  95.405  43.458  1.00  0.00           C
ATOM   8295 3C21 POPEj 284      35.401  96.057  44.799  1.00  0.00           C
ATOM   8298 4C21 POPEj 284      36.681  95.485  45.419  1.00  0.00           C
ATOM   8301 5C21 POPEj 284      36.591  93.987  45.758  1.00  0.00           C
ATOM   8304 6C21 POPEj 284      37.781  93.505  46.609  1.00  0.00           C
ATOM   8307 7C21 POPEj 284      37.471  93.426  48.109  1.00  0.00           C
ATOM   8310 8C21 POPEj 284      38.721  93.156  48.938  1.00  0.00           C
ATOM   8314  C33 POPEj 284      37.261  91.796  34.418  1.00  0.00           C
ATOM   8317  C34 POPEj 284      37.651  90.745  35.479  1.00  0.00           C
ATOM   8320  C35 POPEj 284      37.131  91.086  36.889  1.00  0.00           C
ATOM   8323  C36 POPEj 284      35.601  91.216  36.979  1.00  0.00           C
ATOM   8326  C37 POPEj 284      35.181  92.036  38.188  1.00  0.00           C
ATOM   8329  C38 POPEj 284      33.661  92.065  38.348  1.00  0.00           C
ATOM   8332  C39 POPEj 284      33.241  92.326  39.799  1.00  0.00           C
ATOM   8335 0C31 POPEj 284      31.721  92.406  39.979  1.00  0.00           C
ATOM   8338 1C31 POPEj 284      31.381  92.576  41.459  1.00  0.00           C
ATOM   8341 2C31 POPEj 284      29.891  92.765  41.739  1.00  0.00           C
ATOM   8344 3C31 POPEj 284      29.702  93.236  43.188  1.00  0.00           C
ATOM   8347 4C31 POPEj 284      28.271  93.056  43.708  1.00  0.00           C
ATOM   8350 5C31 POPEj 284      28.141  93.605  45.139  1.00  0.00           C
ATOM   8353 6C31 POPEj 284      26.811  93.266  45.799  1.00  0.00           C
ATOM   8357  NH3 POPEk 285     104.031  31.265  66.279  1.00  0.00           N
ATOM   8361  C12 POPEk 285     105.362  31.315  66.989  1.00  0.00           C
ATOM   8364  C11 POPEk 285     105.292  32.316  68.169  1.00  0.00           C
ATOM   8367  P   POPEk 285     107.801  33.095  68.529  1.00  0.00           P
ATOM   8368  O13 POPEk 285     107.482  34.505  68.199  1.00  0.00           O
ATOM   8369  O14 POPEk 285     108.902  32.846  69.489  1.00  0.00           O
ATOM   8370  O11 POPEk 285     108.122  32.416  67.148  1.00  0.00           O
ATOM   8371  O12 POPEk 285     106.481  32.335  68.949  1.00  0.00           O
ATOM   8372  C1  POPEk 285     108.981  31.296  67.028  1.00  0.00           C
ATOM   8375  C2  POPEk 285     110.362  31.775  66.508  1.00  0.00           C
ATOM   8377  O21 POPEk 285     110.881  30.905  65.489  1.00  0.00           O
ATOM   8378  C21 POPEk 285     110.131  30.815  64.398  1.00  0.00           C
ATOM   8379  O22 POPEk 285     109.631  29.775  63.979  1.00  0.00           O
ATOM   8380  C22 POPEk 285     110.041  32.145  63.639  1.00  0.00           C
ATOM   8383  C3  POPEk 285     111.372  31.946  67.678  1.00  0.00           C
ATOM   8386  O31 POPEk 285     112.712  32.215  67.208  1.00  0.00           O
ATOM   8387  C31 POPEk 285     113.551  31.196  67.269  1.00  0.00           C
ATOM   8388  O32 POPEk 285     113.322  30.075  67.678  1.00  0.00           O
ATOM   8389  C32 POPEk 285     114.911  31.666  66.748  1.00  0.00           C
ATOM   8392  C23 POPEk 285     110.231  31.905  62.129  1.00  0.00           C
ATOM   8395  C24 POPEk 285     110.441  33.185  61.308  1.00  0.00           C
ATOM   8398  C25 POPEk 285     110.991  32.835  59.918  1.00  0.00           C
ATOM   8401  C26 POPEk 285     111.641  34.006  59.159  1.00  0.00           C
ATOM   8404  C27 POPEk 285     112.541  33.465  58.028  1.00  0.00           C
ATOM   8407  C28 POPEk 285     113.142  34.556  57.129  1.00  0.00           C
ATOM   8410  C29 POPEk 285     114.022  33.916  56.069  1.00  0.00           C
ATOM   8412 0C21 POPEk 285     113.671  33.545  54.828  1.00  0.00           C
ATOM   8414 1C21 POPEk 285     112.322  33.706  54.179  1.00  0.00           C
ATOM   8417 2C21 POPEk 285     112.371  33.995  52.668  1.00  0.00           C
ATOM   8420 3C21 POPEk 285     112.871  32.815  51.828  1.00  0.00           C
ATOM   8423 4C21 POPEk 285     112.572  32.935  50.329  1.00  0.00           C
ATOM   8426 5C21 POPEk 285     113.421  33.995  49.608  1.00  0.00           C
ATOM   8429 6C21 POPEk 285     113.251  33.946  48.078  1.00  0.00           C
ATOM   8432 7C21 POPEk 285     114.162  34.946  47.339  1.00  0.00           C
ATOM   8435 8C21 POPEk 285     113.941  34.946  45.828  1.00  0.00           C
ATOM   8439  C33 POPEk 285     115.672  30.446  66.188  1.00  0.00           C
ATOM   8442  C34 POPEk 285     116.932  30.776  65.388  1.00  0.00           C
ATOM   8445  C35 POPEk 285     117.292  29.626  64.428  1.00  0.00           C
ATOM   8448  C36 POPEk 285     118.061  28.465  65.059  1.00  0.00           C
ATOM   8451  C37 POPEk 285     118.361  27.356  64.038  1.00  0.00           C
ATOM   8454  C38 POPEk 285     119.252  26.245  64.618  1.00  0.00           C
ATOM   8457  C39 POPEk 285     119.932  25.356  63.569  1.00  0.00           C
ATOM   8460 0C31 POPEk 285     118.972  24.495  62.748  1.00  0.00           C
ATOM   8463 1C31 POPEk 285     119.691  23.376  61.978  1.00  0.00           C
ATOM   8466 2C31 POPEk 285     118.921  22.916  60.739  1.00  0.00           C
ATOM   8469 3C31 POPEk 285     119.442  21.596  60.159  1.00  0.00           C
ATOM   8472 4C31 POPEk 285     118.931  21.276  58.748  1.00  0.00           C
ATOM   8475 5C31 POPEk 285     117.421  21.425  58.549  1.00  0.00           C
ATOM   8478 6C31 POPEk 285     116.981  21.146  57.108  1.00  0.00           C
ATOM   8482  NH3 POPEl 286      20.081  33.765  27.729  1.00  0.00           N
ATOM   8486  C12 POPEl 286      20.201  32.396  28.338  1.00  0.00           C
ATOM   8489  C11 POPEl 286      18.841  31.675  28.278  1.00  0.00           C
ATOM   8492  P   POPEl 286      18.101  29.485  29.549  1.00  0.00           P
ATOM   8493  O13 POPEl 286      16.791  29.206  28.928  1.00  0.00           O
ATOM   8494  O14 POPEl 286      18.881  28.315  29.979  1.00  0.00           O
ATOM   8495  O11 POPEl 286      17.891  30.486  30.749  1.00  0.00           O
ATOM   8496  O12 POPEl 286      19.021  30.286  28.538  1.00  0.00           O
ATOM   8497  C1  POPEl 286      17.811  29.995  32.089  1.00  0.00           C
ATOM   8500  C2  POPEl 286      16.361  29.945  32.668  1.00  0.00           C
ATOM   8502  O21 POPEl 286      16.381  29.265  33.928  1.00  0.00           O
ATOM   8503  C21 POPEl 286      16.591  27.965  33.938  1.00  0.00           C
ATOM   8504  O22 POPEl 286      16.801  27.245  32.968  1.00  0.00           O
ATOM   8505  C22 POPEl 286      16.671  27.486  35.389  1.00  0.00           C
ATOM   8508  C3  POPEl 286      15.271  29.385  31.698  1.00  0.00           C
ATOM   8511  O31 POPEl 286      14.071  28.975  32.389  1.00  0.00           O
ATOM   8512  C31 POPEl 286      13.301  29.975  32.808  1.00  0.00           C
ATOM   8513  O32 POPEl 286      13.541  31.155  32.648  1.00  0.00           O
ATOM   8514  C32 POPEl 286      12.041  29.405  33.479  1.00  0.00           C
ATOM   8517  C23 POPEl 286      16.191  26.025  35.538  1.00  0.00           C
ATOM   8520  C24 POPEl 286      15.601  25.725  36.928  1.00  0.00           C
ATOM   8523  C25 POPEl 286      16.671  25.526  38.008  1.00  0.00           C
ATOM   8526  C26 POPEl 286      16.141  24.896  39.299  1.00  0.00           C
ATOM   8529  C27 POPEl 286      15.261  25.825  40.148  1.00  0.00           C
ATOM   8532  C28 POPEl 286      14.671  25.095  41.378  1.00  0.00           C
ATOM   8535  C29 POPEl 286      14.821  25.876  42.668  1.00  0.00           C
ATOM   8537 0C21 POPEl 286      13.911  26.036  43.638  1.00  0.00           C
ATOM   8539 1C21 POPEl 286      12.531  25.435  43.699  1.00  0.00           C
ATOM   8542 2C21 POPEl 286      12.231  24.805  45.069  1.00  0.00           C
ATOM   8545 3C21 POPEl 286      12.081  25.815  46.218  1.00  0.00           C
ATOM   8548 4C21 POPEl 286      12.801  25.365  47.499  1.00  0.00           C
ATOM   8551 5C21 POPEl 286      12.421  26.175  48.738  1.00  0.00           C
ATOM   8554 6C21 POPEl 286      12.791  27.665  48.668  1.00  0.00           C
ATOM   8557 7C21 POPEl 286      12.251  28.425  49.888  1.00  0.00           C
ATOM   8560 8C21 POPEl 286      12.581  29.925  49.888  1.00  0.00           C
ATOM   8564  C33 POPEl 286      11.331  30.395  34.438  1.00  0.00           C
ATOM   8567  C34 POPEl 286      11.631  30.146  35.929  1.00  0.00           C
ATOM   8570  C35 POPEl 286      13.061  30.476  36.368  1.00  0.00           C
ATOM   8573  C36 POPEl 286      13.261  30.425  37.898  1.00  0.00           C
ATOM   8576  C37 POPEl 286      13.161  29.015  38.479  1.00  0.00           C
ATOM   8579  C38 POPEl 286      13.371  28.936  39.999  1.00  0.00           C
ATOM   8582  C39 POPEl 286      12.371  29.765  40.808  1.00  0.00           C
ATOM   8585 0C31 POPEl 286      12.171  29.206  42.218  1.00  0.00           C
ATOM   8588 1C31 POPEl 286      11.131  29.986  43.028  1.00  0.00           C
ATOM   8591 2C31 POPEl 286      10.721  29.265  44.309  1.00  0.00           C
ATOM   8594 3C31 POPEl 286       9.601  30.005  45.049  1.00  0.00           C
ATOM   8597 4C31 POPEl 286       9.111  29.245  46.288  1.00  0.00           C
ATOM   8600 5C31 POPEl 286       7.891  29.896  46.938  1.00  0.00           C
ATOM   8603 6C31 POPEl 286       7.451  29.185  48.218  1.00  0.00           C
ATOM   8607  NH3 POPEm 287      39.721  52.475  70.318  1.00  0.00           N
ATOM   8611  C12 POPEm 287      38.701  51.405  70.618  1.00  0.00           C
ATOM   8614  C11 POPEm 287      37.712  51.935  71.659  1.00  0.00           C
ATOM   8617  P   POPEm 287      35.691  53.196  70.568  1.00  0.00           P
ATOM   8618  O13 POPEm 287      34.681  52.736  71.538  1.00  0.00           O
ATOM   8619  O14 POPEm 287      35.431  54.455  69.828  1.00  0.00           O
ATOM   8620  O11 POPEm 287      35.841  52.075  69.458  1.00  0.00           O
ATOM   8621  O12 POPEm 287      37.142  53.167  71.199  1.00  0.00           O
ATOM   8622  C1  POPEm 287      34.721  51.986  68.569  1.00  0.00           C
ATOM   8625  C2  POPEm 287      35.081  51.235  67.279  1.00  0.00           C
ATOM   8627  O21 POPEm 287      33.842  50.856  66.648  1.00  0.00           O
ATOM   8628  C21 POPEm 287      33.651  51.326  65.428  1.00  0.00           C
ATOM   8629  O22 POPEm 287      34.451  51.995  64.799  1.00  0.00           O
ATOM   8630  C22 POPEm 287      32.281  50.895  64.889  1.00  0.00           C
ATOM   8633  C3  POPEm 287      35.901  49.975  67.648  1.00  0.00           C
ATOM   8636  O31 POPEm 287      37.321  50.225  67.508  1.00  0.00           O
ATOM   8637  C31 POPEm 287      37.881  50.315  66.288  1.00  0.00           C
ATOM   8638  O32 POPEm 287      38.791  51.085  66.019  1.00  0.00           O
ATOM   8639  C32 POPEm 287      37.281  49.335  65.288  1.00  0.00           C
ATOM   8642  C23 POPEm 287      32.331  49.626  64.008  1.00  0.00           C
ATOM   8645  C24 POPEm 287      33.061  49.806  62.659  1.00  0.00           C
ATOM   8648  C25 POPEm 287      32.141  49.915  61.438  1.00  0.00           C
ATOM   8651  C26 POPEm 287      32.561  51.025  60.468  1.00  0.00           C
ATOM   8654  C27 POPEm 287      31.521  51.265  59.359  1.00  0.00           C
ATOM   8657  C28 POPEm 287      31.961  52.355  58.358  1.00  0.00           C
ATOM   8660  C29 POPEm 287      30.831  52.795  57.458  1.00  0.00           C
ATOM   8662 0C21 POPEm 287      30.581  54.065  57.089  1.00  0.00           C
ATOM   8664 1C21 POPEm 287      31.401  55.265  57.468  1.00  0.00           C
ATOM   8667 2C21 POPEm 287      31.141  56.526  56.599  1.00  0.00           C
ATOM   8670 3C21 POPEm 287      29.691  57.036  56.589  1.00  0.00           C
ATOM   8673 4C21 POPEm 287      29.061  57.257  57.968  1.00  0.00           C
ATOM   8676 5C21 POPEm 287      29.721  58.376  58.778  1.00  0.00           C
ATOM   8679 6C21 POPEm 287      29.011  58.636  60.118  1.00  0.00           C
ATOM   8682 7C21 POPEm 287      29.541  59.896  60.809  1.00  0.00           C
ATOM   8685 8C21 POPEm 287      28.941  60.136  62.188  1.00  0.00           C
ATOM   8689  C33 POPEm 287      38.371  48.765  64.348  1.00  0.00           C
ATOM   8692  C34 POPEm 287      37.781  47.706  63.409  1.00  0.00           C
ATOM   8695  C35 POPEm 287      36.721  48.297  62.468  1.00  0.00           C
ATOM   8698  C36 POPEm 287      36.751  47.736  61.049  1.00  0.00           C
ATOM   8701  C37 POPEm 287      36.261  48.765  60.019  1.00  0.00           C
ATOM   8704  C38 POPEm 287      36.322  48.265  58.569  1.00  0.00           C
ATOM   8707  C39 POPEm 287      37.751  48.085  58.018  1.00  0.00           C
ATOM   8710 0C31 POPEm 287      37.751  47.246  56.739  1.00  0.00           C
ATOM   8713 1C31 POPEm 287      39.151  47.005  56.148  1.00  0.00           C
ATOM   8716 2C31 POPEm 287      39.111  45.895  55.089  1.00  0.00           C
ATOM   8719 3C31 POPEm 287      40.392  45.806  54.239  1.00  0.00           C
ATOM   8722 4C31 POPEm 287      40.181  46.335  52.808  1.00  0.00           C
ATOM   8725 5C31 POPEm 287      41.441  46.955  52.208  1.00  0.00           C
ATOM   8728 6C31 POPEm 287      41.281  47.355  50.749  1.00  0.00           C
ATOM   8732  NH3 POPEn 288      56.572  51.466  26.948  1.00  0.00           N
ATOM   8736  C12 POPEn 288      55.341  52.196  26.508  1.00  0.00           C
ATOM   8739  C11 POPEn 288      54.101  51.675  27.239  1.00  0.00           C
ATOM   8742  P   POPEn 288      52.471  53.655  27.549  1.00  0.00           P
ATOM   8743  O13 POPEn 288      53.021  54.406  26.389  1.00  0.00           O
ATOM   8744  O14 POPEn 288      51.211  52.896  27.358  1.00  0.00           O
ATOM   8745  O11 POPEn 288      52.351  54.655  28.769  1.00  0.00           O
ATOM   8746  O12 POPEn 288      53.601  52.716  28.078  1.00  0.00           O
ATOM   8747  C1  POPEn 288      52.101  54.096  30.069  1.00  0.00           C
ATOM   8750  C2  POPEn 288      51.611  55.175  31.079  1.00  0.00           C
ATOM   8752  O21 POPEn 288      52.251  54.985  32.358  1.00  0.00           O
ATOM   8753  C21 POPEn 288      53.531  55.346  32.378  1.00  0.00           C
ATOM   8754  O22 POPEn 288      54.471  54.585  32.458  1.00  0.00           O
ATOM   8755  C22 POPEn 288      53.682  56.865  32.378  1.00  0.00           C
ATOM   8758  C3  POPEn 288      50.061  55.166  31.219  1.00  0.00           C
ATOM   8761  O31 POPEn 288      49.541  55.926  32.339  1.00  0.00           O
ATOM   8762  C31 POPEn 288      49.641  57.246  32.249  1.00  0.00           C
ATOM   8763  O32 POPEn 288      50.112  57.865  31.308  1.00  0.00           O
ATOM   8764  C32 POPEn 288      49.072  57.865  33.519  1.00  0.00           C
ATOM   8767  C23 POPEn 288      54.631  57.335  33.499  1.00  0.00           C
ATOM   8770  C24 POPEn 288      54.101  56.965  34.898  1.00  0.00           C
ATOM   8773  C25 POPEn 288      54.481  57.966  35.988  1.00  0.00           C
ATOM   8776  C26 POPEn 288      55.972  57.995  36.348  1.00  0.00           C
ATOM   8779  C27 POPEn 288      56.232  58.896  37.578  1.00  0.00           C
ATOM   8782  C28 POPEn 288      57.682  58.865  38.098  1.00  0.00           C
ATOM   8785  C29 POPEn 288      58.061  57.576  38.788  1.00  0.00           C
ATOM   8787 0C21 POPEn 288      57.601  57.145  39.979  1.00  0.00           C
ATOM   8789 1C21 POPEn 288      56.601  57.876  40.849  1.00  0.00           C
ATOM   8792 2C21 POPEn 288      55.241  57.165  40.958  1.00  0.00           C
ATOM   8795 3C21 POPEn 288      55.231  55.996  41.958  1.00  0.00           C
ATOM   8798 4C21 POPEn 288      53.811  55.486  42.239  1.00  0.00           C
ATOM   8801 5C21 POPEn 288      53.721  54.595  43.489  1.00  0.00           C
ATOM   8804 6C21 POPEn 288      53.771  55.396  44.799  1.00  0.00           C
ATOM   8807 7C21 POPEn 288      53.862  54.495  46.028  1.00  0.00           C
ATOM   8810 8C21 POPEn 288      53.941  55.276  47.348  1.00  0.00           C
ATOM   8814  C33 POPEn 288      49.611  57.236  34.828  1.00  0.00           C
ATOM   8817  C34 POPEn 288      49.142  57.986  36.078  1.00  0.00           C
ATOM   8820  C35 POPEn 288      47.651  57.795  36.389  1.00  0.00           C
ATOM   8823  C36 POPEn 288      47.191  58.566  37.629  1.00  0.00           C
ATOM   8826  C37 POPEn 288      45.661  58.626  37.748  1.00  0.00           C
ATOM   8829  C38 POPEn 288      45.151  59.486  38.909  1.00  0.00           C
ATOM   8832  C39 POPEn 288      45.661  59.026  40.279  1.00  0.00           C
ATOM   8835 0C31 POPEn 288      45.002  59.785  41.428  1.00  0.00           C
ATOM   8838 1C31 POPEn 288      45.591  59.396  42.788  1.00  0.00           C
ATOM   8841 2C31 POPEn 288      44.802  59.985  43.959  1.00  0.00           C
ATOM   8844 3C31 POPEn 288      45.182  59.346  45.308  1.00  0.00           C
ATOM   8847 4C31 POPEn 288      44.051  59.476  46.339  1.00  0.00           C
ATOM   8850 5C31 POPEn 288      44.301  58.636  47.589  1.00  0.00           C
ATOM   8853 6C31 POPEn 288      43.111  58.636  48.549  1.00  0.00           C
ATOM   8857  NH3 POPEo 289      26.771  88.356  28.898  1.00  0.00           N
ATOM   8861  C12 POPEo 289      25.871  87.316  29.508  1.00  0.00           C
ATOM   8864  C11 POPEo 289      25.622  86.145  28.538  1.00  0.00           C
ATOM   8867  P   POPEo 289      24.711  83.666  28.649  1.00  0.00           P
ATOM   8868  O13 POPEo 289      24.361  83.876  27.228  1.00  0.00           O
ATOM   8869  O14 POPEo 289      25.631  82.546  28.928  1.00  0.00           O
ATOM   8870  O11 POPEo 289      23.391  83.465  29.538  1.00  0.00           O
ATOM   8871  O12 POPEo 289      25.351  84.966  29.278  1.00  0.00           O
ATOM   8872  C1  POPEo 289      23.561  83.376  30.968  1.00  0.00           C
ATOM   8875  C2  POPEo 289      22.221  83.365  31.778  1.00  0.00           C
ATOM   8877  O21 POPEo 289      22.441  83.926  33.078  1.00  0.00           O
ATOM   8878  C21 POPEo 289      23.161  83.225  33.938  1.00  0.00           C
ATOM   8879  O22 POPEo 289      23.712  82.167  33.738  1.00  0.00           O
ATOM   8880  C22 POPEo 289      23.231  83.975  35.269  1.00  0.00           C
ATOM   8883  C3  POPEo 289      21.471  81.986  31.848  1.00  0.00           C
ATOM   8886  O31 POPEo 289      20.521  81.925  32.948  1.00  0.00           O
ATOM   8887  C31 POPEo 289      19.241  81.955  32.668  1.00  0.00           C
ATOM   8888  O32 POPEo 289      18.731  81.995  31.568  1.00  0.00           O
ATOM   8889  C32 POPEo 289      18.421  81.876  33.958  1.00  0.00           C
ATOM   8892  C23 POPEo 289      24.621  83.806  35.918  1.00  0.00           C
ATOM   8895  C24 POPEo 289      24.841  84.696  37.148  1.00  0.00           C
ATOM   8898  C25 POPEo 289      24.341  84.095  38.458  1.00  0.00           C
ATOM   8901  C26 POPEo 289      24.632  85.005  39.668  1.00  0.00           C
ATOM   8904  C27 POPEo 289      24.681  84.225  40.989  1.00  0.00           C
ATOM   8907  C28 POPEo 289      24.931  85.106  42.239  1.00  0.00           C
ATOM   8910  C29 POPEo 289      23.681  85.786  42.738  1.00  0.00           C
ATOM   8912 0C21 POPEo 289      23.251  85.835  44.018  1.00  0.00           C
ATOM   8914 1C21 POPEo 289      23.971  85.256  45.218  1.00  0.00           C
ATOM   8917 2C21 POPEo 289      23.531  83.815  45.578  1.00  0.00           C
ATOM   8920 3C21 POPEo 289      22.051  83.716  45.989  1.00  0.00           C
ATOM   8923 4C21 POPEo 289      21.611  82.316  46.448  1.00  0.00           C
ATOM   8926 5C21 POPEo 289      22.141  81.946  47.838  1.00  0.00           C
ATOM   8929 6C21 POPEo 289      21.351  80.796  48.508  1.00  0.00           C
ATOM   8932 7C21 POPEo 289      21.891  80.415  49.888  1.00  0.00           C
ATOM   8935 8C21 POPEo 289      21.061  79.346  50.598  1.00  0.00           C
ATOM   8939  C33 POPEo 289      17.191  80.956  33.748  1.00  0.00           C
ATOM   8942  C34 POPEo 289      16.421  80.666  35.028  1.00  0.00           C
ATOM   8945  C35 POPEo 289      15.431  81.785  35.359  1.00  0.00           C
ATOM   8948  C36 POPEo 289      14.441  81.416  36.468  1.00  0.00           C
ATOM   8951  C37 POPEo 289      13.401  82.515  36.668  1.00  0.00           C
ATOM   8954  C38 POPEo 289      12.161  82.076  37.448  1.00  0.00           C
ATOM   8957  C39 POPEo 289      12.331  81.946  38.958  1.00  0.00           C
ATOM   8960 0C31 POPEo 289      10.951  81.675  39.578  1.00  0.00           C
ATOM   8963 1C31 POPEo 289      10.971  81.175  41.019  1.00  0.00           C
ATOM   8966 2C31 POPEo 289       9.591  80.646  41.418  1.00  0.00           C
ATOM   8969 3C31 POPEo 289       9.521  80.005  42.808  1.00  0.00           C
ATOM   8972 4C31 POPEo 289       9.601  81.035  43.948  1.00  0.00           C
ATOM   8975 5C31 POPEo 289      10.951  81.057  44.659  1.00  0.00           C
ATOM   8978 6C31 POPEo 289      10.961  82.016  45.849  1.00  0.00           C
ATOM   8982  NH3 POPEp 290      64.161  26.866  28.509  1.00  0.00           N
ATOM   8986  C12 POPEp 290      65.551  27.405  28.708  1.00  0.00           C
ATOM   8989  C11 POPEp 290      66.351  26.515  29.678  1.00  0.00           C
ATOM   8992  P   POPEp 290      68.581  27.226  30.889  1.00  0.00           P
ATOM   8993  O13 POPEp 290      68.712  28.686  30.898  1.00  0.00           O
ATOM   8994  O14 POPEp 290      68.021  26.555  32.078  1.00  0.00           O
ATOM   8995  O11 POPEp 290      69.962  26.526  30.499  1.00  0.00           O
ATOM   8996  O12 POPEp 290      67.752  26.806  29.598  1.00  0.00           O
ATOM   8997  C1  POPEp 290      71.042  26.496  31.428  1.00  0.00           C
ATOM   9000  C2  POPEp 290      71.182  25.116  32.109  1.00  0.00           C
ATOM   9002  O21 POPEp 290      72.362  25.186  32.938  1.00  0.00           O
ATOM   9003  C21 POPEp 290      72.322  25.495  34.229  1.00  0.00           C
ATOM   9004  O22 POPEp 290      73.311  25.735  34.898  1.00  0.00           O
ATOM   9005  C22 POPEp 290      70.932  25.476  34.839  1.00  0.00           C
ATOM   9008  C3  POPEp 290      71.351  23.955  31.079  1.00  0.00           C
ATOM   9011  O31 POPEp 290      72.271  22.956  31.558  1.00  0.00           O
ATOM   9012  C31 POPEp 290      71.832  22.215  32.569  1.00  0.00           C
ATOM   9013  O32 POPEp 290      70.671  22.156  32.948  1.00  0.00           O
ATOM   9014  C32 POPEp 290      73.021  21.515  33.208  1.00  0.00           C
ATOM   9017  C23 POPEp 290      70.981  25.486  36.379  1.00  0.00           C
ATOM   9020  C24 POPEp 290      71.451  24.155  36.988  1.00  0.00           C
ATOM   9023  C25 POPEp 290      70.531  22.986  36.618  1.00  0.00           C
ATOM   9026  C26 POPEp 290      70.471  21.876  37.678  1.00  0.00           C
ATOM   9029  C27 POPEp 290      69.072  21.776  38.308  1.00  0.00           C
ATOM   9032  C28 POPEp 290      68.932  20.635  39.319  1.00  0.00           C
ATOM   9035  C29 POPEp 290      67.482  20.476  39.708  1.00  0.00           C
ATOM   9037 0C21 POPEp 290      67.001  20.376  40.958  1.00  0.00           C
ATOM   9039 1C21 POPEp 290      67.831  20.325  42.218  1.00  0.00           C
ATOM   9042 2C21 POPEp 290      67.021  19.796  43.409  1.00  0.00           C
ATOM   9045 3C21 POPEp 290      66.661  18.305  43.308  1.00  0.00           C
ATOM   9048 4C21 POPEp 290      65.921  17.786  44.549  1.00  0.00           C
ATOM   9051 5C21 POPEp 290      64.531  18.405  44.729  1.00  0.00           C
ATOM   9054 6C21 POPEp 290      63.851  17.916  45.998  1.00  0.00           C
ATOM   9057 7C21 POPEp 290      62.561  18.686  46.299  1.00  0.00           C
ATOM   9060 8C21 POPEp 290      61.892  18.186  47.569  1.00  0.00           C
ATOM   9064  C33 POPEp 290      72.661  20.365  34.179  1.00  0.00           C
ATOM   9067  C34 POPEp 290      73.941  19.735  34.769  1.00  0.00           C
ATOM   9070  C35 POPEp 290      74.351  20.335  36.118  1.00  0.00           C
ATOM   9073  C36 POPEp 290      73.601  19.696  37.288  1.00  0.00           C
ATOM   9076  C37 POPEp 290      74.012  20.305  38.628  1.00  0.00           C
ATOM   9079  C38 POPEp 290      73.121  19.886  39.808  1.00  0.00           C
ATOM   9082  C39 POPEp 290      73.091  18.385  40.128  1.00  0.00           C
ATOM   9085 0C31 POPEp 290      74.161  17.936  41.138  1.00  0.00           C
ATOM   9088 1C31 POPEp 290      75.502  17.546  40.508  1.00  0.00           C
ATOM   9091 2C31 POPEp 290      76.541  17.165  41.579  1.00  0.00           C
ATOM   9094 3C31 POPEp 290      77.701  16.335  41.028  1.00  0.00           C
ATOM   9097 4C31 POPEp 290      78.732  15.995  42.118  1.00  0.00           C
ATOM   9100 5C31 POPEp 290      79.661  14.826  41.728  1.00  0.00           C
ATOM   9103 6C31 POPEp 290      80.572  14.375  42.868  1.00  0.00           C
ATOM   9107  NH3 POPEq 291      91.881   3.445  28.618  1.00  0.00           N
ATOM   9111  C12 POPEq 291      90.561   3.755  29.268  1.00  0.00           C
ATOM   9114  C11 POPEq 291      89.541   4.166  28.218  1.00  0.00           C
ATOM   9117  P   POPEq 291      89.121   6.675  27.708  1.00  0.00           P
ATOM   9118  O13 POPEq 291      89.871   7.795  27.078  1.00  0.00           O
ATOM   9119  O14 POPEq 291      87.722   6.445  27.309  1.00  0.00           O
ATOM   9120  O11 POPEq 291      89.261   6.925  29.268  1.00  0.00           O
ATOM   9121  O12 POPEq 291      89.971   5.356  27.538  1.00  0.00           O
ATOM   9122  C1  POPEq 291      90.572   7.296  29.759  1.00  0.00           C
ATOM   9125  C2  POPEq 291      90.521   7.715  31.248  1.00  0.00           C
ATOM   9127  O21 POPEq 291      91.851   7.805  31.799  1.00  0.00           O
ATOM   9128  C21 POPEq 291      92.491   6.755  32.278  1.00  0.00           C
ATOM   9129  O22 POPEq 291      92.241   5.575  32.049  1.00  0.00           O
ATOM   9130  C22 POPEq 291      93.671   7.265  33.098  1.00  0.00           C
ATOM   9133  C3  POPEq 291      89.512   6.905  32.109  1.00  0.00           C
ATOM   9136  O31 POPEq 291      89.451   7.526  33.409  1.00  0.00           O
ATOM   9137  C31 POPEq 291      88.941   6.805  34.379  1.00  0.00           C
ATOM   9138  O32 POPEq 291      88.511   5.676  34.288  1.00  0.00           O
ATOM   9139  C32 POPEq 291      89.012   7.616  35.668  1.00  0.00           C
ATOM   9142  C23 POPEq 291      94.051   6.355  34.288  1.00  0.00           C
ATOM   9145  C24 POPEq 291      95.191   6.975  35.098  1.00  0.00           C
ATOM   9148  C25 POPEq 291      95.672   6.106  36.278  1.00  0.00           C
ATOM   9151  C26 POPEq 291      94.831   6.236  37.549  1.00  0.00           C
ATOM   9154  C27 POPEq 291      95.362   5.346  38.679  1.00  0.00           C
ATOM   9157  C28 POPEq 291      94.722   5.626  40.058  1.00  0.00           C
ATOM   9160  C29 POPEq 291      95.072   4.515  41.019  1.00  0.00           C
ATOM   9162 0C21 POPEq 291      95.611   4.566  42.248  1.00  0.00           C
ATOM   9164 1C21 POPEq 291      96.042   5.765  43.059  1.00  0.00           C
ATOM   9167 2C21 POPEq 291      95.471   5.856  44.499  1.00  0.00           C
ATOM   9170 3C21 POPEq 291      95.342   4.526  45.279  1.00  0.00           C
ATOM   9173 4C21 POPEq 291      95.812   4.616  46.739  1.00  0.00           C
ATOM   9176 5C21 POPEq 291      95.111   3.615  47.688  1.00  0.00           C
ATOM   9179 6C21 POPEq 291      95.122   2.146  47.229  1.00  0.00           C
ATOM   9182 7C21 POPEq 291      94.512   1.205  48.269  1.00  0.00           C
ATOM   9185 8C21 POPEq 291      94.862  -0.275  48.048  1.00  0.00           C
ATOM   9189  C33 POPEq 291      89.322   6.715  36.879  1.00  0.00           C
ATOM   9192  C34 POPEq 291      89.211   7.475  38.208  1.00  0.00           C
ATOM   9195  C35 POPEq 291      89.232   6.535  39.409  1.00  0.00           C
ATOM   9198  C36 POPEq 291      87.891   5.795  39.578  1.00  0.00           C
ATOM   9201  C37 POPEq 291      87.811   4.995  40.889  1.00  0.00           C
ATOM   9204  C38 POPEq 291      86.501   4.215  40.998  1.00  0.00           C
ATOM   9207  C39 POPEq 291      86.372   3.376  42.288  1.00  0.00           C
ATOM   9210 0C31 POPEq 291      87.441   2.275  42.368  1.00  0.00           C
ATOM   9213 1C31 POPEq 291      87.301   1.345  43.578  1.00  0.00           C
ATOM   9216 2C31 POPEq 291      88.542   0.446  43.699  1.00  0.00           C
ATOM   9219 3C31 POPEq 291      88.481  -0.605  44.809  1.00  0.00           C
ATOM   9222 4C31 POPEq 291      89.801  -1.405  44.868  1.00  0.00           C
ATOM   9225 5C31 POPEq 291      89.901  -2.448  45.989  1.00  0.00           C
ATOM   9228 6C31 POPEq 291      91.341  -2.897  46.249  1.00  0.00           C
ATOM   9232  NH3 POPEr 292      81.531  76.926  24.378  1.00  0.00           N
ATOM   9236  C12 POPEr 292      80.991  75.556  24.648  1.00  0.00           C
ATOM   9239  C11 POPEr 292      79.451  75.536  24.618  1.00  0.00           C
ATOM   9242  P   POPEr 292      78.831  73.426  26.038  1.00  0.00           P
ATOM   9243  O13 POPEr 292      78.491  74.376  27.118  1.00  0.00           O
ATOM   9244  O14 POPEr 292      77.951  72.236  25.898  1.00  0.00           O
ATOM   9245  O11 POPEr 292      80.331  72.955  26.248  1.00  0.00           O
ATOM   9246  O12 POPEr 292      78.932  74.205  24.669  1.00  0.00           O
ATOM   9247  C1  POPEr 292      81.171  73.436  27.318  1.00  0.00           C
ATOM   9250  C2  POPEr 292      81.522  72.316  28.328  1.00  0.00           C
ATOM   9252  O21 POPEr 292      80.822  72.405  29.578  1.00  0.00           O
ATOM   9253  C21 POPEr 292      80.911  73.486  30.338  1.00  0.00           C
ATOM   9254  O22 POPEr 292      81.271  74.595  30.028  1.00  0.00           O
ATOM   9255  C22 POPEr 292      80.561  73.075  31.758  1.00  0.00           C
ATOM   9258  C3  POPEr 292      83.042  72.085  28.559  1.00  0.00           C
ATOM   9261  O31 POPEr 292      83.651  73.065  29.418  1.00  0.00           O
ATOM   9262  C31 POPEr 292      84.512  73.896  28.839  1.00  0.00           C
ATOM   9263  O32 POPEr 292      84.752  73.975  27.648  1.00  0.00           O
ATOM   9264  C32 POPEr 292      85.281  74.645  29.928  1.00  0.00           C
ATOM   9267  C23 POPEr 292      81.072  74.085  32.799  1.00  0.00           C
ATOM   9270  C24 POPEr 292      81.042  73.486  34.198  1.00  0.00           C
ATOM   9273  C25 POPEr 292      81.481  74.455  35.299  1.00  0.00           C
ATOM   9276  C26 POPEr 292      81.781  73.706  36.598  1.00  0.00           C
ATOM   9279  C27 POPEr 292      82.021  74.626  37.799  1.00  0.00           C
ATOM   9282  C28 POPEr 292      82.252  73.806  39.078  1.00  0.00           C
ATOM   9285  C29 POPEr 292      82.261  74.666  40.308  1.00  0.00           C
ATOM   9287 0C21 POPEr 292      81.962  74.246  41.549  1.00  0.00           C
ATOM   9289 1C21 POPEr 292      81.621  72.835  41.958  1.00  0.00           C
ATOM   9292 2C21 POPEr 292      82.411  72.346  43.188  1.00  0.00           C
ATOM   9295 3C21 POPEr 292      83.902  72.026  42.929  1.00  0.00           C
ATOM   9298 4C21 POPEr 292      84.582  71.506  44.198  1.00  0.00           C
ATOM   9301 5C21 POPEr 292      86.112  71.355  44.118  1.00  0.00           C
ATOM   9304 6C21 POPEr 292      86.691  71.035  45.499  1.00  0.00           C
ATOM   9307 7C21 POPEr 292      88.212  70.856  45.548  1.00  0.00           C
ATOM   9310 8C21 POPEr 292      88.732  70.656  46.979  1.00  0.00           C
ATOM   9314  C33 POPEr 292      86.802  74.755  29.608  1.00  0.00           C
ATOM   9317  C34 POPEr 292      87.622  75.076  30.868  1.00  0.00           C
ATOM   9320  C35 POPEr 292      89.121  75.276  30.598  1.00  0.00           C
ATOM   9323  C36 POPEr 292      89.971  75.446  31.878  1.00  0.00           C
ATOM   9326  C37 POPEr 292      89.361  76.405  32.909  1.00  0.00           C
ATOM   9329  C38 POPEr 292      90.262  76.675  34.128  1.00  0.00           C
ATOM   9332  C39 POPEr 292      89.531  77.355  35.308  1.00  0.00           C
ATOM   9335 0C31 POPEr 292      88.732  78.596  34.898  1.00  0.00           C
ATOM   9338 1C31 POPEr 292      88.002  79.326  36.038  1.00  0.00           C
ATOM   9341 2C31 POPEr 292      87.001  80.356  35.468  1.00  0.00           C
ATOM   9344 3C31 POPEr 292      86.031  81.016  36.468  1.00  0.00           C
ATOM   9347 4C31 POPEr 292      86.581  81.265  37.889  1.00  0.00           C
ATOM   9350 5C31 POPEr 292      85.601  82.085  38.749  1.00  0.00           C
ATOM   9353 6C31 POPEr 292      86.232  82.565  40.058  1.00  0.00           C
ATOM   9357  NH3 POPEs 293      78.981   8.445  67.648  1.00  0.00           N
ATOM   9361  C12 POPEs 293      79.831   7.235  67.368  1.00  0.00           C
ATOM   9364  C11 POPEs 293      80.851   6.946  68.499  1.00  0.00           C
ATOM   9367  P   POPEs 293      82.932   5.335  68.598  1.00  0.00           P
ATOM   9368  O13 POPEs 293      84.271   5.285  67.968  1.00  0.00           O
ATOM   9369  O14 POPEs 293      82.891   5.495  70.069  1.00  0.00           O
ATOM   9370  O11 POPEs 293      82.121   4.035  68.218  1.00  0.00           O
ATOM   9371  O12 POPEs 293      82.072   6.485  67.928  1.00  0.00           O
ATOM   9372  C1  POPEs 293      82.772   2.865  67.699  1.00  0.00           C
ATOM   9375  C2  POPEs 293      82.191   2.465  66.328  1.00  0.00           C
ATOM   9377  O21 POPEs 293      83.182   1.686  65.638  1.00  0.00           O
ATOM   9378  C21 POPEs 293      83.182   0.395  65.949  1.00  0.00           C
ATOM   9379  O22 POPEs 293      82.322  -0.165  66.608  1.00  0.00           O
ATOM   9380  C22 POPEs 293      84.491  -0.225  65.428  1.00  0.00           C
ATOM   9383  C3  POPEs 293      81.831   3.715  65.479  1.00  0.00           C
ATOM   9386  O31 POPEs 293      81.612   3.356  64.089  1.00  0.00           O
ATOM   9387  C31 POPEs 293      82.661   3.575  63.298  1.00  0.00           C
ATOM   9388  O32 POPEs 293      83.721   4.055  63.639  1.00  0.00           O
ATOM   9389  C32 POPEs 293      82.342   3.146  61.879  1.00  0.00           C
ATOM   9392  C23 POPEs 293      84.331  -1.465  64.528  1.00  0.00           C
ATOM   9395  C24 POPEs 293      85.622  -2.308  64.468  1.00  0.00           C
ATOM   9398  C25 POPEs 293      86.771  -1.718  63.639  1.00  0.00           C
ATOM   9401  C26 POPEs 293      86.741  -2.158  62.159  1.00  0.00           C
ATOM   9404  C27 POPEs 293      87.932  -1.638  61.339  1.00  0.00           C
ATOM   9407  C28 POPEs 293      88.212  -2.398  60.019  1.00  0.00           C
ATOM   9410  C29 POPEs 293      87.082  -2.327  59.039  1.00  0.00           C
ATOM   9412 0C21 POPEs 293      87.161  -2.348  57.688  1.00  0.00           C
ATOM   9414 1C21 POPEs 293      88.371  -2.488  56.809  1.00  0.00           C
ATOM   9417 2C21 POPEs 293      88.021  -3.268  55.518  1.00  0.00           C
ATOM   9420 3C21 POPEs 293      89.121  -3.218  54.449  1.00  0.00           C
ATOM   9423 4C21 POPEs 293      88.791  -4.008  53.168  1.00  0.00           C
ATOM   9426 5C21 POPEs 293      87.622  -3.417  52.368  1.00  0.00           C
ATOM   9429 6C21 POPEs 293      87.441  -4.068  50.989  1.00  0.00           C
ATOM   9432 7C21 POPEs 293      86.341  -3.378  50.188  1.00  0.00           C
ATOM   9435 8C21 POPEs 293      85.902  -4.108  48.928  1.00  0.00           C
ATOM   9439  C33 POPEs 293      83.511   3.525  60.938  1.00  0.00           C
ATOM   9442  C34 POPEs 293      83.221   3.205  59.478  1.00  0.00           C
ATOM   9445  C35 POPEs 293      84.451   3.436  58.598  1.00  0.00           C
ATOM   9448  C36 POPEs 293      85.321   2.186  58.389  1.00  0.00           C
ATOM   9451  C37 POPEs 293      86.802   2.545  58.208  1.00  0.00           C
ATOM   9454  C38 POPEs 293      87.622   1.426  57.549  1.00  0.00           C
ATOM   9457  C39 POPEs 293      87.921   1.686  56.069  1.00  0.00           C
ATOM   9460 0C31 POPEs 293      86.662   1.775  55.198  1.00  0.00           C
ATOM   9463 1C31 POPEs 293      86.981   1.725  53.699  1.00  0.00           C
ATOM   9466 2C31 POPEs 293      85.741   1.485  52.829  1.00  0.00           C
ATOM   9469 3C31 POPEs 293      86.051   1.525  51.328  1.00  0.00           C
ATOM   9472 4C31 POPEs 293      86.942   0.355  50.878  1.00  0.00           C
ATOM   9475 5C31 POPEs 293      87.622   0.605  49.528  1.00  0.00           C
ATOM   9478 6C31 POPEs 293      88.752  -0.375  49.239  1.00  0.00           C
ATOM   9482  NH3 POPEt 294      37.051  23.796  26.238  1.00  0.00           N
ATOM   9486  C12 POPEt 294      36.881  24.155  24.798  1.00  0.00           C
ATOM   9489  C11 POPEt 294      38.271  24.285  24.169  1.00  0.00           C
ATOM   9492  P   POPEt 294      40.281  22.805  24.969  1.00  0.00           P
ATOM   9493  O13 POPEt 294      40.651  21.376  24.878  1.00  0.00           O
ATOM   9494  O14 POPEt 294      41.201  23.806  24.368  1.00  0.00           O
ATOM   9495  O11 POPEt 294      39.851  23.146  26.479  1.00  0.00           O
ATOM   9496  O12 POPEt 294      38.921  23.015  24.179  1.00  0.00           O
ATOM   9497  C1  POPEt 294      40.581  22.565  27.589  1.00  0.00           C
ATOM   9500  C2  POPEt 294      40.081  23.135  28.979  1.00  0.00           C
ATOM   9502  O21 POPEt 294      40.851  22.696  30.108  1.00  0.00           O
ATOM   9503  C21 POPEt 294      40.641  21.466  30.559  1.00  0.00           C
ATOM   9504  O22 POPEt 294      39.971  20.606  30.019  1.00  0.00           O
ATOM   9505  C22 POPEt 294      41.292  21.315  31.938  1.00  0.00           C
ATOM   9508  C3  POPEt 294      38.521  22.965  29.169  1.00  0.00           C
ATOM   9511  O31 POPEt 294      37.951  23.356  30.438  1.00  0.00           O
ATOM   9512  C31 POPEt 294      38.081  24.635  30.749  1.00  0.00           C
ATOM   9513  O32 POPEt 294      38.761  25.456  30.159  1.00  0.00           O
ATOM   9514  C32 POPEt 294      37.221  24.975  31.948  1.00  0.00           C
ATOM   9517  C23 POPEt 294      40.711  22.245  33.038  1.00  0.00           C
ATOM   9520  C24 POPEt 294      41.771  22.665  34.078  1.00  0.00           C
ATOM   9523  C25 POPEt 294      42.412  21.515  34.878  1.00  0.00           C
ATOM   9526  C26 POPEt 294      41.752  21.286  36.249  1.00  0.00           C
ATOM   9529  C27 POPEt 294      42.281  20.065  37.019  1.00  0.00           C
ATOM   9532  C28 POPEt 294      43.741  20.235  37.488  1.00  0.00           C
ATOM   9535  C29 POPEt 294      44.122  19.306  38.618  1.00  0.00           C
ATOM   9537 0C21 POPEt 294      44.991  18.276  38.549  1.00  0.00           C
ATOM   9539 1C21 POPEt 294      45.721  17.845  37.308  1.00  0.00           C
ATOM   9542 2C21 POPEt 294      46.752  16.716  37.508  1.00  0.00           C
ATOM   9545 3C21 POPEt 294      48.121  17.205  38.008  1.00  0.00           C
ATOM   9548 4C21 POPEt 294      49.122  16.046  38.168  1.00  0.00           C
ATOM   9551 5C21 POPEt 294      50.591  16.495  38.328  1.00  0.00           C
ATOM   9554 6C21 POPEt 294      50.891  17.216  39.659  1.00  0.00           C
ATOM   9557 7C21 POPEt 294      52.372  17.595  39.799  1.00  0.00           C
ATOM   9560 8C21 POPEt 294      52.721  18.265  41.129  1.00  0.00           C
ATOM   9564  C33 POPEt 294      37.951  26.015  32.818  1.00  0.00           C
ATOM   9567  C34 POPEt 294      37.061  26.606  33.918  1.00  0.00           C
ATOM   9570  C35 POPEt 294      36.642  25.576  34.958  1.00  0.00           C
ATOM   9573  C36 POPEt 294      35.851  26.206  36.108  1.00  0.00           C
ATOM   9576  C37 POPEt 294      35.142  25.146  36.958  1.00  0.00           C
ATOM   9579  C38 POPEt 294      34.561  25.675  38.269  1.00  0.00           C
ATOM   9582  C39 POPEt 294      35.641  25.946  39.339  1.00  0.00           C
ATOM   9585 0C31 POPEt 294      35.011  26.276  40.688  1.00  0.00           C
ATOM   9588 1C31 POPEt 294      36.031  26.536  41.798  1.00  0.00           C
ATOM   9591 2C31 POPEt 294      35.351  27.005  43.089  1.00  0.00           C
ATOM   9594 3C31 POPEt 294      36.322  27.296  44.239  1.00  0.00           C
ATOM   9597 4C31 POPEt 294      35.622  27.986  45.408  1.00  0.00           C
ATOM   9600 5C31 POPEt 294      36.412  27.925  46.719  1.00  0.00           C
ATOM   9603 6C31 POPEt 294      35.671  28.566  47.888  1.00  0.00           C
ATOM   9607  NH3 POPEu 295      15.301   0.255  27.399  1.00  0.00           N
ATOM   9611  C12 POPEu 295      14.671   1.455  28.049  1.00  0.00           C
ATOM   9614  C11 POPEu 295      15.361   2.725  27.508  1.00  0.00           C
ATOM   9617  P   POPEu 295      13.811   4.825  27.288  1.00  0.00           P
ATOM   9618  O13 POPEu 295      13.851   6.196  27.828  1.00  0.00           O
ATOM   9619  O14 POPEu 295      14.071   4.645  25.848  1.00  0.00           O
ATOM   9620  O11 POPEu 295      12.431   4.175  27.688  1.00  0.00           O
ATOM   9621  O12 POPEu 295      14.801   3.896  28.088  1.00  0.00           O
ATOM   9622  C1  POPEu 295      11.751   4.535  28.909  1.00  0.00           C
ATOM   9625  C2  POPEu 295      12.221   3.725  30.168  1.00  0.00           C
ATOM   9627  O21 POPEu 295      11.121   3.385  31.038  1.00  0.00           O
ATOM   9628  C21 POPEu 295      10.441   4.315  31.638  1.00  0.00           C
ATOM   9629  O22 POPEu 295      10.471   5.515  31.418  1.00  0.00           O
ATOM   9630  C22 POPEu 295       9.601   3.646  32.729  1.00  0.00           C
ATOM   9633  C3  POPEu 295      13.381   4.356  30.998  1.00  0.00           C
ATOM   9636  O31 POPEu 295      13.981   3.345  31.838  1.00  0.00           O
ATOM   9637  C31 POPEu 295      13.511   3.205  33.059  1.00  0.00           C
ATOM   9638  O32 POPEu 295      12.681   3.925  33.598  1.00  0.00           O
ATOM   9639  C32 POPEu 295      14.191   1.985  33.688  1.00  0.00           C
ATOM   9642  C23 POPEu 295       8.381   4.475  33.168  1.00  0.00           C
ATOM   9645  C24 POPEu 295       7.871   4.075  34.559  1.00  0.00           C
ATOM   9648  C25 POPEu 295       7.371   2.635  34.659  1.00  0.00           C
ATOM   9651  C26 POPEu 295       6.801   2.335  36.049  1.00  0.00           C
ATOM   9654  C27 POPEu 295       6.101   0.975  36.098  1.00  0.00           C
ATOM   9657  C28 POPEu 295       5.011   0.855  37.188  1.00  0.00           C
ATOM   9660  C29 POPEu 295       3.871   1.825  36.979  1.00  0.00           C
ATOM   9662 0C21 POPEu 295       2.861   1.715  36.098  1.00  0.00           C
ATOM   9664 1C21 POPEu 295       2.601   0.585  35.129  1.00  0.00           C
ATOM   9667 2C21 POPEu 295       2.061  -0.675  35.839  1.00  0.00           C
ATOM   9670 3C21 POPEu 295       1.501  -1.738  34.878  1.00  0.00           C
ATOM   9673 4C21 POPEu 295       1.141  -3.018  35.639  1.00  0.00           C
ATOM   9676 5C21 POPEu 295       0.608  -4.138  34.738  1.00  0.00           C
ATOM   9679 6C21 POPEu 295       0.338  -5.418  35.549  1.00  0.00           C
ATOM   9682 7C21 POPEu 295      -0.112  -6.598  34.668  1.00  0.00           C
ATOM   9685 8C21 POPEu 295      -0.462  -7.837  35.489  1.00  0.00           C
ATOM   9689  C33 POPEu 295      14.061   1.955  35.218  1.00  0.00           C
ATOM   9692  C34 POPEu 295      15.071   2.906  35.839  1.00  0.00           C
ATOM   9695  C35 POPEu 295      14.931   3.015  37.348  1.00  0.00           C
ATOM   9698  C36 POPEu 295      13.891   4.075  37.748  1.00  0.00           C
ATOM   9701  C37 POPEu 295      14.251   4.756  39.068  1.00  0.00           C
ATOM   9704  C38 POPEu 295      13.161   5.725  39.528  1.00  0.00           C
ATOM   9707  C39 POPEu 295      11.941   5.015  40.128  1.00  0.00           C
ATOM   9710 0C31 POPEu 295      12.221   4.426  41.509  1.00  0.00           C
ATOM   9713 1C31 POPEu 295      11.001   3.715  42.089  1.00  0.00           C
ATOM   9716 2C31 POPEu 295      10.981   3.696  43.618  1.00  0.00           C
ATOM   9719 3C31 POPEu 295      12.071   2.845  44.268  1.00  0.00           C
ATOM   9722 4C31 POPEu 295      11.991   2.975  45.788  1.00  0.00           C
ATOM   9725 5C31 POPEu 295      13.011   2.116  46.549  1.00  0.00           C
ATOM   9728 6C31 POPEu 295      13.001   2.385  48.059  1.00  0.00           C
ATOM   9732  NH3 POPEv 296      50.072  12.745  69.398  1.00  0.00           N
ATOM   9736  C12 POPEv 296      49.941  11.425  70.099  1.00  0.00           C
ATOM   9739  C11 POPEv 296      49.341  10.416  69.108  1.00  0.00           C
ATOM   9742  P   POPEv 296      49.221  10.325  66.508  1.00  0.00           P
ATOM   9743  O13 POPEv 296      48.822   8.906  66.319  1.00  0.00           O
ATOM   9744  O14 POPEv 296      48.111  11.306  66.538  1.00  0.00           O
ATOM   9745  O11 POPEv 296      50.252  10.755  65.388  1.00  0.00           O
ATOM   9746  O12 POPEv 296      50.042  10.475  67.849  1.00  0.00           O
ATOM   9747  C1  POPEv 296      49.932  10.526  64.018  1.00  0.00           C
ATOM   9750  C2  POPEv 296      51.221  10.445  63.148  1.00  0.00           C
ATOM   9752  O21 POPEv 296      50.982   9.566  62.028  1.00  0.00           O
ATOM   9753  C21 POPEv 296      50.201  10.126  61.089  1.00  0.00           C
ATOM   9754  O22 POPEv 296      49.771  11.265  61.139  1.00  0.00           O
ATOM   9755  C22 POPEv 296      49.941   9.156  59.949  1.00  0.00           C
ATOM   9758  C3  POPEv 296      52.451   9.956  63.988  1.00  0.00           C
ATOM   9761  O31 POPEv 296      53.601   9.635  63.158  1.00  0.00           O
ATOM   9762  C31 POPEv 296      53.771   8.326  62.898  1.00  0.00           C
ATOM   9763  O32 POPEv 296      53.231   7.425  63.499  1.00  0.00           O
ATOM   9764  C32 POPEv 296      54.671   8.135  61.679  1.00  0.00           C
ATOM   9767  C23 POPEv 296      50.471   9.746  58.618  1.00  0.00           C
ATOM   9770  C24 POPEv 296      51.981   9.566  58.449  1.00  0.00           C
ATOM   9773  C25 POPEv 296      52.441  10.085  57.089  1.00  0.00           C
ATOM   9776  C26 POPEv 296      53.932   9.845  56.809  1.00  0.00           C
ATOM   9779  C27 POPEv 296      54.281  10.215  55.368  1.00  0.00           C
ATOM   9782  C28 POPEv 296      55.702   9.805  54.949  1.00  0.00           C
ATOM   9785  C29 POPEv 296      55.751   9.555  53.468  1.00  0.00           C
ATOM   9787 0C21 POPEv 296      55.491   8.375  52.868  1.00  0.00           C
ATOM   9789 1C21 POPEv 296      55.151   7.066  53.559  1.00  0.00           C
ATOM   9792 2C21 POPEv 296      53.651   6.796  53.769  1.00  0.00           C
ATOM   9795 3C21 POPEv 296      53.371   5.295  53.959  1.00  0.00           C
ATOM   9798 4C21 POPEv 296      51.941   4.965  54.418  1.00  0.00           C
ATOM   9801 5C21 POPEv 296      51.761   5.065  55.938  1.00  0.00           C
ATOM   9804 6C21 POPEv 296      50.441   4.436  56.409  1.00  0.00           C
ATOM   9807 7C21 POPEv 296      50.322   4.365  57.938  1.00  0.00           C
ATOM   9810 8C21 POPEv 296      49.081   3.615  58.418  1.00  0.00           C
ATOM   9814  C33 POPEv 296      54.441   6.755  61.008  1.00  0.00           C
ATOM   9817  C34 POPEv 296      54.991   6.666  59.578  1.00  0.00           C
ATOM   9820  C35 POPEv 296      56.511   6.816  59.499  1.00  0.00           C
ATOM   9823  C36 POPEv 296      57.051   6.816  58.059  1.00  0.00           C
ATOM   9826  C37 POPEv 296      58.581   6.946  58.049  1.00  0.00           C
ATOM   9829  C38 POPEv 296      59.151   7.436  56.708  1.00  0.00           C
ATOM   9832  C39 POPEv 296      60.661   7.736  56.778  1.00  0.00           C
ATOM   9835 0C31 POPEv 296      61.001   8.965  57.649  1.00  0.00           C
ATOM   9838 1C31 POPEv 296      62.502   9.175  57.868  1.00  0.00           C
ATOM   9841 2C31 POPEv 296      62.761  10.196  58.988  1.00  0.00           C
ATOM   9844 3C31 POPEv 296      64.241  10.595  59.118  1.00  0.00           C
ATOM   9847 4C31 POPEv 296      64.701  10.755  60.578  1.00  0.00           C
ATOM   9850 5C31 POPEv 296      66.112  11.356  60.669  1.00  0.00           C
ATOM   9853 6C31 POPEv 296      66.622  11.475  62.098  1.00  0.00           C
ATOM   9857  NH3 POPEw 297      89.271  95.835  66.949  1.00  0.00           N
ATOM   9861  C12 POPEw 297      90.712  95.475  66.718  1.00  0.00           C
ATOM   9864  C11 POPEw 297      91.601  96.715  66.638  1.00  0.00           C
ATOM   9867  P   POPEw 297      91.971  99.025  67.809  1.00  0.00           P
ATOM   9868  O13 POPEw 297      91.101  99.855  66.938  1.00  0.00           O
ATOM   9869  O14 POPEw 297      92.131  99.387  69.239  1.00  0.00           O
ATOM   9870  O11 POPEw 297      93.391  98.866  67.148  1.00  0.00           O
ATOM   9871  O12 POPEw 297      91.411  97.546  67.788  1.00  0.00           O
ATOM   9872  C1  POPEw 297      94.112 100.015  66.638  1.00  0.00           C
ATOM   9875  C2  POPEw 297      94.691  99.816  65.188  1.00  0.00           C
ATOM   9877  O21 POPEw 297      94.211 100.886  64.339  1.00  0.00           O
ATOM   9878  C21 POPEw 297      95.041 101.936  64.208  1.00  0.00           C
ATOM   9879  O22 POPEw 297      96.161 102.027  64.668  1.00  0.00           O
ATOM   9880  C22 POPEw 297      94.302 103.046  63.479  1.00  0.00           C
ATOM   9883  C3  POPEw 297      94.302  98.446  64.559  1.00  0.00           C
ATOM   9886  O31 POPEw 297      94.392  98.456  63.109  1.00  0.00           O
ATOM   9887  C31 POPEw 297      93.642  97.495  62.579  1.00  0.00           C
ATOM   9888  O32 POPEw 297      93.271  96.496  63.169  1.00  0.00           O
ATOM   9889  C32 POPEw 297      93.101  97.947  61.229  1.00  0.00           C
ATOM   9892  C23 POPEw 297      94.951 103.566  62.188  1.00  0.00           C
ATOM   9895  C24 POPEw 297      94.641 102.686  60.968  1.00  0.00           C
ATOM   9898  C25 POPEw 297      95.482 103.065  59.738  1.00  0.00           C
ATOM   9901  C26 POPEw 297      95.152 104.436  59.148  1.00  0.00           C
ATOM   9904  C27 POPEw 297      96.191 104.956  58.148  1.00  0.00           C
ATOM   9907  C28 POPEw 297      95.712 106.326  57.618  1.00  0.00           C
ATOM   9910  C29 POPEw 297      96.682 106.995  56.679  1.00  0.00           C
ATOM   9912 0C21 POPEw 297      96.361 107.785  55.639  1.00  0.00           C
ATOM   9914 1C21 POPEw 297      94.971 108.175  55.168  1.00  0.00           C
ATOM   9917 2C21 POPEw 297      94.722 107.826  53.699  1.00  0.00           C
ATOM   9920 3C21 POPEw 297      93.521 108.586  53.129  1.00  0.00           C
ATOM   9923 4C21 POPEw 297      93.192 108.137  51.708  1.00  0.00           C
ATOM   9926 5C21 POPEw 297      92.322 109.127  50.938  1.00  0.00           C
ATOM   9929 6C21 POPEw 297      92.012 108.615  49.528  1.00  0.00           C
ATOM   9932 7C21 POPEw 297      91.411 109.706  48.629  1.00  0.00           C
ATOM   9935 8C21 POPEw 297      90.991 109.175  47.258  1.00  0.00           C
ATOM   9939  C33 POPEw 297      91.721  98.615  61.418  1.00  0.00           C
ATOM   9942  C34 POPEw 297      90.822  98.526  60.168  1.00  0.00           C
ATOM   9945  C35 POPEw 297      91.481  99.046  58.888  1.00  0.00           C
ATOM   9948  C36 POPEw 297      90.591  98.826  57.668  1.00  0.00           C
ATOM   9951  C37 POPEw 297      91.411  98.636  56.388  1.00  0.00           C
ATOM   9954  C38 POPEw 297      90.552  98.475  55.128  1.00  0.00           C
ATOM   9957  C39 POPEw 297      89.851  99.776  54.718  1.00  0.00           C
ATOM   9960 0C31 POPEw 297      89.311  99.715  53.278  1.00  0.00           C
ATOM   9963 1C31 POPEw 297      88.811 101.086  52.808  1.00  0.00           C
ATOM   9966 2C31 POPEw 297      87.941 101.035  51.538  1.00  0.00           C
ATOM   9969 3C31 POPEw 297      88.671 100.546  50.279  1.00  0.00           C
ATOM   9972 4C31 POPEw 297      87.722 100.456  49.079  1.00  0.00           C
ATOM   9975 5C31 POPEw 297      88.381  99.916  47.808  1.00  0.00           C
ATOM   9978 6C31 POPEw 297      88.991 100.985  46.898  1.00  0.00           C
ATOM   9982  NH3 POPEx 298     102.821  26.585  68.639  1.00  0.00           N
ATOM   9986  C12 POPEx 298     103.421  25.225  68.928  1.00  0.00           C
ATOM   9989  C11 POPEx 298     104.022  24.635  67.628  1.00  0.00           C
ATOM   9992  P   POPEx 298     104.541  22.165  68.409  1.00  0.00           P
ATOM   9993  O13 POPEx 298     105.751  21.366  68.659  1.00  0.00           O
ATOM   9994  O14 POPEx 298     103.691  22.416  69.578  1.00  0.00           O
ATOM   9995  O11 POPEx 298     103.671  21.526  67.258  1.00  0.00           O
ATOM   9996  O12 POPEx 298     104.971  23.576  67.839  1.00  0.00           O
ATOM   9997  C1  POPEx 298     103.951  21.745  65.879  1.00  0.00           C
ATOM  10000  C2  POPEx 298     103.212  20.725  64.959  1.00  0.00           C
ATOM  10002  O21 POPEx 298     103.432  21.085  63.589  1.00  0.00           O
ATOM  10003  C21 POPEx 298     102.862  22.196  63.118  1.00  0.00           C
ATOM  10004  O22 POPEx 298     102.141  22.956  63.729  1.00  0.00           O
ATOM  10005  C22 POPEx 298     103.271  22.335  61.648  1.00  0.00           C
ATOM  10008  C3  POPEx 298     101.701  20.535  65.318  1.00  0.00           C
ATOM  10011  O31 POPEx 298     100.911  20.295  64.138  1.00  0.00           O
ATOM  10012  C31 POPEx 298      99.932  19.415  64.148  1.00  0.00           C
ATOM  10013  O32 POPEx 298      99.631  18.666  65.069  1.00  0.00           O
ATOM  10014  C32 POPEx 298      99.261  19.505  62.768  1.00  0.00           C
ATOM  10017  C23 POPEx 298     103.291  23.806  61.178  1.00  0.00           C
ATOM  10020  C24 POPEx 298     103.691  23.936  59.699  1.00  0.00           C
ATOM  10023  C25 POPEx 298     103.691  25.395  59.208  1.00  0.00           C
ATOM  10026  C26 POPEx 298     102.271  25.955  59.058  1.00  0.00           C
ATOM  10029  C27 POPEx 298     102.241  27.425  58.618  1.00  0.00           C
ATOM  10032  C28 POPEx 298     100.832  28.005  58.398  1.00  0.00           C
ATOM  10035  C29 POPEx 298     100.122  27.305  57.269  1.00  0.00           C
ATOM  10037 0C21 POPEx 298      99.562  27.856  56.168  1.00  0.00           C
ATOM  10039 1C21 POPEx 298      99.491  29.296  55.758  1.00  0.00           C
ATOM  10042 2C21 POPEx 298      99.771  29.456  54.249  1.00  0.00           C
ATOM  10045 3C21 POPEx 298     101.241  29.185  53.889  1.00  0.00           C
ATOM  10048 4C21 POPEx 298     101.601  29.456  52.418  1.00  0.00           C
ATOM  10051 5C21 POPEx 298     101.361  28.245  51.509  1.00  0.00           C
ATOM  10054 6C21 POPEx 298     102.001  28.436  50.118  1.00  0.00           C
ATOM  10057 7C21 POPEx 298     101.861  27.196  49.228  1.00  0.00           C
ATOM  10060 8C21 POPEx 298     102.392  27.396  47.808  1.00  0.00           C
ATOM  10064  C33 POPEx 298      98.101  18.515  62.498  1.00  0.00           C
ATOM  10067  C34 POPEx 298      97.681  18.495  61.019  1.00  0.00           C
ATOM  10070  C35 POPEx 298      96.341  17.776  60.788  1.00  0.00           C
ATOM  10073  C36 POPEx 298      95.891  17.675  59.328  1.00  0.00           C
ATOM  10076  C37 POPEx 298      94.432  17.205  59.218  1.00  0.00           C
ATOM  10079  C38 POPEx 298      93.872  17.146  57.789  1.00  0.00           C
ATOM  10082  C39 POPEx 298      93.592  15.706  57.319  1.00  0.00           C
ATOM  10085 0C31 POPEx 298      92.912  15.646  55.949  1.00  0.00           C
ATOM  10088 1C31 POPEx 298      92.502  14.225  55.539  1.00  0.00           C
ATOM  10091 2C31 POPEx 298      91.781  14.136  54.179  1.00  0.00           C
ATOM  10094 3C31 POPEx 298      92.541  14.765  52.999  1.00  0.00           C
ATOM  10097 4C31 POPEx 298      91.822  14.525  51.669  1.00  0.00           C
ATOM  10100 5C31 POPEx 298      92.681  14.876  50.438  1.00  0.00           C
ATOM  10103 6C31 POPEx 298      91.951  14.625  49.118  1.00  0.00           C
ATOM  10107  NH3 POPEy 299     126.042  54.696  73.239  1.00  0.00           N
ATOM  10111  C12 POPEy 299     125.311  53.415  73.508  1.00  0.00           C
ATOM  10114  C11 POPEy 299     125.771  52.225  72.639  1.00  0.00           C
ATOM  10117  P   POPEy 299     124.862  49.725  72.618  1.00  0.00           P
ATOM  10118  O13 POPEy 299     125.921  49.315  73.549  1.00  0.00           O
ATOM  10119  O14 POPEy 299     123.481  49.245  72.818  1.00  0.00           O
ATOM  10120  O11 POPEy 299     125.321  49.476  71.129  1.00  0.00           O
ATOM  10121  O12 POPEy 299     124.702  51.306  72.599  1.00  0.00           O
ATOM  10122  C1  POPEy 299     125.712  48.205  70.629  1.00  0.00           C
ATOM  10125  C2  POPEy 299     124.871  47.745  69.388  1.00  0.00           C
ATOM  10127  O21 POPEy 299     125.072  48.616  68.258  1.00  0.00           O
ATOM  10128  C21 POPEy 299     124.512  49.795  68.199  1.00  0.00           C
ATOM  10129  O22 POPEy 299     123.851  50.356  69.049  1.00  0.00           O
ATOM  10130  C22 POPEy 299     124.831  50.405  66.828  1.00  0.00           C
ATOM  10133  C3  POPEy 299     123.371  47.446  69.708  1.00  0.00           C
ATOM  10136  O31 POPEy 299     122.691  46.865  68.569  1.00  0.00           O
ATOM  10137  C31 POPEy 299     121.581  47.466  68.148  1.00  0.00           C
ATOM  10138  O32 POPEy 299     121.092  48.465  68.618  1.00  0.00           O
ATOM  10139  C32 POPEy 299     120.962  46.745  66.938  1.00  0.00           C
ATOM  10142  C23 POPEy 299     123.832  51.466  66.309  1.00  0.00           C
ATOM  10145  C24 POPEy 299     122.971  50.975  65.128  1.00  0.00           C
ATOM  10148  C25 POPEy 299     122.482  52.117  64.208  1.00  0.00           C
ATOM  10151  C26 POPEy 299     123.612  52.745  63.389  1.00  0.00           C
ATOM  10154  C27 POPEy 299     123.142  53.675  62.269  1.00  0.00           C
ATOM  10157  C28 POPEy 299     124.331  54.146  61.399  1.00  0.00           C
ATOM  10160  C29 POPEy 299     124.012  55.306  60.499  1.00  0.00           C
ATOM  10162 0C21 POPEy 299     124.501  55.515  59.258  1.00  0.00           C
ATOM  10164 1C21 POPEy 299     125.461  54.635  58.499  1.00  0.00           C
ATOM  10167 2C21 POPEy 299     124.822  54.175  57.178  1.00  0.00           C
ATOM  10170 3C21 POPEy 299     125.712  53.196  56.409  1.00  0.00           C
ATOM  10173 4C21 POPEy 299     124.982  52.606  55.188  1.00  0.00           C
ATOM  10176 5C21 POPEy 299     125.801  51.545  54.449  1.00  0.00           C
ATOM  10179 6C21 POPEy 299     125.051  50.986  53.238  1.00  0.00           C
ATOM  10182 7C21 POPEy 299     125.832  49.866  52.528  1.00  0.00           C
ATOM  10185 8C21 POPEy 299     125.091  49.295  51.319  1.00  0.00           C
ATOM  10189  C33 POPEy 299     120.781  45.216  67.068  1.00  0.00           C
ATOM  10192  C34 POPEy 299     121.522  44.396  65.988  1.00  0.00           C
ATOM  10195  C35 POPEy 299     120.751  44.315  64.659  1.00  0.00           C
ATOM  10198  C36 POPEy 299     121.341  43.286  63.688  1.00  0.00           C
ATOM  10201  C37 POPEy 299     120.371  42.835  62.579  1.00  0.00           C
ATOM  10204  C38 POPEy 299     121.011  41.776  61.659  1.00  0.00           C
ATOM  10207  C39 POPEy 299     120.031  41.085  60.699  1.00  0.00           C
ATOM  10210 0C31 POPEy 299     119.591  41.935  59.499  1.00  0.00           C
ATOM  10213 1C31 POPEy 299     118.642  41.136  58.589  1.00  0.00           C
ATOM  10216 2C31 POPEy 299     118.131  41.906  57.358  1.00  0.00           C
ATOM  10219 3C31 POPEy 299     118.832  41.495  56.058  1.00  0.00           C
ATOM  10222 4C31 POPEy 299     118.042  41.955  54.819  1.00  0.00           C
ATOM  10225 5C31 POPEy 299     118.511  41.306  53.498  1.00  0.00           C
ATOM  10228 6C31 POPEy 299     118.301  39.785  53.449  1.00  0.00           C
ATOM  10232  NH3 POPEz 300       3.681   9.055  68.129  1.00  0.00           N
ATOM  10236  C12 POPEz 300       2.211   9.436  68.138  1.00  0.00           C
ATOM  10239  C11 POPEz 300       1.311   8.326  67.538  1.00  0.00           C
ATOM  10242  P   POPEz 300       2.021   6.095  68.679  1.00  0.00           P
ATOM  10243  O13 POPEz 300       0.971   5.065  68.508  1.00  0.00           O
ATOM  10244  O14 POPEz 300       2.051   6.946  69.889  1.00  0.00           O
ATOM  10245  O11 POPEz 300       3.491   5.546  68.438  1.00  0.00           O
ATOM  10246  O12 POPEz 300       1.951   7.076  67.438  1.00  0.00           O
ATOM  10247  C1  POPEz 300       3.891   5.455  67.068  1.00  0.00           C
ATOM  10250  C2  POPEz 300       5.291   4.825  66.909  1.00  0.00           C
ATOM  10252  O21 POPEz 300       5.951   5.626  65.918  1.00  0.00           O
ATOM  10253  C21 POPEz 300       6.891   5.285  65.108  1.00  0.00           C
ATOM  10254  O22 POPEz 300       7.451   4.205  64.988  1.00  0.00           O
ATOM  10255  C22 POPEz 300       7.281   6.555  64.339  1.00  0.00           C
ATOM  10258  C3  POPEz 300       5.281   3.276  66.729  1.00  0.00           C
ATOM  10261  O31 POPEz 300       4.911   2.885  65.398  1.00  0.00           O
ATOM  10262  C31 POPEz 300       4.901   1.566  65.209  1.00  0.00           C
ATOM  10263  O32 POPEz 300       4.551   0.735  66.019  1.00  0.00           O
ATOM  10264  C32 POPEz 300       5.521   1.245  63.848  1.00  0.00           C
ATOM  10267  C23 POPEz 300       7.241   6.396  62.799  1.00  0.00           C
ATOM  10270  C24 POPEz 300       6.521   7.576  62.118  1.00  0.00           C
ATOM  10273  C25 POPEz 300       6.731   7.606  60.598  1.00  0.00           C
ATOM  10276  C26 POPEz 300       5.641   6.925  59.749  1.00  0.00           C
ATOM  10279  C27 POPEz 300       6.081   6.765  58.288  1.00  0.00           C
ATOM  10282  C28 POPEz 300       5.041   6.006  57.438  1.00  0.00           C
ATOM  10285  C29 POPEz 300       5.641   5.465  56.168  1.00  0.00           C
ATOM  10287 0C21 POPEz 300       5.191   5.635  54.909  1.00  0.00           C
ATOM  10289 1C21 POPEz 300       3.961   6.385  54.468  1.00  0.00           C
ATOM  10292 2C21 POPEz 300       4.301   7.706  53.778  1.00  0.00           C
ATOM  10295 3C21 POPEz 300       4.931   8.745  54.718  1.00  0.00           C
ATOM  10298 4C21 POPEz 300       4.951  10.146  54.079  1.00  0.00           C
ATOM  10301 5C21 POPEz 300       5.811  10.206  52.808  1.00  0.00           C
ATOM  10304 6C21 POPEz 300       5.591  11.495  52.019  1.00  0.00           C
ATOM  10307 7C21 POPEz 300       6.321  11.436  50.679  1.00  0.00           C
ATOM  10310 8C21 POPEz 300       6.031  12.626  49.769  1.00  0.00           C
ATOM  10314  C33 POPEz 300       4.801   1.896  62.659  1.00  0.00           C
ATOM  10317  C34 POPEz 300       5.531   1.615  61.339  1.00  0.00           C
ATOM  10320  C35 POPEz 300       4.981   2.356  60.108  1.00  0.00           C
ATOM  10323  C36 POPEz 300       3.571   1.916  59.678  1.00  0.00           C
ATOM  10326  C37 POPEz 300       3.101   2.656  58.418  1.00  0.00           C
ATOM  10329  C38 POPEz 300       1.661   2.315  58.018  1.00  0.00           C
ATOM  10332  C39 POPEz 300       1.211   3.005  56.718  1.00  0.00           C
ATOM  10335 0C31 POPEz 300       1.721   2.335  55.429  1.00  0.00           C
ATOM  10338 1C31 POPEz 300       2.851   3.126  54.778  1.00  0.00           C
ATOM  10341 2C31 POPEz 300       3.391   2.556  53.458  1.00  0.00           C
ATOM  10344 3C31 POPEz 300       2.361   2.465  52.318  1.00  0.00           C
ATOM  10347 4C31 POPEz 300       1.801   3.815  51.879  1.00  0.00           C
ATOM  10350 5C31 POPEz 300       0.708   3.686  50.808  1.00  0.00           C
ATOM  10353 6C31 POPEz 300       0.088   5.026  50.448  1.00  0.00           C
ATOM  10357  NH3 POPE0 301      71.252  53.786  26.568  1.00  0.00           N
ATOM  10361  C12 POPE0 301      69.911  54.406  26.828  1.00  0.00           C
ATOM  10364  C11 POPE0 301      69.332  53.936  28.168  1.00  0.00           C
ATOM  10367  P   POPE0 301      67.362  52.257  28.678  1.00  0.00           P
ATOM  10368  O13 POPE0 301      66.572  51.365  27.799  1.00  0.00           O
ATOM  10369  O14 POPE0 301      66.671  53.475  29.149  1.00  0.00           O
ATOM  10370  O11 POPE0 301      67.771  51.416  29.938  1.00  0.00           O
ATOM  10371  O12 POPE0 301      68.752  52.636  28.028  1.00  0.00           O
ATOM  10372  C1  POPE0 301      68.572  51.917  30.989  1.00  0.00           C
ATOM  10375  C2  POPE0 301      67.731  52.025  32.288  1.00  0.00           C
ATOM  10377  O21 POPE0 301      68.391  51.365  33.379  1.00  0.00           O
ATOM  10378  C21 POPE0 301      69.351  52.095  33.949  1.00  0.00           C
ATOM  10379  O22 POPE0 301      69.652  53.236  33.648  1.00  0.00           O
ATOM  10380  C22 POPE0 301      69.982  51.257  35.058  1.00  0.00           C
ATOM  10383  C3  POPE0 301      66.281  51.475  32.129  1.00  0.00           C
ATOM  10386  O31 POPE0 301      65.601  51.356  33.389  1.00  0.00           O
ATOM  10387  C31 POPE0 301      65.401  52.495  34.039  1.00  0.00           C
ATOM  10388  O32 POPE0 301      65.581  53.616  33.598  1.00  0.00           O
ATOM  10389  C32 POPE0 301      64.921  52.165  35.448  1.00  0.00           C
ATOM  10392  C23 POPE0 301      71.471  51.596  35.348  1.00  0.00           C
ATOM  10395  C24 POPE0 301      71.642  52.625  36.468  1.00  0.00           C
ATOM  10398  C25 POPE0 301      71.411  52.036  37.878  1.00  0.00           C
ATOM  10401  C26 POPE0 301      72.601  51.245  38.449  1.00  0.00           C
ATOM  10404  C27 POPE0 301      72.511  51.085  39.979  1.00  0.00           C
ATOM  10407  C28 POPE0 301      73.701  50.306  40.569  1.00  0.00           C
ATOM  10410  C29 POPE0 301      73.721  50.425  42.078  1.00  0.00           C
ATOM  10412 0C21 POPE0 301      74.612  51.105  42.818  1.00  0.00           C
ATOM  10414 1C21 POPE0 301      75.811  51.885  42.318  1.00  0.00           C
ATOM  10417 2C21 POPE0 301      75.561  53.405  42.278  1.00  0.00           C
ATOM  10420 3C21 POPE0 301      75.281  54.026  43.659  1.00  0.00           C
ATOM  10423 4C21 POPE0 301      75.241  55.565  43.629  1.00  0.00           C
ATOM  10426 5C21 POPE0 301      75.131  56.175  45.028  1.00  0.00           C
ATOM  10429 6C21 POPE0 301      74.941  57.696  45.008  1.00  0.00           C
ATOM  10432 7C21 POPE0 301      75.231  58.367  46.358  1.00  0.00           C
ATOM  10435 8C21 POPE0 301      74.971  59.876  46.339  1.00  0.00           C
ATOM  10439  C33 POPE0 301      65.261  53.226  36.528  1.00  0.00           C
ATOM  10442  C34 POPE0 301      66.281  52.725  37.569  1.00  0.00           C
ATOM  10445  C35 POPE0 301      66.101  53.426  38.918  1.00  0.00           C
ATOM  10448  C36 POPE0 301      66.681  54.845  38.979  1.00  0.00           C
ATOM  10451  C37 POPE0 301      66.381  55.505  40.329  1.00  0.00           C
ATOM  10454  C38 POPE0 301      66.902  56.935  40.419  1.00  0.00           C
ATOM  10457  C39 POPE0 301      66.341  57.716  41.618  1.00  0.00           C
ATOM  10460 0C31 POPE0 301      66.521  56.986  42.958  1.00  0.00           C
ATOM  10463 1C31 POPE0 301      66.301  57.916  44.158  1.00  0.00           C
ATOM  10466 2C31 POPE0 301      66.731  57.295  45.489  1.00  0.00           C
ATOM  10469 3C31 POPE0 301      65.822  56.155  45.968  1.00  0.00           C
ATOM  10472 4C31 POPE0 301      66.182  55.715  47.388  1.00  0.00           C
ATOM  10475 5C31 POPE0 301      65.201  54.687  47.948  1.00  0.00           C
ATOM  10478 6C31 POPE0 301      65.481  54.306  49.409  1.00  0.00           C
ATOM  10482  NH3 POPE1 302      94.932  55.045  28.368  1.00  0.00           N
ATOM  10486  C12 POPE1 302      95.371  53.636  28.179  1.00  0.00           C
ATOM  10489  C11 POPE1 302      94.152  52.745  28.028  1.00  0.00           C
ATOM  10492  P   POPE1 302      94.481  50.175  28.309  1.00  0.00           P
ATOM  10493  O13 POPE1 302      95.642  49.315  27.989  1.00  0.00           O
ATOM  10494  O14 POPE1 302      93.142  49.617  28.049  1.00  0.00           O
ATOM  10495  O11 POPE1 302      94.621  50.596  29.829  1.00  0.00           O
ATOM  10496  O12 POPE1 302      94.621  51.506  27.519  1.00  0.00           O
ATOM  10497  C1  POPE1 302      94.241  49.676  30.858  1.00  0.00           C
ATOM  10500  C2  POPE1 302      95.281  49.655  32.028  1.00  0.00           C
ATOM  10502  O21 POPE1 302      94.892  48.846  33.139  1.00  0.00           O
ATOM  10503  C21 POPE1 302      93.861  49.255  33.819  1.00  0.00           C
ATOM  10504  O22 POPE1 302      93.122  50.175  33.549  1.00  0.00           O
ATOM  10505  C22 POPE1 302      93.671  48.376  35.018  1.00  0.00           C
ATOM  10508  C3  POPE1 302      95.731  51.085  32.458  1.00  0.00           C
ATOM  10511  O31 POPE1 302      96.491  51.045  33.678  1.00  0.00           O
ATOM  10512  C31 POPE1 302      97.811  51.076  33.558  1.00  0.00           C
ATOM  10513  O32 POPE1 302      98.441  51.316  32.549  1.00  0.00           O
ATOM  10514  C32 POPE1 302      98.441  50.685  34.909  1.00  0.00           C
ATOM  10517  C23 POPE1 302      94.741  48.675  36.089  1.00  0.00           C
ATOM  10520  C24 POPE1 302      94.112  48.626  37.479  1.00  0.00           C
ATOM  10523  C25 POPE1 302      95.161  48.605  38.589  1.00  0.00           C
ATOM  10526  C26 POPE1 302      94.521  48.315  39.938  1.00  0.00           C
ATOM  10529  C27 POPE1 302      95.542  48.075  41.049  1.00  0.00           C
ATOM  10532  C28 POPE1 302      94.881  47.725  42.388  1.00  0.00           C
ATOM  10535  C29 POPE1 302      94.182  48.925  42.978  1.00  0.00           C
ATOM  10537 0C21 POPE1 302      94.372  49.446  44.208  1.00  0.00           C
ATOM  10539 1C21 POPE1 302      95.281  48.905  45.268  1.00  0.00           C
ATOM  10542 2C21 POPE1 302      94.652  48.995  46.669  1.00  0.00           C
ATOM  10545 3C21 POPE1 302      93.441  48.065  46.859  1.00  0.00           C
ATOM  10548 4C21 POPE1 302      92.971  47.995  48.319  1.00  0.00           C
ATOM  10551 5C21 POPE1 302      93.892  47.135  49.198  1.00  0.00           C
ATOM  10554 6C21 POPE1 302      93.332  46.865  50.598  1.00  0.00           C
ATOM  10557 7C21 POPE1 302      94.292  45.996  51.418  1.00  0.00           C
ATOM  10560 8C21 POPE1 302      93.712  45.526  52.748  1.00  0.00           C
ATOM  10564  C33 POPE1 302      97.842  51.456  36.108  1.00  0.00           C
ATOM  10567  C34 POPE1 302      98.212  50.856  37.468  1.00  0.00           C
ATOM  10570  C35 POPE1 302      99.712  50.775  37.738  1.00  0.00           C
ATOM  10573  C36 POPE1 302     100.051  50.385  39.188  1.00  0.00           C
ATOM  10576  C37 POPE1 302     101.531  50.606  39.479  1.00  0.00           C
ATOM  10579  C38 POPE1 302     102.051  49.966  40.769  1.00  0.00           C
ATOM  10582  C39 POPE1 302     103.542  50.306  40.968  1.00  0.00           C
ATOM  10585 0C31 POPE1 302     104.211  49.515  42.089  1.00  0.00           C
ATOM  10588 1C31 POPE1 302     105.731  49.687  42.118  1.00  0.00           C
ATOM  10591 2C31 POPE1 302     106.191  51.085  42.558  1.00  0.00           C
ATOM  10594 3C31 POPE1 302     107.722  51.225  42.538  1.00  0.00           C
ATOM  10597 4C31 POPE1 302     108.192  52.566  43.109  1.00  0.00           C
ATOM  10600 5C31 POPE1 302     109.722  52.686  43.179  1.00  0.00           C
ATOM  10603 6C31 POPE1 302     110.191  53.875  44.009  1.00  0.00           C
ATOM  10607  NH3 POPE2 303      97.572  14.796  68.428  1.00  0.00           N
ATOM  10611  C12 POPE2 303      97.401  14.906  69.909  1.00  0.00           C
ATOM  10614  C11 POPE2 303      96.171  14.106  70.379  1.00  0.00           C
ATOM  10617  P   POPE2 303      95.491  11.966  69.029  1.00  0.00           P
ATOM  10618  O13 POPE2 303      96.112  10.655  68.729  1.00  0.00           O
ATOM  10619  O14 POPE2 303      94.081  11.966  69.468  1.00  0.00           O
ATOM  10620  O11 POPE2 303      95.692  12.975  67.809  1.00  0.00           O
ATOM  10621  O12 POPE2 303      96.351  12.706  70.128  1.00  0.00           O
ATOM  10622  C1  POPE2 303      94.881  12.875  66.638  1.00  0.00           C
ATOM  10625  C2  POPE2 303      95.741  13.116  65.358  1.00  0.00           C
ATOM  10627  O21 POPE2 303      95.072  12.615  64.188  1.00  0.00           O
ATOM  10628  C21 POPE2 303      95.012  11.306  64.018  1.00  0.00           C
ATOM  10629  O22 POPE2 303      95.301  10.445  64.839  1.00  0.00           O
ATOM  10630  C22 POPE2 303      94.521  10.985  62.598  1.00  0.00           C
ATOM  10633  C3  POPE2 303      97.212  12.606  65.498  1.00  0.00           C
ATOM  10636  O31 POPE2 303      97.961  12.646  64.258  1.00  0.00           O
ATOM  10637  C31 POPE2 303      98.391  13.856  63.889  1.00  0.00           C
ATOM  10638  O32 POPE2 303      98.122  14.896  64.458  1.00  0.00           O
ATOM  10639  C32 POPE2 303      99.292  13.735  62.659  1.00  0.00           C
ATOM  10642  C23 POPE2 303      94.771  12.106  61.558  1.00  0.00           C
ATOM  10645  C24 POPE2 303      94.531  11.675  60.098  1.00  0.00           C
ATOM  10648  C25 POPE2 303      95.682  12.135  59.198  1.00  0.00           C
ATOM  10651  C26 POPE2 303      95.471  11.885  57.698  1.00  0.00           C
ATOM  10654  C27 POPE2 303      96.792  11.996  56.908  1.00  0.00           C
ATOM  10657  C28 POPE2 303      96.691  11.656  55.409  1.00  0.00           C
ATOM  10660  C29 POPE2 303      95.991  12.715  54.599  1.00  0.00           C
ATOM  10662 0C21 POPE2 303      96.081  12.856  53.269  1.00  0.00           C
ATOM  10664 1C21 POPE2 303      96.851  11.986  52.318  1.00  0.00           C
ATOM  10667 2C21 POPE2 303      96.081  11.736  51.008  1.00  0.00           C
ATOM  10670 3C21 POPE2 303      96.971  11.066  49.949  1.00  0.00           C
ATOM  10673 4C21 POPE2 303      96.182  10.606  48.718  1.00  0.00           C
ATOM  10676 5C21 POPE2 303      97.072  10.225  47.528  1.00  0.00           C
ATOM  10679 6C21 POPE2 303      97.932   8.965  47.768  1.00  0.00           C
ATOM  10682 7C21 POPE2 303      98.881   8.656  46.609  1.00  0.00           C
ATOM  10685 8C21 POPE2 303     100.051   9.635  46.509  1.00  0.00           C
ATOM  10689  C33 POPE2 303      98.691  14.455  61.438  1.00  0.00           C
ATOM  10692  C34 POPE2 303      99.661  14.585  60.248  1.00  0.00           C
ATOM  10695  C35 POPE2 303      98.902  15.026  58.979  1.00  0.00           C
ATOM  10698  C36 POPE2 303      99.621  14.796  57.649  1.00  0.00           C
ATOM  10701  C37 POPE2 303      98.832  15.475  56.508  1.00  0.00           C
ATOM  10704  C38 POPE2 303      99.432  15.265  55.118  1.00  0.00           C
ATOM  10707  C39 POPE2 303      98.931  16.315  54.099  1.00  0.00           C
ATOM  10710 0C31 POPE2 303      97.482  16.106  53.648  1.00  0.00           C
ATOM  10713 1C31 POPE2 303      96.932  17.255  52.799  1.00  0.00           C
ATOM  10716 2C31 POPE2 303      95.412  17.175  52.608  1.00  0.00           C
ATOM  10719 3C31 POPE2 303      94.822  18.265  51.688  1.00  0.00           C
ATOM  10722 4C31 POPE2 303      95.181  19.696  52.099  1.00  0.00           C
ATOM  10725 5C31 POPE2 303      94.491  20.765  51.238  1.00  0.00           C
ATOM  10728 6C31 POPE2 303      95.111  22.156  51.389  1.00  0.00           C
ATOM  10732  NH3 POPE3 304      10.831  95.656  73.038  1.00  0.00           N
ATOM  10736  C12 POPE3 304      11.831  96.766  72.888  1.00  0.00           C
ATOM  10739  C11 POPE3 304      11.131  98.105  72.639  1.00  0.00           C
ATOM  10742  P   POPE3 304      11.981 100.386  71.678  1.00  0.00           P
ATOM  10743  O13 POPE3 304      10.911 101.245  72.229  1.00  0.00           O
ATOM  10744  O14 POPE3 304      13.321 101.005  71.589  1.00  0.00           O
ATOM  10745  O11 POPE3 304      11.531  99.715  70.318  1.00  0.00           O
ATOM  10746  O12 POPE3 304      12.121  99.127  72.618  1.00  0.00           O
ATOM  10747  C1  POPE3 304      11.691 100.265  69.018  1.00  0.00           C
ATOM  10750  C2  POPE3 304      13.071  99.925  68.398  1.00  0.00           C
ATOM  10752  O21 POPE3 304      12.961  99.816  66.968  1.00  0.00           O
ATOM  10753  C21 POPE3 304      13.311 100.886  66.299  1.00  0.00           C
ATOM  10754  O22 POPE3 304      13.441 102.016  66.748  1.00  0.00           O
ATOM  10755  C22 POPE3 304      13.641 100.475  64.868  1.00  0.00           C
ATOM  10758  C3  POPE3 304      13.611  98.566  68.889  1.00  0.00           C
ATOM  10761  O31 POPE3 304      14.981  98.376  68.468  1.00  0.00           O
ATOM  10762  C31 POPE3 304      15.151  97.505  67.479  1.00  0.00           C
ATOM  10763  O32 POPE3 304      14.251  96.906  66.898  1.00  0.00           O
ATOM  10764  C32 POPE3 304      16.631  97.326  67.148  1.00  0.00           C
ATOM  10767  C23 POPE3 304      15.141 100.616  64.499  1.00  0.00           C
ATOM  10770  C24 POPE3 304      15.351 100.237  63.039  1.00  0.00           C
ATOM  10773  C25 POPE3 304      16.811 100.116  62.608  1.00  0.00           C
ATOM  10776  C26 POPE3 304      16.951  99.206  61.378  1.00  0.00           C
ATOM  10779  C27 POPE3 304      16.271  99.807  60.138  1.00  0.00           C
ATOM  10782  C28 POPE3 304      16.141  98.806  58.969  1.00  0.00           C
ATOM  10785  C29 POPE3 304      15.591  99.475  57.729  1.00  0.00           C
ATOM  10787 0C21 POPE3 304      15.901  99.175  56.459  1.00  0.00           C
ATOM  10789 1C21 POPE3 304      16.821  98.065  56.008  1.00  0.00           C
ATOM  10792 2C21 POPE3 304      16.151  97.065  55.038  1.00  0.00           C
ATOM  10795 3C21 POPE3 304      16.261  97.486  53.559  1.00  0.00           C
ATOM  10798 4C21 POPE3 304      15.791  96.356  52.639  1.00  0.00           C
ATOM  10801 5C21 POPE3 304      15.991  96.665  51.148  1.00  0.00           C
ATOM  10804 6C21 POPE3 304      14.771  97.336  50.518  1.00  0.00           C
ATOM  10807 7C21 POPE3 304      14.981  97.666  49.038  1.00  0.00           C
ATOM  10810 8C21 POPE3 304      13.701  98.196  48.389  1.00  0.00           C
ATOM  10814  C33 POPE3 304      16.851  96.296  65.999  1.00  0.00           C
ATOM  10817  C34 POPE3 304      16.411  96.806  64.618  1.00  0.00           C
ATOM  10820  C35 POPE3 304      16.131  95.656  63.629  1.00  0.00           C
ATOM  10823  C36 POPE3 304      17.381  95.155  62.888  1.00  0.00           C
ATOM  10826  C37 POPE3 304      17.331  93.686  62.468  1.00  0.00           C
ATOM  10829  C38 POPE3 304      16.061  93.225  61.729  1.00  0.00           C
ATOM  10832  C39 POPE3 304      16.101  93.245  60.188  1.00  0.00           C
ATOM  10835 0C31 POPE3 304      17.141  92.285  59.608  1.00  0.00           C
ATOM  10838 1C31 POPE3 304      17.061  92.167  58.078  1.00  0.00           C
ATOM  10841 2C31 POPE3 304      18.461  92.136  57.449  1.00  0.00           C
ATOM  10844 3C31 POPE3 304      18.431  92.126  55.918  1.00  0.00           C
ATOM  10847 4C31 POPE3 304      18.622  90.725  55.328  1.00  0.00           C
ATOM  10850 5C31 POPE3 304      18.581  90.756  53.799  1.00  0.00           C
ATOM  10853 6C31 POPE3 304      18.961  89.436  53.129  1.00  0.00           C
ATOM  10857  NH3 POPE4 305      80.131 119.895  68.409  1.00  0.00           N
ATOM  10861  C12 POPE4 305      81.112 118.966  67.758  1.00  0.00           C
ATOM  10864  C11 POPE4 305      81.191 117.666  68.569  1.00  0.00           C
ATOM  10867  P   POPE4 305      81.522 115.135  68.368  1.00  0.00           P
ATOM  10868  O13 POPE4 305      82.482 115.046  69.489  1.00  0.00           O
ATOM  10869  O14 POPE4 305      80.122 114.776  68.648  1.00  0.00           O
ATOM  10870  O11 POPE4 305      82.062 114.296  67.159  1.00  0.00           O
ATOM  10871  O12 POPE4 305      81.621 116.585  67.739  1.00  0.00           O
ATOM  10872  C1  POPE4 305      81.962 112.877  67.118  1.00  0.00           C
ATOM  10875  C2  POPE4 305      81.781 112.447  65.648  1.00  0.00           C
ATOM  10877  O21 POPE4 305      82.072 111.035  65.468  1.00  0.00           O
ATOM  10878  C21 POPE4 305      83.341 110.666  65.438  1.00  0.00           C
ATOM  10879  O22 POPE4 305      84.302 111.315  65.758  1.00  0.00           O
ATOM  10880  C22 POPE4 305      83.432 109.206  64.938  1.00  0.00           C
ATOM  10883  C3  POPE4 305      82.582 113.356  64.668  1.00  0.00           C
ATOM  10886  O31 POPE4 305      82.671 112.756  63.368  1.00  0.00           O
ATOM  10887  C31 POPE4 305      81.621 113.007  62.608  1.00  0.00           C
ATOM  10888  O32 POPE4 305      80.781 113.876  62.799  1.00  0.00           O
ATOM  10889  C32 POPE4 305      81.551 111.916  61.539  1.00  0.00           C
ATOM  10892  C23 POPE4 305      84.691 108.966  64.068  1.00  0.00           C
ATOM  10895  C24 POPE4 305      84.822 107.526  63.528  1.00  0.00           C
ATOM  10898  C25 POPE4 305      86.081 107.266  62.688  1.00  0.00           C
ATOM  10901  C26 POPE4 305      86.081 107.896  61.278  1.00  0.00           C
ATOM  10904  C27 POPE4 305      87.462 107.816  60.588  1.00  0.00           C
ATOM  10907  C28 POPE4 305      87.392 108.116  59.078  1.00  0.00           C
ATOM  10910  C29 POPE4 305      88.752 108.225  58.449  1.00  0.00           C
ATOM  10912 0C21 POPE4 305      89.112 107.956  57.188  1.00  0.00           C
ATOM  10914 1C21 POPE4 305      88.201 107.515  56.069  1.00  0.00           C
ATOM  10917 2C21 POPE4 305      88.661 108.166  54.758  1.00  0.00           C
ATOM  10920 3C21 POPE4 305      87.691 107.867  53.598  1.00  0.00           C
ATOM  10923 4C21 POPE4 305      88.101 108.557  52.288  1.00  0.00           C
ATOM  10926 5C21 POPE4 305      87.961 110.085  52.358  1.00  0.00           C
ATOM  10929 6C21 POPE4 305      88.271 110.815  51.049  1.00  0.00           C
ATOM  10932 7C21 POPE4 305      87.432 110.335  49.848  1.00  0.00           C
ATOM  10935 8C21 POPE4 305      87.731 111.096  48.559  1.00  0.00           C
ATOM  10939  C33 POPE4 305      80.771 110.675  62.028  1.00  0.00           C
ATOM  10942  C34 POPE4 305      80.661 109.536  60.999  1.00  0.00           C
ATOM  10945  C35 POPE4 305      81.971 108.796  60.699  1.00  0.00           C
ATOM  10948  C36 POPE4 305      82.871 109.495  59.678  1.00  0.00           C
ATOM  10951  C37 POPE4 305      83.031 108.697  58.389  1.00  0.00           C
ATOM  10954  C38 POPE4 305      84.112 109.306  57.488  1.00  0.00           C
ATOM  10957  C39 POPE4 305      84.241 108.615  56.129  1.00  0.00           C
ATOM  10960 0C31 POPE4 305      83.002 108.885  55.279  1.00  0.00           C
ATOM  10963 1C31 POPE4 305      83.061 108.315  53.868  1.00  0.00           C
ATOM  10966 2C31 POPE4 305      81.671 108.436  53.258  1.00  0.00           C
ATOM  10969 3C31 POPE4 305      81.652 108.475  51.739  1.00  0.00           C
ATOM  10972 4C31 POPE4 305      80.201 108.496  51.258  1.00  0.00           C
ATOM  10975 5C31 POPE4 305      80.091 108.605  49.739  1.00  0.00           C
ATOM  10978 6C31 POPE4 305      78.661 108.396  49.258  1.00  0.00           C
ATOM  10982  NH3 POPE5 306      25.201 112.326  70.318  1.00  0.00           N
ATOM  10986  C12 POPE5 306      24.291 112.416  69.138  1.00  0.00           C
ATOM  10989  C11 POPE5 306      23.401 113.675  69.159  1.00  0.00           C
ATOM  10992  P   POPE5 306      22.792 114.206  71.629  1.00  0.00           P
ATOM  10993  O13 POPE5 306      22.661 112.737  71.659  1.00  0.00           O
ATOM  10994  O14 POPE5 306      23.501 114.816  72.788  1.00  0.00           O
ATOM  10995  O11 POPE5 306      21.401 114.947  71.479  1.00  0.00           O
ATOM  10996  O12 POPE5 306      23.571 114.536  70.299  1.00  0.00           O
ATOM  10997  C1  POPE5 306      20.381 114.615  70.549  1.00  0.00           C
ATOM  11000  C2  POPE5 306      20.031 115.786  69.578  1.00  0.00           C
ATOM  11002  O21 POPE5 306      19.061 115.345  68.609  1.00  0.00           O
ATOM  11003  C21 POPE5 306      19.491 114.626  67.599  1.00  0.00           C
ATOM  11004  O22 POPE5 306      20.621 114.215  67.398  1.00  0.00           O
ATOM  11005  C22 POPE5 306      18.331 114.406  66.618  1.00  0.00           C
ATOM  11008  C3  POPE5 306      21.251 116.546  68.959  1.00  0.00           C
ATOM  11011  O31 POPE5 306      20.791 117.436  67.919  1.00  0.00           O
ATOM  11012  C31 POPE5 306      21.631 117.725  66.938  1.00  0.00           C
ATOM  11013  O32 POPE5 306      22.841 117.556  66.968  1.00  0.00           O
ATOM  11014  C32 POPE5 306      20.821 118.406  65.839  1.00  0.00           C
ATOM  11017  C23 POPE5 306      18.811 113.625  65.379  1.00  0.00           C
ATOM  11020  C24 POPE5 306      17.731 113.417  64.309  1.00  0.00           C
ATOM  11023  C25 POPE5 306      18.251 112.466  63.218  1.00  0.00           C
ATOM  11026  C26 POPE5 306      17.231 112.085  62.139  1.00  0.00           C
ATOM  11029  C27 POPE5 306      16.951 113.216  61.129  1.00  0.00           C
ATOM  11032  C28 POPE5 306      16.271 112.705  59.839  1.00  0.00           C
ATOM  11035  C29 POPE5 306      14.911 112.106  60.089  1.00  0.00           C
ATOM  11037 0C21 POPE5 306      13.721 112.596  59.678  1.00  0.00           C
ATOM  11039 1C21 POPE5 306      13.501 113.866  58.899  1.00  0.00           C
ATOM  11042 2C21 POPE5 306      13.511 113.615  57.379  1.00  0.00           C
ATOM  11045 3C21 POPE5 306      12.291 112.835  56.879  1.00  0.00           C
ATOM  11048 4C21 POPE5 306      12.431 112.466  55.388  1.00  0.00           C
ATOM  11051 5C21 POPE5 306      11.271 111.627  54.848  1.00  0.00           C
ATOM  11054 6C21 POPE5 306       9.961 112.416  54.688  1.00  0.00           C
ATOM  11057 7C21 POPE5 306       8.941 111.686  53.799  1.00  0.00           C
ATOM  11060 8C21 POPE5 306       7.651 112.476  53.578  1.00  0.00           C
ATOM  11064  C33 POPE5 306      21.712 119.186  64.848  1.00  0.00           C
ATOM  11067  C34 POPE5 306      22.541 118.277  63.928  1.00  0.00           C
ATOM  11070  C35 POPE5 306      21.731 117.585  62.828  1.00  0.00           C
ATOM  11073  C36 POPE5 306      22.601 117.146  61.648  1.00  0.00           C
ATOM  11076  C37 POPE5 306      21.771 116.515  60.528  1.00  0.00           C
ATOM  11079  C38 POPE5 306      22.551 116.335  59.218  1.00  0.00           C
ATOM  11082  C39 POPE5 306      21.671 115.777  58.098  1.00  0.00           C
ATOM  11085 0C31 POPE5 306      21.371 114.276  58.239  1.00  0.00           C
ATOM  11088 1C31 POPE5 306      20.041 113.885  57.598  1.00  0.00           C
ATOM  11091 2C31 POPE5 306      19.671 112.416  57.808  1.00  0.00           C
ATOM  11094 3C31 POPE5 306      20.301 111.466  56.778  1.00  0.00           C
ATOM  11097 4C31 POPE5 306      19.671 110.065  56.868  1.00  0.00           C
ATOM  11100 5C31 POPE5 306      20.051 109.127  55.718  1.00  0.00           C
ATOM  11103 6C31 POPE5 306      19.121 107.925  55.588  1.00  0.00           C
ATOM  11107  NH3 POPE6 307      76.932  51.626  26.328  1.00  0.00           N
ATOM  11111  C12 POPE6 307      77.141  50.515  25.349  1.00  0.00           C
ATOM  11114  C11 POPE6 307      78.332  49.626  25.738  1.00  0.00           C
ATOM  11117  P   POPE6 307      80.392  51.265  26.059  1.00  0.00           P
ATOM  11118  O13 POPE6 307      81.711  51.446  25.419  1.00  0.00           O
ATOM  11119  O14 POPE6 307      79.511  52.436  26.319  1.00  0.00           O
ATOM  11120  O11 POPE6 307      80.601  50.545  27.448  1.00  0.00           O
ATOM  11121  O12 POPE6 307      79.551  50.175  25.258  1.00  0.00           O
ATOM  11122  C1  POPE6 307      80.491  51.316  28.659  1.00  0.00           C
ATOM  11125  C2  POPE6 307      79.521  50.635  29.648  1.00  0.00           C
ATOM  11127  O21 POPE6 307      79.392  51.526  30.768  1.00  0.00           O
ATOM  11128  C21 POPE6 307      78.381  51.286  31.568  1.00  0.00           C
ATOM  11129  O22 POPE6 307      77.462  50.515  31.348  1.00  0.00           O
ATOM  11130  C22 POPE6 307      78.612  52.036  32.878  1.00  0.00           C
ATOM  11133  C3  POPE6 307      80.051  49.216  30.069  1.00  0.00           C
ATOM  11136  O31 POPE6 307      80.682  49.255  31.358  1.00  0.00           O
ATOM  11137  C31 POPE6 307      81.872  49.826  31.418  1.00  0.00           C
ATOM  11138  O32 POPE6 307      82.681  49.936  30.508  1.00  0.00           O
ATOM  11139  C32 POPE6 307      81.971  50.486  32.799  1.00  0.00           C
ATOM  11142  C23 POPE6 307      77.362  52.655  33.528  1.00  0.00           C
ATOM  11145  C24 POPE6 307      76.451  51.666  34.278  1.00  0.00           C
ATOM  11148  C25 POPE6 307      76.201  52.056  35.748  1.00  0.00           C
ATOM  11151  C26 POPE6 307      77.411  51.876  36.679  1.00  0.00           C
ATOM  11154  C27 POPE6 307      77.112  52.335  38.118  1.00  0.00           C
ATOM  11157  C28 POPE6 307      78.322  52.295  39.078  1.00  0.00           C
ATOM  11160  C29 POPE6 307      78.841  50.895  39.299  1.00  0.00           C
ATOM  11162 0C21 POPE6 307      79.982  50.565  39.918  1.00  0.00           C
ATOM  11164 1C21 POPE6 307      80.941  51.495  40.609  1.00  0.00           C
ATOM  11167 2C21 POPE6 307      81.691  50.797  41.758  1.00  0.00           C
ATOM  11170 3C21 POPE6 307      80.801  50.265  42.899  1.00  0.00           C
ATOM  11173 4C21 POPE6 307      81.652  49.746  44.068  1.00  0.00           C
ATOM  11176 5C21 POPE6 307      80.812  49.245  45.259  1.00  0.00           C
ATOM  11179 6C21 POPE6 307      81.701  48.826  46.438  1.00  0.00           C
ATOM  11182 7C21 POPE6 307      80.902  48.525  47.718  1.00  0.00           C
ATOM  11185 8C21 POPE6 307      81.802  48.135  48.898  1.00  0.00           C
ATOM  11189  C33 POPE6 307      83.221  50.045  33.569  1.00  0.00           C
ATOM  11192  C34 POPE6 307      83.101  50.376  35.069  1.00  0.00           C
ATOM  11195  C35 POPE6 307      84.331  49.905  35.839  1.00  0.00           C
ATOM  11198  C36 POPE6 307      84.311  50.216  37.328  1.00  0.00           C
ATOM  11201  C37 POPE6 307      85.482  49.536  38.059  1.00  0.00           C
ATOM  11204  C38 POPE6 307      86.142  50.425  39.118  1.00  0.00           C
ATOM  11207  C39 POPE6 307      85.222  50.876  40.268  1.00  0.00           C
ATOM  11210 0C31 POPE6 307      85.981  51.806  41.229  1.00  0.00           C
ATOM  11213 1C31 POPE6 307      85.201  52.117  42.508  1.00  0.00           C
ATOM  11216 2C31 POPE6 307      86.011  52.975  43.489  1.00  0.00           C
ATOM  11219 3C31 POPE6 307      85.371  53.075  44.879  1.00  0.00           C
ATOM  11222 4C31 POPE6 307      85.572  51.815  45.738  1.00  0.00           C
ATOM  11225 5C31 POPE6 307      84.831  51.906  47.078  1.00  0.00           C
ATOM  11228 6C31 POPE6 307      84.982  50.646  47.938  1.00  0.00           C
ATOM  11232  NH3 POPE7 308      54.872  94.576  68.019  1.00  0.00           N
ATOM  11236  C12 POPE7 308      54.371  93.826  69.218  1.00  0.00           C
ATOM  11239  C11 POPE7 308      53.002  94.366  69.629  1.00  0.00           C
ATOM  11242  P   POPE7 308      51.591  92.215  70.029  1.00  0.00           P
ATOM  11243  O13 POPE7 308      52.041  91.125  70.909  1.00  0.00           O
ATOM  11244  O14 POPE7 308      50.122  92.495  69.949  1.00  0.00           O
ATOM  11245  O11 POPE7 308      52.171  91.995  68.578  1.00  0.00           O
ATOM  11246  O12 POPE7 308      52.341  93.505  70.549  1.00  0.00           O
ATOM  11247  C1  POPE7 308      51.801  90.906  67.739  1.00  0.00           C
ATOM  11250  C2  POPE7 308      51.941  91.356  66.258  1.00  0.00           C
ATOM  11252  O21 POPE7 308      51.042  90.626  65.409  1.00  0.00           O
ATOM  11253  C21 POPE7 308      51.451  89.646  64.629  1.00  0.00           C
ATOM  11254  O22 POPE7 308      52.451  88.955  64.758  1.00  0.00           O
ATOM  11255  C22 POPE7 308      50.471  89.475  63.479  1.00  0.00           C
ATOM  11258  C3  POPE7 308      53.421  91.475  65.758  1.00  0.00           C
ATOM  11261  O31 POPE7 308      53.451  91.995  64.419  1.00  0.00           O
ATOM  11262  C31 POPE7 308      54.551  92.036  63.618  1.00  0.00           C
ATOM  11263  O32 POPE7 308      54.462  92.355  62.449  1.00  0.00           O
ATOM  11264  C32 POPE7 308      55.902  91.746  64.299  1.00  0.00           C
ATOM  11267  C23 POPE7 308      51.191  89.155  62.148  1.00  0.00           C
ATOM  11270  C24 POPE7 308      50.212  88.666  61.089  1.00  0.00           C
ATOM  11273  C25 POPE7 308      50.821  88.386  59.708  1.00  0.00           C
ATOM  11276  C26 POPE7 308      50.551  89.516  58.699  1.00  0.00           C
ATOM  11279  C27 POPE7 308      50.712  89.066  57.238  1.00  0.00           C
ATOM  11282  C28 POPE7 308      50.252  90.126  56.218  1.00  0.00           C
ATOM  11285  C29 POPE7 308      50.261  89.585  54.819  1.00  0.00           C
ATOM  11287 0C21 POPE7 308      49.831  90.225  53.718  1.00  0.00           C
ATOM  11289 1C21 POPE7 308      49.291  91.627  53.638  1.00  0.00           C
ATOM  11292 2C21 POPE7 308      50.002  92.436  52.538  1.00  0.00           C
ATOM  11295 3C21 POPE7 308      49.421  93.846  52.348  1.00  0.00           C
ATOM  11298 4C21 POPE7 308      50.322  94.735  51.479  1.00  0.00           C
ATOM  11301 5C21 POPE7 308      49.722  96.136  51.278  1.00  0.00           C
ATOM  11304 6C21 POPE7 308      50.631  97.076  50.469  1.00  0.00           C
ATOM  11307 7C21 POPE7 308      49.982  98.446  50.209  1.00  0.00           C
ATOM  11310 8C21 POPE7 308      50.721  99.296  49.179  1.00  0.00           C
ATOM  11314  C33 POPE7 308      57.001  91.395  63.258  1.00  0.00           C
ATOM  11317  C34 POPE7 308      58.402  91.136  63.848  1.00  0.00           C
ATOM  11320  C35 POPE7 308      59.392  90.516  62.839  1.00  0.00           C
ATOM  11323  C36 POPE7 308      60.881  90.675  63.199  1.00  0.00           C
ATOM  11326  C37 POPE7 308      61.831  90.036  62.159  1.00  0.00           C
ATOM  11329  C38 POPE7 308      63.301  90.485  62.238  1.00  0.00           C
ATOM  11332  C39 POPE7 308      64.181  89.755  63.269  1.00  0.00           C
ATOM  11335 0C31 POPE7 308      64.671  88.356  62.868  1.00  0.00           C
ATOM  11338 1C31 POPE7 308      65.491  87.666  63.988  1.00  0.00           C
ATOM  11341 2C31 POPE7 308      66.331  86.475  63.488  1.00  0.00           C
ATOM  11344 3C31 POPE7 308      67.121  85.766  64.598  1.00  0.00           C
ATOM  11347 4C31 POPE7 308      68.142  84.755  64.038  1.00  0.00           C
ATOM  11350 5C31 POPE7 308      69.012  84.076  65.108  1.00  0.00           C
ATOM  11353 6C31 POPE7 308      70.171  83.266  64.528  1.00  0.00           C
ATOM  11357  NH3 POPE8 309      71.981  97.635  27.989  1.00  0.00           N
ATOM  11361  C12 POPE8 309      70.691  97.556  27.208  1.00  0.00           C
ATOM  11364  C11 POPE8 309      69.982  98.916  27.139  1.00  0.00           C
ATOM  11367  P   POPE8 309      67.322  98.856  26.719  1.00  0.00           P
ATOM  11368  O13 POPE8 309      66.541  99.667  25.738  1.00  0.00           O
ATOM  11369  O14 POPE8 309      66.932  97.447  26.979  1.00  0.00           O
ATOM  11370  O11 POPE8 309      67.311  99.676  28.098  1.00  0.00           O
ATOM  11371  O12 POPE8 309      68.841  98.895  26.278  1.00  0.00           O
ATOM  11372  C1  POPE8 309      66.341  99.246  29.088  1.00  0.00           C
ATOM  11375  C2  POPE8 309      66.061 100.326  30.178  1.00  0.00           C
ATOM  11377  O21 POPE8 309      65.271  99.676  31.188  1.00  0.00           O
ATOM  11378  C21 POPE8 309      65.572  99.936  32.448  1.00  0.00           C
ATOM  11379  O22 POPE8 309      66.341 100.786  32.849  1.00  0.00           O
ATOM  11380  C22 POPE8 309      64.792  98.926  33.299  1.00  0.00           C
ATOM  11383  C3  POPE8 309      65.291 101.535  29.588  1.00  0.00           C
ATOM  11386  O31 POPE8 309      65.142 102.616  30.538  1.00  0.00           O
ATOM  11387  C31 POPE8 309      63.991 103.277  30.559  1.00  0.00           C
ATOM  11388  O32 POPE8 309      63.021 103.046  29.858  1.00  0.00           O
ATOM  11389  C32 POPE8 309      64.031 104.366  31.638  1.00  0.00           C
ATOM  11392  C23 POPE8 309      64.862  99.106  34.839  1.00  0.00           C
ATOM  11395  C24 POPE8 309      63.591  99.725  35.448  1.00  0.00           C
ATOM  11398  C25 POPE8 309      63.342 101.156  34.968  1.00  0.00           C
ATOM  11401  C26 POPE8 309      62.341 101.936  35.839  1.00  0.00           C
ATOM  11404  C27 POPE8 309      62.971 102.365  37.168  1.00  0.00           C
ATOM  11407  C28 POPE8 309      62.171 103.436  37.929  1.00  0.00           C
ATOM  11410  C29 POPE8 309      62.931 103.736  39.198  1.00  0.00           C
ATOM  11412 0C21 POPE8 309      62.511 103.526  40.458  1.00  0.00           C
ATOM  11414 1C21 POPE8 309      61.162 102.996  40.878  1.00  0.00           C
ATOM  11417 2C21 POPE8 309      60.601 103.786  42.069  1.00  0.00           C
ATOM  11420 3C21 POPE8 309      59.131 103.436  42.348  1.00  0.00           C
ATOM  11423 4C21 POPE8 309      58.651 103.905  43.729  1.00  0.00           C
ATOM  11426 5C21 POPE8 309      59.131 102.956  44.828  1.00  0.00           C
ATOM  11429 6C21 POPE8 309      58.792 103.406  46.249  1.00  0.00           C
ATOM  11432 7C21 POPE8 309      59.452 102.486  47.278  1.00  0.00           C
ATOM  11435 8C21 POPE8 309      59.111 102.796  48.738  1.00  0.00           C
ATOM  11439  C33 POPE8 309      63.721 103.835  33.059  1.00  0.00           C
ATOM  11442  C34 POPE8 309      63.622 104.925  34.138  1.00  0.00           C
ATOM  11445  C35 POPE8 309      64.872 105.065  35.028  1.00  0.00           C
ATOM  11448  C36 POPE8 309      64.711 106.105  36.159  1.00  0.00           C
ATOM  11451  C37 POPE8 309      65.921 106.166  37.109  1.00  0.00           C
ATOM  11454  C38 POPE8 309      65.811 107.206  38.248  1.00  0.00           C
ATOM  11457  C39 POPE8 309      64.881 106.776  39.389  1.00  0.00           C
ATOM  11460 0C31 POPE8 309      64.792 107.816  40.528  1.00  0.00           C
ATOM  11463 1C31 POPE8 309      63.711 107.456  41.568  1.00  0.00           C
ATOM  11466 2C31 POPE8 309      63.612 108.465  42.718  1.00  0.00           C
ATOM  11469 3C31 POPE8 309      62.482 108.146  43.718  1.00  0.00           C
ATOM  11472 4C31 POPE8 309      62.761 106.896  44.589  1.00  0.00           C
ATOM  11475 5C31 POPE8 309      61.651 106.627  45.609  1.00  0.00           C
ATOM  11478 6C31 POPE8 309      62.041 105.565  46.649  1.00  0.00           C
ATOM  11482  NH3 POPE9 310      45.491  24.575  72.269  1.00  0.00           N
ATOM  11486  C12 POPE9 310      45.142  25.646  73.269  1.00  0.00           C
ATOM  11489  C11 POPE9 310      44.862  26.985  72.569  1.00  0.00           C
ATOM  11492  P   POPE9 310      43.531  29.145  73.078  1.00  0.00           P
ATOM  11493  O13 POPE9 310      42.241  28.636  72.549  1.00  0.00           O
ATOM  11494  O14 POPE9 310      43.441  30.186  74.129  1.00  0.00           O
ATOM  11495  O11 POPE9 310      44.341  29.686  71.839  1.00  0.00           O
ATOM  11496  O12 POPE9 310      44.431  27.935  73.558  1.00  0.00           O
ATOM  11497  C1  POPE9 310      43.701  29.675  70.559  1.00  0.00           C
ATOM  11500  C2  POPE9 310      44.722  30.026  69.468  1.00  0.00           C
ATOM  11502  O21 POPE9 310      44.002  30.556  68.328  1.00  0.00           O
ATOM  11503  C21 POPE9 310      44.611  31.565  67.709  1.00  0.00           C
ATOM  11504  O22 POPE9 310      45.591  32.155  68.118  1.00  0.00           O
ATOM  11505  C22 POPE9 310      43.792  31.966  66.479  1.00  0.00           C
ATOM  11508  C3  POPE9 310      45.561  28.796  69.059  1.00  0.00           C
ATOM  11511  O31 POPE9 310      46.401  29.126  67.938  1.00  0.00           O
ATOM  11512  C31 POPE9 310      46.801  28.076  67.249  1.00  0.00           C
ATOM  11513  O32 POPE9 310      46.712  26.915  67.599  1.00  0.00           O
ATOM  11514  C32 POPE9 310      47.461  28.576  65.958  1.00  0.00           C
ATOM  11517  C23 POPE9 310      44.551  31.806  65.139  1.00  0.00           C
ATOM  11520  C24 POPE9 310      43.792  32.505  64.008  1.00  0.00           C
ATOM  11523  C25 POPE9 310      44.161  32.026  62.598  1.00  0.00           C
ATOM  11526  C26 POPE9 310      43.221  32.606  61.529  1.00  0.00           C
ATOM  11529  C27 POPE9 310      43.941  33.405  60.438  1.00  0.00           C
ATOM  11532  C28 POPE9 310      42.962  34.076  59.458  1.00  0.00           C
ATOM  11535  C29 POPE9 310      43.701  34.975  58.508  1.00  0.00           C
ATOM  11537 0C21 POPE9 310      43.301  35.346  57.278  1.00  0.00           C
ATOM  11539 1C21 POPE9 310      42.022  34.935  56.599  1.00  0.00           C
ATOM  11542 2C21 POPE9 310      42.101  35.126  55.068  1.00  0.00           C
ATOM  11545 3C21 POPE9 310      42.071  36.606  54.639  1.00  0.00           C
ATOM  11548 4C21 POPE9 310      41.971  36.795  53.118  1.00  0.00           C
ATOM  11551 5C21 POPE9 310      43.261  36.446  52.348  1.00  0.00           C
ATOM  11554 6C21 POPE9 310      42.991  36.346  50.839  1.00  0.00           C
ATOM  11557 7C21 POPE9 310      44.221  35.955  50.008  1.00  0.00           C
ATOM  11560 8C21 POPE9 310      43.851  35.585  48.568  1.00  0.00           C
ATOM  11564  C33 POPE9 310      47.461  27.515  64.848  1.00  0.00           C
ATOM  11567  C34 POPE9 310      47.101  28.116  63.479  1.00  0.00           C
ATOM  11570  C35 POPE9 310      46.851  27.026  62.438  1.00  0.00           C
ATOM  11573  C36 POPE9 310      46.261  27.546  61.118  1.00  0.00           C
ATOM  11576  C37 POPE9 310      47.111  28.606  60.419  1.00  0.00           C
ATOM  11579  C38 POPE9 310      46.622  28.975  59.008  1.00  0.00           C
ATOM  11582  C39 POPE9 310      45.311  29.775  59.018  1.00  0.00           C
ATOM  11585 0C31 POPE9 310      44.722  29.966  57.608  1.00  0.00           C
ATOM  11588 1C31 POPE9 310      43.552  30.955  57.589  1.00  0.00           C
ATOM  11591 2C31 POPE9 310      42.831  30.995  56.229  1.00  0.00           C
ATOM  11594 3C31 POPE9 310      43.741  31.475  55.098  1.00  0.00           C
ATOM  11597 4C31 POPE9 310      43.011  31.725  53.788  1.00  0.00           C
ATOM  11600 5C31 POPE9 310      43.951  32.295  52.718  1.00  0.00           C
ATOM  11603 6C31 POPE9 310      43.231  32.536  51.398  1.00  0.00           C
ATOM  11607  NH3 POPE  311      23.622  76.365  70.519  1.00  0.00           N
ATOM  11611  C12 POPE  311      24.981  76.326  69.889  1.00  0.00           C
ATOM  11614  C11 POPE  311      26.031  76.515  70.988  1.00  0.00           C
ATOM  11617  P   POPE  311      25.311  78.645  72.398  1.00  0.00           P
ATOM  11618  O13 POPE  311      24.121  77.885  72.839  1.00  0.00           O
ATOM  11619  O14 POPE  311      26.201  79.246  73.409  1.00  0.00           O
ATOM  11620  O11 POPE  311      24.781  79.886  71.618  1.00  0.00           O
ATOM  11621  O12 POPE  311      26.131  77.896  71.319  1.00  0.00           O
ATOM  11622  C1  POPE  311      23.851  79.746  70.549  1.00  0.00           C
ATOM  11625  C2  POPE  311      23.321  81.156  70.188  1.00  0.00           C
ATOM  11627  O21 POPE  311      22.401  81.236  69.099  1.00  0.00           O
ATOM  11628  C21 POPE  311      21.981  80.225  68.368  1.00  0.00           C
ATOM  11629  O22 POPE  311      22.061  79.035  68.609  1.00  0.00           O
ATOM  11630  C22 POPE  311      21.281  80.886  67.178  1.00  0.00           C
ATOM  11633  C3  POPE  311      24.501  82.115  69.868  1.00  0.00           C
ATOM  11636  O31 POPE  311      25.231  81.627  68.729  1.00  0.00           O
ATOM  11637  C31 POPE  311      26.531  81.466  68.858  1.00  0.00           C
ATOM  11638  O32 POPE  311      27.171  81.585  69.898  1.00  0.00           O
ATOM  11639  C32 POPE  311      27.141  81.076  67.508  1.00  0.00           C
ATOM  11642  C23 POPE  311      21.041  80.026  65.918  1.00  0.00           C
ATOM  11645  C24 POPE  311      21.872  80.485  64.699  1.00  0.00           C
ATOM  11648  C25 POPE  311      21.491  81.866  64.138  1.00  0.00           C
ATOM  11651  C26 POPE  311      22.561  82.447  63.199  1.00  0.00           C
ATOM  11654  C27 POPE  311      22.011  83.245  62.008  1.00  0.00           C
ATOM  11657  C28 POPE  311      23.151  83.846  61.159  1.00  0.00           C
ATOM  11660  C29 POPE  311      22.661  84.527  59.909  1.00  0.00           C
ATOM  11662 0C21 POPE  311      22.881  84.095  58.648  1.00  0.00           C
ATOM  11664 1C21 POPE  311      23.631  82.835  58.278  1.00  0.00           C
ATOM  11667 2C21 POPE  311      23.101  82.186  56.999  1.00  0.00           C
ATOM  11670 3C21 POPE  311      23.452  82.965  55.718  1.00  0.00           C
ATOM  11673 4C21 POPE  311      22.962  82.196  54.488  1.00  0.00           C
ATOM  11676 5C21 POPE  311      23.431  82.785  53.159  1.00  0.00           C
ATOM  11679 6C21 POPE  311      22.591  83.987  52.709  1.00  0.00           C
ATOM  11682 7C21 POPE  311      23.161  84.606  51.438  1.00  0.00           C
ATOM  11685 8C21 POPE  311      22.391  85.845  50.979  1.00  0.00           C
ATOM  11689  C33 POPE  311      26.351  81.535  66.258  1.00  0.00           C
ATOM  11692  C34 POPE  311      27.091  81.096  64.988  1.00  0.00           C
ATOM  11695  C35 POPE  311      26.311  81.276  63.680  1.00  0.00           C
ATOM  11698  C36 POPE  311      27.232  80.985  62.468  1.00  0.00           C
ATOM  11701  C37 POPE  311      26.572  81.226  61.098  1.00  0.00           C
ATOM  11704  C38 POPE  311      27.521  80.845  59.949  1.00  0.00           C
ATOM  11707  C39 POPE  311      26.931  81.005  58.538  1.00  0.00           C
ATOM  11710 0C31 POPE  311      27.881  80.475  57.458  1.00  0.00           C
ATOM  11713 1C31 POPE  311      27.341  80.596  56.028  1.00  0.00           C
ATOM  11716 2C31 POPE  311      28.361  80.085  54.998  1.00  0.00           C
ATOM  11719 3C31 POPE  311      27.941  80.225  53.528  1.00  0.00           C
ATOM  11722 4C31 POPE  311      27.571  81.665  53.129  1.00  0.00           C
ATOM  11725 5C31 POPE  311      27.421  81.855  51.618  1.00  0.00           C
ATOM  11728 6C31 POPE  311      27.041  83.296  51.238  1.00  0.00           C
ATOM  11732  NH3 POPE  312       5.151  35.265  26.838  1.00  0.00           N
ATOM  11736  C12 POPE  312       6.511  35.365  27.469  1.00  0.00           C
ATOM  11739  C11 POPE  312       6.631  36.635  28.319  1.00  0.00           C
ATOM  11742  P   POPE  312       6.761  38.446  26.389  1.00  0.00           P
ATOM  11743  O13 POPE  312       6.621  37.475  25.278  1.00  0.00           O
ATOM  11744  O14 POPE  312       6.231  39.816  26.208  1.00  0.00           O
ATOM  11745  O11 POPE  312       8.301  38.515  26.758  1.00  0.00           O
ATOM  11746  O12 POPE  312       6.121  37.806  27.688  1.00  0.00           O
ATOM  11747  C1  POPE  312       8.831  39.236  27.868  1.00  0.00           C
ATOM  11750  C2  POPE  312       9.961  38.405  28.538  1.00  0.00           C
ATOM  11752  O21 POPE  312      10.021  38.605  29.958  1.00  0.00           O
ATOM  11753  C21 POPE  312       9.621  37.635  30.758  1.00  0.00           C
ATOM  11754  O22 POPE  312       8.951  36.666  30.438  1.00  0.00           O
ATOM  11755  C22 POPE  312      10.131  37.905  32.168  1.00  0.00           C
ATOM  11758  C3  POPE  312      11.351  38.716  27.908  1.00  0.00           C
ATOM  11761  O31 POPE  312      12.111  39.696  28.688  1.00  0.00           O
ATOM  11762  C31 POPE  312      12.891  39.115  29.618  1.00  0.00           C
ATOM  11763  O32 POPE  312      13.081  37.925  29.708  1.00  0.00           O
ATOM  11764  C32 POPE  312      13.471  40.146  30.588  1.00  0.00           C
ATOM  11767  C23 POPE  312      10.481  36.585  32.878  1.00  0.00           C
ATOM  11770  C24 POPE  312       9.281  35.955  33.589  1.00  0.00           C
ATOM  11773  C25 POPE  312       8.981  36.626  34.929  1.00  0.00           C
ATOM  11776  C26 POPE  312       7.721  36.066  35.598  1.00  0.00           C
ATOM  11779  C27 POPE  312       7.491  36.615  37.008  1.00  0.00           C
ATOM  11782  C28 POPE  312       6.021  36.475  37.418  1.00  0.00           C
ATOM  11785  C29 POPE  312       5.671  36.366  38.889  1.00  0.00           C
ATOM  11787 0C21 POPE  312       6.101  37.085  39.938  1.00  0.00           C
ATOM  11789 1C21 POPE  312       7.061  38.235  39.979  1.00  0.00           C
ATOM  11792 2C21 POPE  312       8.391  37.806  40.629  1.00  0.00           C
ATOM  11795 3C21 POPE  312       8.251  37.275  42.069  1.00  0.00           C
ATOM  11798 4C21 POPE  312       9.611  36.905  42.688  1.00  0.00           C
ATOM  11801 5C21 POPE  312      10.081  35.495  42.318  1.00  0.00           C
ATOM  11804 6C21 POPE  312      11.501  35.216  42.818  1.00  0.00           C
ATOM  11807 7C21 POPE  312      11.831  33.716  42.919  1.00  0.00           C
ATOM  11810 8C21 POPE  312      13.231  33.455  43.498  1.00  0.00           C
ATOM  11814  C33 POPE  312      14.701  39.556  31.308  1.00  0.00           C
ATOM  11817  C34 POPE  312      14.901  40.066  32.738  1.00  0.00           C
ATOM  11820  C35 POPE  312      15.621  39.006  33.589  1.00  0.00           C
ATOM  11823  C36 POPE  312      15.981  39.536  34.958  1.00  0.00           C
ATOM  11826  C37 POPE  312      16.461  38.486  35.958  1.00  0.00           C
ATOM  11829  C38 POPE  312      17.271  39.185  37.058  1.00  0.00           C
ATOM  11832  C39 POPE  312      17.621  38.295  38.248  1.00  0.00           C
ATOM  11835 0C31 POPE  312      16.631  38.506  39.398  1.00  0.00           C
ATOM  11838 1C31 POPE  312      17.001  37.675  40.629  1.00  0.00           C
ATOM  11841 2C31 POPE  312      16.021  37.896  41.789  1.00  0.00           C
ATOM  11844 3C31 POPE  312      16.351  37.005  42.989  1.00  0.00           C
ATOM  11847 4C31 POPE  312      17.651  37.405  43.699  1.00  0.00           C
ATOM  11850 5C31 POPE  312      18.541  36.185  43.968  1.00  0.00           C
ATOM  11853 6C31 POPE  312      19.641  36.495  44.968  1.00  0.00           C
ATOM  11857  NH3 POPE  313     107.072  67.535  29.219  1.00  0.00           N
ATOM  11861  C12 POPE  313     108.542  67.196  29.188  1.00  0.00           C
ATOM  11864  C11 POPE  313     109.252  67.495  30.538  1.00  0.00           C
ATOM  11867  P   POPE  313     110.812  69.636  30.608  1.00  0.00           P
ATOM  11868  O13 POPE  313     110.701  70.486  29.398  1.00  0.00           O
ATOM  11869  O14 POPE  313     111.892  68.626  30.608  1.00  0.00           O
ATOM  11870  O11 POPE  313     111.011  70.596  31.848  1.00  0.00           O
[truncated: 1,793,312 more chars]
