# Supplementary material for: Characterizing Membrane Association and Periplasmic Transfer of Bacterial Lipoproteins through Molecular Dynamics Simulations
Source: Structure. 2020 Apr 7;28(4):475–487.e3. doi: 10.1016/j.str.2020.01.012 (PMC7139219; doi:10.1016/j.str.2020.01.012)
Supplement: Data S3. Final Coordinates from Simulations (M–X), Related to Figure 3 [file mmc5.zip › M-X/NLPA-3-atomistic.pdb]

TITLE     Protein
REMARK    THIS IS A SIMULATION BOX
CRYST1  129.250  129.250  137.985  90.00  90.00  90.00 P 1           1
MODEL        1
ATOM      1  N   CYSTA   1      87.780  73.660  76.688  1.00  0.00           N
ATOM      3  CA  CYSTA   1      87.420  74.230  77.968  1.00  0.00           C
ATOM      5  C   CYSTA   1      88.390  73.920  79.058  1.00  0.00           C
ATOM      6  O   CYSTA   1      88.940  74.800  79.719  1.00  0.00           O
ATOM      7  CB  CYSTA   1      86.860  75.670  78.007  1.00  0.00           C
ATOM     10  SG  CYSTA   1      85.050  75.670  78.128  1.00  0.00           S
ATOM     11  C1  CYSTA   1      84.680  74.890  76.518  1.00  0.00           C
ATOM     14  CA1 CYSTA   1      89.020  73.540  76.188  1.00  0.00           C
ATOM     15  OA1 CYSTA   1      89.740  74.540  76.098  1.00  0.00           O
ATOM     16  CA2 CYSTA   1      89.400  72.240  75.588  1.00  0.00           C
ATOM     19  C11 CYSTA   1      83.480  75.490  75.768  1.00  0.00           C
ATOM     21  O11 CYSTA   1      83.130  76.780  76.238  1.00  0.00           O
ATOM     22  CX1 CYSTA   1      83.540  77.790  75.558  1.00  0.00           C
ATOM     23  OX1 CYSTA   1      84.660  77.920  75.058  1.00  0.00           O
ATOM     24  CX2 CYSTA   1      82.300  78.610  75.218  1.00  0.00           C
ATOM     27  C12 CYSTA   1      82.170  74.680  75.708  1.00  0.00           C
ATOM     30  O12 CYSTA   1      81.490  74.230  76.888  1.00  0.00           O
ATOM     31  CD1 CYSTA   1      80.360  73.480  76.638  1.00  0.00           C
ATOM     32  OD1 CYSTA   1      80.070  72.500  77.289  1.00  0.00           O
ATOM     33  CD2 CYSTA   1      79.420  74.050  75.507  1.00  0.00           C
ATOM     36  CA3 CYSTA   1      88.660  72.220  74.257  1.00  0.00           C
ATOM     39  CA4 CYSTA   1      88.170  70.870  73.729  1.00  0.00           C
ATOM     42  CA5 CYSTA   1      87.060  71.150  72.688  1.00  0.00           C
ATOM     45  CA6 CYSTA   1      87.360  72.410  71.868  1.00  0.00           C
ATOM     48  CA7 CYSTA   1      86.470  72.710  70.678  1.00  0.00           C
ATOM     51  CA8 CYSTA   1      86.990  74.020  70.058  1.00  0.00           C
ATOM     54  CA9 CYSTA   1      86.600  74.190  68.598  1.00  0.00           C
ATOM     57 0CA1 CYSTA   1      87.200  73.090  67.698  1.00  0.00           C
ATOM     60 1CA1 CYSTA   1      88.210  73.690  66.728  1.00  0.00           C
ATOM     63 2CA1 CYSTA   1      88.700  72.760  65.608  1.00  0.00           C
ATOM     66 3CA1 CYSTA   1      88.970  73.660  64.397  1.00  0.00           C
ATOM     69 4CA1 CYSTA   1      89.750  73.060  63.228  1.00  0.00           C
ATOM     72 5CA1 CYSTA   1      89.830  74.110  62.118  1.00  0.00           C
ATOM     75 6CA1 CYSTA   1      90.700  73.720  60.928  1.00  0.00           C
ATOM     79  CD3 CYSTA   1      79.400  73.420  74.068  1.00  0.00           C
ATOM     82  CD4 CYSTA   1      80.720  73.600  73.318  1.00  0.00           C
ATOM     85  CD5 CYSTA   1      80.790  73.670  71.798  1.00  0.00           C
ATOM     88  CD6 CYSTA   1      81.830  72.690  71.258  1.00  0.00           C
ATOM     91  CD7 CYSTA   1      82.310  73.120  69.878  1.00  0.00           C
ATOM     94  CD8 CYSTA   1      82.240  71.980  68.868  1.00  0.00           C
ATOM     97  CD9 CYSTA   1      81.920  72.500  67.468  1.00  0.00           C
ATOM    100 0CD1 CYSTA   1      83.170  72.770  66.638  1.00  0.00           C
ATOM    103 1CD1 CYSTA   1      83.740  71.450  66.148  1.00  0.00           C
ATOM    106 2CD1 CYSTA   1      84.820  71.580  65.088  1.00  0.00           C
ATOM    109 3CD1 CYSTA   1      84.620  70.520  64.007  1.00  0.00           C
ATOM    112 4CD1 CYSTA   1      85.930  70.040  63.388  1.00  0.00           C
ATOM    115 5CD1 CYSTA   1      86.550  70.990  62.378  1.00  0.00           C
ATOM    118 6CD1 CYSTA   1      87.610  70.260  61.558  1.00  0.00           C
ATOM    122  CX3 CYSTA   1      82.010  78.550  73.718  1.00  0.00           C
ATOM    125  CX4 CYSTA   1      80.500  78.590  73.438  1.00  0.00           C
ATOM    128  CX5 CYSTA   1      80.140  77.610  72.328  1.00  0.00           C
ATOM    131  CX6 CYSTA   1      78.670  77.660  71.948  1.00  0.00           C
ATOM    134  CX7 CYSTA   1      78.370  76.660  70.827  1.00  0.00           C
ATOM    137  CX8 CYSTA   1      77.080  76.980  70.048  1.00  0.00           C
ATOM    140  CX9 CYSTA   1      75.850  76.720  70.868  1.00  0.00           C
ATOM    142 0CX1 CYSTA   1      75.090  75.610  70.848  1.00  0.00           C
ATOM    144 1CX1 CYSTA   1      75.300  74.390  69.979  1.00  0.00           C
ATOM    147 2CX1 CYSTA   1      74.010  73.560  69.798  1.00  0.00           C
ATOM    150 3CX1 CYSTA   1      73.630  72.720  71.039  1.00  0.00           C
ATOM    153 4CX1 CYSTA   1      72.110  72.590  71.278  1.00  0.00           C
ATOM    156 5CX1 CYSTA   1      71.580  71.140  71.358  1.00  0.00           C
ATOM    159 6CX1 CYSTA   1      71.750  70.480  72.728  1.00  0.00           C
ATOM    162 7CX1 CYSTA   1      70.820  69.280  72.988  1.00  0.00           C
ATOM    165 8CX1 CYSTA   1      71.310  68.340  74.108  1.00  0.00           C
ATOM    169  N   ASP A   2      88.650  72.610  79.208  1.00  0.00           N
ATOM    171  CA  ASP A   2      89.620  72.030  80.069  1.00  0.00           C
ATOM    173  CB  ASP A   2      89.660  70.460  79.999  1.00  0.00           C
ATOM    176  CG  ASP A   2      88.750  69.710  79.007  1.00  0.00           C
ATOM    177  OD1 ASP A   2      88.820  68.460  79.108  1.00  0.00           O
ATOM    178  OD2 ASP A   2      88.010  70.290  78.168  1.00  0.00           O
ATOM    179  C   ASP A   2      91.000  72.700  79.908  1.00  0.00           C
ATOM    180  O   ASP A   2      91.540  72.820  78.819  1.00  0.00           O
ATOM    181  N   GLN A   3      91.590  73.240  80.977  1.00  0.00           N
ATOM    183  CA  GLN A   3      91.230  72.920  82.327  1.00  0.00           C
ATOM    185  CB  GLN A   3      92.410  72.850  83.348  1.00  0.00           C
ATOM    188  CG  GLN A   3      93.090  74.140  83.898  1.00  0.00           C
ATOM    191  CD  GLN A   3      93.780  75.120  82.938  1.00  0.00           C
ATOM    192  OE1 GLN A   3      93.960  76.290  83.308  1.00  0.00           O
ATOM    193  NE2 GLN A   3      94.170  74.700  81.718  1.00  0.00           N
ATOM    196  C   GLN A   3      90.180  73.840  82.878  1.00  0.00           C
ATOM    197  O   GLN A   3      89.320  73.340  83.598  1.00  0.00           O
ATOM    198  N   SER A   4      90.260  75.180  82.618  1.00  0.00           N
ATOM    200  CA  SER A   4      89.800  76.280  83.488  1.00  0.00           C
ATOM    202  CB  SER A   4      88.880  77.370  82.858  1.00  0.00           C
ATOM    205  OG  SER A   4      89.550  78.640  82.858  1.00  0.00           O
ATOM    207  C   SER A   4      89.330  75.860  84.848  1.00  0.00           C
ATOM    208  O   SER A   4      88.150  75.640  85.088  1.00  0.00           O
ATOM    209  N   SER A   5      90.270  75.670  85.798  1.00  0.00           N
ATOM    211  CA  SER A   5      90.090  74.920  87.048  1.00  0.00           C
ATOM    213  CB  SER A   5      91.500  74.540  87.618  1.00  0.00           C
ATOM    216  OG  SER A   5      91.540  73.240  88.208  1.00  0.00           O
ATOM    218  C   SER A   5      89.340  75.770  88.069  1.00  0.00           C
ATOM    219  O   SER A   5      89.510  75.640  89.277  1.00  0.00           O
ATOM    220  N   SER A   6      88.540  76.730  87.537  1.00  0.00           N
ATOM    222  CA  SER A   6      88.330  78.080  88.018  1.00  0.00           C
ATOM    224  CB  SER A   6      87.100  78.160  88.927  1.00  0.00           C
ATOM    227  OG  SER A   6      85.930  78.400  88.138  1.00  0.00           O
ATOM    229  C   SER A   6      89.570  78.750  88.539  1.00  0.00           C
ATOM    230  O   SER A   6      89.830  78.790  89.738  1.00  0.00           O
ATOM    231  N   ASP A   7      90.440  79.160  87.578  1.00  0.00           N
ATOM    233  CA  ASP A   7      91.890  79.110  87.698  1.00  0.00           C
ATOM    235  CB  ASP A   7      92.480  78.240  86.558  1.00  0.00           C
ATOM    238  CG  ASP A   7      93.980  78.030  86.658  1.00  0.00           C
ATOM    239  OD1 ASP A   7      94.460  77.010  86.117  1.00  0.00           O
ATOM    240  OD2 ASP A   7      94.700  78.850  87.278  1.00  0.00           O
ATOM    241  C   ASP A   7      92.510  80.520  87.808  1.00  0.00           C
ATOM    242  O   ASP A   7      92.590  81.280  86.838  1.00  0.00           O
ATOM    243  N   ALA A   8      93.040  80.890  88.997  1.00  0.00           N
ATOM    245  CA  ALA A   8      92.740  80.190  90.218  1.00  0.00           C
ATOM    247  CB  ALA A   8      93.850  79.240  90.708  1.00  0.00           C
ATOM    251  C   ALA A   8      92.280  81.150  91.268  1.00  0.00           C
ATOM    252  O   ALA A   8      92.890  82.180  91.527  1.00  0.00           O
ATOM    253  N   LYS A   9      91.160  80.780  91.898  1.00  0.00           N
ATOM    255  CA  LYS A   9      90.640  81.480  93.038  1.00  0.00           C
ATOM    257  CB  LYS A   9      91.660  81.820  94.167  1.00  0.00           C
ATOM    260  CG  LYS A   9      92.360  80.580  94.757  1.00  0.00           C
ATOM    263  CD  LYS A   9      93.770  80.200  94.248  1.00  0.00           C
ATOM    266  CE  LYS A   9      94.910  81.190  94.508  1.00  0.00           C
ATOM    269  NZ  LYS A   9      94.880  82.310  93.548  1.00  0.00           N
ATOM    273  C   LYS A   9      89.710  82.620  92.648  1.00  0.00           C
ATOM    274  O   LYS A   9      89.550  83.580  93.399  1.00  0.00           O
ATOM    275  N   HIS A  10      89.040  82.500  91.478  1.00  0.00           N
ATOM    277  CA  HIS A  10      87.710  83.010  91.188  1.00  0.00           C
ATOM    279  CB  HIS A  10      87.560  83.910  89.929  1.00  0.00           C
ATOM    282  ND1 HIS A  10      89.530  85.340  89.608  1.00  0.00           N
ATOM    283  CG  HIS A  10      88.210  85.230  89.988  1.00  0.00           C
ATOM    284  CE1 HIS A  10      89.720  86.630  89.438  1.00  0.00           C
ATOM    286  NE2 HIS A  10      88.610  87.350  89.698  1.00  0.00           N
ATOM    288  CD2 HIS A  10      87.630  86.450  90.058  1.00  0.00           C
ATOM    290  C   HIS A  10      86.870  81.830  90.827  1.00  0.00           C
ATOM    291  O   HIS A  10      87.160  81.120  89.867  1.00  0.00           O
ATOM    292  N   ILE A  11      85.750  81.600  91.527  1.00  0.00           N
ATOM    294  CA  ILE A  11      84.880  80.490  91.179  1.00  0.00           C
ATOM    296  CB  ILE A  11      84.180  79.890  92.397  1.00  0.00           C
ATOM    298  CG2 ILE A  11      83.370  78.650  91.988  1.00  0.00           C
ATOM    302  CG1 ILE A  11      85.230  79.520  93.458  1.00  0.00           C
ATOM    305  CD  ILE A  11      84.980  78.200  94.198  1.00  0.00           C
ATOM    309  C   ILE A  11      83.860  80.960  90.177  1.00  0.00           C
ATOM    310  O   ILE A  11      83.260  82.020  90.308  1.00  0.00           O
ATOM    311  N   LYS A  12      83.580  80.150  89.147  1.00  0.00           N
ATOM    313  CA  LYS A  12      82.330  80.260  88.428  1.00  0.00           C
ATOM    315  CB  LYS A  12      82.600  79.960  86.947  1.00  0.00           C
ATOM    318  CG  LYS A  12      83.130  81.140  86.138  1.00  0.00           C
ATOM    321  CD  LYS A  12      81.980  81.990  85.578  1.00  0.00           C
ATOM    324  CE  LYS A  12      82.480  83.250  84.878  1.00  0.00           C
ATOM    327  NZ  LYS A  12      81.420  83.870  84.067  1.00  0.00           N
ATOM    331  C   LYS A  12      81.270  79.310  88.968  1.00  0.00           C
ATOM    332  O   LYS A  12      81.570  78.130  89.137  1.00  0.00           O
ATOM    333  N   VAL A  13      80.040  79.790  89.277  1.00  0.00           N
ATOM    335  CA  VAL A  13      79.000  78.910  89.789  1.00  0.00           C
ATOM    337  CB  VAL A  13      78.690  79.050  91.268  1.00  0.00           C
ATOM    339  CG1 VAL A  13      77.640  78.000  91.728  1.00  0.00           C
ATOM    343  CG2 VAL A  13      79.980  78.820  92.058  1.00  0.00           C
ATOM    347  C   VAL A  13      77.730  79.130  89.018  1.00  0.00           C
ATOM    348  O   VAL A  13      77.280  80.260  88.828  1.00  0.00           O
ATOM    349  N   GLY A  14      77.130  78.030  88.518  1.00  0.00           N
ATOM    351  CA  GLY A  14      75.890  78.070  87.757  1.00  0.00           C
ATOM    354  C   GLY A  14      74.690  77.780  88.558  1.00  0.00           C
ATOM    355  O   GLY A  14      74.630  76.820  89.338  1.00  0.00           O
ATOM    356  N   VAL A  15      73.650  78.590  88.327  1.00  0.00           N
ATOM    358  CA  VAL A  15      72.370  78.350  88.939  1.00  0.00           C
ATOM    360  CB  VAL A  15      72.100  79.240  90.148  1.00  0.00           C
ATOM    362  CG1 VAL A  15      73.150  78.990  91.258  1.00  0.00           C
ATOM    366  CG2 VAL A  15      72.110  80.720  89.738  1.00  0.00           C
ATOM    370  C   VAL A  15      71.250  78.480  87.948  1.00  0.00           C
ATOM    371  O   VAL A  15      71.290  79.230  86.968  1.00  0.00           O
ATOM    372  N   ILE A  16      70.170  77.730  88.208  1.00  0.00           N
ATOM    374  CA  ILE A  16      68.950  77.850  87.438  1.00  0.00           C
ATOM    376  CB  ILE A  16      68.270  76.520  87.188  1.00  0.00           C
ATOM    378  CG2 ILE A  16      67.120  76.830  86.208  1.00  0.00           C
ATOM    382  CG1 ILE A  16      69.230  75.460  86.628  1.00  0.00           C
ATOM    385  CD  ILE A  16      68.590  74.090  86.368  1.00  0.00           C
ATOM    389  C   ILE A  16      68.000  78.730  88.197  1.00  0.00           C
ATOM    390  O   ILE A  16      67.520  79.760  87.738  1.00  0.00           O
ATOM    391  N   ASN A  17      67.680  78.300  89.438  1.00  0.00           N
ATOM    393  CA  ASN A  17      66.730  78.970  90.288  1.00  0.00           C
ATOM    395  CB  ASN A  17      66.440  78.190  91.608  1.00  0.00           C
ATOM    398  CG  ASN A  17      66.060  76.740  91.348  1.00  0.00           C
ATOM    399  OD1 ASN A  17      65.210  76.440  90.518  1.00  0.00           O
ATOM    400  ND2 ASN A  17      66.680  75.800  92.108  1.00  0.00           N
ATOM    403  C   ASN A  17      67.220  80.350  90.688  1.00  0.00           C
ATOM    404  O   ASN A  17      68.390  80.570  90.977  1.00  0.00           O
ATOM    405  N   GLY A  18      66.300  81.330  90.798  1.00  0.00           N
ATOM    407  CA  GLY A  18      66.620  82.560  91.518  1.00  0.00           C
ATOM    410  C   GLY A  18      66.710  82.350  93.018  1.00  0.00           C
ATOM    411  O   GLY A  18      67.350  83.110  93.717  1.00  0.00           O
ATOM    412  N   ALA A  19      66.090  81.290  93.558  1.00  0.00           N
ATOM    414  CA  ALA A  19      66.320  80.850  94.929  1.00  0.00           C
ATOM    416  CB  ALA A  19      65.400  79.640  95.238  1.00  0.00           C
ATOM    420  C   ALA A  19      67.770  80.470  95.218  1.00  0.00           C
ATOM    421  O   ALA A  19      68.330  80.740  96.278  1.00  0.00           O
ATOM    422  N   GLU A  20      68.400  79.820  94.238  1.00  0.00           N
ATOM    424  CA  GLU A  20      69.770  79.390  94.328  1.00  0.00           C
ATOM    426  CB  GLU A  20      70.040  78.270  93.298  1.00  0.00           C
ATOM    429  CG  GLU A  20      69.300  76.970  93.658  1.00  0.00           C
ATOM    432  CD  GLU A  20      69.870  76.240  94.867  1.00  0.00           C
ATOM    433  OE1 GLU A  20      70.860  76.680  95.498  1.00  0.00           O
ATOM    434  OE2 GLU A  20      69.230  75.190  95.137  1.00  0.00           O
ATOM    435  C   GLU A  20      70.740  80.510  94.108  1.00  0.00           C
ATOM    436  O   GLU A  20      71.810  80.540  94.719  1.00  0.00           O
ATOM    437  N   GLN A  21      70.380  81.520  93.268  1.00  0.00           N
ATOM    439  CA  GLN A  21      71.170  82.740  93.148  1.00  0.00           C
ATOM    441  CB  GLN A  21      70.700  83.660  91.968  1.00  0.00           C
ATOM    444  CG  GLN A  21      69.800  84.890  92.289  1.00  0.00           C
ATOM    447  CD  GLN A  21      69.350  85.630  91.028  1.00  0.00           C
ATOM    448  OE1 GLN A  21      69.140  85.050  89.958  1.00  0.00           O
ATOM    449  NE2 GLN A  21      69.110  86.950  91.158  1.00  0.00           N
ATOM    452  C   GLN A  21      71.220  83.480  94.478  1.00  0.00           C
ATOM    453  O   GLN A  21      72.290  83.740  94.988  1.00  0.00           O
ATOM    454  N   ASP A  22      70.070  83.680  95.148  1.00  0.00           N
ATOM    456  CA  ASP A  22      69.970  84.290  96.468  1.00  0.00           C
ATOM    458  CB  ASP A  22      68.460  84.370  96.859  1.00  0.00           C
ATOM    461  CG  ASP A  22      67.680  85.410  96.068  1.00  0.00           C
ATOM    462  OD1 ASP A  22      68.270  86.300  95.408  1.00  0.00           O
ATOM    463  OD2 ASP A  22      66.420  85.380  96.238  1.00  0.00           O
ATOM    464  C   ASP A  22      70.760  83.570  97.578  1.00  0.00           C
ATOM    465  O   ASP A  22      71.390  84.210  98.418  1.00  0.00           O
ATOM    466  N   VAL A  23      70.750  82.220  97.628  1.00  0.00           N
ATOM    468  CA  VAL A  23      71.650  81.430  98.477  1.00  0.00           C
ATOM    470  CB  VAL A  23      71.250  79.950  98.447  1.00  0.00           C
ATOM    472  CG1 VAL A  23      72.260  79.060  99.207  1.00  0.00           C
ATOM    476  CG2 VAL A  23      69.870  79.780  99.098  1.00  0.00           C
ATOM    480  C   VAL A  23      73.140  81.580  98.148  1.00  0.00           C
ATOM    481  O   VAL A  23      74.010  81.740  99.008  1.00  0.00           O
ATOM    482  N   ALA A  24      73.480  81.560  96.859  1.00  0.00           N
ATOM    484  CA  ALA A  24      74.820  81.810  96.378  1.00  0.00           C
ATOM    486  CB  ALA A  24      74.910  81.420  94.897  1.00  0.00           C
ATOM    490  C   ALA A  24      75.320  83.240  96.618  1.00  0.00           C
ATOM    491  O   ALA A  24      76.500  83.420  96.898  1.00  0.00           O
ATOM    492  N   GLU A  25      74.450  84.260  96.579  1.00  0.00           N
ATOM    494  CA  GLU A  25      74.770  85.630  96.918  1.00  0.00           C
ATOM    496  CB  GLU A  25      73.520  86.560  96.838  1.00  0.00           C
ATOM    499  CG  GLU A  25      73.020  86.880  95.417  1.00  0.00           C
ATOM    502  CD  GLU A  25      74.080  87.560  94.587  1.00  0.00           C
ATOM    503  OE1 GLU A  25      74.370  88.750  94.888  1.00  0.00           O
ATOM    504  OE2 GLU A  25      74.580  86.960  93.609  1.00  0.00           O
ATOM    505  C   GLU A  25      75.330  85.810  98.318  1.00  0.00           C
ATOM    506  O   GLU A  25      76.350  86.480  98.498  1.00  0.00           O
ATOM    507  N   VAL A  26      74.690  85.200  99.338  1.00  0.00           N
ATOM    509  CA  VAL A  26      75.190  85.240 100.708  1.00  0.00           C
ATOM    511  CB  VAL A  26      74.180  84.740 101.738  1.00  0.00           C
ATOM    513  CG1 VAL A  26      72.930  85.620 101.688  1.00  0.00           C
ATOM    517  CG2 VAL A  26      73.750  83.270 101.548  1.00  0.00           C
ATOM    521  C   VAL A  26      76.550  84.570 100.868  1.00  0.00           C
ATOM    522  O   VAL A  26      77.440  85.070 101.548  1.00  0.00           O
ATOM    523  N   ALA A  27      76.710  83.420 100.189  1.00  0.00           N
ATOM    525  CA  ALA A  27      77.920  82.650 100.137  1.00  0.00           C
ATOM    527  CB  ALA A  27      77.550  81.350  99.408  1.00  0.00           C
ATOM    531  C   ALA A  27      79.070  83.420  99.478  1.00  0.00           C
ATOM    532  O   ALA A  27      80.180  83.520 100.018  1.00  0.00           O
ATOM    533  N   LYS A  28      78.790  84.100  98.348  1.00  0.00           N
ATOM    535  CA  LYS A  28      79.680  85.060  97.718  1.00  0.00           C
ATOM    537  CB  LYS A  28      79.100  85.640  96.387  1.00  0.00           C
ATOM    540  CG  LYS A  28      79.980  86.720  95.697  1.00  0.00           C
ATOM    543  CD  LYS A  28      79.300  87.380  94.478  1.00  0.00           C
ATOM    546  CE  LYS A  28      80.060  88.540  93.799  1.00  0.00           C
ATOM    549  NZ  LYS A  28      80.700  89.420  94.798  1.00  0.00           N
ATOM    553  C   LYS A  28      80.080  86.190  98.658  1.00  0.00           C
ATOM    554  O   LYS A  28      81.260  86.510  98.738  1.00  0.00           O
ATOM    555  N   LYS A  29      79.170  86.800  99.438  1.00  0.00           N
ATOM    557  CA  LYS A  29      79.560  87.800 100.417  1.00  0.00           C
ATOM    559  CB  LYS A  29      78.330  88.480 101.068  1.00  0.00           C
ATOM    562  CG  LYS A  29      78.690  89.540 102.127  1.00  0.00           C
ATOM    565  CD  LYS A  29      77.490  90.210 102.808  1.00  0.00           C
ATOM    568  CE  LYS A  29      76.590  89.270 103.628  1.00  0.00           C
ATOM    571  NZ  LYS A  29      77.310  88.690 104.767  1.00  0.00           N
ATOM    575  C   LYS A  29      80.520  87.330 101.518  1.00  0.00           C
ATOM    576  O   LYS A  29      81.450  88.040 101.908  1.00  0.00           O
ATOM    577  N   VAL A  30      80.310  86.140 102.108  1.00  0.00           N
ATOM    579  CA  VAL A  30      81.050  85.760 103.307  1.00  0.00           C
ATOM    581  CB  VAL A  30      80.230  84.930 104.307  1.00  0.00           C
ATOM    583  CG1 VAL A  30      81.060  84.650 105.578  1.00  0.00           C
ATOM    587  CG2 VAL A  30      78.970  85.740 104.697  1.00  0.00           C
ATOM    591  C   VAL A  30      82.380  85.120 102.957  1.00  0.00           C
ATOM    592  O   VAL A  30      83.400  85.800 102.838  1.00  0.00           O
ATOM    593  N   ALA A  31      82.460  83.790 102.777  1.00  0.00           N
ATOM    595  CA  ALA A  31      83.730  83.090 102.768  1.00  0.00           C
ATOM    597  CB  ALA A  31      83.570  81.660 103.318  1.00  0.00           C
ATOM    601  C   ALA A  31      84.360  83.060 101.387  1.00  0.00           C
ATOM    602  O   ALA A  31      85.300  82.320 101.087  1.00  0.00           O
ATOM    603  N   LYS A  32      83.880  83.940 100.488  1.00  0.00           N
ATOM    605  CA  LYS A  32      84.540  84.240  99.248  1.00  0.00           C
ATOM    607  CB  LYS A  32      83.540  84.220  98.069  1.00  0.00           C
ATOM    610  CG  LYS A  32      82.870  82.860  97.927  1.00  0.00           C
ATOM    613  CD  LYS A  32      83.840  81.810  97.397  1.00  0.00           C
ATOM    616  CE  LYS A  32      83.280  80.420  97.607  1.00  0.00           C
ATOM    619  NZ  LYS A  32      84.060  79.460  96.838  1.00  0.00           N
ATOM    623  C   LYS A  32      85.240  85.560  99.388  1.00  0.00           C
ATOM    624  O   LYS A  32      86.470  85.540  99.468  1.00  0.00           O
ATOM    625  N   GLU A  33      84.510  86.700  99.499  1.00  0.00           N
ATOM    627  CA  GLU A  33      85.090  88.040  99.548  1.00  0.00           C
ATOM    629  CB  GLU A  33      84.050  89.140  99.929  1.00  0.00           C
ATOM    632  CG  GLU A  33      82.880  89.340  98.939  1.00  0.00           C
ATOM    635  CD  GLU A  33      82.060  90.580  99.268  1.00  0.00           C
ATOM    636  OE1 GLU A  33      81.560  90.720 100.417  1.00  0.00           O
ATOM    637  OE2 GLU A  33      81.980  91.460  98.377  1.00  0.00           O
ATOM    638  C   GLU A  33      86.180  88.160 100.609  1.00  0.00           C
ATOM    639  O   GLU A  33      87.220  88.780 100.438  1.00  0.00           O
ATOM    640  N   LYS A  34      85.950  87.540 101.788  1.00  0.00           N
ATOM    642  CA  LYS A  34      86.860  87.620 102.898  1.00  0.00           C
ATOM    644  CB  LYS A  34      86.160  87.210 104.207  1.00  0.00           C
ATOM    647  CG  LYS A  34      84.860  87.970 104.538  1.00  0.00           C
ATOM    650  CD  LYS A  34      84.280  87.510 105.888  1.00  0.00           C
ATOM    653  CE  LYS A  34      85.060  88.000 107.118  1.00  0.00           C
ATOM    656  NZ  LYS A  34      84.820  89.430 107.308  1.00  0.00           N
ATOM    660  C   LYS A  34      88.110  86.760 102.728  1.00  0.00           C
ATOM    661  O   LYS A  34      89.100  86.970 103.418  1.00  0.00           O
ATOM    662  N   TYR A  35      88.080  85.780 101.807  1.00  0.00           N
ATOM    664  CA  TYR A  35      89.150  84.830 101.607  1.00  0.00           C
ATOM    666  CB  TYR A  35      88.580  83.390 101.598  1.00  0.00           C
ATOM    669  CG  TYR A  35      88.250  82.940 102.998  1.00  0.00           C
ATOM    670  CD1 TYR A  35      87.140  83.470 103.688  1.00  0.00           C
ATOM    672  CE1 TYR A  35      86.870  83.090 105.007  1.00  0.00           C
ATOM    674  CZ  TYR A  35      87.690  82.170 105.658  1.00  0.00           C
ATOM    675  OH  TYR A  35      87.400  81.870 106.999  1.00  0.00           O
ATOM    677  CD2 TYR A  35      89.020  81.960 103.638  1.00  0.00           C
ATOM    679  CE2 TYR A  35      88.750  81.570 104.958  1.00  0.00           C
ATOM    681  C   TYR A  35      89.890  85.130 100.317  1.00  0.00           C
ATOM    682  O   TYR A  35      90.870  84.490  99.967  1.00  0.00           O
ATOM    683  N   GLY A  36      89.440  86.170  99.598  1.00  0.00           N
ATOM    685  CA  GLY A  36      90.040  86.610  98.337  1.00  0.00           C
ATOM    688  C   GLY A  36      89.540  85.820  97.168  1.00  0.00           C
ATOM    689  O   GLY A  36      90.120  85.830  96.077  1.00  0.00           O
ATOM    690  N   LEU A  37      88.420  85.120  97.327  1.00  0.00           N
ATOM    692  CA  LEU A  37      87.750  84.450  96.238  1.00  0.00           C
ATOM    694  CB  LEU A  37      87.170  83.050  96.628  1.00  0.00           C
ATOM    697  CG  LEU A  37      88.180  81.930  96.988  1.00  0.00           C
ATOM    699  CD1 LEU A  37      88.860  82.140  98.337  1.00  0.00           C
ATOM    703  CD2 LEU A  37      87.480  80.570  97.068  1.00  0.00           C
ATOM    707  C   LEU A  37      86.600  85.360  95.848  1.00  0.00           C
ATOM    708  O   LEU A  37      86.110  86.130  96.667  1.00  0.00           O
ATOM    709  N   ASP A  38      86.090  85.280  94.628  1.00  0.00           N
ATOM    711  CA  ASP A  38      84.780  85.770  94.319  1.00  0.00           C
ATOM    713  CB  ASP A  38      84.930  87.070  93.488  1.00  0.00           C
ATOM    716  CG  ASP A  38      83.870  88.110  93.768  1.00  0.00           C
ATOM    717  OD1 ASP A  38      83.050  87.940  94.719  1.00  0.00           O
ATOM    718  OD2 ASP A  38      83.910  89.180  93.109  1.00  0.00           O
ATOM    719  C   ASP A  38      84.110  84.610  93.598  1.00  0.00           C
ATOM    720  O   ASP A  38      84.720  83.940  92.757  1.00  0.00           O
ATOM    721  N   VAL A  39      82.850  84.290  93.927  1.00  0.00           N
ATOM    723  CA  VAL A  39      82.010  83.480  93.057  1.00  0.00           C
ATOM    725  CB  VAL A  39      80.860  82.780  93.778  1.00  0.00           C
ATOM    727  CG1 VAL A  39      79.830  82.190  92.788  1.00  0.00           C
ATOM    731  CG2 VAL A  39      81.410  81.640  94.649  1.00  0.00           C
ATOM    735  C   VAL A  39      81.440  84.420  92.028  1.00  0.00           C
ATOM    736  O   VAL A  39      80.870  85.440  92.388  1.00  0.00           O
ATOM    737  N   GLU A  40      81.590  84.120  90.738  1.00  0.00           N
ATOM    739  CA  GLU A  40      80.750  84.710  89.727  1.00  0.00           C
ATOM    741  CB  GLU A  40      81.430  84.750  88.337  1.00  0.00           C
ATOM    744  CG  GLU A  40      80.560  85.450  87.268  1.00  0.00           C
ATOM    747  CD  GLU A  40      80.950  86.910  87.068  1.00  0.00           C
ATOM    748  OE1 GLU A  40      81.080  87.660  88.069  1.00  0.00           O
ATOM    749  OE2 GLU A  40      81.050  87.340  85.888  1.00  0.00           O
ATOM    750  C   GLU A  40      79.480  83.890  89.649  1.00  0.00           C
ATOM    751  O   GLU A  40      79.520  82.670  89.447  1.00  0.00           O
ATOM    752  N   LEU A  41      78.320  84.550  89.838  1.00  0.00           N
ATOM    754  CA  LEU A  41      77.030  83.930  89.738  1.00  0.00           C
ATOM    756  CB  LEU A  41      76.020  84.600  90.697  1.00  0.00           C
ATOM    759  CG  LEU A  41      74.720  83.830  91.007  1.00  0.00           C
ATOM    761  CD1 LEU A  41      73.840  83.600  89.768  1.00  0.00           C
ATOM    765  CD2 LEU A  41      75.020  82.510  91.719  1.00  0.00           C
ATOM    769  C   LEU A  41      76.540  84.020  88.308  1.00  0.00           C
ATOM    770  O   LEU A  41      76.010  85.030  87.838  1.00  0.00           O
ATOM    771  N   VAL A  42      76.670  82.900  87.598  1.00  0.00           N
ATOM    773  CA  VAL A  42      76.150  82.760  86.268  1.00  0.00           C
ATOM    775  CB  VAL A  42      77.150  82.160  85.308  1.00  0.00           C
ATOM    777  CG1 VAL A  42      78.310  83.160  85.137  1.00  0.00           C
ATOM    781  CG2 VAL A  42      77.750  80.830  85.798  1.00  0.00           C
ATOM    785  C   VAL A  42      74.800  82.050  86.308  1.00  0.00           C
ATOM    786  O   VAL A  42      74.630  80.970  86.868  1.00  0.00           O
ATOM    787  N   GLY A  43      73.770  82.720  85.738  1.00  0.00           N
ATOM    789  CA  GLY A  43      72.390  82.290  85.808  1.00  0.00           C
ATOM    792  C   GLY A  43      71.930  81.790  84.488  1.00  0.00           C
ATOM    793  O   GLY A  43      72.080  82.450  83.458  1.00  0.00           O
ATOM    794  N   PHE A  44      71.300  80.610  84.468  1.00  0.00           N
ATOM    796  CA  PHE A  44      70.940  79.940  83.238  1.00  0.00           C
ATOM    798  CB  PHE A  44      71.780  78.670  83.069  1.00  0.00           C
ATOM    801  CG  PHE A  44      73.230  79.010  83.178  1.00  0.00           C
ATOM    802  CD1 PHE A  44      73.790  79.950  82.308  1.00  0.00           C
ATOM    804  CE1 PHE A  44      75.150  80.270  82.359  1.00  0.00           C
ATOM    806  CZ  PHE A  44      75.970  79.620  83.278  1.00  0.00           C
ATOM    808  CD2 PHE A  44      74.060  78.400  84.137  1.00  0.00           C
ATOM    810  CE2 PHE A  44      75.430  78.690  84.178  1.00  0.00           C
ATOM    812  C   PHE A  44      69.460  79.630  83.288  1.00  0.00           C
ATOM    813  O   PHE A  44      68.850  79.730  84.359  1.00  0.00           O
ATOM    814  N   SER A  45      68.810  79.350  82.138  1.00  0.00           N
ATOM    816  CA  SER A  45      67.350  79.270  82.149  1.00  0.00           C
ATOM    818  CB  SER A  45      66.830  80.350  81.179  1.00  0.00           C
ATOM    821  OG  SER A  45      65.460  80.680  81.387  1.00  0.00           O
ATOM    823  C   SER A  45      66.810  77.890  81.758  1.00  0.00           C
ATOM    824  O   SER A  45      65.650  77.600  82.028  1.00  0.00           O
ATOM    825  N   GLY A  46      67.640  76.970  81.208  1.00  0.00           N
ATOM    827  CA  GLY A  46      67.230  75.590  80.938  1.00  0.00           C
ATOM    830  C   GLY A  46      68.120  74.610  81.608  1.00  0.00           C
ATOM    831  O   GLY A  46      69.320  74.870  81.728  1.00  0.00           O
ATOM    832  N   SER A  47      67.580  73.450  82.018  1.00  0.00           N
ATOM    834  CA  SER A  47      68.230  72.560  82.978  1.00  0.00           C
ATOM    836  CB  SER A  47      67.310  71.370  83.308  1.00  0.00           C
ATOM    839  OG  SER A  47      67.160  70.510  82.178  1.00  0.00           O
ATOM    841  C   SER A  47      69.630  72.100  82.569  1.00  0.00           C
ATOM    842  O   SER A  47      70.570  72.280  83.318  1.00  0.00           O
ATOM    843  N   LEU A  48      69.790  71.650  81.308  1.00  0.00           N
ATOM    845  CA  LEU A  48      71.020  71.160  80.708  1.00  0.00           C
ATOM    847  CB  LEU A  48      70.820  70.760  79.228  1.00  0.00           C
ATOM    850  CG  LEU A  48      69.730  69.710  78.928  1.00  0.00           C
ATOM    852  CD1 LEU A  48      68.320  70.310  78.888  1.00  0.00           C
ATOM    856  CD2 LEU A  48      70.000  69.040  77.578  1.00  0.00           C
ATOM    860  C   LEU A  48      72.230  72.060  80.738  1.00  0.00           C
ATOM    861  O   LEU A  48      73.340  71.570  80.899  1.00  0.00           O
ATOM    862  N   LEU A  49      72.080  73.400  80.538  1.00  0.00           N
ATOM    864  CA  LEU A  49      73.230  74.290  80.498  1.00  0.00           C
ATOM    866  CB  LEU A  49      72.840  75.750  80.098  1.00  0.00           C
ATOM    869  CG  LEU A  49      73.970  76.800  79.908  1.00  0.00           C
ATOM    871  CD1 LEU A  49      74.970  77.030  81.039  1.00  0.00           C
ATOM    875  CD2 LEU A  49      74.820  76.500  78.679  1.00  0.00           C
ATOM    879  C   LEU A  49      74.070  74.230  81.777  1.00  0.00           C
ATOM    880  O   LEU A  49      75.290  74.070  81.678  1.00  0.00           O
ATOM    881  N   PRO A  50      73.540  74.240  82.998  1.00  0.00           N
ATOM    882  CD  PRO A  50      72.300  74.960  83.268  1.00  0.00           C
ATOM    885  CA  PRO A  50      74.420  74.240  84.147  1.00  0.00           C
ATOM    887  CB  PRO A  50      73.420  74.370  85.288  1.00  0.00           C
ATOM    890  CG  PRO A  50      72.190  75.100  84.778  1.00  0.00           C
ATOM    893  C   PRO A  50      75.250  72.970  84.338  1.00  0.00           C
ATOM    894  O   PRO A  50      76.410  73.100  84.708  1.00  0.00           O
ATOM    895  N   ASN A  51      74.700  71.750  84.098  1.00  0.00           N
ATOM    897  CA  ASN A  51      75.510  70.530  84.048  1.00  0.00           C
ATOM    899  CB  ASN A  51      74.630  69.240  83.988  1.00  0.00           C
ATOM    902  CG  ASN A  51      74.510  68.530  85.338  1.00  0.00           C
ATOM    903  OD1 ASN A  51      75.300  68.740  86.249  1.00  0.00           O
ATOM    904  ND2 ASN A  51      73.500  67.660  85.508  1.00  0.00           N
ATOM    907  C   ASN A  51      76.520  70.550  82.897  1.00  0.00           C
ATOM    908  O   ASN A  51      77.690  70.250  83.158  1.00  0.00           O
ATOM    909  N   ASP A  52      76.120  70.980  81.678  1.00  0.00           N
ATOM    911  CA  ASP A  52      76.960  71.120  80.488  1.00  0.00           C
ATOM    913  CB  ASP A  52      76.040  71.710  79.358  1.00  0.00           C
ATOM    916  CG  ASP A  52      76.710  72.010  78.028  1.00  0.00           C
ATOM    917  OD1 ASP A  52      76.660  73.210  77.618  1.00  0.00           O
ATOM    918  OD2 ASP A  52      77.190  71.050  77.368  1.00  0.00           O
ATOM    919  C   ASP A  52      78.180  72.010  80.768  1.00  0.00           C
ATOM    920  O   ASP A  52      79.330  71.680  80.488  1.00  0.00           O
ATOM    921  N   ALA A  53      77.940  73.120  81.468  1.00  0.00           N
ATOM    923  CA  ALA A  53      78.960  74.010  81.947  1.00  0.00           C
ATOM    925  CB  ALA A  53      78.260  75.240  82.549  1.00  0.00           C
ATOM    929  C   ALA A  53      79.990  73.430  82.917  1.00  0.00           C
ATOM    930  O   ALA A  53      81.160  73.800  82.868  1.00  0.00           O
ATOM    931  N   THR A  54      79.620  72.510  83.857  1.00  0.00           N
ATOM    933  CA  THR A  54      80.650  71.880  84.719  1.00  0.00           C
ATOM    935  CB  THR A  54      80.230  71.010  85.908  1.00  0.00           C
ATOM    937  OG1 THR A  54      79.550  69.820  85.548  1.00  0.00           O
ATOM    939  CG2 THR A  54      79.370  71.750  86.918  1.00  0.00           C
ATOM    943  C   THR A  54      81.620  71.050  83.918  1.00  0.00           C
ATOM    944  O   THR A  54      82.810  71.060  84.188  1.00  0.00           O
ATOM    945  N   ASN A  55      81.100  70.290  82.917  1.00  0.00           N
ATOM    947  CA  ASN A  55      81.820  69.310  82.138  1.00  0.00           C
ATOM    949  CB  ASN A  55      80.950  68.810  80.969  1.00  0.00           C
ATOM    952  CG  ASN A  55      79.740  68.100  81.478  1.00  0.00           C
ATOM    953  OD1 ASN A  55      78.610  68.460  81.158  1.00  0.00           O
ATOM    954  ND2 ASN A  55      79.970  67.070  82.298  1.00  0.00           N
ATOM    957  C   ASN A  55      83.000  69.860  81.427  1.00  0.00           C
ATOM    958  O   ASN A  55      84.080  69.290  81.438  1.00  0.00           O
ATOM    959  N   HIS A  56      82.750  71.020  80.788  1.00  0.00           N
ATOM    961  CA  HIS A  56      83.670  71.610  79.868  1.00  0.00           C
ATOM    963  CB  HIS A  56      82.900  72.190  78.658  1.00  0.00           C
ATOM    966  ND1 HIS A  56      82.960  71.350  76.268  1.00  0.00           N
ATOM    967  CG  HIS A  56      82.570  71.150  77.598  1.00  0.00           C
ATOM    968  CE1 HIS A  56      82.310  70.420  75.588  1.00  0.00           C
ATOM    970  NE2 HIS A  56      81.580  69.610  76.388  1.00  0.00           N
ATOM    972  CD2 HIS A  56      81.750  70.080  77.668  1.00  0.00           C
ATOM    974  C   HIS A  56      84.500  72.630  80.608  1.00  0.00           C
ATOM    975  O   HIS A  56      85.470  73.140  80.069  1.00  0.00           O
ATOM    976  N   GLY A  57      84.250  72.880  81.908  1.00  0.00           N
ATOM    978  CA  GLY A  57      85.090  73.770  82.708  1.00  0.00           C
ATOM    981  C   GLY A  57      84.760  75.210  82.508  1.00  0.00           C
ATOM    982  O   GLY A  57      85.510  76.110  82.868  1.00  0.00           O
ATOM    983  N   GLU A  58      83.550  75.480  81.968  1.00  0.00           N
ATOM    985  CA  GLU A  58      82.960  76.800  81.768  1.00  0.00           C
ATOM    987  CB  GLU A  58      81.570  76.630  81.117  1.00  0.00           C
ATOM    990  CG  GLU A  58      81.640  76.120  79.668  1.00  0.00           C
ATOM    993  CD  GLU A  58      81.880  77.310  78.758  1.00  0.00           C
ATOM    994  OE1 GLU A  58      82.940  77.990  78.918  1.00  0.00           O
ATOM    995  OE2 GLU A  58      80.970  77.640  77.958  1.00  0.00           O
ATOM    996  C   GLU A  58      82.740  77.500  83.078  1.00  0.00           C
ATOM    997  O   GLU A  58      82.710  78.730  83.208  1.00  0.00           O
ATOM    998  N   LEU A  59      82.520  76.650  84.079  1.00  0.00           N
ATOM   1000  CA  LEU A  59      82.120  76.990  85.387  1.00  0.00           C
ATOM   1002  CB  LEU A  59      80.590  77.200  85.329  1.00  0.00           C
ATOM   1005  CG  LEU A  59      79.650  76.530  86.328  1.00  0.00           C
ATOM   1007  CD1 LEU A  59      78.240  76.880  85.868  1.00  0.00           C
ATOM   1011  CD2 LEU A  59      79.700  75.010  86.338  1.00  0.00           C
ATOM   1015  C   LEU A  59      82.700  75.930  86.287  1.00  0.00           C
ATOM   1016  O   LEU A  59      82.860  74.780  85.858  1.00  0.00           O
ATOM   1017  N   ASP A  60      83.130  76.270  87.528  1.00  0.00           N
ATOM   1019  CA  ASP A  60      83.740  75.330  88.448  1.00  0.00           C
ATOM   1021  CB  ASP A  60      84.240  76.070  89.727  1.00  0.00           C
ATOM   1024  CG  ASP A  60      85.400  75.360  90.397  1.00  0.00           C
ATOM   1025  OD1 ASP A  60      85.920  74.380  89.808  1.00  0.00           O
ATOM   1026  OD2 ASP A  60      85.840  75.830  91.488  1.00  0.00           O
ATOM   1027  C   ASP A  60      82.750  74.270  88.898  1.00  0.00           C
ATOM   1028  O   ASP A  60      83.000  73.060  88.868  1.00  0.00           O
ATOM   1029  N   ALA A  61      81.590  74.780  89.307  1.00  0.00           N
ATOM   1031  CA  ALA A  61      80.690  74.080  90.168  1.00  0.00           C
ATOM   1033  CB  ALA A  61      81.100  74.260  91.647  1.00  0.00           C
ATOM   1037  C   ALA A  61      79.300  74.640  89.988  1.00  0.00           C
ATOM   1038  O   ALA A  61      79.060  75.660  89.328  1.00  0.00           O
ATOM   1039  N   ASN A  62      78.300  73.980  90.557  1.00  0.00           N
ATOM   1041  CA  ASN A  62      76.940  74.380  90.387  1.00  0.00           C
ATOM   1043  CB  ASN A  62      76.360  73.630  89.178  1.00  0.00           C
ATOM   1046  CG  ASN A  62      76.240  72.110  89.378  1.00  0.00           C
ATOM   1047  OD1 ASN A  62      77.020  71.350  88.819  1.00  0.00           O
ATOM   1048  ND2 ASN A  62      75.230  71.630  90.128  1.00  0.00           N
ATOM   1051  C   ASN A  62      76.160  74.080  91.637  1.00  0.00           C
ATOM   1052  O   ASN A  62      76.670  73.450  92.558  1.00  0.00           O
ATOM   1053  N   VAL A  63      74.880  74.480  91.658  1.00  0.00           N
ATOM   1055  CA  VAL A  63      74.020  74.100  92.768  1.00  0.00           C
ATOM   1057  CB  VAL A  63      74.360  74.930  94.018  1.00  0.00           C
ATOM   1059  CG1 VAL A  63      74.150  76.440  93.799  1.00  0.00           C
ATOM   1063  CG2 VAL A  63      73.630  74.380  95.268  1.00  0.00           C
ATOM   1067  C   VAL A  63      72.560  74.170  92.308  1.00  0.00           C
ATOM   1068  O   VAL A  63      71.740  74.950  92.788  1.00  0.00           O
ATOM   1069  N   PHE A  64      72.170  73.380  91.278  1.00  0.00           N
ATOM   1071  CA  PHE A  64      70.780  73.360  90.827  1.00  0.00           C
ATOM   1073  CB  PHE A  64      70.680  73.780  89.338  1.00  0.00           C
ATOM   1076  CG  PHE A  64      71.580  72.920  88.507  1.00  0.00           C
ATOM   1077  CD1 PHE A  64      71.140  71.690  88.008  1.00  0.00           C
ATOM   1079  CE1 PHE A  64      72.040  70.820  87.388  1.00  0.00           C
ATOM   1081  CZ  PHE A  64      73.350  71.220  87.198  1.00  0.00           C
ATOM   1083  CD2 PHE A  64      72.900  73.320  88.288  1.00  0.00           C
ATOM   1085  CE2 PHE A  64      73.780  72.460  87.628  1.00  0.00           C
ATOM   1087  C   PHE A  64      70.100  72.020  90.988  1.00  0.00           C
ATOM   1088  O   PHE A  64      68.880  71.940  90.827  1.00  0.00           O
ATOM   1089  N   GLN A  65      70.840  70.940  91.299  1.00  0.00           N
ATOM   1091  CA  GLN A  65      70.320  69.600  91.158  1.00  0.00           C
ATOM   1093  CB  GLN A  65      70.920  68.810  89.967  1.00  0.00           C
ATOM   1096  CG  GLN A  65      72.470  68.630  89.999  1.00  0.00           C
ATOM   1099  CD  GLN A  65      72.980  67.740  88.868  1.00  0.00           C
ATOM   1100  OE1 GLN A  65      72.260  67.070  88.148  1.00  0.00           O
ATOM   1101  NE2 GLN A  65      74.330  67.750  88.708  1.00  0.00           N
ATOM   1104  C   GLN A  65      70.640  68.790  92.378  1.00  0.00           C
ATOM   1105  O   GLN A  65      71.640  68.990  93.069  1.00  0.00           O
ATOM   1106  N   HIS A  66      69.830  67.760  92.598  1.00  0.00           N
ATOM   1108  CA  HIS A  66      70.210  66.640  93.428  1.00  0.00           C
ATOM   1110  CB  HIS A  66      68.960  65.970  94.027  1.00  0.00           C
ATOM   1113  ND1 HIS A  66      68.220  64.340  92.348  1.00  0.00           N
ATOM   1114  CG  HIS A  66      67.990  65.520  93.008  1.00  0.00           C
ATOM   1115  CE1 HIS A  66      67.150  64.120  91.618  1.00  0.00           C
ATOM   1117  NE2 HIS A  66      66.230  65.090  91.819  1.00  0.00           N
ATOM   1119  CD2 HIS A  66      66.770  66.000  92.698  1.00  0.00           C
ATOM   1121  C   HIS A  66      71.100  65.650  92.677  1.00  0.00           C
ATOM   1122  O   HIS A  66      71.300  65.740  91.468  1.00  0.00           O
ATOM   1123  N   ARG A  67      71.720  64.690  93.399  1.00  0.00           N
ATOM   1125  CA  ARG A  67      72.620  63.710  92.788  1.00  0.00           C
ATOM   1127  CB  ARG A  67      73.380  62.850  93.857  1.00  0.00           C
ATOM   1130  CG  ARG A  67      74.080  61.580  93.318  1.00  0.00           C
ATOM   1133  CD  ARG A  67      74.690  60.680  94.388  1.00  0.00           C
ATOM   1136  NE  ARG A  67      75.510  59.600  93.728  1.00  0.00           N
ATOM   1138  CZ  ARG A  67      75.060  58.480  93.158  1.00  0.00           C
ATOM   1139  NH1 ARG A  67      73.780  58.180  93.098  1.00  0.00           N
ATOM   1142  NH2 ARG A  67      75.930  57.650  92.618  1.00  0.00           N
ATOM   1145  C   ARG A  67      72.060  62.800  91.678  1.00  0.00           C
ATOM   1146  O   ARG A  67      72.810  62.510  90.738  1.00  0.00           O
ATOM   1147  N   PRO A  68      70.840  62.270  91.748  1.00  0.00           N
ATOM   1148  CD  PRO A  68      70.250  61.900  93.048  1.00  0.00           C
ATOM   1151  CA  PRO A  68      70.270  61.500  90.648  1.00  0.00           C
ATOM   1153  CB  PRO A  68      69.040  60.830  91.258  1.00  0.00           C
ATOM   1156  CG  PRO A  68      69.250  60.780  92.768  1.00  0.00           C
ATOM   1159  C   PRO A  68      69.770  62.260  89.428  1.00  0.00           C
ATOM   1160  O   PRO A  68      69.390  61.600  88.458  1.00  0.00           O
ATOM   1161  N   PHE A  69      69.690  63.610  89.468  1.00  0.00           N
ATOM   1163  CA  PHE A  69      69.010  64.410  88.458  1.00  0.00           C
ATOM   1165  CB  PHE A  69      68.950  65.890  88.908  1.00  0.00           C
ATOM   1168  CG  PHE A  69      67.840  66.690  88.258  1.00  0.00           C
ATOM   1169  CD1 PHE A  69      68.060  67.310  87.028  1.00  0.00           C
ATOM   1171  CE1 PHE A  69      67.060  68.060  86.408  1.00  0.00           C
ATOM   1173  CZ  PHE A  69      65.830  68.250  87.028  1.00  0.00           C
ATOM   1175  CD2 PHE A  69      66.610  66.920  88.887  1.00  0.00           C
ATOM   1177  CE2 PHE A  69      65.600  67.680  88.278  1.00  0.00           C
ATOM   1179  C   PHE A  69      69.590  64.250  87.038  1.00  0.00           C
ATOM   1180  O   PHE A  69      70.770  63.960  86.848  1.00  0.00           O
ATOM   1181  N   LEU A  70      68.740  64.380  85.988  1.00  0.00           N
ATOM   1183  CA  LEU A  70      69.050  63.920  84.649  1.00  0.00           C
ATOM   1185  CB  LEU A  70      68.170  62.720  84.207  1.00  0.00           C
ATOM   1188  CG  LEU A  70      68.340  61.420  85.037  1.00  0.00           C
ATOM   1190  CD1 LEU A  70      67.520  60.290  84.398  1.00  0.00           C
ATOM   1194  CD2 LEU A  70      69.800  60.960  85.208  1.00  0.00           C
ATOM   1198  C   LEU A  70      69.020  65.020  83.577  1.00  0.00           C
ATOM   1199  O   LEU A  70      68.030  65.230  82.878  1.00  0.00           O
ATOM   1200  N   GLU A  71      70.130  65.760  83.438  1.00  0.00           N
ATOM   1202  CA  GLU A  71      70.350  66.730  82.367  1.00  0.00           C
ATOM   1204  CB  GLU A  71      69.710  68.130  82.588  1.00  0.00           C
ATOM   1207  CG  GLU A  71      69.340  68.520  84.038  1.00  0.00           C
ATOM   1210  CD  GLU A  71      70.140  69.550  84.848  1.00  0.00           C
ATOM   1211  OE1 GLU A  71      71.340  69.790  84.558  1.00  0.00           O
ATOM   1212  OE2 GLU A  71      69.530  70.100  85.818  1.00  0.00           O
ATOM   1213  C   GLU A  71      71.830  66.900  82.158  1.00  0.00           C
ATOM   1214  O   GLU A  71      72.530  67.270  83.069  1.00  0.00           O
ATOM   1215  N   GLN A  72      72.380  66.590  80.969  1.00  0.00           N
ATOM   1217  CA  GLN A  72      73.740  66.050  80.888  1.00  0.00           C
ATOM   1219  CB  GLN A  72      74.860  67.100  80.658  1.00  0.00           C
ATOM   1222  CG  GLN A  72      76.310  66.540  80.548  1.00  0.00           C
ATOM   1225  CD  GLN A  72      76.940  65.940  81.807  1.00  0.00           C
ATOM   1226  OE1 GLN A  72      77.380  64.790  81.819  1.00  0.00           O
ATOM   1227  NE2 GLN A  72      76.950  66.690  82.928  1.00  0.00           N
ATOM   1230  C   GLN A  72      74.130  65.050  81.978  1.00  0.00           C
ATOM   1231  O   GLN A  72      74.440  65.360  83.118  1.00  0.00           O
ATOM   1232  N   ASP A  73      74.140  63.770  81.608  1.00  0.00           N
ATOM   1234  CA  ASP A  73      74.350  62.750  82.607  1.00  0.00           C
ATOM   1236  CB  ASP A  73      73.260  61.670  82.467  1.00  0.00           C
ATOM   1239  CG  ASP A  73      71.950  62.370  82.747  1.00  0.00           C
ATOM   1240  OD1 ASP A  73      71.960  63.230  83.658  1.00  0.00           O
ATOM   1241  OD2 ASP A  73      70.930  61.990  82.118  1.00  0.00           O
ATOM   1242  C   ASP A  73      75.720  62.150  82.528  1.00  0.00           C
ATOM   1243  O   ASP A  73      76.280  61.920  81.458  1.00  0.00           O
ATOM   1244  N   ASN A  74      76.250  61.780  83.717  1.00  0.00           N
ATOM   1246  CA  ASN A  74      77.410  60.940  83.857  1.00  0.00           C
ATOM   1248  CB  ASN A  74      77.670  60.600  85.348  1.00  0.00           C
ATOM   1251  CG  ASN A  74      78.180  61.820  86.128  1.00  0.00           C
ATOM   1252  OD1 ASN A  74      78.500  62.890  85.609  1.00  0.00           O
ATOM   1253  ND2 ASN A  74      78.320  61.630  87.467  1.00  0.00           N
ATOM   1256  C   ASN A  74      77.210  59.640  83.069  1.00  0.00           C
ATOM   1257  O   ASN A  74      78.090  59.180  82.359  1.00  0.00           O
ATOM   1258  N   GLN A  75      75.970  59.100  83.118  1.00  0.00           N
ATOM   1260  CA  GLN A  75      75.510  58.040  82.257  1.00  0.00           C
ATOM   1262  CB  GLN A  75      74.190  57.420  82.817  1.00  0.00           C
ATOM   1265  CG  GLN A  75      74.430  56.820  84.228  1.00  0.00           C
ATOM   1268  CD  GLN A  75      73.210  56.120  84.838  1.00  0.00           C
ATOM   1269  OE1 GLN A  75      72.080  56.150  84.348  1.00  0.00           O
ATOM   1270  NE2 GLN A  75      73.450  55.470  86.007  1.00  0.00           N
ATOM   1273  C   GLN A  75      75.400  58.430  80.778  1.00  0.00           C
ATOM   1274  O   GLN A  75      76.270  58.070  79.988  1.00  0.00           O
ATOM   1275  N   ALA A  76      74.360  59.190  80.358  1.00  0.00           N
ATOM   1277  CA  ALA A  76      74.050  59.490  78.978  1.00  0.00           C
ATOM   1279  CB  ALA A  76      72.780  60.380  78.938  1.00  0.00           C
ATOM   1283  C   ALA A  76      75.160  60.190  78.188  1.00  0.00           C
ATOM   1284  O   ALA A  76      75.460  59.860  77.037  1.00  0.00           O
ATOM   1285  N   HIS A  77      75.830  61.180  78.808  1.00  0.00           N
ATOM   1287  CA  HIS A  77      76.840  61.990  78.178  1.00  0.00           C
ATOM   1289  CB  HIS A  77      76.600  63.460  78.588  1.00  0.00           C
ATOM   1292  ND1 HIS A  77      76.430  65.540  77.228  1.00  0.00           N
ATOM   1293  CG  HIS A  77      75.940  64.280  77.518  1.00  0.00           C
ATOM   1294  CE1 HIS A  77      75.700  65.970  76.218  1.00  0.00           C
ATOM   1296  NE2 HIS A  77      74.770  65.060  75.857  1.00  0.00           N
ATOM   1298  CD2 HIS A  77      74.920  63.970  76.688  1.00  0.00           C
ATOM   1300  C   HIS A  77      78.250  61.540  78.518  1.00  0.00           C
ATOM   1301  O   HIS A  77      79.200  61.920  77.838  1.00  0.00           O
ATOM   1302  N   GLY A  78      78.430  60.670  79.537  1.00  0.00           N
ATOM   1304  CA  GLY A  78      79.720  60.050  79.859  1.00  0.00           C
ATOM   1307  C   GLY A  78      80.730  60.900  80.608  1.00  0.00           C
ATOM   1308  O   GLY A  78      81.890  61.000  80.198  1.00  0.00           O
ATOM   1309  N   TYR A  79      80.310  61.550  81.718  1.00  0.00           N
ATOM   1311  CA  TYR A  79      81.160  62.470  82.448  1.00  0.00           C
ATOM   1313  CB  TYR A  79      80.700  63.940  82.257  1.00  0.00           C
ATOM   1316  CG  TYR A  79      80.930  64.440  80.848  1.00  0.00           C
ATOM   1317  CD1 TYR A  79      79.930  64.280  79.898  1.00  0.00           C
ATOM   1319  CE1 TYR A  79      80.020  64.880  78.628  1.00  0.00           C
ATOM   1321  CZ  TYR A  79      81.120  65.670  78.318  1.00  0.00           C
ATOM   1322  OH  TYR A  79      81.230  66.260  77.048  1.00  0.00           O
ATOM   1324  CD2 TYR A  79      82.050  65.220  80.518  1.00  0.00           C
ATOM   1326  CE2 TYR A  79      82.150  65.820  79.248  1.00  0.00           C
ATOM   1328  C   TYR A  79      81.370  62.200  83.948  1.00  0.00           C
ATOM   1329  O   TYR A  79      80.940  61.230  84.577  1.00  0.00           O
ATOM   1330  N   LYS A  80      82.150  63.130  84.538  1.00  0.00           N
ATOM   1332  CA  LYS A  80      82.870  63.060  85.778  1.00  0.00           C
ATOM   1334  CB  LYS A  80      84.260  63.680  85.488  1.00  0.00           C
ATOM   1337  CG  LYS A  80      85.080  62.890  84.458  1.00  0.00           C
ATOM   1340  CD  LYS A  80      85.280  61.450  84.929  1.00  0.00           C
ATOM   1343  CE  LYS A  80      86.260  60.660  84.079  1.00  0.00           C
ATOM   1346  NZ  LYS A  80      86.280  59.300  84.618  1.00  0.00           N
ATOM   1350  C   LYS A  80      82.260  63.840  86.928  1.00  0.00           C
ATOM   1351  O   LYS A  80      82.940  64.160  87.897  1.00  0.00           O
ATOM   1352  N   LEU A  81      80.990  64.230  86.859  1.00  0.00           N
ATOM   1354  CA  LEU A  81      80.410  65.020  87.938  1.00  0.00           C
ATOM   1356  CB  LEU A  81      79.050  65.660  87.618  1.00  0.00           C
ATOM   1359  CG  LEU A  81      79.130  66.770  86.579  1.00  0.00           C
ATOM   1361  CD1 LEU A  81      79.300  66.230  85.168  1.00  0.00           C
ATOM   1365  CD2 LEU A  81      77.840  67.580  86.637  1.00  0.00           C
ATOM   1369  C   LEU A  81      80.230  64.270  89.238  1.00  0.00           C
ATOM   1370  O   LEU A  81      79.870  63.090  89.277  1.00  0.00           O
ATOM   1371  N   VAL A  82      80.440  64.970  90.358  1.00  0.00           N
ATOM   1373  CA  VAL A  82      80.310  64.350  91.658  1.00  0.00           C
ATOM   1375  CB  VAL A  82      81.650  63.940  92.238  1.00  0.00           C
ATOM   1377  CG1 VAL A  82      81.480  63.220  93.588  1.00  0.00           C
ATOM   1381  CG2 VAL A  82      82.350  62.990  91.249  1.00  0.00           C
ATOM   1385  C   VAL A  82      79.620  65.290  92.607  1.00  0.00           C
ATOM   1386  O   VAL A  82      79.840  66.500  92.628  1.00  0.00           O
ATOM   1387  N   ALA A  83      78.720  64.690  93.408  1.00  0.00           N
ATOM   1389  CA  ALA A  83      78.080  65.310  94.528  1.00  0.00           C
ATOM   1391  CB  ALA A  83      77.020  64.320  95.058  1.00  0.00           C
ATOM   1395  C   ALA A  83      79.060  65.670  95.638  1.00  0.00           C
ATOM   1396  O   ALA A  83      79.660  64.790  96.258  1.00  0.00           O
ATOM   1397  N   VAL A  84      79.260  66.970  95.899  1.00  0.00           N
ATOM   1399  CA  VAL A  84      80.190  67.400  96.928  1.00  0.00           C
ATOM   1401  CB  VAL A  84      80.960  68.660  96.538  1.00  0.00           C
ATOM   1403  CG1 VAL A  84      81.900  69.040  97.689  1.00  0.00           C
ATOM   1407  CG2 VAL A  84      81.750  68.410  95.238  1.00  0.00           C
ATOM   1411  C   VAL A  84      79.490  67.600  98.258  1.00  0.00           C
ATOM   1412  O   VAL A  84      79.840  66.970  99.248  1.00  0.00           O
ATOM   1413  N   GLY A  85      78.460  68.470  98.327  1.00  0.00           N
ATOM   1415  CA  GLY A  85      77.860  68.780  99.618  1.00  0.00           C
ATOM   1418  C   GLY A  85      76.410  69.020  99.528  1.00  0.00           C
ATOM   1419  O   GLY A  85      75.870  69.290  98.468  1.00  0.00           O
ATOM   1420  N   ASN A  86      75.710  68.910 100.667  1.00  0.00           N
ATOM   1422  CA  ASN A  86      74.260  68.780 100.667  1.00  0.00           C
ATOM   1424  CB  ASN A  86      73.910  67.570 101.598  1.00  0.00           C
ATOM   1427  CG  ASN A  86      74.090  66.220 100.888  1.00  0.00           C
ATOM   1428  OD1 ASN A  86      74.900  66.000  99.988  1.00  0.00           O
ATOM   1429  ND2 ASN A  86      73.240  65.240 101.278  1.00  0.00           N
ATOM   1432  C   ASN A  86      73.580  70.070 101.147  1.00  0.00           C
ATOM   1433  O   ASN A  86      73.600  70.370 102.337  1.00  0.00           O
ATOM   1434  N   THR A  87      72.940  70.850 100.247  1.00  0.00           N
ATOM   1436  CA  THR A  87      72.410  72.180 100.557  1.00  0.00           C
ATOM   1438  CB  THR A  87      72.140  73.060  99.319  1.00  0.00           C
ATOM   1440  OG1 THR A  87      73.200  72.980  98.388  1.00  0.00           O
ATOM   1442  CG2 THR A  87      72.050  74.540  99.718  1.00  0.00           C
ATOM   1446  C   THR A  87      71.120  72.130 101.368  1.00  0.00           C
ATOM   1447  O   THR A  87      71.040  72.610 102.488  1.00  0.00           O
ATOM   1448  N   PHE A  88      70.040  71.530 100.837  1.00  0.00           N
ATOM   1450  CA  PHE A  88      68.770  71.490 101.537  1.00  0.00           C
ATOM   1452  CB  PHE A  88      67.950  72.810 101.427  1.00  0.00           C
ATOM   1455  CG  PHE A  88      67.700  73.210  99.999  1.00  0.00           C
ATOM   1456  CD1 PHE A  88      66.650  72.640  99.238  1.00  0.00           C
ATOM   1458  CE1 PHE A  88      66.530  72.910  97.868  1.00  0.00           C
ATOM   1460  CZ  PHE A  88      67.430  73.780  97.257  1.00  0.00           C
ATOM   1462  CD2 PHE A  88      68.540  74.130  99.378  1.00  0.00           C
ATOM   1464  CE2 PHE A  88      68.430  74.410  98.008  1.00  0.00           C
ATOM   1466  C   PHE A  88      67.950  70.330 101.017  1.00  0.00           C
ATOM   1467  O   PHE A  88      68.090  69.900  99.878  1.00  0.00           O
ATOM   1468  N   VAL A  89      67.030  69.810 101.847  1.00  0.00           N
ATOM   1470  CA  VAL A  89      66.020  68.860 101.439  1.00  0.00           C
ATOM   1472  CB  VAL A  89      65.830  67.670 102.359  1.00  0.00           C
ATOM   1474  CG1 VAL A  89      67.150  66.930 102.438  1.00  0.00           C
ATOM   1478  CG2 VAL A  89      65.360  68.080 103.768  1.00  0.00           C
ATOM   1482  C   VAL A  89      64.680  69.520 101.308  1.00  0.00           C
ATOM   1483  O   VAL A  89      64.370  70.540 101.938  1.00  0.00           O
ATOM   1484  N   PHE A  90      63.800  68.920 100.498  1.00  0.00           N
ATOM   1486  CA  PHE A  90      62.390  69.230 100.569  1.00  0.00           C
ATOM   1488  CB  PHE A  90      61.870  70.190  99.458  1.00  0.00           C
ATOM   1491  CG  PHE A  90      62.170  69.710  98.057  1.00  0.00           C
ATOM   1492  CD1 PHE A  90      61.270  68.870  97.378  1.00  0.00           C
ATOM   1494  CE1 PHE A  90      61.550  68.390  96.098  1.00  0.00           C
ATOM   1496  CZ  PHE A  90      62.740  68.790  95.469  1.00  0.00           C
ATOM   1498  CD2 PHE A  90      63.330  70.120  97.397  1.00  0.00           C
ATOM   1500  CE2 PHE A  90      63.620  69.660  96.109  1.00  0.00           C
ATOM   1502  C   PHE A  90      61.690  67.890 100.518  1.00  0.00           C
ATOM   1503  O   PHE A  90      62.110  66.990  99.767  1.00  0.00           O
ATOM   1504  N   PRO A  91      60.670  67.650 101.319  1.00  0.00           N
ATOM   1505  CD  PRO A  91      60.190  68.550 102.378  1.00  0.00           C
ATOM   1508  CA  PRO A  91      59.760  66.560 101.077  1.00  0.00           C
ATOM   1510  CB  PRO A  91      58.850  66.550 102.308  1.00  0.00           C
ATOM   1513  CG  PRO A  91      58.830  68.010 102.798  1.00  0.00           C
ATOM   1516  C   PRO A  91      59.020  66.650  99.757  1.00  0.00           C
ATOM   1517  O   PRO A  91      58.680  67.730  99.298  1.00  0.00           O
ATOM   1518  N   MET A  92      58.730  65.480  99.167  1.00  0.00           N
ATOM   1520  CA  MET A  92      57.660  65.300  98.218  1.00  0.00           C
ATOM   1522  CB  MET A  92      57.980  64.260  97.118  1.00  0.00           C
ATOM   1525  CG  MET A  92      59.150  64.680  96.228  1.00  0.00           C
ATOM   1528  SD  MET A  92      58.780  65.250  94.568  1.00  0.00           S
ATOM   1529  CE  MET A  92      57.680  66.570  95.069  1.00  0.00           C
ATOM   1533  C   MET A  92      56.550  64.670  98.997  1.00  0.00           C
ATOM   1534  O   MET A  92      56.800  63.980  99.988  1.00  0.00           O
ATOM   1535  N   ALA A  93      55.320  64.830  98.517  1.00  0.00           N
ATOM   1537  CA  ALA A  93      54.240  64.160  99.148  1.00  0.00           C
ATOM   1539  CB  ALA A  93      53.910  64.870 100.448  1.00  0.00           C
ATOM   1543  C   ALA A  93      53.050  64.130  98.237  1.00  0.00           C
ATOM   1544  O   ALA A  93      53.030  64.790  97.198  1.00  0.00           O
ATOM   1545  N   GLY A  94      52.050  63.330  98.617  1.00  0.00           N
ATOM   1547  CA  GLY A  94      50.810  63.110  97.908  1.00  0.00           C
ATOM   1550  C   GLY A  94      49.700  63.710  98.698  1.00  0.00           C
ATOM   1551  O   GLY A  94      49.640  63.540  99.908  1.00  0.00           O
ATOM   1552  N   TYR A  95      48.800  64.430  98.027  1.00  0.00           N
ATOM   1554  CA  TYR A  95      47.800  65.250  98.698  1.00  0.00           C
ATOM   1556  CB  TYR A  95      47.990  66.760  98.358  1.00  0.00           C
ATOM   1559  CG  TYR A  95      49.290  67.350  98.838  1.00  0.00           C
ATOM   1560  CD1 TYR A  95      50.520  67.020  98.228  1.00  0.00           C
ATOM   1562  CE1 TYR A  95      51.710  67.670  98.617  1.00  0.00           C
ATOM   1564  CZ  TYR A  95      51.670  68.690  99.568  1.00  0.00           C
ATOM   1565  OH  TYR A  95      52.860  69.280 100.018  1.00  0.00           O
ATOM   1567  CD2 TYR A  95      49.290  68.340  99.827  1.00  0.00           C
ATOM   1569  CE2 TYR A  95      50.460  69.030 100.168  1.00  0.00           C
ATOM   1571  C   TYR A  95      46.460  64.810  98.167  1.00  0.00           C
ATOM   1572  O   TYR A  95      46.360  64.500  96.988  1.00  0.00           O
ATOM   1573  N   SER A  96      45.400  64.770  99.008  1.00  0.00           N
ATOM   1575  CA  SER A  96      44.060  64.360  98.577  1.00  0.00           C
ATOM   1577  CB  SER A  96      43.670  62.920  98.978  1.00  0.00           C
ATOM   1580  OG  SER A  96      44.040  61.980  97.969  1.00  0.00           O
ATOM   1582  C   SER A  96      42.950  65.280  99.008  1.00  0.00           C
ATOM   1583  O   SER A  96      42.650  65.390 100.198  1.00  0.00           O
ATOM   1584  N   LYS A  97      42.240  65.940  98.048  1.00  0.00           N
ATOM   1586  CA  LYS A  97      41.140  66.830  98.377  1.00  0.00           C
ATOM   1588  CB  LYS A  97      40.780  67.840  97.238  1.00  0.00           C
ATOM   1591  CG  LYS A  97      39.900  67.410  96.039  1.00  0.00           C
ATOM   1594  CD  LYS A  97      40.570  66.420  95.088  1.00  0.00           C
ATOM   1597  CE  LYS A  97      39.900  66.260  93.708  1.00  0.00           C
ATOM   1600  NZ  LYS A  97      39.980  67.520  92.948  1.00  0.00           N
ATOM   1604  C   LYS A  97      39.890  66.050  98.757  1.00  0.00           C
ATOM   1605  O   LYS A  97      39.120  66.460  99.618  1.00  0.00           O
ATOM   1606  N   LYS A  98      39.650  64.880  98.128  1.00  0.00           N
ATOM   1608  CA  LYS A  98      38.470  64.090  98.428  1.00  0.00           C
ATOM   1610  CB  LYS A  98      37.960  63.290  97.188  1.00  0.00           C
ATOM   1613  CG  LYS A  98      37.200  64.090  96.117  1.00  0.00           C
ATOM   1616  CD  LYS A  98      36.790  63.170  94.938  1.00  0.00           C
ATOM   1619  CE  LYS A  98      36.120  63.870  93.738  1.00  0.00           C
ATOM   1622  NZ  LYS A  98      35.840  62.880  92.668  1.00  0.00           N
ATOM   1626  C   LYS A  98      38.690  63.110  99.577  1.00  0.00           C
ATOM   1627  O   LYS A  98      37.730  62.690 100.208  1.00  0.00           O
ATOM   1628  N   ILE A  99      39.950  62.720  99.859  1.00  0.00           N
ATOM   1630  CA  ILE A  99      40.220  61.460 100.527  1.00  0.00           C
ATOM   1632  CB  ILE A  99      40.740  60.430  99.528  1.00  0.00           C
ATOM   1634  CG2 ILE A  99      41.180  59.160 100.258  1.00  0.00           C
ATOM   1638  CG1 ILE A  99      39.680  60.070  98.447  1.00  0.00           C
ATOM   1641  CD  ILE A  99      38.330  59.570  98.997  1.00  0.00           C
ATOM   1645  C   ILE A  99      41.200  61.670 101.677  1.00  0.00           C
ATOM   1646  O   ILE A  99      42.280  62.230 101.527  1.00  0.00           O
ATOM   1647  N   LYS A 100      40.830  61.260 102.908  1.00  0.00           N
ATOM   1649  CA  LYS A 100      41.660  61.410 104.098  1.00  0.00           C
ATOM   1651  CB  LYS A 100      40.760  61.140 105.338  1.00  0.00           C
ATOM   1654  CG  LYS A 100      41.390  61.280 106.728  1.00  0.00           C
ATOM   1657  CD  LYS A 100      40.470  60.700 107.829  1.00  0.00           C
ATOM   1660  CE  LYS A 100      39.180  61.480 108.109  1.00  0.00           C
ATOM   1663  NZ  LYS A 100      38.280  60.720 109.018  1.00  0.00           N
ATOM   1667  C   LYS A 100      42.960  60.590 104.107  1.00  0.00           C
ATOM   1668  O   LYS A 100      44.030  61.050 104.499  1.00  0.00           O
ATOM   1669  N   THR A 101      42.910  59.320 103.647  1.00  0.00           N
ATOM   1671  CA  THR A 101      44.110  58.470 103.617  1.00  0.00           C
ATOM   1673  CB  THR A 101      44.350  57.560 104.848  1.00  0.00           C
ATOM   1675  OG1 THR A 101      43.630  56.340 104.867  1.00  0.00           O
ATOM   1677  CG2 THR A 101      44.010  58.260 106.168  1.00  0.00           C
ATOM   1681  C   THR A 101      44.180  57.610 102.359  1.00  0.00           C
ATOM   1682  O   THR A 101      43.230  57.390 101.628  1.00  0.00           O
ATOM   1683  N   VAL A 102      45.360  57.050 102.087  1.00  0.00           N
ATOM   1685  CA  VAL A 102      45.610  56.110 100.998  1.00  0.00           C
ATOM   1687  CB  VAL A 102      47.070  55.720 101.007  1.00  0.00           C
ATOM   1689  CG1 VAL A 102      47.860  56.970 100.648  1.00  0.00           C
ATOM   1693  CG2 VAL A 102      47.540  55.150 102.359  1.00  0.00           C
ATOM   1697  C   VAL A 102      44.810  54.830 101.007  1.00  0.00           C
ATOM   1698  O   VAL A 102      44.640  54.150  99.988  1.00  0.00           O
ATOM   1699  N   ALA A 103      44.280  54.470 102.188  1.00  0.00           N
ATOM   1701  CA  ALA A 103      43.480  53.290 102.378  1.00  0.00           C
ATOM   1703  CB  ALA A 103      43.450  52.980 103.878  1.00  0.00           C
ATOM   1707  C   ALA A 103      42.070  53.460 101.807  1.00  0.00           C
ATOM   1708  O   ALA A 103      41.370  52.500 101.467  1.00  0.00           O
ATOM   1709  N   GLN A 104      41.660  54.730 101.637  1.00  0.00           N
ATOM   1711  CA  GLN A 104      40.360  55.160 101.198  1.00  0.00           C
ATOM   1713  CB  GLN A 104      40.000  56.440 101.999  1.00  0.00           C
ATOM   1716  CG  GLN A 104      39.770  56.250 103.507  1.00  0.00           C
ATOM   1719  CD  GLN A 104      39.480  57.630 104.107  1.00  0.00           C
ATOM   1720  OE1 GLN A 104      39.850  58.640 103.507  1.00  0.00           O
ATOM   1721  NE2 GLN A 104      38.800  57.680 105.268  1.00  0.00           N
ATOM   1724  C   GLN A 104      40.320  55.530  99.727  1.00  0.00           C
ATOM   1725  O   GLN A 104      39.330  56.050  99.219  1.00  0.00           O
ATOM   1726  N   ILE A 105      41.420  55.300  98.978  1.00  0.00           N
ATOM   1728  CA  ILE A 105      41.430  55.530  97.537  1.00  0.00           C
ATOM   1730  CB  ILE A 105      42.840  55.490  96.947  1.00  0.00           C
ATOM   1732  CG2 ILE A 105      43.260  54.060  96.527  1.00  0.00           C
ATOM   1736  CG1 ILE A 105      42.940  56.460  95.758  1.00  0.00           C
ATOM   1739  CD  ILE A 105      44.360  56.710  95.277  1.00  0.00           C
ATOM   1743  C   ILE A 105      40.480  54.590  96.807  1.00  0.00           C
ATOM   1744  O   ILE A 105      40.200  53.480  97.257  1.00  0.00           O
ATOM   1745  N   LYS A 106      39.900  55.020  95.678  1.00  0.00           N
ATOM   1747  CA  LYS A 106      38.950  54.200  94.967  1.00  0.00           C
ATOM   1749  CB  LYS A 106      37.960  55.100  94.188  1.00  0.00           C
ATOM   1752  CG  LYS A 106      36.670  54.360  93.819  1.00  0.00           C
ATOM   1755  CD  LYS A 106      35.490  55.270  93.448  1.00  0.00           C
ATOM   1758  CE  LYS A 106      34.920  56.060  94.628  1.00  0.00           C
ATOM   1761  NZ  LYS A 106      33.810  56.920  94.188  1.00  0.00           N
ATOM   1765  C   LYS A 106      39.660  53.180  94.079  1.00  0.00           C
ATOM   1766  O   LYS A 106      40.790  53.390  93.638  1.00  0.00           O
ATOM   1767  N   GLU A 107      39.010  52.020  93.819  1.00  0.00           N
ATOM   1769  CA  GLU A 107      39.410  51.080  92.788  1.00  0.00           C
ATOM   1771  CB  GLU A 107      38.500  49.820  92.768  1.00  0.00           C
ATOM   1774  CG  GLU A 107      38.500  48.910  94.018  1.00  0.00           C
ATOM   1777  CD  GLU A 107      39.830  48.300  94.378  1.00  0.00           C
ATOM   1778  OE1 GLU A 107      40.270  47.410  93.609  1.00  0.00           O
ATOM   1779  OE2 GLU A 107      40.420  48.640  95.448  1.00  0.00           O
ATOM   1780  C   GLU A 107      39.320  51.700  91.387  1.00  0.00           C
ATOM   1781  O   GLU A 107      38.260  52.170  90.977  1.00  0.00           O
ATOM   1782  N   GLY A 108      40.450  51.700  90.648  1.00  0.00           N
ATOM   1784  CA  GLY A 108      40.580  52.340  89.348  1.00  0.00           C
ATOM   1787  C   GLY A 108      40.910  53.800  89.458  1.00  0.00           C
ATOM   1788  O   GLY A 108      40.950  54.520  88.469  1.00  0.00           O
ATOM   1789  N   ALA A 109      41.200  54.310  90.668  1.00  0.00           N
ATOM   1791  CA  ALA A 109      41.520  55.700  90.827  1.00  0.00           C
ATOM   1793  CB  ALA A 109      41.720  56.030  92.308  1.00  0.00           C
ATOM   1797  C   ALA A 109      42.710  56.170  89.999  1.00  0.00           C
ATOM   1798  O   ALA A 109      43.690  55.450  89.789  1.00  0.00           O
ATOM   1799  N   THR A 110      42.620  57.390  89.447  1.00  0.00           N
ATOM   1801  CA  THR A 110      43.750  58.000  88.749  1.00  0.00           C
ATOM   1803  CB  THR A 110      43.400  58.910  87.578  1.00  0.00           C
ATOM   1805  OG1 THR A 110      42.650  58.210  86.608  1.00  0.00           O
ATOM   1807  CG2 THR A 110      44.660  59.410  86.848  1.00  0.00           C
ATOM   1811  C   THR A 110      44.520  58.790  89.768  1.00  0.00           C
ATOM   1812  O   THR A 110      43.960  59.600  90.488  1.00  0.00           O
ATOM   1813  N   VAL A 111      45.840  58.590  89.867  1.00  0.00           N
ATOM   1815  CA  VAL A 111      46.750  59.320  90.718  1.00  0.00           C
ATOM   1817  CB  VAL A 111      47.510  58.440  91.728  1.00  0.00           C
ATOM   1819  CG1 VAL A 111      48.610  59.210  92.488  1.00  0.00           C
ATOM   1823  CG2 VAL A 111      46.470  57.880  92.708  1.00  0.00           C
ATOM   1827  C   VAL A 111      47.720  59.970  89.778  1.00  0.00           C
ATOM   1828  O   VAL A 111      48.200  59.350  88.828  1.00  0.00           O
ATOM   1829  N   ALA A 112      48.000  61.250  90.008  1.00  0.00           N
ATOM   1831  CA  ALA A 112      48.910  61.980  89.167  1.00  0.00           C
ATOM   1833  CB  ALA A 112      48.420  63.410  88.948  1.00  0.00           C
ATOM   1837  C   ALA A 112      50.310  62.000  89.738  1.00  0.00           C
ATOM   1838  O   ALA A 112      50.550  62.180  90.928  1.00  0.00           O
ATOM   1839  N   ILE A 113      51.290  61.820  88.828  1.00  0.00           N
ATOM   1841  CA  ILE A 113      52.700  61.750  89.108  1.00  0.00           C
ATOM   1843  CB  ILE A 113      53.280  60.360  88.838  1.00  0.00           C
ATOM   1845  CG2 ILE A 113      52.640  59.350  89.818  1.00  0.00           C
ATOM   1849  CG1 ILE A 113      53.070  59.930  87.367  1.00  0.00           C
ATOM   1852  CD  ILE A 113      54.030  58.830  86.928  1.00  0.00           C
ATOM   1856  C   ILE A 113      53.360  62.730  88.158  1.00  0.00           C
ATOM   1857  O   ILE A 113      52.750  63.120  87.168  1.00  0.00           O
ATOM   1858  N   PRO A 114      54.580  63.180  88.388  1.00  0.00           N
ATOM   1859  CD  PRO A 114      55.210  63.120  89.698  1.00  0.00           C
ATOM   1862  CA  PRO A 114      55.410  63.830  87.378  1.00  0.00           C
ATOM   1864  CB  PRO A 114      56.750  64.030  88.098  1.00  0.00           C
ATOM   1867  CG  PRO A 114      56.370  64.090  89.577  1.00  0.00           C
ATOM   1870  C   PRO A 114      55.630  63.100  86.058  1.00  0.00           C
ATOM   1871  O   PRO A 114      55.830  61.890  86.058  1.00  0.00           O
ATOM   1872  N   ASN A 115      55.680  63.850  84.929  1.00  0.00           N
ATOM   1874  CA  ASN A 115      56.120  63.360  83.628  1.00  0.00           C
ATOM   1876  CB  ASN A 115      56.100  64.490  82.528  1.00  0.00           C
ATOM   1879  CG  ASN A 115      54.680  64.720  82.048  1.00  0.00           C
ATOM   1880  OD1 ASN A 115      53.770  64.060  82.528  1.00  0.00           O
ATOM   1881  ND2 ASN A 115      54.440  65.670  81.117  1.00  0.00           N
ATOM   1884  C   ASN A 115      57.540  62.800  83.598  1.00  0.00           C
ATOM   1885  O   ASN A 115      57.800  61.760  82.998  1.00  0.00           O
ATOM   1886  N   ASP A 116      58.520  63.460  84.228  1.00  0.00           N
ATOM   1888  CA  ASP A 116      59.900  63.160  83.918  1.00  0.00           C
ATOM   1890  CB  ASP A 116      60.770  64.420  84.088  1.00  0.00           C
ATOM   1893  CG  ASP A 116      60.860  64.810  85.548  1.00  0.00           C
ATOM   1894  OD1 ASP A 116      59.850  65.320  86.098  1.00  0.00           O
ATOM   1895  OD2 ASP A 116      61.930  64.560  86.147  1.00  0.00           O
ATOM   1896  C   ASP A 116      60.420  61.930  84.698  1.00  0.00           C
ATOM   1897  O   ASP A 116      59.850  61.560  85.728  1.00  0.00           O
ATOM   1898  N   PRO A 117      61.480  61.250  84.268  1.00  0.00           N
ATOM   1899  CD  PRO A 117      61.810  61.180  82.838  1.00  0.00           C
ATOM   1902  CA  PRO A 117      61.850  60.000  84.918  1.00  0.00           C
ATOM   1904  CB  PRO A 117      62.920  59.410  83.997  1.00  0.00           C
ATOM   1907  CG  PRO A 117      62.400  59.790  82.618  1.00  0.00           C
ATOM   1910  C   PRO A 117      62.380  60.100  86.338  1.00  0.00           C
ATOM   1911  O   PRO A 117      62.100  59.170  87.098  1.00  0.00           O
ATOM   1912  N   THR A 118      63.170  61.140  86.707  1.00  0.00           N
ATOM   1914  CA  THR A 118      63.660  61.310  88.078  1.00  0.00           C
ATOM   1916  CB  THR A 118      64.660  62.480  88.238  1.00  0.00           C
ATOM   1918  OG1 THR A 118      64.130  63.790  88.027  1.00  0.00           O
ATOM   1920  CG2 THR A 118      65.780  62.300  87.219  1.00  0.00           C
ATOM   1924  C   THR A 118      62.520  61.510  89.038  1.00  0.00           C
ATOM   1925  O   THR A 118      62.370  60.860  90.078  1.00  0.00           O
ATOM   1926  N   ASN A 119      61.600  62.410  88.647  1.00  0.00           N
ATOM   1928  CA  ASN A 119      60.470  62.720  89.478  1.00  0.00           C
ATOM   1930  CB  ASN A 119      59.900  64.090  89.108  1.00  0.00           C
ATOM   1933  CG  ASN A 119      60.850  65.220  89.438  1.00  0.00           C
ATOM   1934  OD1 ASN A 119      61.270  65.350  90.588  1.00  0.00           O
ATOM   1935  ND2 ASN A 119      61.080  66.150  88.498  1.00  0.00           N
ATOM   1938  C   ASN A 119      59.360  61.680  89.468  1.00  0.00           C
ATOM   1939  O   ASN A 119      58.700  61.520  90.498  1.00  0.00           O
ATOM   1940  N   LEU A 120      59.160  60.900  88.368  1.00  0.00           N
ATOM   1942  CA  LEU A 120      58.370  59.670  88.438  1.00  0.00           C
ATOM   1944  CB  LEU A 120      58.120  58.990  87.048  1.00  0.00           C
ATOM   1947  CG  LEU A 120      57.770  57.470  87.038  1.00  0.00           C
ATOM   1949  CD1 LEU A 120      56.620  57.030  87.969  1.00  0.00           C
ATOM   1953  CD2 LEU A 120      57.410  56.970  85.638  1.00  0.00           C
ATOM   1957  C   LEU A 120      58.970  58.660  89.378  1.00  0.00           C
ATOM   1958  O   LEU A 120      58.270  58.130  90.247  1.00  0.00           O
ATOM   1959  N   GLY A 121      60.300  58.420  89.288  1.00  0.00           N
ATOM   1961  CA  GLY A 121      60.990  57.490  90.158  1.00  0.00           C
ATOM   1964  C   GLY A 121      60.730  57.780  91.598  1.00  0.00           C
ATOM   1965  O   GLY A 121      60.120  57.000  92.327  1.00  0.00           O
ATOM   1966  N   ARG A 122      61.100  59.000  92.028  1.00  0.00           N
ATOM   1968  CA  ARG A 122      60.940  59.430  93.388  1.00  0.00           C
ATOM   1970  CB  ARG A 122      61.610  60.790  93.548  1.00  0.00           C
ATOM   1973  CG  ARG A 122      60.750  62.050  93.298  1.00  0.00           C
ATOM   1976  CD  ARG A 122      61.640  63.270  93.399  1.00  0.00           C
ATOM   1979  NE  ARG A 122      61.940  63.500  94.848  1.00  0.00           N
ATOM   1981  CZ  ARG A 122      62.340  64.680  95.298  1.00  0.00           C
ATOM   1982  NH1 ARG A 122      62.860  65.580  94.508  1.00  0.00           N
ATOM   1985  NH2 ARG A 122      62.210  65.010  96.567  1.00  0.00           N
ATOM   1988  C   ARG A 122      59.500  59.470  93.878  1.00  0.00           C
ATOM   1989  O   ARG A 122      59.260  59.140  95.037  1.00  0.00           O
ATOM   1990  N   ALA A 123      58.520  59.850  93.038  1.00  0.00           N
ATOM   1992  CA  ALA A 123      57.110  59.770  93.327  1.00  0.00           C
ATOM   1994  CB  ALA A 123      56.340  60.240  92.077  1.00  0.00           C
ATOM   1998  C   ALA A 123      56.650  58.360  93.647  1.00  0.00           C
ATOM   1999  O   ALA A 123      55.940  58.100  94.618  1.00  0.00           O
ATOM   2000  N   LEU A 124      57.100  57.400  92.838  1.00  0.00           N
ATOM   2002  CA  LEU A 124      56.650  56.030  92.887  1.00  0.00           C
ATOM   2004  CB  LEU A 124      56.990  55.400  91.527  1.00  0.00           C
ATOM   2007  CG  LEU A 124      56.450  53.990  91.278  1.00  0.00           C
ATOM   2009  CD1 LEU A 124      54.930  53.950  91.427  1.00  0.00           C
ATOM   2013  CD2 LEU A 124      56.810  53.490  89.888  1.00  0.00           C
ATOM   2017  C   LEU A 124      57.250  55.270  94.079  1.00  0.00           C
ATOM   2018  O   LEU A 124      56.720  54.270  94.558  1.00  0.00           O
ATOM   2019  N   LEU A 125      58.370  55.770  94.649  1.00  0.00           N
ATOM   2021  CA  LEU A 125      58.860  55.310  95.938  1.00  0.00           C
ATOM   2023  CB  LEU A 125      60.210  55.940  96.348  1.00  0.00           C
ATOM   2026  CG  LEU A 125      61.430  55.200  95.778  1.00  0.00           C
ATOM   2028  CD1 LEU A 125      61.390  53.690  96.039  1.00  0.00           C
ATOM   2032  CD2 LEU A 125      61.550  55.460  94.288  1.00  0.00           C
ATOM   2036  C   LEU A 125      57.940  55.500  97.108  1.00  0.00           C
ATOM   2037  O   LEU A 125      57.830  54.600  97.938  1.00  0.00           O
ATOM   2038  N   LEU A 126      57.280  56.660  97.219  1.00  0.00           N
ATOM   2040  CA  LEU A 126      56.370  56.930  98.318  1.00  0.00           C
ATOM   2042  CB  LEU A 126      55.840  58.380  98.208  1.00  0.00           C
ATOM   2045  CG  LEU A 126      56.790  59.530  98.598  1.00  0.00           C
ATOM   2047  CD1 LEU A 126      57.880  59.800  97.558  1.00  0.00           C
ATOM   2051  CD2 LEU A 126      55.990  60.830  98.749  1.00  0.00           C
ATOM   2055  C   LEU A 126      55.220  55.930  98.298  1.00  0.00           C
ATOM   2056  O   LEU A 126      54.890  55.300  99.298  1.00  0.00           O
ATOM   2057  N   LEU A 127      54.680  55.680  97.087  1.00  0.00           N
ATOM   2059  CA  LEU A 127      53.730  54.640  96.788  1.00  0.00           C
ATOM   2061  CB  LEU A 127      53.290  54.720  95.298  1.00  0.00           C
ATOM   2064  CG  LEU A 127      52.780  56.090  94.798  1.00  0.00           C
ATOM   2066  CD1 LEU A 127      52.220  56.010  93.378  1.00  0.00           C
ATOM   2070  CD2 LEU A 127      51.680  56.690  95.668  1.00  0.00           C
ATOM   2074  C   LEU A 127      54.220  53.240  97.138  1.00  0.00           C
ATOM   2075  O   LEU A 127      53.490  52.430  97.708  1.00  0.00           O
ATOM   2076  N   GLN A 128      55.500  52.910  96.848  1.00  0.00           N
ATOM   2078  CA  GLN A 128      56.080  51.680  97.348  1.00  0.00           C
ATOM   2080  CB  GLN A 128      57.530  51.500  96.819  1.00  0.00           C
ATOM   2083  CG  GLN A 128      58.030  50.070  97.048  1.00  0.00           C
ATOM   2086  CD  GLN A 128      59.540  49.910  96.978  1.00  0.00           C
ATOM   2087  OE1 GLN A 128      60.340  50.850  97.068  1.00  0.00           O
ATOM   2088  NE2 GLN A 128      59.960  48.630  96.868  1.00  0.00           N
ATOM   2091  C   GLN A 128      56.150  51.580  98.868  1.00  0.00           C
ATOM   2092  O   GLN A 128      55.650  50.620  99.458  1.00  0.00           O
ATOM   2093  N   LYS A 129      56.730  52.570  99.568  1.00  0.00           N
ATOM   2095  CA  LYS A 129      57.030  52.450 100.998  1.00  0.00           C
ATOM   2097  CB  LYS A 129      58.050  53.520 101.478  1.00  0.00           C
ATOM   2100  CG  LYS A 129      59.530  53.170 101.198  1.00  0.00           C
ATOM   2103  CD  LYS A 129      59.990  53.530  99.778  1.00  0.00           C
ATOM   2106  CE  LYS A 129      61.480  53.310  99.538  1.00  0.00           C
ATOM   2109  NZ  LYS A 129      61.760  51.920  99.158  1.00  0.00           N
ATOM   2113  C   LYS A 129      55.800  52.450 101.888  1.00  0.00           C
ATOM   2114  O   LYS A 129      55.780  51.840 102.969  1.00  0.00           O
ATOM   2115  N   GLU A 130      54.710  53.060 101.387  1.00  0.00           N
ATOM   2117  CA  GLU A 130      53.400  53.070 101.999  1.00  0.00           C
ATOM   2119  CB  GLU A 130      52.650  54.330 101.518  1.00  0.00           C
ATOM   2122  CG  GLU A 130      53.110  55.690 102.087  1.00  0.00           C
ATOM   2125  CD  GLU A 130      53.500  55.670 103.548  1.00  0.00           C
ATOM   2126  OE1 GLU A 130      52.640  55.300 104.398  1.00  0.00           O
ATOM   2127  OE2 GLU A 130      54.660  56.050 103.857  1.00  0.00           O
ATOM   2128  C   GLU A 130      52.510  51.920 101.579  1.00  0.00           C
ATOM   2129  O   GLU A 130      51.380  51.790 102.057  1.00  0.00           O
ATOM   2130  N   LYS A 131      52.950  51.060 100.638  1.00  0.00           N
ATOM   2132  CA  LYS A 131      52.240  49.860 100.238  1.00  0.00           C
ATOM   2134  CB  LYS A 131      51.960  48.880 101.397  1.00  0.00           C
ATOM   2137  CG  LYS A 131      53.220  48.330 102.068  1.00  0.00           C
ATOM   2140  CD  LYS A 131      52.920  47.710 103.447  1.00  0.00           C
ATOM   2143  CE  LYS A 131      54.160  47.240 104.207  1.00  0.00           C
ATOM   2146  NZ  LYS A 131      54.880  46.150 103.507  1.00  0.00           N
ATOM   2150  C   LYS A 131      51.010  50.100  99.359  1.00  0.00           C
ATOM   2151  O   LYS A 131      50.080  49.290  99.298  1.00  0.00           O
ATOM   2152  N   LEU A 132      50.950  51.230  98.617  1.00  0.00           N
ATOM   2154  CA  LEU A 132      49.920  51.500  97.628  1.00  0.00           C
ATOM   2156  CB  LEU A 132      50.170  52.870  96.938  1.00  0.00           C
ATOM   2159  CG  LEU A 132      49.680  54.120  97.698  1.00  0.00           C
ATOM   2161  CD1 LEU A 132      48.170  54.090  97.908  1.00  0.00           C
ATOM   2165  CD2 LEU A 132      50.420  54.390  99.008  1.00  0.00           C
ATOM   2169  C   LEU A 132      49.890  50.460  96.527  1.00  0.00           C
ATOM   2170  O   LEU A 132      48.840  49.990  96.109  1.00  0.00           O
ATOM   2171  N   ILE A 133      51.100  50.110  96.058  1.00  0.00           N
ATOM   2173  CA  ILE A 133      51.370  49.340  94.867  1.00  0.00           C
ATOM   2175  CB  ILE A 133      51.340  50.150  93.568  1.00  0.00           C
ATOM   2177  CG2 ILE A 133      49.880  50.490  93.188  1.00  0.00           C
ATOM   2181  CG1 ILE A 133      52.110  51.490  93.617  1.00  0.00           C
ATOM   2184  CD  ILE A 133      53.630  51.400  93.539  1.00  0.00           C
ATOM   2188  C   ILE A 133      52.740  48.750  95.118  1.00  0.00           C
ATOM   2189  O   ILE A 133      53.440  49.160  96.048  1.00  0.00           O
ATOM   2190  N   THR A 134      53.160  47.730  94.348  1.00  0.00           N
ATOM   2192  CA  THR A 134      54.440  47.050  94.577  1.00  0.00           C
ATOM   2194  CB  THR A 134      54.270  45.570  94.878  1.00  0.00           C
ATOM   2196  OG1 THR A 134      53.350  45.400  95.938  1.00  0.00           O
ATOM   2198  CG2 THR A 134      55.590  44.950  95.329  1.00  0.00           C
ATOM   2202  C   THR A 134      55.300  47.240  93.348  1.00  0.00           C
ATOM   2203  O   THR A 134      54.820  47.170  92.227  1.00  0.00           O
ATOM   2204  N   LEU A 135      56.590  47.570  93.539  1.00  0.00           N
ATOM   2206  CA  LEU A 135      57.530  47.790  92.438  1.00  0.00           C
ATOM   2208  CB  LEU A 135      58.580  48.900  92.768  1.00  0.00           C
ATOM   2211  CG  LEU A 135      58.120  50.370  92.698  1.00  0.00           C
ATOM   2213  CD1 LEU A 135      56.750  50.620  93.337  1.00  0.00           C
ATOM   2217  CD2 LEU A 135      59.160  51.280  93.348  1.00  0.00           C
ATOM   2221  C   LEU A 135      58.280  46.500  92.208  1.00  0.00           C
ATOM   2222  O   LEU A 135      58.310  45.640  93.078  1.00  0.00           O
ATOM   2223  N   LYS A 136      58.950  46.300  91.048  1.00  0.00           N
ATOM   2225  CA  LYS A 136      59.940  45.230  90.868  1.00  0.00           C
ATOM   2227  CB  LYS A 136      60.570  45.210  89.447  1.00  0.00           C
ATOM   2230  CG  LYS A 136      59.610  44.910  88.288  1.00  0.00           C
ATOM   2233  CD  LYS A 136      60.330  44.790  86.918  1.00  0.00           C
ATOM   2236  CE  LYS A 136      61.340  45.920  86.658  1.00  0.00           C
ATOM   2239  NZ  LYS A 136      61.630  46.100  85.228  1.00  0.00           N
ATOM   2243  C   LYS A 136      61.110  45.310  91.838  1.00  0.00           C
ATOM   2244  O   LYS A 136      61.680  46.380  92.058  1.00  0.00           O
ATOM   2245  N   GLU A 137      61.520  44.170  92.448  1.00  0.00           N
ATOM   2247  CA  GLU A 137      62.560  44.150  93.458  1.00  0.00           C
ATOM   2249  CB  GLU A 137      62.850  42.750  94.048  1.00  0.00           C
ATOM   2252  CG  GLU A 137      61.690  42.090  94.838  1.00  0.00           C
ATOM   2255  CD  GLU A 137      60.560  41.670  93.927  1.00  0.00           C
ATOM   2256  OE1 GLU A 137      60.860  41.070  92.868  1.00  0.00           O
ATOM   2257  OE2 GLU A 137      59.380  41.980  94.219  1.00  0.00           O
ATOM   2258  C   GLU A 137      63.880  44.710  92.969  1.00  0.00           C
ATOM   2259  O   GLU A 137      64.400  44.310  91.928  1.00  0.00           O
ATOM   2260  N   GLY A 138      64.470  45.630  93.758  1.00  0.00           N
ATOM   2262  CA  GLY A 138      65.760  46.240  93.469  1.00  0.00           C
ATOM   2265  C   GLY A 138      65.730  47.330  92.448  1.00  0.00           C
ATOM   2266  O   GLY A 138      66.770  47.690  91.878  1.00  0.00           O
ATOM   2267  N   LYS A 139      64.550  47.920  92.198  1.00  0.00           N
ATOM   2269  CA  LYS A 139      64.450  49.060  91.308  1.00  0.00           C
ATOM   2271  CB  LYS A 139      63.000  49.200  90.758  1.00  0.00           C
ATOM   2274  CG  LYS A 139      62.940  49.720  89.307  1.00  0.00           C
ATOM   2277  CD  LYS A 139      63.610  48.790  88.258  1.00  0.00           C
ATOM   2280  CE  LYS A 139      63.570  49.360  86.819  1.00  0.00           C
ATOM   2283  NZ  LYS A 139      64.690  48.950  85.948  1.00  0.00           N
ATOM   2287  C   LYS A 139      64.950  50.330  91.999  1.00  0.00           C
ATOM   2288  O   LYS A 139      65.610  51.180  91.398  1.00  0.00           O
ATOM   2289  N   GLY A 140      64.750  50.420  93.337  1.00  0.00           N
ATOM   2291  CA  GLY A 140      65.310  51.480  94.178  1.00  0.00           C
ATOM   2294  C   GLY A 140      64.730  52.830  93.857  1.00  0.00           C
ATOM   2295  O   GLY A 140      63.530  52.980  93.948  1.00  0.00           O
ATOM   2296  N   LEU A 141      65.560  53.830  93.498  1.00  0.00           N
ATOM   2298  CA  LEU A 141      65.110  55.170  93.158  1.00  0.00           C
ATOM   2300  CB  LEU A 141      66.090  56.250  93.668  1.00  0.00           C
ATOM   2303  CG  LEU A 141      66.210  56.350  95.198  1.00  0.00           C
ATOM   2305  CD1 LEU A 141      67.180  57.470  95.527  1.00  0.00           C
ATOM   2309  CD2 LEU A 141      64.870  56.630  95.858  1.00  0.00           C
ATOM   2313  C   LEU A 141      64.890  55.370  91.667  1.00  0.00           C
ATOM   2314  O   LEU A 141      64.630  56.460  91.179  1.00  0.00           O
ATOM   2315  N   LEU A 142      64.940  54.290  90.888  1.00  0.00           N
ATOM   2317  CA  LEU A 142      64.820  54.330  89.447  1.00  0.00           C
ATOM   2319  CB  LEU A 142      65.850  53.250  88.997  1.00  0.00           C
ATOM   2322  CG  LEU A 142      66.440  53.280  87.569  1.00  0.00           C
ATOM   2324  CD1 LEU A 142      65.760  52.280  86.618  1.00  0.00           C
ATOM   2328  CD2 LEU A 142      66.500  54.680  86.968  1.00  0.00           C
ATOM   2332  C   LEU A 142      63.420  54.010  88.857  1.00  0.00           C
ATOM   2333  O   LEU A 142      63.310  53.970  87.628  1.00  0.00           O
ATOM   2334  N   PRO A 143      62.300  53.740  89.548  1.00  0.00           N
ATOM   2335  CD  PRO A 143      62.000  54.070  90.948  1.00  0.00           C
ATOM   2338  CA  PRO A 143      61.230  52.930  88.978  1.00  0.00           C
ATOM   2340  CB  PRO A 143      60.470  52.440  90.218  1.00  0.00           C
ATOM   2343  CG  PRO A 143      60.550  53.650  91.147  1.00  0.00           C
ATOM   2346  C   PRO A 143      60.290  53.700  88.088  1.00  0.00           C
ATOM   2347  O   PRO A 143      60.150  54.920  88.208  1.00  0.00           O
ATOM   2348  N   THR A 144      59.650  52.990  87.168  1.00  0.00           N
ATOM   2350  CA  THR A 144      58.690  53.560  86.228  1.00  0.00           C
ATOM   2352  CB  THR A 144      59.120  53.400  84.768  1.00  0.00           C
ATOM   2354  OG1 THR A 144      58.990  52.070  84.277  1.00  0.00           O
ATOM   2356  CG2 THR A 144      60.610  53.720  84.658  1.00  0.00           C
ATOM   2360  C   THR A 144      57.350  52.910  86.468  1.00  0.00           C
ATOM   2361  O   THR A 144      57.220  51.950  87.219  1.00  0.00           O
ATOM   2362  N   ALA A 145      56.250  53.370  85.808  1.00  0.00           N
ATOM   2364  CA  ALA A 145      54.960  52.730  85.998  1.00  0.00           C
ATOM   2366  CB  ALA A 145      53.840  53.630  85.428  1.00  0.00           C
ATOM   2370  C   ALA A 145      54.900  51.320  85.387  1.00  0.00           C
ATOM   2371  O   ALA A 145      54.060  50.490  85.758  1.00  0.00           O
ATOM   2372  N   LEU A 146      55.860  51.010  84.488  1.00  0.00           N
ATOM   2374  CA  LEU A 146      56.160  49.710  83.908  1.00  0.00           C
ATOM   2376  CB  LEU A 146      57.110  49.810  82.689  1.00  0.00           C
ATOM   2379  CG  LEU A 146      56.720  50.730  81.497  1.00  0.00           C
ATOM   2381  CD1 LEU A 146      56.940  52.230  81.748  1.00  0.00           C
ATOM   2385  CD2 LEU A 146      57.550  50.300  80.277  1.00  0.00           C
ATOM   2389  C   LEU A 146      56.810  48.760  84.908  1.00  0.00           C
ATOM   2390  O   LEU A 146      56.890  47.560  84.678  1.00  0.00           O
ATOM   2391  N   ASP A 147      57.300  49.270  86.048  1.00  0.00           N
ATOM   2393  CA  ASP A 147      57.970  48.470  87.038  1.00  0.00           C
ATOM   2395  CB  ASP A 147      59.180  49.270  87.588  1.00  0.00           C
ATOM   2398  CG  ASP A 147      60.200  49.560  86.507  1.00  0.00           C
ATOM   2399  OD1 ASP A 147      60.480  48.700  85.628  1.00  0.00           O
ATOM   2400  OD2 ASP A 147      60.920  50.580  86.707  1.00  0.00           O
ATOM   2401  C   ASP A 147      57.020  48.150  88.188  1.00  0.00           C
ATOM   2402  O   ASP A 147      57.410  47.580  89.198  1.00  0.00           O
ATOM   2403  N   ILE A 148      55.720  48.490  88.057  1.00  0.00           N
ATOM   2405  CA  ILE A 148      54.710  48.190  89.058  1.00  0.00           C
ATOM   2407  CB  ILE A 148      53.550  49.180  89.137  1.00  0.00           C
ATOM   2409  CG2 ILE A 148      52.560  48.710  90.238  1.00  0.00           C
ATOM   2413  CG1 ILE A 148      54.060  50.610  89.418  1.00  0.00           C
ATOM   2416  CD  ILE A 148      52.960  51.650  89.219  1.00  0.00           C
ATOM   2420  C   ILE A 148      54.170  46.800  88.808  1.00  0.00           C
ATOM   2421  O   ILE A 148      53.620  46.480  87.757  1.00  0.00           O
ATOM   2422  N   THR A 149      54.350  45.920  89.798  1.00  0.00           N
ATOM   2424  CA  THR A 149      54.140  44.500  89.649  1.00  0.00           C
ATOM   2426  CB  THR A 149      55.200  43.720  90.397  1.00  0.00           C
ATOM   2428  OG1 THR A 149      55.280  44.060  91.788  1.00  0.00           O
ATOM   2430  CG2 THR A 149      56.570  44.050  89.778  1.00  0.00           C
ATOM   2434  C   THR A 149      52.790  44.100  90.189  1.00  0.00           C
ATOM   2435  O   THR A 149      52.170  43.150  89.698  1.00  0.00           O
ATOM   2436  N   ASP A 150      52.310  44.830  91.198  1.00  0.00           N
ATOM   2438  CA  ASP A 150      51.090  44.550  91.898  1.00  0.00           C
ATOM   2440  CB  ASP A 150      51.450  43.830  93.238  1.00  0.00           C
ATOM   2443  CG  ASP A 150      50.260  43.170  93.908  1.00  0.00           C
ATOM   2444  OD1 ASP A 150      49.170  43.090  93.278  1.00  0.00           O
ATOM   2445  OD2 ASP A 150      50.430  42.730  95.078  1.00  0.00           O
ATOM   2446  C   ASP A 150      50.450  45.900  92.128  1.00  0.00           C
ATOM   2447  O   ASP A 150      51.090  46.860  92.569  1.00  0.00           O
ATOM   2448  N   ASN A 151      49.150  46.030  91.819  1.00  0.00           N
ATOM   2450  CA  ASN A 151      48.400  47.240  92.038  1.00  0.00           C
ATOM   2452  CB  ASN A 151      48.480  48.290  90.878  1.00  0.00           C
ATOM   2455  CG  ASN A 151      47.860  48.010  89.499  1.00  0.00           C
ATOM   2456  OD1 ASN A 151      47.360  48.960  88.878  1.00  0.00           O
ATOM   2457  ND2 ASN A 151      47.840  46.760  89.018  1.00  0.00           N
ATOM   2460  C   ASN A 151      46.980  46.830  92.418  1.00  0.00           C
ATOM   2461  O   ASN A 151      46.130  46.750  91.527  1.00  0.00           O
ATOM   2462  N   PRO A 152      46.640  46.600  93.698  1.00  0.00           N
ATOM   2463  CD  PRO A 152      47.460  46.980  94.859  1.00  0.00           C
ATOM   2466  CA  PRO A 152      45.470  45.810  94.108  1.00  0.00           C
ATOM   2468  CB  PRO A 152      45.660  45.670  95.638  1.00  0.00           C
ATOM   2471  CG  PRO A 152      46.500  46.890  96.028  1.00  0.00           C
ATOM   2474  C   PRO A 152      44.180  46.520  93.857  1.00  0.00           C
ATOM   2475  O   PRO A 152      43.120  45.940  94.007  1.00  0.00           O
ATOM   2476  N   ARG A 153      44.310  47.820  93.568  1.00  0.00           N
ATOM   2478  CA  ARG A 153      43.310  48.830  93.458  1.00  0.00           C
ATOM   2480  CB  ARG A 153      43.790  49.950  94.418  1.00  0.00           C
ATOM   2483  CG  ARG A 153      45.230  50.420  94.088  1.00  0.00           C
ATOM   2486  CD  ARG A 153      45.820  51.430  95.078  1.00  0.00           C
ATOM   2489  NE  ARG A 153      46.170  50.660  96.308  1.00  0.00           N
ATOM   2491  CZ  ARG A 153      46.070  51.150  97.537  1.00  0.00           C
ATOM   2492  NH1 ARG A 153      45.610  52.360  97.747  1.00  0.00           N
ATOM   2495  NH2 ARG A 153      46.430  50.410  98.558  1.00  0.00           N
ATOM   2498  C   ARG A 153      43.240  49.370  92.038  1.00  0.00           C
ATOM   2499  O   ARG A 153      42.490  50.300  91.748  1.00  0.00           O
ATOM   2500  N   HIS A 154      44.050  48.800  91.117  1.00  0.00           N
ATOM   2502  CA  HIS A 154      44.030  49.060  89.678  1.00  0.00           C
ATOM   2504  CB  HIS A 154      42.730  48.550  89.018  1.00  0.00           C
ATOM   2507  ND1 HIS A 154      43.310  46.220  88.438  1.00  0.00           N
ATOM   2508  CG  HIS A 154      42.620  47.080  89.268  1.00  0.00           C
ATOM   2509  CE1 HIS A 154      43.090  45.020  88.927  1.00  0.00           C
ATOM   2511  NE2 HIS A 154      42.270  45.060  90.008  1.00  0.00           N
ATOM   2513  CD2 HIS A 154      41.960  46.390  90.228  1.00  0.00           C
ATOM   2515  C   HIS A 154      44.360  50.470  89.238  1.00  0.00           C
ATOM   2516  O   HIS A 154      43.930  50.920  88.168  1.00  0.00           O
ATOM   2517  N   LEU A 155      45.150  51.220  90.037  1.00  0.00           N
ATOM   2519  CA  LEU A 155      45.590  52.590  89.789  1.00  0.00           C
ATOM   2521  CB  LEU A 155      46.780  52.950  90.738  1.00  0.00           C
ATOM   2524  CG  LEU A 155      46.430  53.320  92.198  1.00  0.00           C
ATOM   2526  CD1 LEU A 155      47.550  54.120  92.908  1.00  0.00           C
ATOM   2530  CD2 LEU A 155      45.080  54.030  92.418  1.00  0.00           C
ATOM   2534  C   LEU A 155      45.980  52.930  88.358  1.00  0.00           C
ATOM   2535  O   LEU A 155      47.030  52.510  87.858  1.00  0.00           O
ATOM   2536  N   GLN A 156      45.190  53.790  87.668  1.00  0.00           N
ATOM   2538  CA  GLN A 156      45.640  54.360  86.408  1.00  0.00           C
ATOM   2540  CB  GLN A 156      44.530  54.920  85.478  1.00  0.00           C
ATOM   2543  CG  GLN A 156      45.110  55.570  84.178  1.00  0.00           C
ATOM   2546  CD  GLN A 156      44.060  55.970  83.138  1.00  0.00           C
ATOM   2547  OE1 GLN A 156      42.840  55.980  83.337  1.00  0.00           O
ATOM   2548  NE2 GLN A 156      44.570  56.320  81.918  1.00  0.00           N
ATOM   2551  C   GLN A 156      46.610  55.460  86.738  1.00  0.00           C
ATOM   2552  O   GLN A 156      46.270  56.430  87.408  1.00  0.00           O
ATOM   2553  N   ILE A 157      47.880  55.350  86.319  1.00  0.00           N
ATOM   2555  CA  ILE A 157      48.830  56.390  86.647  1.00  0.00           C
ATOM   2557  CB  ILE A 157      50.230  55.870  86.958  1.00  0.00           C
ATOM   2559  CG2 ILE A 157      51.160  57.050  87.278  1.00  0.00           C
ATOM   2563  CG1 ILE A 157      50.210  54.870  88.138  1.00  0.00           C
ATOM   2566  CD  ILE A 157      49.780  55.500  89.468  1.00  0.00           C
ATOM   2570  C   ILE A 157      48.800  57.430  85.569  1.00  0.00           C
ATOM   2571  O   ILE A 157      48.790  57.130  84.378  1.00  0.00           O
ATOM   2572  N   MET A 158      48.700  58.700  85.969  1.00  0.00           N
ATOM   2574  CA  MET A 158      48.710  59.790  85.018  1.00  0.00           C
ATOM   2576  CB  MET A 158      47.560  60.780  85.288  1.00  0.00           C
ATOM   2579  CG  MET A 158      47.520  61.910  84.248  1.00  0.00           C
ATOM   2582  SD  MET A 158      47.490  61.450  82.508  1.00  0.00           S
ATOM   2583  CE  MET A 158      45.920  60.650  82.757  1.00  0.00           C
ATOM   2587  C   MET A 158      50.030  60.510  85.098  1.00  0.00           C
ATOM   2588  O   MET A 158      50.400  61.060  86.128  1.00  0.00           O
ATOM   2589  N   GLU A 159      50.760  60.530  83.958  1.00  0.00           N
ATOM   2591  CA  GLU A 159      51.890  61.380  83.698  1.00  0.00           C
ATOM   2593  CB  GLU A 159      52.730  60.860  82.488  1.00  0.00           C
ATOM   2596  CG  GLU A 159      51.990  60.660  81.117  1.00  0.00           C
ATOM   2599  CD  GLU A 159      52.400  61.550  79.918  1.00  0.00           C
ATOM   2600  OE1 GLU A 159      53.540  61.410  79.397  1.00  0.00           O
ATOM   2601  OE2 GLU A 159      51.520  62.310  79.418  1.00  0.00           O
ATOM   2602  C   GLU A 159      51.390  62.800  83.528  1.00  0.00           C
ATOM   2603  O   GLU A 159      50.700  63.120  82.578  1.00  0.00           O
ATOM   2604  N   LEU A 160      51.690  63.690  84.508  1.00  0.00           N
ATOM   2606  CA  LEU A 160      51.410  65.110  84.348  1.00  0.00           C
ATOM   2608  CB  LEU A 160      50.290  65.660  85.268  1.00  0.00           C
ATOM   2611  CG  LEU A 160      48.990  64.890  85.028  1.00  0.00           C
ATOM   2613  CD1 LEU A 160      47.900  65.120  86.058  1.00  0.00           C
ATOM   2617  CD2 LEU A 160      48.400  65.150  83.628  1.00  0.00           C
ATOM   2621  C   LEU A 160      52.650  65.880  84.638  1.00  0.00           C
ATOM   2622  O   LEU A 160      53.450  65.560  85.518  1.00  0.00           O
ATOM   2623  N   GLU A 161      52.860  66.940  83.868  1.00  0.00           N
ATOM   2625  CA  GLU A 161      54.010  67.780  84.058  1.00  0.00           C
ATOM   2627  CB  GLU A 161      54.010  68.860  82.969  1.00  0.00           C
ATOM   2630  CG  GLU A 161      55.240  69.760  83.069  1.00  0.00           C
ATOM   2633  CD  GLU A 161      55.260  70.880  82.058  1.00  0.00           C
ATOM   2634  OE1 GLU A 161      54.410  70.920  81.138  1.00  0.00           O
ATOM   2635  OE2 GLU A 161      56.130  71.760  82.318  1.00  0.00           O
ATOM   2636  C   GLU A 161      54.100  68.410  85.457  1.00  0.00           C
ATOM   2637  O   GLU A 161      53.100  68.770  86.068  1.00  0.00           O
ATOM   2638  N   GLY A 162      55.340  68.600  85.998  1.00  0.00           N
ATOM   2640  CA  GLY A 162      55.560  69.180  87.327  1.00  0.00           C
ATOM   2643  C   GLY A 162      54.870  70.500  87.578  1.00  0.00           C
ATOM   2644  O   GLY A 162      54.430  70.810  88.688  1.00  0.00           O
ATOM   2645  N   ALA A 163      54.720  71.300  86.518  1.00  0.00           N
ATOM   2647  CA  ALA A 163      54.020  72.550  86.458  1.00  0.00           C
ATOM   2649  CB  ALA A 163      54.450  73.230  85.148  1.00  0.00           C
ATOM   2653  C   ALA A 163      52.500  72.430  86.488  1.00  0.00           C
ATOM   2654  O   ALA A 163      51.810  73.320  86.988  1.00  0.00           O
ATOM   2655  N   GLN A 164      51.950  71.330  85.948  1.00  0.00           N
ATOM   2657  CA  GLN A 164      50.540  70.990  85.958  1.00  0.00           C
ATOM   2659  CB  GLN A 164      50.210  69.960  84.848  1.00  0.00           C
ATOM   2662  CG  GLN A 164      50.390  70.440  83.399  1.00  0.00           C
ATOM   2665  CD  GLN A 164      50.160  69.230  82.488  1.00  0.00           C
ATOM   2666  OE1 GLN A 164      49.780  68.170  82.978  1.00  0.00           O
ATOM   2667  NE2 GLN A 164      50.400  69.370  81.168  1.00  0.00           N
ATOM   2670  C   GLN A 164      50.080  70.360  87.257  1.00  0.00           C
ATOM   2671  O   GLN A 164      48.950  70.530  87.689  1.00  0.00           O
ATOM   2672  N   LEU A 165      50.960  69.650  87.988  1.00  0.00           N
ATOM   2674  CA  LEU A 165      50.580  68.910  89.188  1.00  0.00           C
ATOM   2676  CB  LEU A 165      51.830  68.260  89.818  1.00  0.00           C
ATOM   2679  CG  LEU A 165      52.410  67.060  89.048  1.00  0.00           C
ATOM   2681  CD1 LEU A 165      53.730  66.640  89.688  1.00  0.00           C
ATOM   2685  CD2 LEU A 165      51.440  65.870  89.007  1.00  0.00           C
ATOM   2689  C   LEU A 165      49.780  69.640  90.288  1.00  0.00           C
ATOM   2690  O   LEU A 165      48.970  68.960  90.918  1.00  0.00           O
ATOM   2691  N   PRO A 166      49.890  70.930  90.618  1.00  0.00           N
ATOM   2692  CD  PRO A 166      50.890  71.900  90.137  1.00  0.00           C
ATOM   2695  CA  PRO A 166      49.000  71.520  91.608  1.00  0.00           C
ATOM   2697  CB  PRO A 166      49.730  72.790  92.018  1.00  0.00           C
ATOM   2700  CG  PRO A 166      50.480  73.220  90.758  1.00  0.00           C
ATOM   2703  C   PRO A 166      47.590  71.790  91.088  1.00  0.00           C
ATOM   2704  O   PRO A 166      46.660  71.740  91.888  1.00  0.00           O
ATOM   2705  N   ARG A 167      47.390  72.130  89.789  1.00  0.00           N
ATOM   2707  CA  ARG A 167      46.070  72.420  89.207  1.00  0.00           C
ATOM   2709  CB  ARG A 167      46.130  73.200  87.848  1.00  0.00           C
ATOM   2712  CG  ARG A 167      46.800  72.450  86.667  1.00  0.00           C
ATOM   2715  CD  ARG A 167      46.680  73.070  85.257  1.00  0.00           C
ATOM   2718  NE  ARG A 167      47.670  74.190  85.158  1.00  0.00           N
ATOM   2720  CZ  ARG A 167      48.130  74.710  84.027  1.00  0.00           C
ATOM   2721  NH1 ARG A 167      47.830  74.230  82.838  1.00  0.00           N
ATOM   2724  NH2 ARG A 167      48.990  75.700  84.108  1.00  0.00           N
ATOM   2727  C   ARG A 167      45.260  71.140  89.038  1.00  0.00           C
ATOM   2728  O   ARG A 167      44.040  71.100  89.137  1.00  0.00           O
ATOM   2729  N   VAL A 168      45.980  70.010  88.918  1.00  0.00           N
ATOM   2731  CA  VAL A 168      45.480  68.660  88.968  1.00  0.00           C
ATOM   2733  CB  VAL A 168      46.630  67.710  88.728  1.00  0.00           C
ATOM   2735  CG1 VAL A 168      46.190  66.240  88.848  1.00  0.00           C
ATOM   2739  CG2 VAL A 168      47.170  67.990  87.318  1.00  0.00           C
ATOM   2743  C   VAL A 168      44.770  68.360  90.277  1.00  0.00           C
ATOM   2744  O   VAL A 168      43.800  67.610  90.317  1.00  0.00           O
ATOM   2745  N   LEU A 169      45.210  68.990  91.387  1.00  0.00           N
ATOM   2747  CA  LEU A 169      44.610  68.770  92.689  1.00  0.00           C
ATOM   2749  CB  LEU A 169      45.470  69.410  93.799  1.00  0.00           C
ATOM   2752  CG  LEU A 169      45.570  68.560  95.078  1.00  0.00           C
ATOM   2754  CD1 LEU A 169      46.510  69.240  96.068  1.00  0.00           C
ATOM   2758  CD2 LEU A 169      44.230  68.340  95.778  1.00  0.00           C
ATOM   2762  C   LEU A 169      43.150  69.240  92.698  1.00  0.00           C
ATOM   2763  O   LEU A 169      42.310  68.710  93.418  1.00  0.00           O
ATOM   2764  N   ASP A 170      42.760  70.190  91.819  1.00  0.00           N
ATOM   2766  CA  ASP A 170      41.370  70.580  91.667  1.00  0.00           C
ATOM   2768  CB  ASP A 170      41.240  72.110  91.478  1.00  0.00           C
ATOM   2771  CG  ASP A 170      41.120  72.860  92.798  1.00  0.00           C
ATOM   2772  OD1 ASP A 170      40.720  72.280  93.828  1.00  0.00           O
ATOM   2773  OD2 ASP A 170      41.220  74.110  92.718  1.00  0.00           O
ATOM   2774  C   ASP A 170      40.630  69.890  90.518  1.00  0.00           C
ATOM   2775  O   ASP A 170      39.410  70.030  90.428  1.00  0.00           O
ATOM   2776  N   ASP A 171      41.280  69.030  89.688  1.00  0.00           N
ATOM   2778  CA  ASP A 171      40.580  68.170  88.738  1.00  0.00           C
ATOM   2780  CB  ASP A 171      41.520  67.480  87.698  1.00  0.00           C
ATOM   2783  CG  ASP A 171      40.930  66.340  86.878  1.00  0.00           C
ATOM   2784  OD1 ASP A 171      39.680  66.210  86.719  1.00  0.00           O
ATOM   2785  OD2 ASP A 171      41.770  65.560  86.357  1.00  0.00           O
ATOM   2786  C   ASP A 171      39.680  67.170  89.488  1.00  0.00           C
ATOM   2787  O   ASP A 171      40.140  66.550  90.448  1.00  0.00           O
ATOM   2788  N   PRO A 172      38.410  66.990  89.188  1.00  0.00           N
ATOM   2789  CD  PRO A 172      37.600  68.030  88.528  1.00  0.00           C
ATOM   2792  CA  PRO A 172      37.580  66.000  89.848  1.00  0.00           C
ATOM   2794  CB  PRO A 172      36.170  66.370  89.388  1.00  0.00           C
ATOM   2797  CG  PRO A 172      36.230  67.870  89.158  1.00  0.00           C
ATOM   2800  C   PRO A 172      37.850  64.560  89.468  1.00  0.00           C
ATOM   2801  O   PRO A 172      37.420  63.680  90.218  1.00  0.00           O
ATOM   2802  N   LYS A 173      38.390  64.270  88.268  1.00  0.00           N
ATOM   2804  CA  LYS A 173      38.580  62.890  87.838  1.00  0.00           C
ATOM   2806  CB  LYS A 173      38.900  62.760  86.328  1.00  0.00           C
ATOM   2809  CG  LYS A 173      39.170  61.310  85.888  1.00  0.00           C
ATOM   2812  CD  LYS A 173      39.260  61.190  84.368  1.00  0.00           C
ATOM   2815  CE  LYS A 173      39.800  59.850  83.848  1.00  0.00           C
ATOM   2818  NZ  LYS A 173      39.880  59.900  82.378  1.00  0.00           N
ATOM   2822  C   LYS A 173      39.630  62.160  88.617  1.00  0.00           C
ATOM   2823  O   LYS A 173      39.480  61.000  88.988  1.00  0.00           O
ATOM   2824  N   VAL A 174      40.760  62.830  88.857  1.00  0.00           N
ATOM   2826  CA  VAL A 174      41.900  62.270  89.558  1.00  0.00           C
ATOM   2828  CB  VAL A 174      43.140  63.080  89.158  1.00  0.00           C
ATOM   2830  CG1 VAL A 174      43.000  64.520  89.658  1.00  0.00           C
ATOM   2834  CG2 VAL A 174      44.470  62.410  89.558  1.00  0.00           C
ATOM   2838  C   VAL A 174      41.660  62.190  91.077  1.00  0.00           C
ATOM   2839  O   VAL A 174      41.110  63.090  91.719  1.00  0.00           O
ATOM   2840  N   ASP A 175      42.150  61.120  91.748  1.00  0.00           N
ATOM   2842  CA  ASP A 175      42.190  60.950  93.188  1.00  0.00           C
ATOM   2844  CB  ASP A 175      41.910  59.470  93.577  1.00  0.00           C
ATOM   2847  CG  ASP A 175      40.990  59.360  94.789  1.00  0.00           C
ATOM   2848  OD1 ASP A 175      41.190  60.130  95.758  1.00  0.00           O
ATOM   2849  OD2 ASP A 175      40.080  58.490  94.789  1.00  0.00           O
ATOM   2850  C   ASP A 175      43.520  61.550  93.679  1.00  0.00           C
ATOM   2851  O   ASP A 175      44.220  61.070  94.568  1.00  0.00           O
ATOM   2852  N   VAL A 176      43.830  62.660  92.998  1.00  0.00           N
ATOM   2854  CA  VAL A 176      44.910  63.620  92.988  1.00  0.00           C
ATOM   2856  CB  VAL A 176      44.530  64.890  93.717  1.00  0.00           C
ATOM   2858  CG1 VAL A 176      43.370  65.540  92.978  1.00  0.00           C
ATOM   2862  CG2 VAL A 176      44.040  64.560  95.118  1.00  0.00           C
ATOM   2866  C   VAL A 176      46.330  63.120  93.109  1.00  0.00           C
ATOM   2867  O   VAL A 176      46.700  62.090  92.558  1.00  0.00           O
ATOM   2868  N   ALA A 177      47.220  63.940  93.658  1.00  0.00           N
ATOM   2870  CA  ALA A 177      48.460  64.200  92.969  1.00  0.00           C
ATOM   2872  CB  ALA A 177      48.350  65.470  92.098  1.00  0.00           C
ATOM   2876  C   ALA A 177      49.590  64.360  93.948  1.00  0.00           C
ATOM   2877  O   ALA A 177      49.420  64.820  95.078  1.00  0.00           O
ATOM   2878  N   ILE A 178      50.780  63.960  93.507  1.00  0.00           N
ATOM   2880  CA  ILE A 178      52.020  64.240  94.188  1.00  0.00           C
ATOM   2882  CB  ILE A 178      53.060  63.180  93.868  1.00  0.00           C
ATOM   2884  CG2 ILE A 178      54.450  63.510  94.458  1.00  0.00           C
ATOM   2888  CG1 ILE A 178      52.540  61.810  94.368  1.00  0.00           C
ATOM   2891  CD  ILE A 178      53.250  60.630  93.698  1.00  0.00           C
ATOM   2895  C   ILE A 178      52.470  65.650  93.838  1.00  0.00           C
ATOM   2896  O   ILE A 178      52.300  66.100  92.708  1.00  0.00           O
ATOM   2897  N   ILE A 179      53.030  66.400  94.798  1.00  0.00           N
ATOM   2899  CA  ILE A 179      53.500  67.740  94.528  1.00  0.00           C
ATOM   2901  CB  ILE A 179      52.370  68.780  94.478  1.00  0.00           C
ATOM   2903  CG2 ILE A 179      51.790  69.090  95.858  1.00  0.00           C
ATOM   2907  CG1 ILE A 179      52.780  70.100  93.828  1.00  0.00           C
ATOM   2910  CD  ILE A 179      53.030  69.960  92.338  1.00  0.00           C
ATOM   2914  C   ILE A 179      54.600  68.080  95.508  1.00  0.00           C
ATOM   2915  O   ILE A 179      54.750  67.450  96.558  1.00  0.00           O
ATOM   2916  N   SER A 180      55.470  69.040  95.168  1.00  0.00           N
ATOM   2918  CA  SER A 180      56.520  69.550  96.028  1.00  0.00           C
ATOM   2920  CB  SER A 180      57.770  70.000  95.218  1.00  0.00           C
ATOM   2923  OG  SER A 180      58.880  70.270  96.068  1.00  0.00           O
ATOM   2925  C   SER A 180      56.040  70.790  96.758  1.00  0.00           C
ATOM   2926  O   SER A 180      55.210  71.520  96.217  1.00  0.00           O
ATOM   2927  N   THR A 181      56.630  71.090  97.938  1.00  0.00           N
ATOM   2929  CA  THR A 181      56.350  72.250  98.787  1.00  0.00           C
ATOM   2931  CB  THR A 181      57.360  72.410  99.938  1.00  0.00           C
ATOM   2933  OG1 THR A 181      57.530  71.180 100.618  1.00  0.00           O
ATOM   2935  CG2 THR A 181      56.840  73.420 100.977  1.00  0.00           C
ATOM   2939  C   THR A 181      56.290  73.590  98.057  1.00  0.00           C
ATOM   2940  O   THR A 181      55.530  74.480  98.408  1.00  0.00           O
ATOM   2941  N   THR A 182      57.070  73.780  96.968  1.00  0.00           N
ATOM   2943  CA  THR A 182      57.060  75.040  96.198  1.00  0.00           C
ATOM   2945  CB  THR A 182      58.220  75.120  95.198  1.00  0.00           C
ATOM   2947  OG1 THR A 182      58.510  76.440  94.748  1.00  0.00           O
ATOM   2949  CG2 THR A 182      57.980  74.290  93.939  1.00  0.00           C
ATOM   2953  C   THR A 182      55.740  75.300  95.469  1.00  0.00           C
ATOM   2954  O   THR A 182      55.370  76.440  95.198  1.00  0.00           O
ATOM   2955  N   TYR A 183      54.950  74.270  95.107  1.00  0.00           N
ATOM   2957  CA  TYR A 183      53.840  74.510  94.188  1.00  0.00           C
ATOM   2959  CB  TYR A 183      53.690  73.350  93.168  1.00  0.00           C
ATOM   2962  CG  TYR A 183      54.900  73.090  92.308  1.00  0.00           C
ATOM   2963  CD1 TYR A 183      55.010  73.630  91.018  1.00  0.00           C
ATOM   2965  CE1 TYR A 183      56.120  73.310  90.198  1.00  0.00           C
ATOM   2967  CZ  TYR A 183      57.120  72.460  90.678  1.00  0.00           C
ATOM   2968  OH  TYR A 183      58.260  72.200  89.897  1.00  0.00           O
ATOM   2970  CD2 TYR A 183      55.860  72.160  92.728  1.00  0.00           C
ATOM   2972  CE2 TYR A 183      56.980  71.860  91.928  1.00  0.00           C
ATOM   2974  C   TYR A 183      52.510  74.620  94.938  1.00  0.00           C
ATOM   2975  O   TYR A 183      51.470  74.930  94.378  1.00  0.00           O
ATOM   2976  N   ILE A 184      52.530  74.380  96.258  1.00  0.00           N
ATOM   2978  CA  ILE A 184      51.320  74.220  97.068  1.00  0.00           C
ATOM   2980  CB  ILE A 184      51.630  73.560  98.398  1.00  0.00           C
ATOM   2982  CG2 ILE A 184      52.270  72.180  98.128  1.00  0.00           C
ATOM   2986  CG1 ILE A 184      52.480  74.470  99.319  1.00  0.00           C
ATOM   2989  CD  ILE A 184      53.110  73.730 100.488  1.00  0.00           C
ATOM   2993  C   ILE A 184      50.630  75.530  97.388  1.00  0.00           C
ATOM   2994  O   ILE A 184      49.490  75.560  97.829  1.00  0.00           O
ATOM   2995  N   GLN A 185      51.320  76.670  97.219  1.00  0.00           N
ATOM   2997  CA  GLN A 185      50.830  77.950  97.708  1.00  0.00           C
ATOM   2999  CB  GLN A 185      51.900  79.030  97.448  1.00  0.00           C
ATOM   3002  CG  GLN A 185      51.440  80.450  97.868  1.00  0.00           C
ATOM   3005  CD  GLN A 185      52.470  81.550  97.607  1.00  0.00           C
ATOM   3006  OE1 GLN A 185      52.490  82.540  98.337  1.00  0.00           O
ATOM   3007  NE2 GLN A 185      53.330  81.430  96.567  1.00  0.00           N
ATOM   3010  C   GLN A 185      49.500  78.420  97.118  1.00  0.00           C
ATOM   3011  O   GLN A 185      48.580  78.810  97.838  1.00  0.00           O
ATOM   3012  N   GLN A 186      49.340  78.340  95.788  1.00  0.00           N
ATOM   3014  CA  GLN A 186      48.110  78.640  95.078  1.00  0.00           C
ATOM   3016  CB  GLN A 186      48.350  78.530  93.558  1.00  0.00           C
ATOM   3019  CG  GLN A 186      49.530  79.370  93.008  1.00  0.00           C
ATOM   3022  CD  GLN A 186      49.740  79.220  91.497  1.00  0.00           C
ATOM   3023  OE1 GLN A 186      50.630  79.850  90.908  1.00  0.00           O
ATOM   3024  NE2 GLN A 186      48.930  78.360  90.837  1.00  0.00           N
ATOM   3027  C   GLN A 186      46.980  77.680  95.428  1.00  0.00           C
ATOM   3028  O   GLN A 186      45.830  78.050  95.638  1.00  0.00           O
ATOM   3029  N   THR A 187      47.340  76.380  95.538  1.00  0.00           N
ATOM   3031  CA  THR A 187      46.510  75.270  95.977  1.00  0.00           C
ATOM   3033  CB  THR A 187      47.310  73.980  96.039  1.00  0.00           C
ATOM   3035  OG1 THR A 187      48.130  73.810  94.897  1.00  0.00           O
ATOM   3037  CG2 THR A 187      46.430  72.750  96.048  1.00  0.00           C
ATOM   3041  C   THR A 187      45.960  75.560  97.359  1.00  0.00           C
ATOM   3042  O   THR A 187      44.810  75.310  97.668  1.00  0.00           O
ATOM   3043  N   GLY A 188      46.810  76.190  98.208  1.00  0.00           N
ATOM   3045  CA  GLY A 188      46.460  76.690  99.528  1.00  0.00           C
ATOM   3048  C   GLY A 188      46.900  75.750 100.597  1.00  0.00           C
ATOM   3049  O   GLY A 188      46.470  75.850 101.738  1.00  0.00           O
ATOM   3050  N   LEU A 189      47.780  74.810 100.228  1.00  0.00           N
ATOM   3052  CA  LEU A 189      48.210  73.740 101.098  1.00  0.00           C
ATOM   3054  CB  LEU A 189      48.170  72.380 100.378  1.00  0.00           C
ATOM   3057  CG  LEU A 189      46.780  72.040  99.837  1.00  0.00           C
ATOM   3059  CD1 LEU A 189      46.850  70.720  99.067  1.00  0.00           C
ATOM   3063  CD2 LEU A 189      45.740  71.940 100.958  1.00  0.00           C
ATOM   3067  C   LEU A 189      49.550  73.970 101.728  1.00  0.00           C
ATOM   3068  O   LEU A 189      50.250  74.950 101.488  1.00  0.00           O
ATOM   3069  N   SER A 190      49.910  73.030 102.618  1.00  0.00           N
ATOM   3071  CA  SER A 190      51.120  73.000 103.398  1.00  0.00           C
ATOM   3073  CB  SER A 190      50.870  73.590 104.808  1.00  0.00           C
ATOM   3076  OG  SER A 190      52.030  73.490 105.628  1.00  0.00           O
ATOM   3078  C   SER A 190      51.430  71.530 103.507  1.00  0.00           C
ATOM   3079  O   SER A 190      50.460  70.770 103.388  1.00  0.00           O
ATOM   3080  N   PRO A 191      52.640  71.040 103.768  1.00  0.00           N
ATOM   3081  CD  PRO A 191      53.880  71.790 103.548  1.00  0.00           C
ATOM   3084  CA  PRO A 191      52.890  69.600 103.908  1.00  0.00           C
ATOM   3086  CB  PRO A 191      54.430  69.510 103.927  1.00  0.00           C
ATOM   3089  CG  PRO A 191      54.910  70.740 103.167  1.00  0.00           C
ATOM   3092  C   PRO A 191      52.310  68.990 105.177  1.00  0.00           C
ATOM   3093  O   PRO A 191      52.670  67.870 105.518  1.00  0.00           O
ATOM   3094  N   VAL A 192      51.410  69.680 105.888  1.00  0.00           N
ATOM   3096  CA  VAL A 192      50.550  69.160 106.938  1.00  0.00           C
ATOM   3098  CB  VAL A 192      50.080  70.320 107.817  1.00  0.00           C
ATOM   3100  CG1 VAL A 192      49.180  69.830 108.978  1.00  0.00           C
ATOM   3104  CG2 VAL A 192      51.310  71.060 108.398  1.00  0.00           C
ATOM   3108  C   VAL A 192      49.350  68.420 106.338  1.00  0.00           C
ATOM   3109  O   VAL A 192      48.710  67.600 106.987  1.00  0.00           O
ATOM   3110  N   HIS A 193      49.010  68.690 105.058  1.00  0.00           N
ATOM   3112  CA  HIS A 193      47.770  68.240 104.428  1.00  0.00           C
ATOM   3114  CB  HIS A 193      47.210  69.320 103.477  1.00  0.00           C
ATOM   3117  ND1 HIS A 193      45.440  70.850 104.307  1.00  0.00           N
ATOM   3118  CG  HIS A 193      46.770  70.530 104.228  1.00  0.00           C
ATOM   3119  CE1 HIS A 193      45.400  72.060 104.808  1.00  0.00           C
ATOM   3121  NE2 HIS A 193      46.650  72.540 105.049  1.00  0.00           N
ATOM   3123  CD2 HIS A 193      47.530  71.560 104.678  1.00  0.00           C
ATOM   3125  C   HIS A 193      48.000  67.010 103.598  1.00  0.00           C
ATOM   3126  O   HIS A 193      47.090  66.530 102.917  1.00  0.00           O
ATOM   3127  N   ASP A 194      49.240  66.500 103.647  1.00  0.00           N
ATOM   3129  CA  ASP A 194      49.690  65.320 102.978  1.00  0.00           C
ATOM   3131  CB  ASP A 194      51.210  65.200 103.237  1.00  0.00           C
ATOM   3134  CG  ASP A 194      51.900  66.200 102.359  1.00  0.00           C
ATOM   3135  OD1 ASP A 194      51.450  66.350 101.198  1.00  0.00           O
ATOM   3136  OD2 ASP A 194      52.980  66.720 102.728  1.00  0.00           O
ATOM   3137  C   ASP A 194      48.970  64.080 103.438  1.00  0.00           C
ATOM   3138  O   ASP A 194      48.850  63.800 104.627  1.00  0.00           O
ATOM   3139  N   SER A 195      48.460  63.300 102.467  1.00  0.00           N
ATOM   3141  CA  SER A 195      47.960  61.980 102.747  1.00  0.00           C
ATOM   3143  CB  SER A 195      46.960  61.480 101.667  1.00  0.00           C
ATOM   3146  OG  SER A 195      47.490  61.470 100.338  1.00  0.00           O
ATOM   3148  C   SER A 195      49.090  60.980 102.898  1.00  0.00           C
ATOM   3149  O   SER A 195      48.970  60.010 103.658  1.00  0.00           O
ATOM   3150  N   VAL A 196      50.210  61.230 102.197  1.00  0.00           N
ATOM   3152  CA  VAL A 196      51.450  60.460 102.257  1.00  0.00           C
ATOM   3154  CB  VAL A 196      51.600  59.550 101.048  1.00  0.00           C
ATOM   3156  CG1 VAL A 196      52.980  58.850 100.998  1.00  0.00           C
ATOM   3160  CG2 VAL A 196      50.510  58.500 101.077  1.00  0.00           C
ATOM   3164  C   VAL A 196      52.620  61.400 102.158  1.00  0.00           C
ATOM   3165  O   VAL A 196      52.790  62.050 101.117  1.00  0.00           O
ATOM   3166  N   PHE A 197      53.490  61.440 103.167  1.00  0.00           N
ATOM   3168  CA  PHE A 197      54.610  62.330 103.237  1.00  0.00           C
ATOM   3170  CB  PHE A 197      54.570  62.970 104.648  1.00  0.00           C
ATOM   3173  CG  PHE A 197      55.690  63.930 104.929  1.00  0.00           C
ATOM   3174  CD1 PHE A 197      55.610  65.250 104.478  1.00  0.00           C
ATOM   3176  CE1 PHE A 197      56.640  66.160 104.767  1.00  0.00           C
ATOM   3178  CZ  PHE A 197      57.760  65.740 105.508  1.00  0.00           C
ATOM   3180  CD2 PHE A 197      56.800  63.530 105.678  1.00  0.00           C
ATOM   3182  CE2 PHE A 197      57.840  64.420 105.958  1.00  0.00           C
ATOM   3184  C   PHE A 197      55.880  61.510 103.038  1.00  0.00           C
ATOM   3185  O   PHE A 197      56.030  60.460 103.658  1.00  0.00           O
ATOM   3186  N   ILE A 198      56.840  61.930 102.188  1.00  0.00           N
ATOM   3188  CA  ILE A 198      58.090  61.200 102.098  1.00  0.00           C
ATOM   3190  CB  ILE A 198      59.010  61.710 100.988  1.00  0.00           C
ATOM   3192  CG2 ILE A 198      59.550  63.110 101.327  1.00  0.00           C
ATOM   3196  CG1 ILE A 198      60.140  60.710 100.658  1.00  0.00           C
ATOM   3199  CD  ILE A 198      60.950  61.170  99.447  1.00  0.00           C
ATOM   3203  C   ILE A 198      58.850  61.190 103.418  1.00  0.00           C
ATOM   3204  O   ILE A 198      58.930  62.200 104.118  1.00  0.00           O
ATOM   3205  N   GLU A 199      59.460  60.050 103.799  1.00  0.00           N
ATOM   3207  CA  GLU A 199      60.470  59.950 104.827  1.00  0.00           C
ATOM   3209  CB  GLU A 199      61.070  58.510 104.897  1.00  0.00           C
ATOM   3212  CG  GLU A 199      60.040  57.410 105.298  1.00  0.00           C
ATOM   3215  CD  GLU A 199      60.670  56.090 105.758  1.00  0.00           C
ATOM   3216  OE1 GLU A 199      61.780  55.750 105.268  1.00  0.00           O
ATOM   3217  OE2 GLU A 199      60.110  55.410 106.648  1.00  0.00           O
ATOM   3218  C   GLU A 199      61.580  61.020 104.798  1.00  0.00           C
ATOM   3219  O   GLU A 199      61.880  61.640 103.768  1.00  0.00           O
ATOM   3220  N   ASP A 200      62.290  61.190 105.928  1.00  0.00           N
ATOM   3222  CA  ASP A 200      63.470  62.020 106.138  1.00  0.00           C
ATOM   3224  CB  ASP A 200      63.910  61.940 107.628  1.00  0.00           C
ATOM   3227  CG  ASP A 200      64.380  60.560 108.069  1.00  0.00           C
ATOM   3228  OD1 ASP A 200      63.990  59.550 107.429  1.00  0.00           O
ATOM   3229  OD2 ASP A 200      65.100  60.480 109.098  1.00  0.00           O
ATOM   3230  C   ASP A 200      64.640  61.600 105.238  1.00  0.00           C
ATOM   3231  O   ASP A 200      65.540  62.370 104.929  1.00  0.00           O
ATOM   3232  N   LYS A 201      64.540  60.390 104.697  1.00  0.00           N
ATOM   3234  CA  LYS A 201      65.160  59.900 103.477  1.00  0.00           C
ATOM   3236  CB  LYS A 201      64.780  58.420 103.327  1.00  0.00           C
ATOM   3239  CG  LYS A 201      65.210  57.580 104.538  1.00  0.00           C
ATOM   3242  CD  LYS A 201      64.770  56.130 104.368  1.00  0.00           C
ATOM   3245  CE  LYS A 201      64.870  55.310 105.648  1.00  0.00           C
ATOM   3248  NZ  LYS A 201      63.890  54.210 105.557  1.00  0.00           N
ATOM   3252  C   LYS A 201      64.730  60.650 102.218  1.00  0.00           C
ATOM   3253  O   LYS A 201      64.710  60.110 101.109  1.00  0.00           O
ATOM   3254  N   ASN A 202      64.430  61.950 102.359  1.00  0.00           N
ATOM   3256  CA  ASN A 202      64.330  62.910 101.299  1.00  0.00           C
ATOM   3258  CB  ASN A 202      63.220  63.960 101.628  1.00  0.00           C
ATOM   3261  CG  ASN A 202      63.420  64.670 102.957  1.00  0.00           C
ATOM   3262  OD1 ASN A 202      64.530  65.030 103.318  1.00  0.00           O
ATOM   3263  ND2 ASN A 202      62.330  64.870 103.728  1.00  0.00           N
ATOM   3266  C   ASN A 202      65.710  63.480 101.028  1.00  0.00           C
ATOM   3267  O   ASN A 202      65.940  64.040  99.948  1.00  0.00           O
ATOM   3268  N   SER A 203      66.670  63.220 101.938  1.00  0.00           N
ATOM   3270  CA  SER A 203      68.100  63.470 101.859  1.00  0.00           C
ATOM   3272  CB  SER A 203      68.810  63.070 103.178  1.00  0.00           C
ATOM   3275  OG  SER A 203      68.220  63.820 104.228  1.00  0.00           O
ATOM   3277  C   SER A 203      68.830  62.940 100.628  1.00  0.00           C
ATOM   3278  O   SER A 203      69.660  63.650 100.058  1.00  0.00           O
ATOM   3279  N   PRO A 204      68.550  61.770 100.077  1.00  0.00           N
ATOM   3280  CD  PRO A 204      68.180  60.590 100.848  1.00  0.00           C
ATOM   3283  CA  PRO A 204      68.940  61.410  98.717  1.00  0.00           C
ATOM   3285  CB  PRO A 204      68.230  60.070  98.517  1.00  0.00           C
ATOM   3288  CG  PRO A 204      68.340  59.410  99.888  1.00  0.00           C
ATOM   3291  C   PRO A 204      68.640  62.420  97.628  1.00  0.00           C
ATOM   3292  O   PRO A 204      69.320  62.460  96.608  1.00  0.00           O
ATOM   3293  N   TYR A 205      67.600  63.230  97.829  1.00  0.00           N
ATOM   3295  CA  TYR A 205      67.180  64.280  96.928  1.00  0.00           C
ATOM   3297  CB  TYR A 205      65.670  64.220  96.628  1.00  0.00           C
ATOM   3300  CG  TYR A 205      65.330  62.940  95.908  1.00  0.00           C
ATOM   3301  CD1 TYR A 205      65.560  62.890  94.538  1.00  0.00           C
ATOM   3303  CE1 TYR A 205      65.260  61.730  93.808  1.00  0.00           C
ATOM   3305  CZ  TYR A 205      64.740  60.610  94.447  1.00  0.00           C
ATOM   3306  OH  TYR A 205      64.510  59.430  93.738  1.00  0.00           O
ATOM   3308  CD2 TYR A 205      64.770  61.820  96.558  1.00  0.00           C
ATOM   3310  CE2 TYR A 205      64.470  60.660  95.827  1.00  0.00           C
ATOM   3312  C   TYR A 205      67.520  65.630  97.518  1.00  0.00           C
ATOM   3313  O   TYR A 205      66.840  66.620  97.227  1.00  0.00           O
ATOM   3314  N   VAL A 206      68.580  65.750  98.337  1.00  0.00           N
ATOM   3316  CA  VAL A 206      69.190  67.040  98.647  1.00  0.00           C
ATOM   3318  CB  VAL A 206      70.400  66.950  99.587  1.00  0.00           C
ATOM   3320  CG1 VAL A 206      71.030  68.320  99.788  1.00  0.00           C
ATOM   3324  CG2 VAL A 206      69.990  66.490 100.977  1.00  0.00           C
ATOM   3328  C   VAL A 206      69.650  67.730  97.378  1.00  0.00           C
ATOM   3329  O   VAL A 206      70.230  67.070  96.518  1.00  0.00           O
ATOM   3330  N   ASN A 207      69.420  69.050  97.219  1.00  0.00           N
ATOM   3332  CA  ASN A 207      70.130  69.830  96.217  1.00  0.00           C
ATOM   3334  CB  ASN A 207      69.450  71.210  96.039  1.00  0.00           C
ATOM   3337  CG  ASN A 207      69.920  71.900  94.768  1.00  0.00           C
ATOM   3338  OD1 ASN A 207      71.090  71.900  94.368  1.00  0.00           O
ATOM   3339  ND2 ASN A 207      68.970  72.500  94.027  1.00  0.00           N
ATOM   3342  C   ASN A 207      71.630  69.960  96.527  1.00  0.00           C
ATOM   3343  O   ASN A 207      72.030  70.300  97.637  1.00  0.00           O
ATOM   3344  N   ILE A 208      72.500  69.640  95.569  1.00  0.00           N
ATOM   3346  CA  ILE A 208      73.890  69.320  95.818  1.00  0.00           C
ATOM   3348  CB  ILE A 208      74.250  67.930  95.257  1.00  0.00           C
ATOM   3350  CG2 ILE A 208      75.720  67.610  95.538  1.00  0.00           C
ATOM   3354  CG1 ILE A 208      73.390  66.780  95.818  1.00  0.00           C
ATOM   3357  CD  ILE A 208      73.430  66.650  97.338  1.00  0.00           C
ATOM   3361  C   ILE A 208      74.800  70.350  95.177  1.00  0.00           C
ATOM   3362  O   ILE A 208      74.660  70.720  94.007  1.00  0.00           O
ATOM   3363  N   LEU A 209      75.830  70.790  95.928  1.00  0.00           N
ATOM   3365  CA  LEU A 209      76.990  71.460  95.348  1.00  0.00           C
ATOM   3367  CB  LEU A 209      77.980  72.050  96.418  1.00  0.00           C
ATOM   3370  CG  LEU A 209      77.440  73.180  97.327  1.00  0.00           C
ATOM   3372  CD1 LEU A 209      76.370  72.730  98.327  1.00  0.00           C
ATOM   3376  CD2 LEU A 209      78.560  73.830  98.158  1.00  0.00           C
ATOM   3380  C   LEU A 209      77.770  70.460  94.488  1.00  0.00           C
ATOM   3381  O   LEU A 209      78.350  69.510  95.018  1.00  0.00           O
ATOM   3382  N   VAL A 210      77.770  70.610  93.158  1.00  0.00           N
ATOM   3384  CA  VAL A 210      78.340  69.610  92.248  1.00  0.00           C
ATOM   3386  CB  VAL A 210      77.300  69.010  91.278  1.00  0.00           C
ATOM   3388  CG1 VAL A 210      77.920  68.090  90.208  1.00  0.00           C
ATOM   3392  CG2 VAL A 210      76.210  68.240  92.048  1.00  0.00           C
ATOM   3396  C   VAL A 210      79.490  70.220  91.478  1.00  0.00           C
ATOM   3397  O   VAL A 210      79.440  71.370  91.048  1.00  0.00           O
ATOM   3398  N   ALA A 211      80.590  69.450  91.308  1.00  0.00           N
ATOM   3400  CA  ALA A 211      81.730  69.840  90.518  1.00  0.00           C
ATOM   3402  CB  ALA A 211      82.840  70.480  91.387  1.00  0.00           C
ATOM   3406  C   ALA A 211      82.270  68.620  89.798  1.00  0.00           C
ATOM   3407  O   ALA A 211      81.860  67.490  90.058  1.00  0.00           O
ATOM   3408  N   ARG A 212      83.210  68.830  88.848  1.00  0.00           N
ATOM   3410  CA  ARG A 212      84.000  67.780  88.228  1.00  0.00           C
ATOM   3412  CB  ARG A 212      84.950  68.350  87.158  1.00  0.00           C
ATOM   3415  CG  ARG A 212      84.240  68.990  85.948  1.00  0.00           C
ATOM   3418  CD  ARG A 212      85.210  69.320  84.798  1.00  0.00           C
ATOM   3421  NE  ARG A 212      85.980  70.540  85.198  1.00  0.00           N
ATOM   3423  CZ  ARG A 212      87.180  70.830  84.708  1.00  0.00           C
ATOM   3424  NH1 ARG A 212      87.740  70.170  83.717  1.00  0.00           N
ATOM   3427  NH2 ARG A 212      87.800  71.880  85.218  1.00  0.00           N
ATOM   3430  C   ARG A 212      84.840  67.010  89.228  1.00  0.00           C
ATOM   3431  O   ARG A 212      85.360  67.580  90.189  1.00  0.00           O
ATOM   3432  N   GLU A 213      85.000  65.680  89.038  1.00  0.00           N
ATOM   3434  CA  GLU A 213      85.680  64.850  90.018  1.00  0.00           C
ATOM   3436  CB  GLU A 213      85.540  63.340  89.698  1.00  0.00           C
ATOM   3439  CG  GLU A 213      86.510  62.720  88.668  1.00  0.00           C
ATOM   3442  CD  GLU A 213      86.320  61.210  88.588  1.00  0.00           C
ATOM   3443  OE1 GLU A 213      85.170  60.730  88.399  1.00  0.00           O
ATOM   3444  OE2 GLU A 213      87.320  60.490  88.828  1.00  0.00           O
ATOM   3445  C   GLU A 213      87.130  65.250  90.298  1.00  0.00           C
ATOM   3446  O   GLU A 213      87.560  65.310  91.448  1.00  0.00           O
ATOM   3447  N   ASP A 214      87.900  65.600  89.268  1.00  0.00           N
ATOM   3449  CA  ASP A 214      89.250  66.120  89.378  1.00  0.00           C
ATOM   3451  CB  ASP A 214      89.810  66.260  87.928  1.00  0.00           C
ATOM   3454  CG  ASP A 214      89.790  64.930  87.188  1.00  0.00           C
ATOM   3455  OD1 ASP A 214      89.930  63.860  87.838  1.00  0.00           O
ATOM   3456  OD2 ASP A 214      89.680  64.950  85.938  1.00  0.00           O
ATOM   3457  C   ASP A 214      89.330  67.420  90.218  1.00  0.00           C
ATOM   3458  O   ASP A 214      90.310  67.650  90.928  1.00  0.00           O
ATOM   3459  N   ASN A 215      88.280  68.270  90.208  1.00  0.00           N
ATOM   3461  CA  ASN A 215      88.180  69.450  91.048  1.00  0.00           C
ATOM   3463  CB  ASN A 215      87.050  70.420  90.557  1.00  0.00           C
ATOM   3466  CG  ASN A 215      87.530  71.200  89.348  1.00  0.00           C
ATOM   3467  OD1 ASN A 215      88.710  71.160  88.978  1.00  0.00           O
ATOM   3468  ND2 ASN A 215      86.650  71.990  88.728  1.00  0.00           N
ATOM   3471  C   ASN A 215      87.940  69.200  92.528  1.00  0.00           C
ATOM   3472  O   ASN A 215      88.350  70.020  93.337  1.00  0.00           O
ATOM   3473  N   LYS A 216      87.310  68.090  92.948  1.00  0.00           N
ATOM   3475  CA  LYS A 216      86.650  67.950  94.258  1.00  0.00           C
ATOM   3477  CB  LYS A 216      86.220  66.480  94.428  1.00  0.00           C
ATOM   3480  CG  LYS A 216      85.120  66.010  93.477  1.00  0.00           C
ATOM   3483  CD  LYS A 216      84.790  64.510  93.617  1.00  0.00           C
ATOM   3486  CE  LYS A 216      85.940  63.490  93.609  1.00  0.00           C
ATOM   3489  NZ  LYS A 216      85.430  62.090  93.477  1.00  0.00           N
ATOM   3493  C   LYS A 216      87.470  68.270  95.508  1.00  0.00           C
ATOM   3494  O   LYS A 216      86.970  68.810  96.488  1.00  0.00           O
ATOM   3495  N   ASN A 217      88.750  67.910  95.478  1.00  0.00           N
ATOM   3497  CA  ASN A 217      89.670  68.060  96.588  1.00  0.00           C
ATOM   3499  CB  ASN A 217      90.840  67.060  96.427  1.00  0.00           C
ATOM   3502  CG  ASN A 217      90.390  65.630  96.738  1.00  0.00           C
ATOM   3503  OD1 ASN A 217      89.230  65.320  96.999  1.00  0.00           O
ATOM   3504  ND2 ASN A 217      91.390  64.730  96.748  1.00  0.00           N
ATOM   3507  C   ASN A 217      90.250  69.480  96.707  1.00  0.00           C
ATOM   3508  O   ASN A 217      90.990  69.790  97.637  1.00  0.00           O
ATOM   3509  N   ALA A 218      89.960  70.350  95.738  1.00  0.00           N
ATOM   3511  CA  ALA A 218      90.470  71.700  95.638  1.00  0.00           C
ATOM   3513  CB  ALA A 218      89.990  72.340  94.328  1.00  0.00           C
ATOM   3517  C   ALA A 218      90.120  72.650  96.768  1.00  0.00           C
ATOM   3518  O   ALA A 218      89.040  72.660  97.338  1.00  0.00           O
ATOM   3519  N   GLU A 219      91.050  73.580  97.058  1.00  0.00           N
ATOM   3521  CA  GLU A 219      90.820  74.710  97.927  1.00  0.00           C
ATOM   3523  CB  GLU A 219      92.110  75.560  97.978  1.00  0.00           C
ATOM   3526  CG  GLU A 219      92.100  76.680  99.048  1.00  0.00           C
ATOM   3529  CD  GLU A 219      93.310  77.600  98.908  1.00  0.00           C
ATOM   3530  OE1 GLU A 219      94.220  77.310  98.097  1.00  0.00           O
ATOM   3531  OE2 GLU A 219      93.340  78.630  99.638  1.00  0.00           O
ATOM   3532  C   GLU A 219      89.630  75.570  97.488  1.00  0.00           C
ATOM   3533  O   GLU A 219      88.840  76.030  98.307  1.00  0.00           O
ATOM   3534  N   ASN A 220      89.440  75.760  96.168  1.00  0.00           N
ATOM   3536  CA  ASN A 220      88.290  76.460  95.609  1.00  0.00           C
ATOM   3538  CB  ASN A 220      88.360  76.530  94.048  1.00  0.00           C
ATOM   3541  CG  ASN A 220      89.700  77.100  93.568  1.00  0.00           C
ATOM   3542  OD1 ASN A 220      90.500  77.630  94.338  1.00  0.00           O
ATOM   3543  ND2 ASN A 220      89.960  76.950  92.248  1.00  0.00           N
ATOM   3546  C   ASN A 220      86.960  75.800  95.977  1.00  0.00           C
ATOM   3547  O   ASN A 220      86.060  76.460  96.527  1.00  0.00           O
ATOM   3548  N   VAL A 221      86.830  74.470  95.768  1.00  0.00           N
ATOM   3550  CA  VAL A 221      85.660  73.680  96.138  1.00  0.00           C
ATOM   3552  CB  VAL A 221      85.720  72.240  95.628  1.00  0.00           C
ATOM   3554  CG1 VAL A 221      84.430  71.480  96.028  1.00  0.00           C
ATOM   3558  CG2 VAL A 221      85.850  72.260  94.088  1.00  0.00           C
ATOM   3562  C   VAL A 221      85.450  73.700  97.628  1.00  0.00           C
ATOM   3563  O   VAL A 221      84.330  73.890  98.109  1.00  0.00           O
ATOM   3564  N   LYS A 222      86.550  73.590  98.408  1.00  0.00           N
ATOM   3566  CA  LYS A 222      86.500  73.700  99.848  1.00  0.00           C
ATOM   3568  CB  LYS A 222      87.910  73.540 100.488  1.00  0.00           C
ATOM   3571  CG  LYS A 222      88.010  73.830 102.008  1.00  0.00           C
ATOM   3574  CD  LYS A 222      88.350  75.300 102.367  1.00  0.00           C
ATOM   3577  CE  LYS A 222      89.780  75.730 102.028  1.00  0.00           C
ATOM   3580  NZ  LYS A 222      90.650  75.510 103.188  1.00  0.00           N
ATOM   3584  C   LYS A 222      85.890  74.990 100.298  1.00  0.00           C
ATOM   3585  O   LYS A 222      84.970  75.000 101.098  1.00  0.00           O
ATOM   3586  N   GLU A 223      86.330  76.120  99.727  1.00  0.00           N
ATOM   3588  CA  GLU A 223      85.820  77.410 100.107  1.00  0.00           C
ATOM   3590  CB  GLU A 223      86.730  78.560  99.598  1.00  0.00           C
ATOM   3593  CG  GLU A 223      88.120  78.650 100.298  1.00  0.00           C
ATOM   3596  CD  GLU A 223      88.040  78.960 101.788  1.00  0.00           C
ATOM   3597  OE1 GLU A 223      86.930  79.100 102.337  1.00  0.00           O
ATOM   3598  OE2 GLU A 223      89.120  78.950 102.429  1.00  0.00           O
ATOM   3599  C   GLU A 223      84.410  77.630  99.627  1.00  0.00           C
ATOM   3600  O   GLU A 223      83.640  78.370 100.228  1.00  0.00           O
ATOM   3601  N   PHE A 224      83.990  76.980  98.517  1.00  0.00           N
ATOM   3603  CA  PHE A 224      82.580  76.910  98.128  1.00  0.00           C
ATOM   3605  CB  PHE A 224      82.440  76.360  96.678  1.00  0.00           C
ATOM   3608  CG  PHE A 224      81.070  76.630  96.077  1.00  0.00           C
ATOM   3609  CD1 PHE A 224      80.610  77.950  95.899  1.00  0.00           C
ATOM   3611  CE1 PHE A 224      79.300  78.190  95.457  1.00  0.00           C
ATOM   3613  CZ  PHE A 224      78.460  77.130  95.158  1.00  0.00           C
ATOM   3615  CD2 PHE A 224      80.240  75.580  95.668  1.00  0.00           C
ATOM   3617  CE2 PHE A 224      78.930  75.820  95.228  1.00  0.00           C
ATOM   3619  C   PHE A 224      81.710  76.140  99.137  1.00  0.00           C
ATOM   3620  O   PHE A 224      80.630  76.580  99.499  1.00  0.00           O
ATOM   3621  N   LEU A 225      82.190  74.990  99.658  1.00  0.00           N
ATOM   3623  CA  LEU A 225      81.570  74.340 100.798  1.00  0.00           C
ATOM   3625  CB  LEU A 225      82.210  72.940 101.017  1.00  0.00           C
ATOM   3628  CG  LEU A 225      81.330  71.870 101.728  1.00  0.00           C
ATOM   3630  CD1 LEU A 225      81.120  72.170 103.208  1.00  0.00           C
ATOM   3634  CD2 LEU A 225      79.970  71.630 101.058  1.00  0.00           C
ATOM   3638  C   LEU A 225      81.580  75.180 102.087  1.00  0.00           C
ATOM   3639  O   LEU A 225      80.590  75.230 102.798  1.00  0.00           O
ATOM   3640  N   GLN A 226      82.670  75.920 102.388  1.00  0.00           N
ATOM   3642  CA  GLN A 226      82.750  76.840 103.528  1.00  0.00           C
ATOM   3644  CB  GLN A 226      84.210  77.310 103.768  1.00  0.00           C
ATOM   3647  CG  GLN A 226      85.220  76.210 104.158  1.00  0.00           C
ATOM   3650  CD  GLN A 226      84.850  75.490 105.438  1.00  0.00           C
ATOM   3651  OE1 GLN A 226      84.320  76.030 106.418  1.00  0.00           O
ATOM   3652  NE2 GLN A 226      85.170  74.170 105.488  1.00  0.00           N
ATOM   3655  C   GLN A 226      81.950  78.140 103.408  1.00  0.00           C
ATOM   3656  O   GLN A 226      81.690  78.830 104.408  1.00  0.00           O
ATOM   3657  N   SER A 227      81.590  78.550 102.178  1.00  0.00           N
ATOM   3659  CA  SER A 227      80.710  79.680 101.947  1.00  0.00           C
ATOM   3661  CB  SER A 227      81.040  80.410 100.618  1.00  0.00           C
ATOM   3664  OG  SER A 227      80.830  79.620  99.447  1.00  0.00           O
ATOM   3666  C   SER A 227      79.260  79.270 101.958  1.00  0.00           C
ATOM   3667  O   SER A 227      78.380  80.070 102.267  1.00  0.00           O
ATOM   3668  N   TYR A 228      79.010  77.970 101.707  1.00  0.00           N
ATOM   3670  CA  TYR A 228      77.860  77.220 102.127  1.00  0.00           C
ATOM   3672  CB  TYR A 228      77.650  76.040 101.117  1.00  0.00           C
ATOM   3675  CG  TYR A 228      76.540  75.130 101.537  1.00  0.00           C
ATOM   3676  CD1 TYR A 228      75.230  75.630 101.567  1.00  0.00           C
ATOM   3678  CE1 TYR A 228      74.240  74.950 102.298  1.00  0.00           C
ATOM   3680  CZ  TYR A 228      74.560  73.750 102.938  1.00  0.00           C
ATOM   3681  OH  TYR A 228      73.650  73.130 103.787  1.00  0.00           O
ATOM   3683  CD2 TYR A 228      76.830  73.890 102.118  1.00  0.00           C
ATOM   3685  CE2 TYR A 228      75.840  73.190 102.817  1.00  0.00           C
ATOM   3687  C   TYR A 228      78.040  76.820 103.598  1.00  0.00           C
ATOM   3688  O   TYR A 228      79.050  77.170 104.219  1.00  0.00           O
ATOM   3689  N   GLN A 229      77.040  76.180 104.248  1.00  0.00           N
ATOM   3691  CA  GLN A 229      77.090  75.570 105.578  1.00  0.00           C
ATOM   3693  CB  GLN A 229      78.090  74.380 105.609  1.00  0.00           C
ATOM   3696  CG  GLN A 229      78.310  73.650 106.958  1.00  0.00           C
ATOM   3699  CD  GLN A 229      79.340  72.540 106.788  1.00  0.00           C
ATOM   3700  OE1 GLN A 229      79.560  71.970 105.718  1.00  0.00           O
ATOM   3701  NE2 GLN A 229      80.090  72.210 107.868  1.00  0.00           N
ATOM   3704  C   GLN A 229      77.250  76.550 106.728  1.00  0.00           C
ATOM   3705  O   GLN A 229      77.030  76.260 107.898  1.00  0.00           O
ATOM   3706  N   SER A 230      77.550  77.810 106.387  1.00  0.00           N
ATOM   3708  CA  SER A 230      77.500  78.970 107.257  1.00  0.00           C
ATOM   3710  CB  SER A 230      77.770  80.310 106.527  1.00  0.00           C
ATOM   3713  OG  SER A 230      79.090  80.380 105.977  1.00  0.00           O
ATOM   3715  C   SER A 230      76.160  79.120 107.948  1.00  0.00           C
ATOM   3716  O   SER A 230      75.120  78.910 107.318  1.00  0.00           O
ATOM   3717  N   PRO A 231      76.080  79.550 109.219  1.00  0.00           N
ATOM   3718  CD  PRO A 231      77.180  79.420 110.177  1.00  0.00           C
ATOM   3721  CA  PRO A 231      74.800  79.600 109.908  1.00  0.00           C
ATOM   3723  CB  PRO A 231      75.180  80.010 111.338  1.00  0.00           C
ATOM   3726  CG  PRO A 231      76.510  79.310 111.548  1.00  0.00           C
ATOM   3729  C   PRO A 231      73.820  80.560 109.307  1.00  0.00           C
ATOM   3730  O   PRO A 231      72.620  80.330 109.438  1.00  0.00           O
ATOM   3731  N   GLU A 232      74.290  81.640 108.658  1.00  0.00           N
ATOM   3733  CA  GLU A 232      73.490  82.570 107.887  1.00  0.00           C
ATOM   3735  CB  GLU A 232      74.390  83.760 107.478  1.00  0.00           C
ATOM   3738  CG  GLU A 232      73.620  84.990 106.938  1.00  0.00           C
ATOM   3741  CD  GLU A 232      73.370  84.960 105.438  1.00  0.00           C
ATOM   3742  OE1 GLU A 232      73.760  83.980 104.778  1.00  0.00           O
ATOM   3743  OE2 GLU A 232      72.830  85.980 104.929  1.00  0.00           O
ATOM   3744  C   GLU A 232      72.800  81.900 106.688  1.00  0.00           C
ATOM   3745  O   GLU A 232      71.610  82.120 106.448  1.00  0.00           O
ATOM   3746  N   VAL A 233      73.500  80.990 105.968  1.00  0.00           N
ATOM   3748  CA  VAL A 233      72.960  80.240 104.837  1.00  0.00           C
ATOM   3750  CB  VAL A 233      74.030  79.400 104.128  1.00  0.00           C
ATOM   3752  CG1 VAL A 233      73.400  78.580 102.988  1.00  0.00           C
ATOM   3756  CG2 VAL A 233      75.110  80.320 103.538  1.00  0.00           C
ATOM   3760  C   VAL A 233      71.800  79.360 105.258  1.00  0.00           C
ATOM   3761  O   VAL A 233      70.740  79.350 104.648  1.00  0.00           O
ATOM   3762  N   ALA A 234      71.940  78.650 106.397  1.00  0.00           N
ATOM   3764  CA  ALA A 234      70.880  77.880 106.999  1.00  0.00           C
ATOM   3766  CB  ALA A 234      71.410  77.140 108.249  1.00  0.00           C
ATOM   3770  C   ALA A 234      69.670  78.730 107.378  1.00  0.00           C
ATOM   3771  O   ALA A 234      68.520  78.360 107.127  1.00  0.00           O
ATOM   3772  N   LYS A 235      69.890  79.930 107.948  1.00  0.00           N
ATOM   3774  CA  LYS A 235      68.830  80.890 108.188  1.00  0.00           C
ATOM   3776  CB  LYS A 235      69.360  82.140 108.948  1.00  0.00           C
ATOM   3779  CG  LYS A 235      69.880  81.850 110.368  1.00  0.00           C
ATOM   3782  CD  LYS A 235      68.840  81.370 111.387  1.00  0.00           C
ATOM   3785  CE  LYS A 235      69.470  80.710 112.628  1.00  0.00           C
ATOM   3788  NZ  LYS A 235      69.990  79.340 112.359  1.00  0.00           N
ATOM   3792  C   LYS A 235      68.120  81.350 106.928  1.00  0.00           C
ATOM   3793  O   LYS A 235      66.890  81.360 106.878  1.00  0.00           O
ATOM   3794  N   ALA A 236      68.880  81.660 105.868  1.00  0.00           N
ATOM   3796  CA  ALA A 236      68.360  81.990 104.557  1.00  0.00           C
ATOM   3798  CB  ALA A 236      69.550  82.330 103.638  1.00  0.00           C
ATOM   3802  C   ALA A 236      67.520  80.870 103.948  1.00  0.00           C
ATOM   3803  O   ALA A 236      66.420  81.100 103.447  1.00  0.00           O
ATOM   3804  N   ALA A 237      68.000  79.620 104.018  1.00  0.00           N
ATOM   3806  CA  ALA A 237      67.380  78.480 103.368  1.00  0.00           C
ATOM   3808  CB  ALA A 237      68.360  77.300 103.368  1.00  0.00           C
ATOM   3812  C   ALA A 237      66.070  78.080 104.037  1.00  0.00           C
ATOM   3813  O   ALA A 237      65.160  77.570 103.388  1.00  0.00           O
ATOM   3814  N   GLU A 238      65.900  78.370 105.329  1.00  0.00           N
ATOM   3816  CA  GLU A 238      64.600  78.300 105.968  1.00  0.00           C
ATOM   3818  CB  GLU A 238      64.780  78.160 107.488  1.00  0.00           C
ATOM   3821  CG  GLU A 238      65.520  76.860 107.887  1.00  0.00           C
ATOM   3824  CD  GLU A 238      65.660  76.720 109.388  1.00  0.00           C
ATOM   3825  OE1 GLU A 238      65.060  77.520 110.158  1.00  0.00           O
ATOM   3826  OE2 GLU A 238      66.320  75.750 109.837  1.00  0.00           O
ATOM   3827  C   GLU A 238      63.730  79.520 105.678  1.00  0.00           C
ATOM   3828  O   GLU A 238      62.570  79.390 105.277  1.00  0.00           O
ATOM   3829  N   THR A 239      64.260  80.750 105.858  1.00  0.00           N
ATOM   3831  CA  THR A 239      63.510  82.000 105.708  1.00  0.00           C
ATOM   3833  CB  THR A 239      64.340  83.230 106.077  1.00  0.00           C
ATOM   3835  OG1 THR A 239      64.680  83.220 107.458  1.00  0.00           O
ATOM   3837  CG2 THR A 239      63.620  84.570 105.837  1.00  0.00           C
ATOM   3841  C   THR A 239      62.930  82.260 104.328  1.00  0.00           C
ATOM   3842  O   THR A 239      61.800  82.680 104.188  1.00  0.00           O
ATOM   3843  N   ILE A 240      63.710  82.020 103.258  1.00  0.00           N
ATOM   3845  CA  ILE A 240      63.270  82.280 101.898  1.00  0.00           C
ATOM   3847  CB  ILE A 240      64.470  82.400 100.938  1.00  0.00           C
ATOM   3849  CG2 ILE A 240      64.070  82.150  99.458  1.00  0.00           C
ATOM   3853  CG1 ILE A 240      65.140  83.790 101.038  1.00  0.00           C
ATOM   3856  CD  ILE A 240      66.000  84.040 102.288  1.00  0.00           C
ATOM   3860  C   ILE A 240      62.260  81.240 101.458  1.00  0.00           C
ATOM   3861  O   ILE A 240      61.330  81.480 100.688  1.00  0.00           O
ATOM   3862  N   PHE A 241      62.400  80.020 101.999  1.00  0.00           N
ATOM   3864  CA  PHE A 241      61.560  78.920 101.598  1.00  0.00           C
ATOM   3866  CB  PHE A 241      62.360  77.600 101.588  1.00  0.00           C
ATOM   3869  CG  PHE A 241      63.300  77.570 100.408  1.00  0.00           C
ATOM   3870  CD1 PHE A 241      64.540  78.240 100.408  1.00  0.00           C
ATOM   3872  CE1 PHE A 241      65.440  78.070  99.347  1.00  0.00           C
ATOM   3874  CZ  PHE A 241      65.120  77.220  98.288  1.00  0.00           C
ATOM   3876  CD2 PHE A 241      62.980  76.740  99.328  1.00  0.00           C
ATOM   3878  CE2 PHE A 241      63.890  76.550  98.278  1.00  0.00           C
ATOM   3880  C   PHE A 241      60.360  78.790 102.518  1.00  0.00           C
ATOM   3881  O   PHE A 241      59.600  77.840 102.429  1.00  0.00           O
ATOM   3882  N   ASN A 242      60.170  79.740 103.458  1.00  0.00           N
ATOM   3884  CA  ASN A 242      59.090  79.770 104.428  1.00  0.00           C
ATOM   3886  CB  ASN A 242      57.810  80.280 103.749  1.00  0.00           C
ATOM   3889  CG  ASN A 242      58.010  81.740 103.368  1.00  0.00           C
ATOM   3890  OD1 ASN A 242      58.910  82.450 103.808  1.00  0.00           O
ATOM   3891  ND2 ASN A 242      57.130  82.230 102.467  1.00  0.00           N
ATOM   3894  C   ASN A 242      58.900  78.450 105.158  1.00  0.00           C
ATOM   3895  O   ASN A 242      57.800  77.910 105.317  1.00  0.00           O
ATOM   3896  N   GLY A 243      60.050  77.880 105.578  1.00  0.00           N
ATOM   3898  CA  GLY A 243      60.150  76.570 106.179  1.00  0.00           C
ATOM   3901  C   GLY A 243      59.960  75.430 105.228  1.00  0.00           C
ATOM   3902  O   GLY A 243      59.670  74.320 105.667  1.00  0.00           O
ATOM   3903  N   GLY A 244      60.110  75.620 103.908  1.00  0.00           N
ATOM   3905  CA  GLY A 244      59.870  74.620 102.868  1.00  0.00           C
ATOM   3908  C   GLY A 244      61.090  73.890 102.367  1.00  0.00           C
ATOM   3909  O   GLY A 244      60.980  72.900 101.658  1.00  0.00           O
ATOM   3910  N   ALA A 245      62.290  74.350 102.747  1.00  0.00           N
ATOM   3912  CA  ALA A 245      63.540  73.660 102.478  1.00  0.00           C
ATOM   3914  CB  ALA A 245      64.360  74.430 101.439  1.00  0.00           C
ATOM   3918  C   ALA A 245      64.320  73.530 103.787  1.00  0.00           C
ATOM   3919  O   ALA A 245      64.640  74.520 104.447  1.00  0.00           O
ATOM   3920  N   VAL A 246      64.620  72.290 104.228  1.00  0.00           N
ATOM   3922  CA  VAL A 246      65.370  72.080 105.457  1.00  0.00           C
ATOM   3924  CB  VAL A 246      65.010  70.820 106.257  1.00  0.00           C
ATOM   3926  CG1 VAL A 246      65.990  70.590 107.438  1.00  0.00           C
ATOM   3930  CG2 VAL A 246      63.590  70.940 106.798  1.00  0.00           C
ATOM   3934  C   VAL A 246      66.840  72.010 105.088  1.00  0.00           C
ATOM   3935  O   VAL A 246      67.160  71.160 104.258  1.00  0.00           O
ATOM   3936  N   PRO A 247      67.740  72.850 105.597  1.00  0.00           N
ATOM   3937  CD  PRO A 247      67.430  74.020 106.418  1.00  0.00           C
ATOM   3940  CA  PRO A 247      69.190  72.660 105.469  1.00  0.00           C
ATOM   3942  CB  PRO A 247      69.770  73.580 106.558  1.00  0.00           C
ATOM   3945  CG  PRO A 247      68.770  74.740 106.607  1.00  0.00           C
ATOM   3948  C   PRO A 247      69.700  71.250 105.597  1.00  0.00           C
ATOM   3949  O   PRO A 247      69.360  70.570 106.579  1.00  0.00           O
ATOM   3950  N   GLY A 248      70.570  70.800 104.668  1.00  0.00           N
ATOM   3952  CA  GLY A 248      71.290  69.530 104.818  1.00  0.00           C
ATOM   3955  C   GLY A 248      72.330  69.620 105.898  1.00  0.00           C
ATOM   3956  O   GLY A 248      72.700  68.620 106.497  1.00  0.00           O
ATOM   3957  N   TRP A 249      72.780  70.870 106.147  1.00  0.00           N
ATOM   3959  CA  TRP A 249      73.810  71.300 107.057  1.00  0.00           C
ATOM   3961  CB  TRP A 249      74.220  70.330 108.197  1.00  0.00           C
ATOM   3964  CG  TRP A 249      75.290  70.830 109.128  1.00  0.00           C
ATOM   3965  CD1 TRP A 249      75.190  71.870 110.007  1.00  0.00           C
ATOM   3967  NE1 TRP A 249      76.350  71.970 110.737  1.00  0.00           N
ATOM   3969  CE2 TRP A 249      77.230  71.010 110.317  1.00  0.00           C
ATOM   3970  CD2 TRP A 249      76.610  70.290 109.268  1.00  0.00           C
ATOM   3971  CE3 TRP A 249      77.320  69.290 108.598  1.00  0.00           C
ATOM   3973  CZ3 TRP A 249      78.620  69.010 109.008  1.00  0.00           C
ATOM   3975  CZ2 TRP A 249      78.500  70.700 110.758  1.00  0.00           C
ATOM   3977  CH2 TRP A 249      79.200  69.700 110.069  1.00  0.00           C
ATOM   3979  C   TRP A 249      75.010  71.750 106.208  1.00  0.00           C
ATOM   3980  OT1 TRP A 249      75.120  72.990 105.988  1.00  0.00           O
ATOM   3981  OT2 TRP A 249      75.780  70.890 105.718  1.00  0.00           O
ATOM   3982  NH3 POPEB 250     121.150  99.000  78.658  1.00  0.00           N
ATOM   3986  C12 POPEB 250     121.560  97.570  78.469  1.00  0.00           C
ATOM   3989  C11 POPEB 250     121.240  96.700  79.698  1.00  0.00           C
ATOM   3992  P   POPEB 250     120.260  94.240  79.758  1.00  0.00           P
ATOM   3993  O13 POPEB 250     119.410  94.810  80.837  1.00  0.00           O
ATOM   3994  O14 POPEB 250     120.930  92.970  80.078  1.00  0.00           O
ATOM   3995  O11 POPEB 250     119.390  94.030  78.458  1.00  0.00           O
ATOM   3996  O12 POPEB 250     121.340  95.320  79.338  1.00  0.00           O
ATOM   3997  C1  POPEB 250     119.580  94.700  77.198  1.00  0.00           C
ATOM   4000  C2  POPEB 250     119.520  93.720  75.988  1.00  0.00           C
ATOM   4002  O21 POPEB 250     119.810  94.360  74.748  1.00  0.00           O
ATOM   4003  C21 POPEB 250     119.190  95.440  74.308  1.00  0.00           C
ATOM   4004  O22 POPEB 250     118.170  95.920  74.778  1.00  0.00           O
ATOM   4005  C22 POPEB 250     120.160  96.130  73.327  1.00  0.00           C
ATOM   4008  C3  POPEB 250     118.230  92.880  75.908  1.00  0.00           C
ATOM   4011  O31 POPEB 250     118.380  91.780  74.968  1.00  0.00           O
ATOM   4012  C31 POPEB 250     117.820  91.930  73.758  1.00  0.00           C
ATOM   4013  O32 POPEB 250     116.960  92.760  73.518  1.00  0.00           O
ATOM   4014  C32 POPEB 250     118.290  90.840  72.788  1.00  0.00           C
ATOM   4017  C23 POPEB 250     119.590  96.710  72.008  1.00  0.00           C
ATOM   4020  C24 POPEB 250     119.540  95.680  70.878  1.00  0.00           C
ATOM   4023  C25 POPEB 250     119.660  96.280  69.467  1.00  0.00           C
ATOM   4026  C26 POPEB 250     119.000  95.390  68.398  1.00  0.00           C
ATOM   4029  C27 POPEB 250     119.440  95.730  66.967  1.00  0.00           C
ATOM   4032  C28 POPEB 250     118.430  95.310  65.888  1.00  0.00           C
ATOM   4035  C29 POPEB 250     118.090  93.840  65.918  1.00  0.00           C
ATOM   4037 0C21 POPEB 250     117.010  93.280  65.327  1.00  0.00           C
ATOM   4039 1C21 POPEB 250     115.970  93.980  64.498  1.00  0.00           C
ATOM   4042 2C21 POPEB 250     116.320  93.850  62.998  1.00  0.00           C
ATOM   4045 3C21 POPEB 250     116.290  92.410  62.468  1.00  0.00           C
ATOM   4048 4C21 POPEB 250     116.960  92.280  61.088  1.00  0.00           C
ATOM   4051 5C21 POPEB 250     116.750  90.880  60.508  1.00  0.00           C
ATOM   4054 6C21 POPEB 250     117.500  90.660  59.188  1.00  0.00           C
ATOM   4057 7C21 POPEB 250     117.220  89.280  58.598  1.00  0.00           C
ATOM   4060 8C21 POPEB 250     117.980  89.030  57.298  1.00  0.00           C
ATOM   4064  C33 POPEB 250     117.880  91.090  71.308  1.00  0.00           C
ATOM   4067  C34 POPEB 250     118.750  92.130  70.588  1.00  0.00           C
ATOM   4070  C35 POPEB 250     120.060  91.540  70.008  1.00  0.00           C
ATOM   4073  C36 POPEB 250     119.970  90.840  68.658  1.00  0.00           C
ATOM   4076  C37 POPEB 250     121.230  89.990  68.398  1.00  0.00           C
ATOM   4079  C38 POPEB 250     121.130  89.160  67.118  1.00  0.00           C
ATOM   4082  C39 POPEB 250     121.470  89.970  65.878  1.00  0.00           C
ATOM   4085 0C31 POPEB 250     120.680  89.540  64.648  1.00  0.00           C
ATOM   4088 1C31 POPEB 250     121.200  90.240  63.398  1.00  0.00           C
ATOM   4091 2C31 POPEB 250     120.380  89.960  62.128  1.00  0.00           C
ATOM   4094 3C31 POPEB 250     121.070  89.030  61.108  1.00  0.00           C
ATOM   4097 4C31 POPEB 250     122.400  89.600  60.598  1.00  0.00           C
ATOM   4100 5C31 POPEB 250     122.950  88.880  59.368  1.00  0.00           C
ATOM   4103 6C31 POPEB 250     124.110  89.650  58.738  1.00  0.00           C
ATOM   4107  NH3 POPEC 251     101.730  31.540  34.038  1.00  0.00           N
ATOM   4111  C12 POPEC 251     103.050  32.020  33.478  1.00  0.00           C
ATOM   4114  C11 POPEC 251     103.780  32.970  34.468  1.00  0.00           C
ATOM   4117  P   POPEC 251     102.160  34.990  34.408  1.00  0.00           P
ATOM   4118  O13 POPEC 251     101.350  34.300  33.388  1.00  0.00           O
ATOM   4119  O14 POPEC 251     103.170  36.000  34.018  1.00  0.00           O
ATOM   4120  O11 POPEC 251     101.150  35.640  35.448  1.00  0.00           O
ATOM   4121  O12 POPEC 251     102.900  33.830  35.218  1.00  0.00           O
ATOM   4122  C1  POPEC 251     100.940  35.060  36.738  1.00  0.00           C
ATOM   4125  C2  POPEC 251     101.910  35.680  37.778  1.00  0.00           C
ATOM   4127  O21 POPEC 251     101.400  35.660  39.128  1.00  0.00           O
ATOM   4128  C21 POPEC 251     100.310  36.380  39.398  1.00  0.00           C
ATOM   4129  O22 POPEC 251      99.470  36.780  38.608  1.00  0.00           O
ATOM   4130  C22 POPEC 251     100.380  36.760  40.878  1.00  0.00           C
ATOM   4133  C3  POPEC 251     102.480  37.090  37.418  1.00  0.00           C
ATOM   4136  O31 POPEC 251     101.500  38.140  37.508  1.00  0.00           O
ATOM   4137  C31 POPEC 251     101.610  39.270  38.248  1.00  0.00           C
ATOM   4138  O32 POPEC 251     100.650  40.000  38.468  1.00  0.00           O
ATOM   4139  C32 POPEC 251     103.020  39.560  38.768  1.00  0.00           C
ATOM   4142  C23 POPEC 251      99.030  37.090  41.558  1.00  0.00           C
ATOM   4145  C24 POPEC 251      99.280  37.900  42.847  1.00  0.00           C
ATOM   4148  C25 POPEC 251      98.350  37.530  44.007  1.00  0.00           C
ATOM   4151  C26 POPEC 251      96.870  37.790  43.718  1.00  0.00           C
ATOM   4154  C27 POPEC 251      95.980  37.180  44.808  1.00  0.00           C
ATOM   4157  C28 POPEC 251      94.490  37.180  44.448  1.00  0.00           C
ATOM   4160  C29 POPEC 251      93.950  38.580  44.318  1.00  0.00           C
ATOM   4162 0C21 POPEC 251      92.940  39.090  45.038  1.00  0.00           C
ATOM   4164 1C21 POPEC 251      92.140  38.380  46.088  1.00  0.00           C
ATOM   4167 2C21 POPEC 251      92.520  38.820  47.518  1.00  0.00           C
ATOM   4170 3C21 POPEC 251      92.230  40.310  47.718  1.00  0.00           C
ATOM   4173 4C21 POPEC 251      91.960  40.710  49.178  1.00  0.00           C
ATOM   4176 5C21 POPEC 251      93.180  40.570  50.088  1.00  0.00           C
ATOM   4179 6C21 POPEC 251      93.060  41.510  51.288  1.00  0.00           C
ATOM   4182 7C21 POPEC 251      94.200  41.380  52.298  1.00  0.00           C
ATOM   4185 8C21 POPEC 251      94.080  42.390  53.438  1.00  0.00           C
ATOM   4189  C33 POPEC 251     103.370  38.790  40.068  1.00  0.00           C
ATOM   4192  C34 POPEC 251     104.860  38.460  40.208  1.00  0.00           C
ATOM   4195  C35 POPEC 251     105.110  37.270  41.158  1.00  0.00           C
ATOM   4198  C36 POPEC 251     104.810  37.550  42.628  1.00  0.00           C
ATOM   4201  C37 POPEC 251     105.060  36.360  43.558  1.00  0.00           C
ATOM   4204  C38 POPEC 251     104.740  36.690  45.018  1.00  0.00           C
ATOM   4207  C39 POPEC 251     105.730  37.670  45.658  1.00  0.00           C
ATOM   4210 0C31 POPEC 251     105.520  37.750  47.178  1.00  0.00           C
ATOM   4213 1C31 POPEC 251     106.570  38.620  47.897  1.00  0.00           C
ATOM   4216 2C31 POPEC 251     106.270  38.790  49.398  1.00  0.00           C
ATOM   4219 3C31 POPEC 251     105.940  37.480  50.108  1.00  0.00           C
ATOM   4222 4C31 POPEC 251     105.770  37.630  51.628  1.00  0.00           C
ATOM   4225 5C31 POPEC 251     105.070  36.400  52.218  1.00  0.00           C
ATOM   4228 6C31 POPEC 251     104.920  36.450  53.738  1.00  0.00           C
ATOM   4232  NH3 POPED 252      41.910 121.190  33.508  1.00  0.00           N
ATOM   4236  C12 POPED 252      42.210 119.720  33.598  1.00  0.00           C
ATOM   4239  C11 POPED 252      41.630 119.090  34.868  1.00  0.00           C
ATOM   4242  P   POPED 252      40.860 116.560  34.578  1.00  0.00           P
ATOM   4243  O13 POPED 252      40.860 116.380  33.098  1.00  0.00           O
ATOM   4244  O14 POPED 252      41.130 115.320  35.348  1.00  0.00           O
ATOM   4245  O11 POPED 252      39.480 117.150  35.068  1.00  0.00           O
ATOM   4246  O12 POPED 252      41.910 117.700  34.948  1.00  0.00           O
ATOM   4247  C1  POPED 252      39.220 117.700  36.368  1.00  0.00           C
ATOM   4250  C2  POPED 252      38.540 116.700  37.368  1.00  0.00           C
ATOM   4252  O21 POPED 252      37.210 117.130  37.738  1.00  0.00           O
ATOM   4253  C21 POPED 252      37.110 118.060  38.678  1.00  0.00           C
ATOM   4254  O22 POPED 252      37.960 118.870  38.968  1.00  0.00           O
ATOM   4255  C22 POPED 252      35.800 117.900  39.448  1.00  0.00           C
ATOM   4258  C3  POPED 252      39.460 116.390  38.598  1.00  0.00           C
ATOM   4261  O31 POPED 252      38.760 115.660  39.628  1.00  0.00           O
ATOM   4262  C31 POPED 252      39.250 115.500  40.858  1.00  0.00           C
ATOM   4263  O32 POPED 252      38.770 114.740  41.688  1.00  0.00           O
ATOM   4264  C32 POPED 252      40.470 116.390  41.148  1.00  0.00           C
ATOM   4267  C23 POPED 252      36.090 118.130  40.938  1.00  0.00           C
ATOM   4270  C24 POPED 252      34.930 117.830  41.888  1.00  0.00           C
ATOM   4273  C25 POPED 252      35.400 117.980  43.328  1.00  0.00           C
ATOM   4276  C26 POPED 252      34.520 117.280  44.357  1.00  0.00           C
ATOM   4279  C27 POPED 252      35.240 117.240  45.698  1.00  0.00           C
ATOM   4282  C28 POPED 252      34.330 116.860  46.878  1.00  0.00           C
ATOM   4285  C29 POPED 252      34.980 117.380  48.128  1.00  0.00           C
ATOM   4287 0C21 POPED 252      34.370 117.940  49.178  1.00  0.00           C
ATOM   4289 1C21 POPED 252      32.890 118.060  49.418  1.00  0.00           C
ATOM   4292 2C21 POPED 252      32.470 117.370  50.728  1.00  0.00           C
ATOM   4295 3C21 POPED 252      33.330 117.750  51.948  1.00  0.00           C
ATOM   4298 4C21 POPED 252      32.860 117.110  53.258  1.00  0.00           C
ATOM   4301 5C21 POPED 252      31.430 117.470  53.688  1.00  0.00           C
ATOM   4304 6C21 POPED 252      31.250 118.970  53.928  1.00  0.00           C
ATOM   4307 7C21 POPED 252      29.860 119.320  54.458  1.00  0.00           C
ATOM   4310 8C21 POPED 252      29.640 120.820  54.628  1.00  0.00           C
ATOM   4314  C33 POPED 252      40.940 116.220  42.608  1.00  0.00           C
ATOM   4317  C34 POPED 252      42.130 117.130  42.958  1.00  0.00           C
ATOM   4320  C35 POPED 252      42.470 117.090  44.458  1.00  0.00           C
ATOM   4323  C36 POPED 252      43.060 115.750  44.908  1.00  0.00           C
ATOM   4326  C37 POPED 252      42.780 115.430  46.378  1.00  0.00           C
ATOM   4329  C38 POPED 252      43.210 114.000  46.738  1.00  0.00           C
ATOM   4332  C39 POPED 252      42.810 113.570  48.158  1.00  0.00           C
ATOM   4335 0C31 POPED 252      43.340 114.500  49.258  1.00  0.00           C
ATOM   4338 1C31 POPED 252      43.410 113.790  50.607  1.00  0.00           C
ATOM   4341 2C31 POPED 252      44.130 114.600  51.708  1.00  0.00           C
ATOM   4344 3C31 POPED 252      44.630 113.710  52.858  1.00  0.00           C
ATOM   4347 4C31 POPED 252      43.540 112.820  53.468  1.00  0.00           C
ATOM   4350 5C31 POPED 252      44.060 111.930  54.598  1.00  0.00           C
ATOM   4353 6C31 POPED 252      43.050 110.850  55.028  1.00  0.00           C
ATOM   4357  NH3 POPEE 253      61.460 103.560  37.088  1.00  0.00           N
ATOM   4361  C12 POPEE 253      60.620 104.370  36.148  1.00  0.00           C
ATOM   4364  C11 POPEE 253      60.090 103.470  35.048  1.00  0.00           C
ATOM   4367  P   POPEE 253      60.940 102.000  33.108  1.00  0.00           P
ATOM   4368  O13 POPEE 253      59.520 102.180  32.738  1.00  0.00           O
ATOM   4369  O14 POPEE 253      62.000 102.440  32.178  1.00  0.00           O
ATOM   4370  O11 POPEE 253      61.240 100.530  33.558  1.00  0.00           O
ATOM   4371  O12 POPEE 253      61.200 102.810  34.438  1.00  0.00           O
ATOM   4372  C1  POPEE 253      60.180  99.610  33.858  1.00  0.00           C
ATOM   4375  C2  POPEE 253      59.990  99.490  35.388  1.00  0.00           C
ATOM   4377  O21 POPEE 253      59.010 100.460  35.778  1.00  0.00           O
ATOM   4378  C21 POPEE 253      58.010 100.050  36.528  1.00  0.00           C
ATOM   4379  O22 POPEE 253      57.920  98.970  37.088  1.00  0.00           O
ATOM   4380  C22 POPEE 253      56.930 101.130  36.588  1.00  0.00           C
ATOM   4383  C3  POPEE 253      61.360  99.770  36.068  1.00  0.00           C
ATOM   4386  O31 POPEE 253      61.460  99.140  37.348  1.00  0.00           O
ATOM   4387  C31 POPEE 253      61.240  99.940  38.388  1.00  0.00           C
ATOM   4388  O32 POPEE 253      61.010 101.140  38.318  1.00  0.00           O
ATOM   4389  C32 POPEE 253      61.340  99.120  39.648  1.00  0.00           C
ATOM   4392  C23 POPEE 253      56.160 101.100  37.928  1.00  0.00           C
ATOM   4395  C24 POPEE 253      57.070 101.260  39.158  1.00  0.00           C
ATOM   4398  C25 POPEE 253      56.730 102.440  40.078  1.00  0.00           C
ATOM   4401  C26 POPEE 253      55.410 102.290  40.848  1.00  0.00           C
ATOM   4404  C27 POPEE 253      55.230 103.460  41.828  1.00  0.00           C
ATOM   4407  C28 POPEE 253      53.970 103.360  42.698  1.00  0.00           C
ATOM   4410  C29 POPEE 253      53.920 104.550  43.628  1.00  0.00           C
ATOM   4412 0C21 POPEE 253      53.800 104.550  44.968  1.00  0.00           C
ATOM   4414 1C21 POPEE 253      53.610 103.330  45.838  1.00  0.00           C
ATOM   4417 2C21 POPEE 253      54.040 103.450  47.318  1.00  0.00           C
ATOM   4420 3C21 POPEE 253      53.380 102.340  48.148  1.00  0.00           C
ATOM   4423 4C21 POPEE 253      53.770 102.300  49.628  1.00  0.00           C
ATOM   4426 5C21 POPEE 253      53.250 103.490  50.448  1.00  0.00           C
ATOM   4429 6C21 POPEE 253      53.310 103.200  51.958  1.00  0.00           C
ATOM   4432 7C21 POPEE 253      52.510 104.180  52.818  1.00  0.00           C
ATOM   4435 8C21 POPEE 253      52.540 103.870  54.318  1.00  0.00           C
ATOM   4439  C33 POPEE 253      62.800  98.850  40.068  1.00  0.00           C
ATOM   4442  C34 POPEE 253      62.820  98.100  41.398  1.00  0.00           C
ATOM   4445  C35 POPEE 253      62.540  99.060  42.558  1.00  0.00           C
ATOM   4448  C36 POPEE 253      62.150  98.370  43.858  1.00  0.00           C
ATOM   4451  C37 POPEE 253      62.140  99.410  44.968  1.00  0.00           C
ATOM   4454  C38 POPEE 253      61.900  98.840  46.368  1.00  0.00           C
ATOM   4457  C39 POPEE 253      62.810  99.520  47.408  1.00  0.00           C
ATOM   4460 0C31 POPEE 253      62.680 101.050  47.458  1.00  0.00           C
ATOM   4463 1C31 POPEE 253      63.500 101.640  48.598  1.00  0.00           C
ATOM   4466 2C31 POPEE 253      63.440 103.160  48.638  1.00  0.00           C
ATOM   4469 3C31 POPEE 253      63.920 103.720  49.978  1.00  0.00           C
ATOM   4472 4C31 POPEE 253      63.720 105.240  50.088  1.00  0.00           C
ATOM   4475 5C31 POPEE 253      63.930 105.760  51.507  1.00  0.00           C
ATOM   4478 6C31 POPEE 253      63.940 107.290  51.577  1.00  0.00           C
ATOM   4482  NH3 POPEF 254      52.860  71.710  31.728  1.00  0.00           N
ATOM   4486  C12 POPEF 254      52.070  71.300  32.928  1.00  0.00           C
ATOM   4489  C11 POPEF 254      50.570  71.310  32.608  1.00  0.00           C
ATOM   4492  P   POPEF 254      49.680  72.390  34.798  1.00  0.00           P
ATOM   4493  O13 POPEF 254      50.730  72.270  35.818  1.00  0.00           O
ATOM   4494  O14 POPEF 254      49.660  73.680  34.058  1.00  0.00           O
ATOM   4495  O11 POPEF 254      48.260  72.220  35.438  1.00  0.00           O
ATOM   4496  O12 POPEF 254      49.800  71.170  33.788  1.00  0.00           O
ATOM   4497  C1  POPEF 254      47.940  72.930  36.648  1.00  0.00           C
ATOM   4500  C2  POPEF 254      47.270  71.960  37.638  1.00  0.00           C
ATOM   4502  O21 POPEF 254      46.810  72.760  38.738  1.00  0.00           O
ATOM   4503  C21 POPEF 254      45.730  72.270  39.318  1.00  0.00           C
ATOM   4504  O22 POPEF 254      45.070  71.320  38.918  1.00  0.00           O
ATOM   4505  C22 POPEF 254      45.460  73.080  40.578  1.00  0.00           C
ATOM   4508  C3  POPEF 254      48.270  70.870  38.108  1.00  0.00           C
ATOM   4511  O31 POPEF 254      47.610  69.680  38.578  1.00  0.00           O
ATOM   4512  C31 POPEF 254      47.350  69.570  39.868  1.00  0.00           C
ATOM   4513  O32 POPEF 254      47.710  70.340  40.738  1.00  0.00           O
ATOM   4514  C32 POPEF 254      46.540  68.290  40.058  1.00  0.00           C
ATOM   4517  C23 POPEF 254      44.280  72.520  41.378  1.00  0.00           C
ATOM   4520  C24 POPEF 254      44.250  73.120  42.778  1.00  0.00           C
ATOM   4523  C25 POPEF 254      43.290  72.320  43.658  1.00  0.00           C
ATOM   4526  C26 POPEF 254      43.450  72.610  45.148  1.00  0.00           C
ATOM   4529  C27 POPEF 254      42.940  71.430  45.978  1.00  0.00           C
ATOM   4532  C28 POPEF 254      42.620  71.800  47.428  1.00  0.00           C
ATOM   4535  C29 POPEF 254      43.840  72.310  48.168  1.00  0.00           C
ATOM   4537 0C21 POPEF 254      43.880  73.350  49.007  1.00  0.00           C
ATOM   4539 1C21 POPEF 254      42.710  74.230  49.398  1.00  0.00           C
ATOM   4542 2C21 POPEF 254      42.200  73.980  50.828  1.00  0.00           C
ATOM   4545 3C21 POPEF 254      41.720  72.550  51.098  1.00  0.00           C
ATOM   4548 4C21 POPEF 254      40.860  72.430  52.378  1.00  0.00           C
ATOM   4551 5C21 POPEF 254      41.560  72.960  53.638  1.00  0.00           C
ATOM   4554 6C21 POPEF 254      40.650  72.990  54.868  1.00  0.00           C
ATOM   4557 7C21 POPEF 254      41.250  73.820  56.018  1.00  0.00           C
ATOM   4560 8C21 POPEF 254      40.350  73.930  57.248  1.00  0.00           C
ATOM   4564  C33 POPEF 254      45.630  68.290  41.308  1.00  0.00           C
ATOM   4567  C34 POPEF 254      44.860  66.970  41.438  1.00  0.00           C
ATOM   4570  C35 POPEF 254      45.680  65.840  42.078  1.00  0.00           C
ATOM   4573  C36 POPEF 254      45.590  65.860  43.608  1.00  0.00           C
ATOM   4576  C37 POPEF 254      46.360  64.730  44.298  1.00  0.00           C
ATOM   4579  C38 POPEF 254      46.280  64.870  45.818  1.00  0.00           C
ATOM   4582  C39 POPEF 254      46.960  63.750  46.608  1.00  0.00           C
ATOM   4585 0C31 POPEF 254      46.770  63.950  48.107  1.00  0.00           C
ATOM   4588 1C31 POPEF 254      47.300  62.800  48.978  1.00  0.00           C
ATOM   4591 2C31 POPEF 254      46.980  63.000  50.467  1.00  0.00           C
ATOM   4594 3C31 POPEF 254      47.160  61.710  51.298  1.00  0.00           C
ATOM   4597 4C31 POPEF 254      48.610  61.260  51.438  1.00  0.00           C
ATOM   4600 5C31 POPEF 254      48.730  59.820  51.968  1.00  0.00           C
ATOM   4603 6C31 POPEF 254      50.150  59.280  51.878  1.00  0.00           C
ATOM   4607  NH3 POPEG 255      79.180  72.740  37.248  1.00  0.00           N
ATOM   4611  C12 POPEG 255      79.650  71.390  36.808  1.00  0.00           C
ATOM   4614  C11 POPEG 255      81.020  71.050  37.408  1.00  0.00           C
ATOM   4617  P   POPEG 255      82.960  69.360  37.028  1.00  0.00           P
ATOM   4618  O13 POPEG 255      83.000  67.940  36.608  1.00  0.00           O
ATOM   4619  O14 POPEG 255      83.890  70.290  36.368  1.00  0.00           O
ATOM   4620  O11 POPEG 255      83.040  69.470  38.608  1.00  0.00           O
ATOM   4621  O12 POPEG 255      81.500  69.860  36.778  1.00  0.00           O
ATOM   4622  C1  POPEG 255      83.130  68.370  39.518  1.00  0.00           C
ATOM   4625  C2  POPEG 255      81.880  68.190  40.428  1.00  0.00           C
ATOM   4627  O21 POPEG 255      82.250  67.520  41.658  1.00  0.00           O
ATOM   4628  C21 POPEG 255      82.460  68.300  42.718  1.00  0.00           C
ATOM   4629  O22 POPEG 255      82.570  69.510  42.688  1.00  0.00           O
ATOM   4630  C22 POPEG 255      82.610  67.410  43.958  1.00  0.00           C
ATOM   4633  C3  POPEG 255      80.780  67.380  39.708  1.00  0.00           C
ATOM   4636  O31 POPEG 255      79.570  67.360  40.478  1.00  0.00           O
ATOM   4637  C31 POPEG 255      79.420  66.340  41.308  1.00  0.00           C
ATOM   4638  O32 POPEG 255      80.150  65.360  41.398  1.00  0.00           O
ATOM   4639  C32 POPEG 255      78.200  66.560  42.188  1.00  0.00           C
ATOM   4642  C23 POPEG 255      82.200  68.140  45.257  1.00  0.00           C
ATOM   4645  C24 POPEG 255      83.030  67.680  46.458  1.00  0.00           C
ATOM   4648  C25 POPEG 255      82.780  68.540  47.698  1.00  0.00           C
ATOM   4651  C26 POPEG 255      81.320  68.490  48.198  1.00  0.00           C
ATOM   4654  C27 POPEG 255      81.160  68.980  49.648  1.00  0.00           C
ATOM   4657  C28 POPEG 255      81.220  67.850  50.698  1.00  0.00           C
ATOM   4660  C29 POPEG 255      82.510  67.080  50.607  1.00  0.00           C
ATOM   4662 0C21 POPEG 255      83.570  67.130  51.438  1.00  0.00           C
ATOM   4664 1C21 POPEG 255      83.670  67.920  52.718  1.00  0.00           C
ATOM   4667 2C21 POPEG 255      83.730  67.000  53.958  1.00  0.00           C
ATOM   4670 3C21 POPEG 255      82.520  66.060  54.128  1.00  0.00           C
ATOM   4673 4C21 POPEG 255      82.650  64.690  53.438  1.00  0.00           C
ATOM   4676 5C21 POPEG 255      83.720  63.780  54.058  1.00  0.00           C
ATOM   4679 6C21 POPEG 255      83.080  62.700  54.928  1.00  0.00           C
ATOM   4682 7C21 POPEG 255      84.110  61.960  55.778  1.00  0.00           C
ATOM   4685 8C21 POPEG 255      83.490  60.860  56.618  1.00  0.00           C
ATOM   4689  C33 POPEG 255      78.590  66.690  43.678  1.00  0.00           C
ATOM   4692  C34 POPEG 255      77.370  66.900  44.578  1.00  0.00           C
ATOM   4695  C35 POPEG 255      77.760  66.860  46.058  1.00  0.00           C
ATOM   4698  C36 POPEG 255      76.600  66.530  47.008  1.00  0.00           C
ATOM   4701  C37 POPEG 255      77.100  66.320  48.448  1.00  0.00           C
ATOM   4704  C38 POPEG 255      76.090  65.620  49.378  1.00  0.00           C
ATOM   4707  C39 POPEG 255      74.870  66.460  49.768  1.00  0.00           C
ATOM   4710 0C31 POPEG 255      75.220  67.720  50.578  1.00  0.00           C
ATOM   4713 1C31 POPEG 255      73.960  68.450  51.068  1.00  0.00           C
ATOM   4716 2C31 POPEG 255      74.170  69.960  51.268  1.00  0.00           C
ATOM   4719 3C31 POPEG 255      72.970  70.660  51.908  1.00  0.00           C
ATOM   4722 4C31 POPEG 255      72.750  70.240  53.378  1.00  0.00           C
ATOM   4725 5C31 POPEG 255      72.260  71.390  54.268  1.00  0.00           C
ATOM   4728 6C31 POPEG 255      72.380  71.080  55.768  1.00  0.00           C
ATOM   4732  NH3 POPEH 256      34.410  48.710  34.878  1.00  0.00           N
ATOM   4736  C12 POPEH 256      34.590  47.870  33.648  1.00  0.00           C
ATOM   4739  C11 POPEH 256      33.280  47.170  33.268  1.00  0.00           C
ATOM   4742  P   POPEH 256      31.920  46.570  35.458  1.00  0.00           P
ATOM   4743  O13 POPEH 256      31.340  47.900  35.228  1.00  0.00           O
ATOM   4744  O14 POPEH 256      31.000  45.440  35.618  1.00  0.00           O
ATOM   4745  O11 POPEH 256      32.980  46.680  36.628  1.00  0.00           O
ATOM   4746  O12 POPEH 256      32.900  46.250  34.268  1.00  0.00           O
ATOM   4747  C1  POPEH 256      33.810  45.540  36.908  1.00  0.00           C
ATOM   4750  C2  POPEH 256      34.910  45.870  37.958  1.00  0.00           C
ATOM   4752  O21 POPEH 256      34.470  45.620  39.298  1.00  0.00           O
ATOM   4753  C21 POPEH 256      34.490  44.320  39.608  1.00  0.00           C
ATOM   4754  O22 POPEH 256      34.750  43.420  38.838  1.00  0.00           O
ATOM   4755  C22 POPEH 256      34.060  44.100  41.048  1.00  0.00           C
ATOM   4758  C3  POPEH 256      35.410  47.330  37.838  1.00  0.00           C
ATOM   4761  O31 POPEH 256      36.400  47.650  38.848  1.00  0.00           O
ATOM   4762  C31 POPEH 256      36.740  48.940  38.828  1.00  0.00           C
ATOM   4763  O32 POPEH 256      36.280  49.760  38.048  1.00  0.00           O
ATOM   4764  C32 POPEH 256      37.800  49.200  39.898  1.00  0.00           C
ATOM   4767  C23 POPEH 256      34.880  44.920  42.058  1.00  0.00           C
ATOM   4770  C24 POPEH 256      34.510  44.520  43.488  1.00  0.00           C
ATOM   4773  C25 POPEH 256      35.220  45.370  44.538  1.00  0.00           C
ATOM   4776  C26 POPEH 256      34.790  44.980  45.958  1.00  0.00           C
ATOM   4779  C27 POPEH 256      35.720  45.550  47.028  1.00  0.00           C
ATOM   4782  C28 POPEH 256      35.430  44.960  48.418  1.00  0.00           C
ATOM   4785  C29 POPEH 256      36.550  45.280  49.378  1.00  0.00           C
ATOM   4787 0C21 POPEH 256      36.450  45.910  50.558  1.00  0.00           C
ATOM   4789 1C21 POPEH 256      35.200  46.470  51.178  1.00  0.00           C
ATOM   4792 2C21 POPEH 256      35.540  47.690  52.058  1.00  0.00           C
ATOM   4795 3C21 POPEH 256      35.940  48.930  51.228  1.00  0.00           C
ATOM   4798 4C21 POPEH 256      36.810  49.900  52.038  1.00  0.00           C
ATOM   4801 5C21 POPEH 256      38.300  49.530  52.038  1.00  0.00           C
ATOM   4804 6C21 POPEH 256      39.100  50.390  53.018  1.00  0.00           C
ATOM   4807 7C21 POPEH 256      40.620  50.190  52.888  1.00  0.00           C
ATOM   4810 8C21 POPEH 256      41.430  51.050  53.858  1.00  0.00           C
ATOM   4814  C33 POPEH 256      37.800  50.650  40.458  1.00  0.00           C
ATOM   4817  C34 POPEH 256      36.620  51.000  41.368  1.00  0.00           C
ATOM   4820  C35 POPEH 256      36.520  50.150  42.648  1.00  0.00           C
ATOM   4823  C36 POPEH 256      35.590  50.770  43.698  1.00  0.00           C
ATOM   4826  C37 POPEH 256      35.210  49.820  44.848  1.00  0.00           C
ATOM   4829  C38 POPEH 256      34.620  50.570  46.058  1.00  0.00           C
ATOM   4832  C39 POPEH 256      34.170  49.640  47.198  1.00  0.00           C
ATOM   4835 0C31 POPEH 256      32.900  48.850  46.857  1.00  0.00           C
ATOM   4838 1C31 POPEH 256      32.430  47.980  48.037  1.00  0.00           C
ATOM   4841 2C31 POPEH 256      31.090  47.270  47.798  1.00  0.00           C
ATOM   4844 3C31 POPEH 256      31.090  45.790  48.188  1.00  0.00           C
ATOM   4847 4C31 POPEH 256      31.510  45.530  49.648  1.00  0.00           C
ATOM   4850 5C31 POPEH 256      31.530  44.040  50.008  1.00  0.00           C
ATOM   4853 6C31 POPEH 256      32.100  43.760  51.408  1.00  0.00           C
ATOM   4857  NH3 POPEI 257      92.720  34.970  33.898  1.00  0.00           N
ATOM   4861  C12 POPEI 257      92.780  35.750  35.178  1.00  0.00           C
ATOM   4864  C11 POPEI 257      91.380  35.820  35.838  1.00  0.00           C
ATOM   4867  P   POPEI 257      91.210  38.260  36.728  1.00  0.00           P
ATOM   4868  O13 POPEI 257      92.670  38.430  36.628  1.00  0.00           O
ATOM   4869  O14 POPEI 257      90.330  39.450  36.608  1.00  0.00           O
ATOM   4870  O11 POPEI 257      90.970  37.470  38.048  1.00  0.00           O
ATOM   4871  O12 POPEI 257      90.750  37.110  35.718  1.00  0.00           O
ATOM   4872  C1  POPEI 257      90.030  37.860  39.008  1.00  0.00           C
ATOM   4875  C2  POPEI 257      90.560  39.010  39.908  1.00  0.00           C
ATOM   4877  O21 POPEI 257      90.290  38.790  41.298  1.00  0.00           O
ATOM   4878  C21 POPEI 257      89.060  38.520  41.638  1.00  0.00           C
ATOM   4879  O22 POPEI 257      88.120  38.250  40.918  1.00  0.00           O
ATOM   4880  C22 POPEI 257      88.980  38.690  43.138  1.00  0.00           C
ATOM   4883  C3  POPEI 257      90.030  40.410  39.458  1.00  0.00           C
ATOM   4886  O31 POPEI 257      89.850  41.330  40.558  1.00  0.00           O
ATOM   4887  C31 POPEI 257      90.970  41.800  41.078  1.00  0.00           C
ATOM   4888  O32 POPEI 257      92.100  41.600  40.648  1.00  0.00           O
ATOM   4889  C32 POPEI 257      90.580  42.590  42.318  1.00  0.00           C
ATOM   4892  C23 POPEI 257      87.630  38.200  43.658  1.00  0.00           C
ATOM   4895  C24 POPEI 257      87.360  38.730  45.058  1.00  0.00           C
ATOM   4898  C25 POPEI 257      88.130  37.960  46.108  1.00  0.00           C
ATOM   4901  C26 POPEI 257      87.830  38.470  47.508  1.00  0.00           C
ATOM   4904  C27 POPEI 257      88.650  37.710  48.548  1.00  0.00           C
ATOM   4907  C28 POPEI 257      88.360  38.180  49.968  1.00  0.00           C
ATOM   4910  C29 POPEI 257      87.040  37.640  50.467  1.00  0.00           C
ATOM   4912 0C21 POPEI 257      86.910  36.580  51.278  1.00  0.00           C
ATOM   4914 1C21 POPEI 257      88.080  35.780  51.787  1.00  0.00           C
ATOM   4917 2C21 POPEI 257      87.730  34.500  52.558  1.00  0.00           C
ATOM   4920 3C21 POPEI 257      87.070  34.780  53.918  1.00  0.00           C
ATOM   4923 4C21 POPEI 257      86.920  33.490  54.728  1.00  0.00           C
ATOM   4926 5C21 POPEI 257      86.150  33.690  56.038  1.00  0.00           C
ATOM   4929 6C21 POPEI 257      85.800  32.360  56.708  1.00  0.00           C
ATOM   4932 7C21 POPEI 257      86.910  31.800  57.608  1.00  0.00           C
ATOM   4935 8C21 POPEI 257      86.550  30.430  58.178  1.00  0.00           C
ATOM   4939  C33 POPEI 257      91.680  43.520  42.888  1.00  0.00           C
ATOM   4942  C34 POPEI 257      91.180  44.270  44.138  1.00  0.00           C
ATOM   4945  C35 POPEI 257      90.770  43.320  45.268  1.00  0.00           C
ATOM   4948  C36 POPEI 257      90.120  44.010  46.468  1.00  0.00           C
ATOM   4951  C37 POPEI 257      89.270  43.020  47.258  1.00  0.00           C
ATOM   4954  C38 POPEI 257      88.820  43.570  48.608  1.00  0.00           C
ATOM   4957  C39 POPEI 257      87.890  42.590  49.328  1.00  0.00           C
ATOM   4960 0C31 POPEI 257      87.700  42.940  50.808  1.00  0.00           C
ATOM   4963 1C31 POPEI 257      86.600  42.090  51.448  1.00  0.00           C
ATOM   4966 2C31 POPEI 257      86.770  41.910  52.958  1.00  0.00           C
ATOM   4969 3C31 POPEI 257      87.410  40.560  53.338  1.00  0.00           C
ATOM   4972 4C31 POPEI 257      88.890  40.440  52.958  1.00  0.00           C
ATOM   4975 5C31 POPEI 257      89.520  39.160  53.508  1.00  0.00           C
ATOM   4978 6C31 POPEI 257      90.970  38.930  53.078  1.00  0.00           C
ATOM   4982  NH3 POPEJ 258      41.380  49.770  73.978  1.00  0.00           N
ATOM   4986  C12 POPEJ 258      42.140  48.880  74.929  1.00  0.00           C
ATOM   4989  C11 POPEJ 258      41.230  48.240  75.998  1.00  0.00           C
ATOM   4992  P   POPEJ 258      39.620  49.950  77.198  1.00  0.00           P
ATOM   4993  O13 POPEJ 258      38.520  49.010  77.518  1.00  0.00           O
ATOM   4994  O14 POPEJ 258      39.770  51.190  77.998  1.00  0.00           O
ATOM   4995  O11 POPEJ 258      39.470  50.360  75.688  1.00  0.00           O
ATOM   4996  O12 POPEJ 258      40.970  49.140  77.077  1.00  0.00           O
ATOM   4997  C1  POPEJ 258      38.190  50.490  75.069  1.00  0.00           C
ATOM   5000  C2  POPEJ 258      37.800  51.990  74.878  1.00  0.00           C
ATOM   5002  O21 POPEJ 258      36.870  52.130  73.798  1.00  0.00           O
ATOM   5003  C21 POPEJ 258      37.320  51.960  72.569  1.00  0.00           C
ATOM   5004  O22 POPEJ 258      38.420  51.510  72.268  1.00  0.00           O
ATOM   5005  C22 POPEJ 258      36.300  52.500  71.568  1.00  0.00           C
ATOM   5008  C3  POPEJ 258      39.010  52.960  74.738  1.00  0.00           C
ATOM   5011  O31 POPEJ 258      38.640  54.210  74.118  1.00  0.00           O
ATOM   5012  C31 POPEJ 258      38.350  55.230  74.878  1.00  0.00           C
ATOM   5013  O32 POPEJ 258      38.340  55.240  76.109  1.00  0.00           O
ATOM   5014  C32 POPEJ 258      38.120  56.470  73.998  1.00  0.00           C
ATOM   5017  C23 POPEJ 258      36.920  52.910  70.228  1.00  0.00           C
ATOM   5020  C24 POPEJ 258      37.340  51.690  69.418  1.00  0.00           C
ATOM   5023  C25 POPEJ 258      37.160  51.840  67.908  1.00  0.00           C
ATOM   5026  C26 POPEJ 258      37.610  50.560  67.208  1.00  0.00           C
ATOM   5029  C27 POPEJ 258      37.310  50.570  65.708  1.00  0.00           C
ATOM   5032  C28 POPEJ 258      37.520  49.190  65.058  1.00  0.00           C
ATOM   5035  C29 POPEJ 258      38.880  48.600  65.298  1.00  0.00           C
ATOM   5037 0C21 POPEJ 258      39.920  48.720  64.467  1.00  0.00           C
ATOM   5039 1C21 POPEJ 258      39.910  49.510  63.188  1.00  0.00           C
ATOM   5042 2C21 POPEJ 258      41.330  49.900  62.738  1.00  0.00           C
ATOM   5045 3C21 POPEJ 258      41.340  50.550  61.358  1.00  0.00           C
ATOM   5048 4C21 POPEJ 258      42.730  51.060  60.968  1.00  0.00           C
ATOM   5051 5C21 POPEJ 258      42.720  51.620  59.548  1.00  0.00           C
ATOM   5054 6C21 POPEJ 258      44.090  52.100  59.058  1.00  0.00           C
ATOM   5057 7C21 POPEJ 258      44.030  52.510  57.578  1.00  0.00           C
ATOM   5060 8C21 POPEJ 258      45.390  52.780  56.958  1.00  0.00           C
ATOM   5064  C33 POPEJ 258      37.560  56.110  72.588  1.00  0.00           C
ATOM   5067  C34 POPEJ 258      37.250  57.300  71.688  1.00  0.00           C
ATOM   5070  C35 POPEJ 258      36.530  56.840  70.408  1.00  0.00           C
ATOM   5073  C36 POPEJ 258      36.890  57.630  69.147  1.00  0.00           C
ATOM   5076  C37 POPEJ 258      36.150  57.130  67.897  1.00  0.00           C
ATOM   5079  C38 POPEJ 258      36.340  58.080  66.718  1.00  0.00           C
ATOM   5082  C39 POPEJ 258      35.720  57.600  65.388  1.00  0.00           C
ATOM   5085 0C31 POPEJ 258      34.240  57.950  65.228  1.00  0.00           C
ATOM   5088 1C31 POPEJ 258      33.690  57.630  63.828  1.00  0.00           C
ATOM   5091 2C31 POPEJ 258      32.160  57.770  63.768  1.00  0.00           C
ATOM   5094 3C31 POPEJ 258      31.520  57.260  62.468  1.00  0.00           C
ATOM   5097 4C31 POPEJ 258      31.440  55.730  62.368  1.00  0.00           C
ATOM   5100 5C31 POPEJ 258      30.610  55.250  61.168  1.00  0.00           C
ATOM   5103 6C31 POPEJ 258      30.720  53.750  60.928  1.00  0.00           C
ATOM   5107  NH3 POPEK 259      93.360  84.040  37.638  1.00  0.00           N
ATOM   5111  C12 POPEK 259      94.490  83.650  36.728  1.00  0.00           C
ATOM   5114  C11 POPEK 259      94.520  84.530  35.478  1.00  0.00           C
ATOM   5117  P   POPEK 259      95.380  86.850  36.378  1.00  0.00           P
ATOM   5118  O13 POPEK 259      96.680  86.560  35.748  1.00  0.00           O
ATOM   5119  O14 POPEK 259      94.950  88.260  36.288  1.00  0.00           O
ATOM   5120  O11 POPEK 259      95.490  86.400  37.888  1.00  0.00           O
ATOM   5121  O12 POPEK 259      94.270  85.900  35.788  1.00  0.00           O
ATOM   5122  C1  POPEK 259      95.160  87.350  38.898  1.00  0.00           C
ATOM   5125  C2  POPEK 259      95.920  87.010  40.188  1.00  0.00           C
ATOM   5127  O21 POPEK 259      95.840  88.080  41.148  1.00  0.00           O
ATOM   5128  C21 POPEK 259      96.430  89.230  40.868  1.00  0.00           C
ATOM   5129  O22 POPEK 259      97.110  89.460  39.868  1.00  0.00           O
ATOM   5130  C22 POPEK 259      96.190  90.210  42.018  1.00  0.00           C
ATOM   5133  C3  POPEK 259      97.370  86.490  39.968  1.00  0.00           C
ATOM   5136  O31 POPEK 259      97.870  86.050  41.238  1.00  0.00           O
ATOM   5137  C31 POPEK 259      99.120  85.640  41.268  1.00  0.00           C
ATOM   5138  O32 POPEK 259      99.930  85.700  40.368  1.00  0.00           O
ATOM   5139  C32 POPEK 259      99.340  85.060  42.658  1.00  0.00           C
ATOM   5142  C23 POPEK 259      97.480  90.600  42.778  1.00  0.00           C
ATOM   5145  C24 POPEK 259      97.220  91.210  44.168  1.00  0.00           C
ATOM   5148  C25 POPEK 259      96.780  92.680  44.118  1.00  0.00           C
ATOM   5151  C26 POPEK 259      96.590  93.320  45.508  1.00  0.00           C
ATOM   5154  C27 POPEK 259      96.360  94.840  45.428  1.00  0.00           C
ATOM   5157  C28 POPEK 259      95.940  95.520  46.758  1.00  0.00           C
ATOM   5160  C29 POPEK 259      94.470  95.380  47.058  1.00  0.00           C
ATOM   5162 0C21 POPEK 259      93.860  95.740  48.208  1.00  0.00           C
ATOM   5164 1C21 POPEK 259      94.500  96.360  49.428  1.00  0.00           C
ATOM   5167 2C21 POPEK 259      94.350  95.480  50.688  1.00  0.00           C
ATOM   5170 3C21 POPEK 259      95.350  94.300  50.738  1.00  0.00           C
ATOM   5173 4C21 POPEK 259      96.600  94.600  51.577  1.00  0.00           C
ATOM   5176 5C21 POPEK 259      96.410  94.390  53.098  1.00  0.00           C
ATOM   5179 6C21 POPEK 259      96.510  92.920  53.528  1.00  0.00           C
ATOM   5182 7C21 POPEK 259      96.310  92.720  55.038  1.00  0.00           C
ATOM   5185 8C21 POPEK 259      96.320  91.250  55.467  1.00  0.00           C
ATOM   5189  C33 POPEK 259     100.410  83.950  42.728  1.00  0.00           C
ATOM   5192  C34 POPEK 259     100.220  83.000  43.918  1.00  0.00           C
ATOM   5195  C35 POPEK 259     100.790  83.480  45.268  1.00  0.00           C
ATOM   5198  C36 POPEK 259     100.030  84.650  45.898  1.00  0.00           C
ATOM   5201  C37 POPEK 259     100.550  85.150  47.258  1.00  0.00           C
ATOM   5204  C38 POPEK 259     100.230  86.640  47.408  1.00  0.00           C
ATOM   5207  C39 POPEK 259     100.050  87.150  48.848  1.00  0.00           C
ATOM   5210 0C31 POPEK 259      99.490  88.570  48.828  1.00  0.00           C
ATOM   5213 1C31 POPEK 259      98.710  88.960  50.098  1.00  0.00           C
ATOM   5216 2C31 POPEK 259      97.960  90.290  49.938  1.00  0.00           C
ATOM   5219 3C31 POPEK 259      98.910  91.500  49.918  1.00  0.00           C
ATOM   5222 4C31 POPEK 259      98.770  92.380  48.668  1.00  0.00           C
ATOM   5225 5C31 POPEK 259      99.590  93.660  48.808  1.00  0.00           C
ATOM   5228 6C31 POPEK 259      99.570  94.560  47.568  1.00  0.00           C
ATOM   5232  NH3 POPEL 260      25.090  13.450  32.038  1.00  0.00           N
ATOM   5236  C12 POPEL 260      26.360  12.800  32.538  1.00  0.00           C
ATOM   5239  C11 POPEL 260      26.080  11.500  33.278  1.00  0.00           C
ATOM   5242  P   POPEL 260      28.170   9.940  32.998  1.00  0.00           P
ATOM   5243  O13 POPEL 260      29.240  10.650  32.238  1.00  0.00           O
ATOM   5244  O14 POPEL 260      27.290   9.000  32.288  1.00  0.00           O
ATOM   5245  O11 POPEL 260      28.790   9.140  34.188  1.00  0.00           O
ATOM   5246  O12 POPEL 260      27.300  10.980  33.808  1.00  0.00           O
ATOM   5247  C1  POPEL 260      29.970   9.520  34.878  1.00  0.00           C
ATOM   5250  C2  POPEL 260      29.750  10.700  35.878  1.00  0.00           C
ATOM   5252  O21 POPEL 260      30.990  10.950  36.558  1.00  0.00           O
ATOM   5253  C21 POPEL 260      31.340  10.140  37.528  1.00  0.00           C
ATOM   5254  O22 POPEL 260      30.750   9.150  37.918  1.00  0.00           O
ATOM   5255  C22 POPEL 260      32.600  10.690  38.198  1.00  0.00           C
ATOM   5258  C3  POPEL 260      28.520  10.530  36.818  1.00  0.00           C
ATOM   5261  O31 POPEL 260      28.620  11.420  37.958  1.00  0.00           O
ATOM   5262  C31 POPEL 260      27.520  11.620  38.658  1.00  0.00           C
ATOM   5263  O32 POPEL 260      26.430  11.130  38.448  1.00  0.00           O
ATOM   5264  C32 POPEL 260      27.860  12.560  39.808  1.00  0.00           C
ATOM   5267  C23 POPEL 260      32.800  10.090  39.598  1.00  0.00           C
ATOM   5270  C24 POPEL 260      34.030  10.650  40.327  1.00  0.00           C
ATOM   5273  C25 POPEL 260      34.230   9.940  41.678  1.00  0.00           C
ATOM   5276  C26 POPEL 260      35.100  10.750  42.648  1.00  0.00           C
ATOM   5279  C27 POPEL 260      34.880  10.330  44.108  1.00  0.00           C
ATOM   5282  C28 POPEL 260      35.140  11.470  45.098  1.00  0.00           C
ATOM   5285  C29 POPEL 260      36.610  11.800  45.208  1.00  0.00           C
ATOM   5287 0C21 POPEL 260      37.300  11.940  46.358  1.00  0.00           C
ATOM   5289 1C21 POPEL 260      36.740  11.830  47.757  1.00  0.00           C
ATOM   5292 2C21 POPEL 260      36.240  13.180  48.278  1.00  0.00           C
ATOM   5295 3C21 POPEL 260      37.280  14.300  48.128  1.00  0.00           C
ATOM   5298 4C21 POPEL 260      37.000  15.510  49.018  1.00  0.00           C
ATOM   5301 5C21 POPEL 260      37.760  16.750  48.538  1.00  0.00           C
ATOM   5304 6C21 POPEL 260      37.620  17.920  49.508  1.00  0.00           C
ATOM   5307 7C21 POPEL 260      37.800  19.290  48.848  1.00  0.00           C
ATOM   5310 8C21 POPEL 260      37.710  20.430  49.858  1.00  0.00           C
ATOM   5314  C33 POPEL 260      26.670  13.440  40.248  1.00  0.00           C
ATOM   5317  C34 POPEL 260      27.010  14.390  41.408  1.00  0.00           C
ATOM   5320  C35 POPEL 260      27.140  13.650  42.757  1.00  0.00           C
ATOM   5323  C36 POPEL 260      27.400  14.590  43.948  1.00  0.00           C
ATOM   5326  C37 POPEL 260      27.470  13.820  45.278  1.00  0.00           C
ATOM   5329  C38 POPEL 260      28.320  14.510  46.348  1.00  0.00           C
ATOM   5332  C39 POPEL 260      27.530  15.430  47.298  1.00  0.00           C
ATOM   5335 0C31 POPEL 260      26.510  14.650  48.148  1.00  0.00           C
ATOM   5338 1C31 POPEL 260      26.400  15.160  49.598  1.00  0.00           C
ATOM   5341 2C31 POPEL 260      25.400  14.370  50.438  1.00  0.00           C
ATOM   5344 3C31 POPEL 260      25.460  14.730  51.928  1.00  0.00           C
ATOM   5347 4C31 POPEL 260      24.530  13.880  52.808  1.00  0.00           C
ATOM   5350 5C31 POPEL 260      24.700  14.220  54.298  1.00  0.00           C
ATOM   5353 6C31 POPEL 260      23.830  13.380  55.248  1.00  0.00           C
ATOM   5357  NH3 POPEM 261      68.630  93.230  36.958  1.00  0.00           N
ATOM   5361  C12 POPEM 261      67.630  93.640  35.918  1.00  0.00           C
ATOM   5364  C11 POPEM 261      66.310  92.900  36.138  1.00  0.00           C
ATOM   5367  P   POPEM 261      64.350  94.640  36.328  1.00  0.00           P
ATOM   5368  O13 POPEM 261      65.130  95.090  37.498  1.00  0.00           O
ATOM   5369  O14 POPEM 261      63.910  95.700  35.398  1.00  0.00           O
ATOM   5370  O11 POPEM 261      63.120  93.780  36.818  1.00  0.00           O
ATOM   5371  O12 POPEM 261      65.250  93.620  35.528  1.00  0.00           O
ATOM   5372  C1  POPEM 261      62.520  94.090  38.088  1.00  0.00           C
ATOM   5375  C2  POPEM 261      62.660  92.900  39.078  1.00  0.00           C
ATOM   5377  O21 POPEM 261      61.880  93.130  40.278  1.00  0.00           O
ATOM   5378  C21 POPEM 261      62.300  94.110  41.058  1.00  0.00           C
ATOM   5379  O22 POPEM 261      63.270  94.830  40.868  1.00  0.00           O
ATOM   5380  C22 POPEM 261      61.350  94.290  42.248  1.00  0.00           C
ATOM   5383  C3  POPEM 261      64.110  92.400  39.378  1.00  0.00           C
ATOM   5386  O31 POPEM 261      64.070  91.140  40.078  1.00  0.00           O
ATOM   5387  C31 POPEM 261      64.430  91.130  41.358  1.00  0.00           C
ATOM   5388  O32 POPEM 261      64.890  92.060  41.978  1.00  0.00           O
ATOM   5389  C32 POPEM 261      64.220  89.720  41.908  1.00  0.00           C
ATOM   5392  C23 POPEM 261      61.940  93.770  43.588  1.00  0.00           C
ATOM   5395  C24 POPEM 261      61.080  94.230  44.778  1.00  0.00           C
ATOM   5398  C25 POPEM 261      61.570  93.760  46.148  1.00  0.00           C
ATOM   5401  C26 POPEM 261      61.270  92.290  46.488  1.00  0.00           C
ATOM   5404  C27 POPEM 261      60.880  92.130  47.967  1.00  0.00           C
ATOM   5407  C28 POPEM 261      60.870  90.680  48.488  1.00  0.00           C
ATOM   5410  C29 POPEM 261      59.890  89.740  47.847  1.00  0.00           C
ATOM   5412 0C21 POPEM 261      59.660  88.480  48.288  1.00  0.00           C
ATOM   5414 1C21 POPEM 261      60.400  87.800  49.418  1.00  0.00           C
ATOM   5417 2C21 POPEM 261      60.810  86.350  49.088  1.00  0.00           C
ATOM   5420 3C21 POPEM 261      59.700  85.310  49.338  1.00  0.00           C
ATOM   5423 4C21 POPEM 261      60.190  83.900  48.968  1.00  0.00           C
ATOM   5426 5C21 POPEM 261      59.280  82.740  49.398  1.00  0.00           C
ATOM   5429 6C21 POPEM 261      59.670  81.440  48.678  1.00  0.00           C
ATOM   5432 7C21 POPEM 261      59.540  80.180  49.538  1.00  0.00           C
ATOM   5435 8C21 POPEM 261      60.050  78.920  48.828  1.00  0.00           C
ATOM   5439  C33 POPEM 261      63.920  89.700  43.418  1.00  0.00           C
ATOM   5442  C34 POPEM 261      63.610  88.280  43.898  1.00  0.00           C
ATOM   5445  C35 POPEM 261      63.130  88.180  45.347  1.00  0.00           C
ATOM   5448  C36 POPEM 261      64.110  88.820  46.338  1.00  0.00           C
ATOM   5451  C37 POPEM 261      63.970  88.300  47.768  1.00  0.00           C
ATOM   5454  C38 POPEM 261      65.080  88.840  48.678  1.00  0.00           C
ATOM   5457  C39 POPEM 261      65.580  87.830  49.728  1.00  0.00           C
ATOM   5460 0C31 POPEM 261      65.960  88.480  51.058  1.00  0.00           C
ATOM   5463 1C31 POPEM 261      66.800  87.550  51.948  1.00  0.00           C
ATOM   5466 2C31 POPEM 261      66.710  87.890  53.438  1.00  0.00           C
ATOM   5469 3C31 POPEM 261      65.380  87.430  54.058  1.00  0.00           C
ATOM   5472 4C31 POPEM 261      65.360  87.490  55.588  1.00  0.00           C
ATOM   5475 5C31 POPEM 261      64.180  86.700  56.178  1.00  0.00           C
ATOM   5478 6C31 POPEM 261      64.100  86.710  57.698  1.00  0.00           C
ATOM   5482  NH3 POPEN 262     132.980  25.710  72.068  1.00  0.00           N
ATOM   5486  C12 POPEN 262     132.680  24.250  72.068  1.00  0.00           C
ATOM   5489  C11 POPEN 262     131.420  23.960  72.878  1.00  0.00           C
ATOM   5492  P   POPEN 262     129.660  22.060  72.848  1.00  0.00           P
ATOM   5493  O13 POPEN 262     129.640  20.800  73.618  1.00  0.00           O
ATOM   5494  O14 POPEN 262     128.820  23.150  73.378  1.00  0.00           O
ATOM   5495  O11 POPEN 262     129.290  21.810  71.319  1.00  0.00           O
ATOM   5496  O12 POPEN 262     131.170  22.550  72.827  1.00  0.00           O
ATOM   5497  C1  POPEN 262     130.110  22.480  70.327  1.00  0.00           C
ATOM   5500  C2  POPEN 262     129.610  22.310  68.868  1.00  0.00           C
ATOM   5502  O21 POPEN 262     128.830  23.450  68.478  1.00  0.00           O
ATOM   5503  C21 POPEN 262     128.360  23.440  67.228  1.00  0.00           C
ATOM   5504  O22 POPEN 262     127.170  23.510  66.958  1.00  0.00           O
ATOM   5505  C22 POPEN 262     129.490  23.440  66.178  1.00  0.00           C
ATOM   5508  C3  POPEN 262     128.840  20.980  68.648  1.00  0.00           C
ATOM   5511  O31 POPEN 262     128.810  20.650  67.248  1.00  0.00           O
ATOM   5512  C31 POPEN 262     128.350  19.460  66.838  1.00  0.00           C
ATOM   5513  O32 POPEN 262     128.540  19.000  65.728  1.00  0.00           O
ATOM   5514  C32 POPEN 262     127.520  18.760  67.918  1.00  0.00           C
ATOM   5517  C23 POPEN 262     128.940  23.580  64.738  1.00  0.00           C
ATOM   5520  C24 POPEN 262     129.970  23.320  63.628  1.00  0.00           C
ATOM   5523  C25 POPEN 262     131.290  24.100  63.748  1.00  0.00           C
ATOM   5526  C26 POPEN 262     132.060  24.160  62.408  1.00  0.00           C
ATOM   5529  C27 POPEN 262     133.400  24.900  62.528  1.00  0.00           C
ATOM   5532  C28 POPEN 262     134.140  25.110  61.188  1.00  0.00           C
ATOM   5535  C29 POPEN 262     133.400  26.020  60.228  1.00  0.00           C
ATOM   5537 0C21 POPEN 262     133.260  25.810  58.908  1.00  0.00           C
ATOM   5539 1C21 POPEN 262     133.860  24.630  58.178  1.00  0.00           C
ATOM   5542 2C21 POPEN 262     133.550  24.560  56.678  1.00  0.00           C
ATOM   5545 3C21 POPEN 262     134.370  25.530  55.808  1.00  0.00           C
ATOM   5548 4C21 POPEN 262     134.620  24.930  54.418  1.00  0.00           C
ATOM   5551 5C21 POPEN 262     135.420  25.840  53.488  1.00  0.00           C
ATOM   5554 6C21 POPEN 262     136.070  25.080  52.328  1.00  0.00           C
ATOM   5557 7C21 POPEN 262     137.040  25.950  51.528  1.00  0.00           C
ATOM   5560 8C21 POPEN 262     137.800  25.160  50.448  1.00  0.00           C
ATOM   5564  C33 POPEN 262     127.010  17.380  67.448  1.00  0.00           C
ATOM   5567  C34 POPEN 262     126.080  16.750  68.488  1.00  0.00           C
ATOM   5570  C35 POPEN 262     124.620  17.220  68.467  1.00  0.00           C
ATOM   5573  C36 POPEN 262     123.890  17.120  67.118  1.00  0.00           C
ATOM   5576  C37 POPEN 262     122.400  17.470  67.208  1.00  0.00           C
ATOM   5579  C38 POPEN 262     121.650  17.270  65.878  1.00  0.00           C
ATOM   5582  C39 POPEN 262     120.460  16.320  66.008  1.00  0.00           C
ATOM   5585 0C31 POPEN 262     120.060  15.600  64.708  1.00  0.00           C
ATOM   5588 1C31 POPEN 262     119.110  14.440  65.028  1.00  0.00           C
ATOM   5591 2C31 POPEN 262     118.820  13.480  63.868  1.00  0.00           C
ATOM   5594 3C31 POPEN 262     118.230  12.160  64.418  1.00  0.00           C
ATOM   5597 4C31 POPEN 262     118.000  11.080  63.358  1.00  0.00           C
ATOM   5600 5C31 POPEN 262     117.800   9.700  63.998  1.00  0.00           C
ATOM   5603 6C31 POPEN 262     117.350   8.620  63.008  1.00  0.00           C
ATOM   5607  NH3 POPEO 263      10.320  47.100  73.287  1.00  0.00           N
ATOM   5611  C12 POPEO 263      10.060  48.120  74.358  1.00  0.00           C
ATOM   5614  C11 POPEO 263       8.570  48.160  74.748  1.00  0.00           C
ATOM   5617  P   POPEO 263       7.460  49.370  72.708  1.00  0.00           P
ATOM   5618  O13 POPEO 263       6.020  49.710  72.678  1.00  0.00           O
ATOM   5619  O14 POPEO 263       8.430  50.420  73.108  1.00  0.00           O
ATOM   5620  O11 POPEO 263       7.920  48.720  71.328  1.00  0.00           O
ATOM   5621  O12 POPEO 263       7.670  48.110  73.628  1.00  0.00           O
ATOM   5622  C1  POPEO 263       8.170  49.640  70.248  1.00  0.00           C
ATOM   5625  C2  POPEO 263       8.470  48.900  68.918  1.00  0.00           C
ATOM   5627  O21 POPEO 263       9.160  49.790  68.007  1.00  0.00           O
ATOM   5628  C21 POPEO 263       8.400  50.750  67.488  1.00  0.00           C
ATOM   5629  O22 POPEO 263       7.240  50.990  67.768  1.00  0.00           O
ATOM   5630  C22 POPEO 263       9.150  51.520  66.408  1.00  0.00           C
ATOM   5633  C3  POPEO 263       7.210  48.210  68.278  1.00  0.00           C
ATOM   5636  O31 POPEO 263       7.410  48.040  66.858  1.00  0.00           O
ATOM   5637  C31 POPEO 263       6.290  47.920  66.148  1.00  0.00           C
ATOM   5638  O32 POPEO 263       5.170  47.840  66.608  1.00  0.00           O
ATOM   5639  C32 POPEO 263       6.640  47.870  64.658  1.00  0.00           C
ATOM   5642  C23 POPEO 263       8.160  52.450  65.668  1.00  0.00           C
ATOM   5645  C24 POPEO 263       8.800  53.380  64.638  1.00  0.00           C
ATOM   5648  C25 POPEO 263       7.990  54.680  64.467  1.00  0.00           C
ATOM   5651  C26 POPEO 263       6.760  54.570  63.548  1.00  0.00           C
ATOM   5654  C27 POPEO 263       5.720  55.710  63.698  1.00  0.00           C
ATOM   5657  C28 POPEO 263       6.270  57.150  63.578  1.00  0.00           C
ATOM   5660  C29 POPEO 263       6.850  57.690  64.868  1.00  0.00           C
ATOM   5662 0C21 POPEO 263       6.760  58.940  65.338  1.00  0.00           C
ATOM   5664 1C21 POPEO 263       6.060  60.100  64.688  1.00  0.00           C
ATOM   5667 2C21 POPEO 263       6.770  60.680  63.458  1.00  0.00           C
ATOM   5670 3C21 POPEO 263       8.250  61.000  63.678  1.00  0.00           C
ATOM   5673 4C21 POPEO 263       8.840  61.850  62.548  1.00  0.00           C
ATOM   5676 5C21 POPEO 263      10.370  61.840  62.548  1.00  0.00           C
ATOM   5679 6C21 POPEO 263      10.980  62.710  61.438  1.00  0.00           C
ATOM   5682 7C21 POPEO 263      11.210  61.940  60.138  1.00  0.00           C
ATOM   5685 8C21 POPEO 263      11.830  62.800  59.038  1.00  0.00           C
ATOM   5689  C33 POPEO 263       6.040  49.040  63.838  1.00  0.00           C
ATOM   5692  C34 POPEO 263       6.850  49.260  62.548  1.00  0.00           C
ATOM   5695  C35 POPEO 263       6.300  50.380  61.638  1.00  0.00           C
ATOM   5698  C36 POPEO 263       5.380  49.830  60.538  1.00  0.00           C
ATOM   5701  C37 POPEO 263       6.090  49.630  59.188  1.00  0.00           C
ATOM   5704  C38 POPEO 263       5.210  48.870  58.188  1.00  0.00           C
ATOM   5707  C39 POPEO 263       5.790  48.900  56.758  1.00  0.00           C
ATOM   5710 0C31 POPEO 263       4.810  48.350  55.708  1.00  0.00           C
ATOM   5713 1C31 POPEO 263       5.260  48.700  54.278  1.00  0.00           C
ATOM   5716 2C31 POPEO 263       4.330  48.170  53.168  1.00  0.00           C
ATOM   5719 3C31 POPEO 263       2.850  48.380  53.478  1.00  0.00           C
ATOM   5722 4C31 POPEO 263       1.920  48.130  52.278  1.00  0.00           C
ATOM   5725 5C31 POPEO 263       0.460  48.070  52.748  1.00  0.00           C
ATOM   5728 6C31 POPEO 263      -0.560  47.930  51.628  1.00  0.00           C
ATOM   5732  NH3 POPEP 264      75.410  60.330  35.158  1.00  0.00           N
ATOM   5736  C12 POPEP 264      74.270  60.780  36.028  1.00  0.00           C
ATOM   5739  C11 POPEP 264      73.350  59.600  36.338  1.00  0.00           C
ATOM   5742  P   POPEP 264      71.960  57.760  35.128  1.00  0.00           P
ATOM   5743  O13 POPEP 264      70.780  57.740  34.218  1.00  0.00           O
ATOM   5744  O14 POPEP 264      73.010  56.740  34.918  1.00  0.00           O
ATOM   5745  O11 POPEP 264      71.400  57.660  36.618  1.00  0.00           O
ATOM   5746  O12 POPEP 264      72.630  59.200  35.158  1.00  0.00           O
ATOM   5747  C1  POPEP 264      72.090  56.930  37.648  1.00  0.00           C
ATOM   5750  C2  POPEP 264      71.650  55.440  37.688  1.00  0.00           C
ATOM   5752  O21 POPEP 264      70.560  55.230  38.608  1.00  0.00           O
ATOM   5753  C21 POPEP 264      69.380  55.080  38.048  1.00  0.00           C
ATOM   5754  O22 POPEP 264      69.120  55.260  36.878  1.00  0.00           O
ATOM   5755  C22 POPEP 264      68.350  54.510  39.028  1.00  0.00           C
ATOM   5758  C3  POPEP 264      72.830  54.470  38.028  1.00  0.00           C
ATOM   5761  O31 POPEP 264      73.190  54.480  39.428  1.00  0.00           O
ATOM   5762  C31 POPEP 264      74.120  53.560  39.678  1.00  0.00           C
ATOM   5763  O32 POPEP 264      74.740  52.960  38.828  1.00  0.00           O
ATOM   5764  C32 POPEP 264      74.260  53.370  41.188  1.00  0.00           C
ATOM   5767  C23 POPEP 264      68.900  53.480  40.038  1.00  0.00           C
ATOM   5770  C24 POPEP 264      69.240  54.090  41.408  1.00  0.00           C
ATOM   5773  C25 POPEP 264      68.450  53.380  42.508  1.00  0.00           C
ATOM   5776  C26 POPEP 264      68.810  53.760  43.948  1.00  0.00           C
ATOM   5779  C27 POPEP 264      68.000  52.860  44.888  1.00  0.00           C
ATOM   5782  C28 POPEP 264      67.820  53.390  46.308  1.00  0.00           C
ATOM   5785  C29 POPEP 264      66.890  52.480  47.068  1.00  0.00           C
ATOM   5787 0C21 POPEP 264      66.270  52.780  48.218  1.00  0.00           C
ATOM   5789 1C21 POPEP 264      66.480  54.050  48.988  1.00  0.00           C
ATOM   5792 2C21 POPEP 264      66.600  53.780  50.488  1.00  0.00           C
ATOM   5795 3C21 POPEP 264      67.830  52.940  50.848  1.00  0.00           C
ATOM   5798 4C21 POPEP 264      68.390  53.290  52.238  1.00  0.00           C
ATOM   5801 5C21 POPEP 264      69.230  54.580  52.188  1.00  0.00           C
ATOM   5804 6C21 POPEP 264      69.850  54.970  53.538  1.00  0.00           C
ATOM   5807 7C21 POPEP 264      71.030  55.930  53.368  1.00  0.00           C
ATOM   5810 8C21 POPEP 264      71.820  56.170  54.658  1.00  0.00           C
ATOM   5814  C33 POPEP 264      75.270  52.250  41.538  1.00  0.00           C
ATOM   5817  C34 POPEP 264      75.110  51.710  42.958  1.00  0.00           C
ATOM   5820  C35 POPEP 264      76.130  50.600  43.228  1.00  0.00           C
ATOM   5823  C36 POPEP 264      77.520  51.140  43.568  1.00  0.00           C
ATOM   5826  C37 POPEP 264      78.610  50.070  43.468  1.00  0.00           C
ATOM   5829  C38 POPEP 264      79.920  50.480  44.168  1.00  0.00           C
ATOM   5832  C39 POPEP 264      79.830  50.490  45.698  1.00  0.00           C
ATOM   5835 0C31 POPEP 264      79.650  49.110  46.338  1.00  0.00           C
ATOM   5838 1C31 POPEP 264      79.710  49.230  47.868  1.00  0.00           C
ATOM   5841 2C31 POPEP 264      79.650  47.890  48.608  1.00  0.00           C
ATOM   5844 3C31 POPEP 264      79.680  48.080  50.138  1.00  0.00           C
ATOM   5847 4C31 POPEP 264      81.000  48.690  50.598  1.00  0.00           C
ATOM   5850 5C31 POPEP 264      81.270  48.490  52.088  1.00  0.00           C
ATOM   5853 6C31 POPEP 264      82.590  49.120  52.528  1.00  0.00           C
ATOM   5857  NH3 POPEQ 265      57.100   5.740  74.488  1.00  0.00           N
ATOM   5861  C12 POPEQ 265      57.700   6.270  73.238  1.00  0.00           C
ATOM   5864  C11 POPEQ 265      58.910   7.150  73.578  1.00  0.00           C
ATOM   5867  P   POPEQ 265      59.460   9.410  74.808  1.00  0.00           P
ATOM   5868  O13 POPEQ 265      58.630  10.410  75.498  1.00  0.00           O
ATOM   5869  O14 POPEQ 265      60.430   8.650  75.628  1.00  0.00           O
ATOM   5870  O11 POPEQ 265      60.210  10.080  73.558  1.00  0.00           O
ATOM   5871  O12 POPEQ 265      58.460   8.350  74.198  1.00  0.00           O
ATOM   5872  C1  POPEQ 265      60.930   9.330  72.578  1.00  0.00           C
ATOM   5875  C2  POPEQ 265      62.120  10.100  71.958  1.00  0.00           C
ATOM   5877  O21 POPEQ 265      62.990   9.070  71.438  1.00  0.00           O
ATOM   5878  C21 POPEQ 265      63.680   9.360  70.348  1.00  0.00           C
ATOM   5879  O22 POPEQ 265      63.810  10.470  69.868  1.00  0.00           O
ATOM   5880  C22 POPEQ 265      64.230   8.050  69.758  1.00  0.00           C
ATOM   5883  C3  POPEQ 265      62.820  10.990  73.018  1.00  0.00           C
ATOM   5886  O31 POPEQ 265      64.040  11.620  72.578  1.00  0.00           O
ATOM   5887  C31 POPEQ 265      64.140  12.770  71.858  1.00  0.00           C
ATOM   5888  O32 POPEQ 265      65.230  13.190  71.518  1.00  0.00           O
ATOM   5889  C32 POPEQ 265      62.820  13.480  71.538  1.00  0.00           C
ATOM   5892  C23 POPEQ 265      64.380   8.050  68.217  1.00  0.00           C
ATOM   5895  C24 POPEQ 265      64.430   6.630  67.608  1.00  0.00           C
ATOM   5898  C25 POPEQ 265      65.640   5.780  68.028  1.00  0.00           C
ATOM   5901  C26 POPEQ 265      66.970   6.160  67.357  1.00  0.00           C
ATOM   5904  C27 POPEQ 265      68.100   5.180  67.738  1.00  0.00           C
ATOM   5907  C28 POPEQ 265      69.020   4.830  66.558  1.00  0.00           C
ATOM   5910  C29 POPEQ 265      69.980   3.710  66.918  1.00  0.00           C
ATOM   5912 0C21 POPEQ 265      70.160   2.550  66.247  1.00  0.00           C
ATOM   5914 1C21 POPEQ 265      69.500   2.140  64.958  1.00  0.00           C
ATOM   5917 2C21 POPEQ 265      70.460   1.460  63.968  1.00  0.00           C
ATOM   5920 3C21 POPEQ 265      71.650   2.330  63.528  1.00  0.00           C
ATOM   5923 4C21 POPEQ 265      72.360   1.760  62.288  1.00  0.00           C
ATOM   5926 5C21 POPEQ 265      73.580   2.560  61.818  1.00  0.00           C
ATOM   5929 6C21 POPEQ 265      74.800   2.430  62.738  1.00  0.00           C
ATOM   5932 7C21 POPEQ 265      76.080   3.030  62.118  1.00  0.00           C
ATOM   5935 8C21 POPEQ 265      77.290   2.990  63.048  1.00  0.00           C
ATOM   5939  C33 POPEQ 265      62.780  14.000  70.088  1.00  0.00           C
ATOM   5942  C34 POPEQ 265      62.040  13.030  69.168  1.00  0.00           C
ATOM   5945  C35 POPEQ 265      61.520  13.690  67.897  1.00  0.00           C
ATOM   5948  C36 POPEQ 265      60.560  12.760  67.158  1.00  0.00           C
ATOM   5951  C37 POPEQ 265      59.570  13.560  66.328  1.00  0.00           C
ATOM   5954  C38 POPEQ 265      58.750  12.740  65.338  1.00  0.00           C
ATOM   5957  C39 POPEQ 265      58.120  13.700  64.327  1.00  0.00           C
ATOM   5960 0C31 POPEQ 265      57.420  13.000  63.168  1.00  0.00           C
ATOM   5963 1C31 POPEQ 265      56.860  14.040  62.198  1.00  0.00           C
ATOM   5966 2C31 POPEQ 265      56.570  13.470  60.798  1.00  0.00           C
ATOM   5969 3C31 POPEQ 265      56.220  14.580  59.798  1.00  0.00           C
ATOM   5972 4C31 POPEQ 265      55.040  15.450  60.257  1.00  0.00           C
ATOM   5975 5C31 POPEQ 265      54.640  16.470  59.188  1.00  0.00           C
ATOM   5978 6C31 POPEQ 265      53.690  17.550  59.698  1.00  0.00           C
ATOM   5982  NH3 POPER 266      14.310  70.250  75.238  1.00  0.00           N
ATOM   5986  C12 POPER 266      15.490  69.550  74.628  1.00  0.00           C
ATOM   5989  C11 POPER 266      15.780  70.080  73.228  1.00  0.00           C
ATOM   5992  P   POPER 266      16.820  72.510  73.698  1.00  0.00           P
ATOM   5993  O13 POPER 266      16.160  73.800  73.968  1.00  0.00           O
ATOM   5994  O14 POPER 266      17.610  71.870  74.778  1.00  0.00           O
ATOM   5995  O11 POPER 266      17.760  72.770  72.458  1.00  0.00           O
ATOM   5996  O12 POPER 266      15.720  71.510  73.158  1.00  0.00           O
ATOM   5997  C1  POPER 266      17.810  71.890  71.348  1.00  0.00           C
ATOM   6000  C2  POPER 266      19.170  72.080  70.658  1.00  0.00           C
ATOM   6002  O21 POPER 266      19.100  71.730  69.268  1.00  0.00           O
ATOM   6003  C21 POPER 266      18.630  70.540  68.948  1.00  0.00           C
ATOM   6004  O22 POPER 266      18.350  69.620  69.688  1.00  0.00           O
ATOM   6005  C22 POPER 266      18.420  70.480  67.428  1.00  0.00           C
ATOM   6008  C3  POPER 266      20.290  71.350  71.458  1.00  0.00           C
ATOM   6011  O31 POPER 266      21.450  71.190  70.647  1.00  0.00           O
ATOM   6012  C31 POPER 266      22.520  70.720  71.249  1.00  0.00           C
ATOM   6013  O32 POPER 266      22.690  70.560  72.438  1.00  0.00           O
ATOM   6014  C32 POPER 266      23.480  70.270  70.138  1.00  0.00           C
ATOM   6017  C23 POPER 266      19.600  71.000  66.577  1.00  0.00           C
ATOM   6020  C24 POPER 266      19.440  70.540  65.118  1.00  0.00           C
ATOM   6023  C25 POPER 266      20.370  71.230  64.098  1.00  0.00           C
ATOM   6026  C26 POPER 266      20.290  70.570  62.708  1.00  0.00           C
ATOM   6029  C27 POPER 266      19.680  71.480  61.628  1.00  0.00           C
ATOM   6032  C28 POPER 266      19.630  70.850  60.218  1.00  0.00           C
ATOM   6035  C29 POPER 266      18.720  69.640  60.208  1.00  0.00           C
ATOM   6037 0C21 POPER 266      18.980  68.460  59.628  1.00  0.00           C
ATOM   6039 1C21 POPER 266      20.180  68.120  58.788  1.00  0.00           C
ATOM   6042 2C21 POPER 266      19.930  66.870  57.908  1.00  0.00           C
ATOM   6045 3C21 POPER 266      18.710  66.980  56.968  1.00  0.00           C
ATOM   6048 4C21 POPER 266      18.570  65.770  56.038  1.00  0.00           C
ATOM   6051 5C21 POPER 266      17.220  65.680  55.318  1.00  0.00           C
ATOM   6054 6C21 POPER 266      16.050  65.380  56.268  1.00  0.00           C
ATOM   6057 7C21 POPER 266      14.760  64.970  55.537  1.00  0.00           C
ATOM   6060 8C21 POPER 266      13.660  64.490  56.488  1.00  0.00           C
ATOM   6064  C33 POPER 266      24.890  70.900  70.148  1.00  0.00           C
ATOM   6067  C34 POPER 266      25.620  70.540  68.858  1.00  0.00           C
ATOM   6070  C35 POPER 266      26.860  71.390  68.518  1.00  0.00           C
ATOM   6073  C36 POPER 266      27.240  71.200  67.048  1.00  0.00           C
ATOM   6076  C37 POPER 266      28.500  71.970  66.638  1.00  0.00           C
ATOM   6079  C38 POPER 266      28.720  72.010  65.118  1.00  0.00           C
ATOM   6082  C39 POPER 266      29.990  72.790  64.778  1.00  0.00           C
ATOM   6085 0C31 POPER 266      30.390  72.800  63.298  1.00  0.00           C
ATOM   6088 1C31 POPER 266      31.590  73.730  63.098  1.00  0.00           C
ATOM   6091 2C31 POPER 266      32.540  73.370  61.958  1.00  0.00           C
ATOM   6094 3C31 POPER 266      32.000  73.730  60.578  1.00  0.00           C
ATOM   6097 4C31 POPER 266      33.020  73.340  59.508  1.00  0.00           C
ATOM   6100 5C31 POPER 266      32.530  73.580  58.088  1.00  0.00           C
ATOM   6103 6C31 POPER 266      33.390  72.910  57.008  1.00  0.00           C
ATOM   6107  NH3 POPES 267     115.510  94.030  33.258  1.00  0.00           N
ATOM   6111  C12 POPES 267     114.400  93.960  34.288  1.00  0.00           C
ATOM   6114  C11 POPES 267     113.110  93.440  33.648  1.00  0.00           C
ATOM   6117  P   POPES 267     111.580  91.440  34.268  1.00  0.00           P
ATOM   6118  O13 POPES 267     110.870  90.890  35.428  1.00  0.00           O
ATOM   6119  O14 POPES 267     110.750  91.680  33.078  1.00  0.00           O
ATOM   6120  O11 POPES 267     112.790  90.520  33.818  1.00  0.00           O
ATOM   6121  O12 POPES 267     112.320  92.800  34.658  1.00  0.00           O
ATOM   6122  C1  POPES 267     112.860  89.160  34.268  1.00  0.00           C
ATOM   6125  C2  POPES 267     113.350  89.070  35.738  1.00  0.00           C
ATOM   6127  O21 POPES 267     114.470  88.180  35.758  1.00  0.00           O
ATOM   6128  C21 POPES 267     115.160  88.250  36.898  1.00  0.00           C
ATOM   6129  O22 POPES 267     115.120  89.150  37.708  1.00  0.00           O
ATOM   6130  C22 POPES 267     115.930  86.950  37.058  1.00  0.00           C
ATOM   6133  C3  POPES 267     112.240  88.610  36.738  1.00  0.00           C
ATOM   6136  O31 POPES 267     112.260  89.460  37.898  1.00  0.00           O
ATOM   6137  C31 POPES 267     111.090  89.920  38.328  1.00  0.00           C
ATOM   6138  O32 POPES 267     109.990  89.480  38.028  1.00  0.00           O
ATOM   6139  C32 POPES 267     111.350  91.150  39.218  1.00  0.00           C
ATOM   6142  C23 POPES 267     116.830  86.910  38.308  1.00  0.00           C
ATOM   6145  C24 POPES 267     117.110  85.460  38.758  1.00  0.00           C
ATOM   6148  C25 POPES 267     118.080  85.360  39.938  1.00  0.00           C
ATOM   6151  C26 POPES 267     117.570  86.020  41.228  1.00  0.00           C
ATOM   6154  C27 POPES 267     118.460  85.700  42.438  1.00  0.00           C
ATOM   6157  C28 POPES 267     118.080  84.350  43.098  1.00  0.00           C
ATOM   6160  C29 POPES 267     119.050  83.870  44.147  1.00  0.00           C
ATOM   6162 0C21 POPES 267     118.900  83.960  45.478  1.00  0.00           C
ATOM   6164 1C21 POPES 267     117.760  84.600  46.228  1.00  0.00           C
ATOM   6167 2C21 POPES 267     118.190  85.870  47.008  1.00  0.00           C
ATOM   6170 3C21 POPES 267     119.070  85.570  48.218  1.00  0.00           C
ATOM   6173 4C21 POPES 267     119.520  86.830  48.968  1.00  0.00           C
ATOM   6176 5C21 POPES 267     120.260  86.480  50.268  1.00  0.00           C
ATOM   6179 6C21 POPES 267     120.860  87.700  50.978  1.00  0.00           C
ATOM   6182 7C21 POPES 267     121.510  87.290  52.308  1.00  0.00           C
ATOM   6185 8C21 POPES 267     122.230  88.430  53.037  1.00  0.00           C
ATOM   6189  C33 POPES 267     110.880  90.920  40.668  1.00  0.00           C
ATOM   6192  C34 POPES 267     111.320  92.050  41.618  1.00  0.00           C
ATOM   6195  C35 POPES 267     110.790  91.790  43.028  1.00  0.00           C
ATOM   6198  C36 POPES 267     111.490  92.530  44.178  1.00  0.00           C
ATOM   6201  C37 POPES 267     111.240  91.830  45.528  1.00  0.00           C
ATOM   6204  C38 POPES 267     111.940  92.490  46.728  1.00  0.00           C
ATOM   6207  C39 POPES 267     113.120  91.680  47.298  1.00  0.00           C
ATOM   6210 0C31 POPES 267     112.740  90.900  48.568  1.00  0.00           C
ATOM   6213 1C31 POPES 267     112.750  91.770  49.838  1.00  0.00           C
ATOM   6216 2C31 POPES 267     111.600  91.460  50.818  1.00  0.00           C
ATOM   6219 3C31 POPES 267     111.560  90.020  51.368  1.00  0.00           C
ATOM   6222 4C31 POPES 267     112.270  89.850  52.718  1.00  0.00           C
ATOM   6225 5C31 POPES 267     111.980  88.470  53.348  1.00  0.00           C
ATOM   6228 6C31 POPES 267     112.660  88.250  54.698  1.00  0.00           C
ATOM   6232  NH3 POPET 268      82.210 115.260  76.827  1.00  0.00           N
ATOM   6236  C12 POPET 268      80.930 115.960  77.219  1.00  0.00           C
ATOM   6239  C11 POPET 268      79.750 114.980  77.188  1.00  0.00           C
ATOM   6242  P   POPET 268      79.440 113.040  75.397  1.00  0.00           P
ATOM   6243  O13 POPET 268      80.770 112.680  74.878  1.00  0.00           O
ATOM   6244  O14 POPET 268      78.840 112.130  76.398  1.00  0.00           O
ATOM   6245  O11 POPET 268      78.440 113.060  74.178  1.00  0.00           O
ATOM   6246  O12 POPET 268      79.440 114.560  75.848  1.00  0.00           O
ATOM   6247  C1  POPET 268      78.860 113.560  72.918  1.00  0.00           C
ATOM   6250  C2  POPET 268      77.800 113.220  71.858  1.00  0.00           C
ATOM   6252  O21 POPET 268      78.270 112.090  71.098  1.00  0.00           O
ATOM   6253  C21 POPET 268      77.560 110.980  71.148  1.00  0.00           C
ATOM   6254  O22 POPET 268      76.570 110.800  71.838  1.00  0.00           O
ATOM   6255  C22 POPET 268      78.180 109.950  70.208  1.00  0.00           C
ATOM   6258  C3  POPET 268      77.580 114.420  70.918  1.00  0.00           C
ATOM   6261  O31 POPET 268      76.230 114.440  70.388  1.00  0.00           O
ATOM   6262  C31 POPET 268      76.200 114.170  69.077  1.00  0.00           C
ATOM   6263  O32 POPET 268      77.080 113.600  68.458  1.00  0.00           O
ATOM   6264  C32 POPET 268      74.910 114.690  68.478  1.00  0.00           C
ATOM   6267  C23 POPET 268      78.210 110.400  68.729  1.00  0.00           C
ATOM   6270  C24 POPET 268      79.080 109.480  67.868  1.00  0.00           C
ATOM   6273  C25 POPET 268      79.070 109.880  66.388  1.00  0.00           C
ATOM   6276  C26 POPET 268      78.190 109.000  65.488  1.00  0.00           C
ATOM   6279  C27 POPET 268      77.900 109.670  64.138  1.00  0.00           C
ATOM   6282  C28 POPET 268      77.110 108.790  63.148  1.00  0.00           C
ATOM   6285  C29 POPET 268      77.960 107.770  62.428  1.00  0.00           C
ATOM   6287 0C21 POPET 268      77.500 106.700  61.748  1.00  0.00           C
ATOM   6289 1C21 POPET 268      76.060 106.270  61.598  1.00  0.00           C
ATOM   6292 2C21 POPET 268      75.870 104.740  61.708  1.00  0.00           C
ATOM   6295 3C21 POPET 268      76.470 103.950  60.538  1.00  0.00           C
ATOM   6298 4C21 POPET 268      76.280 102.440  60.678  1.00  0.00           C
ATOM   6301 5C21 POPET 268      77.220 101.630  59.778  1.00  0.00           C
ATOM   6304 6C21 POPET 268      78.380 101.020  60.568  1.00  0.00           C
ATOM   6307 7C21 POPET 268      79.400 100.280  59.708  1.00  0.00           C
ATOM   6310 8C21 POPET 268      80.600  99.830  60.538  1.00  0.00           C
ATOM   6314  C33 POPET 268      74.860 114.360  66.978  1.00  0.00           C
ATOM   6317  C34 POPET 268      73.460 114.500  66.368  1.00  0.00           C
ATOM   6320  C35 POPET 268      73.350 113.750  65.038  1.00  0.00           C
ATOM   6323  C36 POPET 268      73.290 112.220  65.158  1.00  0.00           C
ATOM   6326  C37 POPET 268      73.340 111.540  63.788  1.00  0.00           C
ATOM   6329  C38 POPET 268      73.290 110.010  63.838  1.00  0.00           C
ATOM   6332  C39 POPET 268      73.540 109.380  62.458  1.00  0.00           C
ATOM   6335 0C31 POPET 268      72.450 109.700  61.428  1.00  0.00           C
ATOM   6338 1C31 POPET 268      72.620 108.850  60.148  1.00  0.00           C
ATOM   6341 2C31 POPET 268      71.460 109.020  59.158  1.00  0.00           C
ATOM   6344 3C31 POPET 268      71.760 109.960  57.978  1.00  0.00           C
ATOM   6347 4C31 POPET 268      70.590 109.980  56.988  1.00  0.00           C
ATOM   6350 5C31 POPET 268      70.910 110.700  55.668  1.00  0.00           C
ATOM   6353 6C31 POPET 268      69.770 110.590  54.648  1.00  0.00           C
ATOM   6357  NH3 POPEU 269      22.860 108.700  36.988  1.00  0.00           N
ATOM   6361  C12 POPEU 269      23.350 107.710  35.948  1.00  0.00           C
ATOM   6364  C11 POPEU 269      22.220 106.780  35.488  1.00  0.00           C
ATOM   6367  P   POPEU 269      23.240 104.470  34.748  1.00  0.00           P
ATOM   6368  O13 POPEU 269      22.950 103.620  33.578  1.00  0.00           O
ATOM   6369  O14 POPEU 269      24.680 104.630  35.038  1.00  0.00           O
ATOM   6370  O11 POPEU 269      22.430 103.980  35.998  1.00  0.00           O
ATOM   6371  O12 POPEU 269      22.680 105.900  34.468  1.00  0.00           O
ATOM   6372  C1  POPEU 269      22.950 103.930  37.318  1.00  0.00           C
ATOM   6375  C2  POPEU 269      22.600 102.560  37.938  1.00  0.00           C
ATOM   6377  O21 POPEU 269      23.050 102.610  39.308  1.00  0.00           O
ATOM   6378  C21 POPEU 269      22.130 102.780  40.257  1.00  0.00           C
ATOM   6379  O22 POPEU 269      22.230 103.620  41.138  1.00  0.00           O
ATOM   6380  C22 POPEU 269      20.970 101.780  40.148  1.00  0.00           C
ATOM   6383  C3  POPEU 269      23.250 101.400  37.148  1.00  0.00           C
ATOM   6386  O31 POPEU 269      23.140 100.170  37.878  1.00  0.00           O
ATOM   6387  C31 POPEU 269      24.240  99.760  38.478  1.00  0.00           C
ATOM   6388  O32 POPEU 269      25.350 100.240  38.338  1.00  0.00           O
ATOM   6389  C32 POPEU 269      23.890  98.630  39.428  1.00  0.00           C
ATOM   6392  C23 POPEU 269      20.290 101.440  41.507  1.00  0.00           C
ATOM   6395  C24 POPEU 269      19.160 100.400  41.308  1.00  0.00           C
ATOM   6398  C25 POPEU 269      18.350 100.010  42.558  1.00  0.00           C
ATOM   6401  C26 POPEU 269      18.160 101.110  43.618  1.00  0.00           C
ATOM   6404  C27 POPEU 269      17.090 100.750  44.668  1.00  0.00           C
ATOM   6407  C28 POPEU 269      16.970 101.780  45.818  1.00  0.00           C
ATOM   6410  C29 POPEU 269      15.630 101.700  46.507  1.00  0.00           C
ATOM   6412 0C21 POPEU 269      15.270 102.340  47.638  1.00  0.00           C
ATOM   6414 1C21 POPEU 269      16.120 103.230  48.508  1.00  0.00           C
ATOM   6417 2C21 POPEU 269      15.880 102.930  49.998  1.00  0.00           C
ATOM   6420 3C21 POPEU 269      16.420 101.560  50.438  1.00  0.00           C
ATOM   6423 4C21 POPEU 269      15.800 101.030  51.728  1.00  0.00           C
ATOM   6426 5C21 POPEU 269      16.170 101.840  52.978  1.00  0.00           C
ATOM   6429 6C21 POPEU 269      15.590 101.200  54.248  1.00  0.00           C
ATOM   6432 7C21 POPEU 269      16.070 101.880  55.528  1.00  0.00           C
ATOM   6435 8C21 POPEU 269      15.420 101.290  56.787  1.00  0.00           C
ATOM   6439  C33 POPEU 269      24.720  98.650  40.728  1.00  0.00           C
ATOM   6442  C34 POPEU 269      24.230  97.550  41.678  1.00  0.00           C
ATOM   6445  C35 POPEU 269      24.980  97.580  43.008  1.00  0.00           C
ATOM   6448  C36 POPEU 269      24.650  98.800  43.868  1.00  0.00           C
ATOM   6451  C37 POPEU 269      24.930  98.580  45.358  1.00  0.00           C
ATOM   6454  C38 POPEU 269      24.390  99.740  46.198  1.00  0.00           C
ATOM   6457  C39 POPEU 269      24.230  99.420  47.678  1.00  0.00           C
ATOM   6460 0C31 POPEU 269      25.550  99.310  48.438  1.00  0.00           C
ATOM   6463 1C31 POPEU 269      25.290  99.210  49.948  1.00  0.00           C
ATOM   6466 2C31 POPEU 269      26.560  99.380  50.788  1.00  0.00           C
ATOM   6469 3C31 POPEU 269      26.230  99.650  52.248  1.00  0.00           C
ATOM   6472 4C31 POPEU 269      27.460  99.610  53.158  1.00  0.00           C
ATOM   6475 5C31 POPEU 269      27.140 100.090  54.568  1.00  0.00           C
ATOM   6478 6C31 POPEU 269      28.250  99.810  55.588  1.00  0.00           C
ATOM   6482  NH3 POPEV 270      41.660  25.560  74.988  1.00  0.00           N
ATOM   6486  C12 POPEV 270      42.980  26.250  74.838  1.00  0.00           C
ATOM   6489  C11 POPEV 270      43.270  27.140  76.058  1.00  0.00           C
ATOM   6492  P   POPEV 270      45.670  26.430  76.819  1.00  0.00           P
ATOM   6493  O13 POPEV 270      46.310  27.080  77.978  1.00  0.00           O
ATOM   6494  O14 POPEV 270      44.970  25.140  77.048  1.00  0.00           O
ATOM   6495  O11 POPEV 270      46.740  26.230  75.658  1.00  0.00           O
ATOM   6496  O12 POPEV 270      44.660  27.450  76.148  1.00  0.00           O
ATOM   6497  C1  POPEV 270      47.240  27.360  74.929  1.00  0.00           C
ATOM   6500  C2  POPEV 270      46.890  27.260  73.418  1.00  0.00           C
ATOM   6502  O21 POPEV 270      47.620  26.170  72.818  1.00  0.00           O
ATOM   6503  C21 POPEV 270      46.920  25.140  72.418  1.00  0.00           C
ATOM   6504  O22 POPEV 270      45.710  24.990  72.518  1.00  0.00           O
ATOM   6505  C22 POPEV 270      47.850  24.160  71.708  1.00  0.00           C
ATOM   6508  C3  POPEV 270      47.270  28.540  72.618  1.00  0.00           C
ATOM   6511  O31 POPEV 270      46.170  29.020  71.827  1.00  0.00           O
ATOM   6512  C31 POPEV 270      45.880  28.390  70.698  1.00  0.00           C
ATOM   6513  O32 POPEV 270      46.660  27.760  69.999  1.00  0.00           O
ATOM   6514  C32 POPEV 270      44.380  28.580  70.498  1.00  0.00           C
ATOM   6517  C23 POPEV 270      47.620  24.140  70.168  1.00  0.00           C
ATOM   6520  C24 POPEV 270      48.920  24.300  69.348  1.00  0.00           C
ATOM   6523  C25 POPEV 270      49.660  22.990  69.077  1.00  0.00           C
ATOM   6526  C26 POPEV 270      50.970  23.230  68.318  1.00  0.00           C
ATOM   6529  C27 POPEV 270      51.700  21.950  67.897  1.00  0.00           C
ATOM   6532  C28 POPEV 270      53.100  22.250  67.348  1.00  0.00           C
ATOM   6535  C29 POPEV 270      53.860  21.000  66.967  1.00  0.00           C
ATOM   6537 0C21 POPEV 270      54.830  20.900  66.038  1.00  0.00           C
ATOM   6539 1C21 POPEV 270      55.400  22.000  65.178  1.00  0.00           C
ATOM   6542 2C21 POPEV 270      55.110  21.770  63.678  1.00  0.00           C
ATOM   6545 3C21 POPEV 270      55.980  22.660  62.768  1.00  0.00           C
ATOM   6548 4C21 POPEV 270      55.810  22.360  61.268  1.00  0.00           C
ATOM   6551 5C21 POPEV 270      54.410  22.720  60.728  1.00  0.00           C
ATOM   6554 6C21 POPEV 270      54.210  22.320  59.258  1.00  0.00           C
ATOM   6557 7C21 POPEV 270      52.730  22.330  58.858  1.00  0.00           C
ATOM   6560 8C21 POPEV 270      52.480  21.980  57.388  1.00  0.00           C
ATOM   6564  C33 POPEV 270      43.730  28.140  69.158  1.00  0.00           C
ATOM   6567  C34 POPEV 270      42.210  28.090  69.388  1.00  0.00           C
ATOM   6570  C35 POPEV 270      41.330  28.310  68.147  1.00  0.00           C
ATOM   6573  C36 POPEV 270      40.260  29.400  68.408  1.00  0.00           C
ATOM   6576  C37 POPEV 270      39.020  29.280  67.508  1.00  0.00           C
ATOM   6579  C38 POPEV 270      38.150  30.560  67.478  1.00  0.00           C
ATOM   6582  C39 POPEV 270      38.650  31.580  66.438  1.00  0.00           C
ATOM   6585 0C31 POPEV 270      37.920  32.930  66.428  1.00  0.00           C
ATOM   6588 1C31 POPEV 270      38.460  33.850  65.318  1.00  0.00           C
ATOM   6591 2C31 POPEV 270      38.080  35.320  65.548  1.00  0.00           C
ATOM   6594 3C31 POPEV 270      38.690  36.270  64.498  1.00  0.00           C
ATOM   6597 4C31 POPEV 270      38.800  37.710  65.008  1.00  0.00           C
ATOM   6600 5C31 POPEV 270      39.610  38.590  64.038  1.00  0.00           C
ATOM   6603 6C31 POPEV 270      39.720  40.040  64.478  1.00  0.00           C
ATOM   6607  NH3 POPEW 271     105.790  95.960  78.098  1.00  0.00           N
ATOM   6611  C12 POPEW 271     105.920  97.450  78.188  1.00  0.00           C
ATOM   6614  C11 POPEW 271     105.930  97.980  79.628  1.00  0.00           C
ATOM   6617  P   POPEW 271     105.200 100.460  79.719  1.00  0.00           P
ATOM   6618  O13 POPEW 271     104.320 100.230  80.878  1.00  0.00           O
ATOM   6619  O14 POPEW 271     105.860 101.770  79.528  1.00  0.00           O
ATOM   6620  O11 POPEW 271     104.420 100.140  78.388  1.00  0.00           O
ATOM   6621  O12 POPEW 271     106.340  99.350  79.638  1.00  0.00           O
ATOM   6622  C1  POPEW 271     103.710 101.160  77.678  1.00  0.00           C
ATOM   6625  C2  POPEW 271     103.170 100.600  76.348  1.00  0.00           C
ATOM   6627  O21 POPEW 271     103.050 101.680  75.397  1.00  0.00           O
ATOM   6628  C21 POPEW 271     103.530 101.420  74.188  1.00  0.00           C
ATOM   6629  O22 POPEW 271     104.110 100.400  73.858  1.00  0.00           O
ATOM   6630  C22 POPEW 271     103.280 102.620  73.258  1.00  0.00           C
ATOM   6633  C3  POPEW 271     101.820  99.850  76.528  1.00  0.00           C
ATOM   6636  O31 POPEW 271     101.530  98.990  75.408  1.00  0.00           O
ATOM   6637  C31 POPEW 271     100.840  99.560  74.418  1.00  0.00           C
ATOM   6638  O32 POPEW 271     100.320 100.660  74.467  1.00  0.00           O
ATOM   6639  C32 POPEW 271     100.980  98.720  73.147  1.00  0.00           C
ATOM   6642  C23 POPEW 271     102.570 102.200  71.948  1.00  0.00           C
ATOM   6645  C24 POPEW 271     102.420 103.360  70.958  1.00  0.00           C
ATOM   6648  C25 POPEW 271     101.640 103.010  69.688  1.00  0.00           C
ATOM   6651  C26 POPEW 271     102.180 101.800  68.908  1.00  0.00           C
ATOM   6654  C27 POPEW 271     101.850 101.860  67.408  1.00  0.00           C
ATOM   6657  C28 POPEW 271     102.410 100.650  66.658  1.00  0.00           C
ATOM   6660  C29 POPEW 271     102.310 100.760  65.148  1.00  0.00           C
ATOM   6662 0C21 POPEW 271     103.300 100.700  64.248  1.00  0.00           C
ATOM   6664 1C21 POPEW 271     104.790 100.540  64.498  1.00  0.00           C
ATOM   6667 2C21 POPEW 271     105.370  99.200  63.998  1.00  0.00           C
ATOM   6670 3C21 POPEW 271     105.210  98.060  65.018  1.00  0.00           C
ATOM   6673 4C21 POPEW 271     105.750  96.710  64.548  1.00  0.00           C
ATOM   6676 5C21 POPEW 271     106.050  95.760  65.728  1.00  0.00           C
ATOM   6679 6C21 POPEW 271     106.520  94.370  65.288  1.00  0.00           C
ATOM   6682 7C21 POPEW 271     106.900  93.490  66.478  1.00  0.00           C
ATOM   6685 8C21 POPEW 271     107.410  92.100  66.088  1.00  0.00           C
ATOM   6689  C33 POPEW 271      99.940  99.100  72.068  1.00  0.00           C
ATOM   6692  C34 POPEW 271      99.770  98.000  71.018  1.00  0.00           C
ATOM   6695  C35 POPEW 271      98.660  98.320  69.988  1.00  0.00           C
ATOM   6698  C36 POPEW 271      99.080  99.230  68.828  1.00  0.00           C
ATOM   6701  C37 POPEW 271      98.220  98.950  67.588  1.00  0.00           C
ATOM   6704  C38 POPEW 271      98.600  99.760  66.328  1.00  0.00           C
ATOM   6707  C39 POPEW 271      97.830  99.240  65.108  1.00  0.00           C
ATOM   6710 0C31 POPEW 271      98.070 100.000  63.798  1.00  0.00           C
ATOM   6713 1C31 POPEW 271      97.270  99.350  62.658  1.00  0.00           C
ATOM   6716 2C31 POPEW 271      97.080 100.210  61.398  1.00  0.00           C
ATOM   6719 3C31 POPEW 271      98.340 100.320  60.518  1.00  0.00           C
ATOM   6722 4C31 POPEW 271      98.010 100.850  59.118  1.00  0.00           C
ATOM   6725 5C31 POPEW 271      99.250 101.110  58.258  1.00  0.00           C
ATOM   6728 6C31 POPEW 271      98.920 101.460  56.808  1.00  0.00           C
ATOM   6732  NH3 POPEX 272      19.380 124.530  75.448  1.00  0.00           N
ATOM   6736  C12 POPEX 272      18.310 123.500  75.348  1.00  0.00           C
ATOM   6739  C11 POPEX 272      17.160 123.720  76.319  1.00  0.00           C
ATOM   6742  P   POPEX 272      16.330 121.370  76.948  1.00  0.00           P
ATOM   6743  O13 POPEX 272      15.040 121.040  77.558  1.00  0.00           O
ATOM   6744  O14 POPEX 272      17.500 121.420  77.838  1.00  0.00           O
ATOM   6745  O11 POPEX 272      16.680 120.250  75.899  1.00  0.00           O
ATOM   6746  O12 POPEX 272      16.210 122.680  76.118  1.00  0.00           O
ATOM   6747  C1  POPEX 272      16.130 120.270  74.588  1.00  0.00           C
ATOM   6750  C2  POPEX 272      17.230 120.590  73.528  1.00  0.00           C
ATOM   6752  O21 POPEX 272      16.880 119.980  72.278  1.00  0.00           O
ATOM   6753  C21 POPEX 272      15.750 120.420  71.738  1.00  0.00           C
ATOM   6754  O22 POPEX 272      15.060 121.330  72.168  1.00  0.00           O
ATOM   6755  C22 POPEX 272      15.450 119.600  70.488  1.00  0.00           C
ATOM   6758  C3  POPEX 272      18.630 120.060  73.998  1.00  0.00           C
ATOM   6761  O31 POPEX 272      19.680 120.130  72.998  1.00  0.00           O
ATOM   6762  C31 POPEX 272      20.330 121.280  72.868  1.00  0.00           C
ATOM   6763  O32 POPEX 272      20.010 122.350  73.327  1.00  0.00           O
ATOM   6764  C32 POPEX 272      21.570 121.050  72.008  1.00  0.00           C
ATOM   6767  C23 POPEX 272      16.530 119.730  69.388  1.00  0.00           C
ATOM   6770  C24 POPEX 272      16.460 118.580  68.368  1.00  0.00           C
ATOM   6773  C25 POPEX 272      15.210 118.540  67.468  1.00  0.00           C
ATOM   6776  C26 POPEX 272      15.540 118.910  66.008  1.00  0.00           C
ATOM   6779  C27 POPEX 272      14.480 118.410  64.997  1.00  0.00           C
ATOM   6782  C28 POPEX 272      14.830 118.730  63.528  1.00  0.00           C
ATOM   6785  C29 POPEX 272      14.800 120.210  63.238  1.00  0.00           C
ATOM   6787 0C21 POPEX 272      15.230 120.810  62.118  1.00  0.00           C
ATOM   6789 1C21 POPEX 272      15.820 120.150  60.908  1.00  0.00           C
ATOM   6792 2C21 POPEX 272      14.890 120.230  59.668  1.00  0.00           C
ATOM   6795 3C21 POPEX 272      14.530 121.670  59.248  1.00  0.00           C
ATOM   6798 4C21 POPEX 272      13.800 121.740  57.908  1.00  0.00           C
ATOM   6801 5C21 POPEX 272      12.320 121.310  57.978  1.00  0.00           C
ATOM   6804 6C21 POPEX 272      11.370 122.460  58.358  1.00  0.00           C
ATOM   6807 7C21 POPEX 272       9.920 121.990  58.518  1.00  0.00           C
ATOM   6810 8C21 POPEX 272       8.910 123.130  58.698  1.00  0.00           C
ATOM   6814  C33 POPEX 272      21.390 121.470  70.528  1.00  0.00           C
ATOM   6817  C34 POPEX 272      22.740 121.840  69.918  1.00  0.00           C
ATOM   6820  C35 POPEX 272      22.650 122.280  68.448  1.00  0.00           C
ATOM   6823  C36 POPEX 272      22.970 121.120  67.508  1.00  0.00           C
ATOM   6826  C37 POPEX 272      22.990 121.490  66.018  1.00  0.00           C
ATOM   6829  C38 POPEX 272      23.570 120.350  65.198  1.00  0.00           C
ATOM   6832  C39 POPEX 272      23.600 120.630  63.698  1.00  0.00           C
ATOM   6835 0C31 POPEX 272      24.300 119.500  62.918  1.00  0.00           C
ATOM   6838 1C31 POPEX 272      24.240 119.750  61.408  1.00  0.00           C
ATOM   6841 2C31 POPEX 272      24.950 118.690  60.558  1.00  0.00           C
ATOM   6844 3C31 POPEX 272      26.470 118.580  60.808  1.00  0.00           C
ATOM   6847 4C31 POPEX 272      27.150 117.730  59.728  1.00  0.00           C
ATOM   6850 5C31 POPEX 272      28.680 117.720  59.838  1.00  0.00           C
ATOM   6853 6C31 POPEX 272      29.340 116.910  58.718  1.00  0.00           C
ATOM   6857  NH3 POPEY 273      99.660  18.530  32.038  1.00  0.00           N
ATOM   6861  C12 POPEY 273     100.200  17.440  31.158  1.00  0.00           C
ATOM   6864  C11 POPEY 273     101.570  16.980  31.658  1.00  0.00           C
ATOM   6867  P   POPEY 273     103.030  15.320  30.168  1.00  0.00           P
ATOM   6868  O13 POPEY 273     103.190  13.840  30.218  1.00  0.00           O
ATOM   6869  O14 POPEY 273     102.840  15.970  28.838  1.00  0.00           O
ATOM   6870  O11 POPEY 273     104.230  15.990  30.958  1.00  0.00           O
ATOM   6871  O12 POPEY 273     101.830  15.700  31.108  1.00  0.00           O
ATOM   6872  C1  POPEY 273     104.880  15.340  32.048  1.00  0.00           C
ATOM   6875  C2  POPEY 273     104.370  15.810  33.428  1.00  0.00           C
ATOM   6877  O21 POPEY 273     105.510  15.820  34.298  1.00  0.00           O
ATOM   6878  C21 POPEY 273     105.690  16.920  35.008  1.00  0.00           C
ATOM   6879  O22 POPEY 273     104.970  17.900  35.008  1.00  0.00           O
ATOM   6880  C22 POPEY 273     106.890  16.740  35.938  1.00  0.00           C
ATOM   6883  C3  POPEY 273     103.280  14.880  34.038  1.00  0.00           C
ATOM   6886  O31 POPEY 273     102.390  15.640  34.868  1.00  0.00           O
ATOM   6887  C31 POPEY 273     102.510  15.800  36.178  1.00  0.00           C
ATOM   6888  O32 POPEY 273     101.920  16.670  36.808  1.00  0.00           O
ATOM   6889  C32 POPEY 273     103.330  14.740  36.918  1.00  0.00           C
ATOM   6892  C23 POPEY 273     106.560  17.270  37.358  1.00  0.00           C
ATOM   6895  C24 POPEY 273     107.460  16.670  38.448  1.00  0.00           C
ATOM   6898  C25 POPEY 273     108.790  17.410  38.658  1.00  0.00           C
ATOM   6901  C26 POPEY 273     109.470  16.970  39.968  1.00  0.00           C
ATOM   6904  C27 POPEY 273     110.850  17.620  40.188  1.00  0.00           C
ATOM   6907  C28 POPEY 273     111.430  17.290  41.568  1.00  0.00           C
ATOM   6910  C29 POPEY 273     112.870  17.720  41.708  1.00  0.00           C
ATOM   6912 0C21 POPEY 273     113.500  18.150  42.818  1.00  0.00           C
ATOM   6914 1C21 POPEY 273     112.880  18.320  44.178  1.00  0.00           C
ATOM   6917 2C21 POPEY 273     113.830  19.030  45.168  1.00  0.00           C
ATOM   6920 3C21 POPEY 273     113.260  19.030  46.597  1.00  0.00           C
ATOM   6923 4C21 POPEY 273     114.220  19.670  47.608  1.00  0.00           C
ATOM   6926 5C21 POPEY 273     113.690  19.690  49.048  1.00  0.00           C
ATOM   6929 6C21 POPEY 273     113.590  18.290  49.688  1.00  0.00           C
ATOM   6932 7C21 POPEY 273     113.220  18.370  51.178  1.00  0.00           C
ATOM   6935 8C21 POPEY 273     112.940  17.020  51.828  1.00  0.00           C
ATOM   6939  C33 POPEY 273     103.090  14.950  38.438  1.00  0.00           C
ATOM   6942  C34 POPEY 273     103.720  13.910  39.368  1.00  0.00           C
ATOM   6945  C35 POPEY 273     103.190  14.020  40.808  1.00  0.00           C
ATOM   6948  C36 POPEY 273     103.490  15.390  41.428  1.00  0.00           C
ATOM   6951  C37 POPEY 273     103.170  15.510  42.918  1.00  0.00           C
ATOM   6954  C38 POPEY 273     103.890  16.740  43.498  1.00  0.00           C
ATOM   6957  C39 POPEY 273     103.740  16.930  45.008  1.00  0.00           C
ATOM   6960 0C31 POPEY 273     104.750  17.950  45.548  1.00  0.00           C
ATOM   6963 1C31 POPEY 273     106.160  17.350  45.728  1.00  0.00           C
ATOM   6966 2C31 POPEY 273     107.260  18.420  45.848  1.00  0.00           C
ATOM   6969 3C31 POPEY 273     108.610  17.850  46.328  1.00  0.00           C
ATOM   6972 4C31 POPEY 273     109.360  17.040  45.257  1.00  0.00           C
ATOM   6975 5C31 POPEY 273     110.330  16.010  45.868  1.00  0.00           C
ATOM   6978 6C31 POPEY 273     110.930  15.040  44.838  1.00  0.00           C
ATOM   6982  NH3 POPEZ 274      60.110  51.730  31.988  1.00  0.00           N
ATOM   6986  C12 POPEZ 274      59.260  50.760  32.738  1.00  0.00           C
ATOM   6989  C11 POPEZ 274      58.620  49.780  31.758  1.00  0.00           C
ATOM   6992  P   POPEZ 274      58.390  47.700  33.338  1.00  0.00           P
ATOM   6993  O13 POPEZ 274      57.280  46.730  33.448  1.00  0.00           O
ATOM   6994  O14 POPEZ 274      59.650  47.230  32.708  1.00  0.00           O
ATOM   6995  O11 POPEZ 274      58.680  48.480  34.688  1.00  0.00           O
ATOM   6996  O12 POPEZ 274      57.790  48.860  32.438  1.00  0.00           O
ATOM   6997  C1  POPEZ 274      59.050  47.720  35.838  1.00  0.00           C
ATOM   7000  C2  POPEZ 274      59.530  48.620  36.998  1.00  0.00           C
ATOM   7002  O21 POPEZ 274      59.620  47.770  38.138  1.00  0.00           O
ATOM   7003  C21 POPEZ 274      60.720  47.090  38.338  1.00  0.00           C
ATOM   7004  O22 POPEZ 274      61.790  47.250  37.748  1.00  0.00           O
ATOM   7005  C22 POPEZ 274      60.440  46.090  39.458  1.00  0.00           C
ATOM   7008  C3  POPEZ 274      58.530  49.760  37.348  1.00  0.00           C
ATOM   7011  O31 POPEZ 274      59.130  50.750  38.218  1.00  0.00           O
ATOM   7012  C31 POPEZ 274      58.940  50.820  39.548  1.00  0.00           C
ATOM   7013  O32 POPEZ 274      59.420  51.720  40.238  1.00  0.00           O
ATOM   7014  C32 POPEZ 274      58.110  49.690  40.138  1.00  0.00           C
ATOM   7017  C23 POPEZ 274      61.440  46.270  40.618  1.00  0.00           C
ATOM   7020  C24 POPEZ 274      61.140  45.340  41.808  1.00  0.00           C
ATOM   7023  C25 POPEZ 274      62.330  45.290  42.768  1.00  0.00           C
ATOM   7026  C26 POPEZ 274      61.970  44.700  44.138  1.00  0.00           C
ATOM   7029  C27 POPEZ 274      63.200  44.620  45.058  1.00  0.00           C
ATOM   7032  C28 POPEZ 274      62.860  43.910  46.378  1.00  0.00           C
ATOM   7035  C29 POPEZ 274      64.050  43.280  47.068  1.00  0.00           C
ATOM   7037 0C21 POPEZ 274      64.660  43.740  48.168  1.00  0.00           C
ATOM   7039 1C21 POPEZ 274      64.270  45.000  48.898  1.00  0.00           C
ATOM   7042 2C21 POPEZ 274      63.120  44.720  49.878  1.00  0.00           C
ATOM   7045 3C21 POPEZ 274      62.490  46.000  50.448  1.00  0.00           C
ATOM   7048 4C21 POPEZ 274      61.170  45.700  51.168  1.00  0.00           C
ATOM   7051 5C21 POPEZ 274      60.530  46.950  51.778  1.00  0.00           C
ATOM   7054 6C21 POPEZ 274      61.140  47.370  53.118  1.00  0.00           C
ATOM   7057 7C21 POPEZ 274      60.240  48.330  53.898  1.00  0.00           C
ATOM   7060 8C21 POPEZ 274      60.920  48.910  55.138  1.00  0.00           C
ATOM   7064  C33 POPEZ 274      58.130  49.720  41.678  1.00  0.00           C
ATOM   7067  C34 POPEZ 274      57.250  48.620  42.268  1.00  0.00           C
ATOM   7070  C35 POPEZ 274      57.570  48.340  43.748  1.00  0.00           C
ATOM   7073  C36 POPEZ 274      57.440  49.570  44.658  1.00  0.00           C
ATOM   7076  C37 POPEZ 274      57.430  49.130  46.128  1.00  0.00           C
ATOM   7079  C38 POPEZ 274      57.090  50.230  47.148  1.00  0.00           C
ATOM   7082  C39 POPEZ 274      57.510  49.830  48.568  1.00  0.00           C
ATOM   7085 0C31 POPEZ 274      56.810  48.570  49.097  1.00  0.00           C
ATOM   7088 1C31 POPEZ 274      57.380  48.110  50.438  1.00  0.00           C
ATOM   7091 2C31 POPEZ 274      56.910  46.710  50.838  1.00  0.00           C
ATOM   7094 3C31 POPEZ 274      55.500  46.630  51.448  1.00  0.00           C
ATOM   7097 4C31 POPEZ 274      55.350  47.430  52.748  1.00  0.00           C
ATOM   7100 5C31 POPEZ 274      54.060  47.060  53.498  1.00  0.00           C
ATOM   7103 6C31 POPEZ 274      53.760  47.950  54.708  1.00  0.00           C
ATOM   7107  NH3 POPEa 275      54.680  40.720  74.388  1.00  0.00           N
ATOM   7111  C12 POPEa 275      56.030  40.100  74.188  1.00  0.00           C
ATOM   7114  C11 POPEa 275      55.950  38.580  74.007  1.00  0.00           C
ATOM   7117  P   POPEa 275      58.160  37.360  73.248  1.00  0.00           P
ATOM   7118  O13 POPEa 275      58.900  37.920  74.408  1.00  0.00           O
ATOM   7119  O14 POPEa 275      57.690  35.970  73.368  1.00  0.00           O
ATOM   7120  O11 POPEa 275      58.960  37.530  71.878  1.00  0.00           O
ATOM   7121  O12 POPEa 275      56.890  38.250  73.007  1.00  0.00           O
ATOM   7122  C1  POPEa 275      58.230  37.620  70.647  1.00  0.00           C
ATOM   7125  C2  POPEa 275      57.960  36.230  70.008  1.00  0.00           C
ATOM   7127  O21 POPEa 275      59.100  35.900  69.178  1.00  0.00           O
ATOM   7128  C21 POPEa 275      59.790  34.820  69.518  1.00  0.00           C
ATOM   7129  O22 POPEa 275      59.480  34.020  70.388  1.00  0.00           O
ATOM   7130  C22 POPEa 275      61.080  34.770  68.698  1.00  0.00           C
ATOM   7133  C3  POPEa 275      56.660  36.260  69.158  1.00  0.00           C
ATOM   7136  O31 POPEa 275      56.530  35.120  68.298  1.00  0.00           O
ATOM   7137  C31 POPEa 275      57.020  35.050  67.048  1.00  0.00           C
ATOM   7138  O32 POPEa 275      57.080  34.010  66.428  1.00  0.00           O
ATOM   7139  C32 POPEa 275      57.510  36.390  66.468  1.00  0.00           C
ATOM   7142  C23 POPEa 275      61.940  33.540  69.068  1.00  0.00           C
ATOM   7145  C24 POPEa 275      63.340  33.480  68.428  1.00  0.00           C
ATOM   7148  C25 POPEa 275      63.360  33.400  66.897  1.00  0.00           C
ATOM   7151  C26 POPEa 275      64.690  32.800  66.388  1.00  0.00           C
ATOM   7154  C27 POPEa 275      64.900  32.910  64.868  1.00  0.00           C
ATOM   7157  C28 POPEa 275      65.530  34.260  64.488  1.00  0.00           C
ATOM   7160  C29 POPEa 275      65.580  34.560  63.018  1.00  0.00           C
ATOM   7162 0C21 POPEa 275      66.070  35.700  62.488  1.00  0.00           C
ATOM   7164 1C21 POPEa 275      66.710  36.820  63.278  1.00  0.00           C
ATOM   7167 2C21 POPEa 275      65.810  38.050  63.528  1.00  0.00           C
ATOM   7170 3C21 POPEa 275      65.550  38.910  62.288  1.00  0.00           C
ATOM   7173 4C21 POPEa 275      64.860  40.240  62.648  1.00  0.00           C
ATOM   7176 5C21 POPEa 275      64.500  41.130  61.448  1.00  0.00           C
ATOM   7179 6C21 POPEa 275      63.410  40.520  60.558  1.00  0.00           C
ATOM   7182 7C21 POPEa 275      62.920  41.500  59.478  1.00  0.00           C
ATOM   7185 8C21 POPEa 275      61.950  40.870  58.468  1.00  0.00           C
ATOM   7189  C33 POPEa 275      58.320  36.200  65.158  1.00  0.00           C
ATOM   7192  C34 POPEa 275      57.450  35.940  63.918  1.00  0.00           C
ATOM   7195  C35 POPEa 275      56.810  37.210  63.348  1.00  0.00           C
ATOM   7198  C36 POPEa 275      57.740  37.980  62.408  1.00  0.00           C
ATOM   7201  C37 POPEa 275      57.150  39.320  61.958  1.00  0.00           C
ATOM   7204  C38 POPEa 275      58.080  40.080  60.998  1.00  0.00           C
ATOM   7207  C39 POPEa 275      59.360  40.630  61.658  1.00  0.00           C
ATOM   7210 0C31 POPEa 275      59.130  41.900  62.478  1.00  0.00           C
ATOM   7213 1C31 POPEa 275      60.380  42.310  63.248  1.00  0.00           C
ATOM   7216 2C31 POPEa 275      60.210  43.650  63.988  1.00  0.00           C
ATOM   7219 3C31 POPEa 275      61.310  43.960  65.008  1.00  0.00           C
ATOM   7222 4C31 POPEa 275      62.720  43.920  64.408  1.00  0.00           C
ATOM   7225 5C31 POPEa 275      63.810  44.180  65.448  1.00  0.00           C
ATOM   7228 6C31 POPEa 275      65.200  43.790  64.928  1.00  0.00           C
ATOM   7232  NH3 POPEb 276      69.930  45.480  76.249  1.00  0.00           N
ATOM   7236  C12 POPEb 276      68.800  44.980  77.098  1.00  0.00           C
ATOM   7239  C11 POPEb 276      68.280  43.630  76.558  1.00  0.00           C
ATOM   7242  P   POPEb 276      65.940  44.300  75.608  1.00  0.00           P
ATOM   7243  O13 POPEb 276      64.560  44.280  76.109  1.00  0.00           O
ATOM   7244  O14 POPEb 276      66.570  45.610  75.288  1.00  0.00           O
ATOM   7245  O11 POPEb 276      66.050  43.410  74.298  1.00  0.00           O
ATOM   7246  O12 POPEb 276      66.860  43.540  76.647  1.00  0.00           O
ATOM   7247  C1  POPEb 276      66.130  41.990  74.397  1.00  0.00           C
ATOM   7250  C2  POPEb 276      65.880  41.320  73.018  1.00  0.00           C
ATOM   7252  O21 POPEb 276      66.760  41.890  72.037  1.00  0.00           O
ATOM   7253  C21 POPEb 276      67.530  41.080  71.328  1.00  0.00           C
ATOM   7254  O22 POPEb 276      67.600  39.870  71.438  1.00  0.00           O
ATOM   7255  C22 POPEb 276      68.350  41.950  70.368  1.00  0.00           C
ATOM   7258  C3  POPEb 276      64.410  41.570  72.578  1.00  0.00           C
ATOM   7261  O31 POPEb 276      64.130  40.840  71.378  1.00  0.00           O
ATOM   7262  C31 POPEb 276      63.450  41.400  70.378  1.00  0.00           C
ATOM   7263  O32 POPEb 276      63.750  41.250  69.208  1.00  0.00           O
ATOM   7264  C32 POPEb 276      62.120  42.040  70.798  1.00  0.00           C
ATOM   7267  C23 POPEb 276      68.630  41.240  69.028  1.00  0.00           C
ATOM   7270  C24 POPEb 276      69.050  42.240  67.948  1.00  0.00           C
ATOM   7273  C25 POPEb 276      69.190  41.560  66.577  1.00  0.00           C
ATOM   7276  C26 POPEb 276      69.380  42.550  65.428  1.00  0.00           C
ATOM   7279  C27 POPEb 276      68.960  41.920  64.088  1.00  0.00           C
ATOM   7282  C28 POPEb 276      69.410  42.730  62.858  1.00  0.00           C
ATOM   7285  C29 POPEb 276      68.860  42.110  61.598  1.00  0.00           C
ATOM   7287 0C21 POPEb 276      68.470  42.750  60.488  1.00  0.00           C
ATOM   7289 1C21 POPEb 276      68.550  44.230  60.238  1.00  0.00           C
ATOM   7292 2C21 POPEb 276      69.760  44.590  59.368  1.00  0.00           C
ATOM   7295 3C21 POPEb 276      69.570  44.260  57.878  1.00  0.00           C
ATOM   7298 4C21 POPEb 276      70.900  44.060  57.138  1.00  0.00           C
ATOM   7301 5C21 POPEb 276      71.790  45.310  57.118  1.00  0.00           C
ATOM   7304 6C21 POPEb 276      73.260  44.950  56.898  1.00  0.00           C
ATOM   7307 7C21 POPEb 276      74.200  46.140  57.078  1.00  0.00           C
ATOM   7310 8C21 POPEb 276      75.650  45.730  57.288  1.00  0.00           C
ATOM   7314  C33 POPEb 276      61.700  43.170  69.828  1.00  0.00           C
ATOM   7317  C34 POPEb 276      60.210  43.510  69.958  1.00  0.00           C
ATOM   7320  C35 POPEb 276      59.860  44.990  69.748  1.00  0.00           C
ATOM   7323  C36 POPEb 276      60.200  45.550  68.368  1.00  0.00           C
ATOM   7326  C37 POPEb 276      59.700  46.990  68.258  1.00  0.00           C
ATOM   7329  C38 POPEb 276      59.410  47.420  66.818  1.00  0.00           C
ATOM   7332  C39 POPEb 276      58.130  48.240  66.748  1.00  0.00           C
ATOM   7335 0C31 POPEb 276      57.650  48.430  65.318  1.00  0.00           C
ATOM   7338 1C31 POPEb 276      56.340  49.200  65.248  1.00  0.00           C
ATOM   7341 2C31 POPEb 276      56.060  49.740  63.838  1.00  0.00           C
ATOM   7344 3C31 POPEb 276      54.740  50.500  63.778  1.00  0.00           C
ATOM   7347 4C31 POPEb 276      53.510  49.620  64.038  1.00  0.00           C
ATOM   7350 5C31 POPEb 276      52.270  50.470  64.278  1.00  0.00           C
ATOM   7353 6C31 POPEb 276      51.010  49.640  64.438  1.00  0.00           C
ATOM   7357  NH3 POPEc 277      61.020   1.380  33.088  1.00  0.00           N
ATOM   7361  C12 POPEc 277      60.870   2.440  34.148  1.00  0.00           C
ATOM   7364  C11 POPEc 277      60.620   3.820  33.508  1.00  0.00           C
ATOM   7367  P   POPEc 277      58.390   5.310  33.338  1.00  0.00           P
ATOM   7368  O13 POPEc 277      58.850   6.310  32.358  1.00  0.00           O
ATOM   7369  O14 POPEc 277      56.940   5.000  33.318  1.00  0.00           O
ATOM   7370  O11 POPEc 277      58.650   5.890  34.798  1.00  0.00           O
ATOM   7371  O12 POPEc 277      59.230   3.950  33.238  1.00  0.00           O
ATOM   7372  C1  POPEc 277      59.030   5.110  35.928  1.00  0.00           C
ATOM   7375  C2  POPEc 277      57.960   5.200  37.048  1.00  0.00           C
ATOM   7377  O21 POPEc 277      58.430   4.550  38.238  1.00  0.00           O
ATOM   7378  C21 POPEc 277      58.430   3.230  38.218  1.00  0.00           C
ATOM   7379  O22 POPEc 277      58.330   2.520  37.228  1.00  0.00           O
ATOM   7380  C22 POPEc 277      58.530   2.700  39.648  1.00  0.00           C
ATOM   7383  C3  POPEc 277      56.540   4.750  36.598  1.00  0.00           C
ATOM   7386  O31 POPEc 277      55.530   5.280  37.478  1.00  0.00           O
ATOM   7387  C31 POPEc 277      54.930   4.410  38.288  1.00  0.00           C
ATOM   7388  O32 POPEc 277      55.130   3.210  38.318  1.00  0.00           O
ATOM   7389  C32 POPEc 277      53.960   5.160  39.188  1.00  0.00           C
ATOM   7392  C23 POPEc 277      58.160   3.700  40.758  1.00  0.00           C
ATOM   7395  C24 POPEc 277      57.900   2.980  42.078  1.00  0.00           C
ATOM   7398  C25 POPEc 277      57.760   3.930  43.278  1.00  0.00           C
ATOM   7401  C26 POPEc 277      57.880   3.190  44.618  1.00  0.00           C
ATOM   7404  C27 POPEc 277      56.890   3.690  45.678  1.00  0.00           C
ATOM   7407  C28 POPEc 277      56.960   2.920  47.018  1.00  0.00           C
ATOM   7410  C29 POPEc 277      56.700   1.440  46.857  1.00  0.00           C
ATOM   7412 0C21 POPEc 277      56.390   0.560  47.818  1.00  0.00           C
ATOM   7414 1C21 POPEc 277      56.180   0.850  49.287  1.00  0.00           C
ATOM   7417 2C21 POPEc 277      54.780   0.390  49.728  1.00  0.00           C
ATOM   7420 3C21 POPEc 277      54.590  -1.140  49.618  1.00  0.00           C
ATOM   7423 4C21 POPEc 277      53.220  -1.630  50.108  1.00  0.00           C
ATOM   7426 5C21 POPEc 277      53.170  -1.990  51.597  1.00  0.00           C
ATOM   7429 6C21 POPEc 277      51.750  -2.420  52.008  1.00  0.00           C
ATOM   7432 7C21 POPEc 277      51.610  -2.840  53.468  1.00  0.00           C
ATOM   7435 8C21 POPEc 277      50.160  -2.830  53.958  1.00  0.00           C
ATOM   7439  C33 POPEc 277      53.350   4.270  40.288  1.00  0.00           C
ATOM   7442  C34 POPEc 277      52.900   5.070  41.507  1.00  0.00           C
ATOM   7445  C35 POPEc 277      54.060   5.470  42.438  1.00  0.00           C
ATOM   7448  C36 POPEc 277      53.580   6.340  43.608  1.00  0.00           C
ATOM   7451  C37 POPEc 277      54.720   6.840  44.498  1.00  0.00           C
ATOM   7454  C38 POPEc 277      54.180   7.710  45.648  1.00  0.00           C
ATOM   7457  C39 POPEc 277      55.130   8.820  46.108  1.00  0.00           C
ATOM   7460 0C31 POPEc 277      56.510   8.370  46.597  1.00  0.00           C
ATOM   7463 1C31 POPEc 277      57.310   9.590  47.098  1.00  0.00           C
ATOM   7466 2C31 POPEc 277      58.820   9.360  47.178  1.00  0.00           C
ATOM   7469 3C31 POPEc 277      59.600  10.620  47.578  1.00  0.00           C
ATOM   7472 4C31 POPEc 277      59.170  11.210  48.928  1.00  0.00           C
ATOM   7475 5C31 POPEc 277      60.140  12.270  49.468  1.00  0.00           C
ATOM   7478 6C31 POPEc 277      59.690  12.890  50.788  1.00  0.00           C
ATOM   7482  NH3 POPEd 278      57.040  37.070  33.518  1.00  0.00           N
ATOM   7486  C12 POPEd 278      58.110  37.990  32.978  1.00  0.00           C
ATOM   7489  C11 POPEd 278      58.210  39.330  33.748  1.00  0.00           C
ATOM   7492  P   POPEd 278      55.800  40.270  34.188  1.00  0.00           P
ATOM   7493  O13 POPEd 278      54.730  40.580  33.228  1.00  0.00           O
ATOM   7494  O14 POPEd 278      55.670  38.980  34.918  1.00  0.00           O
ATOM   7495  O11 POPEd 278      55.940  41.420  35.257  1.00  0.00           O
ATOM   7496  O12 POPEd 278      57.160  40.230  33.408  1.00  0.00           O
ATOM   7497  C1  POPEd 278      56.820  42.540  35.328  1.00  0.00           C
ATOM   7500  C2  POPEd 278      56.470  43.490  36.548  1.00  0.00           C
ATOM   7502  O21 POPEd 278      57.080  42.960  37.748  1.00  0.00           O
ATOM   7503  C21 POPEd 278      57.210  43.780  38.798  1.00  0.00           C
ATOM   7504  O22 POPEd 278      56.940  44.970  38.818  1.00  0.00           O
ATOM   7505  C22 POPEd 278      57.740  42.990  40.018  1.00  0.00           C
ATOM   7508  C3  POPEd 278      54.910  43.640  36.648  1.00  0.00           C
ATOM   7511  O31 POPEd 278      54.420  43.970  37.958  1.00  0.00           O
ATOM   7512  C31 POPEd 278      53.550  44.950  38.068  1.00  0.00           C
ATOM   7513  O32 POPEd 278      53.080  45.630  37.158  1.00  0.00           O
ATOM   7514  C32 POPEd 278      53.190  45.100  39.548  1.00  0.00           C
ATOM   7517  C23 POPEd 278      57.650  43.780  41.358  1.00  0.00           C
ATOM   7520  C24 POPEd 278      58.190  43.060  42.618  1.00  0.00           C
ATOM   7523  C25 POPEd 278      57.930  43.910  43.878  1.00  0.00           C
ATOM   7526  C26 POPEd 278      58.380  43.350  45.238  1.00  0.00           C
ATOM   7529  C27 POPEd 278      58.050  44.360  46.368  1.00  0.00           C
ATOM   7532  C28 POPEd 278      58.250  43.850  47.808  1.00  0.00           C
ATOM   7535  C29 POPEd 278      59.670  43.460  48.107  1.00  0.00           C
ATOM   7537 0C21 POPEd 278      60.070  42.510  48.978  1.00  0.00           C
ATOM   7539 1C21 POPEd 278      59.170  41.700  49.868  1.00  0.00           C
ATOM   7542 2C21 POPEd 278      59.960  40.880  50.908  1.00  0.00           C
ATOM   7545 3C21 POPEd 278      60.540  41.730  52.048  1.00  0.00           C
ATOM   7548 4C21 POPEd 278      61.330  40.910  53.078  1.00  0.00           C
ATOM   7551 5C21 POPEd 278      60.440  40.030  53.978  1.00  0.00           C
ATOM   7554 6C21 POPEd 278      61.230  39.100  54.908  1.00  0.00           C
ATOM   7557 7C21 POPEd 278      60.310  38.250  55.798  1.00  0.00           C
ATOM   7560 8C21 POPEd 278      61.060  37.270  56.708  1.00  0.00           C
ATOM   7564  C33 POPEd 278      53.580  46.500  40.058  1.00  0.00           C
ATOM   7567  C34 POPEd 278      53.430  46.660  41.568  1.00  0.00           C
ATOM   7570  C35 POPEd 278      52.000  46.540  42.098  1.00  0.00           C
ATOM   7573  C36 POPEd 278      51.890  47.160  43.498  1.00  0.00           C
ATOM   7576  C37 POPEd 278      50.510  47.090  44.158  1.00  0.00           C
ATOM   7579  C38 POPEd 278      50.370  48.130  45.268  1.00  0.00           C
ATOM   7582  C39 POPEd 278      48.930  48.210  45.778  1.00  0.00           C
ATOM   7585 0C31 POPEd 278      48.670  49.370  46.738  1.00  0.00           C
ATOM   7588 1C31 POPEd 278      47.240  49.900  46.518  1.00  0.00           C
ATOM   7591 2C31 POPEd 278      46.850  51.080  47.418  1.00  0.00           C
ATOM   7594 3C31 POPEd 278      46.420  50.680  48.838  1.00  0.00           C
ATOM   7597 4C31 POPEd 278      45.550  51.780  49.468  1.00  0.00           C
ATOM   7600 5C31 POPEd 278      45.120  51.500  50.908  1.00  0.00           C
ATOM   7603 6C31 POPEd 278      46.250  51.680  51.928  1.00  0.00           C
ATOM   7607  NH3 POPEe 279     118.830   2.050  29.228  1.00  0.00           N
ATOM   7611  C12 POPEe 279     119.930   3.030  29.548  1.00  0.00           C
ATOM   7614  C11 POPEe 279     120.530   3.650  28.268  1.00  0.00           C
ATOM   7617  P   POPEe 279     122.290   5.400  27.498  1.00  0.00           P
ATOM   7618  O13 POPEe 279     123.090   4.330  26.858  1.00  0.00           O
ATOM   7619  O14 POPEe 279     121.380   6.180  26.628  1.00  0.00           O
ATOM   7620  O11 POPEe 279     123.280   6.380  28.248  1.00  0.00           O
ATOM   7621  O12 POPEe 279     121.410   4.720  28.628  1.00  0.00           O
ATOM   7622  C1  POPEe 279     123.480   6.330  29.658  1.00  0.00           C
ATOM   7625  C2  POPEe 279     122.920   7.600  30.338  1.00  0.00           C
ATOM   7627  O21 POPEe 279     123.010   7.370  31.748  1.00  0.00           O
ATOM   7628  C21 POPEe 279     123.410   8.360  32.508  1.00  0.00           C
ATOM   7629  O22 POPEe 279     123.750   9.480  32.128  1.00  0.00           O
ATOM   7630  C22 POPEe 279     123.280   7.910  33.968  1.00  0.00           C
ATOM   7633  C3  POPEe 279     121.440   7.870  29.898  1.00  0.00           C
ATOM   7636  O31 POPEe 279     120.840   9.080  30.428  1.00  0.00           O
ATOM   7637  C31 POPEe 279     120.030   8.910  31.468  1.00  0.00           C
ATOM   7638  O32 POPEe 279     119.950   7.910  32.148  1.00  0.00           O
ATOM   7639  C32 POPEe 279     119.260  10.210  31.738  1.00  0.00           C
ATOM   7642  C23 POPEe 279     122.290   8.760  34.778  1.00  0.00           C
ATOM   7645  C24 POPEe 279     122.090   8.230  36.208  1.00  0.00           C
ATOM   7648  C25 POPEe 279     120.950   8.950  36.948  1.00  0.00           C
ATOM   7651  C26 POPEe 279     120.650   8.350  38.328  1.00  0.00           C
ATOM   7654  C27 POPEe 279     119.680   9.240  39.138  1.00  0.00           C
ATOM   7657  C28 POPEe 279     119.370   8.790  40.578  1.00  0.00           C
ATOM   7660  C29 POPEe 279     118.680   9.870  41.388  1.00  0.00           C
ATOM   7662 0C21 POPEe 279     117.360  10.010  41.608  1.00  0.00           C
ATOM   7664 1C21 POPEe 279     116.280   9.130  41.048  1.00  0.00           C
ATOM   7667 2C21 POPEe 279     115.660   8.150  42.058  1.00  0.00           C
ATOM   7670 3C21 POPEe 279     114.630   7.240  41.388  1.00  0.00           C
ATOM   7673 4C21 POPEe 279     113.950   6.260  42.348  1.00  0.00           C
ATOM   7676 5C21 POPEe 279     112.850   5.430  41.668  1.00  0.00           C
ATOM   7679 6C21 POPEe 279     111.540   6.210  41.528  1.00  0.00           C
ATOM   7682 7C21 POPEe 279     110.420   5.350  40.928  1.00  0.00           C
ATOM   7685 8C21 POPEe 279     109.090   6.090  40.738  1.00  0.00           C
ATOM   7689  C33 POPEe 279     120.140  11.390  32.198  1.00  0.00           C
ATOM   7692  C34 POPEe 279     119.310  12.680  32.328  1.00  0.00           C
ATOM   7695  C35 POPEe 279     120.140  13.930  32.668  1.00  0.00           C
ATOM   7698  C36 POPEe 279     119.370  15.260  32.548  1.00  0.00           C
ATOM   7701  C37 POPEe 279     119.310  16.090  33.838  1.00  0.00           C
ATOM   7704  C38 POPEe 279     118.490  17.380  33.638  1.00  0.00           C
ATOM   7707  C39 POPEe 279     118.310  18.230  34.908  1.00  0.00           C
ATOM   7710 0C31 POPEe 279     117.120  17.760  35.758  1.00  0.00           C
ATOM   7713 1C31 POPEe 279     116.900  18.610  37.018  1.00  0.00           C
ATOM   7716 2C31 POPEe 279     115.710  18.170  37.878  1.00  0.00           C
ATOM   7719 3C31 POPEe 279     116.080  17.680  39.288  1.00  0.00           C
ATOM   7722 4C31 POPEe 279     116.540  18.740  40.288  1.00  0.00           C
ATOM   7725 5C31 POPEe 279     117.110  18.040  41.528  1.00  0.00           C
ATOM   7728 6C31 POPEe 279     117.570  18.980  42.638  1.00  0.00           C
ATOM   7732  NH3 POPEf 280      73.400  91.060  36.828  1.00  0.00           N
ATOM   7736  C12 POPEf 280      72.470  89.970  36.408  1.00  0.00           C
ATOM   7739  C11 POPEf 280      71.190  90.060  37.248  1.00  0.00           C
ATOM   7742  P   POPEf 280      68.770  89.150  37.208  1.00  0.00           P
ATOM   7743  O13 POPEf 280      68.340  90.540  36.878  1.00  0.00           O
ATOM   7744  O14 POPEf 280      68.060  88.000  36.608  1.00  0.00           O
ATOM   7745  O11 POPEf 280      68.850  88.970  38.758  1.00  0.00           O
ATOM   7746  O12 POPEf 280      70.300  89.040  36.818  1.00  0.00           O
ATOM   7747  C1  POPEf 280      68.040  89.670  39.708  1.00  0.00           C
ATOM   7750  C2  POPEf 280      68.490  89.290  41.148  1.00  0.00           C
ATOM   7752  O21 POPEf 280      68.190  90.390  42.048  1.00  0.00           O
ATOM   7753  C21 POPEf 280      67.880  90.010  43.278  1.00  0.00           C
ATOM   7754  O22 POPEf 280      67.590  88.870  43.608  1.00  0.00           O
ATOM   7755  C22 POPEf 280      68.010  91.180  44.258  1.00  0.00           C
ATOM   7758  C3  POPEf 280      70.020  88.970  41.198  1.00  0.00           C
ATOM   7761  O31 POPEf 280      70.380  88.180  42.348  1.00  0.00           O
ATOM   7762  C31 POPEf 280      71.050  88.780  43.308  1.00  0.00           C
ATOM   7763  O32 POPEf 280      71.330  89.970  43.358  1.00  0.00           O
ATOM   7764  C32 POPEf 280      71.330  87.740  44.388  1.00  0.00           C
ATOM   7767  C23 POPEf 280      67.310  90.890  45.618  1.00  0.00           C
ATOM   7770  C24 POPEf 280      67.630  91.920  46.717  1.00  0.00           C
ATOM   7773  C25 POPEf 280      68.970  91.660  47.428  1.00  0.00           C
ATOM   7776  C26 POPEf 280      69.250  92.640  48.578  1.00  0.00           C
ATOM   7779  C27 POPEf 280      70.560  92.310  49.328  1.00  0.00           C
ATOM   7782  C28 POPEf 280      70.870  93.260  50.508  1.00  0.00           C
ATOM   7785  C29 POPEf 280      71.090  94.680  50.068  1.00  0.00           C
ATOM   7787 0C21 POPEf 280      70.760  95.780  50.778  1.00  0.00           C
ATOM   7789 1C21 POPEf 280      70.160  95.760  52.168  1.00  0.00           C
ATOM   7792 2C21 POPEf 280      69.820  97.160  52.708  1.00  0.00           C
ATOM   7795 3C21 POPEf 280      68.600  97.810  52.048  1.00  0.00           C
ATOM   7798 4C21 POPEf 280      68.320  99.210  52.618  1.00  0.00           C
ATOM   7801 5C21 POPEf 280      67.080  99.900  52.038  1.00  0.00           C
ATOM   7804 6C21 POPEf 280      65.760  99.390  52.648  1.00  0.00           C
ATOM   7807 7C21 POPEf 280      64.530 100.120  52.088  1.00  0.00           C
ATOM   7810 8C21 POPEf 280      63.210  99.530  52.578  1.00  0.00           C
ATOM   7814  C33 POPEf 280      72.490  88.120  45.327  1.00  0.00           C
ATOM   7817  C34 POPEf 280      72.060  88.770  46.647  1.00  0.00           C
ATOM   7820  C35 POPEf 280      71.430  87.790  47.648  1.00  0.00           C
ATOM   7823  C36 POPEf 280      71.360  88.410  49.048  1.00  0.00           C
ATOM   7826  C37 POPEf 280      70.990  87.430  50.168  1.00  0.00           C
ATOM   7829  C38 POPEf 280      71.200  88.060  51.558  1.00  0.00           C
ATOM   7832  C39 POPEf 280      70.860  87.130  52.718  1.00  0.00           C
ATOM   7835 0C31 POPEf 280      71.140  87.770  54.088  1.00  0.00           C
ATOM   7838 1C31 POPEf 280      70.680  86.900  55.257  1.00  0.00           C
ATOM   7841 2C31 POPEf 280      70.970  87.480  56.647  1.00  0.00           C
ATOM   7844 3C31 POPEf 280      70.310  88.840  56.908  1.00  0.00           C
ATOM   7847 4C31 POPEf 280      70.530  89.330  58.348  1.00  0.00           C
ATOM   7850 5C31 POPEf 280      69.990  90.750  58.588  1.00  0.00           C
ATOM   7853 6C31 POPEf 280      70.010  91.160  60.068  1.00  0.00           C
ATOM   7857  NH3 POPEg 281      93.620 109.420  79.138  1.00  0.00           N
ATOM   7861  C12 POPEg 281      92.640 110.300  79.878  1.00  0.00           C
ATOM   7864  C11 POPEg 281      92.420 111.620  79.138  1.00  0.00           C
ATOM   7867  P   POPEg 281      91.370 113.980  79.388  1.00  0.00           P
ATOM   7868  O13 POPEg 281      90.210 114.580  80.078  1.00  0.00           O
ATOM   7869  O14 POPEg 281      92.620 114.750  79.458  1.00  0.00           O
ATOM   7870  O11 POPEg 281      90.980 113.730  77.868  1.00  0.00           O
ATOM   7871  O12 POPEg 281      91.580 112.490  79.908  1.00  0.00           O
ATOM   7872  C1  POPEg 281      91.530 114.490  76.788  1.00  0.00           C
ATOM   7875  C2  POPEg 281      90.950 114.010  75.418  1.00  0.00           C
ATOM   7877  O21 POPEg 281      91.790 114.490  74.348  1.00  0.00           O
ATOM   7878  C21 POPEg 281      91.860 113.680  73.287  1.00  0.00           C
ATOM   7879  O22 POPEg 281      91.280 112.610  73.188  1.00  0.00           O
ATOM   7880  C22 POPEg 281      92.760 114.330  72.238  1.00  0.00           C
ATOM   7883  C3  POPEg 281      89.470 114.490  75.198  1.00  0.00           C
ATOM   7886  O31 POPEg 281      88.700 113.490  74.508  1.00  0.00           O
ATOM   7887  C31 POPEg 281      88.370 113.690  73.228  1.00  0.00           C
ATOM   7888  O32 POPEg 281      88.450 114.750  72.628  1.00  0.00           O
ATOM   7889  C32 POPEg 281      87.770 112.380  72.718  1.00  0.00           C
ATOM   7892  C23 POPEg 281      92.870 113.560  70.888  1.00  0.00           C
ATOM   7895  C24 POPEg 281      93.860 114.310  69.968  1.00  0.00           C
ATOM   7898  C25 POPEg 281      94.520 113.470  68.858  1.00  0.00           C
ATOM   7901  C26 POPEg 281      95.840 114.130  68.388  1.00  0.00           C
ATOM   7904  C27 POPEg 281      96.870 113.150  67.788  1.00  0.00           C
ATOM   7907  C28 POPEg 281      98.330 113.660  67.908  1.00  0.00           C
ATOM   7910  C29 POPEg 281      98.640 114.840  67.028  1.00  0.00           C
ATOM   7912 0C21 POPEg 281      99.340 115.950  67.338  1.00  0.00           C
ATOM   7914 1C21 POPEg 281     100.030 116.290  68.648  1.00  0.00           C
ATOM   7917 2C21 POPEg 281     101.540 116.560  68.418  1.00  0.00           C
ATOM   7920 3C21 POPEg 281     102.300 116.860  69.719  1.00  0.00           C
ATOM   7923 4C21 POPEg 281     103.830 116.760  69.558  1.00  0.00           C
ATOM   7926 5C21 POPEg 281     104.520 118.110  69.308  1.00  0.00           C
ATOM   7929 6C21 POPEg 281     104.790 118.960  70.558  1.00  0.00           C
ATOM   7932 7C21 POPEg 281     105.830 118.340  71.507  1.00  0.00           C
ATOM   7935 8C21 POPEg 281     106.420 119.330  72.518  1.00  0.00           C
ATOM   7939  C33 POPEg 281      88.090 112.010  71.258  1.00  0.00           C
ATOM   7942  C34 POPEg 281      87.170 112.700  70.248  1.00  0.00           C
ATOM   7945  C35 POPEg 281      87.120 111.970  68.898  1.00  0.00           C
ATOM   7948  C36 POPEg 281      86.240 112.650  67.848  1.00  0.00           C
ATOM   7951  C37 POPEg 281      86.170 111.810  66.558  1.00  0.00           C
ATOM   7954  C38 POPEg 281      85.750 112.600  65.318  1.00  0.00           C
ATOM   7957  C39 POPEg 281      86.860 113.540  64.808  1.00  0.00           C
ATOM   7960 0C31 POPEg 281      86.520 114.180  63.458  1.00  0.00           C
ATOM   7963 1C31 POPEg 281      87.680 114.940  62.798  1.00  0.00           C
ATOM   7966 2C31 POPEg 281      87.190 115.820  61.647  1.00  0.00           C
ATOM   7969 3C31 POPEg 281      88.160 115.980  60.468  1.00  0.00           C
ATOM   7972 4C31 POPEg 281      87.900 114.970  59.328  1.00  0.00           C
ATOM   7975 5C31 POPEg 281      88.430 115.450  57.978  1.00  0.00           C
ATOM   7978 6C31 POPEg 281      89.940 115.720  57.958  1.00  0.00           C
ATOM   7982  NH3 POPEh 282      72.680  14.000  76.628  1.00  0.00           N
ATOM   7986  C12 POPEh 282      72.080  15.190  77.318  1.00  0.00           C
ATOM   7989  C11 POPEh 282      72.760  15.530  78.668  1.00  0.00           C
ATOM   7992  P   POPEh 282      75.370  15.460  78.609  1.00  0.00           P
ATOM   7993  O13 POPEh 282      75.930  15.600  79.958  1.00  0.00           O
ATOM   7994  O14 POPEh 282      75.120  14.110  78.069  1.00  0.00           O
ATOM   7995  O11 POPEh 282      76.300  16.220  77.548  1.00  0.00           O
ATOM   7996  O12 POPEh 282      73.990  16.260  78.498  1.00  0.00           O
ATOM   7997  C1  POPEh 282      77.490  15.540  77.107  1.00  0.00           C
ATOM   8000  C2  POPEh 282      78.180  16.340  75.969  1.00  0.00           C
ATOM   8002  O21 POPEh 282      77.260  16.560  74.868  1.00  0.00           O
ATOM   8003  C21 POPEh 282      77.070  15.580  73.988  1.00  0.00           C
ATOM   8004  O22 POPEh 282      77.540  14.470  74.028  1.00  0.00           O
ATOM   8005  C22 POPEh 282      76.010  16.030  72.978  1.00  0.00           C
ATOM   8008  C3  POPEh 282      79.590  15.850  75.548  1.00  0.00           C
ATOM   8011  O31 POPEh 282      80.300  16.950  74.958  1.00  0.00           O
ATOM   8012  C31 POPEh 282      80.230  17.060  73.638  1.00  0.00           C
ATOM   8013  O32 POPEh 282      79.780  16.230  72.868  1.00  0.00           O
ATOM   8014  C32 POPEh 282      80.760  18.420  73.238  1.00  0.00           C
ATOM   8017  C23 POPEh 282      76.440  15.780  71.538  1.00  0.00           C
ATOM   8020  C24 POPEh 282      76.440  17.070  70.728  1.00  0.00           C
ATOM   8023  C25 POPEh 282      77.010  16.790  69.338  1.00  0.00           C
ATOM   8026  C26 POPEh 282      77.330  18.050  68.568  1.00  0.00           C
ATOM   8029  C27 POPEh 282      77.670  17.700  67.128  1.00  0.00           C
ATOM   8032  C28 POPEh 282      78.120  18.910  66.318  1.00  0.00           C
ATOM   8035  C29 POPEh 282      78.460  18.480  64.918  1.00  0.00           C
ATOM   8037 0C21 POPEh 282      77.940  19.010  63.798  1.00  0.00           C
ATOM   8039 1C21 POPEh 282      76.990  20.180  63.778  1.00  0.00           C
ATOM   8042 2C21 POPEh 282      77.130  21.060  62.528  1.00  0.00           C
ATOM   8045 3C21 POPEh 282      78.530  21.640  62.298  1.00  0.00           C
ATOM   8048 4C21 POPEh 282      78.490  22.770  61.258  1.00  0.00           C
ATOM   8051 5C21 POPEh 282      79.840  23.030  60.598  1.00  0.00           C
ATOM   8054 6C21 POPEh 282      80.160  22.000  59.508  1.00  0.00           C
ATOM   8057 7C21 POPEh 282      81.570  22.150  58.948  1.00  0.00           C
ATOM   8060 8C21 POPEh 282      81.930  21.060  57.948  1.00  0.00           C
ATOM   8064  C33 POPEh 282      80.340  18.790  71.798  1.00  0.00           C
ATOM   8067  C34 POPEh 282      80.990  20.090  71.319  1.00  0.00           C
ATOM   8070  C35 POPEh 282      80.830  20.280  69.798  1.00  0.00           C
ATOM   8073  C36 POPEh 282      81.880  21.190  69.158  1.00  0.00           C
ATOM   8076  C37 POPEh 282      82.000  20.900  67.648  1.00  0.00           C
ATOM   8079  C38 POPEh 282      83.230  21.520  66.958  1.00  0.00           C
ATOM   8082  C39 POPEh 282      83.410  20.870  65.568  1.00  0.00           C
ATOM   8085 0C31 POPEh 282      84.490  21.470  64.668  1.00  0.00           C
ATOM   8088 1C31 POPEh 282      84.250  21.070  63.198  1.00  0.00           C
ATOM   8091 2C31 POPEh 282      85.260  21.650  62.188  1.00  0.00           C
ATOM   8094 3C31 POPEh 282      85.930  20.600  61.278  1.00  0.00           C
ATOM   8097 4C31 POPEh 282      84.950  19.760  60.438  1.00  0.00           C
ATOM   8100 5C31 POPEh 282      85.670  18.670  59.618  1.00  0.00           C
ATOM   8103 6C31 POPEh 282      84.710  17.780  58.828  1.00  0.00           C
ATOM   8107  NH3 POPEi 283       6.370  40.210  28.968  1.00  0.00           N
ATOM   8111  C12 POPEi 283       6.330  40.940  27.668  1.00  0.00           C
ATOM   8114  C11 POPEi 283       7.520  41.900  27.558  1.00  0.00           C
ATOM   8117  P   POPEi 283       6.890  44.140  26.348  1.00  0.00           P
ATOM   8118  O13 POPEi 283       7.380  44.810  25.118  1.00  0.00           O
ATOM   8119  O14 POPEi 283       5.430  44.080  26.598  1.00  0.00           O
ATOM   8120  O11 POPEi 283       7.650  44.680  27.618  1.00  0.00           O
ATOM   8121  O12 POPEi 283       7.420  42.660  26.348  1.00  0.00           O
ATOM   8122  C1  POPEi 283       7.980  46.010  27.988  1.00  0.00           C
ATOM   8125  C2  POPEi 283       7.430  46.280  29.428  1.00  0.00           C
ATOM   8127  O21 POPEi 283       8.170  47.290  30.158  1.00  0.00           O
ATOM   8128  C21 POPEi 283       9.360  47.000  30.688  1.00  0.00           C
ATOM   8129  O22 POPEi 283      10.020  46.000  30.488  1.00  0.00           O
ATOM   8130  C22 POPEi 283       9.810  48.180  31.558  1.00  0.00           C
ATOM   8133  C3  POPEi 283       7.280  44.940  30.198  1.00  0.00           C
ATOM   8136  O31 POPEi 283       7.170  45.140  31.618  1.00  0.00           O
ATOM   8137  C31 POPEi 283       7.050  44.000  32.298  1.00  0.00           C
ATOM   8138  O32 POPEi 283       6.740  42.920  31.808  1.00  0.00           O
ATOM   8139  C32 POPEi 283       7.370  44.270  33.758  1.00  0.00           C
ATOM   8142  C23 POPEi 283      10.440  47.740  32.908  1.00  0.00           C
ATOM   8145  C24 POPEi 283      10.170  48.700  34.078  1.00  0.00           C
ATOM   8148  C25 POPEi 283      11.310  49.690  34.398  1.00  0.00           C
ATOM   8151  C26 POPEi 283      11.240  50.150  35.868  1.00  0.00           C
ATOM   8154  C27 POPEi 283      12.470  50.850  36.438  1.00  0.00           C
ATOM   8157  C28 POPEi 283      12.620  50.640  37.968  1.00  0.00           C
ATOM   8160  C29 POPEi 283      11.600  51.330  38.838  1.00  0.00           C
ATOM   8162 0C21 POPEi 283      11.560  52.660  39.078  1.00  0.00           C
ATOM   8164 1C21 POPEi 283      12.490  53.660  38.438  1.00  0.00           C
ATOM   8167 2C21 POPEi 283      13.160  54.690  39.378  1.00  0.00           C
ATOM   8170 3C21 POPEi 283      14.400  55.260  38.668  1.00  0.00           C
ATOM   8173 4C21 POPEi 283      14.940  56.600  39.178  1.00  0.00           C
ATOM   8176 5C21 POPEi 283      13.900  57.720  39.198  1.00  0.00           C
ATOM   8179 6C21 POPEi 283      14.550  59.060  39.548  1.00  0.00           C
ATOM   8182 7C21 POPEi 283      13.520  60.160  39.748  1.00  0.00           C
ATOM   8185 8C21 POPEi 283      14.140  61.550  39.618  1.00  0.00           C
ATOM   8189  C33 POPEi 283       8.090  43.060  34.368  1.00  0.00           C
ATOM   8192  C34 POPEi 283       8.150  43.080  35.898  1.00  0.00           C
ATOM   8195  C35 POPEi 283       9.070  44.160  36.488  1.00  0.00           C
ATOM   8198  C36 POPEi 283       9.310  43.900  37.988  1.00  0.00           C
ATOM   8201  C37 POPEi 283      10.110  45.000  38.698  1.00  0.00           C
ATOM   8204  C38 POPEi 283      10.160  44.750  40.208  1.00  0.00           C
ATOM   8207  C39 POPEi 283      11.300  45.450  40.978  1.00  0.00           C
ATOM   8210 0C31 POPEi 283      11.510  46.920  40.598  1.00  0.00           C
ATOM   8213 1C31 POPEi 283      12.590  47.610  41.448  1.00  0.00           C
ATOM   8216 2C31 POPEi 283      12.010  48.590  42.488  1.00  0.00           C
ATOM   8219 3C31 POPEi 283      11.390  47.950  43.738  1.00  0.00           C
ATOM   8222 4C31 POPEi 283      12.430  47.460  44.758  1.00  0.00           C
ATOM   8225 5C31 POPEi 283      11.780  47.150  46.108  1.00  0.00           C
ATOM   8228 6C31 POPEi 283      12.730  46.530  47.138  1.00  0.00           C
ATOM   8232  NH3 POPEj 284      52.180 124.090  34.948  1.00  0.00           N
ATOM   8236  C12 POPEj 284      52.980 123.140  34.068  1.00  0.00           C
ATOM   8239  C11 POPEj 284      54.040 122.360  34.878  1.00  0.00           C
ATOM   8242  P   POPEj 284      56.100 120.810  34.848  1.00  0.00           P
ATOM   8243  O13 POPEj 284      55.520 119.700  35.648  1.00  0.00           O
ATOM   8244  O14 POPEj 284      57.190 120.470  33.908  1.00  0.00           O
ATOM   8245  O11 POPEj 284      56.660 121.880  35.878  1.00  0.00           O
ATOM   8246  O12 POPEj 284      54.920 121.560  34.068  1.00  0.00           O
ATOM   8247  C1  POPEj 284      58.010 121.700  36.368  1.00  0.00           C
ATOM   8250  C2  POPEj 284      58.330 122.490  37.688  1.00  0.00           C
ATOM   8252  O21 POPEj 284      57.360 122.290  38.728  1.00  0.00           O
ATOM   8253  C21 POPEj 284      57.200 121.080  39.168  1.00  0.00           C
ATOM   8254  O22 POPEj 284      57.930 120.130  38.968  1.00  0.00           O
ATOM   8255  C22 POPEj 284      55.950 121.010  40.038  1.00  0.00           C
ATOM   8258  C3  POPEj 284      58.430 124.030  37.478  1.00  0.00           C
ATOM   8261  O31 POPEj 284      59.680 124.600  37.908  1.00  0.00           O
ATOM   8262  C31 POPEj 284      59.890 125.040  39.148  1.00  0.00           C
ATOM   8263  O32 POPEj 284      60.550 126.040  39.388  1.00  0.00           O
ATOM   8264  C32 POPEj 284      59.300 124.160  40.257  1.00  0.00           C
ATOM   8267  C23 POPEj 284      56.190 121.250  41.548  1.00  0.00           C
ATOM   8270  C24 POPEj 284      54.860 121.340  42.308  1.00  0.00           C
ATOM   8273  C25 POPEj 284      53.930 120.150  42.058  1.00  0.00           C
ATOM   8276  C26 POPEj 284      52.660 120.220  42.908  1.00  0.00           C
ATOM   8279  C27 POPEj 284      52.200 118.820  43.328  1.00  0.00           C
ATOM   8282  C28 POPEj 284      51.220 118.850  44.528  1.00  0.00           C
ATOM   8285  C29 POPEj 284      51.940 119.170  45.808  1.00  0.00           C
ATOM   8287 0C21 POPEj 284      51.430 119.810  46.868  1.00  0.00           C
ATOM   8289 1C21 POPEj 284      50.010 120.300  47.038  1.00  0.00           C
ATOM   8292 2C21 POPEj 284      49.320 119.650  48.248  1.00  0.00           C
ATOM   8295 3C21 POPEj 284      49.920 120.020  49.618  1.00  0.00           C
ATOM   8298 4C21 POPEj 284      49.070 119.460  50.768  1.00  0.00           C
ATOM   8301 5C21 POPEj 284      49.850 119.220  52.068  1.00  0.00           C
ATOM   8304 6C21 POPEj 284      50.190 120.470  52.888  1.00  0.00           C
ATOM   8307 7C21 POPEj 284      50.840 120.060  54.228  1.00  0.00           C
ATOM   8310 8C21 POPEj 284      51.200 121.220  55.148  1.00  0.00           C
ATOM   8314  C33 POPEj 284      59.870 124.580  41.638  1.00  0.00           C
ATOM   8317  C34 POPEj 284      59.170 123.930  42.827  1.00  0.00           C
ATOM   8320  C35 POPEj 284      59.540 122.470  43.068  1.00  0.00           C
ATOM   8323  C36 POPEj 284      58.860 121.930  44.328  1.00  0.00           C
ATOM   8326  C37 POPEj 284      59.270 120.490  44.668  1.00  0.00           C
ATOM   8329  C38 POPEj 284      58.260 119.770  45.558  1.00  0.00           C
ATOM   8332  C39 POPEj 284      57.770 120.570  46.778  1.00  0.00           C
ATOM   8335 0C31 POPEj 284      57.050 119.670  47.788  1.00  0.00           C
ATOM   8338 1C31 POPEj 284      56.360 120.440  48.918  1.00  0.00           C
ATOM   8341 2C31 POPEj 284      55.960 119.520  50.078  1.00  0.00           C
ATOM   8344 3C31 POPEj 284      57.050 119.420  51.158  1.00  0.00           C
ATOM   8347 4C31 POPEj 284      56.560 118.670  52.408  1.00  0.00           C
ATOM   8350 5C31 POPEj 284      57.670 118.510  53.458  1.00  0.00           C
ATOM   8353 6C31 POPEj 284      57.140 118.120  54.838  1.00  0.00           C
ATOM   8357  NH3 POPEk 285      83.710  86.390  79.979  1.00  0.00           N
ATOM   8361  C12 POPEk 285      82.480  85.630  80.348  1.00  0.00           C
ATOM   8364  C11 POPEk 285      82.830  84.400  81.188  1.00  0.00           C
ATOM   8367  P   POPEk 285      85.260  83.440  80.798  1.00  0.00           P
ATOM   8368  O13 POPEk 285      85.850  84.720  80.317  1.00  0.00           O
ATOM   8369  O14 POPEk 285      85.430  83.160  82.238  1.00  0.00           O
ATOM   8370  O11 POPEk 285      85.710  82.240  79.888  1.00  0.00           O
ATOM   8371  O12 POPEk 285      83.710  83.530  80.478  1.00  0.00           O
ATOM   8372  C1  POPEk 285      85.410  82.180  78.478  1.00  0.00           C
ATOM   8375  C2  POPEk 285      86.680  82.510  77.638  1.00  0.00           C
ATOM   8377  O21 POPEk 285      86.510  82.330  76.218  1.00  0.00           O
ATOM   8378  C21 POPEk 285      85.710  83.160  75.598  1.00  0.00           C
ATOM   8379  O22 POPEk 285      85.130  84.110  76.088  1.00  0.00           O
ATOM   8380  C22 POPEk 285      85.760  82.830  74.088  1.00  0.00           C
ATOM   8383  C3  POPEk 285      87.870  81.600  78.088  1.00  0.00           C
ATOM   8386  O31 POPEk 285      88.930  81.590  77.107  1.00  0.00           O
ATOM   8387  C31 POPEk 285      89.080  80.590  76.198  1.00  0.00           C
ATOM   8388  O32 POPEk 285      90.010  80.540  75.408  1.00  0.00           O
ATOM   8389  C32 POPEk 285      88.000  79.500  76.218  1.00  0.00           C
ATOM   8392  C23 POPEk 285      84.640  83.400  73.168  1.00  0.00           C
ATOM   8395  C24 POPEk 285      85.220  84.090  71.918  1.00  0.00           C
ATOM   8398  C25 POPEk 285      86.090  83.220  70.998  1.00  0.00           C
ATOM   8401  C26 POPEk 285      85.300  82.440  69.929  1.00  0.00           C
ATOM   8404  C27 POPEk 285      86.150  82.110  68.688  1.00  0.00           C
ATOM   8407  C28 POPEk 285      85.330  81.420  67.578  1.00  0.00           C
ATOM   8410  C29 POPEk 285      86.030  81.410  66.228  1.00  0.00           C
ATOM   8412 0C21 POPEk 285      86.490  80.340  65.558  1.00  0.00           C
ATOM   8414 1C21 POPEk 285      86.420  78.910  66.018  1.00  0.00           C
ATOM   8417 2C21 POPEk 285      86.120  77.830  64.958  1.00  0.00           C
ATOM   8420 3C21 POPEk 285      87.210  77.640  63.898  1.00  0.00           C
ATOM   8423 4C21 POPEk 285      86.910  78.340  62.558  1.00  0.00           C
ATOM   8426 5C21 POPEk 285      85.860  77.600  61.708  1.00  0.00           C
ATOM   8429 6C21 POPEk 285      85.770  78.160  60.288  1.00  0.00           C
ATOM   8432 7C21 POPEk 285      84.910  77.320  59.348  1.00  0.00           C
ATOM   8435 8C21 POPEk 285      85.040  77.750  57.888  1.00  0.00           C
ATOM   8439  C33 POPEk 285      87.990  78.560  74.979  1.00  0.00           C
ATOM   8442  C34 POPEk 285      87.590  79.260  73.679  1.00  0.00           C
ATOM   8445  C35 POPEk 285      87.280  78.330  72.499  1.00  0.00           C
ATOM   8448  C36 POPEk 285      85.940  78.670  71.808  1.00  0.00           C
ATOM   8451  C37 POPEk 285      85.730  77.930  70.488  1.00  0.00           C
ATOM   8454  C38 POPEk 285      84.300  78.040  69.938  1.00  0.00           C
ATOM   8457  C39 POPEk 285      84.060  77.100  68.758  1.00  0.00           C
ATOM   8460 0C31 POPEk 285      82.730  77.340  68.028  1.00  0.00           C
ATOM   8463 1C31 POPEk 285      82.610  76.430  66.788  1.00  0.00           C
ATOM   8466 2C31 POPEk 285      81.450  76.800  65.848  1.00  0.00           C
ATOM   8469 3C31 POPEk 285      81.270  75.800  64.688  1.00  0.00           C
ATOM   8472 4C31 POPEk 285      82.540  75.540  63.848  1.00  0.00           C
ATOM   8475 5C31 POPEk 285      82.290  74.550  62.708  1.00  0.00           C
ATOM   8478 6C31 POPEk 285      83.570  74.020  62.058  1.00  0.00           C
ATOM   8482  NH3 POPEl 286      -0.150  26.990  30.958  1.00  0.00           N
ATOM   8486  C12 POPEl 286      -1.570  27.200  31.408  1.00  0.00           C
ATOM   8489  C11 POPEl 286      -1.880  28.660  31.698  1.00  0.00           C
ATOM   8492  P   POPEl 286      -3.600  29.410  33.508  1.00  0.00           P
ATOM   8493  O13 POPEl 286      -2.970  30.740  33.488  1.00  0.00           O
ATOM   8494  O14 POPEl 286      -5.080  29.340  33.688  1.00  0.00           O
ATOM   8495  O11 POPEl 286      -2.840  28.520  34.568  1.00  0.00           O
ATOM   8496  O12 POPEl 286      -3.220  28.700  32.168  1.00  0.00           O
ATOM   8497  C1  POPEl 286      -3.010  28.690  35.978  1.00  0.00           C
ATOM   8500  C2  POPEl 286      -1.660  28.450  36.708  1.00  0.00           C
ATOM   8502  O21 POPEl 286      -1.870  28.520  38.118  1.00  0.00           O
ATOM   8503  C21 POPEl 286      -1.970  27.360  38.738  1.00  0.00           C
ATOM   8504  O22 POPEl 286      -2.090  26.260  38.228  1.00  0.00           O
ATOM   8505  C22 POPEl 286      -1.750  27.610  40.228  1.00  0.00           C
ATOM   8508  C3  POPEl 286      -0.580  29.500  36.328  1.00  0.00           C
ATOM   8511  O31 POPEl 286       0.710  29.190  36.908  1.00  0.00           O
ATOM   8512  C31 POPEl 286       0.970  29.670  38.128  1.00  0.00           C
ATOM   8513  O32 POPEl 286       0.270  30.410  38.778  1.00  0.00           O
ATOM   8514  C32 POPEl 286       2.300  29.050  38.598  1.00  0.00           C
ATOM   8517  C23 POPEl 286      -1.500  26.320  41.068  1.00  0.00           C
ATOM   8520  C24 POPEl 286      -0.390  26.470  42.118  1.00  0.00           C
ATOM   8523  C25 POPEl 286      -0.750  27.340  43.338  1.00  0.00           C
ATOM   8526  C26 POPEl 286      -1.460  26.550  44.448  1.00  0.00           C
ATOM   8529  C27 POPEl 286      -1.620  27.370  45.738  1.00  0.00           C
ATOM   8532  C28 POPEl 286      -2.300  26.600  46.898  1.00  0.00           C
ATOM   8535  C29 POPEl 286      -1.380  25.580  47.518  1.00  0.00           C
ATOM   8537 0C21 POPEl 286      -0.930  25.570  48.788  1.00  0.00           C
ATOM   8539 1C21 POPEl 286      -1.270  26.570  49.868  1.00  0.00           C
ATOM   8542 2C21 POPEl 286      -0.420  27.850  49.798  1.00  0.00           C
ATOM   8545 3C21 POPEl 286      -0.870  28.880  50.848  1.00  0.00           C
ATOM   8548 4C21 POPEl 286       0.130  30.030  51.058  1.00  0.00           C
ATOM   8551 5C21 POPEl 286       1.420  29.590  51.778  1.00  0.00           C
ATOM   8554 6C21 POPEl 286       2.480  30.690  51.818  1.00  0.00           C
ATOM   8557 7C21 POPEl 286       3.870  30.200  52.228  1.00  0.00           C
ATOM   8560 8C21 POPEl 286       4.930  31.280  52.008  1.00  0.00           C
ATOM   8564  C33 POPEl 286       2.520  29.130  40.128  1.00  0.00           C
ATOM   8567  C34 POPEl 286       3.210  30.440  40.558  1.00  0.00           C
ATOM   8570  C35 POPEl 286       3.560  30.490  42.048  1.00  0.00           C
ATOM   8573  C36 POPEl 286       2.340  30.580  42.967  1.00  0.00           C
ATOM   8576  C37 POPEl 286       2.700  30.930  44.428  1.00  0.00           C
ATOM   8579  C38 POPEl 286       2.270  29.860  45.448  1.00  0.00           C
ATOM   8582  C39 POPEl 286       3.050  28.550  45.327  1.00  0.00           C
ATOM   8585 0C31 POPEl 286       2.660  27.550  46.428  1.00  0.00           C
ATOM   8588 1C31 POPEl 286       3.360  26.190  46.268  1.00  0.00           C
ATOM   8591 2C31 POPEl 286       2.970  25.190  47.358  1.00  0.00           C
ATOM   8594 3C31 POPEl 286       3.510  25.530  48.758  1.00  0.00           C
ATOM   8597 4C31 POPEl 286       2.980  24.570  49.818  1.00  0.00           C
ATOM   8600 5C31 POPEl 286       2.930  25.190  51.218  1.00  0.00           C
ATOM   8603 6C31 POPEl 286       2.220  24.280  52.228  1.00  0.00           C
ATOM   8607  NH3 POPEm 287      89.130 127.970  74.007  1.00  0.00           N
ATOM   8611  C12 POPEm 287      90.230 128.140  75.008  1.00  0.00           C
ATOM   8614  C11 POPEm 287      91.330 129.070  74.488  1.00  0.00           C
ATOM   8617  P   POPEm 287      93.950 129.090  74.988  1.00  0.00           P
ATOM   8618  O13 POPEm 287      94.300 130.510  74.828  1.00  0.00           O
ATOM   8619  O14 POPEm 287      94.730 128.360  76.008  1.00  0.00           O
ATOM   8620  O11 POPEm 287      94.050 128.340  73.578  1.00  0.00           O
ATOM   8621  O12 POPEm 287      92.430 129.000  75.378  1.00  0.00           O
ATOM   8622  C1  POPEm 287      94.320 129.050  72.368  1.00  0.00           C
ATOM   8625  C2  POPEm 287      93.370 128.640  71.188  1.00  0.00           C
ATOM   8627  O21 POPEm 287      94.030 128.070  70.018  1.00  0.00           O
ATOM   8628  C21 POPEm 287      95.060 128.760  69.518  1.00  0.00           C
ATOM   8629  O22 POPEm 287      95.560 129.740  70.028  1.00  0.00           O
ATOM   8630  C22 POPEm 287      95.530 128.220  68.158  1.00  0.00           C
ATOM   8633  C3  POPEm 287      92.430 129.820  70.787  1.00  0.00           C
ATOM   8636  O31 POPEm 287      91.220 129.360  70.158  1.00  0.00           O
ATOM   8637  C31 POPEm 287      91.240 129.190  68.828  1.00  0.00           C
ATOM   8638  O32 POPEm 287      91.080 128.100  68.298  1.00  0.00           O
ATOM   8639  C32 POPEm 287      91.300 130.540  68.088  1.00  0.00           C
ATOM   8642  C23 POPEm 287      96.430 129.280  67.468  1.00  0.00           C
ATOM   8645  C24 POPEm 287      96.760 129.110  65.978  1.00  0.00           C
ATOM   8648  C25 POPEm 287      97.710 127.960  65.598  1.00  0.00           C
ATOM   8651  C26 POPEm 287      98.970 127.830  66.458  1.00  0.00           C
ATOM   8654  C27 POPEm 287     100.200 127.470  65.608  1.00  0.00           C
ATOM   8657  C28 POPEm 287     101.400 127.050  66.458  1.00  0.00           C
ATOM   8660  C29 POPEm 287     102.620 126.780  65.608  1.00  0.00           C
ATOM   8662 0C21 POPEm 287     102.840 125.640  64.928  1.00  0.00           C
ATOM   8664 1C21 POPEm 287     101.910 124.450  64.878  1.00  0.00           C
ATOM   8667 2C21 POPEm 287     101.270 124.260  63.488  1.00  0.00           C
ATOM   8670 3C21 POPEm 287     102.290 124.170  62.358  1.00  0.00           C
ATOM   8673 4C21 POPEm 287     101.750 123.430  61.128  1.00  0.00           C
ATOM   8676 5C21 POPEm 287     100.530 124.100  60.488  1.00  0.00           C
ATOM   8679 6C21 POPEm 287     100.040 123.260  59.308  1.00  0.00           C
ATOM   8682 7C21 POPEm 287      99.120 124.050  58.368  1.00  0.00           C
ATOM   8685 8C21 POPEm 287      98.690 123.200  57.178  1.00  0.00           C
ATOM   8689  C33 POPEm 287      92.140 130.510  66.788  1.00  0.00           C
ATOM   8692  C34 POPEm 287      91.880 131.760  65.928  1.00  0.00           C
ATOM   8695  C35 POPEm 287      92.780 131.880  64.688  1.00  0.00           C
ATOM   8698  C36 POPEm 287      92.490 130.840  63.598  1.00  0.00           C
ATOM   8701  C37 POPEm 287      93.230 131.120  62.278  1.00  0.00           C
ATOM   8704  C38 POPEm 287      92.680 130.350  61.068  1.00  0.00           C
ATOM   8707  C39 POPEm 287      92.630 128.820  61.258  1.00  0.00           C
ATOM   8710 0C31 POPEm 287      92.160 128.070  60.008  1.00  0.00           C
ATOM   8713 1C31 POPEm 287      91.960 126.570  60.257  1.00  0.00           C
ATOM   8716 2C31 POPEm 287      92.950 125.680  59.488  1.00  0.00           C
ATOM   8719 3C31 POPEm 287      92.810 124.200  59.838  1.00  0.00           C
ATOM   8722 4C31 POPEm 287      93.610 123.320  58.878  1.00  0.00           C
ATOM   8725 5C31 POPEm 287      93.620 121.840  59.238  1.00  0.00           C
ATOM   8728 6C31 POPEm 287      94.210 120.960  58.138  1.00  0.00           C
ATOM   8732  NH3 POPEn 288       1.440 100.830  34.818  1.00  0.00           N
ATOM   8736  C12 POPEn 288       2.460 100.360  33.808  1.00  0.00           C
ATOM   8739  C11 POPEn 288       2.280  98.870  33.488  1.00  0.00           C
ATOM   8742  P   POPEn 288       3.380  97.100  35.048  1.00  0.00           P
ATOM   8743  O13 POPEn 288       4.670  97.770  34.788  1.00  0.00           O
ATOM   8744  O14 POPEn 288       3.110  95.830  34.338  1.00  0.00           O
ATOM   8745  O11 POPEn 288       3.260  96.800  36.598  1.00  0.00           O
ATOM   8746  O12 POPEn 288       2.250  98.120  34.708  1.00  0.00           O
ATOM   8747  C1  POPEn 288       3.570  97.820  37.558  1.00  0.00           C
ATOM   8750  C2  POPEn 288       3.940  97.170  38.908  1.00  0.00           C
ATOM   8752  O21 POPEn 288       3.800  98.130  39.968  1.00  0.00           O
ATOM   8753  C21 POPEn 288       3.680  97.580  41.168  1.00  0.00           C
ATOM   8754  O22 POPEn 288       3.640  96.380  41.398  1.00  0.00           O
ATOM   8755  C22 POPEn 288       3.650  98.710  42.188  1.00  0.00           C
ATOM   8758  C3  POPEn 288       5.370  96.530  38.888  1.00  0.00           C
ATOM   8761  O31 POPEn 288       6.460  97.450  39.198  1.00  0.00           O
ATOM   8762  C31 POPEn 288       7.630  96.780  39.198  1.00  0.00           C
ATOM   8763  O32 POPEn 288       7.830  95.750  38.588  1.00  0.00           O
ATOM   8764  C32 POPEn 288       8.640  97.450  40.128  1.00  0.00           C
ATOM   8767  C23 POPEn 288       3.310  98.280  43.638  1.00  0.00           C
ATOM   8770  C24 POPEn 288       3.770  99.360  44.608  1.00  0.00           C
ATOM   8773  C25 POPEn 288       3.100  99.320  45.988  1.00  0.00           C
ATOM   8776  C26 POPEn 288       3.400  98.060  46.818  1.00  0.00           C
ATOM   8779  C27 POPEn 288       3.230  98.370  48.308  1.00  0.00           C
ATOM   8782  C28 POPEn 288       3.340  97.140  49.217  1.00  0.00           C
ATOM   8785  C29 POPEn 288       3.340  97.530  50.678  1.00  0.00           C
ATOM   8787 0C21 POPEn 288       2.270  97.900  51.398  1.00  0.00           C
ATOM   8789 1C21 POPEn 288       0.850  98.010  50.898  1.00  0.00           C
ATOM   8792 2C21 POPEn 288       0.150  99.310  51.348  1.00  0.00           C
ATOM   8795 3C21 POPEn 288      -0.360  99.230  52.788  1.00  0.00           C
ATOM   8798 4C21 POPEn 288      -1.200 100.440  53.218  1.00  0.00           C
ATOM   8801 5C21 POPEn 288      -1.700 100.300  54.668  1.00  0.00           C
ATOM   8804 6C21 POPEn 288      -2.860 101.240  55.008  1.00  0.00           C
ATOM   8807 7C21 POPEn 288      -3.340 101.050  56.448  1.00  0.00           C
ATOM   8810 8C21 POPEn 288      -4.630 101.790  56.787  1.00  0.00           C
ATOM   8814  C33 POPEn 288       8.810  98.980  40.008  1.00  0.00           C
ATOM   8817  C34 POPEn 288      10.080  99.450  40.748  1.00  0.00           C
ATOM   8820  C35 POPEn 288      10.150 100.950  41.028  1.00  0.00           C
ATOM   8823  C36 POPEn 288       9.510 101.360  42.358  1.00  0.00           C
ATOM   8826  C37 POPEn 288       9.750 102.850  42.688  1.00  0.00           C
ATOM   8829  C38 POPEn 288       8.960 103.350  43.898  1.00  0.00           C
ATOM   8832  C39 POPEn 288       9.000 102.420  45.128  1.00  0.00           C
ATOM   8835 0C31 POPEn 288      10.400 102.150  45.708  1.00  0.00           C
ATOM   8838 1C31 POPEn 288      10.370 100.930  46.647  1.00  0.00           C
ATOM   8841 2C31 POPEn 288      11.400 100.950  47.778  1.00  0.00           C
ATOM   8844 3C31 POPEn 288      11.070 102.020  48.828  1.00  0.00           C
ATOM   8847 4C31 POPEn 288      11.880 101.880  50.118  1.00  0.00           C
ATOM   8850 5C31 POPEn 288      11.540 103.010  51.098  1.00  0.00           C
ATOM   8853 6C31 POPEn 288      12.250 102.920  52.448  1.00  0.00           C
ATOM   8857  NH3 POPEo 289      61.620 112.550  33.398  1.00  0.00           N
ATOM   8861  C12 POPEo 289      60.630 113.290  34.248  1.00  0.00           C
ATOM   8864  C11 POPEo 289      59.180 113.170  33.718  1.00  0.00           C
ATOM   8867  P   POPEo 289      58.370 115.640  33.358  1.00  0.00           P
ATOM   8868  O13 POPEo 289      59.150 116.680  32.658  1.00  0.00           O
ATOM   8869  O14 POPEo 289      56.900 115.830  33.438  1.00  0.00           O
ATOM   8870  O11 POPEo 289      58.920 115.560  34.818  1.00  0.00           O
ATOM   8871  O12 POPEo 289      58.820 114.220  32.798  1.00  0.00           O
ATOM   8872  C1  POPEo 289      59.490 116.640  35.538  1.00  0.00           C
ATOM   8875  C2  POPEo 289      58.760 116.740  36.878  1.00  0.00           C
ATOM   8877  O21 POPEo 289      59.530 117.510  37.808  1.00  0.00           O
ATOM   8878  C21 POPEo 289      60.610 116.960  38.308  1.00  0.00           C
ATOM   8879  O22 POPEo 289      61.100 115.890  37.998  1.00  0.00           O
ATOM   8880  C22 POPEo 289      61.230 117.890  39.358  1.00  0.00           C
ATOM   8883  C3  POPEo 289      58.370 115.310  37.398  1.00  0.00           C
ATOM   8886  O31 POPEo 289      58.220 115.270  38.828  1.00  0.00           O
ATOM   8887  C31 POPEo 289      57.140 115.840  39.288  1.00  0.00           C
ATOM   8888  O32 POPEo 289      56.190 116.240  38.638  1.00  0.00           O
ATOM   8889  C32 POPEo 289      57.290 116.030  40.788  1.00  0.00           C
ATOM   8892  C23 POPEo 289      62.580 117.310  39.798  1.00  0.00           C
ATOM   8895  C24 POPEo 289      63.440 118.230  40.658  1.00  0.00           C
ATOM   8898  C25 POPEo 289      64.760 117.520  40.958  1.00  0.00           C
ATOM   8901  C26 POPEo 289      65.720 118.290  41.868  1.00  0.00           C
ATOM   8904  C27 POPEo 289      67.010 117.500  42.098  1.00  0.00           C
ATOM   8907  C28 POPEo 289      68.070 118.320  42.847  1.00  0.00           C
ATOM   8910  C29 POPEo 289      69.340 117.510  42.967  1.00  0.00           C
ATOM   8912 0C21 POPEo 289      69.850 117.020  44.108  1.00  0.00           C
ATOM   8914 1C21 POPEo 289      69.240 117.170  45.478  1.00  0.00           C
ATOM   8917 2C21 POPEo 289      69.690 116.030  46.388  1.00  0.00           C
ATOM   8920 3C21 POPEo 289      69.420 116.290  47.878  1.00  0.00           C
ATOM   8923 4C21 POPEo 289      70.110 115.260  48.788  1.00  0.00           C
ATOM   8926 5C21 POPEo 289      69.760 113.820  48.378  1.00  0.00           C
ATOM   8929 6C21 POPEo 289      70.200 112.760  49.388  1.00  0.00           C
ATOM   8932 7C21 POPEo 289      69.610 111.390  49.048  1.00  0.00           C
ATOM   8935 8C21 POPEo 289      69.960 110.320  50.098  1.00  0.00           C
ATOM   8939  C33 POPEo 289      56.630 117.320  41.308  1.00  0.00           C
ATOM   8942  C34 POPEo 289      56.900 117.550  42.798  1.00  0.00           C
ATOM   8945  C35 POPEo 289      56.260 116.490  43.688  1.00  0.00           C
ATOM   8948  C36 POPEo 289      56.230 116.900  45.158  1.00  0.00           C
ATOM   8951  C37 POPEo 289      55.350 115.980  46.018  1.00  0.00           C
ATOM   8954  C38 POPEo 289      54.890 116.670  47.298  1.00  0.00           C
ATOM   8957  C39 POPEo 289      53.890 115.830  48.088  1.00  0.00           C
ATOM   8960 0C31 POPEo 289      53.570 116.470  49.438  1.00  0.00           C
ATOM   8963 1C31 POPEo 289      52.720 115.560  50.327  1.00  0.00           C
ATOM   8966 2C31 POPEo 289      52.460 116.160  51.708  1.00  0.00           C
ATOM   8969 3C31 POPEo 289      52.780 115.190  52.847  1.00  0.00           C
ATOM   8972 4C31 POPEo 289      51.890 113.940  52.827  1.00  0.00           C
ATOM   8975 5C31 POPEo 289      52.270 112.930  53.918  1.00  0.00           C
ATOM   8978 6C31 POPEo 289      51.550 111.580  53.788  1.00  0.00           C
ATOM   8982  NH3 POPEp 290      28.220 127.360  36.718  1.00  0.00           N
ATOM   8986  C12 POPEp 290      28.800 127.150  35.358  1.00  0.00           C
ATOM   8989  C11 POPEp 290      29.270 125.690  35.198  1.00  0.00           C
ATOM   8992  P   POPEp 290      31.050 124.480  33.648  1.00  0.00           P
ATOM   8993  O13 POPEp 290      30.330 123.340  33.038  1.00  0.00           O
ATOM   8994  O14 POPEp 290      32.140 125.100  32.878  1.00  0.00           O
ATOM   8995  O11 POPEp 290      31.600 123.980  35.028  1.00  0.00           O
ATOM   8996  O12 POPEp 290      30.030 125.610  34.007  1.00  0.00           O
ATOM   8997  C1  POPEp 290      32.500 124.830  35.748  1.00  0.00           C
ATOM   9000  C2  POPEp 290      32.710 124.310  37.188  1.00  0.00           C
ATOM   9002  O21 POPEp 290      33.760 125.080  37.848  1.00  0.00           O
ATOM   9003  C21 POPEp 290      33.290 126.090  38.558  1.00  0.00           C
ATOM   9004  O22 POPEp 290      32.110 126.340  38.718  1.00  0.00           O
ATOM   9005  C22 POPEp 290      34.390 126.970  39.148  1.00  0.00           C
ATOM   9008  C3  POPEp 290      33.090 122.820  37.178  1.00  0.00           C
ATOM   9011  O31 POPEp 290      33.010 122.370  38.538  1.00  0.00           O
ATOM   9012  C31 POPEp 290      33.780 121.350  38.818  1.00  0.00           C
ATOM   9013  O32 POPEp 290      34.320 120.630  37.998  1.00  0.00           O
ATOM   9014  C32 POPEp 290      33.880 121.290  40.347  1.00  0.00           C
ATOM   9017  C23 POPEp 290      33.820 128.360  39.538  1.00  0.00           C
ATOM   9020  C24 POPEp 290      34.830 129.220  40.318  1.00  0.00           C
ATOM   9023  C25 POPEp 290      34.860 128.950  41.828  1.00  0.00           C
ATOM   9026  C26 POPEp 290      33.740 129.640  42.618  1.00  0.00           C
ATOM   9029  C27 POPEp 290      33.930 129.460  44.128  1.00  0.00           C
ATOM   9032  C28 POPEp 290      32.890 130.210  44.968  1.00  0.00           C
ATOM   9035  C29 POPEp 290      32.910 129.720  46.398  1.00  0.00           C
ATOM   9037 0C21 POPEp 290      33.610 130.240  47.418  1.00  0.00           C
ATOM   9039 1C21 POPEp 290      34.570 131.410  47.398  1.00  0.00           C
ATOM   9042 2C21 POPEp 290      34.070 132.640  48.168  1.00  0.00           C
ATOM   9045 3C21 POPEp 290      33.620 132.370  49.608  1.00  0.00           C
ATOM   9048 4C21 POPEp 290      33.310 133.650  50.397  1.00  0.00           C
ATOM   9051 5C21 POPEp 290      32.910 133.370  51.848  1.00  0.00           C
ATOM   9054 6C21 POPEp 290      32.590 134.640  52.648  1.00  0.00           C
ATOM   9057 7C21 POPEp 290      32.440 134.340  54.147  1.00  0.00           C
ATOM   9060 8C21 POPEp 290      31.580 135.370  54.898  1.00  0.00           C
ATOM   9064  C33 POPEp 290      34.490 122.570  40.978  1.00  0.00           C
ATOM   9067  C34 POPEp 290      33.960 122.870  42.398  1.00  0.00           C
ATOM   9070  C35 POPEp 290      34.090 121.720  43.398  1.00  0.00           C
ATOM   9073  C36 POPEp 290      33.450 122.040  44.758  1.00  0.00           C
ATOM   9076  C37 POPEp 290      33.420 120.820  45.708  1.00  0.00           C
ATOM   9079  C38 POPEp 290      32.730 121.100  47.058  1.00  0.00           C
ATOM   9082  C39 POPEp 290      33.630 121.620  48.208  1.00  0.00           C
ATOM   9085 0C31 POPEp 290      32.840 122.120  49.428  1.00  0.00           C
ATOM   9088 1C31 POPEp 290      33.700 122.360  50.678  1.00  0.00           C
ATOM   9091 2C31 POPEp 290      32.910 122.130  51.968  1.00  0.00           C
ATOM   9094 3C31 POPEp 290      33.670 122.450  53.268  1.00  0.00           C
ATOM   9097 4C31 POPEp 290      34.880 121.540  53.508  1.00  0.00           C
ATOM   9100 5C31 POPEp 290      35.490 121.720  54.908  1.00  0.00           C
ATOM   9103 6C31 POPEp 290      36.610 120.730  55.198  1.00  0.00           C
ATOM   9107  NH3 POPEq 291      18.210  21.380  29.388  1.00  0.00           N
ATOM   9111  C12 POPEq 291      19.410  20.560  29.808  1.00  0.00           C
ATOM   9114  C11 POPEq 291      20.140  19.890  28.638  1.00  0.00           C
ATOM   9117  P   POPEq 291      22.480  18.610  28.608  1.00  0.00           P
ATOM   9118  O13 POPEq 291      22.300  17.940  27.308  1.00  0.00           O
ATOM   9119  O14 POPEq 291      23.390  19.780  28.658  1.00  0.00           O
ATOM   9120  O11 POPEq 291      23.010  17.560  29.668  1.00  0.00           O
ATOM   9121  O12 POPEq 291      21.090  19.010  29.188  1.00  0.00           O
ATOM   9122  C1  POPEq 291      22.160  17.020  30.678  1.00  0.00           C
ATOM   9125  C2  POPEq 291      22.930  16.760  31.988  1.00  0.00           C
ATOM   9127  O21 POPEq 291      21.960  16.300  32.928  1.00  0.00           O
ATOM   9128  C21 POPEq 291      22.370  15.490  33.868  1.00  0.00           C
ATOM   9129  O22 POPEq 291      23.460  14.940  33.918  1.00  0.00           O
ATOM   9130  C22 POPEq 291      21.230  15.350  34.878  1.00  0.00           C
ATOM   9133  C3  POPEq 291      23.570  18.070  32.528  1.00  0.00           C
ATOM   9136  O31 POPEq 291      24.550  17.810  33.558  1.00  0.00           O
ATOM   9137  C31 POPEq 291      24.260  18.140  34.818  1.00  0.00           C
ATOM   9138  O32 POPEq 291      23.200  18.560  35.218  1.00  0.00           O
ATOM   9139  C32 POPEq 291      25.520  17.880  35.658  1.00  0.00           C
ATOM   9142  C23 POPEq 291      21.600  15.200  36.378  1.00  0.00           C
ATOM   9145  C24 POPEq 291      20.290  15.130  37.188  1.00  0.00           C
ATOM   9148  C25 POPEq 291      20.470  15.190  38.708  1.00  0.00           C
ATOM   9151  C26 POPEq 291      21.100  13.940  39.338  1.00  0.00           C
ATOM   9154  C27 POPEq 291      21.610  14.270  40.748  1.00  0.00           C
ATOM   9157  C28 POPEq 291      22.260  13.070  41.458  1.00  0.00           C
ATOM   9160  C29 POPEq 291      23.270  13.540  42.478  1.00  0.00           C
ATOM   9162 0C21 POPEq 291      23.210  13.430  43.818  1.00  0.00           C
ATOM   9164 1C21 POPEq 291      22.120  12.770  44.638  1.00  0.00           C
ATOM   9167 2C21 POPEq 291      22.650  11.520  45.378  1.00  0.00           C
ATOM   9170 3C21 POPEq 291      23.660  11.850  46.478  1.00  0.00           C
ATOM   9173 4C21 POPEq 291      24.270  10.620  47.148  1.00  0.00           C
ATOM   9176 5C21 POPEq 291      25.500  10.990  47.988  1.00  0.00           C
ATOM   9179 6C21 POPEq 291      26.050   9.850  48.838  1.00  0.00           C
ATOM   9182 7C21 POPEq 291      27.330  10.260  49.578  1.00  0.00           C
ATOM   9185 8C21 POPEq 291      27.840   9.220  50.578  1.00  0.00           C
ATOM   9189  C33 POPEq 291      25.430  18.480  37.078  1.00  0.00           C
ATOM   9192  C34 POPEq 291      26.750  18.320  37.838  1.00  0.00           C
ATOM   9195  C35 POPEq 291      26.730  18.980  39.218  1.00  0.00           C
ATOM   9198  C36 POPEq 291      25.640  18.410  40.138  1.00  0.00           C
ATOM   9201  C37 POPEq 291      25.730  18.940  41.568  1.00  0.00           C
ATOM   9204  C38 POPEq 291      26.630  18.100  42.488  1.00  0.00           C
ATOM   9207  C39 POPEq 291      26.800  18.720  43.878  1.00  0.00           C
ATOM   9210 0C31 POPEq 291      25.470  18.940  44.598  1.00  0.00           C
ATOM   9213 1C31 POPEq 291      25.620  19.550  45.998  1.00  0.00           C
ATOM   9216 2C31 POPEq 291      25.600  21.090  46.008  1.00  0.00           C
ATOM   9219 3C31 POPEq 291      24.200  21.700  46.168  1.00  0.00           C
ATOM   9222 4C31 POPEq 291      23.220  21.500  45.008  1.00  0.00           C
ATOM   9225 5C31 POPEq 291      21.900  22.220  45.288  1.00  0.00           C
ATOM   9228 6C31 POPEq 291      20.800  21.910  44.268  1.00  0.00           C
ATOM   9232  NH3 POPEr 292     119.370  40.960  30.688  1.00  0.00           N
ATOM   9236  C12 POPEr 292     120.590  41.750  31.068  1.00  0.00           C
ATOM   9239  C11 POPEr 292     121.870  41.140  30.478  1.00  0.00           C
ATOM   9242  P   POPEr 292     123.280  43.280  29.988  1.00  0.00           P
ATOM   9243  O13 POPEr 292     122.440  43.300  28.778  1.00  0.00           O
ATOM   9244  O14 POPEr 292     124.750  43.480  29.818  1.00  0.00           O
ATOM   9245  O11 POPEr 292     122.690  44.410  30.928  1.00  0.00           O
ATOM   9246  O12 POPEr 292     123.010  41.940  30.798  1.00  0.00           O
ATOM   9247  C1  POPEr 292     123.520  45.380  31.548  1.00  0.00           C
ATOM   9250  C2  POPEr 292     123.820  44.960  33.018  1.00  0.00           C
ATOM   9252  O21 POPEr 292     122.610  44.610  33.708  1.00  0.00           O
ATOM   9253  C21 POPEr 292     121.600  45.460  33.728  1.00  0.00           C
ATOM   9254  O22 POPEr 292     121.650  46.670  33.568  1.00  0.00           O
ATOM   9255  C22 POPEr 292     120.290  44.670  33.948  1.00  0.00           C
ATOM   9258  C3  POPEr 292     124.710  46.010  33.748  1.00  0.00           C
ATOM   9261  O31 POPEr 292     125.330  45.520  34.968  1.00  0.00           O
ATOM   9262  C31 POPEr 292     124.600  45.640  36.058  1.00  0.00           C
ATOM   9263  O32 POPEr 292     123.500  46.180  36.118  1.00  0.00           O
ATOM   9264  C32 POPEr 292     125.400  45.210  37.268  1.00  0.00           C
ATOM   9267  C23 POPEr 292     119.460  45.160  35.158  1.00  0.00           C
ATOM   9270  C24 POPEr 292     120.150  44.880  36.498  1.00  0.00           C
ATOM   9273  C25 POPEr 292     119.210  45.000  37.708  1.00  0.00           C
ATOM   9276  C26 POPEr 292     119.950  45.060  39.058  1.00  0.00           C
ATOM   9279  C27 POPEr 292     119.220  44.360  40.218  1.00  0.00           C
ATOM   9282  C28 POPEr 292     119.700  44.790  41.628  1.00  0.00           C
ATOM   9285  C29 POPEr 292     119.210  46.170  41.998  1.00  0.00           C
ATOM   9287 0C21 POPEr 292     119.200  46.730  43.228  1.00  0.00           C
ATOM   9289 1C21 POPEr 292     119.690  46.120  44.518  1.00  0.00           C
ATOM   9292 2C21 POPEr 292     119.030  46.750  45.768  1.00  0.00           C
ATOM   9295 3C21 POPEr 292     119.540  48.180  46.078  1.00  0.00           C
ATOM   9298 4C21 POPEr 292     118.670  48.920  47.108  1.00  0.00           C
ATOM   9301 5C21 POPEr 292     118.860  48.440  48.558  1.00  0.00           C
ATOM   9304 6C21 POPEr 292     119.920  49.250  49.328  1.00  0.00           C
ATOM   9307 7C21 POPEr 292     120.050  48.830  50.798  1.00  0.00           C
ATOM   9310 8C21 POPEr 292     120.840  49.830  51.638  1.00  0.00           C
ATOM   9314  C33 POPEr 292     125.040  46.070  38.498  1.00  0.00           C
ATOM   9317  C34 POPEr 292     126.180  46.160  39.518  1.00  0.00           C
ATOM   9320  C35 POPEr 292     125.920  45.290  40.748  1.00  0.00           C
ATOM   9323  C36 POPEr 292     124.740  45.830  41.568  1.00  0.00           C
ATOM   9326  C37 POPEr 292     124.600  45.140  42.918  1.00  0.00           C
ATOM   9329  C38 POPEr 292     123.370  45.660  43.658  1.00  0.00           C
ATOM   9332  C39 POPEr 292     123.270  45.120  45.088  1.00  0.00           C
ATOM   9335 0C31 POPEr 292     123.530  46.170  46.178  1.00  0.00           C
ATOM   9338 1C31 POPEr 292     122.740  45.830  47.438  1.00  0.00           C
ATOM   9341 2C31 POPEr 292     122.780  46.920  48.508  1.00  0.00           C
ATOM   9344 3C31 POPEr 292     123.990  46.830  49.438  1.00  0.00           C
ATOM   9347 4C31 POPEr 292     123.810  47.670  50.698  1.00  0.00           C
ATOM   9350 5C31 POPEr 292     125.090  47.790  51.528  1.00  0.00           C
ATOM   9353 6C31 POPEr 292     124.850  48.320  52.938  1.00  0.00           C
ATOM   9357  NH3 POPEs 293       0.490  77.360  76.868  1.00  0.00           N
ATOM   9361  C12 POPEs 293       1.680  76.840  77.628  1.00  0.00           C
ATOM   9364  C11 POPEs 293       2.370  77.950  78.428  1.00  0.00           C
ATOM   9367  P   POPEs 293       4.700  78.660  77.468  1.00  0.00           P
ATOM   9368  O13 POPEs 293       5.360  79.300  78.628  1.00  0.00           O
ATOM   9369  O14 POPEs 293       5.060  77.270  77.168  1.00  0.00           O
ATOM   9370  O11 POPEs 293       5.040  79.500  76.158  1.00  0.00           O
ATOM   9371  O12 POPEs 293       3.130  78.800  77.569  1.00  0.00           O
ATOM   9372  C1  POPEs 293       4.500  79.000  74.929  1.00  0.00           C
ATOM   9375  C2  POPEs 293       5.580  78.240  74.088  1.00  0.00           C
ATOM   9377  O21 POPEs 293       5.760  78.940  72.838  1.00  0.00           O
ATOM   9378  C21 POPEs 293       6.430  80.080  72.988  1.00  0.00           C
ATOM   9379  O22 POPEs 293       7.030  80.420  73.988  1.00  0.00           O
ATOM   9380  C22 POPEs 293       6.230  80.950  71.757  1.00  0.00           C
ATOM   9383  C3  POPEs 293       5.190  76.750  73.868  1.00  0.00           C
ATOM   9386  O31 POPEs 293       5.980  76.140  72.818  1.00  0.00           O
ATOM   9387  C31 POPEs 293       5.300  75.730  71.757  1.00  0.00           C
ATOM   9388  O32 POPEs 293       4.080  75.700  71.658  1.00  0.00           O
ATOM   9389  C32 POPEs 293       6.240  75.210  70.678  1.00  0.00           C
ATOM   9392  C23 POPEs 293       6.380  80.210  70.408  1.00  0.00           C
ATOM   9395  C24 POPEs 293       6.400  81.220  69.257  1.00  0.00           C
ATOM   9398  C25 POPEs 293       6.740  80.580  67.918  1.00  0.00           C
ATOM   9401  C26 POPEs 293       6.730  81.620  66.788  1.00  0.00           C
ATOM   9404  C27 POPEs 293       7.230  81.060  65.448  1.00  0.00           C
ATOM   9407  C28 POPEs 293       7.170  82.140  64.348  1.00  0.00           C
ATOM   9410  C29 POPEs 293       7.840  81.680  63.088  1.00  0.00           C
ATOM   9412 0C21 POPEs 293       7.360  81.870  61.848  1.00  0.00           C
ATOM   9414 1C21 POPEs 293       6.090  82.620  61.528  1.00  0.00           C
ATOM   9417 2C21 POPEs 293       5.970  82.890  60.018  1.00  0.00           C
ATOM   9420 3C21 POPEs 293       4.710  83.680  59.638  1.00  0.00           C
ATOM   9423 4C21 POPEs 293       4.520  83.690  58.118  1.00  0.00           C
ATOM   9426 5C21 POPEs 293       3.550  84.770  57.608  1.00  0.00           C
ATOM   9429 6C21 POPEs 293       4.060  86.190  57.868  1.00  0.00           C
ATOM   9432 7C21 POPEs 293       3.430  87.240  56.948  1.00  0.00           C
ATOM   9435 8C21 POPEs 293       3.950  88.650  57.228  1.00  0.00           C
ATOM   9439  C33 POPEs 293       5.470  74.660  69.448  1.00  0.00           C
ATOM   9442  C34 POPEs 293       6.370  73.950  68.418  1.00  0.00           C
ATOM   9445  C35 POPEs 293       5.730  73.780  67.037  1.00  0.00           C
ATOM   9448  C36 POPEs 293       4.550  72.800  67.028  1.00  0.00           C
ATOM   9451  C37 POPEs 293       3.620  73.050  65.838  1.00  0.00           C
ATOM   9454  C38 POPEs 293       2.340  72.200  65.848  1.00  0.00           C
ATOM   9457  C39 POPEs 293       1.490  72.380  64.577  1.00  0.00           C
ATOM   9460 0C31 POPEs 293       1.210  73.860  64.248  1.00  0.00           C
ATOM   9463 1C31 POPEs 293       0.300  74.040  63.028  1.00  0.00           C
ATOM   9466 2C31 POPEs 293       0.010  75.510  62.668  1.00  0.00           C
ATOM   9469 3C31 POPEs 293       1.240  76.420  62.788  1.00  0.00           C
ATOM   9472 4C31 POPEs 293       1.160  77.710  61.968  1.00  0.00           C
ATOM   9475 5C31 POPEs 293       2.420  78.560  62.128  1.00  0.00           C
ATOM   9478 6C31 POPEs 293       2.540  79.670  61.088  1.00  0.00           C
ATOM   9482  NH3 POPEt 294      83.050  27.620  33.318  1.00  0.00           N
ATOM   9486  C12 POPEt 294      82.980  26.120  33.338  1.00  0.00           C
ATOM   9489  C11 POPEt 294      81.580  25.650  33.768  1.00  0.00           C
ATOM   9492  P   POPEt 294      79.990  27.210  35.208  1.00  0.00           P
ATOM   9493  O13 POPEt 294      80.190  28.380  34.328  1.00  0.00           O
ATOM   9494  O14 POPEt 294      78.700  26.490  35.188  1.00  0.00           O
ATOM   9495  O11 POPEt 294      80.320  27.690  36.678  1.00  0.00           O
ATOM   9496  O12 POPEt 294      81.200  26.200  35.038  1.00  0.00           O
ATOM   9497  C1  POPEt 294      79.730  27.130  37.848  1.00  0.00           C
ATOM   9500  C2  POPEt 294      78.900  28.210  38.598  1.00  0.00           C
ATOM   9502  O21 POPEt 294      78.300  27.710  39.808  1.00  0.00           O
ATOM   9503  C21 POPEt 294      77.370  26.780  39.708  1.00  0.00           C
ATOM   9504  O22 POPEt 294      77.030  26.200  38.688  1.00  0.00           O
ATOM   9505  C22 POPEt 294      76.790  26.500  41.098  1.00  0.00           C
ATOM   9508  C3  POPEt 294      77.900  28.930  37.638  1.00  0.00           C
ATOM   9511  O31 POPEt 294      76.830  29.660  38.288  1.00  0.00           O
ATOM   9512  C31 POPEt 294      75.610  29.180  38.128  1.00  0.00           C
ATOM   9513  O32 POPEt 294      75.320  28.100  37.628  1.00  0.00           O
ATOM   9514  C32 POPEt 294      74.580  30.180  38.628  1.00  0.00           C
ATOM   9517  C23 POPEt 294      75.300  26.110  41.038  1.00  0.00           C
ATOM   9520  C24 POPEt 294      74.660  25.890  42.418  1.00  0.00           C
ATOM   9523  C25 POPEt 294      75.450  24.910  43.308  1.00  0.00           C
ATOM   9526  C26 POPEt 294      74.560  24.150  44.298  1.00  0.00           C
ATOM   9529  C27 POPEt 294      75.350  23.320  45.327  1.00  0.00           C
ATOM   9532  C28 POPEt 294      74.470  22.330  46.128  1.00  0.00           C
ATOM   9535  C29 POPEt 294      73.300  22.930  46.857  1.00  0.00           C
ATOM   9537 0C21 POPEt 294      73.360  23.690  47.978  1.00  0.00           C
ATOM   9539 1C21 POPEt 294      74.620  24.090  48.708  1.00  0.00           C
ATOM   9542 2C21 POPEt 294      74.750  23.490  50.118  1.00  0.00           C
ATOM   9545 3C21 POPEt 294      74.030  24.310  51.208  1.00  0.00           C
ATOM   9548 4C21 POPEt 294      74.600  24.060  52.618  1.00  0.00           C
ATOM   9551 5C21 POPEt 294      74.030  22.820  53.298  1.00  0.00           C
ATOM   9554 6C21 POPEt 294      74.740  22.510  54.628  1.00  0.00           C
ATOM   9557 7C21 POPEt 294      75.590  21.230  54.578  1.00  0.00           C
ATOM   9560 8C21 POPEt 294      76.450  21.030  55.828  1.00  0.00           C
ATOM   9564  C33 POPEt 294      74.470  30.180  40.158  1.00  0.00           C
ATOM   9567  C34 POPEt 294      73.390  31.160  40.607  1.00  0.00           C
ATOM   9570  C35 POPEt 294      73.240  31.230  42.128  1.00  0.00           C
ATOM   9573  C36 POPEt 294      72.200  32.270  42.518  1.00  0.00           C
ATOM   9576  C37 POPEt 294      71.950  32.340  44.028  1.00  0.00           C
ATOM   9579  C38 POPEt 294      70.870  33.370  44.348  1.00  0.00           C
ATOM   9582  C39 POPEt 294      70.280  33.250  45.758  1.00  0.00           C
ATOM   9585 0C31 POPEt 294      71.290  33.360  46.908  1.00  0.00           C
ATOM   9588 1C31 POPEt 294      70.630  33.920  48.168  1.00  0.00           C
ATOM   9591 2C31 POPEt 294      71.250  33.460  49.488  1.00  0.00           C
ATOM   9594 3C31 POPEt 294      72.660  33.990  49.758  1.00  0.00           C
ATOM   9597 4C31 POPEt 294      73.150  33.570  51.148  1.00  0.00           C
ATOM   9600 5C31 POPEt 294      74.610  33.940  51.408  1.00  0.00           C
ATOM   9603 6C31 POPEt 294      75.050  33.690  52.858  1.00  0.00           C
ATOM   9607  NH3 POPEu 295      80.100  31.130  34.338  1.00  0.00           N
ATOM   9611  C12 POPEu 295      79.010  32.170  34.378  1.00  0.00           C
ATOM   9614  C11 POPEu 295      78.210  32.160  33.068  1.00  0.00           C
ATOM   9617  P   POPEu 295      76.510  30.280  33.728  1.00  0.00           P
ATOM   9618  O13 POPEu 295      77.140  29.720  34.938  1.00  0.00           O
ATOM   9619  O14 POPEu 295      75.690  29.330  32.948  1.00  0.00           O
ATOM   9620  O11 POPEu 295      75.630  31.560  34.078  1.00  0.00           O
ATOM   9621  O12 POPEu 295      77.640  30.880  32.798  1.00  0.00           O
ATOM   9622  C1  POPEu 295      75.320  31.860  35.448  1.00  0.00           C
ATOM   9625  C2  POPEu 295      75.160  33.390  35.638  1.00  0.00           C
ATOM   9627  O21 POPEu 295      75.140  33.770  37.028  1.00  0.00           O
ATOM   9628  C21 POPEu 295      76.340  33.920  37.558  1.00  0.00           C
ATOM   9629  O22 POPEu 295      77.400  33.550  37.068  1.00  0.00           O
ATOM   9630  C22 POPEu 295      76.240  34.770  38.818  1.00  0.00           C
ATOM   9633  C3  POPEu 295      73.880  33.950  34.958  1.00  0.00           C
ATOM   9636  O31 POPEu 295      73.850  35.390  35.008  1.00  0.00           O
ATOM   9637  C31 POPEu 295      73.490  36.050  36.128  1.00  0.00           C
ATOM   9638  O32 POPEu 295      73.970  37.140  36.418  1.00  0.00           O
ATOM   9639  C32 POPEu 295      72.390  35.310  36.918  1.00  0.00           C
ATOM   9642  C23 POPEu 295      75.640  34.030  40.038  1.00  0.00           C
ATOM   9645  C24 POPEu 295      76.070  34.660  41.368  1.00  0.00           C
ATOM   9648  C25 POPEu 295      75.650  36.130  41.538  1.00  0.00           C
ATOM   9651  C26 POPEu 295      74.140  36.340  41.678  1.00  0.00           C
ATOM   9654  C27 POPEu 295      73.730  37.610  42.448  1.00  0.00           C
ATOM   9657  C28 POPEu 295      74.000  37.560  43.968  1.00  0.00           C
ATOM   9660  C29 POPEu 295      72.980  36.700  44.668  1.00  0.00           C
ATOM   9662 0C21 POPEu 295      72.390  36.970  45.848  1.00  0.00           C
ATOM   9664 1C21 POPEu 295      72.730  38.150  46.717  1.00  0.00           C
ATOM   9667 2C21 POPEu 295      72.150  38.030  48.148  1.00  0.00           C
ATOM   9670 3C21 POPEu 295      70.640  38.320  48.228  1.00  0.00           C
ATOM   9673 4C21 POPEu 295      70.100  38.400  49.668  1.00  0.00           C
ATOM   9676 5C21 POPEu 295      70.340  37.120  50.488  1.00  0.00           C
ATOM   9679 6C21 POPEu 295      69.730  37.200  51.888  1.00  0.00           C
ATOM   9682 7C21 POPEu 295      69.940  35.900  52.668  1.00  0.00           C
ATOM   9685 8C21 POPEu 295      69.370  35.940  54.088  1.00  0.00           C
ATOM   9689  C33 POPEu 295      71.940  36.030  38.208  1.00  0.00           C
ATOM   9692  C34 POPEu 295      71.390  35.030  39.238  1.00  0.00           C
ATOM   9695  C35 POPEu 295      71.020  35.680  40.588  1.00  0.00           C
ATOM   9698  C36 POPEu 295      69.530  35.960  40.768  1.00  0.00           C
ATOM   9701  C37 POPEu 295      69.210  36.420  42.198  1.00  0.00           C
ATOM   9704  C38 POPEu 295      67.710  36.630  42.368  1.00  0.00           C
ATOM   9707  C39 POPEu 295      67.240  37.090  43.758  1.00  0.00           C
ATOM   9710 0C31 POPEu 295      65.740  37.420  43.728  1.00  0.00           C
ATOM   9713 1C31 POPEu 295      65.140  37.660  45.118  1.00  0.00           C
ATOM   9716 2C31 POPEu 295      63.670  38.110  45.028  1.00  0.00           C
ATOM   9719 3C31 POPEu 295      62.940  38.100  46.368  1.00  0.00           C
ATOM   9722 4C31 POPEu 295      61.500  38.640  46.258  1.00  0.00           C
ATOM   9725 5C31 POPEu 295      60.720  38.500  47.558  1.00  0.00           C
ATOM   9728 6C31 POPEu 295      59.250  38.920  47.438  1.00  0.00           C
ATOM   9732  NH3 POPEv 296     126.150  86.560  77.698  1.00  0.00           N
ATOM   9736  C12 POPEv 296     124.880  85.830  77.928  1.00  0.00           C
ATOM   9739  C11 POPEv 296     123.880  86.650  78.718  1.00  0.00           C
ATOM   9742  P   POPEv 296     121.410  86.640  77.938  1.00  0.00           P
ATOM   9743  O13 POPEv 296     120.500  85.510  77.648  1.00  0.00           O
ATOM   9744  O14 POPEv 296     120.960  87.770  78.768  1.00  0.00           O
ATOM   9745  O11 POPEv 296     122.050  87.210  76.608  1.00  0.00           O
ATOM   9746  O12 POPEv 296     122.640  85.970  78.679  1.00  0.00           O
ATOM   9747  C1  POPEv 296     121.300  87.440  75.408  1.00  0.00           C
ATOM   9750  C2  POPEv 296     122.160  86.930  74.218  1.00  0.00           C
ATOM   9752  O21 POPEv 296     121.650  87.230  72.908  1.00  0.00           O
ATOM   9753  C21 POPEv 296     120.480  86.760  72.548  1.00  0.00           C
ATOM   9754  O22 POPEv 296     119.680  86.150  73.238  1.00  0.00           O
ATOM   9755  C22 POPEv 296     120.270  87.010  71.048  1.00  0.00           C
ATOM   9758  C3  POPEv 296     122.490  85.420  74.418  1.00  0.00           C
ATOM   9761  O31 POPEv 296     123.650  85.000  73.668  1.00  0.00           O
ATOM   9762  C31 POPEv 296     123.410  84.340  72.548  1.00  0.00           C
ATOM   9763  O32 POPEv 296     122.300  84.050  72.118  1.00  0.00           O
ATOM   9764  C32 POPEv 296     124.730  84.050  71.858  1.00  0.00           C
ATOM   9767  C23 POPEv 296     118.790  86.810  70.658  1.00  0.00           C
ATOM   9770  C24 POPEv 296     118.470  87.070  69.168  1.00  0.00           C
ATOM   9773  C25 POPEv 296     119.160  86.120  68.178  1.00  0.00           C
ATOM   9776  C26 POPEv 296     118.440  86.110  66.818  1.00  0.00           C
ATOM   9779  C27 POPEv 296     119.050  85.150  65.787  1.00  0.00           C
ATOM   9782  C28 POPEv 296     118.210  85.050  64.498  1.00  0.00           C
ATOM   9785  C29 POPEv 296     118.420  86.210  63.558  1.00  0.00           C
ATOM   9787 0C21 POPEv 296     118.210  86.190  62.228  1.00  0.00           C
ATOM   9789 1C21 POPEv 296     117.660  85.030  61.438  1.00  0.00           C
ATOM   9792 2C21 POPEv 296     118.710  83.940  61.128  1.00  0.00           C
ATOM   9795 3C21 POPEv 296     118.160  82.830  60.228  1.00  0.00           C
ATOM   9798 4C21 POPEv 296     119.110  81.630  60.138  1.00  0.00           C
ATOM   9801 5C21 POPEv 296     118.630  80.560  59.158  1.00  0.00           C
ATOM   9804 6C21 POPEv 296     119.610  79.380  59.058  1.00  0.00           C
ATOM   9807 7C21 POPEv 296     119.090  78.250  58.168  1.00  0.00           C
ATOM   9810 8C21 POPEv 296     120.200  77.310  57.688  1.00  0.00           C
ATOM   9814  C33 POPEv 296     124.980  85.110  70.768  1.00  0.00           C
ATOM   9817  C34 POPEv 296     126.150  84.760  69.848  1.00  0.00           C
ATOM   9820  C35 POPEv 296     126.290  85.850  68.778  1.00  0.00           C
ATOM   9823  C36 POPEv 296     127.360  85.560  67.718  1.00  0.00           C
ATOM   9826  C37 POPEv 296     127.340  86.670  66.647  1.00  0.00           C
ATOM   9829  C38 POPEv 296     128.270  86.400  65.468  1.00  0.00           C
ATOM   9832  C39 POPEv 296     128.030  87.400  64.327  1.00  0.00           C
ATOM   9835 0C31 POPEv 296     128.990  87.160  63.148  1.00  0.00           C
ATOM   9838 1C31 POPEv 296     128.830  88.210  62.038  1.00  0.00           C
ATOM   9841 2C31 POPEv 296     129.830  87.990  60.888  1.00  0.00           C
ATOM   9844 3C31 POPEv 296     129.950  89.190  59.928  1.00  0.00           C
ATOM   9847 4C31 POPEv 296     128.620  89.640  59.308  1.00  0.00           C
ATOM   9850 5C31 POPEv 296     128.800  90.840  58.358  1.00  0.00           C
ATOM   9853 6C31 POPEv 296     127.470  91.370  57.818  1.00  0.00           C
ATOM   9857  NH3 POPEw 297       2.870 123.850  80.128  1.00  0.00           N
ATOM   9861  C12 POPEw 297       3.500 122.510  79.808  1.00  0.00           C
ATOM   9864  C11 POPEw 297       4.920 122.660  79.238  1.00  0.00           C
ATOM   9867  P   POPEw 297       5.360 125.000  78.128  1.00  0.00           P
ATOM   9868  O13 POPEw 297       5.090 125.510  79.488  1.00  0.00           O
ATOM   9869  O14 POPEw 297       6.730 125.220  77.598  1.00  0.00           O
ATOM   9870  O11 POPEw 297       4.260 125.610  77.178  1.00  0.00           O
ATOM   9871  O12 POPEw 297       4.930 123.500  78.088  1.00  0.00           O
ATOM   9872  C1  POPEw 297       4.640 126.170  75.918  1.00  0.00           C
ATOM   9875  C2  POPEw 297       3.460 126.970  75.278  1.00  0.00           C
ATOM   9877  O21 POPEw 297       2.540 126.110  74.588  1.00  0.00           O
ATOM   9878  C21 POPEw 297       1.510 125.690  75.308  1.00  0.00           C
ATOM   9879  O22 POPEw 297       1.370 125.800  76.518  1.00  0.00           O
ATOM   9880  C22 POPEw 297       0.490 125.030  74.378  1.00  0.00           C
ATOM   9883  C3  POPEw 297       4.030 128.040  74.298  1.00  0.00           C
ATOM   9886  O31 POPEw 297       3.010 128.820  73.668  1.00  0.00           O
ATOM   9887  C31 POPEw 297       2.600 128.680  72.408  1.00  0.00           C
ATOM   9888  O32 POPEw 297       1.760 129.400  71.897  1.00  0.00           O
ATOM   9889  C32 POPEw 297       3.250 127.510  71.658  1.00  0.00           C
ATOM   9892  C23 POPEw 297       0.030 125.930  73.198  1.00  0.00           C
ATOM   9895  C24 POPEw 297      -1.220 125.360  72.518  1.00  0.00           C
ATOM   9898  C25 POPEw 297      -1.660 126.150  71.278  1.00  0.00           C
ATOM   9901  C26 POPEw 297      -0.910 125.740  70.008  1.00  0.00           C
ATOM   9904  C27 POPEw 297      -1.280 126.580  68.778  1.00  0.00           C
ATOM   9907  C28 POPEw 297      -0.410 126.320  67.538  1.00  0.00           C
ATOM   9910  C29 POPEw 297      -0.360 124.840  67.228  1.00  0.00           C
ATOM   9912 0C21 POPEw 297      -1.090 124.170  66.328  1.00  0.00           C
ATOM   9914 1C21 POPEw 297      -2.080 124.730  65.348  1.00  0.00           C
ATOM   9917 2C21 POPEw 297      -1.670 124.460  63.888  1.00  0.00           C
ATOM   9920 3C21 POPEw 297      -0.280 125.010  63.508  1.00  0.00           C
ATOM   9923 4C21 POPEw 297       0.860 123.990  63.678  1.00  0.00           C
ATOM   9926 5C21 POPEw 297       1.240 123.240  62.388  1.00  0.00           C
ATOM   9929 6C21 POPEw 297       1.890 124.170  61.348  1.00  0.00           C
ATOM   9932 7C21 POPEw 297       2.590 123.420  60.218  1.00  0.00           C
ATOM   9935 8C21 POPEw 297       3.060 124.360  59.108  1.00  0.00           C
ATOM   9939  C33 POPEw 297       2.600 127.290  70.278  1.00  0.00           C
ATOM   9942  C34 POPEw 297       2.850 125.890  69.708  1.00  0.00           C
ATOM   9945  C35 POPEw 297       4.020 125.830  68.729  1.00  0.00           C
ATOM   9948  C36 POPEw 297       4.170 124.460  68.038  1.00  0.00           C
ATOM   9951  C37 POPEw 297       5.130 124.490  66.848  1.00  0.00           C
ATOM   9954  C38 POPEw 297       5.480 123.090  66.338  1.00  0.00           C
ATOM   9957  C39 POPEw 297       4.460 122.590  65.308  1.00  0.00           C
ATOM   9960 0C31 POPEw 297       4.340 121.060  65.288  1.00  0.00           C
ATOM   9963 1C31 POPEw 297       3.120 120.540  64.508  1.00  0.00           C
ATOM   9966 2C31 POPEw 297       2.810 119.060  64.778  1.00  0.00           C
ATOM   9969 3C31 POPEw 297       3.910 118.080  64.348  1.00  0.00           C
ATOM   9972 4C31 POPEw 297       4.410 118.300  62.918  1.00  0.00           C
ATOM   9975 5C31 POPEw 297       5.510 117.310  62.518  1.00  0.00           C
ATOM   9978 6C31 POPEw 297       6.080 117.610  61.138  1.00  0.00           C
ATOM   9982  NH3 POPEx 298     100.390  44.500  73.558  1.00  0.00           N
ATOM   9986  C12 POPEx 298     101.810  44.230  73.158  1.00  0.00           C
ATOM   9989  C11 POPEx 298     102.660  45.520  73.077  1.00  0.00           C
ATOM   9992  P   POPEx 298     101.010  47.580  72.618  1.00  0.00           P
ATOM   9993  O13 POPEx 298     100.750  47.610  74.077  1.00  0.00           O
ATOM   9994  O14 POPEx 298     101.210  48.850  71.918  1.00  0.00           O
ATOM   9995  O11 POPEx 298      99.710  46.860  72.058  1.00  0.00           O
ATOM   9996  O12 POPEx 298     102.130  46.530  72.238  1.00  0.00           O
ATOM   9997  C1  POPEx 298      99.550  46.380  70.738  1.00  0.00           C
ATOM  10000  C2  POPEx 298      98.820  47.380  69.778  1.00  0.00           C
ATOM  10002  O21 POPEx 298      99.690  47.590  68.658  1.00  0.00           O
ATOM  10003  C21 POPEx 298      99.150  47.350  67.488  1.00  0.00           C
ATOM  10004  O22 POPEx 298      97.990  47.010  67.298  1.00  0.00           O
ATOM  10005  C22 POPEx 298     100.160  47.670  66.398  1.00  0.00           C
ATOM  10008  C3  POPEx 298      98.480  48.770  70.378  1.00  0.00           C
ATOM  10011  O31 POPEx 298      97.220  49.280  69.908  1.00  0.00           O
ATOM  10012  C31 POPEx 298      97.080  50.350  69.118  1.00  0.00           C
ATOM  10013  O32 POPEx 298      96.120  51.100  69.178  1.00  0.00           O
ATOM  10014  C32 POPEx 298      98.170  50.510  68.048  1.00  0.00           C
ATOM  10017  C23 POPEx 298      99.980  46.790  65.148  1.00  0.00           C
ATOM  10020  C24 POPEx 298     101.320  46.540  64.448  1.00  0.00           C
ATOM  10023  C25 POPEx 298     102.120  45.430  65.128  1.00  0.00           C
ATOM  10026  C26 POPEx 298     103.430  45.120  64.408  1.00  0.00           C
ATOM  10029  C27 POPEx 298     103.820  43.630  64.467  1.00  0.00           C
ATOM  10032  C28 POPEx 298     105.210  43.360  63.868  1.00  0.00           C
ATOM  10035  C29 POPEx 298     105.280  43.590  62.378  1.00  0.00           C
ATOM  10037 0C21 POPEx 298     105.570  42.660  61.448  1.00  0.00           C
ATOM  10039 1C21 POPEx 298     105.870  41.220  61.768  1.00  0.00           C
ATOM  10042 2C21 POPEx 298     106.150  40.310  60.558  1.00  0.00           C
ATOM  10045 3C21 POPEx 298     104.940  40.040  59.668  1.00  0.00           C
ATOM  10048 4C21 POPEx 298     105.300  39.080  58.528  1.00  0.00           C
ATOM  10051 5C21 POPEx 298     104.140  38.760  57.568  1.00  0.00           C
ATOM  10054 6C21 POPEx 298     102.970  38.050  58.248  1.00  0.00           C
ATOM  10057 7C21 POPEx 298     102.120  37.250  57.248  1.00  0.00           C
ATOM  10060 8C21 POPEx 298     100.870  36.630  57.888  1.00  0.00           C
ATOM  10064  C33 POPEx 298      98.000  51.840  67.268  1.00  0.00           C
ATOM  10067  C34 POPEx 298      98.930  51.970  66.048  1.00  0.00           C
ATOM  10070  C35 POPEx 298      98.780  53.340  65.368  1.00  0.00           C
ATOM  10073  C36 POPEx 298      99.210  53.340  63.898  1.00  0.00           C
ATOM  10076  C37 POPEx 298      98.890  54.670  63.198  1.00  0.00           C
ATOM  10079  C38 POPEx 298      99.220  54.610  61.698  1.00  0.00           C
ATOM  10082  C39 POPEx 298      99.130  55.960  60.968  1.00  0.00           C
ATOM  10085 0C31 POPEx 298      97.760  56.640  61.018  1.00  0.00           C
ATOM  10088 1C31 POPEx 298      97.770  57.950  60.228  1.00  0.00           C
ATOM  10091 2C31 POPEx 298      96.480  58.770  60.368  1.00  0.00           C
ATOM  10094 3C31 POPEx 298      95.400  58.450  59.328  1.00  0.00           C
ATOM  10097 4C31 POPEx 298      94.290  59.510  59.318  1.00  0.00           C
ATOM  10100 5C31 POPEx 298      93.230  59.210  58.258  1.00  0.00           C
ATOM  10103 6C31 POPEx 298      92.010  60.130  58.308  1.00  0.00           C
ATOM  10107  NH3 POPEy 299      54.910  86.330  77.238  1.00  0.00           N
ATOM  10111  C12 POPEy 299      55.410  84.900  77.168  1.00  0.00           C
ATOM  10114  C11 POPEy 299      56.550  84.660  78.168  1.00  0.00           C
ATOM  10117  P   POPEy 299      58.420  83.110  78.988  1.00  0.00           P
ATOM  10118  O13 POPEy 299      58.590  84.300  79.838  1.00  0.00           O
ATOM  10119  O14 POPEy 299      58.290  81.830  79.708  1.00  0.00           O
ATOM  10120  O11 POPEy 299      59.640  83.030  77.968  1.00  0.00           O
ATOM  10121  O12 POPEy 299      57.160  83.350  78.028  1.00  0.00           O
ATOM  10122  C1  POPEy 299      59.840  84.120  77.068  1.00  0.00           C
ATOM  10125  C2  POPEy 299      60.860  83.730  75.969  1.00  0.00           C
ATOM  10127  O21 POPEy 299      60.810  84.650  74.848  1.00  0.00           O
ATOM  10128  C21 POPEy 299      59.850  84.510  73.948  1.00  0.00           C
ATOM  10129  O22 POPEy 299      58.760  83.980  74.138  1.00  0.00           O
ATOM  10130  C22 POPEy 299      60.260  85.260  72.688  1.00  0.00           C
ATOM  10133  C3  POPEy 299      60.690  82.230  75.569  1.00  0.00           C
ATOM  10136  O31 POPEy 299      60.980  81.990  74.178  1.00  0.00           O
ATOM  10137  C31 POPEy 299      61.410  80.790  73.838  1.00  0.00           C
ATOM  10138  O32 POPEy 299      61.680  79.890  74.618  1.00  0.00           O
ATOM  10139  C32 POPEy 299      61.260  80.650  72.318  1.00  0.00           C
ATOM  10142  C23 POPEy 299      59.130  85.250  71.647  1.00  0.00           C
ATOM  10145  C24 POPEy 299      59.440  86.080  70.397  1.00  0.00           C
ATOM  10148  C25 POPEy 299      60.530  85.530  69.467  1.00  0.00           C
ATOM  10151  C26 POPEy 299      59.970  84.680  68.318  1.00  0.00           C
ATOM  10154  C27 POPEy 299      61.030  84.480  67.217  1.00  0.00           C
ATOM  10157  C28 POPEy 299      60.420  84.100  65.857  1.00  0.00           C
ATOM  10160  C29 POPEy 299      59.730  82.760  65.878  1.00  0.00           C
ATOM  10162 0C21 POPEy 299      60.330  81.590  65.628  1.00  0.00           C
ATOM  10164 1C21 POPEy 299      61.780  81.420  65.268  1.00  0.00           C
ATOM  10167 2C21 POPEy 299      62.050  80.250  64.298  1.00  0.00           C
ATOM  10170 3C21 POPEy 299      61.810  78.870  64.918  1.00  0.00           C
ATOM  10173 4C21 POPEy 299      62.570  77.760  64.178  1.00  0.00           C
ATOM  10176 5C21 POPEy 299      62.230  77.670  62.688  1.00  0.00           C
ATOM  10179 6C21 POPEy 299      63.080  76.650  61.928  1.00  0.00           C
ATOM  10182 7C21 POPEy 299      62.810  76.710  60.418  1.00  0.00           C
ATOM  10185 8C21 POPEy 299      63.490  75.610  59.618  1.00  0.00           C
ATOM  10189  C33 POPEy 299      62.510  81.030  71.488  1.00  0.00           C
ATOM  10192  C34 POPEy 299      62.180  81.450  70.038  1.00  0.00           C
ATOM  10195  C35 POPEy 299      61.250  80.490  69.298  1.00  0.00           C
ATOM  10198  C36 POPEy 299      61.850  79.100  69.068  1.00  0.00           C
ATOM  10201  C37 POPEy 299      60.750  78.080  68.768  1.00  0.00           C
ATOM  10204  C38 POPEy 299      61.270  76.710  68.357  1.00  0.00           C
ATOM  10207  C39 POPEy 299      60.110  75.710  68.248  1.00  0.00           C
ATOM  10210 0C31 POPEy 299      60.490  74.440  67.488  1.00  0.00           C
ATOM  10213 1C31 POPEy 299      59.260  73.780  66.868  1.00  0.00           C
ATOM  10216 2C31 POPEy 299      59.610  72.750  65.798  1.00  0.00           C
ATOM  10219 3C31 POPEy 299      60.380  73.360  64.618  1.00  0.00           C
ATOM  10222 4C31 POPEy 299      60.010  72.700  63.288  1.00  0.00           C
ATOM  10225 5C31 POPEy 299      60.810  73.250  62.108  1.00  0.00           C
ATOM  10228 6C31 POPEy 299      60.270  72.730  60.788  1.00  0.00           C
ATOM  10232  NH3 POPEz 300      42.340 129.340  75.358  1.00  0.00           N
ATOM  10236  C12 POPEz 300      41.980 128.180  76.229  1.00  0.00           C
ATOM  10239  C11 POPEz 300      43.140 127.840  77.168  1.00  0.00           C
ATOM  10242  P   POPEz 300      43.190 125.230  77.278  1.00  0.00           P
ATOM  10243  O13 POPEz 300      44.510 124.750  77.757  1.00  0.00           O
ATOM  10244  O14 POPEz 300      42.060 124.330  77.548  1.00  0.00           O
ATOM  10245  O11 POPEz 300      43.270 125.540  75.717  1.00  0.00           O
ATOM  10246  O12 POPEz 300      42.870 126.660  77.908  1.00  0.00           O
ATOM  10247  C1  POPEz 300      42.990 124.430  74.848  1.00  0.00           C
ATOM  10250  C2  POPEz 300      42.970 124.910  73.388  1.00  0.00           C
ATOM  10252  O21 POPEz 300      42.970 123.780  72.479  1.00  0.00           O
ATOM  10253  C21 POPEz 300      44.120 123.260  72.128  1.00  0.00           C
ATOM  10254  O22 POPEz 300      45.120 123.170  72.827  1.00  0.00           O
ATOM  10255  C22 POPEz 300      44.060 122.770  70.658  1.00  0.00           C
ATOM  10258  C3  POPEz 300      44.070 125.980  73.118  1.00  0.00           C
ATOM  10261  O31 POPEz 300      44.130 126.330  71.738  1.00  0.00           O
ATOM  10262  C31 POPEz 300      43.340 127.320  71.319  1.00  0.00           C
ATOM  10263  O32 POPEz 300      42.580 127.990  71.998  1.00  0.00           O
ATOM  10264  C32 POPEz 300      43.640 127.500  69.818  1.00  0.00           C
ATOM  10267  C23 POPEz 300      42.830 121.920  70.198  1.00  0.00           C
ATOM  10270  C24 POPEz 300      42.160 122.470  68.928  1.00  0.00           C
ATOM  10273  C25 POPEz 300      41.450 121.460  68.018  1.00  0.00           C
ATOM  10276  C26 POPEz 300      42.390 120.710  67.068  1.00  0.00           C
ATOM  10279  C27 POPEz 300      41.680 120.110  65.838  1.00  0.00           C
ATOM  10282  C28 POPEz 300      41.690 118.570  65.778  1.00  0.00           C
ATOM  10285  C29 POPEz 300      40.800 117.970  66.838  1.00  0.00           C
ATOM  10287 0C21 POPEz 300      39.760 117.140  66.638  1.00  0.00           C
ATOM  10289 1C21 POPEz 300      39.300 116.610  65.298  1.00  0.00           C
ATOM  10292 2C21 POPEz 300      38.600 115.240  65.388  1.00  0.00           C
ATOM  10295 3C21 POPEz 300      37.200 115.300  66.038  1.00  0.00           C
ATOM  10298 4C21 POPEz 300      36.450 113.960  66.008  1.00  0.00           C
ATOM  10301 5C21 POPEz 300      37.240 112.830  66.688  1.00  0.00           C
ATOM  10304 6C21 POPEz 300      36.430 111.560  66.958  1.00  0.00           C
ATOM  10307 7C21 POPEz 300      37.210 110.570  67.827  1.00  0.00           C
ATOM  10310 8C21 POPEz 300      36.420 109.320  68.238  1.00  0.00           C
ATOM  10314  C33 POPEz 300      42.970 128.700  69.118  1.00  0.00           C
ATOM  10317  C34 POPEz 300      43.830 129.180  67.938  1.00  0.00           C
ATOM  10320  C35 POPEz 300      43.050 130.040  66.938  1.00  0.00           C
ATOM  10323  C36 POPEz 300      42.330 129.180  65.888  1.00  0.00           C
ATOM  10326  C37 POPEz 300      41.410 129.990  64.948  1.00  0.00           C
ATOM  10329  C38 POPEz 300      40.940 129.100  63.788  1.00  0.00           C
ATOM  10332  C39 POPEz 300      39.730 129.640  63.018  1.00  0.00           C
ATOM  10335 0C31 POPEz 300      39.210 128.580  62.038  1.00  0.00           C
ATOM  10338 1C31 POPEz 300      38.170 129.110  61.048  1.00  0.00           C
ATOM  10341 2C31 POPEz 300      37.730 128.050  60.018  1.00  0.00           C
ATOM  10344 3C31 POPEz 300      38.860 127.590  59.077  1.00  0.00           C
ATOM  10347 4C31 POPEz 300      39.220 126.100  59.208  1.00  0.00           C
ATOM  10350 5C31 POPEz 300      40.400 125.700  58.318  1.00  0.00           C
ATOM  10353 6C31 POPEz 300      40.760 124.210  58.398  1.00  0.00           C
ATOM  10357  NH3 POPE0 301      86.530  71.660  37.058  1.00  0.00           N
ATOM  10361  C12 POPE0 301      86.480  71.840  35.578  1.00  0.00           C
ATOM  10364  C11 POPE0 301      86.820  70.530  34.868  1.00  0.00           C
ATOM  10367  P   POPE0 301      88.920  69.510  33.798  1.00  0.00           P
ATOM  10368  O13 POPE0 301      88.100  68.360  33.368  1.00  0.00           O
ATOM  10369  O14 POPE0 301      89.350  70.510  32.788  1.00  0.00           O
ATOM  10370  O11 POPE0 301      90.260  68.950  34.428  1.00  0.00           O
ATOM  10371  O12 POPE0 301      88.220  70.240  35.008  1.00  0.00           O
ATOM  10372  C1  POPE0 301      90.250  67.780  35.238  1.00  0.00           C
ATOM  10375  C2  POPE0 301      89.950  68.100  36.718  1.00  0.00           C
ATOM  10377  O21 POPE0 301      91.000  67.530  37.528  1.00  0.00           O
ATOM  10378  C21 POPE0 301      91.300  68.240  38.598  1.00  0.00           C
ATOM  10379  O22 POPE0 301      90.900  69.370  38.848  1.00  0.00           O
ATOM  10380  C22 POPE0 301      92.330  67.500  39.448  1.00  0.00           C
ATOM  10383  C3  POPE0 301      88.570  67.540  37.168  1.00  0.00           C
ATOM  10386  O31 POPE0 301      88.390  67.730  38.588  1.00  0.00           O
ATOM  10387  C31 POPE0 301      87.510  68.650  38.978  1.00  0.00           C
ATOM  10388  O32 POPE0 301      86.680  69.180  38.268  1.00  0.00           O
ATOM  10389  C32 POPE0 301      87.810  68.980  40.448  1.00  0.00           C
ATOM  10392  C23 POPE0 301      92.150  67.510  40.978  1.00  0.00           C
ATOM  10395  C24 POPE0 301      93.540  67.390  41.647  1.00  0.00           C
ATOM  10398  C25 POPE0 301      93.660  67.970  43.068  1.00  0.00           C
ATOM  10401  C26 POPE0 301      92.460  67.680  43.968  1.00  0.00           C
ATOM  10404  C27 POPE0 301      92.870  67.650  45.448  1.00  0.00           C
ATOM  10407  C28 POPE0 301      91.700  67.340  46.398  1.00  0.00           C
ATOM  10410  C29 POPE0 301      91.390  68.490  47.318  1.00  0.00           C
ATOM  10412 0C21 POPE0 301      91.490  68.520  48.658  1.00  0.00           C
ATOM  10414 1C21 POPE0 301      91.900  67.380  49.538  1.00  0.00           C
ATOM  10417 2C21 POPE0 301      91.220  67.430  50.928  1.00  0.00           C
ATOM  10420 3C21 POPE0 301      89.710  67.190  50.868  1.00  0.00           C
ATOM  10423 4C21 POPE0 301      89.050  67.190  52.258  1.00  0.00           C
ATOM  10426 5C21 POPE0 301      88.880  68.600  52.838  1.00  0.00           C
ATOM  10429 6C21 POPE0 301      88.210  68.600  54.217  1.00  0.00           C
ATOM  10432 7C21 POPE0 301      87.860  70.020  54.688  1.00  0.00           C
ATOM  10435 8C21 POPE0 301      87.190  70.070  56.068  1.00  0.00           C
ATOM  10439  C33 POPE0 301      86.730  69.820  41.168  1.00  0.00           C
ATOM  10442  C34 POPE0 301      86.650  69.790  42.718  1.00  0.00           C
ATOM  10445  C35 POPE0 301      86.270  68.450  43.368  1.00  0.00           C
ATOM  10448  C36 POPE0 301      87.410  67.430  43.448  1.00  0.00           C
ATOM  10451  C37 POPE0 301      87.160  66.200  42.568  1.00  0.00           C
ATOM  10454  C38 POPE0 301      88.450  65.500  42.098  1.00  0.00           C
ATOM  10457  C39 POPE0 301      89.190  64.730  43.198  1.00  0.00           C
ATOM  10460 0C31 POPE0 301      88.510  63.400  43.518  1.00  0.00           C
ATOM  10463 1C31 POPE0 301      89.450  62.420  44.208  1.00  0.00           C
ATOM  10466 2C31 POPE0 301      88.780  61.090  44.538  1.00  0.00           C
ATOM  10469 3C31 POPE0 301      89.760  60.150  45.238  1.00  0.00           C
ATOM  10472 4C31 POPE0 301      89.130  58.820  45.678  1.00  0.00           C
ATOM  10475 5C31 POPE0 301      90.110  58.010  46.518  1.00  0.00           C
ATOM  10478 6C31 POPE0 301      89.590  56.610  46.838  1.00  0.00           C
ATOM  10482  NH3 POPE1 302      48.750  82.720  36.168  1.00  0.00           N
ATOM  10486  C12 POPE1 302      49.300  84.090  36.418  1.00  0.00           C
ATOM  10489  C11 POPE1 302      50.680  84.040  37.108  1.00  0.00           C
ATOM  10492  P   POPE1 302      52.010  85.920  38.428  1.00  0.00           P
ATOM  10493  O13 POPE1 302      53.070  86.760  37.828  1.00  0.00           O
ATOM  10494  O14 POPE1 302      51.120  86.560  39.398  1.00  0.00           O
ATOM  10495  O11 POPE1 302      52.700  84.670  39.138  1.00  0.00           O
ATOM  10496  O12 POPE1 302      51.180  85.360  37.218  1.00  0.00           O
ATOM  10497  C1  POPE1 302      53.590  84.960  40.228  1.00  0.00           C
ATOM  10500  C2  POPE1 302      52.960  84.590  41.597  1.00  0.00           C
ATOM  10502  O21 POPE1 302      53.980  84.530  42.618  1.00  0.00           O
ATOM  10503  C21 POPE1 302      54.330  85.720  43.138  1.00  0.00           C
ATOM  10504  O22 POPE1 302      53.850  86.790  42.847  1.00  0.00           O
ATOM  10505  C22 POPE1 302      55.430  85.400  44.168  1.00  0.00           C
ATOM  10508  C3  POPE1 302      52.300  83.180  41.528  1.00  0.00           C
ATOM  10511  O31 POPE1 302      52.350  82.510  42.827  1.00  0.00           O
ATOM  10512  C31 POPE1 302      51.190  82.510  43.498  1.00  0.00           C
ATOM  10513  O32 POPE1 302      50.150  82.980  43.107  1.00  0.00           O
ATOM  10514  C32 POPE1 302      51.460  81.880  44.868  1.00  0.00           C
ATOM  10517  C23 POPE1 302      55.990  86.600  44.948  1.00  0.00           C
ATOM  10520  C24 POPE1 302      55.620  86.680  46.488  1.00  0.00           C
ATOM  10523  C25 POPE1 302      54.860  85.700  47.468  1.00  0.00           C
ATOM  10526  C26 POPE1 302      53.570  86.330  48.028  1.00  0.00           C
ATOM  10529  C27 POPE1 302      52.980  85.630  49.268  1.00  0.00           C
ATOM  10532  C28 POPE1 302      51.980  86.560  49.978  1.00  0.00           C
ATOM  10535  C29 POPE1 302      50.970  85.860  50.858  1.00  0.00           C
ATOM  10537 0C21 POPE1 302      50.910  85.880  52.208  1.00  0.00           C
ATOM  10539 1C21 POPE1 302      51.870  86.550  53.158  1.00  0.00           C
ATOM  10542 2C21 POPE1 302      52.450  85.570  54.178  1.00  0.00           C
ATOM  10545 3C21 POPE1 302      53.440  86.200  55.168  1.00  0.00           C
ATOM  10548 4C21 POPE1 302      54.040  85.150  56.118  1.00  0.00           C
ATOM  10551 5C21 POPE1 302      54.970  85.700  57.218  1.00  0.00           C
ATOM  10554 6C21 POPE1 302      55.900  86.840  56.768  1.00  0.00           C
ATOM  10557 7C21 POPE1 302      56.930  87.200  57.848  1.00  0.00           C
ATOM  10560 8C21 POPE1 302      57.310  88.680  57.858  1.00  0.00           C
ATOM  10564  C33 POPE1 302      50.300  82.030  45.878  1.00  0.00           C
ATOM  10567  C34 POPE1 302      50.660  81.500  47.278  1.00  0.00           C
ATOM  10570  C35 POPE1 302      49.640  81.940  48.328  1.00  0.00           C
ATOM  10573  C36 POPE1 302      49.730  81.220  49.688  1.00  0.00           C
ATOM  10576  C37 POPE1 302      50.940  81.620  50.537  1.00  0.00           C
ATOM  10579  C38 POPE1 302      50.980  80.820  51.857  1.00  0.00           C
ATOM  10582  C39 POPE1 302      52.130  81.220  52.798  1.00  0.00           C
ATOM  10585 0C31 POPE1 302      51.710  82.250  53.858  1.00  0.00           C
ATOM  10588 1C31 POPE1 302      50.900  81.650  55.018  1.00  0.00           C
ATOM  10591 2C31 POPE1 302      50.310  82.720  55.958  1.00  0.00           C
ATOM  10594 3C31 POPE1 302      49.770  82.160  57.288  1.00  0.00           C
ATOM  10597 4C31 POPE1 302      48.630  81.140  57.128  1.00  0.00           C
ATOM  10600 5C31 POPE1 302      48.210  80.520  58.458  1.00  0.00           C
ATOM  10603 6C31 POPE1 302      47.260  79.330  58.288  1.00  0.00           C
ATOM  10607  NH3 POPE2 303      95.340 102.660  77.838  1.00  0.00           N
ATOM  10611  C12 POPE2 303      94.040 103.330  78.178  1.00  0.00           C
ATOM  10614  C11 POPE2 303      93.920 104.650  77.418  1.00  0.00           C
ATOM  10617  P   POPE2 303      92.320 106.700  77.618  1.00  0.00           P
ATOM  10618  O13 POPE2 303      91.840 107.090  78.958  1.00  0.00           O
ATOM  10619  O14 POPE2 303      93.510 107.440  77.149  1.00  0.00           O
ATOM  10620  O11 POPE2 303      91.130 106.890  76.628  1.00  0.00           O
ATOM  10621  O12 POPE2 303      92.590 105.150  77.558  1.00  0.00           O
ATOM  10622  C1  POPE2 303      90.150 105.940  76.229  1.00  0.00           C
ATOM  10625  C2  POPE2 303      90.170 105.880  74.688  1.00  0.00           C
ATOM  10627  O21 POPE2 303      88.890 105.440  74.188  1.00  0.00           O
ATOM  10628  C21 POPE2 303      88.790 105.320  72.858  1.00  0.00           C
ATOM  10629  O22 POPE2 303      88.530 104.280  72.289  1.00  0.00           O
ATOM  10630  C22 POPE2 303      88.960 106.680  72.168  1.00  0.00           C
ATOM  10633  C3  POPE2 303      91.370 105.020  74.188  1.00  0.00           C
ATOM  10636  O31 POPE2 303      91.640 105.290  72.798  1.00  0.00           O
ATOM  10637  C31 POPE2 303      92.940 105.350  72.518  1.00  0.00           C
ATOM  10638  O32 POPE2 303      93.700 104.410  72.508  1.00  0.00           O
ATOM  10639  C32 POPE2 303      93.340 106.810  72.338  1.00  0.00           C
ATOM  10642  C23 POPE2 303      88.590 106.670  70.668  1.00  0.00           C
ATOM  10645  C24 POPE2 303      89.050 107.950  69.968  1.00  0.00           C
ATOM  10648  C25 POPE2 303      88.610 108.030  68.508  1.00  0.00           C
ATOM  10651  C26 POPE2 303      89.320 109.170  67.768  1.00  0.00           C
ATOM  10654  C27 POPE2 303      89.000 109.220  66.268  1.00  0.00           C
ATOM  10657  C28 POPE2 303      89.770 110.320  65.507  1.00  0.00           C
ATOM  10660  C29 POPE2 303      91.210 109.950  65.288  1.00  0.00           C
ATOM  10662 0C21 POPE2 303      91.940 110.160  64.178  1.00  0.00           C
ATOM  10664 1C21 POPE2 303      91.500 110.880  62.928  1.00  0.00           C
ATOM  10667 2C21 POPE2 303      91.330 109.930  61.728  1.00  0.00           C
ATOM  10670 3C21 POPE2 303      91.010 110.720  60.448  1.00  0.00           C
ATOM  10673 4C21 POPE2 303      90.560 109.840  59.278  1.00  0.00           C
ATOM  10676 5C21 POPE2 303      90.410 110.610  57.958  1.00  0.00           C
ATOM  10679 6C21 POPE2 303      91.700 111.330  57.538  1.00  0.00           C
ATOM  10682 7C21 POPE2 303      91.660 111.930  56.128  1.00  0.00           C
ATOM  10685 8C21 POPE2 303      92.960 112.660  55.808  1.00  0.00           C
ATOM  10689  C33 POPE2 303      93.440 107.240  70.868  1.00  0.00           C
ATOM  10692  C34 POPE2 303      93.840 108.720  70.787  1.00  0.00           C
ATOM  10695  C35 POPE2 303      94.200 109.160  69.368  1.00  0.00           C
ATOM  10698  C36 POPE2 303      95.550 108.590  68.918  1.00  0.00           C
ATOM  10701  C37 POPE2 303      95.650 108.380  67.408  1.00  0.00           C
ATOM  10704  C38 POPE2 303      95.700 109.690  66.628  1.00  0.00           C
ATOM  10707  C39 POPE2 303      95.670 109.450  65.118  1.00  0.00           C
ATOM  10710 0C31 POPE2 303      95.840 110.750  64.338  1.00  0.00           C
ATOM  10713 1C31 POPE2 303      95.790 110.580  62.818  1.00  0.00           C
ATOM  10716 2C31 POPE2 303      95.930 111.910  62.048  1.00  0.00           C
ATOM  10719 3C31 POPE2 303      97.160 112.710  62.488  1.00  0.00           C
ATOM  10722 4C31 POPE2 303      97.410 114.000  61.698  1.00  0.00           C
ATOM  10725 5C31 POPE2 303      98.520 114.820  62.358  1.00  0.00           C
ATOM  10728 6C31 POPE2 303      98.900 116.100  61.618  1.00  0.00           C
ATOM  10732  NH3 POPE3 304     126.470 104.900  78.108  1.00  0.00           N
ATOM  10736  C12 POPE3 304     125.460 104.270  79.018  1.00  0.00           C
ATOM  10739  C11 POPE3 304     124.200 103.830  78.258  1.00  0.00           C
ATOM  10742  P   POPE3 304     123.590 101.400  79.028  1.00  0.00           P
ATOM  10743  O13 POPE3 304     125.030 101.070  79.058  1.00  0.00           O
ATOM  10744  O14 POPE3 304     122.710 100.690  79.979  1.00  0.00           O
ATOM  10745  O11 POPE3 304     123.040 101.020  77.588  1.00  0.00           O
ATOM  10746  O12 POPE3 304     123.380 102.980  79.068  1.00  0.00           O
ATOM  10747  C1  POPE3 304     121.980 101.780  76.988  1.00  0.00           C
ATOM  10750  C2  POPE3 304     121.850 101.410  75.507  1.00  0.00           C
ATOM  10752  O21 POPE3 304     120.880 102.300  74.948  1.00  0.00           O
ATOM  10753  C21 POPE3 304     121.260 102.950  73.858  1.00  0.00           C
ATOM  10754  O22 POPE3 304     122.270 102.720  73.208  1.00  0.00           O
ATOM  10755  C22 POPE3 304     120.360 104.160  73.628  1.00  0.00           C
ATOM  10758  C3  POPE3 304     121.420  99.920  75.358  1.00  0.00           C
ATOM  10761  O31 POPE3 304     120.140  99.710  76.008  1.00  0.00           O
ATOM  10762  C31 POPE3 304     119.100  99.870  75.148  1.00  0.00           C
ATOM  10763  O32 POPE3 304     119.230  99.880  73.938  1.00  0.00           O
ATOM  10764  C32 POPE3 304     117.800 100.090  75.899  1.00  0.00           C
ATOM  10767  C23 POPE3 304     120.080 104.410  72.138  1.00  0.00           C
ATOM  10770  C24 POPE3 304     118.940 103.540  71.588  1.00  0.00           C
ATOM  10773  C25 POPE3 304     119.360 102.120  71.168  1.00  0.00           C
ATOM  10776  C26 POPE3 304     120.450 102.090  70.098  1.00  0.00           C
ATOM  10779  C27 POPE3 304     120.520 100.760  69.327  1.00  0.00           C
ATOM  10782  C28 POPE3 304     121.560 100.800  68.188  1.00  0.00           C
ATOM  10785  C29 POPE3 304     121.660  99.480  67.448  1.00  0.00           C
ATOM  10787 0C21 POPE3 304     121.260  99.210  66.188  1.00  0.00           C
ATOM  10789 1C21 POPE3 304     120.590 100.160  65.218  1.00  0.00           C
ATOM  10792 2C21 POPE3 304     121.180 100.130  63.798  1.00  0.00           C
ATOM  10795 3C21 POPE3 304     120.320 100.980  62.848  1.00  0.00           C
ATOM  10798 4C21 POPE3 304     120.960 101.260  61.478  1.00  0.00           C
ATOM  10801 5C21 POPE3 304     120.130 102.300  60.708  1.00  0.00           C
ATOM  10804 6C21 POPE3 304     120.640 102.600  59.288  1.00  0.00           C
ATOM  10807 7C21 POPE3 304     119.980 103.870  58.718  1.00  0.00           C
ATOM  10810 8C21 POPE3 304     120.350 104.150  57.268  1.00  0.00           C
ATOM  10814  C33 POPE3 304     116.950 101.200  75.238  1.00  0.00           C
ATOM  10817  C34 POPE3 304     115.610 100.710  74.678  1.00  0.00           C
ATOM  10820  C35 POPE3 304     115.690  99.690  73.528  1.00  0.00           C
ATOM  10823  C36 POPE3 304     116.420 100.180  72.258  1.00  0.00           C
ATOM  10826  C37 POPE3 304     115.770  99.650  70.978  1.00  0.00           C
ATOM  10829  C38 POPE3 304     116.720  99.530  69.768  1.00  0.00           C
ATOM  10832  C39 POPE3 304     116.320 100.380  68.558  1.00  0.00           C
ATOM  10835 0C31 POPE3 304     116.030  99.510  67.328  1.00  0.00           C
ATOM  10838 1C31 POPE3 304     115.580 100.310  66.107  1.00  0.00           C
ATOM  10841 2C31 POPE3 304     115.170  99.410  64.928  1.00  0.00           C
ATOM  10844 3C31 POPE3 304     116.370  98.860  64.138  1.00  0.00           C
ATOM  10847 4C31 POPE3 304     115.940  97.970  62.968  1.00  0.00           C
ATOM  10850 5C31 POPE3 304     117.070  97.710  61.968  1.00  0.00           C
ATOM  10853 6C31 POPE3 304     116.640  96.890  60.758  1.00  0.00           C
ATOM  10857  NH3 POPE4 305      -1.630   6.970  75.588  1.00  0.00           N
ATOM  10861  C12 POPE4 305      -0.170   7.270  75.338  1.00  0.00           C
ATOM  10864  C11 POPE4 305       0.360   8.400  76.249  1.00  0.00           C
ATOM  10867  P   POPE4 305       2.320  10.190  75.918  1.00  0.00           P
ATOM  10868  O13 POPE4 305       1.790  10.910  77.098  1.00  0.00           O
ATOM  10869  O14 POPE4 305       3.800  10.070  75.848  1.00  0.00           O
ATOM  10870  O11 POPE4 305       1.790  10.950  74.638  1.00  0.00           O
ATOM  10871  O12 POPE4 305       1.640   8.780  75.768  1.00  0.00           O
ATOM  10872  C1  POPE4 305       1.320  10.320  73.448  1.00  0.00           C
ATOM  10875  C2  POPE4 305       2.150  10.790  72.228  1.00  0.00           C
ATOM  10877  O21 POPE4 305       1.410  10.640  70.988  1.00  0.00           O
ATOM  10878  C21 POPE4 305       1.060   9.410  70.638  1.00  0.00           C
ATOM  10879  O22 POPE4 305       1.320   8.390  71.249  1.00  0.00           O
ATOM  10880  C22 POPE4 305       0.290   9.440  69.319  1.00  0.00           C
ATOM  10883  C3  POPE4 305       3.570  10.160  72.198  1.00  0.00           C
ATOM  10886  O31 POPE4 305       4.450  10.910  71.328  1.00  0.00           O
ATOM  10887  C31 POPE4 305       5.450  10.190  70.808  1.00  0.00           C
ATOM  10888  O32 POPE4 305       5.600   8.990  70.978  1.00  0.00           O
ATOM  10889  C32 POPE4 305       6.290  11.070  69.888  1.00  0.00           C
ATOM  10892  C23 POPE4 305       1.250   9.100  68.147  1.00  0.00           C
ATOM  10895  C24 POPE4 305       0.570   8.610  66.858  1.00  0.00           C
ATOM  10898  C25 POPE4 305      -0.070   7.230  67.037  1.00  0.00           C
ATOM  10901  C26 POPE4 305      -0.410   6.540  65.717  1.00  0.00           C
ATOM  10904  C27 POPE4 305      -1.380   5.370  65.918  1.00  0.00           C
ATOM  10907  C28 POPE4 305      -1.790   4.690  64.607  1.00  0.00           C
ATOM  10910  C29 POPE4 305      -0.720   3.780  64.077  1.00  0.00           C
ATOM  10912 0C21 POPE4 305      -0.860   2.960  63.028  1.00  0.00           C
ATOM  10914 1C21 POPE4 305      -2.100   2.840  62.178  1.00  0.00           C
ATOM  10917 2C21 POPE4 305      -1.890   3.530  60.818  1.00  0.00           C
ATOM  10920 3C21 POPE4 305      -0.680   2.970  60.048  1.00  0.00           C
ATOM  10923 4C21 POPE4 305      -0.640   3.380  58.578  1.00  0.00           C
ATOM  10926 5C21 POPE4 305      -0.540   4.890  58.308  1.00  0.00           C
ATOM  10929 6C21 POPE4 305      -0.500   5.170  56.798  1.00  0.00           C
ATOM  10932 7C21 POPE4 305      -0.130   6.610  56.448  1.00  0.00           C
ATOM  10935 8C21 POPE4 305      -0.090   6.850  54.938  1.00  0.00           C
ATOM  10939  C33 POPE4 305       5.980  10.690  68.428  1.00  0.00           C
ATOM  10942  C34 POPE4 305       6.870  11.350  67.378  1.00  0.00           C
ATOM  10945  C35 POPE4 305       6.710  10.700  65.998  1.00  0.00           C
ATOM  10948  C36 POPE4 305       5.280  10.790  65.418  1.00  0.00           C
ATOM  10951  C37 POPE4 305       5.120   9.980  64.128  1.00  0.00           C
ATOM  10954  C38 POPE4 305       3.660   9.570  63.888  1.00  0.00           C
ATOM  10957  C39 POPE4 305       3.420   8.820  62.568  1.00  0.00           C
ATOM  10960 0C31 POPE4 305       3.880   9.590  61.328  1.00  0.00           C
ATOM  10963 1C31 POPE4 305       3.110   9.180  60.068  1.00  0.00           C
ATOM  10966 2C31 POPE4 305       3.780   9.650  58.768  1.00  0.00           C
ATOM  10969 3C31 POPE4 305       2.980   9.210  57.528  1.00  0.00           C
ATOM  10972 4C31 POPE4 305       3.670   9.590  56.208  1.00  0.00           C
ATOM  10975 5C31 POPE4 305       2.910   9.100  54.968  1.00  0.00           C
ATOM  10978 6C31 POPE4 305       3.640   9.410  53.658  1.00  0.00           C
ATOM  10982  NH3 POPE5 306      96.240  58.190  75.418  1.00  0.00           N
ATOM  10986  C12 POPE5 306      96.310  59.680  75.608  1.00  0.00           C
ATOM  10989  C11 POPE5 306      97.730  60.150  75.308  1.00  0.00           C
ATOM  10992  P   POPE5 306      98.510  60.520  72.827  1.00  0.00           P
ATOM  10993  O13 POPE5 306      99.560  61.500  73.208  1.00  0.00           O
ATOM  10994  O14 POPE5 306      98.760  59.640  71.668  1.00  0.00           O
ATOM  10995  O11 POPE5 306      97.160  61.330  72.608  1.00  0.00           O
ATOM  10996  O12 POPE5 306      98.180  59.630  74.058  1.00  0.00           O
ATOM  10997  C1  POPE5 306      96.090  60.710  71.878  1.00  0.00           C
ATOM  11000  C2  POPE5 306      95.970  61.270  70.428  1.00  0.00           C
ATOM  11002  O21 POPE5 306      94.620  61.180  69.938  1.00  0.00           O
ATOM  11003  C21 POPE5 306      94.060  59.980  69.888  1.00  0.00           C
ATOM  11004  O22 POPE5 306      94.520  58.930  70.318  1.00  0.00           O
ATOM  11005  C22 POPE5 306      92.740  60.110  69.147  1.00  0.00           C
ATOM  11008  C3  POPE5 306      97.000  60.710  69.388  1.00  0.00           C
ATOM  11011  O31 POPE5 306      96.640  61.120  68.048  1.00  0.00           O
ATOM  11012  C31 POPE5 306      97.640  61.310  67.188  1.00  0.00           C
ATOM  11013  O32 POPE5 306      98.820  61.140  67.398  1.00  0.00           O
ATOM  11014  C32 POPE5 306      97.070  61.770  65.848  1.00  0.00           C
ATOM  11017  C23 POPE5 306      92.030  58.750  68.978  1.00  0.00           C
ATOM  11020  C24 POPE5 306      90.860  58.880  67.988  1.00  0.00           C
ATOM  11023  C25 POPE5 306      90.080  57.580  67.768  1.00  0.00           C
ATOM  11026  C26 POPE5 306      90.600  56.630  66.678  1.00  0.00           C
ATOM  11029  C27 POPE5 306      89.470  55.700  66.228  1.00  0.00           C
ATOM  11032  C28 POPE5 306      89.930  54.560  65.318  1.00  0.00           C
ATOM  11035  C29 POPE5 306      88.770  53.670  64.958  1.00  0.00           C
ATOM  11037 0C21 POPE5 306      88.830  52.560  64.208  1.00  0.00           C
ATOM  11039 1C21 POPE5 306      90.080  51.980  63.588  1.00  0.00           C
ATOM  11042 2C21 POPE5 306      90.620  52.720  62.348  1.00  0.00           C
ATOM  11045 3C21 POPE5 306      89.530  53.100  61.328  1.00  0.00           C
ATOM  11048 4C21 POPE5 306      90.080  53.560  59.978  1.00  0.00           C
ATOM  11051 5C21 POPE5 306      88.960  53.860  58.958  1.00  0.00           C
ATOM  11054 6C21 POPE5 306      89.500  54.090  57.528  1.00  0.00           C
ATOM  11057 7C21 POPE5 306      88.780  55.220  56.768  1.00  0.00           C
ATOM  11060 8C21 POPE5 306      89.580  55.780  55.578  1.00  0.00           C
ATOM  11064  C33 POPE5 306      95.940  60.860  65.318  1.00  0.00           C
ATOM  11067  C34 POPE5 306      95.310  61.410  64.038  1.00  0.00           C
ATOM  11070  C35 POPE5 306      96.290  61.390  62.858  1.00  0.00           C
ATOM  11073  C36 POPE5 306      95.720  62.040  61.588  1.00  0.00           C
ATOM  11076  C37 POPE5 306      95.630  63.570  61.698  1.00  0.00           C
ATOM  11079  C38 POPE5 306      95.520  64.240  60.327  1.00  0.00           C
ATOM  11082  C39 POPE5 306      94.150  64.070  59.678  1.00  0.00           C
ATOM  11085 0C31 POPE5 306      94.170  64.490  58.198  1.00  0.00           C
ATOM  11088 1C31 POPE5 306      92.790  64.370  57.548  1.00  0.00           C
ATOM  11091 2C31 POPE5 306      92.800  64.800  56.068  1.00  0.00           C
ATOM  11094 3C31 POPE5 306      91.400  64.790  55.428  1.00  0.00           C
ATOM  11097 4C31 POPE5 306      90.790  63.380  55.347  1.00  0.00           C
ATOM  11100 5C31 POPE5 306      89.380  63.380  54.738  1.00  0.00           C
ATOM  11103 6C31 POPE5 306      88.820  61.970  54.538  1.00  0.00           C
ATOM  11107  NH3 POPE6 307      55.160   6.950  33.268  1.00  0.00           N
ATOM  11111  C12 POPE6 307      55.930   8.110  32.698  1.00  0.00           C
ATOM  11114  C11 POPE6 307      55.590   8.330  31.208  1.00  0.00           C
ATOM  11117  P   POPE6 307      53.240   9.020  30.108  1.00  0.00           P
ATOM  11118  O13 POPE6 307      53.690   8.960  28.708  1.00  0.00           O
ATOM  11119  O14 POPE6 307      51.880   8.480  30.368  1.00  0.00           O
ATOM  11120  O11 POPE6 307      53.330  10.490  30.668  1.00  0.00           O
ATOM  11121  O12 POPE6 307      54.200   8.130  30.998  1.00  0.00           O
ATOM  11122  C1  POPE6 307      53.740  11.000  31.938  1.00  0.00           C
ATOM  11125  C2  POPE6 307      52.570  11.200  32.958  1.00  0.00           C
ATOM  11127  O21 POPE6 307      52.990  12.030  34.078  1.00  0.00           O
ATOM  11128  C21 POPE6 307      52.890  13.350  33.898  1.00  0.00           C
ATOM  11129  O22 POPE6 307      52.720  13.920  32.838  1.00  0.00           O
ATOM  11130  C22 POPE6 307      53.030  14.100  35.218  1.00  0.00           C
ATOM  11133  C3  POPE6 307      52.030   9.810  33.438  1.00  0.00           C
ATOM  11136  O31 POPE6 307      51.810   9.720  34.868  1.00  0.00           O
ATOM  11137  C31 POPE6 307      52.310   8.660  35.488  1.00  0.00           C
ATOM  11138  O32 POPE6 307      52.940   7.760  34.978  1.00  0.00           O
ATOM  11139  C32 POPE6 307      52.060   8.760  36.998  1.00  0.00           C
ATOM  11142  C23 POPE6 307      54.280  15.000  35.238  1.00  0.00           C
ATOM  11145  C24 POPE6 307      54.220  16.080  36.328  1.00  0.00           C
ATOM  11148  C25 POPE6 307      55.480  16.940  36.358  1.00  0.00           C
ATOM  11151  C26 POPE6 307      56.710  16.190  36.908  1.00  0.00           C
ATOM  11154  C27 POPE6 307      57.970  17.050  36.908  1.00  0.00           C
ATOM  11157  C28 POPE6 307      59.230  16.290  37.368  1.00  0.00           C
ATOM  11160  C29 POPE6 307      59.240  15.850  38.808  1.00  0.00           C
ATOM  11162 0C21 POPE6 307      59.590  16.630  39.848  1.00  0.00           C
ATOM  11164 1C21 POPE6 307      59.960  18.090  39.798  1.00  0.00           C
ATOM  11167 2C21 POPE6 307      61.470  18.370  39.818  1.00  0.00           C
ATOM  11170 3C21 POPE6 307      62.170  18.130  41.168  1.00  0.00           C
ATOM  11173 4C21 POPE6 307      62.610  16.670  41.398  1.00  0.00           C
ATOM  11176 5C21 POPE6 307      63.560  16.510  42.598  1.00  0.00           C
ATOM  11179 6C21 POPE6 307      65.000  16.930  42.298  1.00  0.00           C
ATOM  11182 7C21 POPE6 307      65.750  15.940  41.388  1.00  0.00           C
ATOM  11185 8C21 POPE6 307      67.100  16.470  40.918  1.00  0.00           C
ATOM  11189  C33 POPE6 307      53.380   8.650  37.808  1.00  0.00           C
ATOM  11192  C34 POPE6 307      53.930   9.990  38.328  1.00  0.00           C
ATOM  11195  C35 POPE6 307      54.580  10.940  37.308  1.00  0.00           C
ATOM  11198  C36 POPE6 307      56.110  10.790  37.178  1.00  0.00           C
ATOM  11201  C37 POPE6 307      56.960  11.280  38.368  1.00  0.00           C
ATOM  11204  C38 POPE6 307      58.450  10.950  38.198  1.00  0.00           C
ATOM  11207  C39 POPE6 307      58.710   9.460  38.518  1.00  0.00           C
ATOM  11210 0C31 POPE6 307      60.170   9.020  38.378  1.00  0.00           C
ATOM  11213 1C31 POPE6 307      60.520   7.810  39.258  1.00  0.00           C
ATOM  11216 2C31 POPE6 307      60.540   8.160  40.758  1.00  0.00           C
ATOM  11219 3C31 POPE6 307      60.930   7.000  41.678  1.00  0.00           C
ATOM  11222 4C31 POPE6 307      60.850   7.390  43.158  1.00  0.00           C
ATOM  11225 5C31 POPE6 307      61.130   6.200  44.077  1.00  0.00           C
ATOM  11228 6C31 POPE6 307      60.680   6.360  45.537  1.00  0.00           C
ATOM  11232  NH3 POPE7 308     118.110  65.710  74.108  1.00  0.00           N
ATOM  11236  C12 POPE7 308     119.360  65.160  74.738  1.00  0.00           C
ATOM  11239  C11 POPE7 308     119.830  63.820  74.158  1.00  0.00           C
ATOM  11242  P   POPE7 308     121.900  62.240  74.319  1.00  0.00           P
ATOM  11243  O13 POPE7 308     122.830  61.750  75.358  1.00  0.00           O
ATOM  11244  O14 POPE7 308     121.050  61.250  73.618  1.00  0.00           O
ATOM  11245  O11 POPE7 308     122.620  63.130  73.228  1.00  0.00           O
ATOM  11246  O12 POPE7 308     120.930  63.340  74.948  1.00  0.00           O
ATOM  11247  C1  POPE7 308     123.460  62.640  72.178  1.00  0.00           C
ATOM  11250  C2  POPE7 308     123.210  63.470  70.878  1.00  0.00           C
ATOM  11252  O21 POPE7 308     123.730  62.880  69.668  1.00  0.00           O
ATOM  11253  C21 POPE7 308     123.170  61.790  69.208  1.00  0.00           C
ATOM  11254  O22 POPE7 308     122.480  61.010  69.838  1.00  0.00           O
ATOM  11255  C22 POPE7 308     123.490  61.650  67.718  1.00  0.00           C
ATOM  11258  C3  POPE7 308     123.800  64.900  70.958  1.00  0.00           C
ATOM  11261  O31 POPE7 308     123.250  65.720  69.898  1.00  0.00           O
ATOM  11262  C31 POPE7 308     124.100  66.360  69.118  1.00  0.00           C
ATOM  11263  O32 POPE7 308     125.300  66.450  69.278  1.00  0.00           O
ATOM  11264  C32 POPE7 308     123.350  66.900  67.897  1.00  0.00           C
ATOM  11267  C23 POPE7 308     122.400  60.870  66.938  1.00  0.00           C
ATOM  11270  C24 POPE7 308     121.740  61.740  65.857  1.00  0.00           C
ATOM  11273  C25 POPE7 308     120.490  61.100  65.228  1.00  0.00           C
ATOM  11276  C26 POPE7 308     120.720  60.520  63.818  1.00  0.00           C
ATOM  11279  C27 POPE7 308     119.380  60.230  63.128  1.00  0.00           C
ATOM  11282  C28 POPE7 308     119.490  59.620  61.718  1.00  0.00           C
ATOM  11285  C29 POPE7 308     119.940  60.580  60.648  1.00  0.00           C
ATOM  11287 0C21 POPE7 308     120.450  60.220  59.458  1.00  0.00           C
ATOM  11289 1C21 POPE7 308     120.670  58.790  59.007  1.00  0.00           C
ATOM  11292 2C21 POPE7 308     122.150  58.400  59.128  1.00  0.00           C
ATOM  11295 3C21 POPE7 308     122.360  56.880  59.248  1.00  0.00           C
ATOM  11298 4C21 POPE7 308     123.850  56.500  59.278  1.00  0.00           C
ATOM  11301 5C21 POPE7 308     124.500  56.440  57.888  1.00  0.00           C
ATOM  11304 6C21 POPE7 308     123.970  55.260  57.058  1.00  0.00           C
ATOM  11307 7C21 POPE7 308     124.870  54.920  55.868  1.00  0.00           C
ATOM  11310 8C21 POPE7 308     124.380  53.680  55.108  1.00  0.00           C
ATOM  11314  C33 POPE7 308     123.540  66.010  66.647  1.00  0.00           C
ATOM  11317  C34 POPE7 308     122.780  66.520  65.397  1.00  0.00           C
ATOM  11320  C35 POPE7 308     121.580  65.660  64.978  1.00  0.00           C
ATOM  11323  C36 POPE7 308     121.550  65.420  63.448  1.00  0.00           C
ATOM  11326  C37 POPE7 308     120.500  64.380  63.018  1.00  0.00           C
ATOM  11329  C38 POPE7 308     119.060  64.900  62.998  1.00  0.00           C
ATOM  11332  C39 POPE7 308     118.050  63.780  62.668  1.00  0.00           C
ATOM  11335 0C31 POPE7 308     116.620  64.290  62.418  1.00  0.00           C
ATOM  11338 1C31 POPE7 308     116.380  64.880  61.018  1.00  0.00           C
ATOM  11341 2C31 POPE7 308     115.580  63.960  60.078  1.00  0.00           C
ATOM  11344 3C31 POPE7 308     116.310  62.690  59.618  1.00  0.00           C
ATOM  11347 4C31 POPE7 308     115.550  61.990  58.468  1.00  0.00           C
ATOM  11350 5C31 POPE7 308     116.270  60.760  57.908  1.00  0.00           C
ATOM  11353 6C31 POPE7 308     115.510  60.100  56.758  1.00  0.00           C
ATOM  11357  NH3 POPE8 309      71.610   0.200  34.318  1.00  0.00           N
ATOM  11361  C12 POPE8 309      72.180   1.330  33.508  1.00  0.00           C
ATOM  11364  C11 POPE8 309      71.690   2.670  34.068  1.00  0.00           C
ATOM  11367  P   POPE8 309      73.130   4.880  33.958  1.00  0.00           P
ATOM  11368  O13 POPE8 309      74.570   4.590  33.698  1.00  0.00           O
ATOM  11369  O14 POPE8 309      72.650   6.220  33.558  1.00  0.00           O
ATOM  11370  O11 POPE8 309      72.870   4.780  35.528  1.00  0.00           O
ATOM  11371  O12 POPE8 309      72.240   3.760  33.318  1.00  0.00           O
ATOM  11372  C1  POPE8 309      74.050   4.590  36.318  1.00  0.00           C
ATOM  11375  C2  POPE8 309      73.780   4.610  37.828  1.00  0.00           C
ATOM  11377  O21 POPE8 309      75.070   4.740  38.468  1.00  0.00           O
ATOM  11378  C21 POPE8 309      75.070   5.350  39.638  1.00  0.00           C
ATOM  11379  O22 POPE8 309      74.160   5.990  40.118  1.00  0.00           O
ATOM  11380  C22 POPE8 309      76.420   5.060  40.327  1.00  0.00           C
ATOM  11383  C3  POPE8 309      73.100   3.270  38.178  1.00  0.00           C
ATOM  11386  O31 POPE8 309      72.360   3.280  39.418  1.00  0.00           O
ATOM  11387  C31 POPE8 309      73.080   2.900  40.458  1.00  0.00           C
ATOM  11388  O32 POPE8 309      74.280   2.660  40.438  1.00  0.00           O
ATOM  11389  C32 POPE8 309      72.210   2.800  41.688  1.00  0.00           C
ATOM  11392  C23 POPE8 309      76.950   6.240  41.158  1.00  0.00           C
ATOM  11395  C24 POPE8 309      78.220   5.920  41.948  1.00  0.00           C
ATOM  11398  C25 POPE8 309      78.750   7.160  42.698  1.00  0.00           C
ATOM  11401  C26 POPE8 309      79.410   6.820  44.038  1.00  0.00           C
ATOM  11404  C27 POPE8 309      79.560   8.070  44.928  1.00  0.00           C
ATOM  11407  C28 POPE8 309      79.980   7.750  46.378  1.00  0.00           C
ATOM  11410  C29 POPE8 309      81.450   7.450  46.528  1.00  0.00           C
ATOM  11412 0C21 POPE8 309      82.130   7.580  47.678  1.00  0.00           C
ATOM  11414 1C21 POPE8 309      81.550   7.960  49.018  1.00  0.00           C
ATOM  11417 2C21 POPE8 309      81.740   9.440  49.398  1.00  0.00           C
ATOM  11420 3C21 POPE8 309      83.200   9.880  49.648  1.00  0.00           C
ATOM  11423 4C21 POPE8 309      83.880   9.120  50.798  1.00  0.00           C
ATOM  11426 5C21 POPE8 309      85.280   9.650  51.088  1.00  0.00           C
ATOM  11429 6C21 POPE8 309      86.070   8.750  52.058  1.00  0.00           C
ATOM  11432 7C21 POPE8 309      87.570   9.110  52.048  1.00  0.00           C
ATOM  11435 8C21 POPE8 309      88.380   8.410  53.138  1.00  0.00           C
ATOM  11439  C33 POPE8 309      73.130   2.630  42.908  1.00  0.00           C
ATOM  11442  C34 POPE8 309      72.410   2.710  44.248  1.00  0.00           C
ATOM  11445  C35 POPE8 309      73.380   2.580  45.428  1.00  0.00           C
ATOM  11448  C36 POPE8 309      74.520   3.610  45.378  1.00  0.00           C
ATOM  11451  C37 POPE8 309      74.730   4.360  46.688  1.00  0.00           C
ATOM  11454  C38 POPE8 309      75.690   5.540  46.498  1.00  0.00           C
ATOM  11457  C39 POPE8 309      76.070   6.200  47.818  1.00  0.00           C
ATOM  11460 0C31 POPE8 309      77.130   5.390  48.568  1.00  0.00           C
ATOM  11463 1C31 POPE8 309      77.420   5.980  49.948  1.00  0.00           C
ATOM  11466 2C31 POPE8 309      78.710   5.390  50.537  1.00  0.00           C
ATOM  11469 3C31 POPE8 309      78.930   5.860  51.968  1.00  0.00           C
ATOM  11472 4C31 POPE8 309      80.400   6.140  52.278  1.00  0.00           C
ATOM  11475 5C31 POPE8 309      80.580   6.650  53.708  1.00  0.00           C
ATOM  11478 6C31 POPE8 309      82.000   7.160  53.988  1.00  0.00           C
ATOM  11482  NH3 POPE9 310     118.880  59.820  73.528  1.00  0.00           N
ATOM  11486  C12 POPE9 310     118.440  59.220  74.818  1.00  0.00           C
ATOM  11489  C11 POPE9 310     117.330  58.210  74.577  1.00  0.00           C
ATOM  11492  P   POPE9 310     115.260  57.920  76.148  1.00  0.00           P
ATOM  11493  O13 POPE9 310     115.060  57.320  77.479  1.00  0.00           O
ATOM  11494  O14 POPE9 310     114.860  59.330  75.948  1.00  0.00           O
ATOM  11495  O11 POPE9 310     114.660  57.010  74.999  1.00  0.00           O
ATOM  11496  O12 POPE9 310     116.800  57.830  75.838  1.00  0.00           O
ATOM  11497  C1  POPE9 310     113.390  57.340  74.418  1.00  0.00           C
ATOM  11500  C2  POPE9 310     113.230  56.870  72.948  1.00  0.00           C
ATOM  11502  O21 POPE9 310     114.460  56.980  72.198  1.00  0.00           O
ATOM  11503  C21 POPE9 310     114.810  58.180  71.768  1.00  0.00           C
ATOM  11504  O22 POPE9 310     114.370  59.250  72.168  1.00  0.00           O
ATOM  11505  C22 POPE9 310     115.740  58.030  70.569  1.00  0.00           C
ATOM  11508  C3  POPE9 310     112.000  57.550  72.238  1.00  0.00           C
ATOM  11511  O31 POPE9 310     112.160  57.650  70.808  1.00  0.00           O
ATOM  11512  C31 POPE9 310     111.330  58.540  70.228  1.00  0.00           C
ATOM  11513  O32 POPE9 310     110.430  59.120  70.808  1.00  0.00           O
ATOM  11514  C32 POPE9 310     111.820  58.860  68.808  1.00  0.00           C
ATOM  11517  C23 POPE9 310     115.500  59.170  69.558  1.00  0.00           C
ATOM  11520  C24 POPE9 310     116.060  58.940  68.147  1.00  0.00           C
ATOM  11523  C25 POPE9 310     115.310  59.720  67.048  1.00  0.00           C
ATOM  11526  C26 POPE9 310     115.590  61.230  67.098  1.00  0.00           C
ATOM  11529  C27 POPE9 310     114.710  62.090  66.178  1.00  0.00           C
ATOM  11532  C28 POPE9 310     115.400  63.420  65.827  1.00  0.00           C
ATOM  11535  C29 POPE9 310     114.450  64.420  65.228  1.00  0.00           C
ATOM  11537 0C21 POPE9 310     114.600  65.760  65.308  1.00  0.00           C
ATOM  11539 1C21 POPE9 310     115.790  66.450  65.908  1.00  0.00           C
ATOM  11542 2C21 POPE9 310     116.010  67.860  65.318  1.00  0.00           C
ATOM  11545 3C21 POPE9 310     116.220  67.910  63.798  1.00  0.00           C
ATOM  11548 4C21 POPE9 310     116.080  69.350  63.258  1.00  0.00           C
ATOM  11551 5C21 POPE9 310     115.630  69.390  61.798  1.00  0.00           C
ATOM  11554 6C21 POPE9 310     115.050  70.750  61.378  1.00  0.00           C
ATOM  11557 7C21 POPE9 310     114.480  70.710  59.958  1.00  0.00           C
ATOM  11560 8C21 POPE9 310     113.790  72.010  59.548  1.00  0.00           C
ATOM  11564  C33 POPE9 310     110.730  59.320  67.818  1.00  0.00           C
ATOM  11567  C34 POPE9 310     111.330  59.750  66.468  1.00  0.00           C
ATOM  11570  C35 POPE9 310     111.940  58.620  65.618  1.00  0.00           C
ATOM  11573  C36 POPE9 310     112.670  59.190  64.397  1.00  0.00           C
ATOM  11576  C37 POPE9 310     113.170  58.170  63.368  1.00  0.00           C
ATOM  11579  C38 POPE9 310     114.280  58.770  62.478  1.00  0.00           C
ATOM  11582  C39 POPE9 310     114.820  57.860  61.368  1.00  0.00           C
ATOM  11585 0C31 POPE9 310     113.890  57.710  60.158  1.00  0.00           C
ATOM  11588 1C31 POPE9 310     114.550  56.950  58.988  1.00  0.00           C
ATOM  11591 2C31 POPE9 310     113.570  56.670  57.838  1.00  0.00           C
ATOM  11594 3C31 POPE9 310     114.100  55.680  56.778  1.00  0.00           C
ATOM  11597 4C31 POPE9 310     115.040  56.310  55.748  1.00  0.00           C
ATOM  11600 5C31 POPE9 310     114.780  55.790  54.318  1.00  0.00           C
ATOM  11603 6C31 POPE9 310     115.870  56.160  53.308  1.00  0.00           C
ATOM  11607  NH3 POPE  311      37.880  63.450  77.008  1.00  0.00           N
ATOM  11611  C12 POPE  311      38.680  63.870  78.208  1.00  0.00           C
ATOM  11614  C11 POPE  311      37.970  65.030  78.928  1.00  0.00           C
ATOM  11617  P   POPE  311      39.800  66.870  79.138  1.00  0.00           P
ATOM  11618  O13 POPE  311      41.140  66.280  78.928  1.00  0.00           O
ATOM  11619  O14 POPE  311      39.710  68.170  79.848  1.00  0.00           O
ATOM  11620  O11 POPE  311      39.170  67.060  77.688  1.00  0.00           O
ATOM  11621  O12 POPE  311      38.850  65.760  79.789  1.00  0.00           O
ATOM  11622  C1  POPE  311      39.610  68.240  77.018  1.00  0.00           C
ATOM  11625  C2  POPE  311      39.090  68.270  75.569  1.00  0.00           C
ATOM  11627  O21 POPE  311      39.410  67.010  74.938  1.00  0.00           O
ATOM  11628  C21 POPE  311      38.400  66.220  74.577  1.00  0.00           C
ATOM  11629  O22 POPE  311      38.300  65.050  74.878  1.00  0.00           O
ATOM  11630  C22 POPE  311      37.460  66.970  73.628  1.00  0.00           C
ATOM  11633  C3  POPE  311      39.690  69.470  74.798  1.00  0.00           C
ATOM  11636  O31 POPE  311      38.790  69.870  73.738  1.00  0.00           O
ATOM  11637  C31 POPE  311      39.250  69.820  72.499  1.00  0.00           C
ATOM  11638  O32 POPE  311      40.390  69.530  72.178  1.00  0.00           O
ATOM  11639  C32 POPE  311      38.180  70.290  71.528  1.00  0.00           C
ATOM  11642  C23 POPE  311      36.460  66.030  72.928  1.00  0.00           C
ATOM  11645  C24 POPE  311      35.740  66.760  71.788  1.00  0.00           C
ATOM  11648  C25 POPE  311      34.840  65.850  70.948  1.00  0.00           C
ATOM  11651  C26 POPE  311      34.900  66.220  69.467  1.00  0.00           C
ATOM  11654  C27 POPE  311      33.800  65.530  68.658  1.00  0.00           C
ATOM  11657  C28 POPE  311      33.790  65.910  67.158  1.00  0.00           C
ATOM  11660  C29 POPE  311      33.630  67.390  66.948  1.00  0.00           C
ATOM  11662 0C21 POPE  311      32.520  68.120  67.178  1.00  0.00           C
ATOM  11664 1C21 POPE  311      31.180  67.630  67.668  1.00  0.00           C
ATOM  11667 2C21 POPE  311      30.020  68.090  66.778  1.00  0.00           C
ATOM  11670 3C21 POPE  311      29.880  67.250  65.507  1.00  0.00           C
ATOM  11673 4C21 POPE  311      29.010  67.920  64.438  1.00  0.00           C
ATOM  11676 5C21 POPE  311      29.810  68.250  63.178  1.00  0.00           C
ATOM  11679 6C21 POPE  311      28.930  68.810  62.058  1.00  0.00           C
ATOM  11682 7C21 POPE  311      29.670  68.880  60.728  1.00  0.00           C
ATOM  11685 8C21 POPE  311      28.800  69.430  59.598  1.00  0.00           C
ATOM  11689  C33 POPE  311      37.950  71.820  71.618  1.00  0.00           C
ATOM  11692  C34 POPE  311      36.660  72.280  70.928  1.00  0.00           C
ATOM  11695  C35 POPE  311      36.670  72.150  69.397  1.00  0.00           C
ATOM  11698  C36 POPE  311      37.750  73.010  68.718  1.00  0.00           C
ATOM  11701  C37 POPE  311      37.550  73.100  67.188  1.00  0.00           C
ATOM  11704  C38 POPE  311      38.580  74.030  66.518  1.00  0.00           C
ATOM  11707  C39 POPE  311      38.330  74.230  65.018  1.00  0.00           C
ATOM  11710 0C31 POPE  311      39.510  73.790  64.147  1.00  0.00           C
ATOM  11713 1C31 POPE  311      39.340  74.190  62.668  1.00  0.00           C
ATOM  11716 2C31 POPE  311      40.380  73.560  61.728  1.00  0.00           C
ATOM  11719 3C31 POPE  311      40.130  72.070  61.488  1.00  0.00           C
ATOM  11722 4C31 POPE  311      41.060  71.460  60.418  1.00  0.00           C
ATOM  11725 5C31 POPE  311      40.430  70.230  59.748  1.00  0.00           C
ATOM  11728 6C31 POPE  311      41.250  69.630  58.608  1.00  0.00           C
ATOM  11732  NH3 POPE  312      63.530 104.510  32.757  1.00  0.00           N
ATOM  11736  C12 POPE  312      63.020 105.830  33.258  1.00  0.00           C
ATOM  11739  C11 POPE  312      61.720 106.300  32.578  1.00  0.00           C
ATOM  11742  P   POPE  312      61.430 108.600  33.868  1.00  0.00           P
ATOM  11743  O13 POPE  312      61.050 109.990  33.548  1.00  0.00           O
ATOM  11744  O14 POPE  312      60.530 107.860  34.778  1.00  0.00           O
ATOM  11745  O11 POPE  312      62.890 108.650  34.448  1.00  0.00           O
ATOM  11746  O12 POPE  312      61.660 107.730  32.568  1.00  0.00           O
ATOM  11747  C1  POPE  312      63.280 108.010  35.648  1.00  0.00           C
ATOM  11750  C2  POPE  312      63.280 108.990  36.828  1.00  0.00           C
ATOM  11752  O21 POPE  312      64.410 108.610  37.618  1.00  0.00           O
ATOM  11753  C21 POPE  312      64.830 109.510  38.468  1.00  0.00           C
ATOM  11754  O22 POPE  312      64.470 110.680  38.548  1.00  0.00           O
ATOM  11755  C22 POPE  312      65.800 108.800  39.408  1.00  0.00           C
ATOM  11758  C3  POPE  312      61.960 108.900  37.658  1.00  0.00           C
ATOM  11761  O31 POPE  312      61.740 110.090  38.438  1.00  0.00           O
ATOM  11762  C31 POPE  312      61.120 109.940  39.598  1.00  0.00           C
ATOM  11763  O32 POPE  312      60.680 108.900  40.048  1.00  0.00           O
ATOM  11764  C32 POPE  312      61.020 111.320  40.278  1.00  0.00           C
ATOM  11767  C23 POPE  312      65.680 109.330  40.838  1.00  0.00           C
ATOM  11770  C24 POPE  312      66.310 108.440  41.908  1.00  0.00           C
ATOM  11773  C25 POPE  312      66.370 109.210  43.238  1.00  0.00           C
ATOM  11776  C26 POPE  312      66.890 108.380  44.418  1.00  0.00           C
ATOM  11779  C27 POPE  312      66.860 109.210  45.718  1.00  0.00           C
ATOM  11782  C28 POPE  312      67.300 108.460  46.988  1.00  0.00           C
ATOM  11785  C29 POPE  312      66.430 107.270  47.278  1.00  0.00           C
ATOM  11787 0C21 POPE  312      66.840 106.050  47.698  1.00  0.00           C
ATOM  11789 1C21 POPE  312      68.250 105.620  48.008  1.00  0.00           C
ATOM  11792 2C21 POPE  312      68.370 105.000  49.408  1.00  0.00           C
ATOM  11795 3C21 POPE  312      68.200 106.030  50.537  1.00  0.00           C
ATOM  11798 4C21 POPE  312      68.280 105.400  51.938  1.00  0.00           C
ATOM  11801 5C21 POPE  312      68.090 106.440  53.048  1.00  0.00           C
ATOM  11804 6C21 POPE  312      68.150 105.840  54.458  1.00  0.00           C
ATOM  11807 7C21 POPE  312      68.080 106.910  55.548  1.00  0.00           C
ATOM  11810 8C21 POPE  312      68.440 106.390  56.948  1.00  0.00           C
ATOM  11814  C33 POPE  312      60.560 111.300  41.758  1.00  0.00           C
ATOM  11817  C34 POPE  312      59.360 112.210  42.078  1.00  0.00           C
ATOM  11820  C35 POPE  312      59.610 113.710  41.918  1.00  0.00           C
ATOM  11823  C36 POPE  312      60.680 114.300  42.847  1.00  0.00           C
ATOM  11826  C37 POPE  312      60.590 115.830  42.918  1.00  0.00           C
ATOM  11829  C38 POPE  312      61.680 116.500  43.768  1.00  0.00           C
ATOM  11832  C39 POPE  312      61.750 116.050  45.238  1.00  0.00           C
ATOM  11835 0C31 POPE  312      60.400 116.050  45.968  1.00  0.00           C
ATOM  11838 1C31 POPE  312      60.550 116.010  47.498  1.00  0.00           C
ATOM  11841 2C31 POPE  312      59.190 115.950  48.218  1.00  0.00           C
ATOM  11844 3C31 POPE  312      59.270 116.370  49.698  1.00  0.00           C
ATOM  11847 4C31 POPE  312      60.230 115.510  50.548  1.00  0.00           C
ATOM  11850 5C31 POPE  312      60.300 115.990  51.998  1.00  0.00           C
ATOM  11853 6C31 POPE  312      61.430 115.350  52.798  1.00  0.00           C
ATOM  11857  NH3 POPE  313      31.830 107.330  33.988  1.00  0.00           N
ATOM  11861  C12 POPE  313      30.640 108.240  34.118  1.00  0.00           C
ATOM  11864  C11 POPE  313      29.790 108.190  32.838  1.00  0.00           C
ATOM  11867  P   POPE  313      27.520 109.230  33.648  1.00  0.00           P
ATOM  11868  O13 POPE  313      26.800 110.510  33.468  1.00  0.00           O
ATOM  11869  O14 POPE  313      26.810 107.950  33.428  1.00  0.00           O
ATOM  11870  O11 POPE  313      28.120 109.260  35.098  1.00  0.00           O
[truncated: 1,793,312 more chars]
