# Supplementary material for: Characterizing Membrane Association and Periplasmic Transfer of Bacterial Lipoproteins through Molecular Dynamics Simulations
Source: Structure. 2020 Apr 7;28(4):475–487.e3. doi: 10.1016/j.str.2020.01.012 (PMC7139219; doi:10.1016/j.str.2020.01.012)
Supplement: Data S3. Final Coordinates from Simulations (M–X), Related to Figure 3 [file mmc5.zip › M-X/NLPA-4-atomistic.pdb]

TITLE     Protein
REMARK    THIS IS A SIMULATION BOX
CRYST1  129.292  129.292  137.951  90.00  90.00  90.00 P 1           1
MODEL        1
ATOM      1  N   CYSTA   1      57.506  87.596  69.745  1.00  0.00           N
ATOM      3  CA  CYSTA   1      57.026  88.676  70.594  1.00  0.00           C
ATOM      5  C   CYSTA   1      56.126  88.366  71.775  1.00  0.00           C
ATOM      6  O   CYSTA   1      54.926  88.116  71.646  1.00  0.00           O
ATOM      7  CB  CYSTA   1      56.466  89.856  69.786  1.00  0.00           C
ATOM     10  SG  CYSTA   1      57.746  91.026  69.275  1.00  0.00           S
ATOM     11  C1  CYSTA   1      58.136  90.206  67.706  1.00  0.00           C
ATOM     14  CA1 CYSTA   1      57.546  86.286  70.024  1.00  0.00           C
ATOM     15  OA1 CYSTA   1      58.646  85.756  69.916  1.00  0.00           O
ATOM     16  CA2 CYSTA   1      56.356  85.456  70.396  1.00  0.00           C
ATOM     19  C11 CYSTA   1      59.016  91.016  66.736  1.00  0.00           C
ATOM     21  O11 CYSTA   1      60.366  91.026  67.186  1.00  0.00           O
ATOM     22  CX1 CYSTA   1      61.386  91.096  66.316  1.00  0.00           C
ATOM     23  OX1 CYSTA   1      62.546  91.236  66.675  1.00  0.00           O
ATOM     24  CX2 CYSTA   1      61.036  90.986  64.806  1.00  0.00           C
ATOM     27  C12 CYSTA   1      58.476  92.446  66.425  1.00  0.00           C
ATOM     30  O12 CYSTA   1      59.536  93.356  66.036  1.00  0.00           O
ATOM     31  CD1 CYSTA   1      59.006  94.576  65.846  1.00  0.00           C
ATOM     32  OD1 CYSTA   1      57.816  94.776  65.715  1.00  0.00           O
ATOM     33  CD2 CYSTA   1      60.056  95.676  65.855  1.00  0.00           C
ATOM     36  CA3 CYSTA   1      55.956  84.556  69.204  1.00  0.00           C
ATOM     39  CA4 CYSTA   1      55.076  85.296  68.205  1.00  0.00           C
ATOM     42  CA5 CYSTA   1      55.636  85.496  66.775  1.00  0.00           C
ATOM     45  CA6 CYSTA   1      54.756  86.466  65.955  1.00  0.00           C
ATOM     48  CA7 CYSTA   1      53.276  86.236  66.274  1.00  0.00           C
ATOM     51  CA8 CYSTA   1      52.216  87.146  65.656  1.00  0.00           C
ATOM     54  CA9 CYSTA   1      50.886  86.756  66.316  1.00  0.00           C
ATOM     57 0CA1 CYSTA   1      49.916  86.066  65.366  1.00  0.00           C
ATOM     60 1CA1 CYSTA   1      50.446  84.796  64.686  1.00  0.00           C
ATOM     63 2CA1 CYSTA   1      49.436  84.336  63.636  1.00  0.00           C
ATOM     66 3CA1 CYSTA   1      49.956  83.256  62.686  1.00  0.00           C
ATOM     69 4CA1 CYSTA   1      48.866  82.756  61.716  1.00  0.00           C
ATOM     72 5CA1 CYSTA   1      47.996  83.856  61.106  1.00  0.00           C
ATOM     75 6CA1 CYSTA   1      46.936  83.316  60.145  1.00  0.00           C
ATOM     79  CD3 CYSTA   1      60.306  96.286  64.476  1.00  0.00           C
ATOM     82  CD4 CYSTA   1      61.426  95.576  63.706  1.00  0.00           C
ATOM     85  CD5 CYSTA   1      61.276  95.846  62.206  1.00  0.00           C
ATOM     88  CD6 CYSTA   1      60.276  94.896  61.535  1.00  0.00           C
ATOM     91  CD7 CYSTA   1      59.846  95.426  60.166  1.00  0.00           C
ATOM     94  CD8 CYSTA   1      58.806  94.546  59.466  1.00  0.00           C
ATOM     97  CD9 CYSTA   1      58.266  95.226  58.195  1.00  0.00           C
ATOM    100 0CD1 CYSTA   1      57.136  94.426  57.535  1.00  0.00           C
ATOM    103 1CD1 CYSTA   1      56.406  95.236  56.446  1.00  0.00           C
ATOM    106 2CD1 CYSTA   1      55.096  94.556  56.006  1.00  0.00           C
ATOM    109 3CD1 CYSTA   1      53.976  95.536  55.606  1.00  0.00           C
ATOM    112 4CD1 CYSTA   1      53.926  95.836  54.105  1.00  0.00           C
ATOM    115 5CD1 CYSTA   1      52.616  96.506  53.656  1.00  0.00           C
ATOM    118 6CD1 CYSTA   1      52.576  96.856  52.165  1.00  0.00           C
ATOM    122  CX3 CYSTA   1      60.796  89.546  64.295  1.00  0.00           C
ATOM    125  CX4 CYSTA   1      59.456  89.356  63.566  1.00  0.00           C
ATOM    128  CX5 CYSTA   1      58.936  87.906  63.615  1.00  0.00           C
ATOM    131  CX6 CYSTA   1      59.066  87.186  62.266  1.00  0.00           C
ATOM    134  CX7 CYSTA   1      58.156  85.946  62.196  1.00  0.00           C
ATOM    137  CX8 CYSTA   1      58.786  84.746  61.446  1.00  0.00           C
ATOM    140  CX9 CYSTA   1      59.916  84.306  62.336  1.00  0.00           C
ATOM    142 0CX1 CYSTA   1      60.606  83.166  62.435  1.00  0.00           C
ATOM    144 1CX1 CYSTA   1      60.646  81.906  61.616  1.00  0.00           C
ATOM    147 2CX1 CYSTA   1      62.006  81.306  62.015  1.00  0.00           C
ATOM    150 3CX1 CYSTA   1      62.336  79.886  61.566  1.00  0.00           C
ATOM    153 4CX1 CYSTA   1      63.386  79.276  62.516  1.00  0.00           C
ATOM    156 5CX1 CYSTA   1      64.696  80.076  62.616  1.00  0.00           C
ATOM    159 6CX1 CYSTA   1      64.976  80.616  64.026  1.00  0.00           C
ATOM    162 7CX1 CYSTA   1      66.306  81.366  64.105  1.00  0.00           C
ATOM    165 8CX1 CYSTA   1      66.626  81.836  65.516  1.00  0.00           C
ATOM    169  N   ASP A   2      56.736  88.346  72.965  1.00  0.00           N
ATOM    171  CA  ASP A   2      56.176  87.756  74.135  1.00  0.00           C
ATOM    173  CB  ASP A   2      57.186  86.776  74.795  1.00  0.00           C
ATOM    176  CG  ASP A   2      58.536  87.366  75.206  1.00  0.00           C
ATOM    177  OD1 ASP A   2      59.306  86.576  75.805  1.00  0.00           O
ATOM    178  OD2 ASP A   2      58.876  88.516  74.845  1.00  0.00           O
ATOM    179  C   ASP A   2      55.626  88.876  74.996  1.00  0.00           C
ATOM    180  O   ASP A   2      56.306  89.766  75.525  1.00  0.00           O
ATOM    181  N   GLN A   3      54.286  88.916  75.024  1.00  0.00           N
ATOM    183  CA  GLN A   3      53.606  90.176  74.975  1.00  0.00           C
ATOM    185  CB  GLN A   3      52.796  90.256  73.634  1.00  0.00           C
ATOM    188  CG  GLN A   3      51.276  89.956  73.536  1.00  0.00           C
ATOM    191  CD  GLN A   3      50.766  88.516  73.655  1.00  0.00           C
ATOM    192  OE1 GLN A   3      49.746  88.266  74.295  1.00  0.00           O
ATOM    193  NE2 GLN A   3      51.436  87.556  72.976  1.00  0.00           N
ATOM    196  C   GLN A   3      52.896  90.586  76.274  1.00  0.00           C
ATOM    197  O   GLN A   3      51.996  91.406  76.285  1.00  0.00           O
ATOM    198  N   SER A   4      53.286  90.176  77.486  1.00  0.00           N
ATOM    200  CA  SER A   4      53.506  88.816  77.916  1.00  0.00           C
ATOM    202  CB  SER A   4      54.956  88.616  78.426  1.00  0.00           C
ATOM    205  OG  SER A   4      55.266  87.226  78.515  1.00  0.00           O
ATOM    207  C   SER A   4      52.536  88.566  79.046  1.00  0.00           C
ATOM    208  O   SER A   4      52.726  89.026  80.165  1.00  0.00           O
ATOM    209  N   SER A   5      51.426  87.846  78.766  1.00  0.00           N
ATOM    211  CA  SER A   5      50.266  87.826  79.645  1.00  0.00           C
ATOM    213  CB  SER A   5      49.006  87.176  79.006  1.00  0.00           C
ATOM    216  OG  SER A   5      48.466  88.026  77.995  1.00  0.00           O
ATOM    218  C   SER A   5      50.516  87.196  81.005  1.00  0.00           C
ATOM    219  O   SER A   5      50.686  85.986  81.095  1.00  0.00           O
ATOM    220  N   SER A   6      50.586  88.036  82.066  1.00  0.00           N
ATOM    222  CA  SER A   6      50.426  87.736  83.505  1.00  0.00           C
ATOM    224  CB  SER A   6      50.006  86.306  83.945  1.00  0.00           C
ATOM    227  OG  SER A   6      48.586  86.146  83.855  1.00  0.00           O
ATOM    229  C   SER A   6      51.536  88.246  84.426  1.00  0.00           C
ATOM    230  O   SER A   6      51.236  88.736  85.516  1.00  0.00           O
ATOM    231  N   ASP A   7      52.806  88.236  83.965  1.00  0.00           N
ATOM    233  CA  ASP A   7      53.756  89.266  84.375  1.00  0.00           C
ATOM    235  CB  ASP A   7      54.256  89.816  83.016  1.00  0.00           C
ATOM    238  CG  ASP A   7      55.126  91.046  83.134  1.00  0.00           C
ATOM    239  OD1 ASP A   7      56.006  91.176  82.255  1.00  0.00           O
ATOM    240  OD2 ASP A   7      54.836  91.906  84.006  1.00  0.00           O
ATOM    241  C   ASP A   7      54.936  88.846  85.305  1.00  0.00           C
ATOM    242  O   ASP A   7      55.396  89.626  86.145  1.00  0.00           O
ATOM    243  N   ALA A   8      55.436  87.596  85.235  1.00  0.00           N
ATOM    245  CA  ALA A   8      56.476  87.166  86.175  1.00  0.00           C
ATOM    247  CB  ALA A   8      55.906  86.986  87.616  1.00  0.00           C
ATOM    251  C   ALA A   8      57.116  85.836  85.765  1.00  0.00           C
ATOM    252  O   ALA A   8      57.016  84.856  86.485  1.00  0.00           O
ATOM    253  N   LYS A   9      57.736  85.746  84.575  1.00  0.00           N
ATOM    255  CA  LYS A   9      57.826  84.466  83.896  1.00  0.00           C
ATOM    257  CB  LYS A   9      56.826  84.456  82.715  1.00  0.00           C
ATOM    260  CG  LYS A   9      55.426  84.016  83.185  1.00  0.00           C
ATOM    263  CD  LYS A   9      54.216  84.906  82.835  1.00  0.00           C
ATOM    266  CE  LYS A   9      54.106  85.336  81.375  1.00  0.00           C
ATOM    269  NZ  LYS A   9      54.906  86.536  81.095  1.00  0.00           N
ATOM    273  C   LYS A   9      59.206  83.966  83.556  1.00  0.00           C
ATOM    274  O   LYS A   9      59.356  82.966  82.845  1.00  0.00           O
ATOM    275  N   HIS A  10      60.286  84.526  84.146  1.00  0.00           N
ATOM    277  CA  HIS A  10      61.466  83.706  84.365  1.00  0.00           C
ATOM    279  CB  HIS A  10      62.786  84.456  84.624  1.00  0.00           C
ATOM    282  ND1 HIS A  10      62.836  86.846  84.155  1.00  0.00           N
ATOM    283  CG  HIS A  10      63.026  85.556  83.686  1.00  0.00           C
ATOM    284  CE1 HIS A  10      63.346  87.626  83.234  1.00  0.00           C
ATOM    286  NE2 HIS A  10      63.896  86.916  82.226  1.00  0.00           N
ATOM    288  CD2 HIS A  10      63.686  85.586  82.506  1.00  0.00           C
ATOM    290  C   HIS A  10      61.316  82.816  85.576  1.00  0.00           C
ATOM    291  O   HIS A  10      61.226  83.286  86.704  1.00  0.00           O
ATOM    292  N   ILE A  11      61.356  81.506  85.355  1.00  0.00           N
ATOM    294  CA  ILE A  11      61.366  80.506  86.396  1.00  0.00           C
ATOM    296  CB  ILE A  11      60.856  79.176  85.865  1.00  0.00           C
ATOM    298  CG2 ILE A  11      60.756  78.126  87.005  1.00  0.00           C
ATOM    302  CG1 ILE A  11      59.506  79.386  85.146  1.00  0.00           C
ATOM    305  CD  ILE A  11      58.436  78.356  85.485  1.00  0.00           C
ATOM    309  C   ILE A  11      62.796  80.346  86.884  1.00  0.00           C
ATOM    310  O   ILE A  11      63.766  80.426  86.134  1.00  0.00           O
ATOM    311  N   LYS A  12      62.986  80.076  88.176  1.00  0.00           N
ATOM    313  CA  LYS A  12      64.256  79.626  88.686  1.00  0.00           C
ATOM    315  CB  LYS A  12      64.626  80.476  89.904  1.00  0.00           C
ATOM    318  CG  LYS A  12      65.336  81.786  89.555  1.00  0.00           C
ATOM    321  CD  LYS A  12      66.846  81.586  89.496  1.00  0.00           C
ATOM    324  CE  LYS A  12      67.556  82.886  89.135  1.00  0.00           C
ATOM    327  NZ  LYS A  12      69.006  82.716  89.266  1.00  0.00           N
ATOM    331  C   LYS A  12      64.126  78.196  89.095  1.00  0.00           C
ATOM    332  O   LYS A  12      63.196  77.866  89.845  1.00  0.00           O
ATOM    333  N   VAL A  13      65.006  77.306  88.595  1.00  0.00           N
ATOM    335  CA  VAL A  13      64.916  75.896  88.936  1.00  0.00           C
ATOM    337  CB  VAL A  13      64.456  74.986  87.805  1.00  0.00           C
ATOM    339  CG1 VAL A  13      64.296  73.516  88.286  1.00  0.00           C
ATOM    343  CG2 VAL A  13      63.086  75.506  87.335  1.00  0.00           C
ATOM    347  C   VAL A  13      66.216  75.406  89.475  1.00  0.00           C
ATOM    348  O   VAL A  13      67.276  75.636  88.896  1.00  0.00           O
ATOM    349  N   GLY A  14      66.146  74.736  90.646  1.00  0.00           N
ATOM    351  CA  GLY A  14      67.286  74.146  91.305  1.00  0.00           C
ATOM    354  C   GLY A  14      67.406  72.696  91.046  1.00  0.00           C
ATOM    355  O   GLY A  14      66.446  71.926  91.095  1.00  0.00           O
ATOM    356  N   VAL A  15      68.656  72.286  90.816  1.00  0.00           N
ATOM    358  CA  VAL A  15      68.996  70.896  90.704  1.00  0.00           C
ATOM    360  CB  VAL A  15      69.226  70.446  89.256  1.00  0.00           C
ATOM    362  CG1 VAL A  15      67.946  70.676  88.436  1.00  0.00           C
ATOM    366  CG2 VAL A  15      70.416  71.186  88.616  1.00  0.00           C
ATOM    370  C   VAL A  15      70.246  70.666  91.525  1.00  0.00           C
ATOM    371  O   VAL A  15      71.056  71.566  91.745  1.00  0.00           O
ATOM    372  N   ILE A  16      70.436  69.426  91.996  1.00  0.00           N
ATOM    374  CA  ILE A  16      71.716  68.976  92.506  1.00  0.00           C
ATOM    376  CB  ILE A  16      71.556  68.016  93.686  1.00  0.00           C
ATOM    378  CG2 ILE A  16      72.946  67.546  94.175  1.00  0.00           C
ATOM    382  CG1 ILE A  16      70.746  68.676  94.826  1.00  0.00           C
ATOM    385  CD  ILE A  16      70.286  67.686  95.895  1.00  0.00           C
ATOM    389  C   ILE A  16      72.436  68.266  91.385  1.00  0.00           C
ATOM    390  O   ILE A  16      73.536  68.596  90.965  1.00  0.00           O
ATOM    391  N   ASN A  17      71.776  67.216  90.865  1.00  0.00           N
ATOM    393  CA  ASN A  17      72.316  66.306  89.876  1.00  0.00           C
ATOM    395  CB  ASN A  17      71.346  65.126  89.605  1.00  0.00           C
ATOM    398  CG  ASN A  17      70.876  64.516  90.916  1.00  0.00           C
ATOM    399  OD1 ASN A  17      71.636  64.536  91.884  1.00  0.00           O
ATOM    400  ND2 ASN A  17      69.616  64.056  90.995  1.00  0.00           N
ATOM    403  C   ASN A  17      72.626  66.946  88.535  1.00  0.00           C
ATOM    404  O   ASN A  17      71.846  67.716  87.975  1.00  0.00           O
ATOM    405  N   GLY A  18      73.756  66.546  87.925  1.00  0.00           N
ATOM    407  CA  GLY A  18      74.026  66.836  86.515  1.00  0.00           C
ATOM    410  C   GLY A  18      72.976  66.236  85.615  1.00  0.00           C
ATOM    411  O   GLY A  18      72.516  66.836  84.656  1.00  0.00           O
ATOM    412  N   ALA A  19      72.486  65.036  85.986  1.00  0.00           N
ATOM    414  CA  ALA A  19      71.406  64.376  85.296  1.00  0.00           C
ATOM    416  CB  ALA A  19      71.086  63.126  86.126  1.00  0.00           C
ATOM    420  C   ALA A  19      70.126  65.196  85.186  1.00  0.00           C
ATOM    421  O   ALA A  19      69.496  65.276  84.135  1.00  0.00           O
ATOM    422  N   GLU A  20      69.756  65.866  86.285  1.00  0.00           N
ATOM    424  CA  GLU A  20      68.636  66.766  86.366  1.00  0.00           C
ATOM    426  CB  GLU A  20      68.296  67.046  87.855  1.00  0.00           C
ATOM    429  CG  GLU A  20      67.866  65.796  88.654  1.00  0.00           C
ATOM    432  CD  GLU A  20      66.476  65.236  88.365  1.00  0.00           C
ATOM    433  OE1 GLU A  20      65.706  65.786  87.544  1.00  0.00           O
ATOM    434  OE2 GLU A  20      66.196  64.186  88.985  1.00  0.00           O
ATOM    435  C   GLU A  20      68.886  68.086  85.625  1.00  0.00           C
ATOM    436  O   GLU A  20      67.976  68.656  85.024  1.00  0.00           O
ATOM    437  N   GLN A  21      70.136  68.596  85.606  1.00  0.00           N
ATOM    439  CA  GLN A  21      70.486  69.746  84.764  1.00  0.00           C
ATOM    441  CB  GLN A  21      71.896  70.346  85.086  1.00  0.00           C
ATOM    444  CG  GLN A  21      73.086  70.006  84.155  1.00  0.00           C
ATOM    447  CD  GLN A  21      74.366  70.736  84.566  1.00  0.00           C
ATOM    448  OE1 GLN A  21      74.706  70.886  85.746  1.00  0.00           O
ATOM    449  NE2 GLN A  21      75.146  71.156  83.525  1.00  0.00           N
ATOM    452  C   GLN A  21      70.296  69.446  83.276  1.00  0.00           C
ATOM    453  O   GLN A  21      69.656  70.226  82.595  1.00  0.00           O
ATOM    454  N   ASP A  22      70.746  68.266  82.775  1.00  0.00           N
ATOM    456  CA  ASP A  22      70.536  67.806  81.415  1.00  0.00           C
ATOM    458  CB  ASP A  22      71.226  66.426  81.215  1.00  0.00           C
ATOM    461  CG  ASP A  22      72.726  66.446  81.445  1.00  0.00           C
ATOM    462  OD1 ASP A  22      73.386  67.496  81.235  1.00  0.00           O
ATOM    463  OD2 ASP A  22      73.266  65.326  81.725  1.00  0.00           O
ATOM    464  C   ASP A  22      69.046  67.676  81.035  1.00  0.00           C
ATOM    465  O   ASP A  22      68.596  68.136  79.986  1.00  0.00           O
ATOM    466  N   VAL A  23      68.206  67.076  81.915  1.00  0.00           N
ATOM    468  CA  VAL A  23      66.756  67.006  81.745  1.00  0.00           C
ATOM    470  CB  VAL A  23      66.126  66.176  82.866  1.00  0.00           C
ATOM    472  CG1 VAL A  23      64.576  66.246  82.855  1.00  0.00           C
ATOM    476  CG2 VAL A  23      66.566  64.706  82.705  1.00  0.00           C
ATOM    480  C   VAL A  23      66.116  68.376  81.665  1.00  0.00           C
ATOM    481  O   VAL A  23      65.266  68.676  80.825  1.00  0.00           O
ATOM    482  N   ALA A  24      66.546  69.276  82.565  1.00  0.00           N
ATOM    484  CA  ALA A  24      66.116  70.646  82.595  1.00  0.00           C
ATOM    486  CB  ALA A  24      66.496  71.246  83.955  1.00  0.00           C
ATOM    490  C   ALA A  24      66.586  71.486  81.406  1.00  0.00           C
ATOM    491  O   ALA A  24      65.846  72.356  80.955  1.00  0.00           O
ATOM    492  N   GLU A  25      67.786  71.256  80.836  1.00  0.00           N
ATOM    494  CA  GLU A  25      68.256  71.946  79.624  1.00  0.00           C
ATOM    496  CB  GLU A  25      69.666  71.466  79.175  1.00  0.00           C
ATOM    499  CG  GLU A  25      70.886  71.926  80.024  1.00  0.00           C
ATOM    502  CD  GLU A  25      70.826  73.386  80.454  1.00  0.00           C
ATOM    503  OE1 GLU A  25      70.496  74.256  79.616  1.00  0.00           O
ATOM    504  OE2 GLU A  25      71.176  73.646  81.635  1.00  0.00           O
ATOM    505  C   GLU A  25      67.336  71.776  78.406  1.00  0.00           C
ATOM    506  O   GLU A  25      66.946  72.736  77.746  1.00  0.00           O
ATOM    507  N   VAL A  26      66.876  70.546  78.115  1.00  0.00           N
ATOM    509  CA  VAL A  26      65.916  70.336  77.026  1.00  0.00           C
ATOM    511  CB  VAL A  26      65.746  68.886  76.646  1.00  0.00           C
ATOM    513  CG1 VAL A  26      67.126  68.326  76.295  1.00  0.00           C
ATOM    517  CG2 VAL A  26      65.076  68.046  77.756  1.00  0.00           C
ATOM    521  C   VAL A  26      64.556  70.956  77.256  1.00  0.00           C
ATOM    522  O   VAL A  26      63.916  71.456  76.325  1.00  0.00           O
ATOM    523  N   ALA A  27      64.096  70.926  78.525  1.00  0.00           N
ATOM    525  CA  ALA A  27      62.916  71.566  78.996  1.00  0.00           C
ATOM    527  CB  ALA A  27      62.706  71.136  80.454  1.00  0.00           C
ATOM    531  C   ALA A  27      63.016  73.076  78.836  1.00  0.00           C
ATOM    532  O   ALA A  27      62.106  73.746  78.346  1.00  0.00           O
ATOM    533  N   LYS A  28      64.206  73.626  79.166  1.00  0.00           N
ATOM    535  CA  LYS A  28      64.576  75.006  78.915  1.00  0.00           C
ATOM    537  CB  LYS A  28      65.976  75.376  79.536  1.00  0.00           C
ATOM    540  CG  LYS A  28      66.506  76.806  79.245  1.00  0.00           C
ATOM    543  CD  LYS A  28      67.926  77.136  79.745  1.00  0.00           C
ATOM    546  CE  LYS A  28      68.326  78.636  79.635  1.00  0.00           C
ATOM    549  NZ  LYS A  28      67.836  79.296  78.406  1.00  0.00           N
ATOM    553  C   LYS A  28      64.486  75.366  77.446  1.00  0.00           C
ATOM    554  O   LYS A  28      63.906  76.406  77.116  1.00  0.00           O
ATOM    555  N   LYS A  29      64.966  74.506  76.526  1.00  0.00           N
ATOM    557  CA  LYS A  29      64.816  74.726  75.095  1.00  0.00           C
ATOM    559  CB  LYS A  29      65.646  73.686  74.326  1.00  0.00           C
ATOM    562  CG  LYS A  29      65.536  73.806  72.796  1.00  0.00           C
ATOM    565  CD  LYS A  29      66.476  72.866  72.026  1.00  0.00           C
ATOM    568  CE  LYS A  29      66.376  71.376  72.384  1.00  0.00           C
ATOM    571  NZ  LYS A  29      64.996  70.886  72.156  1.00  0.00           N
ATOM    575  C   LYS A  29      63.376  74.776  74.546  1.00  0.00           C
ATOM    576  O   LYS A  29      63.016  75.586  73.696  1.00  0.00           O
ATOM    577  N   VAL A  30      62.486  73.856  74.975  1.00  0.00           N
ATOM    579  CA  VAL A  30      61.236  73.666  74.236  1.00  0.00           C
ATOM    581  CB  VAL A  30      60.856  72.206  74.086  1.00  0.00           C
ATOM    583  CG1 VAL A  30      59.536  72.066  73.296  1.00  0.00           C
ATOM    587  CG2 VAL A  30      61.996  71.536  73.296  1.00  0.00           C
ATOM    591  C   VAL A  30      60.106  74.546  74.736  1.00  0.00           C
ATOM    592  O   VAL A  30      59.866  75.626  74.196  1.00  0.00           O
ATOM    593  N   ALA A  31      59.356  74.136  75.776  1.00  0.00           N
ATOM    595  CA  ALA A  31      58.136  74.836  76.146  1.00  0.00           C
ATOM    597  CB  ALA A  31      57.096  73.876  76.736  1.00  0.00           C
ATOM    601  C   ALA A  31      58.416  75.986  77.096  1.00  0.00           C
ATOM    602  O   ALA A  31      57.596  76.416  77.896  1.00  0.00           O
ATOM    603  N   LYS A  32      59.616  76.546  76.995  1.00  0.00           N
ATOM    605  CA  LYS A  32      59.986  77.776  77.626  1.00  0.00           C
ATOM    607  CB  LYS A  32      61.096  77.536  78.634  1.00  0.00           C
ATOM    610  CG  LYS A  32      60.736  76.556  79.756  1.00  0.00           C
ATOM    613  CD  LYS A  32      59.796  77.196  80.765  1.00  0.00           C
ATOM    616  CE  LYS A  32      59.186  76.156  81.686  1.00  0.00           C
ATOM    619  NZ  LYS A  32      58.516  76.826  82.805  1.00  0.00           N
ATOM    623  C   LYS A  32      60.436  78.786  76.586  1.00  0.00           C
ATOM    624  O   LYS A  32      59.776  79.816  76.456  1.00  0.00           O
ATOM    625  N   GLU A  33      61.516  78.516  75.796  1.00  0.00           N
ATOM    627  CA  GLU A  33      62.046  79.476  74.826  1.00  0.00           C
ATOM    629  CB  GLU A  33      63.196  78.906  73.936  1.00  0.00           C
ATOM    632  CG  GLU A  33      64.496  78.496  74.676  1.00  0.00           C
ATOM    635  CD  GLU A  33      65.736  78.316  73.785  1.00  0.00           C
ATOM    636  OE1 GLU A  33      65.946  77.216  73.205  1.00  0.00           O
ATOM    637  OE2 GLU A  33      66.556  79.266  73.755  1.00  0.00           O
ATOM    638  C   GLU A  33      60.976  79.966  73.866  1.00  0.00           C
ATOM    639  O   GLU A  33      60.756  81.156  73.666  1.00  0.00           O
ATOM    640  N   LYS A  34      60.186  78.996  73.355  1.00  0.00           N
ATOM    642  CA  LYS A  34      59.136  79.236  72.396  1.00  0.00           C
ATOM    644  CB  LYS A  34      58.676  77.886  71.785  1.00  0.00           C
ATOM    647  CG  LYS A  34      59.816  77.016  71.236  1.00  0.00           C
ATOM    650  CD  LYS A  34      59.296  75.716  70.605  1.00  0.00           C
ATOM    653  CE  LYS A  34      58.546  75.896  69.285  1.00  0.00           C
ATOM    656  NZ  LYS A  34      59.436  76.536  68.286  1.00  0.00           N
ATOM    660  C   LYS A  34      57.906  79.906  72.986  1.00  0.00           C
ATOM    661  O   LYS A  34      57.056  80.376  72.236  1.00  0.00           O
ATOM    662  N   TYR A  35      57.746  79.936  74.326  1.00  0.00           N
ATOM    664  CA  TYR A  35      56.566  80.496  74.954  1.00  0.00           C
ATOM    666  CB  TYR A  35      56.016  79.516  76.025  1.00  0.00           C
ATOM    669  CG  TYR A  35      55.266  78.376  75.375  1.00  0.00           C
ATOM    670  CD1 TYR A  35      55.956  77.306  74.795  1.00  0.00           C
ATOM    672  CE1 TYR A  35      55.256  76.236  74.226  1.00  0.00           C
ATOM    674  CZ  TYR A  35      53.856  76.216  74.245  1.00  0.00           C
ATOM    675  OH  TYR A  35      53.146  75.116  73.696  1.00  0.00           O
ATOM    677  CD2 TYR A  35      53.866  78.346  75.396  1.00  0.00           C
ATOM    679  CE2 TYR A  35      53.156  77.276  74.826  1.00  0.00           C
ATOM    681  C   TYR A  35      56.826  81.866  75.565  1.00  0.00           C
ATOM    682  O   TYR A  35      55.906  82.586  75.916  1.00  0.00           O
ATOM    683  N   GLY A  36      58.106  82.286  75.665  1.00  0.00           N
ATOM    685  CA  GLY A  36      58.496  83.546  76.295  1.00  0.00           C
ATOM    688  C   GLY A  36      58.836  83.406  77.756  1.00  0.00           C
ATOM    689  O   GLY A  36      58.826  84.366  78.515  1.00  0.00           O
ATOM    690  N   LEU A  37      59.156  82.176  78.196  1.00  0.00           N
ATOM    692  CA  LEU A  37      59.636  81.896  79.526  1.00  0.00           C
ATOM    694  CB  LEU A  37      58.956  80.656  80.186  1.00  0.00           C
ATOM    697  CG  LEU A  37      57.476  80.826  80.576  1.00  0.00           C
ATOM    699  CD1 LEU A  37      56.516  80.546  79.406  1.00  0.00           C
ATOM    703  CD2 LEU A  37      57.126  79.896  81.745  1.00  0.00           C
ATOM    707  C   LEU A  37      61.116  81.586  79.415  1.00  0.00           C
ATOM    708  O   LEU A  37      61.586  81.136  78.374  1.00  0.00           O
ATOM    709  N   ASP A  38      61.866  81.736  80.516  1.00  0.00           N
ATOM    711  CA  ASP A  38      63.156  81.096  80.594  1.00  0.00           C
ATOM    713  CB  ASP A  38      64.336  82.046  80.215  1.00  0.00           C
ATOM    716  CG  ASP A  38      65.536  81.266  79.676  1.00  0.00           C
ATOM    717  OD1 ASP A  38      65.396  80.036  79.406  1.00  0.00           O
ATOM    718  OD2 ASP A  38      66.616  81.886  79.476  1.00  0.00           O
ATOM    719  C   ASP A  38      63.246  80.526  81.996  1.00  0.00           C
ATOM    720  O   ASP A  38      62.886  81.156  82.985  1.00  0.00           O
ATOM    721  N   VAL A  39      63.676  79.276  82.105  1.00  0.00           N
ATOM    723  CA  VAL A  39      64.156  78.676  83.316  1.00  0.00           C
ATOM    725  CB  VAL A  39      64.036  77.156  83.346  1.00  0.00           C
ATOM    727  CG1 VAL A  39      64.696  76.616  84.635  1.00  0.00           C
ATOM    731  CG2 VAL A  39      62.566  76.716  83.286  1.00  0.00           C
ATOM    735  C   VAL A  39      65.616  79.006  83.416  1.00  0.00           C
ATOM    736  O   VAL A  39      66.436  78.556  82.616  1.00  0.00           O
ATOM    737  N   GLU A  40      66.006  79.736  84.465  1.00  0.00           N
ATOM    739  CA  GLU A  40      67.396  79.716  84.855  1.00  0.00           C
ATOM    741  CB  GLU A  40      67.746  80.956  85.704  1.00  0.00           C
ATOM    744  CG  GLU A  40      69.136  80.896  86.375  1.00  0.00           C
ATOM    747  CD  GLU A  40      70.356  81.156  85.495  1.00  0.00           C
ATOM    748  OE1 GLU A  40      70.606  80.416  84.515  1.00  0.00           O
ATOM    749  OE2 GLU A  40      71.106  82.086  85.906  1.00  0.00           O
ATOM    750  C   GLU A  40      67.696  78.436  85.594  1.00  0.00           C
ATOM    751  O   GLU A  40      67.026  78.096  86.585  1.00  0.00           O
ATOM    752  N   LEU A  41      68.716  77.686  85.125  1.00  0.00           N
ATOM    754  CA  LEU A  41      69.216  76.496  85.765  1.00  0.00           C
ATOM    756  CB  LEU A  41      69.786  75.496  84.726  1.00  0.00           C
ATOM    759  CG  LEU A  41      70.006  74.046  85.205  1.00  0.00           C
ATOM    761  CD1 LEU A  41      71.026  73.906  86.345  1.00  0.00           C
ATOM    765  CD2 LEU A  41      68.666  73.386  85.606  1.00  0.00           C
ATOM    769  C   LEU A  41      70.286  76.916  86.766  1.00  0.00           C
ATOM    770  O   LEU A  41      71.386  77.356  86.425  1.00  0.00           O
ATOM    771  N   VAL A  42      69.956  76.776  88.065  1.00  0.00           N
ATOM    773  CA  VAL A  42      70.896  76.986  89.146  1.00  0.00           C
ATOM    775  CB  VAL A  42      70.416  77.956  90.226  1.00  0.00           C
ATOM    777  CG1 VAL A  42      70.366  79.376  89.635  1.00  0.00           C
ATOM    781  CG2 VAL A  42      69.006  77.606  90.725  1.00  0.00           C
ATOM    785  C   VAL A  42      71.276  75.626  89.705  1.00  0.00           C
ATOM    786  O   VAL A  42      70.436  74.786  89.995  1.00  0.00           O
ATOM    787  N   GLY A  43      72.596  75.366  89.816  1.00  0.00           N
ATOM    789  CA  GLY A  43      73.136  74.106  90.285  1.00  0.00           C
ATOM    792  C   GLY A  43      73.586  74.226  91.704  1.00  0.00           C
ATOM    793  O   GLY A  43      74.176  75.236  92.096  1.00  0.00           O
ATOM    794  N   PHE A  44      73.356  73.186  92.506  1.00  0.00           N
ATOM    796  CA  PHE A  44      73.756  73.176  93.896  1.00  0.00           C
ATOM    798  CB  PHE A  44      72.566  73.416  94.855  1.00  0.00           C
ATOM    801  CG  PHE A  44      71.836  74.686  94.475  1.00  0.00           C
ATOM    802  CD1 PHE A  44      72.466  75.936  94.575  1.00  0.00           C
ATOM    804  CE1 PHE A  44      71.796  77.116  94.235  1.00  0.00           C
ATOM    806  CZ  PHE A  44      70.466  77.056  93.815  1.00  0.00           C
ATOM    808  CD2 PHE A  44      70.506  74.636  94.025  1.00  0.00           C
ATOM    810  CE2 PHE A  44      69.816  75.816  93.704  1.00  0.00           C
ATOM    812  C   PHE A  44      74.396  71.826  94.155  1.00  0.00           C
ATOM    813  O   PHE A  44      74.366  70.926  93.325  1.00  0.00           O
ATOM    814  N   SER A  45      75.086  71.666  95.296  1.00  0.00           N
ATOM    816  CA  SER A  45      75.926  70.486  95.466  1.00  0.00           C
ATOM    818  CB  SER A  45      77.406  70.936  95.405  1.00  0.00           C
ATOM    821  OG  SER A  45      78.326  69.846  95.385  1.00  0.00           O
ATOM    823  C   SER A  45      75.646  69.796  96.785  1.00  0.00           C
ATOM    824  O   SER A  45      75.936  68.616  96.975  1.00  0.00           O
ATOM    825  N   GLY A  46      74.976  70.496  97.705  1.00  0.00           N
ATOM    827  CA  GLY A  46      74.526  69.956  98.965  1.00  0.00           C
ATOM    830  C   GLY A  46      73.056  69.776  98.846  1.00  0.00           C
ATOM    831  O   GLY A  46      72.386  70.596  98.215  1.00  0.00           O
ATOM    832  N   SER A  47      72.506  68.736  99.475  1.00  0.00           N
ATOM    834  CA  SER A  47      71.086  68.416  99.396  1.00  0.00           C
ATOM    836  CB  SER A  47      70.826  67.006  99.995  1.00  0.00           C
ATOM    839  OG  SER A  47      71.126  66.886 101.395  1.00  0.00           O
ATOM    841  C   SER A  47      70.226  69.546  99.935  1.00  0.00           C
ATOM    842  O   SER A  47      69.286  69.996  99.314  1.00  0.00           O
ATOM    843  N   LEU A  48      70.616  70.146 101.076  1.00  0.00           N
ATOM    845  CA  LEU A  48      69.836  71.176 101.735  1.00  0.00           C
ATOM    847  CB  LEU A  48      70.526  71.626 103.046  1.00  0.00           C
ATOM    850  CG  LEU A  48      70.646  70.566 104.165  1.00  0.00           C
ATOM    852  CD1 LEU A  48      71.826  69.596 104.006  1.00  0.00           C
ATOM    856  CD2 LEU A  48      70.766  71.286 105.525  1.00  0.00           C
ATOM    860  C   LEU A  48      69.466  72.446 100.956  1.00  0.00           C
ATOM    861  O   LEU A  48      68.346  72.956 101.055  1.00  0.00           O
ATOM    862  N   LEU A  49      70.406  73.016 100.174  1.00  0.00           N
ATOM    864  CA  LEU A  49      70.236  74.276  99.475  1.00  0.00           C
ATOM    866  CB  LEU A  49      71.596  74.706  98.856  1.00  0.00           C
ATOM    869  CG  LEU A  49      71.786  76.166  98.386  1.00  0.00           C
ATOM    871  CD1 LEU A  49      70.716  76.706  97.425  1.00  0.00           C
ATOM    875  CD2 LEU A  49      71.936  77.096  99.595  1.00  0.00           C
ATOM    879  C   LEU A  49      69.046  74.286  98.495  1.00  0.00           C
ATOM    880  O   LEU A  49      68.286  75.246  98.526  1.00  0.00           O
ATOM    881  N   PRO A  50      68.766  73.286  97.656  1.00  0.00           N
ATOM    882  CD  PRO A  50      69.816  72.406  97.136  1.00  0.00           C
ATOM    885  CA  PRO A  50      67.686  73.416  96.694  1.00  0.00           C
ATOM    887  CB  PRO A  50      67.806  72.116  95.906  1.00  0.00           C
ATOM    890  CG  PRO A  50      69.256  71.666  95.936  1.00  0.00           C
ATOM    893  C   PRO A  50      66.286  73.526  97.295  1.00  0.00           C
ATOM    894  O   PRO A  50      65.506  74.336  96.785  1.00  0.00           O
ATOM    895  N   ASN A  51      65.926  72.726  98.335  1.00  0.00           N
ATOM    897  CA  ASN A  51      64.686  72.916  99.076  1.00  0.00           C
ATOM    899  CB  ASN A  51      64.406  71.726 100.056  1.00  0.00           C
ATOM    902  CG  ASN A  51      63.386  70.736  99.506  1.00  0.00           C
ATOM    903  OD1 ASN A  51      62.726  70.926  98.475  1.00  0.00           O
ATOM    904  ND2 ASN A  51      63.236  69.586 100.196  1.00  0.00           N
ATOM    907  C   ASN A  51      64.636  74.256  99.826  1.00  0.00           C
ATOM    908  O   ASN A  51      63.606  74.926  99.816  1.00  0.00           O
ATOM    909  N   ASP A  52      65.746  74.706 100.454  1.00  0.00           N
ATOM    911  CA  ASP A  52      65.836  75.996 101.145  1.00  0.00           C
ATOM    913  CB  ASP A  52      67.276  76.076 101.735  1.00  0.00           C
ATOM    916  CG  ASP A  52      67.586  77.296 102.596  1.00  0.00           C
ATOM    917  OD1 ASP A  52      67.656  78.436 102.076  1.00  0.00           O
ATOM    918  OD2 ASP A  52      67.856  77.046 103.806  1.00  0.00           O
ATOM    919  C   ASP A  52      65.506  77.176 100.226  1.00  0.00           C
ATOM    920  O   ASP A  52      64.716  78.086 100.494  1.00  0.00           O
ATOM    921  N   ALA A  53      66.026  77.066  98.996  1.00  0.00           N
ATOM    923  CA  ALA A  53      65.736  77.976  97.936  1.00  0.00           C
ATOM    925  CB  ALA A  53      66.616  77.616  96.726  1.00  0.00           C
ATOM    929  C   ALA A  53      64.256  78.086  97.556  1.00  0.00           C
ATOM    930  O   ALA A  53      63.816  79.196  97.255  1.00  0.00           O
ATOM    931  N   THR A  54      63.436  76.986  97.556  1.00  0.00           N
ATOM    933  CA  THR A  54      61.986  77.106  97.316  1.00  0.00           C
ATOM    935  CB  THR A  54      61.146  75.836  97.115  1.00  0.00           C
ATOM    937  OG1 THR A  54      61.146  74.986  98.234  1.00  0.00           O
ATOM    939  CG2 THR A  54      61.626  75.016  95.916  1.00  0.00           C
ATOM    943  C   THR A  54      61.296  77.906  98.386  1.00  0.00           C
ATOM    944  O   THR A  54      60.486  78.786  98.085  1.00  0.00           O
ATOM    945  N   ASN A  55      61.626  77.666  99.676  1.00  0.00           N
ATOM    947  CA  ASN A  55      60.996  78.316 100.826  1.00  0.00           C
ATOM    949  CB  ASN A  55      61.746  77.976 102.136  1.00  0.00           C
ATOM    952  CG  ASN A  55      61.816  76.496 102.384  1.00  0.00           C
ATOM    953  OD1 ASN A  55      62.876  75.996 102.726  1.00  0.00           O
ATOM    954  ND2 ASN A  55      60.696  75.786 102.215  1.00  0.00           N
ATOM    957  C   ASN A  55      61.106  79.806 100.816  1.00  0.00           C
ATOM    958  O   ASN A  55      60.176  80.566 101.134  1.00  0.00           O
ATOM    959  N   HIS A  56      62.316  80.266 100.476  1.00  0.00           N
ATOM    961  CA  HIS A  56      62.656  81.656 100.606  1.00  0.00           C
ATOM    963  CB  HIS A  56      64.146  81.746 100.975  1.00  0.00           C
ATOM    966  ND1 HIS A  56      65.656  81.836 102.915  1.00  0.00           N
ATOM    967  CG  HIS A  56      64.446  81.416 102.404  1.00  0.00           C
ATOM    968  CE1 HIS A  56      65.766  81.236 104.086  1.00  0.00           C
ATOM    970  NE2 HIS A  56      64.646  80.546 104.396  1.00  0.00           N
ATOM    972  CD2 HIS A  56      63.786  80.656 103.316  1.00  0.00           C
ATOM    974  C   HIS A  56      62.346  82.376  99.314  1.00  0.00           C
ATOM    975  O   HIS A  56      62.516  83.586  99.204  1.00  0.00           O
ATOM    976  N   GLY A  57      61.806  81.656  98.305  1.00  0.00           N
ATOM    978  CA  GLY A  57      61.486  82.246  97.015  1.00  0.00           C
ATOM    981  C   GLY A  57      62.706  82.736  96.285  1.00  0.00           C
ATOM    982  O   GLY A  57      62.656  83.736  95.565  1.00  0.00           O
ATOM    983  N   GLU A  58      63.836  82.016  96.436  1.00  0.00           N
ATOM    985  CA  GLU A  58      65.126  82.356  95.846  1.00  0.00           C
ATOM    987  CB  GLU A  58      66.286  81.776  96.704  1.00  0.00           C
ATOM    990  CG  GLU A  58      66.246  82.166  98.204  1.00  0.00           C
ATOM    993  CD  GLU A  58      66.526  83.636  98.475  1.00  0.00           C
ATOM    994  OE1 GLU A  58      65.566  84.446  98.545  1.00  0.00           O
ATOM    995  OE2 GLU A  58      67.726  83.976  98.634  1.00  0.00           O
ATOM    996  C   GLU A  58      65.206  81.636  94.505  1.00  0.00           C
ATOM    997  O   GLU A  58      66.166  81.716  93.745  1.00  0.00           O
ATOM    998  N   LEU A  59      64.166  80.826  94.286  1.00  0.00           N
ATOM   1000  CA  LEU A  59      63.986  79.946  93.185  1.00  0.00           C
ATOM   1002  CB  LEU A  59      65.046  78.806  93.265  1.00  0.00           C
ATOM   1005  CG  LEU A  59      64.716  77.336  93.016  1.00  0.00           C
ATOM   1007  CD1 LEU A  59      66.026  76.566  93.176  1.00  0.00           C
ATOM   1011  CD2 LEU A  59      63.726  76.716  94.006  1.00  0.00           C
ATOM   1015  C   LEU A  59      62.516  79.606  93.204  1.00  0.00           C
ATOM   1016  O   LEU A  59      61.836  79.796  94.216  1.00  0.00           O
ATOM   1017  N   ASP A  60      61.936  79.156  92.075  1.00  0.00           N
ATOM   1019  CA  ASP A  60      60.506  79.046  91.954  1.00  0.00           C
ATOM   1021  CB  ASP A  60      60.106  79.546  90.545  1.00  0.00           C
ATOM   1024  CG  ASP A  60      58.626  79.856  90.495  1.00  0.00           C
ATOM   1025  OD1 ASP A  60      58.156  80.616  91.385  1.00  0.00           O
ATOM   1026  OD2 ASP A  60      57.946  79.436  89.526  1.00  0.00           O
ATOM   1027  C   ASP A  60      60.116  77.586  92.176  1.00  0.00           C
ATOM   1028  O   ASP A  60      59.126  77.266  92.835  1.00  0.00           O
ATOM   1029  N   ALA A  61      60.956  76.666  91.675  1.00  0.00           N
ATOM   1031  CA  ALA A  61      60.636  75.276  91.675  1.00  0.00           C
ATOM   1033  CB  ALA A  61      59.706  74.966  90.475  1.00  0.00           C
ATOM   1037  C   ALA A  61      61.916  74.456  91.616  1.00  0.00           C
ATOM   1038  O   ALA A  61      63.006  74.966  91.366  1.00  0.00           O
ATOM   1039  N   ASN A  62      61.856  73.156  91.884  1.00  0.00           N
ATOM   1041  CA  ASN A  62      63.056  72.346  91.896  1.00  0.00           C
ATOM   1043  CB  ASN A  62      63.586  72.226  93.336  1.00  0.00           C
ATOM   1046  CG  ASN A  62      62.616  71.466  94.245  1.00  0.00           C
ATOM   1047  OD1 ASN A  62      61.876  72.066  95.016  1.00  0.00           O
ATOM   1048  ND2 ASN A  62      62.636  70.116  94.204  1.00  0.00           N
ATOM   1051  C   ASN A  62      62.816  70.976  91.294  1.00  0.00           C
ATOM   1052  O   ASN A  62      61.676  70.556  91.145  1.00  0.00           O
ATOM   1053  N   VAL A  63      63.876  70.226  90.995  1.00  0.00           N
ATOM   1055  CA  VAL A  63      63.676  68.876  90.506  1.00  0.00           C
ATOM   1057  CB  VAL A  63      63.286  68.886  89.015  1.00  0.00           C
ATOM   1059  CG1 VAL A  63      64.406  69.366  88.085  1.00  0.00           C
ATOM   1063  CG2 VAL A  63      62.776  67.496  88.605  1.00  0.00           C
ATOM   1067  C   VAL A  63      64.896  68.036  90.906  1.00  0.00           C
ATOM   1068  O   VAL A  63      65.786  67.706  90.125  1.00  0.00           O
ATOM   1069  N   PHE A  64      65.036  67.736  92.215  1.00  0.00           N
ATOM   1071  CA  PHE A  64      66.136  66.896  92.686  1.00  0.00           C
ATOM   1073  CB  PHE A  64      67.226  67.736  93.426  1.00  0.00           C
ATOM   1076  CG  PHE A  64      66.606  68.456  94.586  1.00  0.00           C
ATOM   1077  CD1 PHE A  64      66.456  67.816  95.825  1.00  0.00           C
ATOM   1079  CE1 PHE A  64      65.696  68.406  96.835  1.00  0.00           C
ATOM   1081  CZ  PHE A  64      65.156  69.676  96.635  1.00  0.00           C
ATOM   1083  CD2 PHE A  64      66.076  69.736  94.406  1.00  0.00           C
ATOM   1085  CE2 PHE A  64      65.346  70.336  95.436  1.00  0.00           C
ATOM   1087  C   PHE A  64      65.656  65.776  93.585  1.00  0.00           C
ATOM   1088  O   PHE A  64      66.426  64.856  93.855  1.00  0.00           O
ATOM   1089  N   GLN A  65      64.406  65.786  94.085  1.00  0.00           N
ATOM   1091  CA  GLN A  65      64.006  64.896  95.165  1.00  0.00           C
ATOM   1093  CB  GLN A  65      63.726  65.626  96.516  1.00  0.00           C
ATOM   1096  CG  GLN A  65      62.626  66.716  96.465  1.00  0.00           C
ATOM   1099  CD  GLN A  65      62.216  67.176  97.866  1.00  0.00           C
ATOM   1100  OE1 GLN A  65      62.716  66.756  98.906  1.00  0.00           O
ATOM   1101  NE2 GLN A  65      61.226  68.106  97.906  1.00  0.00           N
ATOM   1104  C   GLN A  65      62.756  64.146  94.845  1.00  0.00           C
ATOM   1105  O   GLN A  65      61.876  64.606  94.116  1.00  0.00           O
ATOM   1106  N   HIS A  66      62.596  62.966  95.466  1.00  0.00           N
ATOM   1108  CA  HIS A  66      61.296  62.396  95.725  1.00  0.00           C
ATOM   1110  CB  HIS A  66      61.396  60.856  95.936  1.00  0.00           C
ATOM   1113  ND1 HIS A  66      61.846  60.456  98.326  1.00  0.00           N
ATOM   1114  CG  HIS A  66      62.296  60.356  97.025  1.00  0.00           C
ATOM   1115  CE1 HIS A  66      62.696  59.766  99.054  1.00  0.00           C
ATOM   1117  NE2 HIS A  66      63.656  59.196  98.286  1.00  0.00           N
ATOM   1119  CD2 HIS A  66      63.406  59.576  96.984  1.00  0.00           C
ATOM   1121  C   HIS A  66      60.506  63.146  96.814  1.00  0.00           C
ATOM   1122  O   HIS A  66      61.056  63.856  97.645  1.00  0.00           O
ATOM   1123  N   ARG A  67      59.156  63.036  96.805  1.00  0.00           N
ATOM   1125  CA  ARG A  67      58.276  63.596  97.826  1.00  0.00           C
ATOM   1127  CB  ARG A  67      56.766  63.406  97.445  1.00  0.00           C
ATOM   1130  CG  ARG A  67      55.696  63.726  98.526  1.00  0.00           C
ATOM   1133  CD  ARG A  67      54.276  63.236  98.176  1.00  0.00           C
ATOM   1136  NE  ARG A  67      53.336  63.756  99.226  1.00  0.00           N
ATOM   1138  CZ  ARG A  67      53.176  63.236 100.436  1.00  0.00           C
ATOM   1139  NH1 ARG A  67      53.656  62.056 100.765  1.00  0.00           N
ATOM   1142  NH2 ARG A  67      52.496  63.946 101.315  1.00  0.00           N
ATOM   1145  C   ARG A  67      58.576  63.146  99.266  1.00  0.00           C
ATOM   1146  O   ARG A  67      58.556  63.986 100.164  1.00  0.00           O
ATOM   1147  N   PRO A  68      58.896  61.886  99.555  1.00  0.00           N
ATOM   1148  CD  PRO A  68      58.456  60.726  98.766  1.00  0.00           C
ATOM   1151  CA  PRO A  68      59.426  61.496 100.865  1.00  0.00           C
ATOM   1153  CB  PRO A  68      59.396  59.956 100.805  1.00  0.00           C
ATOM   1156  CG  PRO A  68      58.406  59.556  99.735  1.00  0.00           C
ATOM   1159  C   PRO A  68      60.866  61.876 101.216  1.00  0.00           C
ATOM   1160  O   PRO A  68      61.406  61.266 102.124  1.00  0.00           O
ATOM   1161  N   PHE A  69      61.546  62.816 100.535  1.00  0.00           N
ATOM   1163  CA  PHE A  69      62.946  63.066 100.805  1.00  0.00           C
ATOM   1165  CB  PHE A  69      63.686  63.416  99.496  1.00  0.00           C
ATOM   1168  CG  PHE A  69      65.156  63.096  99.566  1.00  0.00           C
ATOM   1169  CD1 PHE A  69      66.016  64.016 100.156  1.00  0.00           C
ATOM   1171  CE1 PHE A  69      67.386  63.736 100.275  1.00  0.00           C
ATOM   1173  CZ  PHE A  69      67.906  62.536  99.785  1.00  0.00           C
ATOM   1175  CD2 PHE A  69      65.686  61.906  99.046  1.00  0.00           C
ATOM   1177  CE2 PHE A  69      67.046  61.616  99.174  1.00  0.00           C
ATOM   1179  C   PHE A  69      63.076  64.126 101.915  1.00  0.00           C
ATOM   1180  O   PHE A  69      62.226  65.006 102.076  1.00  0.00           O
ATOM   1181  N   LEU A  70      64.136  64.006 102.756  1.00  0.00           N
ATOM   1183  CA  LEU A  70      64.256  64.736 104.006  1.00  0.00           C
ATOM   1185  CB  LEU A  70      64.306  63.806 105.266  1.00  0.00           C
ATOM   1188  CG  LEU A  70      62.976  63.076 105.594  1.00  0.00           C
ATOM   1190  CD1 LEU A  70      63.106  62.276 106.906  1.00  0.00           C
ATOM   1194  CD2 LEU A  70      61.806  64.046 105.725  1.00  0.00           C
ATOM   1198  C   LEU A  70      65.466  65.676 104.006  1.00  0.00           C
ATOM   1199  O   LEU A  70      66.496  65.426 104.646  1.00  0.00           O
ATOM   1200  N   GLU A  71      65.356  66.796 103.275  1.00  0.00           N
ATOM   1202  CA  GLU A  71      66.236  67.946 103.396  1.00  0.00           C
ATOM   1204  CB  GLU A  71      67.426  67.996 102.395  1.00  0.00           C
ATOM   1207  CG  GLU A  71      67.286  67.126 101.115  1.00  0.00           C
ATOM   1210  CD  GLU A  71      67.276  67.806  99.745  1.00  0.00           C
ATOM   1211  OE1 GLU A  71      66.696  68.906  99.636  1.00  0.00           O
ATOM   1212  OE2 GLU A  71      67.846  67.196  98.806  1.00  0.00           O
ATOM   1213  C   GLU A  71      65.466  69.236 103.326  1.00  0.00           C
ATOM   1214  O   GLU A  71      65.036  69.666 102.264  1.00  0.00           O
ATOM   1215  N   GLN A  72      65.286  69.906 104.475  1.00  0.00           N
ATOM   1217  CA  GLN A  72      64.276  70.936 104.624  1.00  0.00           C
ATOM   1219  CB  GLN A  72      64.556  72.336 104.025  1.00  0.00           C
ATOM   1222  CG  GLN A  72      63.496  73.426 104.326  1.00  0.00           C
ATOM   1225  CD  GLN A  72      62.106  73.216 103.725  1.00  0.00           C
ATOM   1226  OE1 GLN A  72      61.096  73.106 104.426  1.00  0.00           O
ATOM   1227  NE2 GLN A  72      62.036  73.086 102.384  1.00  0.00           N
ATOM   1230  C   GLN A  72      62.886  70.436 104.356  1.00  0.00           C
ATOM   1231  O   GLN A  72      62.406  70.246 103.234  1.00  0.00           O
ATOM   1232  N   ASP A  73      62.186  70.236 105.454  1.00  0.00           N
ATOM   1234  CA  ASP A  73      61.066  69.356 105.424  1.00  0.00           C
ATOM   1236  CB  ASP A  73      61.296  68.166 106.395  1.00  0.00           C
ATOM   1239  CG  ASP A  73      62.676  67.526 106.206  1.00  0.00           C
ATOM   1240  OD1 ASP A  73      63.206  67.516 105.086  1.00  0.00           O
ATOM   1241  OD2 ASP A  73      63.176  66.946 107.215  1.00  0.00           O
ATOM   1242  C   ASP A  73      59.886  70.196 105.826  1.00  0.00           C
ATOM   1243  O   ASP A  73      59.966  71.126 106.646  1.00  0.00           O
ATOM   1244  N   ASN A  74      58.716  69.856 105.275  1.00  0.00           N
ATOM   1246  CA  ASN A  74      57.476  70.516 105.634  1.00  0.00           C
ATOM   1248  CB  ASN A  74      56.316  70.036 104.745  1.00  0.00           C
ATOM   1251  CG  ASN A  74      56.496  70.396 103.275  1.00  0.00           C
ATOM   1252  OD1 ASN A  74      57.136  71.366 102.876  1.00  0.00           O
ATOM   1253  ND2 ASN A  74      55.846  69.576 102.416  1.00  0.00           N
ATOM   1256  C   ASN A  74      57.136  70.256 107.105  1.00  0.00           C
ATOM   1257  O   ASN A  74      56.436  71.026 107.756  1.00  0.00           O
ATOM   1258  N   GLN A  75      57.696  69.166 107.664  1.00  0.00           N
ATOM   1260  CA  GLN A  75      57.606  68.796 109.054  1.00  0.00           C
ATOM   1262  CB  GLN A  75      57.816  67.276 109.165  1.00  0.00           C
ATOM   1265  CG  GLN A  75      56.826  66.406 108.345  1.00  0.00           C
ATOM   1268  CD  GLN A  75      56.996  64.956 108.794  1.00  0.00           C
ATOM   1269  OE1 GLN A  75      57.806  64.686 109.686  1.00  0.00           O
ATOM   1270  NE2 GLN A  75      56.226  63.996 108.246  1.00  0.00           N
ATOM   1273  C   GLN A  75      58.676  69.486 109.916  1.00  0.00           C
ATOM   1274  O   GLN A  75      58.376  70.346 110.756  1.00  0.00           O
ATOM   1275  N   ALA A  76      59.976  69.156 109.715  1.00  0.00           N
ATOM   1277  CA  ALA A  76      61.086  69.686 110.476  1.00  0.00           C
ATOM   1279  CB  ALA A  76      62.406  69.026 110.075  1.00  0.00           C
ATOM   1283  C   ALA A  76      61.276  71.196 110.406  1.00  0.00           C
ATOM   1284  O   ALA A  76      61.596  71.826 111.414  1.00  0.00           O
ATOM   1285  N   HIS A  77      61.096  71.806 109.235  1.00  0.00           N
ATOM   1287  CA  HIS A  77      61.316  73.236 109.064  1.00  0.00           C
ATOM   1289  CB  HIS A  77      62.246  73.466 107.866  1.00  0.00           C
ATOM   1292  ND1 HIS A  77      64.466  74.476 107.516  1.00  0.00           N
ATOM   1293  CG  HIS A  77      63.686  73.626 108.265  1.00  0.00           C
ATOM   1294  CE1 HIS A  77      65.686  74.336 107.954  1.00  0.00           C
ATOM   1296  NE2 HIS A  77      65.726  73.476 109.006  1.00  0.00           N
ATOM   1298  CD2 HIS A  77      64.446  73.016 109.204  1.00  0.00           C
ATOM   1300  C   HIS A  77      60.016  73.996 108.936  1.00  0.00           C
ATOM   1301  O   HIS A  77      59.956  75.196 109.186  1.00  0.00           O
ATOM   1302  N   GLY A  78      58.886  73.306 108.654  1.00  0.00           N
ATOM   1304  CA  GLY A  78      57.556  73.906 108.736  1.00  0.00           C
ATOM   1307  C   GLY A  78      57.096  74.666 107.524  1.00  0.00           C
ATOM   1308  O   GLY A  78      56.496  75.736 107.635  1.00  0.00           O
ATOM   1309  N   TYR A  79      57.336  74.146 106.306  1.00  0.00           N
ATOM   1311  CA  TYR A  79      57.056  74.856 105.075  1.00  0.00           C
ATOM   1313  CB  TYR A  79      58.346  75.186 104.285  1.00  0.00           C
ATOM   1316  CG  TYR A  79      59.166  76.216 105.005  1.00  0.00           C
ATOM   1317  CD1 TYR A  79      60.146  75.816 105.915  1.00  0.00           C
ATOM   1319  CE1 TYR A  79      61.006  76.746 106.516  1.00  0.00           C
ATOM   1321  CZ  TYR A  79      60.906  78.096 106.185  1.00  0.00           C
ATOM   1322  OH  TYR A  79      61.786  79.006 106.805  1.00  0.00           O
ATOM   1324  CD2 TYR A  79      59.056  77.586 104.695  1.00  0.00           C
ATOM   1326  CE2 TYR A  79      59.926  78.526 105.285  1.00  0.00           C
ATOM   1328  C   TYR A  79      56.026  74.176 104.186  1.00  0.00           C
ATOM   1329  O   TYR A  79      55.316  73.246 104.566  1.00  0.00           O
ATOM   1330  N   LYS A  80      55.876  74.746 102.976  1.00  0.00           N
ATOM   1332  CA  LYS A  80      54.676  74.686 102.176  1.00  0.00           C
ATOM   1334  CB  LYS A  80      54.236  76.146 101.856  1.00  0.00           C
ATOM   1337  CG  LYS A  80      53.736  76.966 103.064  1.00  0.00           C
ATOM   1340  CD  LYS A  80      52.476  76.356 103.706  1.00  0.00           C
ATOM   1343  CE  LYS A  80      51.886  77.166 104.884  1.00  0.00           C
ATOM   1346  NZ  LYS A  80      50.786  76.426 105.525  1.00  0.00           N
ATOM   1350  C   LYS A  80      54.906  73.936 100.874  1.00  0.00           C
ATOM   1351  O   LYS A  80      54.236  74.166  99.865  1.00  0.00           O
ATOM   1352  N   LEU A  81      55.916  73.046 100.816  1.00  0.00           N
ATOM   1354  CA  LEU A  81      56.306  72.426  99.566  1.00  0.00           C
ATOM   1356  CB  LEU A  81      57.716  71.806  99.536  1.00  0.00           C
ATOM   1359  CG  LEU A  81      58.866  72.806  99.585  1.00  0.00           C
ATOM   1361  CD1 LEU A  81      59.056  73.366 100.985  1.00  0.00           C
ATOM   1365  CD2 LEU A  81      60.146  72.116  99.146  1.00  0.00           C
ATOM   1369  C   LEU A  81      55.386  71.306  99.146  1.00  0.00           C
ATOM   1370  O   LEU A  81      54.856  70.546  99.945  1.00  0.00           O
ATOM   1371  N   VAL A  82      55.206  71.176  97.836  1.00  0.00           N
ATOM   1373  CA  VAL A  82      54.266  70.226  97.305  1.00  0.00           C
ATOM   1375  CB  VAL A  82      52.916  70.876  97.036  1.00  0.00           C
ATOM   1377  CG1 VAL A  82      52.016  69.866  96.315  1.00  0.00           C
ATOM   1381  CG2 VAL A  82      52.236  71.326  98.345  1.00  0.00           C
ATOM   1385  C   VAL A  82      54.806  69.626  96.035  1.00  0.00           C
ATOM   1386  O   VAL A  82      55.276  70.316  95.135  1.00  0.00           O
ATOM   1387  N   ALA A  83      54.696  68.286  95.945  1.00  0.00           N
ATOM   1389  CA  ALA A  83      54.886  67.506  94.764  1.00  0.00           C
ATOM   1391  CB  ALA A  83      54.636  66.046  95.205  1.00  0.00           C
ATOM   1395  C   ALA A  83      53.956  67.826  93.585  1.00  0.00           C
ATOM   1396  O   ALA A  83      52.766  67.546  93.665  1.00  0.00           O
ATOM   1397  N   VAL A  84      54.476  68.396  92.475  1.00  0.00           N
ATOM   1399  CA  VAL A  84      53.616  68.786  91.345  1.00  0.00           C
ATOM   1401  CB  VAL A  84      54.076  70.096  90.695  1.00  0.00           C
ATOM   1403  CG1 VAL A  84      53.146  70.496  89.526  1.00  0.00           C
ATOM   1407  CG2 VAL A  84      54.096  71.206  91.745  1.00  0.00           C
ATOM   1411  C   VAL A  84      53.556  67.726  90.275  1.00  0.00           C
ATOM   1412  O   VAL A  84      52.496  67.416  89.736  1.00  0.00           O
ATOM   1413  N   GLY A  85      54.706  67.136  89.895  1.00  0.00           N
ATOM   1415  CA  GLY A  85      54.686  66.166  88.815  1.00  0.00           C
ATOM   1418  C   GLY A  85      55.786  65.186  88.866  1.00  0.00           C
ATOM   1419  O   GLY A  85      56.856  65.436  89.415  1.00  0.00           O
ATOM   1420  N   ASN A  86      55.556  64.006  88.276  1.00  0.00           N
ATOM   1422  CA  ASN A  86      56.346  62.816  88.486  1.00  0.00           C
ATOM   1424  CB  ASN A  86      55.366  61.586  88.675  1.00  0.00           C
ATOM   1427  CG  ASN A  86      54.756  61.516  90.076  1.00  0.00           C
ATOM   1428  OD1 ASN A  86      54.636  62.476  90.825  1.00  0.00           O
ATOM   1429  ND2 ASN A  86      54.346  60.286  90.485  1.00  0.00           N
ATOM   1432  C   ASN A  86      57.246  62.566  87.285  1.00  0.00           C
ATOM   1433  O   ASN A  86      56.746  62.186  86.225  1.00  0.00           O
ATOM   1434  N   THR A  87      58.576  62.756  87.415  1.00  0.00           N
ATOM   1436  CA  THR A  87      59.506  62.746  86.285  1.00  0.00           C
ATOM   1438  CB  THR A  87      60.806  63.516  86.576  1.00  0.00           C
ATOM   1440  OG1 THR A  87      60.556  64.736  87.245  1.00  0.00           O
ATOM   1442  CG2 THR A  87      61.596  63.876  85.316  1.00  0.00           C
ATOM   1446  C   THR A  87      59.916  61.336  85.916  1.00  0.00           C
ATOM   1447  O   THR A  87      59.666  60.846  84.816  1.00  0.00           O
ATOM   1448  N   PHE A  88      60.546  60.596  86.835  1.00  0.00           N
ATOM   1450  CA  PHE A  88      61.026  59.266  86.546  1.00  0.00           C
ATOM   1452  CB  PHE A  88      62.426  59.246  85.836  1.00  0.00           C
ATOM   1455  CG  PHE A  88      63.516  59.896  86.665  1.00  0.00           C
ATOM   1456  CD1 PHE A  88      64.306  59.166  87.565  1.00  0.00           C
ATOM   1458  CE1 PHE A  88      65.306  59.786  88.316  1.00  0.00           C
ATOM   1460  CZ  PHE A  88      65.556  61.156  88.146  1.00  0.00           C
ATOM   1462  CD2 PHE A  88      63.776  61.266  86.515  1.00  0.00           C
ATOM   1464  CE2 PHE A  88      64.796  61.896  87.236  1.00  0.00           C
ATOM   1466  C   PHE A  88      61.096  58.466  87.816  1.00  0.00           C
ATOM   1467  O   PHE A  88      61.366  59.006  88.896  1.00  0.00           O
ATOM   1468  N   VAL A  89      60.926  57.136  87.705  1.00  0.00           N
ATOM   1470  CA  VAL A  89      61.256  56.216  88.785  1.00  0.00           C
ATOM   1472  CB  VAL A  89      60.276  55.066  88.976  1.00  0.00           C
ATOM   1474  CG1 VAL A  89      58.916  55.656  89.315  1.00  0.00           C
ATOM   1478  CG2 VAL A  89      60.196  54.146  87.746  1.00  0.00           C
ATOM   1482  C   VAL A  89      62.596  55.606  88.546  1.00  0.00           C
ATOM   1483  O   VAL A  89      63.136  55.566  87.446  1.00  0.00           O
ATOM   1484  N   PHE A  90      63.156  55.016  89.605  1.00  0.00           N
ATOM   1486  CA  PHE A  90      64.116  53.956  89.435  1.00  0.00           C
ATOM   1488  CB  PHE A  90      65.576  54.446  89.615  1.00  0.00           C
ATOM   1491  CG  PHE A  90      65.726  55.206  90.916  1.00  0.00           C
ATOM   1492  CD1 PHE A  90      66.116  54.526  92.075  1.00  0.00           C
ATOM   1494  CE1 PHE A  90      66.236  55.196  93.286  1.00  0.00           C
ATOM   1496  CZ  PHE A  90      65.936  56.566  93.346  1.00  0.00           C
ATOM   1498  CD2 PHE A  90      65.436  56.576  90.986  1.00  0.00           C
ATOM   1500  CE2 PHE A  90      65.526  57.256  92.205  1.00  0.00           C
ATOM   1502  C   PHE A  90      63.766  52.876  90.454  1.00  0.00           C
ATOM   1503  O   PHE A  90      63.176  53.166  91.496  1.00  0.00           O
ATOM   1504  N   PRO A  91      64.106  51.636  90.226  1.00  0.00           N
ATOM   1505  CD  PRO A  91      64.346  51.076  88.896  1.00  0.00           C
ATOM   1508  CA  PRO A  91      63.936  50.606  91.225  1.00  0.00           C
ATOM   1510  CB  PRO A  91      63.866  49.306  90.415  1.00  0.00           C
ATOM   1513  CG  PRO A  91      64.646  49.606  89.135  1.00  0.00           C
ATOM   1516  C   PRO A  91      65.096  50.616  92.195  1.00  0.00           C
ATOM   1517  O   PRO A  91      66.256  50.786  91.815  1.00  0.00           O
ATOM   1518  N   MET A  92      64.786  50.406  93.486  1.00  0.00           N
ATOM   1520  CA  MET A  92      65.726  49.866  94.435  1.00  0.00           C
ATOM   1522  CB  MET A  92      65.336  50.166  95.916  1.00  0.00           C
ATOM   1525  CG  MET A  92      65.376  51.646  96.325  1.00  0.00           C
ATOM   1528  SD  MET A  92      66.846  52.176  97.245  1.00  0.00           S
ATOM   1529  CE  MET A  92      68.036  51.956  95.916  1.00  0.00           C
ATOM   1533  C   MET A  92      65.696  48.376  94.295  1.00  0.00           C
ATOM   1534  O   MET A  92      64.656  47.796  93.965  1.00  0.00           O
ATOM   1535  N   ALA A  93      66.786  47.706  94.624  1.00  0.00           N
ATOM   1537  CA  ALA A  93      66.756  46.286  94.635  1.00  0.00           C
ATOM   1539  CB  ALA A  93      66.946  45.736  93.215  1.00  0.00           C
ATOM   1543  C   ALA A  93      67.806  45.796  95.585  1.00  0.00           C
ATOM   1544  O   ALA A  93      68.726  46.536  95.955  1.00  0.00           O
ATOM   1545  N   GLY A  94      67.636  44.546  96.045  1.00  0.00           N
ATOM   1547  CA  GLY A  94      68.606  43.836  96.835  1.00  0.00           C
ATOM   1550  C   GLY A  94      69.226  42.776  95.976  1.00  0.00           C
ATOM   1551  O   GLY A  94      68.556  42.006  95.285  1.00  0.00           O
ATOM   1552  N   TYR A  95      70.556  42.746  96.014  1.00  0.00           N
ATOM   1554  CA  TYR A  95      71.396  41.996  95.105  1.00  0.00           C
ATOM   1556  CB  TYR A  95      72.406  43.026  94.454  1.00  0.00           C
ATOM   1559  CG  TYR A  95      71.816  44.096  93.535  1.00  0.00           C
ATOM   1560  CD1 TYR A  95      70.916  45.086  94.006  1.00  0.00           C
ATOM   1562  CE1 TYR A  95      70.426  46.086  93.156  1.00  0.00           C
ATOM   1564  CZ  TYR A  95      70.836  46.146  91.826  1.00  0.00           C
ATOM   1565  OH  TYR A  95      70.216  47.036  90.926  1.00  0.00           O
ATOM   1567  CD2 TYR A  95      72.276  44.246  92.215  1.00  0.00           C
ATOM   1569  CE2 TYR A  95      71.786  45.236  91.355  1.00  0.00           C
ATOM   1571  C   TYR A  95      72.016  40.896  95.995  1.00  0.00           C
ATOM   1572  O   TYR A  95      72.016  41.066  97.215  1.00  0.00           O
ATOM   1573  N   SER A  96      72.556  39.766  95.485  1.00  0.00           N
ATOM   1575  CA  SER A  96      73.426  38.876  96.274  1.00  0.00           C
ATOM   1577  CB  SER A  96      72.696  37.686  96.984  1.00  0.00           C
ATOM   1580  OG  SER A  96      72.046  38.066  98.195  1.00  0.00           O
ATOM   1582  C   SER A  96      74.556  38.226  95.485  1.00  0.00           C
ATOM   1583  O   SER A  96      74.266  37.556  94.496  1.00  0.00           O
ATOM   1584  N   LYS A  97      75.846  38.306  95.916  1.00  0.00           N
ATOM   1586  CA  LYS A  97      76.936  37.666  95.156  1.00  0.00           C
ATOM   1588  CB  LYS A  97      78.316  38.386  95.265  1.00  0.00           C
ATOM   1591  CG  LYS A  97      79.236  38.116  96.476  1.00  0.00           C
ATOM   1594  CD  LYS A  97      78.656  38.586  97.826  1.00  0.00           C
ATOM   1597  CE  LYS A  97      79.636  38.596  99.006  1.00  0.00           C
ATOM   1600  NZ  LYS A  97      80.786  39.466  98.716  1.00  0.00           N
ATOM   1604  C   LYS A  97      77.226  36.236  95.576  1.00  0.00           C
ATOM   1605  O   LYS A  97      77.946  35.516  94.876  1.00  0.00           O
ATOM   1606  N   LYS A  98      76.706  35.756  96.715  1.00  0.00           N
ATOM   1608  CA  LYS A  98      76.906  34.366  97.105  1.00  0.00           C
ATOM   1610  CB  LYS A  98      77.426  34.296  98.555  1.00  0.00           C
ATOM   1613  CG  LYS A  98      78.926  34.616  98.695  1.00  0.00           C
ATOM   1616  CD  LYS A  98      79.276  34.646 100.186  1.00  0.00           C
ATOM   1619  CE  LYS A  98      80.746  34.846 100.555  1.00  0.00           C
ATOM   1622  NZ  LYS A  98      80.846  34.746 102.025  1.00  0.00           N
ATOM   1626  C   LYS A  98      75.666  33.516  96.954  1.00  0.00           C
ATOM   1627  O   LYS A  98      75.716  32.286  96.926  1.00  0.00           O
ATOM   1628  N   ILE A  99      74.506  34.166  96.875  1.00  0.00           N
ATOM   1630  CA  ILE A  99      73.246  33.566  97.215  1.00  0.00           C
ATOM   1632  CB  ILE A  99      72.766  34.136  98.545  1.00  0.00           C
ATOM   1634  CG2 ILE A  99      71.366  33.626  98.794  1.00  0.00           C
ATOM   1638  CG1 ILE A  99      73.686  33.776  99.735  1.00  0.00           C
ATOM   1641  CD  ILE A  99      73.936  32.286  99.995  1.00  0.00           C
ATOM   1645  C   ILE A  99      72.296  33.856  96.076  1.00  0.00           C
ATOM   1646  O   ILE A  99      72.216  34.986  95.606  1.00  0.00           O
ATOM   1647  N   LYS A 100      71.566  32.846  95.555  1.00  0.00           N
ATOM   1649  CA  LYS A 100      70.586  33.046  94.505  1.00  0.00           C
ATOM   1651  CB  LYS A 100      70.156  31.656  93.955  1.00  0.00           C
ATOM   1654  CG  LYS A 100      69.186  31.666  92.756  1.00  0.00           C
ATOM   1657  CD  LYS A 100      68.746  30.246  92.355  1.00  0.00           C
ATOM   1660  CE  LYS A 100      69.906  29.466  91.735  1.00  0.00           C
ATOM   1663  NZ  LYS A 100      69.556  28.076  91.415  1.00  0.00           N
ATOM   1667  C   LYS A 100      69.356  33.826  94.946  1.00  0.00           C
ATOM   1668  O   LYS A 100      68.896  34.756  94.275  1.00  0.00           O
ATOM   1669  N   THR A 101      68.776  33.486  96.105  1.00  0.00           N
ATOM   1671  CA  THR A 101      67.486  34.016  96.535  1.00  0.00           C
ATOM   1673  CB  THR A 101      66.276  33.156  96.185  1.00  0.00           C
ATOM   1675  OG1 THR A 101      66.516  31.786  96.486  1.00  0.00           O
ATOM   1677  CG2 THR A 101      66.026  33.276  94.686  1.00  0.00           C
ATOM   1681  C   THR A 101      67.466  34.296  98.016  1.00  0.00           C
ATOM   1682  O   THR A 101      68.316  33.846  98.785  1.00  0.00           O
ATOM   1683  N   VAL A 102      66.456  35.066  98.465  1.00  0.00           N
ATOM   1685  CA  VAL A 102      66.306  35.496  99.846  1.00  0.00           C
ATOM   1687  CB  VAL A 102      65.116  36.416 100.005  1.00  0.00           C
ATOM   1689  CG1 VAL A 102      65.466  37.716  99.296  1.00  0.00           C
ATOM   1693  CG2 VAL A 102      63.806  35.806  99.465  1.00  0.00           C
ATOM   1697  C   VAL A 102      66.236  34.386 100.865  1.00  0.00           C
ATOM   1698  O   VAL A 102      66.736  34.506 101.975  1.00  0.00           O
ATOM   1699  N   ALA A 103      65.626  33.246 100.494  1.00  0.00           N
ATOM   1701  CA  ALA A 103      65.406  32.186 101.446  1.00  0.00           C
ATOM   1703  CB  ALA A 103      64.106  31.456 101.045  1.00  0.00           C
ATOM   1707  C   ALA A 103      66.616  31.246 101.554  1.00  0.00           C
ATOM   1708  O   ALA A 103      66.636  30.286 102.326  1.00  0.00           O
ATOM   1709  N   GLN A 104      67.716  31.536 100.816  1.00  0.00           N
ATOM   1711  CA  GLN A 104      68.996  30.836 100.936  1.00  0.00           C
ATOM   1713  CB  GLN A 104      69.706  30.686  99.555  1.00  0.00           C
ATOM   1716  CG  GLN A 104      69.056  29.876  98.415  1.00  0.00           C
ATOM   1719  CD  GLN A 104      70.026  29.696  97.245  1.00  0.00           C
ATOM   1720  OE1 GLN A 104      71.046  30.376  97.105  1.00  0.00           O
ATOM   1721  NE2 GLN A 104      69.666  28.776  96.315  1.00  0.00           N
ATOM   1724  C   GLN A 104      69.976  31.636 101.796  1.00  0.00           C
ATOM   1725  O   GLN A 104      71.136  31.246 101.945  1.00  0.00           O
ATOM   1726  N   ILE A 105      69.536  32.776 102.346  1.00  0.00           N
ATOM   1728  CA  ILE A 105      70.326  33.606 103.246  1.00  0.00           C
ATOM   1730  CB  ILE A 105      69.636  34.956 103.485  1.00  0.00           C
ATOM   1732  CG2 ILE A 105      68.656  34.876 104.665  1.00  0.00           C
ATOM   1736  CG1 ILE A 105      70.606  36.136 103.645  1.00  0.00           C
ATOM   1739  CD  ILE A 105      69.896  37.496 103.535  1.00  0.00           C
ATOM   1743  C   ILE A 105      70.636  32.846 104.525  1.00  0.00           C
ATOM   1744  O   ILE A 105      69.866  32.016 105.005  1.00  0.00           O
ATOM   1745  N   LYS A 106      71.826  33.066 105.106  1.00  0.00           N
ATOM   1747  CA  LYS A 106      72.236  32.296 106.266  1.00  0.00           C
ATOM   1749  CB  LYS A 106      73.766  32.186 106.285  1.00  0.00           C
ATOM   1752  CG  LYS A 106      74.316  31.096 107.225  1.00  0.00           C
ATOM   1755  CD  LYS A 106      75.786  30.766 106.954  1.00  0.00           C
ATOM   1758  CE  LYS A 106      75.996  30.076 105.594  1.00  0.00           C
ATOM   1761  NZ  LYS A 106      77.426  29.796 105.396  1.00  0.00           N
ATOM   1765  C   LYS A 106      71.706  32.876 107.575  1.00  0.00           C
ATOM   1766  O   LYS A 106      71.426  34.066 107.705  1.00  0.00           O
ATOM   1767  N   GLU A 107      71.566  32.026 108.615  1.00  0.00           N
ATOM   1769  CA  GLU A 107      71.246  32.476 109.956  1.00  0.00           C
ATOM   1771  CB  GLU A 107      70.946  31.306 110.905  1.00  0.00           C
ATOM   1774  CG  GLU A 107      69.796  30.386 110.406  1.00  0.00           C
ATOM   1777  CD  GLU A 107      68.476  31.126 110.494  1.00  0.00           C
ATOM   1778  OE1 GLU A 107      68.246  31.686 111.604  1.00  0.00           O
ATOM   1779  OE2 GLU A 107      67.666  31.106 109.536  1.00  0.00           O
ATOM   1780  C   GLU A 107      72.346  33.286 110.606  1.00  0.00           C
ATOM   1781  O   GLU A 107      73.496  32.866 110.704  1.00  0.00           O
ATOM   1782  N   GLY A 108      71.956  34.496 111.066  1.00  0.00           N
ATOM   1784  CA  GLY A 108      72.816  35.476 111.704  1.00  0.00           C
ATOM   1787  C   GLY A 108      73.526  36.336 110.704  1.00  0.00           C
ATOM   1788  O   GLY A 108      74.436  37.076 111.066  1.00  0.00           O
ATOM   1789  N   ALA A 109      73.146  36.226 109.426  1.00  0.00           N
ATOM   1791  CA  ALA A 109      73.746  36.926 108.326  1.00  0.00           C
ATOM   1793  CB  ALA A 109      73.296  36.286 107.006  1.00  0.00           C
ATOM   1797  C   ALA A 109      73.536  38.436 108.345  1.00  0.00           C
ATOM   1798  O   ALA A 109      72.556  38.986 108.866  1.00  0.00           O
ATOM   1799  N   THR A 110      74.496  39.176 107.775  1.00  0.00           N
ATOM   1801  CA  THR A 110      74.476  40.636 107.766  1.00  0.00           C
ATOM   1803  CB  THR A 110      75.836  41.246 108.016  1.00  0.00           C
ATOM   1805  OG1 THR A 110      76.336  40.806 109.266  1.00  0.00           O
ATOM   1807  CG2 THR A 110      75.786  42.776 108.094  1.00  0.00           C
ATOM   1811  C   THR A 110      73.926  41.116 106.446  1.00  0.00           C
ATOM   1812  O   THR A 110      74.336  40.636 105.385  1.00  0.00           O
ATOM   1813  N   VAL A 111      72.976  42.066 106.455  1.00  0.00           N
ATOM   1815  CA  VAL A 111      72.466  42.686 105.246  1.00  0.00           C
ATOM   1817  CB  VAL A 111      70.966  42.526 105.135  1.00  0.00           C
ATOM   1819  CG1 VAL A 111      70.426  43.246 103.906  1.00  0.00           C
ATOM   1823  CG2 VAL A 111      70.616  41.036 104.995  1.00  0.00           C
ATOM   1827  C   VAL A 111      72.796  44.146 105.296  1.00  0.00           C
ATOM   1828  O   VAL A 111      72.596  44.796 106.315  1.00  0.00           O
ATOM   1829  N   ALA A 112      73.326  44.736 104.204  1.00  0.00           N
ATOM   1831  CA  ALA A 112      73.556  46.156 104.215  1.00  0.00           C
ATOM   1833  CB  ALA A 112      74.796  46.506 103.405  1.00  0.00           C
ATOM   1837  C   ALA A 112      72.356  46.946 103.706  1.00  0.00           C
ATOM   1838  O   ALA A 112      71.656  46.546 102.775  1.00  0.00           O
ATOM   1839  N   ILE A 113      72.126  48.096 104.326  1.00  0.00           N
ATOM   1841  CA  ILE A 113      71.096  49.036 103.955  1.00  0.00           C
ATOM   1843  CB  ILE A 113      70.006  49.126 105.024  1.00  0.00           C
ATOM   1845  CG2 ILE A 113      69.256  47.766 105.024  1.00  0.00           C
ATOM   1849  CG1 ILE A 113      70.596  49.506 106.406  1.00  0.00           C
ATOM   1852  CD  ILE A 113      69.566  50.036 107.395  1.00  0.00           C
ATOM   1856  C   ILE A 113      71.786  50.376 103.856  1.00  0.00           C
ATOM   1857  O   ILE A 113      72.886  50.536 104.384  1.00  0.00           O
ATOM   1858  N   PRO A 114      71.186  51.356 103.204  1.00  0.00           N
ATOM   1859  CD  PRO A 114      70.076  51.146 102.276  1.00  0.00           C
ATOM   1862  CA  PRO A 114      71.446  52.766 103.445  1.00  0.00           C
ATOM   1864  CB  PRO A 114      70.296  53.466 102.696  1.00  0.00           C
ATOM   1867  CG  PRO A 114      69.926  52.486 101.586  1.00  0.00           C
ATOM   1870  C   PRO A 114      71.536  53.236 104.895  1.00  0.00           C
ATOM   1871  O   PRO A 114      70.696  52.866 105.715  1.00  0.00           O
ATOM   1872  N   ASN A 115      72.506  54.126 105.205  1.00  0.00           N
ATOM   1874  CA  ASN A 115      72.566  54.876 106.455  1.00  0.00           C
ATOM   1876  CB  ASN A 115      73.726  55.936 106.506  1.00  0.00           C
ATOM   1879  CG  ASN A 115      75.076  55.316 106.775  1.00  0.00           C
ATOM   1880  OD1 ASN A 115      75.196  54.136 107.076  1.00  0.00           O
ATOM   1881  ND2 ASN A 115      76.166  56.126 106.656  1.00  0.00           N
ATOM   1884  C   ASN A 115      71.316  55.706 106.665  1.00  0.00           C
ATOM   1885  O   ASN A 115      70.746  55.746 107.746  1.00  0.00           O
ATOM   1886  N   ASP A 116      70.896  56.446 105.616  1.00  0.00           N
ATOM   1888  CA  ASP A 116      69.976  57.526 105.826  1.00  0.00           C
ATOM   1890  CB  ASP A 116      70.126  58.626 104.755  1.00  0.00           C
ATOM   1893  CG  ASP A 116      69.776  58.126 103.365  1.00  0.00           C
ATOM   1894  OD1 ASP A 116      70.576  57.386 102.746  1.00  0.00           O
ATOM   1895  OD2 ASP A 116      68.736  58.606 102.854  1.00  0.00           O
ATOM   1896  C   ASP A 116      68.516  57.076 105.965  1.00  0.00           C
ATOM   1897  O   ASP A 116      68.116  56.076 105.385  1.00  0.00           O
ATOM   1898  N   PRO A 117      67.666  57.836 106.656  1.00  0.00           N
ATOM   1899  CD  PRO A 117      68.126  58.826 107.645  1.00  0.00           C
ATOM   1902  CA  PRO A 117      66.346  57.346 107.006  1.00  0.00           C
ATOM   1904  CB  PRO A 117      65.806  58.466 107.885  1.00  0.00           C
ATOM   1907  CG  PRO A 117      67.036  58.826 108.695  1.00  0.00           C
ATOM   1910  C   PRO A 117      65.386  57.126 105.855  1.00  0.00           C
ATOM   1911  O   PRO A 117      64.706  56.106 105.845  1.00  0.00           O
ATOM   1912  N   THR A 118      65.316  58.046 104.875  1.00  0.00           N
ATOM   1914  CA  THR A 118      64.426  57.896 103.716  1.00  0.00           C
ATOM   1916  CB  THR A 118      64.406  59.096 102.756  1.00  0.00           C
ATOM   1918  OG1 THR A 118      65.636  59.336 102.066  1.00  0.00           O
ATOM   1920  CG2 THR A 118      64.106  60.356 103.576  1.00  0.00           C
ATOM   1924  C   THR A 118      64.756  56.636 102.936  1.00  0.00           C
ATOM   1925  O   THR A 118      63.886  55.846 102.575  1.00  0.00           O
ATOM   1926  N   ASN A 119      66.056  56.386 102.715  1.00  0.00           N
ATOM   1928  CA  ASN A 119      66.506  55.206 102.015  1.00  0.00           C
ATOM   1930  CB  ASN A 119      67.836  55.486 101.294  1.00  0.00           C
ATOM   1933  CG  ASN A 119      67.606  56.576 100.266  1.00  0.00           C
ATOM   1934  OD1 ASN A 119      66.716  56.486  99.406  1.00  0.00           O
ATOM   1935  ND2 ASN A 119      68.426  57.636 100.336  1.00  0.00           N
ATOM   1938  C   ASN A 119      66.626  53.936 102.845  1.00  0.00           C
ATOM   1939  O   ASN A 119      66.466  52.846 102.295  1.00  0.00           O
ATOM   1940  N   LEU A 120      66.826  54.006 104.186  1.00  0.00           N
ATOM   1942  CA  LEU A 120      66.566  52.896 105.096  1.00  0.00           C
ATOM   1944  CB  LEU A 120      66.956  53.246 106.576  1.00  0.00           C
ATOM   1947  CG  LEU A 120      66.226  52.476 107.715  1.00  0.00           C
ATOM   1949  CD1 LEU A 120      66.276  50.946 107.596  1.00  0.00           C
ATOM   1953  CD2 LEU A 120      66.796  52.886 109.086  1.00  0.00           C
ATOM   1957  C   LEU A 120      65.126  52.486 105.044  1.00  0.00           C
ATOM   1958  O   LEU A 120      64.796  51.306 104.865  1.00  0.00           O
ATOM   1959  N   GLY A 121      64.216  53.486 105.116  1.00  0.00           N
ATOM   1961  CA  GLY A 121      62.786  53.296 105.005  1.00  0.00           C
ATOM   1964  C   GLY A 121      62.426  52.516 103.785  1.00  0.00           C
ATOM   1965  O   GLY A 121      61.906  51.406 103.885  1.00  0.00           O
ATOM   1966  N   ARG A 122      62.766  53.016 102.586  1.00  0.00           N
ATOM   1968  CA  ARG A 122      62.476  52.296 101.356  1.00  0.00           C
ATOM   1970  CB  ARG A 122      62.786  53.156 100.116  1.00  0.00           C
ATOM   1973  CG  ARG A 122      64.246  53.266  99.655  1.00  0.00           C
ATOM   1976  CD  ARG A 122      64.466  54.456  98.706  1.00  0.00           C
ATOM   1979  NE  ARG A 122      63.576  54.186  97.524  1.00  0.00           N
ATOM   1981  CZ  ARG A 122      63.746  54.716  96.325  1.00  0.00           C
ATOM   1982  NH1 ARG A 122      64.526  55.746  96.096  1.00  0.00           N
ATOM   1985  NH2 ARG A 122      63.106  54.176  95.305  1.00  0.00           N
ATOM   1988  C   ARG A 122      63.126  50.936 101.245  1.00  0.00           C
ATOM   1989  O   ARG A 122      62.466  49.986 100.835  1.00  0.00           O
ATOM   1990  N   ALA A 123      64.406  50.786 101.646  1.00  0.00           N
ATOM   1992  CA  ALA A 123      65.126  49.526 101.656  1.00  0.00           C
ATOM   1994  CB  ALA A 123      66.526  49.816 102.225  1.00  0.00           C
ATOM   1998  C   ALA A 123      64.456  48.466 102.505  1.00  0.00           C
ATOM   1999  O   ALA A 123      64.296  47.306 102.105  1.00  0.00           O
ATOM   2000  N   LEU A 124      63.986  48.866 103.695  1.00  0.00           N
ATOM   2002  CA  LEU A 124      63.336  47.966 104.624  1.00  0.00           C
ATOM   2004  CB  LEU A 124      63.376  48.626 106.026  1.00  0.00           C
ATOM   2007  CG  LEU A 124      62.926  47.726 107.195  1.00  0.00           C
ATOM   2009  CD1 LEU A 124      63.696  46.406 107.255  1.00  0.00           C
ATOM   2013  CD2 LEU A 124      63.106  48.456 108.526  1.00  0.00           C
ATOM   2017  C   LEU A 124      61.926  47.566 104.194  1.00  0.00           C
ATOM   2018  O   LEU A 124      61.436  46.506 104.555  1.00  0.00           O
ATOM   2019  N   LEU A 125      61.246  48.356 103.326  1.00  0.00           N
ATOM   2021  CA  LEU A 125      60.006  47.916 102.674  1.00  0.00           C
ATOM   2023  CB  LEU A 125      59.286  48.976 101.814  1.00  0.00           C
ATOM   2026  CG  LEU A 125      58.336  49.886 102.616  1.00  0.00           C
ATOM   2028  CD1 LEU A 125      57.346  49.086 103.485  1.00  0.00           C
ATOM   2032  CD2 LEU A 125      59.136  50.856 103.465  1.00  0.00           C
ATOM   2036  C   LEU A 125      60.136  46.686 101.805  1.00  0.00           C
ATOM   2037  O   LEU A 125      59.286  45.806 101.856  1.00  0.00           O
ATOM   2038  N   LEU A 126      61.216  46.596 101.005  1.00  0.00           N
ATOM   2040  CA  LEU A 126      61.466  45.446 100.145  1.00  0.00           C
ATOM   2042  CB  LEU A 126      62.796  45.606  99.356  1.00  0.00           C
ATOM   2045  CG  LEU A 126      62.816  46.586  98.156  1.00  0.00           C
ATOM   2047  CD1 LEU A 126      62.686  48.056  98.535  1.00  0.00           C
ATOM   2051  CD2 LEU A 126      64.146  46.416  97.384  1.00  0.00           C
ATOM   2055  C   LEU A 126      61.556  44.186 100.985  1.00  0.00           C
ATOM   2056  O   LEU A 126      60.956  43.156 100.715  1.00  0.00           O
ATOM   2057  N   LEU A 127      62.256  44.296 102.124  1.00  0.00           N
ATOM   2059  CA  LEU A 127      62.316  43.256 103.125  1.00  0.00           C
ATOM   2061  CB  LEU A 127      63.376  43.606 104.194  1.00  0.00           C
ATOM   2064  CG  LEU A 127      64.766  43.996 103.645  1.00  0.00           C
ATOM   2066  CD1 LEU A 127      65.766  44.166 104.795  1.00  0.00           C
ATOM   2070  CD2 LEU A 127      65.306  42.986 102.635  1.00  0.00           C
ATOM   2074  C   LEU A 127      60.986  42.896 103.766  1.00  0.00           C
ATOM   2075  O   LEU A 127      60.716  41.706 103.936  1.00  0.00           O
ATOM   2076  N   GLN A 128      60.096  43.856 104.095  1.00  0.00           N
ATOM   2078  CA  GLN A 128      58.746  43.536 104.536  1.00  0.00           C
ATOM   2080  CB  GLN A 128      57.936  44.816 104.875  1.00  0.00           C
ATOM   2083  CG  GLN A 128      56.616  44.506 105.634  1.00  0.00           C
ATOM   2086  CD  GLN A 128      55.726  45.746 105.786  1.00  0.00           C
ATOM   2087  OE1 GLN A 128      55.806  46.686 104.986  1.00  0.00           O
ATOM   2088  NE2 GLN A 128      54.826  45.726 106.796  1.00  0.00           N
ATOM   2091  C   GLN A 128      57.926  42.796 103.485  1.00  0.00           C
ATOM   2092  O   GLN A 128      57.296  41.786 103.766  1.00  0.00           O
ATOM   2093  N   LYS A 129      57.946  43.316 102.245  1.00  0.00           N
ATOM   2095  CA  LYS A 129      57.146  42.796 101.145  1.00  0.00           C
ATOM   2097  CB  LYS A 129      57.096  43.746  99.925  1.00  0.00           C
ATOM   2100  CG  LYS A 129      56.046  44.856 100.096  1.00  0.00           C
ATOM   2103  CD  LYS A 129      56.506  46.076 100.896  1.00  0.00           C
ATOM   2106  CE  LYS A 129      55.476  47.206 100.905  1.00  0.00           C
ATOM   2109  NZ  LYS A 129      54.506  47.086 102.015  1.00  0.00           N
ATOM   2113  C   LYS A 129      57.486  41.396 100.746  1.00  0.00           C
ATOM   2114  O   LYS A 129      56.596  40.566 100.576  1.00  0.00           O
ATOM   2115  N   GLU A 130      58.786  41.076 100.695  1.00  0.00           N
ATOM   2117  CA  GLU A 130      59.266  39.766 100.326  1.00  0.00           C
ATOM   2119  CB  GLU A 130      60.686  39.946  99.755  1.00  0.00           C
ATOM   2122  CG  GLU A 130      60.736  40.766  98.456  1.00  0.00           C
ATOM   2125  CD  GLU A 130      59.716  40.316  97.416  1.00  0.00           C
ATOM   2126  OE1 GLU A 130      59.826  39.136  97.006  1.00  0.00           O
ATOM   2127  OE2 GLU A 130      58.896  41.166  96.954  1.00  0.00           O
ATOM   2128  C   GLU A 130      59.356  38.866 101.535  1.00  0.00           C
ATOM   2129  O   GLU A 130      59.826  37.736 101.446  1.00  0.00           O
ATOM   2130  N   LYS A 131      58.916  39.366 102.705  1.00  0.00           N
ATOM   2132  CA  LYS A 131      58.726  38.596 103.914  1.00  0.00           C
ATOM   2134  CB  LYS A 131      57.696  37.436 103.725  1.00  0.00           C
ATOM   2137  CG  LYS A 131      56.276  37.856 103.326  1.00  0.00           C
ATOM   2140  CD  LYS A 131      55.476  36.606 102.924  1.00  0.00           C
ATOM   2143  CE  LYS A 131      54.056  36.826 102.395  1.00  0.00           C
ATOM   2146  NZ  LYS A 131      53.186  37.456 103.386  1.00  0.00           N
ATOM   2150  C   LYS A 131      60.026  38.136 104.576  1.00  0.00           C
ATOM   2151  O   LYS A 131      60.036  37.166 105.326  1.00  0.00           O
ATOM   2152  N   LEU A 132      61.166  38.816 104.335  1.00  0.00           N
ATOM   2154  CA  LEU A 132      62.446  38.546 104.986  1.00  0.00           C
ATOM   2156  CB  LEU A 132      63.506  39.596 104.566  1.00  0.00           C
ATOM   2159  CG  LEU A 132      64.256  39.346 103.234  1.00  0.00           C
ATOM   2161  CD1 LEU A 132      65.116  38.086 103.305  1.00  0.00           C
ATOM   2165  CD2 LEU A 132      63.306  39.346 102.036  1.00  0.00           C
ATOM   2169  C   LEU A 132      62.346  38.666 106.496  1.00  0.00           C
ATOM   2170  O   LEU A 132      62.836  37.856 107.276  1.00  0.00           O
ATOM   2171  N   ILE A 133      61.686  39.736 106.906  1.00  0.00           N
ATOM   2173  CA  ILE A 133      61.596  40.186 108.275  1.00  0.00           C
ATOM   2175  CB  ILE A 133      62.736  41.136 108.695  1.00  0.00           C
ATOM   2177  CG2 ILE A 133      64.026  40.316 108.895  1.00  0.00           C
ATOM   2181  CG1 ILE A 133      63.076  42.256 107.696  1.00  0.00           C
ATOM   2184  CD  ILE A 133      62.046  43.376 107.616  1.00  0.00           C
ATOM   2188  C   ILE A 133      60.226  40.816 108.345  1.00  0.00           C
ATOM   2189  O   ILE A 133      59.626  41.086 107.305  1.00  0.00           O
ATOM   2190  N   THR A 134      59.676  41.026 109.546  1.00  0.00           N
ATOM   2192  CA  THR A 134      58.356  41.636 109.706  1.00  0.00           C
ATOM   2194  CB  THR A 134      57.396  40.776 110.516  1.00  0.00           C
ATOM   2196  OG1 THR A 134      57.376  39.446 110.024  1.00  0.00           O
ATOM   2198  CG2 THR A 134      55.956  41.296 110.406  1.00  0.00           C
ATOM   2202  C   THR A 134      58.536  42.966 110.396  1.00  0.00           C
ATOM   2203  O   THR A 134      59.306  43.096 111.325  1.00  0.00           O
ATOM   2204  N   LEU A 135      57.836  44.006 109.895  1.00  0.00           N
ATOM   2206  CA  LEU A 135      57.856  45.366 110.415  1.00  0.00           C
ATOM   2208  CB  LEU A 135      57.756  46.466 109.314  1.00  0.00           C
ATOM   2211  CG  LEU A 135      59.016  46.736 108.465  1.00  0.00           C
ATOM   2213  CD1 LEU A 135      59.706  45.466 107.965  1.00  0.00           C
ATOM   2217  CD2 LEU A 135      58.666  47.626 107.264  1.00  0.00           C
ATOM   2221  C   LEU A 135      56.626  45.546 111.285  1.00  0.00           C
ATOM   2222  O   LEU A 135      55.626  44.846 111.115  1.00  0.00           O
ATOM   2223  N   LYS A 136      56.656  46.536 112.206  1.00  0.00           N
ATOM   2225  CA  LYS A 136      55.456  46.986 112.896  1.00  0.00           C
ATOM   2227  CB  LYS A 136      55.706  48.206 113.825  1.00  0.00           C
ATOM   2230  CG  LYS A 136      56.636  47.916 115.024  1.00  0.00           C
ATOM   2233  CD  LYS A 136      56.716  49.086 116.014  1.00  0.00           C
ATOM   2236  CE  LYS A 136      56.966  50.436 115.326  1.00  0.00           C
ATOM   2239  NZ  LYS A 136      57.436  51.436 116.306  1.00  0.00           N
ATOM   2243  C   LYS A 136      54.336  47.406 111.954  1.00  0.00           C
ATOM   2244  O   LYS A 136      54.556  48.086 110.945  1.00  0.00           O
ATOM   2245  N   GLU A 137      53.096  47.066 112.305  1.00  0.00           N
ATOM   2247  CA  GLU A 137      51.926  47.406 111.535  1.00  0.00           C
ATOM   2249  CB  GLU A 137      50.666  46.686 112.085  1.00  0.00           C
ATOM   2252  CG  GLU A 137      50.806  45.126 112.095  1.00  0.00           C
ATOM   2255  CD  GLU A 137      51.586  44.576 113.296  1.00  0.00           C
ATOM   2256  OE1 GLU A 137      51.906  45.396 114.194  1.00  0.00           O
ATOM   2257  OE2 GLU A 137      51.826  43.346 113.355  1.00  0.00           O
ATOM   2258  C   GLU A 137      51.716  48.916 111.446  1.00  0.00           C
ATOM   2259  O   GLU A 137      51.756  49.656 112.435  1.00  0.00           O
ATOM   2260  N   GLY A 138      51.496  49.416 110.215  1.00  0.00           N
ATOM   2262  CA  GLY A 138      51.266  50.826 109.956  1.00  0.00           C
ATOM   2265  C   GLY A 138      52.506  51.686 109.835  1.00  0.00           C
ATOM   2266  O   GLY A 138      52.456  52.906 109.956  1.00  0.00           O
ATOM   2267  N   LYS A 139      53.696  51.096 109.576  1.00  0.00           N
ATOM   2269  CA  LYS A 139      54.896  51.906 109.525  1.00  0.00           C
ATOM   2271  CB  LYS A 139      56.086  51.086 110.086  1.00  0.00           C
ATOM   2274  CG  LYS A 139      57.186  51.946 110.734  1.00  0.00           C
ATOM   2277  CD  LYS A 139      56.646  52.836 111.856  1.00  0.00           C
ATOM   2280  CE  LYS A 139      57.726  53.486 112.715  1.00  0.00           C
ATOM   2283  NZ  LYS A 139      57.156  54.516 113.605  1.00  0.00           N
ATOM   2287  C   LYS A 139      55.126  52.396 108.106  1.00  0.00           C
ATOM   2288  O   LYS A 139      55.936  53.286 107.885  1.00  0.00           O
ATOM   2289  N   GLY A 140      54.316  51.916 107.124  1.00  0.00           N
ATOM   2291  CA  GLY A 140      54.296  52.336 105.725  1.00  0.00           C
ATOM   2294  C   GLY A 140      55.656  52.546 105.116  1.00  0.00           C
ATOM   2295  O   GLY A 140      56.486  51.656 105.156  1.00  0.00           O
ATOM   2296  N   LEU A 141      55.916  53.736 104.566  1.00  0.00           N
ATOM   2298  CA  LEU A 141      57.216  54.076 104.046  1.00  0.00           C
ATOM   2300  CB  LEU A 141      57.106  54.996 102.804  1.00  0.00           C
ATOM   2303  CG  LEU A 141      56.366  54.416 101.586  1.00  0.00           C
ATOM   2305  CD1 LEU A 141      56.446  55.416 100.424  1.00  0.00           C
ATOM   2309  CD2 LEU A 141      56.946  53.076 101.134  1.00  0.00           C
ATOM   2313  C   LEU A 141      58.176  54.696 105.065  1.00  0.00           C
ATOM   2314  O   LEU A 141      59.256  55.146 104.706  1.00  0.00           O
ATOM   2315  N   LEU A 142      57.866  54.666 106.376  1.00  0.00           N
ATOM   2317  CA  LEU A 142      58.646  55.246 107.456  1.00  0.00           C
ATOM   2319  CB  LEU A 142      57.596  55.906 108.415  1.00  0.00           C
ATOM   2322  CG  LEU A 142      57.996  57.066 109.366  1.00  0.00           C
ATOM   2324  CD1 LEU A 142      58.206  56.646 110.826  1.00  0.00           C
ATOM   2328  CD2 LEU A 142      59.186  57.886 108.866  1.00  0.00           C
ATOM   2332  C   LEU A 142      59.536  54.256 108.256  1.00  0.00           C
ATOM   2333  O   LEU A 142      60.016  54.666 109.305  1.00  0.00           O
ATOM   2334  N   PRO A 143      59.856  52.976 107.976  1.00  0.00           N
ATOM   2335  CD  PRO A 143      59.606  52.246 106.735  1.00  0.00           C
ATOM   2338  CA  PRO A 143      60.326  52.086 109.025  1.00  0.00           C
ATOM   2340  CB  PRO A 143      59.906  50.706 108.495  1.00  0.00           C
ATOM   2343  CG  PRO A 143      60.136  50.846 106.996  1.00  0.00           C
ATOM   2346  C   PRO A 143      61.816  52.096 109.235  1.00  0.00           C
ATOM   2347  O   PRO A 143      62.596  52.336 108.316  1.00  0.00           O
ATOM   2348  N   THR A 144      62.246  51.816 110.476  1.00  0.00           N
ATOM   2350  CA  THR A 144      63.646  51.766 110.855  1.00  0.00           C
ATOM   2352  CB  THR A 144      64.006  52.836 111.884  1.00  0.00           C
ATOM   2354  OG1 THR A 144      63.526  52.556 113.195  1.00  0.00           O
ATOM   2356  CG2 THR A 144      63.446  54.196 111.446  1.00  0.00           C
ATOM   2360  C   THR A 144      63.986  50.376 111.376  1.00  0.00           C
ATOM   2361  O   THR A 144      63.126  49.516 111.554  1.00  0.00           O
ATOM   2362  N   ALA A 145      65.266  50.076 111.665  1.00  0.00           N
ATOM   2364  CA  ALA A 145      65.656  48.766 112.165  1.00  0.00           C
ATOM   2366  CB  ALA A 145      67.186  48.676 112.146  1.00  0.00           C
ATOM   2370  C   ALA A 145      65.116  48.466 113.576  1.00  0.00           C
ATOM   2371  O   ALA A 145      65.056  47.316 114.016  1.00  0.00           O
ATOM   2372  N   LEU A 146      64.636  49.516 114.275  1.00  0.00           N
ATOM   2374  CA  LEU A 146      64.026  49.466 115.585  1.00  0.00           C
ATOM   2376  CB  LEU A 146      64.176  50.826 116.325  1.00  0.00           C
ATOM   2379  CG  LEU A 146      65.596  51.426 116.516  1.00  0.00           C
ATOM   2381  CD1 LEU A 146      66.256  51.936 115.246  1.00  0.00           C
ATOM   2385  CD2 LEU A 146      65.566  52.566 117.544  1.00  0.00           C
ATOM   2389  C   LEU A 146      62.526  49.226 115.444  1.00  0.00           C
ATOM   2390  O   LEU A 146      61.796  49.196 116.446  1.00  0.00           O
ATOM   2391  N   ASP A 147      62.036  49.046 114.204  1.00  0.00           N
ATOM   2393  CA  ASP A 147      60.656  48.746 113.914  1.00  0.00           C
ATOM   2395  CB  ASP A 147      60.136  49.796 112.896  1.00  0.00           C
ATOM   2398  CG  ASP A 147      60.236  51.196 113.465  1.00  0.00           C
ATOM   2399  OD1 ASP A 147      59.806  51.426 114.624  1.00  0.00           O
ATOM   2400  OD2 ASP A 147      60.616  52.136 112.715  1.00  0.00           O
ATOM   2401  C   ASP A 147      60.516  47.326 113.355  1.00  0.00           C
ATOM   2402  O   ASP A 147      59.406  46.896 113.064  1.00  0.00           O
ATOM   2403  N   ILE A 148      61.606  46.536 113.225  1.00  0.00           N
ATOM   2405  CA  ILE A 148      61.536  45.106 112.915  1.00  0.00           C
ATOM   2407  CB  ILE A 148      62.876  44.526 112.435  1.00  0.00           C
ATOM   2409  CG2 ILE A 148      62.736  43.016 112.165  1.00  0.00           C
ATOM   2413  CG1 ILE A 148      63.366  45.286 111.166  1.00  0.00           C
ATOM   2416  CD  ILE A 148      64.756  44.846 110.676  1.00  0.00           C
ATOM   2420  C   ILE A 148      60.976  44.306 114.095  1.00  0.00           C
ATOM   2421  O   ILE A 148      61.626  44.166 115.135  1.00  0.00           O
ATOM   2422  N   THR A 149      59.736  43.776 113.986  1.00  0.00           N
ATOM   2424  CA  THR A 149      59.076  42.996 115.035  1.00  0.00           C
ATOM   2426  CB  THR A 149      57.566  42.966 114.875  1.00  0.00           C
ATOM   2428  OG1 THR A 149      57.166  42.566 113.566  1.00  0.00           O
ATOM   2430  CG2 THR A 149      57.046  44.386 115.086  1.00  0.00           C
ATOM   2434  C   THR A 149      59.556  41.576 115.056  1.00  0.00           C
ATOM   2435  O   THR A 149      59.736  40.996 116.125  1.00  0.00           O
ATOM   2436  N   ASP A 150      59.816  41.006 113.876  1.00  0.00           N
ATOM   2438  CA  ASP A 150      60.336  39.676 113.785  1.00  0.00           C
ATOM   2440  CB  ASP A 150      59.246  38.596 113.545  1.00  0.00           C
ATOM   2443  CG  ASP A 150      59.786  37.196 113.846  1.00  0.00           C
ATOM   2444  OD1 ASP A 150      60.856  37.116 114.506  1.00  0.00           O
ATOM   2445  OD2 ASP A 150      59.126  36.196 113.475  1.00  0.00           O
ATOM   2446  C   ASP A 150      61.406  39.636 112.726  1.00  0.00           C
ATOM   2447  O   ASP A 150      61.316  40.216 111.646  1.00  0.00           O
ATOM   2448  N   ASN A 151      62.476  38.906 113.064  1.00  0.00           N
ATOM   2450  CA  ASN A 151      63.466  38.496 112.136  1.00  0.00           C
ATOM   2452  CB  ASN A 151      64.746  39.396 112.115  1.00  0.00           C
ATOM   2455  CG  ASN A 151      65.536  39.606 113.405  1.00  0.00           C
ATOM   2456  OD1 ASN A 151      66.766  39.756 113.305  1.00  0.00           O
ATOM   2457  ND2 ASN A 151      64.916  39.656 114.595  1.00  0.00           N
ATOM   2460  C   ASN A 151      63.716  37.026 112.416  1.00  0.00           C
ATOM   2461  O   ASN A 151      64.306  36.696 113.445  1.00  0.00           O
ATOM   2462  N   PRO A 152      63.286  36.096 111.564  1.00  0.00           N
ATOM   2463  CD  PRO A 152      62.516  36.356 110.336  1.00  0.00           C
ATOM   2466  CA  PRO A 152      63.266  34.686 111.915  1.00  0.00           C
ATOM   2468  CB  PRO A 152      62.436  34.026 110.805  1.00  0.00           C
ATOM   2471  CG  PRO A 152      62.426  35.006 109.636  1.00  0.00           C
ATOM   2474  C   PRO A 152      64.666  34.156 111.915  1.00  0.00           C
ATOM   2475  O   PRO A 152      64.976  33.216 112.626  1.00  0.00           O
ATOM   2476  N   ARG A 153      65.466  34.756 111.035  1.00  0.00           N
ATOM   2478  CA  ARG A 153      66.776  34.396 110.594  1.00  0.00           C
ATOM   2480  CB  ARG A 153      66.786  34.766 109.095  1.00  0.00           C
ATOM   2483  CG  ARG A 153      66.406  36.236 108.806  1.00  0.00           C
ATOM   2486  CD  ARG A 153      66.196  36.536 107.326  1.00  0.00           C
ATOM   2489  NE  ARG A 153      64.866  35.986 106.936  1.00  0.00           N
ATOM   2491  CZ  ARG A 153      64.636  35.416 105.765  1.00  0.00           C
ATOM   2492  NH1 ARG A 153      65.586  35.046 104.945  1.00  0.00           N
ATOM   2495  NH2 ARG A 153      63.396  35.096 105.444  1.00  0.00           N
ATOM   2498  C   ARG A 153      67.866  35.186 111.285  1.00  0.00           C
ATOM   2499  O   ARG A 153      69.056  34.946 111.105  1.00  0.00           O
ATOM   2500  N   HIS A 154      67.476  36.186 112.105  1.00  0.00           N
ATOM   2502  CA  HIS A 154      68.396  36.946 112.924  1.00  0.00           C
ATOM   2504  CB  HIS A 154      69.136  36.096 113.976  1.00  0.00           C
ATOM   2507  ND1 HIS A 154      67.666  35.946 116.026  1.00  0.00           N
ATOM   2508  CG  HIS A 154      68.176  35.366 114.865  1.00  0.00           C
ATOM   2509  CE1 HIS A 154      66.956  34.976 116.586  1.00  0.00           C
ATOM   2511  NE2 HIS A 154      66.996  33.826 115.855  1.00  0.00           N
ATOM   2513  CD2 HIS A 154      67.786  34.076 114.755  1.00  0.00           C
ATOM   2515  C   HIS A 154      69.326  37.856 112.146  1.00  0.00           C
ATOM   2516  O   HIS A 154      70.516  37.976 112.475  1.00  0.00           O
ATOM   2517  N   LEU A 155      68.836  38.536 111.076  1.00  0.00           N
ATOM   2519  CA  LEU A 155      69.696  39.416 110.304  1.00  0.00           C
ATOM   2521  CB  LEU A 155      69.046  40.126 109.086  1.00  0.00           C
ATOM   2524  CG  LEU A 155      68.406  39.206 108.035  1.00  0.00           C
ATOM   2526  CD1 LEU A 155      67.776  40.046 106.906  1.00  0.00           C
ATOM   2530  CD2 LEU A 155      69.416  38.186 107.505  1.00  0.00           C
ATOM   2534  C   LEU A 155      70.286  40.516 111.145  1.00  0.00           C
ATOM   2535  O   LEU A 155      69.576  41.206 111.884  1.00  0.00           O
ATOM   2536  N   GLN A 156      71.596  40.746 111.014  1.00  0.00           N
ATOM   2538  CA  GLN A 156      72.176  41.956 111.525  1.00  0.00           C
ATOM   2540  CB  GLN A 156      73.606  41.766 112.046  1.00  0.00           C
ATOM   2543  CG  GLN A 156      74.176  43.066 112.635  1.00  0.00           C
ATOM   2546  CD  GLN A 156      75.496  42.836 113.335  1.00  0.00           C
ATOM   2547  OE1 GLN A 156      76.076  41.746 113.305  1.00  0.00           O
ATOM   2548  NE2 GLN A 156      76.026  43.896 113.986  1.00  0.00           N
ATOM   2551  C   GLN A 156      72.146  42.946 110.396  1.00  0.00           C
ATOM   2552  O   GLN A 156      72.706  42.736 109.314  1.00  0.00           O
ATOM   2553  N   ILE A 157      71.426  44.046 110.585  1.00  0.00           N
ATOM   2555  CA  ILE A 157      71.316  45.036 109.546  1.00  0.00           C
ATOM   2557  CB  ILE A 157      69.966  45.716 109.536  1.00  0.00           C
ATOM   2559  CG2 ILE A 157      69.986  46.736 108.396  1.00  0.00           C
ATOM   2563  CG1 ILE A 157      68.776  44.726 109.436  1.00  0.00           C
ATOM   2566  CD  ILE A 157      68.766  43.876 108.156  1.00  0.00           C
ATOM   2570  C   ILE A 157      72.466  46.016 109.715  1.00  0.00           C
ATOM   2571  O   ILE A 157      72.696  46.606 110.765  1.00  0.00           O
ATOM   2572  N   MET A 158      73.236  46.226 108.634  1.00  0.00           N
ATOM   2574  CA  MET A 158      74.346  47.136 108.675  1.00  0.00           C
ATOM   2576  CB  MET A 158      75.566  46.516 107.965  1.00  0.00           C
ATOM   2579  CG  MET A 158      76.876  47.236 108.296  1.00  0.00           C
ATOM   2582  SD  MET A 158      77.516  46.936 109.966  1.00  0.00           S
ATOM   2583  CE  MET A 158      78.246  45.296 109.755  1.00  0.00           C
ATOM   2587  C   MET A 158      73.946  48.426 107.985  1.00  0.00           C
ATOM   2588  O   MET A 158      73.646  48.446 106.796  1.00  0.00           O
ATOM   2589  N   GLU A 159      73.956  49.536 108.745  1.00  0.00           N
ATOM   2591  CA  GLU A 159      73.896  50.866 108.186  1.00  0.00           C
ATOM   2593  CB  GLU A 159      73.476  51.916 109.256  1.00  0.00           C
ATOM   2596  CG  GLU A 159      74.306  51.946 110.564  1.00  0.00           C
ATOM   2599  CD  GLU A 159      75.406  53.006 110.625  1.00  0.00           C
ATOM   2600  OE1 GLU A 159      75.156  54.216 110.406  1.00  0.00           O
ATOM   2601  OE2 GLU A 159      76.546  52.616 110.985  1.00  0.00           O
ATOM   2602  C   GLU A 159      75.186  51.196 107.466  1.00  0.00           C
ATOM   2603  O   GLU A 159      76.266  51.226 108.055  1.00  0.00           O
ATOM   2604  N   LEU A 160      75.096  51.366 106.134  1.00  0.00           N
ATOM   2606  CA  LEU A 160      76.246  51.736 105.354  1.00  0.00           C
ATOM   2608  CB  LEU A 160      76.796  50.556 104.525  1.00  0.00           C
ATOM   2611  CG  LEU A 160      77.306  49.416 105.424  1.00  0.00           C
ATOM   2613  CD1 LEU A 160      77.616  48.166 104.605  1.00  0.00           C
ATOM   2617  CD2 LEU A 160      78.546  49.836 106.225  1.00  0.00           C
ATOM   2621  C   LEU A 160      75.866  52.846 104.436  1.00  0.00           C
ATOM   2622  O   LEU A 160      74.756  52.916 103.914  1.00  0.00           O
ATOM   2623  N   GLU A 161      76.786  53.786 104.204  1.00  0.00           N
ATOM   2625  CA  GLU A 161      76.506  54.926 103.345  1.00  0.00           C
ATOM   2627  CB  GLU A 161      77.716  55.886 103.405  1.00  0.00           C
ATOM   2630  CG  GLU A 161      77.636  57.126 102.495  1.00  0.00           C
ATOM   2633  CD  GLU A 161      78.776  58.106 102.726  1.00  0.00           C
ATOM   2634  OE1 GLU A 161      79.746  57.796 103.445  1.00  0.00           O
ATOM   2635  OE2 GLU A 161      78.656  59.226 102.176  1.00  0.00           O
ATOM   2636  C   GLU A 161      76.156  54.526 101.915  1.00  0.00           C
ATOM   2637  O   GLU A 161      76.726  53.586 101.385  1.00  0.00           O
ATOM   2638  N   GLY A 162      75.206  55.226 101.245  1.00  0.00           N
ATOM   2640  CA  GLY A 162      74.776  54.886  99.884  1.00  0.00           C
ATOM   2643  C   GLY A 162      75.896  54.896  98.876  1.00  0.00           C
ATOM   2644  O   GLY A 162      75.866  54.186  97.876  1.00  0.00           O
ATOM   2645  N   ALA A 163      76.936  55.686  99.135  1.00  0.00           N
ATOM   2647  CA  ALA A 163      78.216  55.666  98.465  1.00  0.00           C
ATOM   2649  CB  ALA A 163      79.046  56.836  99.006  1.00  0.00           C
ATOM   2653  C   ALA A 163      79.016  54.366  98.634  1.00  0.00           C
ATOM   2654  O   ALA A 163      79.746  53.906  97.766  1.00  0.00           O
ATOM   2655  N   GLN A 164      78.946  53.776  99.835  1.00  0.00           N
ATOM   2657  CA  GLN A 164      79.626  52.556 100.236  1.00  0.00           C
ATOM   2659  CB  GLN A 164      79.786  52.496 101.785  1.00  0.00           C
ATOM   2662  CG  GLN A 164      80.726  53.556 102.416  1.00  0.00           C
ATOM   2665  CD  GLN A 164      80.686  53.436 103.946  1.00  0.00           C
ATOM   2666  OE1 GLN A 164      79.806  52.756 104.475  1.00  0.00           O
ATOM   2667  NE2 GLN A 164      81.626  54.086 104.676  1.00  0.00           N
ATOM   2670  C   GLN A 164      78.916  51.296  99.776  1.00  0.00           C
ATOM   2671  O   GLN A 164      79.536  50.256  99.585  1.00  0.00           O
ATOM   2672  N   LEU A 165      77.596  51.356  99.506  1.00  0.00           N
ATOM   2674  CA  LEU A 165      76.806  50.196  99.135  1.00  0.00           C
ATOM   2676  CB  LEU A 165      75.316  50.576  99.025  1.00  0.00           C
ATOM   2679  CG  LEU A 165      74.626  50.946 100.354  1.00  0.00           C
ATOM   2681  CD1 LEU A 165      73.206  51.476 100.106  1.00  0.00           C
ATOM   2685  CD2 LEU A 165      74.556  49.776 101.336  1.00  0.00           C
ATOM   2689  C   LEU A 165      77.276  49.356  97.924  1.00  0.00           C
ATOM   2690  O   LEU A 165      77.166  48.146  98.035  1.00  0.00           O
ATOM   2691  N   PRO A 166      77.826  49.806  96.785  1.00  0.00           N
ATOM   2692  CD  PRO A 166      77.996  51.216  96.395  1.00  0.00           C
ATOM   2695  CA  PRO A 166      78.286  48.906  95.725  1.00  0.00           C
ATOM   2697  CB  PRO A 166      78.446  49.826  94.515  1.00  0.00           C
ATOM   2700  CG  PRO A 166      78.806  51.176  95.105  1.00  0.00           C
ATOM   2703  C   PRO A 166      79.566  48.176  96.085  1.00  0.00           C
ATOM   2704  O   PRO A 166      79.706  47.006  95.734  1.00  0.00           O
ATOM   2705  N   ARG A 167      80.526  48.806  96.814  1.00  0.00           N
ATOM   2707  CA  ARG A 167      81.766  48.146  97.215  1.00  0.00           C
ATOM   2709  CB  ARG A 167      82.846  49.156  97.726  1.00  0.00           C
ATOM   2712  CG  ARG A 167      82.446  49.986  98.965  1.00  0.00           C
ATOM   2715  CD  ARG A 167      83.566  50.766  99.665  1.00  0.00           C
ATOM   2718  NE  ARG A 167      83.876  51.936  98.794  1.00  0.00           N
ATOM   2720  CZ  ARG A 167      84.536  53.016  99.174  1.00  0.00           C
ATOM   2721  NH1 ARG A 167      84.956  53.216 100.406  1.00  0.00           N
ATOM   2724  NH2 ARG A 167      84.776  53.976  98.286  1.00  0.00           N
ATOM   2727  C   ARG A 167      81.546  47.086  98.296  1.00  0.00           C
ATOM   2728  O   ARG A 167      82.346  46.166  98.485  1.00  0.00           O
ATOM   2729  N   VAL A 168      80.416  47.206  99.025  1.00  0.00           N
ATOM   2731  CA  VAL A 168      79.936  46.296 100.056  1.00  0.00           C
ATOM   2733  CB  VAL A 168      78.826  46.946 100.886  1.00  0.00           C
ATOM   2735  CG1 VAL A 168      78.086  45.956 101.805  1.00  0.00           C
ATOM   2739  CG2 VAL A 168      79.456  48.056 101.744  1.00  0.00           C
ATOM   2743  C   VAL A 168      79.456  45.006  99.454  1.00  0.00           C
ATOM   2744  O   VAL A 168      79.526  43.956 100.106  1.00  0.00           O
ATOM   2745  N   LEU A 169      79.086  45.006  98.156  1.00  0.00           N
ATOM   2747  CA  LEU A 169      78.836  43.796  97.395  1.00  0.00           C
ATOM   2749  CB  LEU A 169      78.386  44.066  95.936  1.00  0.00           C
ATOM   2752  CG  LEU A 169      77.066  43.326  95.625  1.00  0.00           C
ATOM   2754  CD1 LEU A 169      76.336  43.856  94.384  1.00  0.00           C
ATOM   2758  CD2 LEU A 169      77.286  41.826  95.495  1.00  0.00           C
ATOM   2762  C   LEU A 169      80.036  42.886  97.404  1.00  0.00           C
ATOM   2763  O   LEU A 169      79.936  41.686  97.635  1.00  0.00           O
ATOM   2764  N   ASP A 170      81.236  43.456  97.276  1.00  0.00           N
ATOM   2766  CA  ASP A 170      82.476  42.706  97.285  1.00  0.00           C
ATOM   2768  CB  ASP A 170      83.526  43.546  96.535  1.00  0.00           C
ATOM   2771  CG  ASP A 170      83.166  43.676  95.065  1.00  0.00           C
ATOM   2772  OD1 ASP A 170      82.716  42.676  94.475  1.00  0.00           O
ATOM   2773  OD2 ASP A 170      83.496  44.756  94.496  1.00  0.00           O
ATOM   2774  C   ASP A 170      82.956  42.296  98.695  1.00  0.00           C
ATOM   2775  O   ASP A 170      83.866  41.486  98.836  1.00  0.00           O
ATOM   2776  N   ASP A 171      82.296  42.776  99.776  1.00  0.00           N
ATOM   2778  CA  ASP A 171      82.686  42.436 101.145  1.00  0.00           C
ATOM   2780  CB  ASP A 171      82.176  43.536 102.124  1.00  0.00           C
ATOM   2783  CG  ASP A 171      82.646  43.416 103.566  1.00  0.00           C
ATOM   2784  OD1 ASP A 171      83.246  42.386 103.946  1.00  0.00           O
ATOM   2785  OD2 ASP A 171      82.396  44.386 104.335  1.00  0.00           O
ATOM   2786  C   ASP A 171      82.296  40.976 101.496  1.00  0.00           C
ATOM   2787  O   ASP A 171      81.156  40.576 101.245  1.00  0.00           O
ATOM   2788  N   PRO A 172      83.176  40.096 101.996  1.00  0.00           N
ATOM   2789  CD  PRO A 172      84.626  40.236 101.866  1.00  0.00           C
ATOM   2792  CA  PRO A 172      82.806  38.716 102.285  1.00  0.00           C
ATOM   2794  CB  PRO A 172      84.146  37.986 102.505  1.00  0.00           C
ATOM   2797  CG  PRO A 172      85.126  38.796 101.665  1.00  0.00           C
ATOM   2800  C   PRO A 172      81.936  38.516 103.505  1.00  0.00           C
ATOM   2801  O   PRO A 172      81.276  37.486 103.576  1.00  0.00           O
ATOM   2802  N   LYS A 173      82.016  39.396 104.525  1.00  0.00           N
ATOM   2804  CA  LYS A 173      81.266  39.236 105.756  1.00  0.00           C
ATOM   2806  CB  LYS A 173      81.726  40.276 106.805  1.00  0.00           C
ATOM   2809  CG  LYS A 173      80.786  40.416 108.016  1.00  0.00           C
ATOM   2812  CD  LYS A 173      81.406  41.226 109.165  1.00  0.00           C
ATOM   2815  CE  LYS A 173      80.486  41.286 110.385  1.00  0.00           C
ATOM   2818  NZ  LYS A 173      81.156  41.896 111.546  1.00  0.00           N
ATOM   2822  C   LYS A 173      79.766  39.286 105.594  1.00  0.00           C
ATOM   2823  O   LYS A 173      78.996  38.526 106.166  1.00  0.00           O
ATOM   2824  N   VAL A 174      79.316  40.256 104.795  1.00  0.00           N
ATOM   2826  CA  VAL A 174      77.946  40.536 104.506  1.00  0.00           C
ATOM   2828  CB  VAL A 174      77.836  42.016 104.116  1.00  0.00           C
ATOM   2830  CG1 VAL A 174      78.596  42.256 102.804  1.00  0.00           C
ATOM   2834  CG2 VAL A 174      76.406  42.576 104.126  1.00  0.00           C
ATOM   2838  C   VAL A 174      77.366  39.556 103.485  1.00  0.00           C
ATOM   2839  O   VAL A 174      78.016  39.056 102.556  1.00  0.00           O
ATOM   2840  N   ASP A 175      76.066  39.276 103.605  1.00  0.00           N
ATOM   2842  CA  ASP A 175      75.276  38.556 102.626  1.00  0.00           C
ATOM   2844  CB  ASP A 175      74.306  37.646 103.396  1.00  0.00           C
ATOM   2847  CG  ASP A 175      74.136  36.296 102.736  1.00  0.00           C
ATOM   2848  OD1 ASP A 175      74.176  36.246 101.486  1.00  0.00           O
ATOM   2849  OD2 ASP A 175      73.866  35.316 103.495  1.00  0.00           O
ATOM   2850  C   ASP A 175      74.596  39.616 101.766  1.00  0.00           C
ATOM   2851  O   ASP A 175      73.446  39.536 101.376  1.00  0.00           O
ATOM   2852  N   VAL A 176      75.386  40.676 101.525  1.00  0.00           N
ATOM   2854  CA  VAL A 176      75.236  41.866 100.715  1.00  0.00           C
ATOM   2856  CB  VAL A 176      75.926  41.666  99.384  1.00  0.00           C
ATOM   2858  CG1 VAL A 176      77.416  41.416  99.646  1.00  0.00           C
ATOM   2862  CG2 VAL A 176      75.346  40.456  98.675  1.00  0.00           C
ATOM   2866  C   VAL A 176      73.896  42.576 100.704  1.00  0.00           C
ATOM   2867  O   VAL A 176      73.146  42.536 101.686  1.00  0.00           O
ATOM   2868  N   ALA A 177      73.606  43.366  99.665  1.00  0.00           N
ATOM   2870  CA  ALA A 177      73.166  44.716  99.935  1.00  0.00           C
ATOM   2872  CB  ALA A 177      74.376  45.666  99.895  1.00  0.00           C
ATOM   2876  C   ALA A 177      72.126  45.216  98.955  1.00  0.00           C
ATOM   2877  O   ALA A 177      71.956  44.706  97.845  1.00  0.00           O
ATOM   2878  N   ILE A 178      71.406  46.246  99.406  1.00  0.00           N
ATOM   2880  CA  ILE A 178      70.556  47.066  98.566  1.00  0.00           C
ATOM   2882  CB  ILE A 178      69.386  47.626  99.375  1.00  0.00           C
ATOM   2884  CG2 ILE A 178      68.576  48.696  98.615  1.00  0.00           C
ATOM   2888  CG1 ILE A 178      68.496  46.436  99.795  1.00  0.00           C
ATOM   2891  CD  ILE A 178      67.416  46.796 100.805  1.00  0.00           C
ATOM   2895  C   ILE A 178      71.396  48.136  97.885  1.00  0.00           C
ATOM   2896  O   ILE A 178      72.366  48.646  98.456  1.00  0.00           O
ATOM   2897  N   ILE A 179      71.066  48.476  96.635  1.00  0.00           N
ATOM   2899  CA  ILE A 179      71.756  49.496  95.885  1.00  0.00           C
ATOM   2901  CB  ILE A 179      73.086  49.006  95.285  1.00  0.00           C
ATOM   2903  CG2 ILE A 179      72.866  47.966  94.175  1.00  0.00           C
ATOM   2907  CG1 ILE A 179      73.946  50.136  94.726  1.00  0.00           C
ATOM   2910  CD  ILE A 179      74.416  51.096  95.816  1.00  0.00           C
ATOM   2914  C   ILE A 179      70.786  50.026  94.845  1.00  0.00           C
ATOM   2915  O   ILE A 179      69.796  49.376  94.515  1.00  0.00           O
ATOM   2916  N   SER A 180      70.996  51.256  94.344  1.00  0.00           N
ATOM   2918  CA  SER A 180      70.196  51.806  93.246  1.00  0.00           C
ATOM   2920  CB  SER A 180      70.006  53.336  93.374  1.00  0.00           C
ATOM   2923  OG  SER A 180      68.916  53.766  92.576  1.00  0.00           O
ATOM   2925  C   SER A 180      70.856  51.576  91.896  1.00  0.00           C
ATOM   2926  O   SER A 180      72.086  51.456  91.815  1.00  0.00           O
ATOM   2927  N   THR A 181      70.066  51.576  90.796  1.00  0.00           N
ATOM   2929  CA  THR A 181      70.506  51.356  89.415  1.00  0.00           C
ATOM   2931  CB  THR A 181      69.386  51.596  88.395  1.00  0.00           C
ATOM   2933  OG1 THR A 181      68.196  50.926  88.774  1.00  0.00           O
ATOM   2935  CG2 THR A 181      69.746  51.046  87.005  1.00  0.00           C
ATOM   2939  C   THR A 181      71.696  52.196  88.955  1.00  0.00           C
ATOM   2940  O   THR A 181      72.496  51.756  88.134  1.00  0.00           O
ATOM   2941  N   THR A 182      71.876  53.436  89.454  1.00  0.00           N
ATOM   2943  CA  THR A 182      73.046  54.256  89.116  1.00  0.00           C
ATOM   2945  CB  THR A 182      72.956  55.696  89.656  1.00  0.00           C
ATOM   2947  OG1 THR A 182      73.796  56.606  88.976  1.00  0.00           O
ATOM   2949  CG2 THR A 182      73.316  55.796  91.134  1.00  0.00           C
ATOM   2953  C   THR A 182      74.376  53.626  89.505  1.00  0.00           C
ATOM   2954  O   THR A 182      75.406  53.796  88.845  1.00  0.00           O
ATOM   2955  N   TYR A 183      74.426  52.876  90.634  1.00  0.00           N
ATOM   2957  CA  TYR A 183      75.686  52.606  91.285  1.00  0.00           C
ATOM   2959  CB  TYR A 183      75.536  52.646  92.835  1.00  0.00           C
ATOM   2962  CG  TYR A 183      74.856  53.876  93.416  1.00  0.00           C
ATOM   2963  CD1 TYR A 183      75.576  55.056  93.645  1.00  0.00           C
ATOM   2965  CE1 TYR A 183      75.026  56.126  94.356  1.00  0.00           C
ATOM   2967  CZ  TYR A 183      73.716  56.036  94.845  1.00  0.00           C
ATOM   2968  OH  TYR A 183      73.146  57.116  95.536  1.00  0.00           O
ATOM   2970  CD2 TYR A 183      73.536  53.816  93.896  1.00  0.00           C
ATOM   2972  CE2 TYR A 183      72.966  54.886  94.596  1.00  0.00           C
ATOM   2974  C   TYR A 183      76.226  51.226  90.936  1.00  0.00           C
ATOM   2975  O   TYR A 183      77.266  50.796  91.425  1.00  0.00           O
ATOM   2976  N   ILE A 184      75.536  50.476  90.065  1.00  0.00           N
ATOM   2978  CA  ILE A 184      75.836  49.086  89.745  1.00  0.00           C
ATOM   2980  CB  ILE A 184      74.586  48.386  89.245  1.00  0.00           C
ATOM   2982  CG2 ILE A 184      73.516  48.446  90.366  1.00  0.00           C
ATOM   2986  CG1 ILE A 184      74.086  48.986  87.915  1.00  0.00           C
ATOM   2989  CD  ILE A 184      72.646  48.596  87.576  1.00  0.00           C
ATOM   2993  C   ILE A 184      76.926  48.916  88.696  1.00  0.00           C
ATOM   2994  O   ILE A 184      77.386  47.796  88.436  1.00  0.00           O
ATOM   2995  N   GLN A 185      77.326  50.026  88.025  1.00  0.00           N
ATOM   2997  CA  GLN A 185      78.196  49.956  86.856  1.00  0.00           C
ATOM   2999  CB  GLN A 185      78.296  51.336  86.165  1.00  0.00           C
ATOM   3002  CG  GLN A 185      79.196  51.306  84.904  1.00  0.00           C
ATOM   3005  CD  GLN A 185      79.156  52.576  84.046  1.00  0.00           C
ATOM   3006  OE1 GLN A 185      79.496  52.566  82.866  1.00  0.00           O
ATOM   3007  NE2 GLN A 185      78.726  53.706  84.645  1.00  0.00           N
ATOM   3010  C   GLN A 185      79.576  49.356  87.096  1.00  0.00           C
ATOM   3011  O   GLN A 185      80.016  48.466  86.385  1.00  0.00           O
ATOM   3012  N   GLN A 186      80.236  49.826  88.176  1.00  0.00           N
ATOM   3014  CA  GLN A 186      81.496  49.336  88.675  1.00  0.00           C
ATOM   3016  CB  GLN A 186      81.826  50.166  89.946  1.00  0.00           C
ATOM   3019  CG  GLN A 186      82.136  51.646  89.645  1.00  0.00           C
ATOM   3022  CD  GLN A 186      82.286  52.526  90.885  1.00  0.00           C
ATOM   3023  OE1 GLN A 186      82.126  53.746  90.805  1.00  0.00           O
ATOM   3024  NE2 GLN A 186      82.676  51.936  92.036  1.00  0.00           N
ATOM   3027  C   GLN A 186      81.526  47.866  89.085  1.00  0.00           C
ATOM   3028  O   GLN A 186      82.436  47.116  88.766  1.00  0.00           O
ATOM   3029  N   THR A 187      80.476  47.456  89.826  1.00  0.00           N
ATOM   3031  CA  THR A 187      80.206  46.126  90.316  1.00  0.00           C
ATOM   3033  CB  THR A 187      78.896  46.096  91.085  1.00  0.00           C
ATOM   3035  OG1 THR A 187      78.786  47.256  91.896  1.00  0.00           O
ATOM   3037  CG2 THR A 187      78.866  44.896  92.015  1.00  0.00           C
ATOM   3041  C   THR A 187      80.096  45.166  89.175  1.00  0.00           C
ATOM   3042  O   THR A 187      80.646  44.066  89.186  1.00  0.00           O
ATOM   3043  N   GLY A 188      79.406  45.616  88.115  1.00  0.00           N
ATOM   3045  CA  GLY A 188      79.226  44.936  86.865  1.00  0.00           C
ATOM   3048  C   GLY A 188      77.846  44.396  86.704  1.00  0.00           C
ATOM   3049  O   GLY A 188      77.626  43.496  85.906  1.00  0.00           O
ATOM   3050  N   LEU A 189      76.836  44.936  87.425  1.00  0.00           N
ATOM   3052  CA  LEU A 189      75.506  44.326  87.485  1.00  0.00           C
ATOM   3054  CB  LEU A 189      75.116  43.996  88.936  1.00  0.00           C
ATOM   3057  CG  LEU A 189      76.106  43.046  89.645  1.00  0.00           C
ATOM   3059  CD1 LEU A 189      75.576  42.706  91.035  1.00  0.00           C
ATOM   3063  CD2 LEU A 189      76.366  41.736  88.885  1.00  0.00           C
ATOM   3067  C   LEU A 189      74.456  45.206  86.826  1.00  0.00           C
ATOM   3068  O   LEU A 189      74.766  46.226  86.225  1.00  0.00           O
ATOM   3069  N   SER A 190      73.176  44.796  86.875  1.00  0.00           N
ATOM   3071  CA  SER A 190      72.066  45.306  86.085  1.00  0.00           C
ATOM   3073  CB  SER A 190      71.846  44.616  84.695  1.00  0.00           C
ATOM   3076  OG  SER A 190      70.856  45.306  83.945  1.00  0.00           O
ATOM   3078  C   SER A 190      70.876  44.956  86.935  1.00  0.00           C
ATOM   3079  O   SER A 190      71.056  43.986  87.686  1.00  0.00           O
ATOM   3080  N   PRO A 191      69.686  45.556  86.906  1.00  0.00           N
ATOM   3081  CD  PRO A 191      69.466  46.906  86.375  1.00  0.00           C
ATOM   3084  CA  PRO A 191      68.566  45.116  87.746  1.00  0.00           C
ATOM   3086  CB  PRO A 191      67.536  46.256  87.595  1.00  0.00           C
ATOM   3089  CG  PRO A 191      68.386  47.486  87.275  1.00  0.00           C
ATOM   3092  C   PRO A 191      67.946  43.786  87.316  1.00  0.00           C
ATOM   3093  O   PRO A 191      66.896  43.386  87.816  1.00  0.00           O
ATOM   3094  N   VAL A 192      68.586  43.066  86.385  1.00  0.00           N
ATOM   3096  CA  VAL A 192      68.266  41.696  86.035  1.00  0.00           C
ATOM   3098  CB  VAL A 192      68.876  41.406  84.676  1.00  0.00           C
ATOM   3100  CG1 VAL A 192      68.626  39.946  84.275  1.00  0.00           C
ATOM   3104  CG2 VAL A 192      68.256  42.346  83.626  1.00  0.00           C
ATOM   3108  C   VAL A 192      68.816  40.696  87.066  1.00  0.00           C
ATOM   3109  O   VAL A 192      68.316  39.596  87.275  1.00  0.00           O
ATOM   3110  N   HIS A 193      69.866  41.076  87.796  1.00  0.00           N
ATOM   3112  CA  HIS A 193      70.606  40.106  88.566  1.00  0.00           C
ATOM   3114  CB  HIS A 193      72.056  40.596  88.665  1.00  0.00           C
ATOM   3117  ND1 HIS A 193      73.676  39.436  87.145  1.00  0.00           N
ATOM   3118  CG  HIS A 193      72.836  40.506  87.384  1.00  0.00           C
ATOM   3119  CE1 HIS A 193      74.506  39.836  86.196  1.00  0.00           C
ATOM   3121  NE2 HIS A 193      74.226  41.096  85.796  1.00  0.00           N
ATOM   3123  CD2 HIS A 193      73.156  41.526  86.546  1.00  0.00           C
ATOM   3125  C   HIS A 193      70.046  39.966  89.975  1.00  0.00           C
ATOM   3126  O   HIS A 193      70.506  39.156  90.765  1.00  0.00           O
ATOM   3127  N   ASP A 194      69.056  40.806  90.285  1.00  0.00           N
ATOM   3129  CA  ASP A 194      68.486  41.046  91.576  1.00  0.00           C
ATOM   3131  CB  ASP A 194      67.486  42.226  91.425  1.00  0.00           C
ATOM   3134  CG  ASP A 194      68.206  43.456  90.906  1.00  0.00           C
ATOM   3135  OD1 ASP A 194      69.466  43.456  90.805  1.00  0.00           O
ATOM   3136  OD2 ASP A 194      67.506  44.446  90.576  1.00  0.00           O
ATOM   3137  C   ASP A 194      67.856  39.816  92.195  1.00  0.00           C
ATOM   3138  O   ASP A 194      67.146  39.036  91.555  1.00  0.00           O
ATOM   3139  N   SER A 195      68.076  39.626  93.514  1.00  0.00           N
ATOM   3141  CA  SER A 195      67.386  38.616  94.295  1.00  0.00           C
ATOM   3143  CB  SER A 195      68.246  38.136  95.495  1.00  0.00           C
ATOM   3146  OG  SER A 195      68.616  39.226  96.346  1.00  0.00           O
ATOM   3148  C   SER A 195      66.076  39.136  94.845  1.00  0.00           C
ATOM   3149  O   SER A 195      65.146  38.356  95.065  1.00  0.00           O
ATOM   3150  N   VAL A 196      65.966  40.466  95.044  1.00  0.00           N
ATOM   3152  CA  VAL A 196      64.746  41.176  95.375  1.00  0.00           C
ATOM   3154  CB  VAL A 196      64.696  41.646  96.826  1.00  0.00           C
ATOM   3156  CG1 VAL A 196      63.426  42.476  97.105  1.00  0.00           C
ATOM   3160  CG2 VAL A 196      64.716  40.406  97.726  1.00  0.00           C
ATOM   3164  C   VAL A 196      64.706  42.436  94.546  1.00  0.00           C
ATOM   3165  O   VAL A 196      65.656  43.216  94.575  1.00  0.00           O
ATOM   3166  N   PHE A 197      63.596  42.716  93.836  1.00  0.00           N
ATOM   3168  CA  PHE A 197      63.446  43.896  93.025  1.00  0.00           C
ATOM   3170  CB  PHE A 197      63.246  43.426  91.566  1.00  0.00           C
ATOM   3173  CG  PHE A 197      63.016  44.556  90.606  1.00  0.00           C
ATOM   3174  CD1 PHE A 197      64.096  45.266  90.065  1.00  0.00           C
ATOM   3176  CE1 PHE A 197      63.886  46.246  89.095  1.00  0.00           C
ATOM   3178  CZ  PHE A 197      62.586  46.526  88.654  1.00  0.00           C
ATOM   3180  CD2 PHE A 197      61.726  44.856  90.165  1.00  0.00           C
ATOM   3182  CE2 PHE A 197      61.496  45.836  89.204  1.00  0.00           C
ATOM   3184  C   PHE A 197      62.226  44.646  93.525  1.00  0.00           C
ATOM   3185  O   PHE A 197      61.156  44.066  93.645  1.00  0.00           O
ATOM   3186  N   ILE A 198      62.336  45.966  93.845  1.00  0.00           N
ATOM   3188  CA  ILE A 198      61.176  46.736  94.286  1.00  0.00           C
ATOM   3190  CB  ILE A 198      61.526  48.176  94.695  1.00  0.00           C
ATOM   3192  CG2 ILE A 198      61.836  49.016  93.445  1.00  0.00           C
ATOM   3196  CG1 ILE A 198      60.416  48.846  95.555  1.00  0.00           C
ATOM   3199  CD  ILE A 198      60.766  50.256  96.055  1.00  0.00           C
ATOM   3203  C   ILE A 198      60.056  46.716  93.246  1.00  0.00           C
ATOM   3204  O   ILE A 198      60.276  46.886  92.046  1.00  0.00           O
ATOM   3205  N   GLU A 199      58.806  46.496  93.715  1.00  0.00           N
ATOM   3207  CA  GLU A 199      57.576  46.706  92.966  1.00  0.00           C
ATOM   3209  CB  GLU A 199      56.276  46.486  93.826  1.00  0.00           C
ATOM   3212  CG  GLU A 199      56.076  44.996  94.275  1.00  0.00           C
ATOM   3215  CD  GLU A 199      54.716  44.596  94.855  1.00  0.00           C
ATOM   3216  OE1 GLU A 199      53.866  45.466  95.156  1.00  0.00           O
ATOM   3217  OE2 GLU A 199      54.496  43.356  95.016  1.00  0.00           O
ATOM   3218  C   GLU A 199      57.576  48.016  92.166  1.00  0.00           C
ATOM   3219  O   GLU A 199      58.366  48.936  92.366  1.00  0.00           O
ATOM   3220  N   ASP A 200      56.616  48.196  91.235  1.00  0.00           N
ATOM   3222  CA  ASP A 200      56.496  49.386  90.415  1.00  0.00           C
ATOM   3224  CB  ASP A 200      55.806  48.996  89.085  1.00  0.00           C
ATOM   3227  CG  ASP A 200      54.386  48.516  89.275  1.00  0.00           C
ATOM   3228  OD1 ASP A 200      54.026  47.976  90.355  1.00  0.00           O
ATOM   3229  OD2 ASP A 200      53.656  48.536  88.246  1.00  0.00           O
ATOM   3230  C   ASP A 200      55.716  50.436  91.235  1.00  0.00           C
ATOM   3231  O   ASP A 200      55.476  51.576  90.846  1.00  0.00           O
ATOM   3232  N   LYS A 201      55.486  50.076  92.506  1.00  0.00           N
ATOM   3234  CA  LYS A 201      55.346  50.946  93.654  1.00  0.00           C
ATOM   3236  CB  LYS A 201      54.756  50.126  94.826  1.00  0.00           C
ATOM   3239  CG  LYS A 201      53.376  49.526  94.536  1.00  0.00           C
ATOM   3242  CD  LYS A 201      52.946  48.496  95.594  1.00  0.00           C
ATOM   3245  CE  LYS A 201      51.666  47.726  95.205  1.00  0.00           C
ATOM   3248  NZ  LYS A 201      51.536  46.446  95.945  1.00  0.00           N
ATOM   3252  C   LYS A 201      56.686  51.556  94.105  1.00  0.00           C
ATOM   3253  O   LYS A 201      56.836  52.016  95.235  1.00  0.00           O
ATOM   3254  N   ASN A 202      57.656  51.676  93.185  1.00  0.00           N
ATOM   3256  CA  ASN A 202      58.756  52.606  93.204  1.00  0.00           C
ATOM   3258  CB  ASN A 202      59.926  52.036  92.335  1.00  0.00           C
ATOM   3261  CG  ASN A 202      59.536  51.756  90.885  1.00  0.00           C
ATOM   3262  OD1 ASN A 202      58.676  52.426  90.316  1.00  0.00           O
ATOM   3263  ND2 ASN A 202      60.106  50.686  90.275  1.00  0.00           N
ATOM   3266  C   ASN A 202      58.306  53.996  92.765  1.00  0.00           C
ATOM   3267  O   ASN A 202      59.006  54.986  92.985  1.00  0.00           O
ATOM   3268  N   SER A 203      57.086  54.086  92.215  1.00  0.00           N
ATOM   3270  CA  SER A 203      56.356  55.306  91.906  1.00  0.00           C
ATOM   3272  CB  SER A 203      55.056  54.996  91.134  1.00  0.00           C
ATOM   3275  OG  SER A 203      55.386  54.646  89.785  1.00  0.00           O
ATOM   3277  C   SER A 203      56.146  56.286  93.055  1.00  0.00           C
ATOM   3278  O   SER A 203      56.386  57.466  92.826  1.00  0.00           O
ATOM   3279  N   PRO A 204      55.796  55.946  94.286  1.00  0.00           N
ATOM   3280  CD  PRO A 204      54.866  54.856  94.575  1.00  0.00           C
ATOM   3283  CA  PRO A 204      56.036  56.756  95.485  1.00  0.00           C
ATOM   3285  CB  PRO A 204      55.756  55.766  96.616  1.00  0.00           C
ATOM   3288  CG  PRO A 204      54.556  54.986  96.076  1.00  0.00           C
ATOM   3291  C   PRO A 204      57.396  57.436  95.625  1.00  0.00           C
ATOM   3292  O   PRO A 204      57.486  58.446  96.325  1.00  0.00           O
ATOM   3293  N   TYR A 205      58.446  56.896  94.995  1.00  0.00           N
ATOM   3295  CA  TYR A 205      59.786  57.416  95.035  1.00  0.00           C
ATOM   3297  CB  TYR A 205      60.776  56.316  95.485  1.00  0.00           C
ATOM   3300  CG  TYR A 205      60.556  55.966  96.926  1.00  0.00           C
ATOM   3301  CD1 TYR A 205      61.016  56.846  97.915  1.00  0.00           C
ATOM   3303  CE1 TYR A 205      60.896  56.526  99.275  1.00  0.00           C
ATOM   3305  CZ  TYR A 205      60.296  55.316  99.646  1.00  0.00           C
ATOM   3306  OH  TYR A 205      60.226  54.996 101.014  1.00  0.00           O
ATOM   3308  CD2 TYR A 205      59.976  54.746  97.316  1.00  0.00           C
ATOM   3310  CE2 TYR A 205      59.836  54.426  98.675  1.00  0.00           C
ATOM   3312  C   TYR A 205      60.226  57.966  93.686  1.00  0.00           C
ATOM   3313  O   TYR A 205      61.416  58.046  93.395  1.00  0.00           O
ATOM   3314  N   VAL A 206      59.276  58.406  92.826  1.00  0.00           N
ATOM   3316  CA  VAL A 206      59.596  59.216  91.655  1.00  0.00           C
ATOM   3318  CB  VAL A 206      58.326  59.706  90.965  1.00  0.00           C
ATOM   3320  CG1 VAL A 206      58.606  60.636  89.796  1.00  0.00           C
ATOM   3324  CG2 VAL A 206      57.586  58.526  90.375  1.00  0.00           C
ATOM   3328  C   VAL A 206      60.406  60.456  92.005  1.00  0.00           C
ATOM   3329  O   VAL A 206      60.176  61.046  93.055  1.00  0.00           O
ATOM   3330  N   ASN A 207      61.346  60.916  91.175  1.00  0.00           N
ATOM   3332  CA  ASN A 207      61.856  62.266  91.366  1.00  0.00           C
ATOM   3334  CB  ASN A 207      63.266  62.326  90.746  1.00  0.00           C
ATOM   3337  CG  ASN A 207      63.996  63.576  91.196  1.00  0.00           C
ATOM   3338  OD1 ASN A 207      63.476  64.696  91.274  1.00  0.00           O
ATOM   3339  ND2 ASN A 207      65.286  63.386  91.525  1.00  0.00           N
ATOM   3342  C   ASN A 207      60.866  63.346  90.874  1.00  0.00           C
ATOM   3343  O   ASN A 207      60.336  63.276  89.775  1.00  0.00           O
ATOM   3344  N   ILE A 208      60.536  64.326  91.725  1.00  0.00           N
ATOM   3346  CA  ILE A 208      59.346  65.146  91.595  1.00  0.00           C
ATOM   3348  CB  ILE A 208      58.546  65.166  92.896  1.00  0.00           C
ATOM   3350  CG2 ILE A 208      57.296  66.056  92.765  1.00  0.00           C
ATOM   3354  CG1 ILE A 208      58.106  63.766  93.346  1.00  0.00           C
ATOM   3357  CD  ILE A 208      57.196  63.046  92.355  1.00  0.00           C
ATOM   3361  C   ILE A 208      59.716  66.576  91.245  1.00  0.00           C
ATOM   3362  O   ILE A 208      60.586  67.196  91.865  1.00  0.00           O
ATOM   3363  N   LEU A 209      59.006  67.176  90.265  1.00  0.00           N
ATOM   3365  CA  LEU A 209      58.926  68.616  90.125  1.00  0.00           C
ATOM   3367  CB  LEU A 209      58.146  69.086  88.855  1.00  0.00           C
ATOM   3370  CG  LEU A 209      58.726  68.706  87.475  1.00  0.00           C
ATOM   3372  CD1 LEU A 209      58.636  67.216  87.166  1.00  0.00           C
ATOM   3376  CD2 LEU A 209      57.966  69.436  86.366  1.00  0.00           C
ATOM   3380  C   LEU A 209      58.226  69.236  91.326  1.00  0.00           C
ATOM   3381  O   LEU A 209      57.016  69.106  91.476  1.00  0.00           O
ATOM   3382  N   VAL A 210      58.956  69.926  92.226  1.00  0.00           N
ATOM   3384  CA  VAL A 210      58.396  70.446  93.476  1.00  0.00           C
ATOM   3386  CB  VAL A 210      59.146  69.926  94.705  1.00  0.00           C
ATOM   3388  CG1 VAL A 210      58.656  70.536  96.035  1.00  0.00           C
ATOM   3392  CG2 VAL A 210      59.036  68.396  94.775  1.00  0.00           C
ATOM   3396  C   VAL A 210      58.396  71.966  93.465  1.00  0.00           C
ATOM   3397  O   VAL A 210      59.346  72.616  93.025  1.00  0.00           O
ATOM   3398  N   ALA A 211      57.306  72.566  93.976  1.00  0.00           N
ATOM   3400  CA  ALA A 211      57.226  73.986  94.216  1.00  0.00           C
ATOM   3402  CB  ALA A 211      56.496  74.706  93.055  1.00  0.00           C
ATOM   3406  C   ALA A 211      56.516  74.236  95.545  1.00  0.00           C
ATOM   3407  O   ALA A 211      56.016  73.306  96.185  1.00  0.00           O
ATOM   3408  N   ARG A 212      56.466  75.506  95.995  1.00  0.00           N
ATOM   3410  CA  ARG A 212      55.576  75.966  97.055  1.00  0.00           C
ATOM   3412  CB  ARG A 212      55.806  77.476  97.365  1.00  0.00           C
ATOM   3415  CG  ARG A 212      57.246  77.906  97.746  1.00  0.00           C
ATOM   3418  CD  ARG A 212      57.326  79.376  98.225  1.00  0.00           C
ATOM   3421  NE  ARG A 212      57.176  80.296  97.055  1.00  0.00           N
ATOM   3423  CZ  ARG A 212      56.846  81.576  97.124  1.00  0.00           C
ATOM   3424  NH1 ARG A 212      56.816  82.256  98.256  1.00  0.00           N
ATOM   3427  NH2 ARG A 212      56.526  82.216  96.014  1.00  0.00           N
ATOM   3430  C   ARG A 212      54.086  75.806  96.715  1.00  0.00           C
ATOM   3431  O   ARG A 212      53.696  76.006  95.565  1.00  0.00           O
ATOM   3432  N   GLU A 213      53.216  75.486  97.696  1.00  0.00           N
ATOM   3434  CA  GLU A 213      51.796  75.246  97.486  1.00  0.00           C
ATOM   3436  CB  GLU A 213      51.076  74.756  98.766  1.00  0.00           C
ATOM   3439  CG  GLU A 213      50.656  75.786  99.855  1.00  0.00           C
ATOM   3442  CD  GLU A 213      49.996  75.086 101.045  1.00  0.00           C
ATOM   3443  OE1 GLU A 213      50.276  73.876 101.225  1.00  0.00           O
ATOM   3444  OE2 GLU A 213      49.176  75.696 101.775  1.00  0.00           O
ATOM   3445  C   GLU A 213      51.026  76.406  96.866  1.00  0.00           C
ATOM   3446  O   GLU A 213      50.246  76.206  95.936  1.00  0.00           O
ATOM   3447  N   ASP A 214      51.266  77.666  97.295  1.00  0.00           N
ATOM   3449  CA  ASP A 214      50.676  78.836  96.646  1.00  0.00           C
ATOM   3451  CB  ASP A 214      50.976  80.216  97.346  1.00  0.00           C
ATOM   3454  CG  ASP A 214      50.956  80.296  98.876  1.00  0.00           C
ATOM   3455  OD1 ASP A 214      50.746  79.256  99.555  1.00  0.00           O
ATOM   3456  OD2 ASP A 214      51.186  81.416  99.415  1.00  0.00           O
ATOM   3457  C   ASP A 214      51.016  78.916  95.146  1.00  0.00           C
ATOM   3458  O   ASP A 214      50.176  79.286  94.335  1.00  0.00           O
ATOM   3459  N   ASN A 215      52.256  78.506  94.755  1.00  0.00           N
ATOM   3461  CA  ASN A 215      52.706  78.516  93.374  1.00  0.00           C
ATOM   3463  CB  ASN A 215      54.246  78.296  93.195  1.00  0.00           C
ATOM   3466  CG  ASN A 215      55.166  79.316  93.875  1.00  0.00           C
ATOM   3467  OD1 ASN A 215      54.806  80.076  94.764  1.00  0.00           O
ATOM   3468  ND2 ASN A 215      56.436  79.366  93.406  1.00  0.00           N
ATOM   3471  C   ASN A 215      52.006  77.476  92.495  1.00  0.00           C
ATOM   3472  O   ASN A 215      51.996  77.676  91.294  1.00  0.00           O
ATOM   3473  N   LYS A 216      51.416  76.366  93.016  1.00  0.00           N
ATOM   3475  CA  LYS A 216      51.056  75.166  92.245  1.00  0.00           C
ATOM   3477  CB  LYS A 216      50.226  74.196  93.134  1.00  0.00           C
ATOM   3480  CG  LYS A 216      51.096  73.506  94.175  1.00  0.00           C
ATOM   3483  CD  LYS A 216      50.366  72.536  95.125  1.00  0.00           C
ATOM   3486  CE  LYS A 216      49.156  73.046  95.906  1.00  0.00           C
ATOM   3489  NZ  LYS A 216      48.676  72.006  96.866  1.00  0.00           N
ATOM   3493  C   LYS A 216      50.216  75.376  90.995  1.00  0.00           C
ATOM   3494  O   LYS A 216      50.386  74.716  89.975  1.00  0.00           O
ATOM   3495  N   ASN A 217      49.276  76.306  91.126  1.00  0.00           N
ATOM   3497  CA  ASN A 217      48.246  76.616  90.175  1.00  0.00           C
ATOM   3499  CB  ASN A 217      47.086  77.226  91.005  1.00  0.00           C
ATOM   3502  CG  ASN A 217      46.556  76.376  92.156  1.00  0.00           C
ATOM   3503  OD1 ASN A 217      46.926  75.256  92.495  1.00  0.00           O
ATOM   3504  ND2 ASN A 217      45.666  77.036  92.936  1.00  0.00           N
ATOM   3507  C   ASN A 217      48.726  77.696  89.216  1.00  0.00           C
ATOM   3508  O   ASN A 217      48.096  78.066  88.225  1.00  0.00           O
ATOM   3509  N   ALA A 218      49.906  78.276  89.484  1.00  0.00           N
ATOM   3511  CA  ALA A 218      50.496  79.266  88.626  1.00  0.00           C
ATOM   3513  CB  ALA A 218      51.746  79.896  89.266  1.00  0.00           C
ATOM   3517  C   ALA A 218      50.836  78.756  87.236  1.00  0.00           C
ATOM   3518  O   ALA A 218      51.276  77.636  87.026  1.00  0.00           O
ATOM   3519  N   GLU A 219      50.676  79.636  86.225  1.00  0.00           N
ATOM   3521  CA  GLU A 219      50.956  79.406  84.816  1.00  0.00           C
ATOM   3523  CB  GLU A 219      50.646  80.706  84.055  1.00  0.00           C
ATOM   3526  CG  GLU A 219      50.936  80.726  82.524  1.00  0.00           C
ATOM   3529  CD  GLU A 219      50.886  82.156  81.996  1.00  0.00           C
ATOM   3530  OE1 GLU A 219      50.606  83.076  82.805  1.00  0.00           O
ATOM   3531  OE2 GLU A 219      51.126  82.366  80.776  1.00  0.00           O
ATOM   3532  C   GLU A 219      52.396  78.996  84.566  1.00  0.00           C
ATOM   3533  O   GLU A 219      52.716  78.156  83.735  1.00  0.00           O
ATOM   3534  N   ASN A 220      53.316  79.596  85.335  1.00  0.00           N
ATOM   3536  CA  ASN A 220      54.716  79.286  85.396  1.00  0.00           C
ATOM   3538  CB  ASN A 220      55.386  80.176  86.496  1.00  0.00           C
ATOM   3541  CG  ASN A 220      55.036  81.656  86.355  1.00  0.00           C
ATOM   3542  OD1 ASN A 220      54.336  82.106  85.454  1.00  0.00           O
ATOM   3543  ND2 ASN A 220      55.516  82.486  87.296  1.00  0.00           N
ATOM   3546  C   ASN A 220      54.966  77.826  85.755  1.00  0.00           C
ATOM   3547  O   ASN A 220      55.696  77.106  85.065  1.00  0.00           O
ATOM   3548  N   VAL A 221      54.276  77.306  86.805  1.00  0.00           N
ATOM   3550  CA  VAL A 221      54.306  75.886  87.135  1.00  0.00           C
ATOM   3552  CB  VAL A 221      53.686  75.546  88.486  1.00  0.00           C
ATOM   3554  CG1 VAL A 221      53.986  74.086  88.845  1.00  0.00           C
ATOM   3558  CG2 VAL A 221      54.326  76.426  89.575  1.00  0.00           C
ATOM   3562  C   VAL A 221      53.706  75.046  86.025  1.00  0.00           C
ATOM   3563  O   VAL A 221      54.286  74.026  85.646  1.00  0.00           O
ATOM   3564  N   LYS A 222      52.576  75.476  85.405  1.00  0.00           N
ATOM   3566  CA  LYS A 222      51.996  74.746  84.295  1.00  0.00           C
ATOM   3568  CB  LYS A 222      50.736  75.476  83.735  1.00  0.00           C
ATOM   3571  CG  LYS A 222      50.076  74.826  82.485  1.00  0.00           C
ATOM   3574  CD  LYS A 222      50.576  75.276  81.095  1.00  0.00           C
ATOM   3577  CE  LYS A 222      50.276  76.736  80.695  1.00  0.00           C
ATOM   3580  NZ  LYS A 222      48.996  76.876  79.986  1.00  0.00           N
ATOM   3584  C   LYS A 222      52.966  74.526  83.146  1.00  0.00           C
ATOM   3585  O   LYS A 222      53.166  73.416  82.656  1.00  0.00           O
ATOM   3586  N   GLU A 223      53.636  75.616  82.735  1.00  0.00           N
ATOM   3588  CA  GLU A 223      54.646  75.646  81.704  1.00  0.00           C
ATOM   3590  CB  GLU A 223      55.086  77.116  81.445  1.00  0.00           C
ATOM   3593  CG  GLU A 223      53.966  78.036  80.865  1.00  0.00           C
ATOM   3596  CD  GLU A 223      53.686  77.866  79.376  1.00  0.00           C
ATOM   3597  OE1 GLU A 223      54.516  77.226  78.704  1.00  0.00           O
ATOM   3598  OE2 GLU A 223      52.606  78.326  78.906  1.00  0.00           O
ATOM   3599  C   GLU A 223      55.846  74.766  82.046  1.00  0.00           C
ATOM   3600  O   GLU A 223      56.396  74.096  81.186  1.00  0.00           O
ATOM   3601  N   PHE A 224      56.286  74.726  83.325  1.00  0.00           N
ATOM   3603  CA  PHE A 224      57.376  73.856  83.774  1.00  0.00           C
ATOM   3605  CB  PHE A 224      57.906  74.276  85.186  1.00  0.00           C
ATOM   3608  CG  PHE A 224      59.236  73.636  85.506  1.00  0.00           C
ATOM   3609  CD1 PHE A 224      60.406  74.006  84.816  1.00  0.00           C
ATOM   3611  CE1 PHE A 224      61.616  73.326  85.024  1.00  0.00           C
ATOM   3613  CZ  PHE A 224      61.676  72.296  85.965  1.00  0.00           C
ATOM   3615  CD2 PHE A 224      59.346  72.656  86.496  1.00  0.00           C
ATOM   3617  CE2 PHE A 224      60.546  71.956  86.704  1.00  0.00           C
ATOM   3619  C   PHE A 224      57.006  72.376  83.735  1.00  0.00           C
ATOM   3620  O   PHE A 224      57.826  71.496  83.465  1.00  0.00           O
ATOM   3621  N   LEU A 225      55.726  72.056  83.985  1.00  0.00           N
ATOM   3623  CA  LEU A 225      55.186  70.746  83.704  1.00  0.00           C
ATOM   3625  CB  LEU A 225      53.816  70.566  84.426  1.00  0.00           C
ATOM   3628  CG  LEU A 225      53.386  69.106  84.726  1.00  0.00           C
ATOM   3630  CD1 LEU A 225      52.966  68.286  83.495  1.00  0.00           C
ATOM   3634  CD2 LEU A 225      54.456  68.356  85.525  1.00  0.00           C
ATOM   3638  C   LEU A 225      55.116  70.426  82.215  1.00  0.00           C
ATOM   3639  O   LEU A 225      55.436  69.316  81.795  1.00  0.00           O
ATOM   3640  N   GLN A 226      54.746  71.396  81.345  1.00  0.00           N
ATOM   3642  CA  GLN A 226      54.686  71.226  79.896  1.00  0.00           C
ATOM   3644  CB  GLN A 226      53.896  72.406  79.266  1.00  0.00           C
ATOM   3647  CG  GLN A 226      52.376  72.436  79.555  1.00  0.00           C
ATOM   3650  CD  GLN A 226      51.636  71.196  79.026  1.00  0.00           C
ATOM   3651  OE1 GLN A 226      52.076  70.526  78.086  1.00  0.00           O
ATOM   3652  NE2 GLN A 226      50.456  70.906  79.645  1.00  0.00           N
ATOM   3655  C   GLN A 226      56.036  71.136  79.186  1.00  0.00           C
ATOM   3656  O   GLN A 226      56.126  70.656  78.045  1.00  0.00           O
ATOM   3657  N   SER A 227      57.116  71.636  79.816  1.00  0.00           N
ATOM   3659  CA  SER A 227      58.466  71.526  79.295  1.00  0.00           C
ATOM   3661  CB  SER A 227      59.306  72.746  79.745  1.00  0.00           C
ATOM   3664  OG  SER A 227      59.366  72.866  81.165  1.00  0.00           O
ATOM   3666  C   SER A 227      59.136  70.246  79.756  1.00  0.00           C
ATOM   3667  O   SER A 227      60.036  69.726  79.105  1.00  0.00           O
ATOM   3668  N   TYR A 228      58.606  69.696  80.865  1.00  0.00           N
ATOM   3670  CA  TYR A 228      58.606  68.306  81.225  1.00  0.00           C
ATOM   3672  CB  TYR A 228      58.466  68.206  82.775  1.00  0.00           C
ATOM   3675  CG  TYR A 228      58.346  66.786  83.225  1.00  0.00           C
ATOM   3676  CD1 TYR A 228      59.426  65.916  83.016  1.00  0.00           C
ATOM   3678  CE1 TYR A 228      59.216  64.536  83.045  1.00  0.00           C
ATOM   3680  CZ  TYR A 228      57.956  64.016  83.336  1.00  0.00           C
ATOM   3681  OH  TYR A 228      57.706  62.646  83.225  1.00  0.00           O
ATOM   3683  CD2 TYR A 228      57.096  66.266  83.616  1.00  0.00           C
ATOM   3685  CE2 TYR A 228      56.906  64.876  83.665  1.00  0.00           C
ATOM   3687  C   TYR A 228      57.546  67.566  80.396  1.00  0.00           C
ATOM   3688  O   TYR A 228      56.846  68.166  79.586  1.00  0.00           O
ATOM   3689  N   GLN A 229      57.426  66.216  80.475  1.00  0.00           N
ATOM   3691  CA  GLN A 229      56.346  65.406  79.926  1.00  0.00           C
ATOM   3693  CB  GLN A 229      54.976  65.746  80.606  1.00  0.00           C
ATOM   3696  CG  GLN A 229      53.756  64.896  80.175  1.00  0.00           C
ATOM   3699  CD  GLN A 229      52.466  65.236  80.955  1.00  0.00           C
ATOM   3700  OE1 GLN A 229      52.366  65.246  82.186  1.00  0.00           O
ATOM   3701  NE2 GLN A 229      51.376  65.506  80.195  1.00  0.00           N
ATOM   3704  C   GLN A 229      56.306  65.336  78.395  1.00  0.00           C
ATOM   3705  O   GLN A 229      55.676  64.466  77.805  1.00  0.00           O
ATOM   3706  N   SER A 230      57.036  66.226  77.706  1.00  0.00           N
ATOM   3708  CA  SER A 230      57.336  66.196  76.295  1.00  0.00           C
ATOM   3710  CB  SER A 230      58.306  67.336  75.855  1.00  0.00           C
ATOM   3713  OG  SER A 230      57.706  68.626  75.986  1.00  0.00           O
ATOM   3715  C   SER A 230      57.936  64.856  75.836  1.00  0.00           C
ATOM   3716  O   SER A 230      58.636  64.216  76.616  1.00  0.00           O
ATOM   3717  N   PRO A 231      57.766  64.396  74.586  1.00  0.00           N
ATOM   3718  CD  PRO A 231      56.726  64.896  73.685  1.00  0.00           C
ATOM   3721  CA  PRO A 231      58.226  63.066  74.186  1.00  0.00           C
ATOM   3723  CB  PRO A 231      57.746  62.966  72.726  1.00  0.00           C
ATOM   3726  CG  PRO A 231      56.446  63.756  72.706  1.00  0.00           C
ATOM   3729  C   PRO A 231      59.726  62.936  74.204  1.00  0.00           C
ATOM   3730  O   PRO A 231      60.276  61.906  74.575  1.00  0.00           O
ATOM   3731  N   GLU A 232      60.406  64.006  73.806  1.00  0.00           N
ATOM   3733  CA  GLU A 232      61.836  64.136  73.825  1.00  0.00           C
ATOM   3735  CB  GLU A 232      62.106  65.446  73.076  1.00  0.00           C
ATOM   3738  CG  GLU A 232      63.566  65.916  72.995  1.00  0.00           C
ATOM   3741  CD  GLU A 232      64.036  66.666  74.226  1.00  0.00           C
ATOM   3742  OE1 GLU A 232      63.206  67.256  74.954  1.00  0.00           O
ATOM   3743  OE2 GLU A 232      65.276  66.726  74.396  1.00  0.00           O
ATOM   3744  C   GLU A 232      62.476  64.026  75.226  1.00  0.00           C
ATOM   3745  O   GLU A 232      63.476  63.346  75.416  1.00  0.00           O
ATOM   3746  N   VAL A 233      61.866  64.636  76.266  1.00  0.00           N
ATOM   3748  CA  VAL A 233      62.276  64.516  77.656  1.00  0.00           C
ATOM   3750  CB  VAL A 233      61.376  65.336  78.585  1.00  0.00           C
ATOM   3752  CG1 VAL A 233      61.766  65.126  80.065  1.00  0.00           C
ATOM   3756  CG2 VAL A 233      61.526  66.826  78.245  1.00  0.00           C
ATOM   3760  C   VAL A 233      62.246  63.076  78.135  1.00  0.00           C
ATOM   3761  O   VAL A 233      63.196  62.566  78.736  1.00  0.00           O
ATOM   3762  N   ALA A 234      61.156  62.346  77.816  1.00  0.00           N
ATOM   3764  CA  ALA A 234      61.026  60.926  78.045  1.00  0.00           C
ATOM   3766  CB  ALA A 234      59.626  60.476  77.616  1.00  0.00           C
ATOM   3770  C   ALA A 234      62.076  60.096  77.316  1.00  0.00           C
ATOM   3771  O   ALA A 234      62.666  59.196  77.916  1.00  0.00           O
ATOM   3772  N   LYS A 235      62.386  60.436  76.036  1.00  0.00           N
ATOM   3774  CA  LYS A 235      63.496  59.836  75.316  1.00  0.00           C
ATOM   3776  CB  LYS A 235      63.686  60.426  73.895  1.00  0.00           C
ATOM   3779  CG  LYS A 235      62.556  60.116  72.916  1.00  0.00           C
ATOM   3782  CD  LYS A 235      62.646  58.656  72.446  1.00  0.00           C
ATOM   3785  CE  LYS A 235      61.406  58.166  71.726  1.00  0.00           C
ATOM   3788  NZ  LYS A 235      60.276  58.116  72.656  1.00  0.00           N
ATOM   3792  C   LYS A 235      64.806  60.006  76.036  1.00  0.00           C
ATOM   3793  O   LYS A 235      65.506  59.036  76.325  1.00  0.00           O
ATOM   3794  N   ALA A 236      65.126  61.246  76.446  1.00  0.00           N
ATOM   3796  CA  ALA A 236      66.346  61.536  77.156  1.00  0.00           C
ATOM   3798  CB  ALA A 236      66.386  63.026  77.384  1.00  0.00           C
ATOM   3802  C   ALA A 236      66.496  60.826  78.486  1.00  0.00           C
ATOM   3803  O   ALA A 236      67.526  60.236  78.785  1.00  0.00           O
ATOM   3804  N   ALA A 237      65.436  60.796  79.306  1.00  0.00           N
ATOM   3806  CA  ALA A 237      65.406  60.106  80.576  1.00  0.00           C
ATOM   3808  CB  ALA A 237      64.006  60.286  81.165  1.00  0.00           C
ATOM   3812  C   ALA A 237      65.716  58.616  80.485  1.00  0.00           C
ATOM   3813  O   ALA A 237      66.526  58.076  81.235  1.00  0.00           O
ATOM   3814  N   GLU A 238      65.126  57.906  79.526  1.00  0.00           N
ATOM   3816  CA  GLU A 238      65.516  56.546  79.245  1.00  0.00           C
ATOM   3818  CB  GLU A 238      64.526  55.916  78.255  1.00  0.00           C
ATOM   3821  CG  GLU A 238      63.046  55.806  78.704  1.00  0.00           C
ATOM   3824  CD  GLU A 238      62.176  55.076  77.675  1.00  0.00           C
ATOM   3825  OE1 GLU A 238      62.796  54.316  76.885  1.00  0.00           O
ATOM   3826  OE2 GLU A 238      60.916  55.176  77.696  1.00  0.00           O
ATOM   3827  C   GLU A 238      66.936  56.436  78.666  1.00  0.00           C
ATOM   3828  O   GLU A 238      67.716  55.566  79.046  1.00  0.00           O
ATOM   3829  N   THR A 239      67.286  57.326  77.715  1.00  0.00           N
ATOM   3831  CA  THR A 239      68.556  57.306  77.016  1.00  0.00           C
ATOM   3833  CB  THR A 239      68.566  58.276  75.846  1.00  0.00           C
ATOM   3835  OG1 THR A 239      67.606  57.866  74.884  1.00  0.00           O
ATOM   3837  CG2 THR A 239      69.906  58.246  75.126  1.00  0.00           C
ATOM   3841  C   THR A 239      69.736  57.576  77.925  1.00  0.00           C
ATOM   3842  O   THR A 239      70.616  56.746  78.076  1.00  0.00           O
ATOM   3843  N   ILE A 240      69.776  58.716  78.626  1.00  0.00           N
ATOM   3845  CA  ILE A 240      70.886  59.136  79.465  1.00  0.00           C
ATOM   3847  CB  ILE A 240      70.716  60.576  79.986  1.00  0.00           C
ATOM   3849  CG2 ILE A 240      71.566  60.816  81.245  1.00  0.00           C
ATOM   3853  CG1 ILE A 240      71.136  61.626  78.915  1.00  0.00           C
ATOM   3856  CD  ILE A 240      70.136  61.826  77.776  1.00  0.00           C
ATOM   3860  C   ILE A 240      71.166  58.146  80.606  1.00  0.00           C
ATOM   3861  O   ILE A 240      72.306  57.866  80.976  1.00  0.00           O
ATOM   3862  N   PHE A 241      70.086  57.576  81.175  1.00  0.00           N
ATOM   3864  CA  PHE A 241      70.176  56.676  82.306  1.00  0.00           C
ATOM   3866  CB  PHE A 241      68.906  56.766  83.185  1.00  0.00           C
ATOM   3869  CG  PHE A 241      68.796  58.046  83.985  1.00  0.00           C
ATOM   3870  CD1 PHE A 241      68.346  59.246  83.406  1.00  0.00           C
ATOM   3872  CE1 PHE A 241      68.026  60.356  84.195  1.00  0.00           C
ATOM   3874  CZ  PHE A 241      68.196  60.296  85.585  1.00  0.00           C
ATOM   3876  CD2 PHE A 241      68.976  58.006  85.375  1.00  0.00           C
ATOM   3878  CE2 PHE A 241      68.666  59.116  86.175  1.00  0.00           C
ATOM   3880  C   PHE A 241      70.346  55.236  81.856  1.00  0.00           C
ATOM   3881  O   PHE A 241      70.216  54.326  82.675  1.00  0.00           O
ATOM   3882  N   ASN A 242      70.626  54.996  80.555  1.00  0.00           N
ATOM   3884  CA  ASN A 242      70.806  53.716  79.905  1.00  0.00           C
ATOM   3886  CB  ASN A 242      72.246  53.196  80.175  1.00  0.00           C
ATOM   3889  CG  ASN A 242      73.306  54.216  79.756  1.00  0.00           C
ATOM   3890  OD1 ASN A 242      73.126  55.296  79.186  1.00  0.00           O
ATOM   3891  ND2 ASN A 242      74.576  53.896  80.095  1.00  0.00           N
ATOM   3894  C   ASN A 242      69.716  52.696  80.256  1.00  0.00           C
ATOM   3895  O   ASN A 242      69.936  51.546  80.615  1.00  0.00           O
ATOM   3896  N   GLY A 243      68.456  53.186  80.226  1.00  0.00           N
ATOM   3898  CA  GLY A 243      67.246  52.436  80.555  1.00  0.00           C
ATOM   3901  C   GLY A 243      67.076  52.136  82.026  1.00  0.00           C
ATOM   3902  O   GLY A 243      66.316  51.246  82.415  1.00  0.00           O
ATOM   3903  N   GLY A 244      67.786  52.886  82.896  1.00  0.00           N
ATOM   3905  CA  GLY A 244      67.716  52.766  84.344  1.00  0.00           C
ATOM   3908  C   GLY A 244      66.646  53.596  84.995  1.00  0.00           C
ATOM   3909  O   GLY A 244      66.176  53.246  86.076  1.00  0.00           O
ATOM   3910  N   ALA A 245      66.236  54.726  84.384  1.00  0.00           N
ATOM   3912  CA  ALA A 245      65.196  55.586  84.904  1.00  0.00           C
ATOM   3914  CB  ALA A 245      65.696  57.036  85.016  1.00  0.00           C
ATOM   3918  C   ALA A 245      64.006  55.566  83.976  1.00  0.00           C
ATOM   3919  O   ALA A 245      64.096  55.986  82.826  1.00  0.00           O
ATOM   3920  N   VAL A 246      62.856  55.056  84.445  1.00  0.00           N
ATOM   3922  CA  VAL A 246      61.676  54.946  83.605  1.00  0.00           C
ATOM   3924  CB  VAL A 246      60.876  53.686  83.915  1.00  0.00           C
ATOM   3926  CG1 VAL A 246      59.576  53.646  83.085  1.00  0.00           C
ATOM   3930  CG2 VAL A 246      61.756  52.466  83.566  1.00  0.00           C
ATOM   3934  C   VAL A 246      60.856  56.216  83.805  1.00  0.00           C
ATOM   3935  O   VAL A 246      60.596  56.556  84.965  1.00  0.00           O
ATOM   3936  N   PRO A 247      60.476  56.976  82.765  1.00  0.00           N
ATOM   3937  CD  PRO A 247      60.956  56.806  81.385  1.00  0.00           C
ATOM   3940  CA  PRO A 247      59.506  58.066  82.845  1.00  0.00           C
ATOM   3942  CB  PRO A 247      59.226  58.446  81.375  1.00  0.00           C
ATOM   3945  CG  PRO A 247      60.516  58.076  80.656  1.00  0.00           C
ATOM   3948  C   PRO A 247      58.236  57.806  83.654  1.00  0.00           C
ATOM   3949  O   PRO A 247      57.636  56.736  83.595  1.00  0.00           O
ATOM   3950  N   GLY A 248      57.776  58.836  84.406  1.00  0.00           N
ATOM   3952  CA  GLY A 248      56.526  58.816  85.156  1.00  0.00           C
ATOM   3955  C   GLY A 248      55.336  59.166  84.295  1.00  0.00           C
ATOM   3956  O   GLY A 248      54.186  58.946  84.666  1.00  0.00           O
ATOM   3957  N   TRP A 249      55.646  59.736  83.125  1.00  0.00           N
ATOM   3959  CA  TRP A 249      54.746  60.356  82.176  1.00  0.00           C
ATOM   3961  CB  TRP A 249      53.466  59.546  81.826  1.00  0.00           C
ATOM   3964  CG  TRP A 249      52.676  60.116  80.685  1.00  0.00           C
ATOM   3965  CD1 TRP A 249      52.946  59.956  79.355  1.00  0.00           C
ATOM   3967  NE1 TRP A 249      52.066  60.736  78.626  1.00  0.00           N
ATOM   3969  CE2 TRP A 249      51.196  61.336  79.455  1.00  0.00           C
ATOM   3970  CD2 TRP A 249      51.556  61.006  80.776  1.00  0.00           C
ATOM   3971  CE3 TRP A 249      50.866  61.586  81.826  1.00  0.00           C
ATOM   3973  CZ3 TRP A 249      49.826  62.476  81.566  1.00  0.00           C
ATOM   3975  CZ2 TRP A 249      50.146  62.196  79.166  1.00  0.00           C
ATOM   3977  CH2 TRP A 249      49.476  62.766  80.246  1.00  0.00           C
ATOM   3979  C   TRP A 249      54.506  61.826  82.616  1.00  0.00           C
ATOM   3980  OT1 TRP A 249      55.336  62.646  82.156  1.00  0.00           O
ATOM   3981  OT2 TRP A 249      53.566  62.136  83.395  1.00  0.00           O
ATOM   3982  NH3 POPEB 250      80.626  22.956  71.836  1.00  0.00           N
ATOM   3986  C12 POPEB 250      80.156  24.366  71.625  1.00  0.00           C
ATOM   3989  C11 POPEB 250      81.346  25.336  71.756  1.00  0.00           C
ATOM   3992  P   POPEB 250      81.926  27.876  71.625  1.00  0.00           P
ATOM   3993  O13 POPEB 250      81.276  28.716  72.656  1.00  0.00           O
ATOM   3994  O14 POPEB 250      83.306  27.386  71.844  1.00  0.00           O
ATOM   3995  O11 POPEB 250      81.926  28.576  70.215  1.00  0.00           O
ATOM   3996  O12 POPEB 250      80.946  26.656  71.386  1.00  0.00           O
ATOM   3997  C1  POPEB 250      82.186  27.766  69.055  1.00  0.00           C
ATOM   4000  C2  POPEB 250      81.186  28.136  67.946  1.00  0.00           C
ATOM   4002  O21 POPEB 250      81.046  26.976  67.124  1.00  0.00           O
ATOM   4003  C21 POPEB 250      81.016  26.726  65.815  1.00  0.00           C
ATOM   4004  O22 POPEB 250      80.726  25.616  65.385  1.00  0.00           O
ATOM   4005  C22 POPEB 250      81.456  27.826  64.865  1.00  0.00           C
ATOM   4008  C3  POPEB 250      81.566  29.536  67.356  1.00  0.00           C
ATOM   4011  O31 POPEB 250      80.466  30.166  66.675  1.00  0.00           O
ATOM   4012  C31 POPEB 250      80.846  31.246  65.986  1.00  0.00           C
ATOM   4013  O32 POPEB 250      81.986  31.676  65.936  1.00  0.00           O
ATOM   4014  C32 POPEB 250      79.636  31.906  65.336  1.00  0.00           C
ATOM   4017  C23 POPEB 250      81.406  27.326  63.396  1.00  0.00           C
ATOM   4020  C24 POPEB 250      81.626  28.436  62.365  1.00  0.00           C
ATOM   4023  C25 POPEB 250      81.456  27.916  60.926  1.00  0.00           C
ATOM   4026  C26 POPEB 250      80.026  28.146  60.396  1.00  0.00           C
ATOM   4029  C27 POPEB 250      79.826  27.606  58.965  1.00  0.00           C
ATOM   4032  C28 POPEB 250      78.986  28.556  58.095  1.00  0.00           C
ATOM   4035  C29 POPEB 250      78.746  27.976  56.726  1.00  0.00           C
ATOM   4037 0C21 POPEB 250      77.616  28.096  55.996  1.00  0.00           C
ATOM   4039 1C21 POPEB 250      76.396  28.886  56.395  1.00  0.00           C
ATOM   4042 2C21 POPEB 250      75.406  28.046  57.226  1.00  0.00           C
ATOM   4045 3C21 POPEB 250      74.716  26.916  56.436  1.00  0.00           C
ATOM   4048 4C21 POPEB 250      73.796  26.076  57.336  1.00  0.00           C
ATOM   4051 5C21 POPEB 250      72.556  26.826  57.826  1.00  0.00           C
ATOM   4054 6C21 POPEB 250      71.806  26.076  58.925  1.00  0.00           C
ATOM   4057 7C21 POPEB 250      70.596  26.856  59.436  1.00  0.00           C
ATOM   4060 8C21 POPEB 250      69.926  26.166  60.616  1.00  0.00           C
ATOM   4064  C33 POPEB 250      79.876  32.096  63.836  1.00  0.00           C
ATOM   4067  C34 POPEB 250      78.636  32.626  63.125  1.00  0.00           C
ATOM   4070  C35 POPEB 250      78.776  32.606  61.596  1.00  0.00           C
ATOM   4073  C36 POPEB 250      77.426  32.916  60.946  1.00  0.00           C
ATOM   4076  C37 POPEB 250      77.396  32.716  59.426  1.00  0.00           C
ATOM   4079  C38 POPEB 250      75.956  32.746  58.895  1.00  0.00           C
ATOM   4082  C39 POPEB 250      75.836  33.246  57.456  1.00  0.00           C
ATOM   4085 0C31 POPEB 250      74.376  33.216  56.985  1.00  0.00           C
ATOM   4088 1C31 POPEB 250      74.156  33.876  55.626  1.00  0.00           C
ATOM   4091 2C31 POPEB 250      72.686  33.786  55.205  1.00  0.00           C
ATOM   4094 3C31 POPEB 250      72.366  34.636  53.976  1.00  0.00           C
ATOM   4097 4C31 POPEB 250      70.896  34.496  53.555  1.00  0.00           C
ATOM   4100 5C31 POPEB 250      70.466  35.556  52.536  1.00  0.00           C
ATOM   4103 6C31 POPEB 250      69.006  35.426  52.126  1.00  0.00           C
ATOM   4107  NH3 POPEC 251      88.276   9.956  31.746  1.00  0.00           N
ATOM   4111  C12 POPEC 251      88.606  10.136  30.286  1.00  0.00           C
ATOM   4114  C11 POPEC 251      89.296  11.496  30.005  1.00  0.00           C
ATOM   4117  P   POPEC 251      88.926  14.076  30.516  1.00  0.00           P
ATOM   4118  O13 POPEC 251      90.326  14.126  30.995  1.00  0.00           O
ATOM   4119  O14 POPEC 251      88.636  14.886  29.306  1.00  0.00           O
ATOM   4120  O11 POPEC 251      88.016  14.596  31.686  1.00  0.00           O
ATOM   4121  O12 POPEC 251      88.446  12.576  30.335  1.00  0.00           O
ATOM   4122  C1  POPEC 251      87.556  13.716  32.715  1.00  0.00           C
ATOM   4125  C2  POPEC 251      88.666  13.456  33.766  1.00  0.00           C
ATOM   4127  O21 POPEC 251      88.236  12.396  34.636  1.00  0.00           O
ATOM   4128  C21 POPEC 251      88.246  12.456  35.956  1.00  0.00           C
ATOM   4129  O22 POPEC 251      88.316  13.456  36.646  1.00  0.00           O
ATOM   4130  C22 POPEC 251      88.046  11.046  36.546  1.00  0.00           C
ATOM   4133  C3  POPEC 251      89.126  14.826  34.366  1.00  0.00           C
ATOM   4136  O31 POPEC 251      90.356  14.736  35.135  1.00  0.00           O
ATOM   4137  C31 POPEC 251      90.476  15.826  35.896  1.00  0.00           C
ATOM   4138  O32 POPEC 251      89.896  16.876  35.716  1.00  0.00           O
ATOM   4139  C32 POPEC 251      91.386  15.556  37.076  1.00  0.00           C
ATOM   4142  C23 POPEC 251      88.856  10.836  37.846  1.00  0.00           C
ATOM   4145  C24 POPEC 251      89.056   9.376  38.266  1.00  0.00           C
ATOM   4148  C25 POPEC 251      87.746   8.726  38.726  1.00  0.00           C
ATOM   4151  C26 POPEC 251      87.926   7.676  39.836  1.00  0.00           C
ATOM   4154  C27 POPEC 251      86.576   7.036  40.186  1.00  0.00           C
ATOM   4157  C28 POPEC 251      86.616   6.036  41.356  1.00  0.00           C
ATOM   4160  C29 POPEC 251      87.006   6.656  42.676  1.00  0.00           C
ATOM   4162 0C21 POPEC 251      86.196   7.316  43.526  1.00  0.00           C
ATOM   4164 1C21 POPEC 251      84.726   7.606  43.345  1.00  0.00           C
ATOM   4167 2C21 POPEC 251      83.966   7.506  44.685  1.00  0.00           C
ATOM   4170 3C21 POPEC 251      82.536   8.066  44.586  1.00  0.00           C
ATOM   4173 4C21 POPEC 251      81.846   8.196  45.956  1.00  0.00           C
ATOM   4176 5C21 POPEC 251      81.526   6.856  46.635  1.00  0.00           C
ATOM   4179 6C21 POPEC 251      80.386   6.086  45.956  1.00  0.00           C
ATOM   4182 7C21 POPEC 251      80.106   4.726  46.616  1.00  0.00           C
ATOM   4185 8C21 POPEC 251      78.846   4.046  46.076  1.00  0.00           C
ATOM   4189  C33 POPEC 251      90.636  15.956  38.365  1.00  0.00           C
ATOM   4192  C34 POPEC 251      91.416  15.616  39.626  1.00  0.00           C
ATOM   4195  C35 POPEC 251      90.656  15.986  40.906  1.00  0.00           C
ATOM   4198  C36 POPEC 251      91.476  15.666  42.156  1.00  0.00           C
ATOM   4201  C37 POPEC 251      90.836  16.226  43.435  1.00  0.00           C
ATOM   4204  C38 POPEC 251      91.786  16.266  44.646  1.00  0.00           C
ATOM   4207  C39 POPEC 251      92.546  17.606  44.795  1.00  0.00           C
ATOM   4210 0C31 POPEC 251      93.426  17.956  43.586  1.00  0.00           C
ATOM   4213 1C31 POPEC 251      94.366  19.146  43.816  1.00  0.00           C
ATOM   4216 2C31 POPEC 251      95.226  19.456  42.575  1.00  0.00           C
ATOM   4219 3C31 POPEC 251      96.236  18.346  42.226  1.00  0.00           C
ATOM   4222 4C31 POPEC 251      97.086  18.696  41.006  1.00  0.00           C
ATOM   4225 5C31 POPEC 251      98.116  17.606  40.686  1.00  0.00           C
ATOM   4228 6C31 POPEC 251      98.946  17.886  39.426  1.00  0.00           C
ATOM   4232  NH3 POPED 252     135.488 107.316  27.256  1.00  0.00           N
ATOM   4236  C12 POPED 252     134.488 107.706  26.194  1.00  0.00           C
ATOM   4239  C11 POPED 252     133.438 106.656  25.826  1.00  0.00           C
ATOM   4242  P   POPED 252     130.906 107.116  25.205  1.00  0.00           P
ATOM   4243  O13 POPED 252     130.196 108.406  24.944  1.00  0.00           O
ATOM   4244  O14 POPED 252     130.476 105.926  24.466  1.00  0.00           O
ATOM   4245  O11 POPED 252     130.746 106.766  26.725  1.00  0.00           O
ATOM   4246  O12 POPED 252     132.468 107.326  25.026  1.00  0.00           O
ATOM   4247  C1  POPED 252     130.986 107.576  27.866  1.00  0.00           C
ATOM   4250  C2  POPED 252     129.646 107.876  28.565  1.00  0.00           C
ATOM   4252  O21 POPED 252     129.806 107.836  29.976  1.00  0.00           O
ATOM   4253  C21 POPED 252     130.106 108.936  30.586  1.00  0.00           C
ATOM   4254  O22 POPED 252     130.576 109.946  30.086  1.00  0.00           O
ATOM   4255  C22 POPED 252     129.706 108.696  32.045  1.00  0.00           C
ATOM   4258  C3  POPED 252     128.566 106.806  28.256  1.00  0.00           C
ATOM   4261  O31 POPED 252     127.336 107.186  28.876  1.00  0.00           O
ATOM   4262  C31 POPED 252     126.946 106.856  30.126  1.00  0.00           C
ATOM   4263  O32 POPED 252     126.076 107.446  30.706  1.00  0.00           O
ATOM   4264  C32 POPED 252     127.706 105.686  30.756  1.00  0.00           C
ATOM   4267  C23 POPED 252     129.336 109.996  32.775  1.00  0.00           C
ATOM   4270  C24 POPED 252     128.846 109.736  34.205  1.00  0.00           C
ATOM   4273  C25 POPED 252     127.926 110.856  34.706  1.00  0.00           C
ATOM   4276  C26 POPED 252     127.456 110.606  36.136  1.00  0.00           C
ATOM   4279  C27 POPED 252     126.816 111.836  36.785  1.00  0.00           C
ATOM   4282  C28 POPED 252     126.086 111.536  38.105  1.00  0.00           C
ATOM   4285  C29 POPED 252     126.966 110.836  39.116  1.00  0.00           C
ATOM   4287 0C21 POPED 252     126.856 110.906  40.445  1.00  0.00           C
ATOM   4289 1C21 POPED 252     125.766 111.606  41.216  1.00  0.00           C
ATOM   4292 2C21 POPED 252     125.506 110.906  42.556  1.00  0.00           C
ATOM   4295 3C21 POPED 252     124.936 109.486  42.416  1.00  0.00           C
ATOM   4298 4C21 POPED 252     124.866 108.716  43.746  1.00  0.00           C
ATOM   4301 5C21 POPED 252     126.236 108.486  44.396  1.00  0.00           C
ATOM   4304 6C21 POPED 252     126.176 107.576  45.626  1.00  0.00           C
ATOM   4307 7C21 POPED 252     126.976 108.136  46.806  1.00  0.00           C
ATOM   4310 8C21 POPED 252     126.956 107.236  48.035  1.00  0.00           C
ATOM   4314  C33 POPED 252     126.916 105.036  31.926  1.00  0.00           C
ATOM   4317  C34 POPED 252     127.806 104.526  33.056  1.00  0.00           C
ATOM   4320  C35 POPED 252     128.576 105.686  33.694  1.00  0.00           C
ATOM   4323  C36 POPED 252     129.126 105.366  35.075  1.00  0.00           C
ATOM   4326  C37 POPED 252     130.156 106.406  35.506  1.00  0.00           C
ATOM   4329  C38 POPED 252     130.846 106.026  36.816  1.00  0.00           C
ATOM   4332  C39 POPED 252     129.966 106.216  38.056  1.00  0.00           C
ATOM   4335 0C31 POPED 252     130.666 105.706  39.306  1.00  0.00           C
ATOM   4338 1C31 POPED 252     129.846 105.956  40.576  1.00  0.00           C
ATOM   4341 2C31 POPED 252     130.456 105.266  41.796  1.00  0.00           C
ATOM   4344 3C31 POPED 252     129.816 105.746  43.105  1.00  0.00           C
ATOM   4347 4C31 POPED 252     130.256 104.906  44.315  1.00  0.00           C
ATOM   4350 5C31 POPED 252     129.806 105.506  45.656  1.00  0.00           C
ATOM   4353 6C31 POPED 252     130.206 104.646  46.855  1.00  0.00           C
ATOM   4357  NH3 POPEE 253     101.946  61.996  24.096  1.00  0.00           N
ATOM   4361  C12 POPEE 253     102.276  60.606  23.606  1.00  0.00           C
ATOM   4364  C11 POPEE 253     103.736  60.456  23.176  1.00  0.00           C
ATOM   4367  P   POPEE 253     104.936  58.106  23.366  1.00  0.00           P
ATOM   4368  O13 POPEE 253     104.336  57.546  24.596  1.00  0.00           O
ATOM   4369  O14 POPEE 253     105.396  57.086  22.386  1.00  0.00           O
ATOM   4370  O11 POPEE 253     106.166  58.986  23.746  1.00  0.00           O
ATOM   4371  O12 POPEE 253     103.936  59.126  22.676  1.00  0.00           O
ATOM   4372  C1  POPEE 253     106.926  58.756  24.936  1.00  0.00           C
ATOM   4375  C2  POPEE 253     106.686  59.886  25.966  1.00  0.00           C
ATOM   4377  O21 POPEE 253     107.896  60.026  26.715  1.00  0.00           O
ATOM   4378  C21 POPEE 253     107.896  61.146  27.436  1.00  0.00           C
ATOM   4379  O22 POPEE 253     107.066  62.026  27.356  1.00  0.00           O
ATOM   4380  C22 POPEE 253     109.046  61.136  28.425  1.00  0.00           C
ATOM   4383  C3  POPEE 253     105.446  59.636  26.896  1.00  0.00           C
ATOM   4386  O31 POPEE 253     104.346  60.426  26.436  1.00  0.00           O
ATOM   4387  C31 POPEE 253     103.406  60.986  27.206  1.00  0.00           C
ATOM   4388  O32 POPEE 253     102.596  61.776  26.746  1.00  0.00           O
ATOM   4389  C32 POPEE 253     103.386  60.546  28.676  1.00  0.00           C
ATOM   4392  C23 POPEE 253     108.576  61.636  29.805  1.00  0.00           C
ATOM   4395  C24 POPEE 253     109.696  61.566  30.836  1.00  0.00           C
ATOM   4398  C25 POPEE 253     109.256  62.116  32.196  1.00  0.00           C
ATOM   4401  C26 POPEE 253     110.326  61.976  33.276  1.00  0.00           C
ATOM   4404  C27 POPEE 253     109.966  62.776  34.536  1.00  0.00           C
ATOM   4407  C28 POPEE 253     111.026  62.716  35.646  1.00  0.00           C
ATOM   4410  C29 POPEE 253     111.016  61.386  36.356  1.00  0.00           C
ATOM   4412 0C21 POPEE 253     111.256  61.176  37.656  1.00  0.00           C
ATOM   4414 1C21 POPEE 253     111.666  62.216  38.676  1.00  0.00           C
ATOM   4417 2C21 POPEE 253     110.516  62.616  39.626  1.00  0.00           C
ATOM   4420 3C21 POPEE 253     111.026  63.086  40.996  1.00  0.00           C
ATOM   4423 4C21 POPEE 253     109.886  63.576  41.896  1.00  0.00           C
ATOM   4426 5C21 POPEE 253     110.336  64.046  43.286  1.00  0.00           C
ATOM   4429 6C21 POPEE 253     109.136  64.506  44.125  1.00  0.00           C
ATOM   4432 7C21 POPEE 253     109.526  65.046  45.506  1.00  0.00           C
ATOM   4435 8C21 POPEE 253     108.296  65.466  46.316  1.00  0.00           C
ATOM   4439  C33 POPEE 253     104.076  61.536  29.646  1.00  0.00           C
ATOM   4442  C34 POPEE 253     103.506  61.446  31.076  1.00  0.00           C
ATOM   4445  C35 POPEE 253     104.016  60.246  31.875  1.00  0.00           C
ATOM   4448  C36 POPEE 253     103.326  60.136  33.246  1.00  0.00           C
ATOM   4451  C37 POPEE 253     102.446  58.886  33.396  1.00  0.00           C
ATOM   4454  C38 POPEE 253     101.526  58.916  34.626  1.00  0.00           C
ATOM   4457  C39 POPEE 253     102.286  59.016  35.946  1.00  0.00           C
ATOM   4460 0C31 POPEE 253     101.366  58.916  37.176  1.00  0.00           C
ATOM   4463 1C31 POPEE 253     102.136  59.126  38.486  1.00  0.00           C
ATOM   4466 2C31 POPEE 253     101.266  59.056  39.756  1.00  0.00           C
ATOM   4469 3C31 POPEE 253     100.536  57.716  39.886  1.00  0.00           C
ATOM   4472 4C31 POPEE 253     100.136  57.366  41.325  1.00  0.00           C
ATOM   4475 5C31 POPEE 253      99.426  56.006  41.395  1.00  0.00           C
ATOM   4478 6C31 POPEE 253      99.126  55.516  42.816  1.00  0.00           C
ATOM   4482  NH3 POPEF 254      58.676  92.716  29.856  1.00  0.00           N
ATOM   4486  C12 POPEF 254      58.246  93.526  28.666  1.00  0.00           C
ATOM   4489  C11 POPEF 254      59.396  94.356  28.086  1.00  0.00           C
ATOM   4492  P   POPEF 254      59.016  96.906  27.926  1.00  0.00           P
ATOM   4493  O13 POPEF 254      58.196  97.886  27.196  1.00  0.00           O
ATOM   4494  O14 POPEF 254      60.446  97.176  28.086  1.00  0.00           O
ATOM   4495  O11 POPEF 254      58.376  96.716  29.354  1.00  0.00           O
ATOM   4496  O12 POPEF 254      58.866  95.456  27.326  1.00  0.00           O
ATOM   4497  C1  POPEF 254      58.246  97.866  30.196  1.00  0.00           C
ATOM   4500  C2  POPEF 254      58.676  97.496  31.616  1.00  0.00           C
ATOM   4502  O21 POPEF 254      58.806  98.746  32.305  1.00  0.00           O
ATOM   4503  C21 POPEF 254      58.606  98.696  33.596  1.00  0.00           C
ATOM   4504  O22 POPEF 254      58.366  97.696  34.256  1.00  0.00           O
ATOM   4505  C22 POPEF 254      58.656 100.116  34.156  1.00  0.00           C
ATOM   4508  C3  POPEF 254      60.016  96.716  31.616  1.00  0.00           C
ATOM   4511  O31 POPEF 254      60.266  96.026  32.855  1.00  0.00           O
ATOM   4512  C31 POPEF 254      59.566  94.916  33.046  1.00  0.00           C
ATOM   4513  O32 POPEF 254      58.806  94.406  32.226  1.00  0.00           O
ATOM   4514  C32 POPEF 254      59.796  94.416  34.456  1.00  0.00           C
ATOM   4517  C23 POPEF 254      58.566 100.096  35.686  1.00  0.00           C
ATOM   4520  C24 POPEF 254      58.206 101.446  36.336  1.00  0.00           C
ATOM   4523  C25 POPEF 254      58.166 101.276  37.855  1.00  0.00           C
ATOM   4526  C26 POPEF 254      57.586 102.426  38.656  1.00  0.00           C
ATOM   4529  C27 POPEF 254      57.246 101.976  40.086  1.00  0.00           C
ATOM   4532  C28 POPEF 254      56.556 103.086  40.896  1.00  0.00           C
ATOM   4535  C29 POPEF 254      55.936 102.586  42.176  1.00  0.00           C
ATOM   4537 0C21 POPEF 254      56.086 103.096  43.415  1.00  0.00           C
ATOM   4539 1C21 POPEF 254      56.906 104.296  43.806  1.00  0.00           C
ATOM   4542 2C21 POPEF 254      56.526 105.636  43.126  1.00  0.00           C
ATOM   4545 3C21 POPEF 254      55.116 106.146  43.446  1.00  0.00           C
ATOM   4548 4C21 POPEF 254      54.676 107.236  42.456  1.00  0.00           C
ATOM   4551 5C21 POPEF 254      53.866 106.646  41.296  1.00  0.00           C
ATOM   4554 6C21 POPEF 254      53.616 107.626  40.156  1.00  0.00           C
ATOM   4557 7C21 POPEF 254      52.606 107.066  39.146  1.00  0.00           C
ATOM   4560 8C21 POPEF 254      52.486 107.936  37.906  1.00  0.00           C
ATOM   4564  C33 POPEF 254      58.506  94.536  35.316  1.00  0.00           C
ATOM   4567  C34 POPEF 254      58.716  94.606  36.836  1.00  0.00           C
ATOM   4570  C35 POPEF 254      59.796  95.576  37.316  1.00  0.00           C
ATOM   4573  C36 POPEF 254      59.966  95.566  38.836  1.00  0.00           C
ATOM   4576  C37 POPEF 254      58.706  95.996  39.596  1.00  0.00           C
ATOM   4579  C38 POPEF 254      58.886  96.686  40.956  1.00  0.00           C
ATOM   4582  C39 POPEF 254      60.186  97.476  41.216  1.00  0.00           C
ATOM   4585 0C31 POPEF 254      61.376  96.576  41.616  1.00  0.00           C
ATOM   4588 1C31 POPEF 254      62.186  97.176  42.766  1.00  0.00           C
ATOM   4591 2C31 POPEF 254      63.266  96.216  43.256  1.00  0.00           C
ATOM   4594 3C31 POPEF 254      64.056  96.796  44.426  1.00  0.00           C
ATOM   4597 4C31 POPEF 254      65.096  95.816  44.956  1.00  0.00           C
ATOM   4600 5C31 POPEF 254      66.076  96.466  45.946  1.00  0.00           C
ATOM   4603 6C31 POPEF 254      67.106  95.476  46.486  1.00  0.00           C
ATOM   4607  NH3 POPEG 255      39.856  39.746  32.496  1.00  0.00           N
ATOM   4611  C12 POPEG 255      40.096  41.056  31.796  1.00  0.00           C
ATOM   4614  C11 POPEG 255      39.216  41.216  30.546  1.00  0.00           C
ATOM   4617  P   POPEG 255      36.876  42.336  30.086  1.00  0.00           P
ATOM   4618  O13 POPEG 255      37.696  43.056  29.106  1.00  0.00           O
ATOM   4619  O14 POPEG 255      35.726  41.626  29.496  1.00  0.00           O
ATOM   4620  O11 POPEG 255      36.346  43.296  31.215  1.00  0.00           O
ATOM   4621  O12 POPEG 255      37.826  41.336  30.865  1.00  0.00           O
ATOM   4622  C1  POPEG 255      37.006  44.526  31.536  1.00  0.00           C
ATOM   4625  C2  POPEG 255      37.566  44.546  32.995  1.00  0.00           C
ATOM   4627  O21 POPEG 255      36.556  44.446  34.016  1.00  0.00           O
ATOM   4628  C21 POPEG 255      35.696  45.446  34.146  1.00  0.00           C
ATOM   4629  O22 POPEG 255      35.516  46.376  33.376  1.00  0.00           O
ATOM   4630  C22 POPEG 255      34.976  45.306  35.495  1.00  0.00           C
ATOM   4633  C3  POPEG 255      38.556  45.736  33.256  1.00  0.00           C
ATOM   4636  O31 POPEG 255      39.316  45.516  34.466  1.00  0.00           O
ATOM   4637  C31 POPEG 255      38.756  46.016  35.566  1.00  0.00           C
ATOM   4638  O32 POPEG 255      37.926  46.906  35.595  1.00  0.00           O
ATOM   4639  C32 POPEG 255      39.156  45.146  36.746  1.00  0.00           C
ATOM   4642  C23 POPEG 255      34.066  46.516  35.806  1.00  0.00           C
ATOM   4645  C24 POPEG 255      33.666  46.616  37.286  1.00  0.00           C
ATOM   4648  C25 POPEG 255      32.826  45.426  37.766  1.00  0.00           C
ATOM   4651  C26 POPEG 255      32.396  45.566  39.236  1.00  0.00           C
ATOM   4654  C27 POPEG 255      31.546  44.366  39.685  1.00  0.00           C
ATOM   4657  C28 POPEG 255      30.816  44.566  41.026  1.00  0.00           C
ATOM   4660  C29 POPEG 255      29.626  45.476  40.906  1.00  0.00           C
ATOM   4662 0C21 POPEG 255      28.366  45.266  41.336  1.00  0.00           C
ATOM   4664 1C21 POPEG 255      27.856  44.056  42.076  1.00  0.00           C
ATOM   4667 2C21 POPEG 255      27.706  44.306  43.596  1.00  0.00           C
ATOM   4670 3C21 POPEG 255      27.206  43.036  44.306  1.00  0.00           C
ATOM   4673 4C21 POPEG 255      26.926  43.206  45.806  1.00  0.00           C
ATOM   4676 5C21 POPEG 255      26.086  42.026  46.346  1.00  0.00           C
ATOM   4679 6C21 POPEG 255      25.246  42.366  47.586  1.00  0.00           C
ATOM   4682 7C21 POPEG 255      24.636  41.106  48.216  1.00  0.00           C
ATOM   4685 8C21 POPEG 255      23.846  41.356  49.506  1.00  0.00           C
ATOM   4689  C33 POPEG 255      38.696  45.736  38.095  1.00  0.00           C
ATOM   4692  C34 POPEG 255      38.816  44.736  39.256  1.00  0.00           C
ATOM   4695  C35 POPEG 255      40.256  44.346  39.606  1.00  0.00           C
ATOM   4698  C36 POPEG 255      41.046  45.506  40.226  1.00  0.00           C
ATOM   4701  C37 POPEG 255      42.316  45.016  40.926  1.00  0.00           C
ATOM   4704  C38 POPEG 255      43.036  46.096  41.736  1.00  0.00           C
ATOM   4707  C39 POPEG 255      42.156  46.676  42.846  1.00  0.00           C
ATOM   4710 0C31 POPEG 255      42.956  47.276  44.006  1.00  0.00           C
ATOM   4713 1C31 POPEG 255      42.036  47.796  45.116  1.00  0.00           C
ATOM   4716 2C31 POPEG 255      42.786  48.276  46.366  1.00  0.00           C
ATOM   4719 3C31 POPEG 255      43.436  47.116  47.136  1.00  0.00           C
ATOM   4722 4C31 POPEG 255      44.056  47.546  48.476  1.00  0.00           C
ATOM   4725 5C31 POPEG 255      44.696  46.376  49.216  1.00  0.00           C
ATOM   4728 6C31 POPEG 255      45.076  46.696  50.665  1.00  0.00           C
ATOM   4732  NH3 POPEH 256      40.396  68.706  31.255  1.00  0.00           N
ATOM   4736  C12 POPEH 256      41.476  68.756  32.316  1.00  0.00           C
ATOM   4739  C11 POPEH 256      42.066  70.156  32.526  1.00  0.00           C
ATOM   4742  P   POPEH 256      40.706  71.546  34.306  1.00  0.00           P
ATOM   4743  O13 POPEH 256      40.436  72.996  34.285  1.00  0.00           O
ATOM   4744  O14 POPEH 256      39.696  70.616  34.846  1.00  0.00           O
ATOM   4745  O11 POPEH 256      42.066  71.336  35.066  1.00  0.00           O
ATOM   4746  O12 POPEH 256      41.056  71.116  32.826  1.00  0.00           O
ATOM   4747  C1  POPEH 256      42.206  70.406  36.146  1.00  0.00           C
ATOM   4750  C2  POPEH 256      42.166  71.126  37.505  1.00  0.00           C
ATOM   4752  O21 POPEH 256      42.286  70.176  38.576  1.00  0.00           O
ATOM   4753  C21 POPEH 256      43.506  69.976  39.025  1.00  0.00           C
ATOM   4754  O22 POPEH 256      44.536  70.346  38.476  1.00  0.00           O
ATOM   4755  C22 POPEH 256      43.406  69.416  40.445  1.00  0.00           C
ATOM   4758  C3  POPEH 256      40.856  71.916  37.756  1.00  0.00           C
ATOM   4761  O31 POPEH 256      40.916  73.226  37.156  1.00  0.00           O
ATOM   4762  C31 POPEH 256      41.546  74.246  37.726  1.00  0.00           C
ATOM   4763  O32 POPEH 256      41.816  75.276  37.126  1.00  0.00           O
ATOM   4764  C32 POPEH 256      41.926  74.036  39.186  1.00  0.00           C
ATOM   4767  C23 POPEH 256      43.076  70.566  41.446  1.00  0.00           C
ATOM   4770  C24 POPEH 256      42.616  70.096  42.836  1.00  0.00           C
ATOM   4773  C25 POPEH 256      42.416  71.276  43.816  1.00  0.00           C
ATOM   4776  C26 POPEH 256      43.746  71.736  44.446  1.00  0.00           C
ATOM   4779  C27 POPEH 256      43.566  72.636  45.676  1.00  0.00           C
ATOM   4782  C28 POPEH 256      44.806  72.596  46.596  1.00  0.00           C
ATOM   4785  C29 POPEH 256      44.686  73.526  47.785  1.00  0.00           C
ATOM   4787 0C21 POPEH 256      44.676  73.206  49.096  1.00  0.00           C
ATOM   4789 1C21 POPEH 256      44.746  71.826  49.696  1.00  0.00           C
ATOM   4792 2C21 POPEH 256      43.546  71.526  50.626  1.00  0.00           C
ATOM   4795 3C21 POPEH 256      43.726  72.016  52.076  1.00  0.00           C
ATOM   4798 4C21 POPEH 256      42.656  71.416  53.015  1.00  0.00           C
ATOM   4801 5C21 POPEH 256      43.036  71.506  54.506  1.00  0.00           C
ATOM   4804 6C21 POPEH 256      42.356  70.416  55.346  1.00  0.00           C
ATOM   4807 7C21 POPEH 256      42.776  70.476  56.826  1.00  0.00           C
ATOM   4810 8C21 POPEH 256      42.096  69.426  57.696  1.00  0.00           C
ATOM   4814  C33 POPEH 256      42.976  75.086  39.615  1.00  0.00           C
ATOM   4817  C34 POPEH 256      43.146  75.206  41.125  1.00  0.00           C
ATOM   4820  C35 POPEH 256      41.846  75.636  41.815  1.00  0.00           C
ATOM   4823  C36 POPEH 256      42.066  76.146  43.235  1.00  0.00           C
ATOM   4826  C37 POPEH 256      40.756  76.466  43.965  1.00  0.00           C
ATOM   4829  C38 POPEH 256      40.906  76.446  45.495  1.00  0.00           C
ATOM   4832  C39 POPEH 256      41.896  77.506  46.016  1.00  0.00           C
ATOM   4835 0C31 POPEH 256      42.436  77.166  47.406  1.00  0.00           C
ATOM   4838 1C31 POPEH 256      43.636  78.046  47.775  1.00  0.00           C
ATOM   4841 2C31 POPEH 256      44.326  77.566  49.066  1.00  0.00           C
ATOM   4844 3C31 POPEH 256      45.536  78.426  49.476  1.00  0.00           C
ATOM   4847 4C31 POPEH 256      45.226  79.916  49.606  1.00  0.00           C
ATOM   4850 5C31 POPEH 256      46.296  80.666  50.406  1.00  0.00           C
ATOM   4853 6C31 POPEH 256      46.096  82.186  50.416  1.00  0.00           C
ATOM   4857  NH3 POPEI 257     106.476  55.076  23.906  1.00  0.00           N
ATOM   4861  C12 POPEI 257     107.526  54.386  23.096  1.00  0.00           C
ATOM   4864  C11 POPEI 257     108.876  55.106  23.246  1.00  0.00           C
ATOM   4867  P   POPEI 257     109.876  53.956  25.366  1.00  0.00           P
ATOM   4868  O13 POPEI 257     110.886  53.326  24.485  1.00  0.00           O
ATOM   4869  O14 POPEI 257     108.696  53.176  25.806  1.00  0.00           O
ATOM   4870  O11 POPEI 257     110.586  54.656  26.585  1.00  0.00           O
ATOM   4871  O12 POPEI 257     109.286  55.216  24.615  1.00  0.00           O
ATOM   4872  C1  POPEI 257     110.476  56.046  26.926  1.00  0.00           C
ATOM   4875  C2  POPEI 257     109.666  56.266  28.226  1.00  0.00           C
ATOM   4877  O21 POPEI 257     110.346  55.676  29.354  1.00  0.00           O
ATOM   4878  C21 POPEI 257     111.096  56.556  30.016  1.00  0.00           C
ATOM   4879  O22 POPEI 257     111.416  57.656  29.606  1.00  0.00           O
ATOM   4880  C22 POPEI 257     111.376  56.016  31.416  1.00  0.00           C
ATOM   4883  C3  POPEI 257     108.236  55.666  28.146  1.00  0.00           C
ATOM   4886  O31 POPEI 257     107.586  55.596  29.426  1.00  0.00           O
ATOM   4887  C31 POPEI 257     107.106  56.726  29.916  1.00  0.00           C
ATOM   4888  O32 POPEI 257     107.156  57.816  29.366  1.00  0.00           O
ATOM   4889  C32 POPEI 257     106.496  56.416  31.285  1.00  0.00           C
ATOM   4892  C23 POPEI 257     110.786  56.946  32.505  1.00  0.00           C
ATOM   4895  C24 POPEI 257     110.696  56.276  33.885  1.00  0.00           C
ATOM   4898  C25 POPEI 257     110.226  57.226  35.016  1.00  0.00           C
ATOM   4901  C26 POPEI 257     108.896  57.926  34.726  1.00  0.00           C
ATOM   4904  C27 POPEI 257     108.126  58.306  36.006  1.00  0.00           C
ATOM   4907  C28 POPEI 257     106.796  59.016  35.686  1.00  0.00           C
ATOM   4910  C29 POPEI 257     105.896  59.096  36.886  1.00  0.00           C
ATOM   4912 0C21 POPEI 257     105.626  60.176  37.635  1.00  0.00           C
ATOM   4914 1C21 POPEI 257     106.216  61.556  37.466  1.00  0.00           C
ATOM   4917 2C21 POPEI 257     106.206  62.256  38.836  1.00  0.00           C
ATOM   4920 3C21 POPEI 257     106.676  63.716  38.776  1.00  0.00           C
ATOM   4923 4C21 POPEI 257     106.856  64.296  40.186  1.00  0.00           C
ATOM   4926 5C21 POPEI 257     105.556  64.586  40.946  1.00  0.00           C
ATOM   4929 6C21 POPEI 257     105.806  64.766  42.445  1.00  0.00           C
ATOM   4932 7C21 POPEI 257     104.546  65.096  43.246  1.00  0.00           C
ATOM   4935 8C21 POPEI 257     104.806  65.296  44.736  1.00  0.00           C
ATOM   4939  C33 POPEI 257     106.076  54.926  31.466  1.00  0.00           C
ATOM   4942  C34 POPEI 257     105.336  54.636  32.775  1.00  0.00           C
ATOM   4945  C35 POPEI 257     106.086  55.056  34.046  1.00  0.00           C
ATOM   4948  C36 POPEI 257     105.446  54.426  35.296  1.00  0.00           C
ATOM   4951  C37 POPEI 257     105.736  55.196  36.586  1.00  0.00           C
ATOM   4954  C38 POPEI 257     104.906  54.686  37.766  1.00  0.00           C
ATOM   4957  C39 POPEI 257     105.126  55.496  39.046  1.00  0.00           C
ATOM   4960 0C31 POPEI 257     104.616  54.776  40.296  1.00  0.00           C
ATOM   4963 1C31 POPEI 257     105.246  55.336  41.576  1.00  0.00           C
ATOM   4966 2C31 POPEI 257     105.186  54.376  42.775  1.00  0.00           C
ATOM   4969 3C31 POPEI 257     103.786  54.246  43.386  1.00  0.00           C
ATOM   4972 4C31 POPEI 257     103.806  53.366  44.646  1.00  0.00           C
ATOM   4975 5C31 POPEI 257     102.856  53.876  45.735  1.00  0.00           C
ATOM   4978 6C31 POPEI 257     102.996  53.096  47.045  1.00  0.00           C
ATOM   4982  NH3 POPEJ 258      72.486   5.716  75.045  1.00  0.00           N
ATOM   4986  C12 POPEJ 258      73.006   6.046  73.676  1.00  0.00           C
ATOM   4989  C11 POPEJ 258      74.166   5.156  73.185  1.00  0.00           C
ATOM   4992  P   POPEJ 258      74.406   6.056  70.715  1.00  0.00           P
ATOM   4993  O13 POPEJ 258      74.816   4.936  69.845  1.00  0.00           O
ATOM   4994  O14 POPEJ 258      72.976   6.406  70.796  1.00  0.00           O
ATOM   4995  O11 POPEJ 258      75.156   7.396  70.326  1.00  0.00           O
ATOM   4996  O12 POPEJ 258      74.936   5.836  72.186  1.00  0.00           O
ATOM   4997  C1  POPEJ 258      75.386   7.696  68.946  1.00  0.00           C
ATOM   5000  C2  POPEJ 258      76.426   8.836  68.886  1.00  0.00           C
ATOM   5002  O21 POPEJ 258      76.386   9.576  67.656  1.00  0.00           O
ATOM   5003  C21 POPEJ 258      76.866   8.986  66.576  1.00  0.00           C
ATOM   5004  O22 POPEJ 258      77.056   7.796  66.425  1.00  0.00           O
ATOM   5005  C22 POPEJ 258      77.236  10.046  65.545  1.00  0.00           C
ATOM   5008  C3  POPEJ 258      77.836   8.336  69.295  1.00  0.00           C
ATOM   5011  O31 POPEJ 258      78.816   9.386  69.245  1.00  0.00           O
ATOM   5012  C31 POPEJ 258      78.836  10.206  70.266  1.00  0.00           C
ATOM   5013  O32 POPEJ 258      78.046  10.246  71.196  1.00  0.00           O
ATOM   5014  C32 POPEJ 258      80.046  11.126  70.095  1.00  0.00           C
ATOM   5017  C23 POPEJ 258      76.586   9.796  64.166  1.00  0.00           C
ATOM   5020  C24 POPEJ 258      76.966  10.896  63.176  1.00  0.00           C
ATOM   5023  C25 POPEJ 258      76.396  10.636  61.775  1.00  0.00           C
ATOM   5026  C26 POPEJ 258      76.786  11.746  60.795  1.00  0.00           C
ATOM   5029  C27 POPEJ 258      76.186  11.566  59.406  1.00  0.00           C
ATOM   5032  C28 POPEJ 258      76.796  12.516  58.365  1.00  0.00           C
ATOM   5035  C29 POPEJ 258      76.666  13.976  58.715  1.00  0.00           C
ATOM   5037 0C21 POPEJ 258      75.696  14.806  58.306  1.00  0.00           C
ATOM   5039 1C21 POPEJ 258      74.496  14.406  57.486  1.00  0.00           C
ATOM   5042 2C21 POPEJ 258      73.216  15.096  58.006  1.00  0.00           C
ATOM   5045 3C21 POPEJ 258      73.096  16.536  57.505  1.00  0.00           C
ATOM   5048 4C21 POPEJ 258      71.996  17.316  58.216  1.00  0.00           C
ATOM   5051 5C21 POPEJ 258      71.496  18.476  57.365  1.00  0.00           C
ATOM   5054 6C21 POPEJ 258      70.796  19.536  58.205  1.00  0.00           C
ATOM   5057 7C21 POPEJ 258      69.936  20.456  57.356  1.00  0.00           C
ATOM   5060 8C21 POPEJ 258      69.396  21.646  58.135  1.00  0.00           C
ATOM   5064  C33 POPEJ 258      79.746  12.286  69.125  1.00  0.00           C
ATOM   5067  C34 POPEJ 258      80.986  13.036  68.615  1.00  0.00           C
ATOM   5070  C35 POPEJ 258      81.676  12.346  67.435  1.00  0.00           C
ATOM   5073  C36 POPEJ 258      82.616  13.286  66.656  1.00  0.00           C
ATOM   5076  C37 POPEJ 258      82.736  12.926  65.175  1.00  0.00           C
ATOM   5079  C38 POPEJ 258      83.506  13.976  64.376  1.00  0.00           C
ATOM   5082  C39 POPEJ 258      83.506  13.696  62.866  1.00  0.00           C
ATOM   5085 0C31 POPEJ 258      84.296  14.766  62.095  1.00  0.00           C
ATOM   5088 1C31 POPEJ 258      84.196  14.616  60.576  1.00  0.00           C
ATOM   5091 2C31 POPEJ 258      84.816  15.816  59.856  1.00  0.00           C
ATOM   5094 3C31 POPEJ 258      84.736  15.736  58.326  1.00  0.00           C
ATOM   5097 4C31 POPEJ 258      85.616  14.626  57.746  1.00  0.00           C
ATOM   5100 5C31 POPEJ 258      85.696  14.686  56.215  1.00  0.00           C
ATOM   5103 6C31 POPEJ 258      86.656  13.666  55.616  1.00  0.00           C
ATOM   5107  NH3 POPEK 259     123.306  60.496  27.986  1.00  0.00           N
ATOM   5111  C12 POPEK 259     122.316  59.466  27.496  1.00  0.00           C
ATOM   5114  C11 POPEK 259     120.956  60.156  27.346  1.00  0.00           C
ATOM   5117  P   POPEK 259     120.016  62.566  26.736  1.00  0.00           P
ATOM   5118  O13 POPEK 259     119.546  62.526  25.335  1.00  0.00           O
ATOM   5119  O14 POPEK 259     120.576  63.856  27.175  1.00  0.00           O
ATOM   5120  O11 POPEK 259     118.886  62.106  27.765  1.00  0.00           O
ATOM   5121  O12 POPEK 259     121.156  61.496  26.906  1.00  0.00           O
ATOM   5122  C1  POPEK 259     119.096  62.406  29.166  1.00  0.00           C
ATOM   5125  C2  POPEK 259     117.946  61.886  30.086  1.00  0.00           C
ATOM   5127  O21 POPEK 259     118.486  61.496  31.376  1.00  0.00           O
ATOM   5128  C21 POPEK 259     119.006  60.296  31.486  1.00  0.00           C
ATOM   5129  O22 POPEK 259     119.286  59.536  30.566  1.00  0.00           O
ATOM   5130  C22 POPEK 259     119.186  59.956  32.965  1.00  0.00           C
ATOM   5133  C3  POPEK 259     117.016  60.806  29.415  1.00  0.00           C
ATOM   5136  O31 POPEK 259     116.206  59.976  30.296  1.00  0.00           O
ATOM   5137  C31 POPEK 259     115.426  60.556  31.206  1.00  0.00           C
ATOM   5138  O32 POPEK 259     115.376  61.746  31.466  1.00  0.00           O
ATOM   5139  C32 POPEK 259     114.576  59.466  31.875  1.00  0.00           C
ATOM   5142  C23 POPEK 259     119.926  58.606  33.165  1.00  0.00           C
ATOM   5145  C24 POPEK 259     119.916  58.066  34.606  1.00  0.00           C
ATOM   5148  C25 POPEK 259     120.516  58.986  35.665  1.00  0.00           C
ATOM   5151  C26 POPEK 259     119.476  59.706  36.525  1.00  0.00           C
ATOM   5154  C27 POPEK 259     120.136  60.706  37.476  1.00  0.00           C
ATOM   5157  C28 POPEK 259     119.166  61.366  38.476  1.00  0.00           C
ATOM   5160  C29 POPEK 259     119.896  62.436  39.246  1.00  0.00           C
ATOM   5162 0C21 POPEK 259     119.336  63.396  39.996  1.00  0.00           C
ATOM   5164 1C21 POPEK 259     117.856  63.566  40.236  1.00  0.00           C
ATOM   5167 2C21 POPEK 259     117.486  63.166  41.666  1.00  0.00           C
ATOM   5170 3C21 POPEK 259     116.066  63.606  42.056  1.00  0.00           C
ATOM   5173 4C21 POPEK 259     115.746  63.256  43.506  1.00  0.00           C
ATOM   5176 5C21 POPEK 259     114.406  63.816  44.006  1.00  0.00           C
ATOM   5179 6C21 POPEK 259     114.376  65.346  44.056  1.00  0.00           C
ATOM   5182 7C21 POPEK 259     113.336  65.876  45.046  1.00  0.00           C
ATOM   5185 8C21 POPEK 259     113.206  67.396  45.005  1.00  0.00           C
ATOM   5189  C33 POPEK 259     113.596  60.036  32.925  1.00  0.00           C
ATOM   5192  C34 POPEK 259     114.266  60.356  34.266  1.00  0.00           C
ATOM   5195  C35 POPEK 259     114.306  59.136  35.196  1.00  0.00           C
ATOM   5198  C36 POPEK 259     115.046  59.396  36.506  1.00  0.00           C
ATOM   5201  C37 POPEK 259     115.066  58.166  37.426  1.00  0.00           C
ATOM   5204  C38 POPEK 259     115.976  58.336  38.656  1.00  0.00           C
ATOM   5207  C39 POPEK 259     115.546  59.456  39.626  1.00  0.00           C
ATOM   5210 0C31 POPEK 259     114.286  59.116  40.436  1.00  0.00           C
ATOM   5213 1C31 POPEK 259     114.096  60.086  41.605  1.00  0.00           C
ATOM   5216 2C31 POPEK 259     113.016  59.636  42.596  1.00  0.00           C
ATOM   5219 3C31 POPEK 259     112.966  60.546  43.836  1.00  0.00           C
ATOM   5222 4C31 POPEK 259     111.976  60.066  44.896  1.00  0.00           C
ATOM   5225 5C31 POPEK 259     111.916  60.956  46.136  1.00  0.00           C
ATOM   5228 6C31 POPEK 259     111.066  60.356  47.246  1.00  0.00           C
ATOM   5232  NH3 POPEL 260      17.586  85.846  26.186  1.00  0.00           N
ATOM   5236  C12 POPEL 260      16.806  87.046  26.655  1.00  0.00           C
ATOM   5239  C11 POPEL 260      15.456  87.176  25.916  1.00  0.00           C
ATOM   5242  P   POPEL 260      15.146  89.776  26.125  1.00  0.00           P
ATOM   5243  O13 POPEL 260      16.136  89.876  25.046  1.00  0.00           O
ATOM   5244  O14 POPEL 260      13.976  90.686  26.036  1.00  0.00           O
ATOM   5245  O11 POPEL 260      15.856  90.066  27.516  1.00  0.00           O
ATOM   5246  O12 POPEL 260      14.676  88.286  26.356  1.00  0.00           O
ATOM   5247  C1  POPEL 260      15.326  89.456  28.694  1.00  0.00           C
ATOM   5250  C2  POPEL 260      16.096  89.916  29.976  1.00  0.00           C
ATOM   5252  O21 POPEL 260      15.406  89.476  31.176  1.00  0.00           O
ATOM   5253  C21 POPEL 260      14.166  89.846  31.426  1.00  0.00           C
ATOM   5254  O22 POPEL 260      13.406  90.446  30.696  1.00  0.00           O
ATOM   5255  C22 POPEL 260      13.846  89.496  32.896  1.00  0.00           C
ATOM   5258  C3  POPEL 260      16.536  91.436  29.965  1.00  0.00           C
ATOM   5261  O31 POPEL 260      17.496  91.806  31.016  1.00  0.00           O
ATOM   5262  C31 POPEL 260      17.496  93.136  31.285  1.00  0.00           C
ATOM   5263  O32 POPEL 260      17.086  93.966  30.496  1.00  0.00           O
ATOM   5264  C32 POPEL 260      17.956  93.536  32.715  1.00  0.00           C
ATOM   5267  C23 POPEL 260      13.186  90.666  33.676  1.00  0.00           C
ATOM   5270  C24 POPEL 260      13.556  90.676  35.166  1.00  0.00           C
ATOM   5273  C25 POPEL 260      12.386  91.126  36.045  1.00  0.00           C
ATOM   5276  C26 POPEL 260      11.216  90.146  35.996  1.00  0.00           C
ATOM   5279  C27 POPEL 260       9.926  90.726  36.546  1.00  0.00           C
ATOM   5282  C28 POPEL 260       8.766  89.736  36.375  1.00  0.00           C
ATOM   5285  C29 POPEL 260       7.536  90.266  37.056  1.00  0.00           C
ATOM   5287 0C21 POPEL 260       7.086  89.876  38.256  1.00  0.00           C
ATOM   5289 1C21 POPEL 260       7.736  88.836  39.146  1.00  0.00           C
ATOM   5292 2C21 POPEL 260       8.966  89.406  39.886  1.00  0.00           C
ATOM   5295 3C21 POPEL 260       9.506  88.506  40.996  1.00  0.00           C
ATOM   5298 4C21 POPEL 260      10.496  89.266  41.896  1.00  0.00           C
ATOM   5301 5C21 POPEL 260      10.866  88.506  43.165  1.00  0.00           C
ATOM   5304 6C21 POPEL 260      11.656  89.396  44.146  1.00  0.00           C
ATOM   5307 7C21 POPEL 260      11.786  88.796  45.556  1.00  0.00           C
ATOM   5310 8C21 POPEL 260      12.326  89.796  46.576  1.00  0.00           C
ATOM   5314  C33 POPEL 260      18.646  92.516  33.676  1.00  0.00           C
ATOM   5317  C34 POPEL 260      17.696  91.846  34.696  1.00  0.00           C
ATOM   5320  C35 POPEL 260      18.146  91.776  36.146  1.00  0.00           C
ATOM   5323  C36 POPEL 260      19.416  90.966  36.356  1.00  0.00           C
ATOM   5326  C37 POPEL 260      19.816  90.996  37.826  1.00  0.00           C
ATOM   5329  C38 POPEL 260      20.436  89.676  38.276  1.00  0.00           C
ATOM   5332  C39 POPEL 260      21.006  89.746  39.696  1.00  0.00           C
ATOM   5335 0C31 POPEL 260      20.186  90.586  40.686  1.00  0.00           C
ATOM   5338 1C31 POPEL 260      20.816  90.586  42.076  1.00  0.00           C
ATOM   5341 2C31 POPEL 260      20.136  91.586  43.015  1.00  0.00           C
ATOM   5344 3C31 POPEL 260      20.886  91.756  44.335  1.00  0.00           C
ATOM   5347 4C31 POPEL 260      20.866  90.486  45.186  1.00  0.00           C
ATOM   5350 5C31 POPEL 260      21.516  90.676  46.546  1.00  0.00           C
ATOM   5353 6C31 POPEL 260      21.446  89.416  47.406  1.00  0.00           C
ATOM   5357  NH3 POPEM 261      37.536   7.586  32.356  1.00  0.00           N
ATOM   5361  C12 POPEM 261      36.056   7.746  32.106  1.00  0.00           C
ATOM   5364  C11 POPEM 261      35.526   6.486  31.406  1.00  0.00           C
ATOM   5367  P   POPEM 261      33.386   5.046  31.055  1.00  0.00           P
ATOM   5368  O13 POPEM 261      31.986   5.036  31.536  1.00  0.00           O
ATOM   5369  O14 POPEM 261      33.606   4.776  29.615  1.00  0.00           O
ATOM   5370  O11 POPEM 261      34.186   3.946  31.896  1.00  0.00           O
ATOM   5371  O12 POPEM 261      34.096   6.406  31.515  1.00  0.00           O
ATOM   5372  C1  POPEM 261      33.876   3.756  33.286  1.00  0.00           C
ATOM   5375  C2  POPEM 261      33.796   2.256  33.666  1.00  0.00           C
ATOM   5377  O21 POPEM 261      33.096   2.176  34.935  1.00  0.00           O
ATOM   5378  C21 POPEM 261      32.456   1.016  35.116  1.00  0.00           C
ATOM   5379  O22 POPEM 261      32.636   0.006  34.476  1.00  0.00           O
ATOM   5380  C22 POPEM 261      31.286   1.216  36.055  1.00  0.00           C
ATOM   5383  C3  POPEM 261      35.216   1.616  33.694  1.00  0.00           C
ATOM   5386  O31 POPEM 261      35.296   0.466  34.576  1.00  0.00           O
ATOM   5387  C31 POPEM 261      36.026   0.586  35.656  1.00  0.00           C
ATOM   5388  O32 POPEM 261      36.826   1.476  35.886  1.00  0.00           O
ATOM   5389  C32 POPEM 261      35.746  -0.564  36.616  1.00  0.00           C
ATOM   5392  C23 POPEM 261      31.506   1.526  37.556  1.00  0.00           C
ATOM   5395  C24 POPEM 261      30.096   1.716  38.146  1.00  0.00           C
ATOM   5398  C25 POPEM 261      30.016   1.986  39.646  1.00  0.00           C
ATOM   5401  C26 POPEM 261      30.186   3.466  40.005  1.00  0.00           C
ATOM   5404  C27 POPEM 261      30.186   3.736  41.525  1.00  0.00           C
ATOM   5407  C28 POPEM 261      28.796   4.036  42.115  1.00  0.00           C
ATOM   5410  C29 POPEM 261      27.936   2.816  42.295  1.00  0.00           C
ATOM   5412 0C21 POPEM 261      26.796   2.766  43.006  1.00  0.00           C
ATOM   5414 1C21 POPEM 261      26.176   3.956  43.685  1.00  0.00           C
ATOM   5417 2C21 POPEM 261      24.796   3.646  44.296  1.00  0.00           C
ATOM   5420 3C21 POPEM 261      23.726   3.386  43.226  1.00  0.00           C
ATOM   5423 4C21 POPEM 261      22.316   3.276  43.816  1.00  0.00           C
ATOM   5426 5C21 POPEM 261      21.236   2.916  42.785  1.00  0.00           C
ATOM   5429 6C21 POPEM 261      21.036   3.966  41.686  1.00  0.00           C
ATOM   5432 7C21 POPEM 261      19.956   3.556  40.676  1.00  0.00           C
ATOM   5435 8C21 POPEM 261      19.726   4.596  39.576  1.00  0.00           C
ATOM   5439  C33 POPEM 261      35.696  -0.044  38.066  1.00  0.00           C
ATOM   5442  C34 POPEM 261      35.576  -1.174  39.076  1.00  0.00           C
ATOM   5445  C35 POPEM 261      35.306  -0.644  40.495  1.00  0.00           C
ATOM   5448  C36 POPEM 261      35.066  -1.774  41.496  1.00  0.00           C
ATOM   5451  C37 POPEM 261      34.906  -1.234  42.925  1.00  0.00           C
ATOM   5454  C38 POPEM 261      34.886  -2.354  43.965  1.00  0.00           C
ATOM   5457  C39 POPEM 261      34.976  -1.854  45.416  1.00  0.00           C
ATOM   5460 0C31 POPEM 261      33.606  -1.624  46.066  1.00  0.00           C
ATOM   5463 1C31 POPEM 261      33.736  -0.984  47.456  1.00  0.00           C
ATOM   5466 2C31 POPEM 261      32.376  -0.764  48.126  1.00  0.00           C
ATOM   5469 3C31 POPEM 261      32.426   0.076  49.415  1.00  0.00           C
ATOM   5472 4C31 POPEM 261      33.026   1.466  49.175  1.00  0.00           C
ATOM   5475 5C31 POPEM 261      32.646   2.506  50.236  1.00  0.00           C
ATOM   5478 6C31 POPEM 261      33.236   3.886  49.945  1.00  0.00           C
ATOM   5482  NH3 POPEN 262      40.386  67.496  73.646  1.00  0.00           N
ATOM   5486  C12 POPEN 262      41.616  66.936  74.326  1.00  0.00           C
ATOM   5489  C11 POPEN 262      41.876  65.456  73.996  1.00  0.00           C
ATOM   5492  P   POPEN 262      40.216  63.476  73.666  1.00  0.00           P
ATOM   5493  O13 POPEN 262      41.226  62.446  73.336  1.00  0.00           O
ATOM   5494  O14 POPEN 262      38.966  63.006  74.285  1.00  0.00           O
ATOM   5495  O11 POPEN 262      39.866  64.266  72.356  1.00  0.00           O
ATOM   5496  O12 POPEN 262      40.866  64.616  74.575  1.00  0.00           O
ATOM   5497  C1  POPEN 262      39.136  63.666  71.274  1.00  0.00           C
ATOM   5500  C2  POPEN 262      39.906  63.816  69.935  1.00  0.00           C
ATOM   5502  O21 POPEN 262      39.096  63.226  68.906  1.00  0.00           O
ATOM   5503  C21 POPEN 262      39.406  63.606  67.675  1.00  0.00           C
ATOM   5504  O22 POPEN 262      40.346  64.306  67.356  1.00  0.00           O
ATOM   5505  C22 POPEN 262      38.336  63.106  66.704  1.00  0.00           C
ATOM   5508  C3  POPEN 262      41.316  63.146  70.024  1.00  0.00           C
ATOM   5511  O31 POPEN 262      42.356  63.716  69.186  1.00  0.00           O
ATOM   5512  C31 POPEN 262      42.746  64.936  69.536  1.00  0.00           C
ATOM   5513  O32 POPEN 262      42.216  65.656  70.366  1.00  0.00           O
ATOM   5514  C32 POPEN 262      44.006  65.296  68.755  1.00  0.00           C
ATOM   5517  C23 POPEN 262      37.486  64.286  66.176  1.00  0.00           C
ATOM   5520  C24 POPEN 262      37.336  64.366  64.645  1.00  0.00           C
ATOM   5523  C25 POPEN 262      38.646  64.406  63.846  1.00  0.00           C
ATOM   5526  C26 POPEN 262      38.376  64.636  62.346  1.00  0.00           C
ATOM   5529  C27 POPEN 262      38.666  63.416  61.455  1.00  0.00           C
ATOM   5532  C28 POPEN 262      37.896  63.506  60.126  1.00  0.00           C
ATOM   5535  C29 POPEN 262      38.346  62.486  59.105  1.00  0.00           C
ATOM   5537 0C21 POPEN 262      38.336  62.656  57.766  1.00  0.00           C
ATOM   5539 1C21 POPEN 262      37.826  63.876  57.036  1.00  0.00           C
ATOM   5542 2C21 POPEN 262      38.966  64.816  56.586  1.00  0.00           C
ATOM   5545 3C21 POPEN 262      38.456  65.976  55.716  1.00  0.00           C
ATOM   5548 4C21 POPEN 262      39.556  66.936  55.236  1.00  0.00           C
ATOM   5551 5C21 POPEN 262      40.626  66.306  54.326  1.00  0.00           C
ATOM   5554 6C21 POPEN 262      40.036  65.546  53.126  1.00  0.00           C
ATOM   5557 7C21 POPEN 262      41.086  65.106  52.095  1.00  0.00           C
ATOM   5560 8C21 POPEN 262      40.476  64.286  50.956  1.00  0.00           C
ATOM   5564  C33 POPEN 262      44.426  66.766  68.965  1.00  0.00           C
ATOM   5567  C34 POPEN 262      45.696  67.116  68.175  1.00  0.00           C
ATOM   5570  C35 POPEN 262      46.986  66.956  69.006  1.00  0.00           C
ATOM   5573  C36 POPEN 262      48.236  67.196  68.156  1.00  0.00           C
ATOM   5576  C37 POPEN 262      49.556  66.916  68.895  1.00  0.00           C
ATOM   5579  C38 POPEN 262      50.726  66.746  67.925  1.00  0.00           C
ATOM   5582  C39 POPEN 262      52.026  66.286  68.595  1.00  0.00           C
ATOM   5585 0C31 POPEN 262      53.056  65.806  67.575  1.00  0.00           C
ATOM   5588 1C31 POPEN 262      54.266  65.086  68.205  1.00  0.00           C
ATOM   5591 2C31 POPEN 262      55.246  64.516  67.156  1.00  0.00           C
ATOM   5594 3C31 POPEN 262      54.696  63.306  66.386  1.00  0.00           C
ATOM   5597 4C31 POPEN 262      55.686  62.726  65.366  1.00  0.00           C
ATOM   5600 5C31 POPEN 262      56.926  62.076  65.986  1.00  0.00           C
ATOM   5603 6C31 POPEN 262      57.796  61.336  64.975  1.00  0.00           C
ATOM   5607  NH3 POPEO 263     120.066  49.596  70.396  1.00  0.00           N
ATOM   5611  C12 POPEO 263     118.836  49.176  69.624  1.00  0.00           C
ATOM   5614  C11 POPEO 263     117.626  50.116  69.845  1.00  0.00           C
ATOM   5617  P   POPEO 263     118.266  51.786  71.795  1.00  0.00           P
ATOM   5618  O13 POPEO 263     119.326  51.156  72.626  1.00  0.00           O
ATOM   5619  O14 POPEO 263     117.376  52.816  72.376  1.00  0.00           O
ATOM   5620  O11 POPEO 263     119.046  52.326  70.525  1.00  0.00           O
ATOM   5621  O12 POPEO 263     117.466  50.556  71.196  1.00  0.00           O
ATOM   5622  C1  POPEO 263     118.536  53.326  69.656  1.00  0.00           C
ATOM   5625  C2  POPEO 263     119.496  53.576  68.445  1.00  0.00           C
ATOM   5627  O21 POPEO 263     119.486  52.486  67.496  1.00  0.00           O
ATOM   5628  C21 POPEO 263     120.426  51.566  67.475  1.00  0.00           C
ATOM   5629  O22 POPEO 263     121.206  51.276  68.374  1.00  0.00           O
ATOM   5630  C22 POPEO 263     120.316  50.796  66.155  1.00  0.00           C
ATOM   5633  C3  POPEO 263     120.896  54.116  68.836  1.00  0.00           C
ATOM   5636  O31 POPEO 263     121.556  54.676  67.686  1.00  0.00           O
ATOM   5637  C31 POPEO 263     121.246  55.966  67.454  1.00  0.00           C
ATOM   5638  O32 POPEO 263     120.426  56.606  68.105  1.00  0.00           O
ATOM   5639  C32 POPEO 263     122.016  56.446  66.225  1.00  0.00           C
ATOM   5642  C23 POPEO 263     121.666  50.416  65.495  1.00  0.00           C
ATOM   5645  C24 POPEO 263     121.396  49.936  64.055  1.00  0.00           C
ATOM   5648  C25 POPEO 263     122.616  49.756  63.146  1.00  0.00           C
ATOM   5651  C26 POPEO 263     123.106  48.306  63.016  1.00  0.00           C
ATOM   5654  C27 POPEO 263     123.796  48.056  61.656  1.00  0.00           C
ATOM   5657  C28 POPEO 263     124.496  46.686  61.535  1.00  0.00           C
ATOM   5660  C29 POPEO 263     125.726  46.636  62.406  1.00  0.00           C
ATOM   5662 0C21 POPEO 263     126.806  45.846  62.235  1.00  0.00           C
ATOM   5664 1C21 POPEO 263     126.986  44.776  61.194  1.00  0.00           C
ATOM   5667 2C21 POPEO 263     127.956  45.136  60.056  1.00  0.00           C
ATOM   5670 3C21 POPEO 263     128.216  43.916  59.166  1.00  0.00           C
ATOM   5673 4C21 POPEO 263     129.176  44.146  57.995  1.00  0.00           C
ATOM   5676 5C21 POPEO 263     128.516  44.866  56.815  1.00  0.00           C
ATOM   5679 6C21 POPEO 263     129.486  45.076  55.646  1.00  0.00           C
ATOM   5682 7C21 POPEO 263     128.836  45.856  54.496  1.00  0.00           C
ATOM   5685 8C21 POPEO 263     129.766  46.106  53.306  1.00  0.00           C
ATOM   5689  C33 POPEO 263     121.886  55.476  65.016  1.00  0.00           C
ATOM   5692  C34 POPEO 263     122.476  56.026  63.706  1.00  0.00           C
ATOM   5695  C35 POPEO 263     122.186  55.126  62.496  1.00  0.00           C
ATOM   5698  C36 POPEO 263     121.986  55.936  61.206  1.00  0.00           C
ATOM   5701  C37 POPEO 263     121.486  55.106  60.016  1.00  0.00           C
ATOM   5704  C38 POPEO 263     121.076  56.006  58.846  1.00  0.00           C
ATOM   5707  C39 POPEO 263     120.606  55.256  57.596  1.00  0.00           C
ATOM   5710 0C31 POPEO 263     119.966  56.216  56.586  1.00  0.00           C
ATOM   5713 1C31 POPEO 263     119.736  55.606  55.196  1.00  0.00           C
ATOM   5716 2C31 POPEO 263     118.916  56.536  54.296  1.00  0.00           C
ATOM   5719 3C31 POPEO 263     118.766  56.016  52.855  1.00  0.00           C
ATOM   5722 4C31 POPEO 263     117.566  56.626  52.136  1.00  0.00           C
ATOM   5725 5C31 POPEO 263     117.366  56.086  50.716  1.00  0.00           C
ATOM   5728 6C31 POPEO 263     115.886  55.886  50.355  1.00  0.00           C
ATOM   5732  NH3 POPEP 264      97.956 123.446  29.675  1.00  0.00           N
ATOM   5736  C12 POPEP 264      98.556 123.636  28.316  1.00  0.00           C
ATOM   5739  C11 POPEP 264      97.926 122.636  27.346  1.00  0.00           C
ATOM   5742  P   POPEP 264      97.096 120.196  27.936  1.00  0.00           P
ATOM   5743  O13 POPEP 264      95.866 120.816  28.476  1.00  0.00           O
ATOM   5744  O14 POPEP 264      96.996 119.516  26.626  1.00  0.00           O
ATOM   5745  O11 POPEP 264      97.806 119.296  29.036  1.00  0.00           O
ATOM   5746  O12 POPEP 264      98.196 121.316  27.826  1.00  0.00           O
ATOM   5747  C1  POPEP 264      98.266 120.016  30.196  1.00  0.00           C
ATOM   5750  C2  POPEP 264      98.816 119.086  31.306  1.00  0.00           C
ATOM   5752  O21 POPEP 264      99.456 119.746  32.416  1.00  0.00           O
ATOM   5753  C21 POPEP 264      99.336 121.016  32.715  1.00  0.00           C
ATOM   5754  O22 POPEP 264      98.716 121.866  32.115  1.00  0.00           O
ATOM   5755  C22 POPEP 264      99.976 121.216  34.105  1.00  0.00           C
ATOM   5758  C3  POPEP 264      99.776 117.986  30.735  1.00  0.00           C
ATOM   5761  O31 POPEP 264     101.106 118.016  31.296  1.00  0.00           O
ATOM   5762  C31 POPEP 264     101.386 117.526  32.526  1.00  0.00           C
ATOM   5763  O32 POPEP 264     102.496 117.626  33.025  1.00  0.00           O
ATOM   5764  C32 POPEP 264     100.256 116.806  33.256  1.00  0.00           C
ATOM   5767  C23 POPEP 264     100.906 122.436  34.226  1.00  0.00           C
ATOM   5770  C24 POPEP 264     101.066 122.936  35.676  1.00  0.00           C
ATOM   5773  C25 POPEP 264     101.056 121.836  36.756  1.00  0.00           C
ATOM   5776  C26 POPEP 264     101.546 122.356  38.116  1.00  0.00           C
ATOM   5779  C27 POPEP 264     100.836 121.676  39.296  1.00  0.00           C
ATOM   5782  C28 POPEP 264     101.276 122.246  40.665  1.00  0.00           C
ATOM   5785  C29 POPEP 264     100.456 121.666  41.785  1.00  0.00           C
ATOM   5787 0C21 POPEP 264     100.886 120.796  42.715  1.00  0.00           C
ATOM   5789 1C21 POPEP 264     102.276 120.216  42.785  1.00  0.00           C
ATOM   5792 2C21 POPEP 264     102.376 118.996  43.716  1.00  0.00           C
ATOM   5795 3C21 POPEP 264     102.096 119.336  45.186  1.00  0.00           C
ATOM   5798 4C21 POPEP 264     102.626 118.276  46.166  1.00  0.00           C
ATOM   5801 5C21 POPEP 264     102.446 118.696  47.626  1.00  0.00           C
ATOM   5804 6C21 POPEP 264     100.996 118.566  48.126  1.00  0.00           C
ATOM   5807 7C21 POPEP 264     100.796 119.236  49.496  1.00  0.00           C
ATOM   5810 8C21 POPEP 264      99.376 119.096  50.036  1.00  0.00           C
ATOM   5814  C33 POPEP 264     100.516 116.706  34.776  1.00  0.00           C
ATOM   5817  C34 POPEP 264      99.496 115.776  35.446  1.00  0.00           C
ATOM   5820  C35 POPEP 264      99.776 115.496  36.926  1.00  0.00           C
ATOM   5823  C36 POPEP 264     100.006 116.766  37.746  1.00  0.00           C
ATOM   5826  C37 POPEP 264      99.536 116.616  39.196  1.00  0.00           C
ATOM   5829  C38 POPEP 264      99.556 117.926  39.996  1.00  0.00           C
ATOM   5832  C39 POPEP 264      98.846 117.786  41.346  1.00  0.00           C
ATOM   5835 0C31 POPEP 264      99.396 116.626  42.176  1.00  0.00           C
ATOM   5838 1C31 POPEP 264      98.756 116.536  43.555  1.00  0.00           C
ATOM   5841 2C31 POPEP 264      99.286 115.356  44.376  1.00  0.00           C
ATOM   5844 3C31 POPEP 264      98.326 114.966  45.495  1.00  0.00           C
ATOM   5847 4C31 POPEP 264      98.116 116.066  46.535  1.00  0.00           C
ATOM   5850 5C31 POPEP 264      96.996 115.736  47.526  1.00  0.00           C
ATOM   5853 6C31 POPEP 264      96.736 116.876  48.506  1.00  0.00           C
ATOM   5857  NH3 POPEQ 265     125.116 106.986  68.234  1.00  0.00           N
ATOM   5861  C12 POPEQ 265     125.836 108.236  68.685  1.00  0.00           C
ATOM   5864  C11 POPEQ 265     127.296 108.266  68.196  1.00  0.00           C
ATOM   5867  P   POPEQ 265     127.936 110.846  67.896  1.00  0.00           P
ATOM   5868  O13 POPEQ 265     126.686 111.576  68.205  1.00  0.00           O
ATOM   5869  O14 POPEQ 265     129.236 111.506  68.175  1.00  0.00           O
ATOM   5870  O11 POPEQ 265     127.906 110.416  66.366  1.00  0.00           O
ATOM   5871  O12 POPEQ 265     127.946 109.446  68.634  1.00  0.00           O
ATOM   5872  C1  POPEQ 265     127.256 111.256  65.385  1.00  0.00           C
ATOM   5875  C2  POPEQ 265     126.716 110.366  64.236  1.00  0.00           C
ATOM   5877  O21 POPEQ 265     126.696 111.116  63.016  1.00  0.00           O
ATOM   5878  C21 POPEQ 265     125.626 111.366  62.276  1.00  0.00           C
ATOM   5879  O22 POPEQ 265     124.466 111.146  62.556  1.00  0.00           O
ATOM   5880  C22 POPEQ 265     126.086 111.936  60.935  1.00  0.00           C
ATOM   5883  C3  POPEQ 265     125.446 109.556  64.666  1.00  0.00           C
ATOM   5886  O31 POPEQ 265     125.326 108.406  63.806  1.00  0.00           O
ATOM   5887  C31 POPEQ 265     125.546 107.206  64.344  1.00  0.00           C
ATOM   5888  O32 POPEQ 265     125.536 106.956  65.545  1.00  0.00           O
ATOM   5889  C32 POPEQ 265     125.986 106.256  63.235  1.00  0.00           C
ATOM   5892  C23 POPEQ 265     125.196 111.476  59.756  1.00  0.00           C
ATOM   5895  C24 POPEQ 265     126.046 110.946  58.606  1.00  0.00           C
ATOM   5898  C25 POPEQ 265     125.246 110.586  57.356  1.00  0.00           C
ATOM   5901  C26 POPEQ 265     125.976 109.556  56.486  1.00  0.00           C
ATOM   5904  C27 POPEQ 265     125.356 109.386  55.086  1.00  0.00           C
ATOM   5907  C28 POPEQ 265     126.146 108.386  54.216  1.00  0.00           C
ATOM   5910  C29 POPEQ 265     125.926 108.606  52.736  1.00  0.00           C
ATOM   5912 0C21 POPEQ 265     126.006 107.676  51.765  1.00  0.00           C
ATOM   5914 1C21 POPEQ 265     126.326 106.216  51.915  1.00  0.00           C
ATOM   5917 2C21 POPEQ 265     127.796 105.886  51.596  1.00  0.00           C
ATOM   5920 3C21 POPEQ 265     128.016 104.396  51.286  1.00  0.00           C
ATOM   5923 4C21 POPEQ 265     129.486 104.046  51.086  1.00  0.00           C
ATOM   5926 5C21 POPEQ 265     130.256 103.916  52.416  1.00  0.00           C
ATOM   5929 6C21 POPEQ 265     131.768 103.936  52.215  1.00  0.00           C
ATOM   5932 7C21 POPEQ 265     132.538 103.946  53.545  1.00  0.00           C
ATOM   5935 8C21 POPEQ 265     134.048 104.076  53.356  1.00  0.00           C
ATOM   5939  C33 POPEQ 265     124.816 105.716  62.375  1.00  0.00           C
ATOM   5942  C34 POPEQ 265     125.236 105.396  60.935  1.00  0.00           C
ATOM   5945  C35 POPEQ 265     125.286 106.646  60.046  1.00  0.00           C
ATOM   5948  C36 POPEQ 265     124.156 106.676  58.996  1.00  0.00           C
ATOM   5951  C37 POPEQ 265     122.766 106.816  59.615  1.00  0.00           C
ATOM   5954  C38 POPEQ 265     121.616 106.666  58.625  1.00  0.00           C
ATOM   5957  C39 POPEQ 265     121.646 107.676  57.476  1.00  0.00           C
ATOM   5960 0C31 POPEQ 265     120.246 107.926  56.915  1.00  0.00           C
ATOM   5963 1C31 POPEQ 265     120.276 108.746  55.635  1.00  0.00           C
ATOM   5966 2C31 POPEQ 265     118.896 109.296  55.275  1.00  0.00           C
ATOM   5969 3C31 POPEQ 265     118.926 109.966  53.906  1.00  0.00           C
ATOM   5972 4C31 POPEQ 265     117.686 110.816  53.656  1.00  0.00           C
ATOM   5975 5C31 POPEQ 265     117.806 111.696  52.416  1.00  0.00           C
ATOM   5978 6C31 POPEQ 265     116.586 112.596  52.285  1.00  0.00           C
ATOM   5982  NH3 POPER 266      85.916  26.896  71.225  1.00  0.00           N
ATOM   5986  C12 POPER 266      86.126  25.546  71.855  1.00  0.00           C
ATOM   5989  C11 POPER 266      84.806  24.996  72.405  1.00  0.00           C
ATOM   5992  P   POPER 266      83.996  22.586  73.006  1.00  0.00           P
ATOM   5993  O13 POPER 266      84.556  21.446  73.746  1.00  0.00           O
ATOM   5994  O14 POPER 266      82.696  23.076  73.515  1.00  0.00           O
ATOM   5995  O11 POPER 266      83.796  22.316  71.456  1.00  0.00           O
ATOM   5996  O12 POPER 266      85.036  23.786  73.094  1.00  0.00           O
ATOM   5997  C1  POPER 266      84.786  21.856  70.535  1.00  0.00           C
ATOM   6000  C2  POPER 266      84.726  22.706  69.226  1.00  0.00           C
ATOM   6002  O21 POPER 266      84.216  21.996  68.094  1.00  0.00           O
ATOM   6003  C21 POPER 266      82.956  21.636  68.065  1.00  0.00           C
ATOM   6004  O22 POPER 266      82.116  21.896  68.915  1.00  0.00           O
ATOM   6005  C22 POPER 266      82.696  20.966  66.704  1.00  0.00           C
ATOM   6008  C3  POPER 266      86.096  23.286  68.774  1.00  0.00           C
ATOM   6011  O31 POPER 266      85.936  24.656  68.385  1.00  0.00           O
ATOM   6012  C31 POPER 266      85.376  25.016  67.205  1.00  0.00           C
ATOM   6013  O32 POPER 266      84.826  26.096  67.046  1.00  0.00           O
ATOM   6014  C32 POPER 266      85.526  24.026  66.045  1.00  0.00           C
ATOM   6017  C23 POPER 266      81.486  20.006  66.646  1.00  0.00           C
ATOM   6020  C24 POPER 266      81.436  19.276  65.296  1.00  0.00           C
ATOM   6023  C25 POPER 266      80.026  18.806  64.916  1.00  0.00           C
ATOM   6026  C26 POPER 266      79.116  19.946  64.455  1.00  0.00           C
ATOM   6029  C27 POPER 266      77.636  19.526  64.396  1.00  0.00           C
ATOM   6032  C28 POPER 266      76.696  20.646  63.925  1.00  0.00           C
ATOM   6035  C29 POPER 266      77.006  21.116  62.535  1.00  0.00           C
ATOM   6037 0C21 POPER 266      76.426  20.676  61.406  1.00  0.00           C
ATOM   6039 1C21 POPER 266      75.356  19.626  61.296  1.00  0.00           C
ATOM   6042 2C21 POPER 266      73.976  20.036  61.845  1.00  0.00           C
ATOM   6045 3C21 POPER 266      73.526  21.466  61.506  1.00  0.00           C
ATOM   6048 4C21 POPER 266      72.186  21.836  62.156  1.00  0.00           C
ATOM   6051 5C21 POPER 266      71.016  21.006  61.605  1.00  0.00           C
ATOM   6054 6C21 POPER 266      69.676  21.336  62.266  1.00  0.00           C
ATOM   6057 7C21 POPER 266      68.646  20.256  61.955  1.00  0.00           C
ATOM   6060 8C21 POPER 266      67.236  20.626  62.396  1.00  0.00           C
ATOM   6064  C33 POPER 266      84.766  24.516  64.786  1.00  0.00           C
ATOM   6067  C34 POPER 266      84.856  23.526  63.625  1.00  0.00           C
ATOM   6070  C35 POPER 266      84.086  23.956  62.356  1.00  0.00           C
ATOM   6073  C36 POPER 266      82.566  23.706  62.426  1.00  0.00           C
ATOM   6076  C37 POPER 266      81.916  23.776  61.036  1.00  0.00           C
ATOM   6079  C38 POPER 266      80.386  23.916  61.076  1.00  0.00           C
ATOM   6082  C39 POPER 266      79.746  23.856  59.676  1.00  0.00           C
ATOM   6085 0C31 POPER 266      79.556  22.416  59.166  1.00  0.00           C
ATOM   6088 1C31 POPER 266      79.146  22.336  57.686  1.00  0.00           C
ATOM   6091 2C31 POPER 266      78.516  20.976  57.346  1.00  0.00           C
ATOM   6094 3C31 POPER 266      76.996  20.956  57.516  1.00  0.00           C
ATOM   6097 4C31 POPER 266      76.276  21.636  56.355  1.00  0.00           C
ATOM   6100 5C31 POPER 266      74.766  21.596  56.535  1.00  0.00           C
ATOM   6103 6C31 POPER 266      74.036  22.246  55.366  1.00  0.00           C
ATOM   6107  NH3 POPES 267     131.026  96.826  28.755  1.00  0.00           N
ATOM   6111  C12 POPES 267     130.126  97.856  28.116  1.00  0.00           C
ATOM   6114  C11 POPES 267     128.656  97.686  28.516  1.00  0.00           C
ATOM   6117  P   POPES 267     126.416  98.536  27.444  1.00  0.00           P
ATOM   6118  O13 POPES 267     126.476  97.926  26.106  1.00  0.00           O
ATOM   6119  O14 POPES 267     125.656  97.756  28.435  1.00  0.00           O
ATOM   6120  O11 POPES 267     125.766  99.966  27.366  1.00  0.00           O
ATOM   6121  O12 POPES 267     127.886  98.786  27.996  1.00  0.00           O
ATOM   6122  C1  POPES 267     125.436 100.716  28.536  1.00  0.00           C
ATOM   6125  C2  POPES 267     123.946 101.166  28.536  1.00  0.00           C
ATOM   6127  O21 POPES 267     123.686 102.376  29.296  1.00  0.00           O
ATOM   6128  C21 POPES 267     124.066 102.416  30.556  1.00  0.00           C
ATOM   6129  O22 POPES 267     124.736 101.576  31.136  1.00  0.00           O
ATOM   6130  C22 POPES 267     123.476 103.646  31.236  1.00  0.00           C
ATOM   6133  C3  POPES 267     122.956 100.046  28.946  1.00  0.00           C
ATOM   6136  O31 POPES 267     121.636 100.596  29.025  1.00  0.00           O
ATOM   6137  C31 POPES 267     120.716 100.096  29.836  1.00  0.00           C
ATOM   6138  O32 POPES 267     119.756 100.716  30.265  1.00  0.00           O
ATOM   6139  C32 POPES 267     120.856  98.586  30.046  1.00  0.00           C
ATOM   6142  C23 POPES 267     123.296 103.476  32.766  1.00  0.00           C
ATOM   6145  C24 POPES 267     122.176 102.476  33.066  1.00  0.00           C
ATOM   6148  C25 POPES 267     121.606 102.486  34.496  1.00  0.00           C
ATOM   6151  C26 POPES 267     122.626 102.136  35.586  1.00  0.00           C
ATOM   6154  C27 POPES 267     121.996 101.936  36.976  1.00  0.00           C
ATOM   6157  C28 POPES 267     123.066 101.596  38.035  1.00  0.00           C
ATOM   6160  C29 POPES 267     122.456 101.146  39.336  1.00  0.00           C
ATOM   6162 0C21 POPES 267     122.806 101.556  40.576  1.00  0.00           C
ATOM   6164 1C21 POPES 267     123.906 102.546  40.876  1.00  0.00           C
ATOM   6167 2C21 POPES 267     124.106 102.806  42.375  1.00  0.00           C
ATOM   6170 3C21 POPES 267     122.906 103.486  43.046  1.00  0.00           C
ATOM   6173 4C21 POPES 267     123.236 104.156  44.385  1.00  0.00           C
ATOM   6176 5C21 POPES 267     123.596 103.186  45.525  1.00  0.00           C
ATOM   6179 6C21 POPES 267     122.396 102.416  46.105  1.00  0.00           C
ATOM   6182 7C21 POPES 267     122.766 101.736  47.435  1.00  0.00           C
ATOM   6185 8C21 POPES 267     121.656 100.876  48.035  1.00  0.00           C
ATOM   6189  C33 POPES 267     121.416  98.176  31.416  1.00  0.00           C
ATOM   6192  C34 POPES 267     120.926  96.766  31.736  1.00  0.00           C
ATOM   6195  C35 POPES 267     121.626  96.056  32.896  1.00  0.00           C
ATOM   6198  C36 POPES 267     121.476  96.756  34.256  1.00  0.00           C
ATOM   6201  C37 POPES 267     122.186  95.936  35.336  1.00  0.00           C
ATOM   6204  C38 POPES 267     122.446  96.706  36.635  1.00  0.00           C
ATOM   6207  C39 POPES 267     123.276  95.876  37.635  1.00  0.00           C
ATOM   6210 0C31 POPES 267     122.526  94.646  38.176  1.00  0.00           C
ATOM   6213 1C31 POPES 267     123.296  93.916  39.285  1.00  0.00           C
ATOM   6216 2C31 POPES 267     122.406  92.976  40.106  1.00  0.00           C
ATOM   6219 3C31 POPES 267     122.136  91.626  39.446  1.00  0.00           C
ATOM   6222 4C31 POPES 267     123.256  90.606  39.706  1.00  0.00           C
ATOM   6225 5C31 POPES 267     122.996  89.256  39.035  1.00  0.00           C
ATOM   6228 6C31 POPES 267     124.086  88.216  39.316  1.00  0.00           C
ATOM   6232  NH3 POPET 268      81.396  90.276  67.954  1.00  0.00           N
ATOM   6236  C12 POPET 268      81.756  90.336  66.496  1.00  0.00           C
ATOM   6239  C11 POPET 268      82.936  89.396  66.215  1.00  0.00           C
ATOM   6242  P   POPET 268      81.656  87.096  65.796  1.00  0.00           P
ATOM   6243  O13 POPET 268      81.916  85.726  66.295  1.00  0.00           O
ATOM   6244  O14 POPET 268      80.296  87.656  65.945  1.00  0.00           O
ATOM   6245  O11 POPET 268      82.106  87.146  64.275  1.00  0.00           O
ATOM   6246  O12 POPET 268      82.656  88.046  66.566  1.00  0.00           O
ATOM   6247  C1  POPET 268      83.376  86.656  63.846  1.00  0.00           C
ATOM   6250  C2  POPET 268      84.086  87.676  62.896  1.00  0.00           C
ATOM   6252  O21 POPET 268      84.626  86.936  61.796  1.00  0.00           O
ATOM   6253  C21 POPET 268      84.856  87.446  60.565  1.00  0.00           C
ATOM   6254  O22 POPET 268      85.396  86.776  59.696  1.00  0.00           O
ATOM   6255  C22 POPET 268      84.396  88.896  60.336  1.00  0.00           C
ATOM   6258  C3  POPET 268      85.136  88.576  63.666  1.00  0.00           C
ATOM   6261  O31 POPET 268      86.526  88.386  63.316  1.00  0.00           O
ATOM   6262  C31 POPET 268      87.256  89.506  63.146  1.00  0.00           C
ATOM   6263  O32 POPET 268      86.786  90.626  63.006  1.00  0.00           O
ATOM   6264  C32 POPET 268      88.746  89.206  63.326  1.00  0.00           C
ATOM   6267  C23 POPET 268      85.176  89.596  59.186  1.00  0.00           C
ATOM   6270  C24 POPET 268      84.596  90.976  58.816  1.00  0.00           C
ATOM   6273  C25 POPET 268      85.616  91.886  58.106  1.00  0.00           C
ATOM   6276  C26 POPET 268      85.206  92.296  56.686  1.00  0.00           C
ATOM   6279  C27 POPET 268      86.206  93.276  56.045  1.00  0.00           C
ATOM   6282  C28 POPET 268      85.876  93.596  54.576  1.00  0.00           C
ATOM   6285  C29 POPET 268      86.676  94.746  54.016  1.00  0.00           C
ATOM   6287 0C21 POPET 268      87.846  94.656  53.365  1.00  0.00           C
ATOM   6289 1C21 POPET 268      88.646  93.396  53.116  1.00  0.00           C
ATOM   6292 2C21 POPET 268      90.136  93.736  52.936  1.00  0.00           C
ATOM   6295 3C21 POPET 268      91.056  92.496  52.846  1.00  0.00           C
ATOM   6298 4C21 POPET 268      92.516  92.906  52.586  1.00  0.00           C
ATOM   6301 5C21 POPET 268      93.506  91.726  52.526  1.00  0.00           C
ATOM   6304 6C21 POPET 268      94.916  92.216  52.165  1.00  0.00           C
ATOM   6307 7C21 POPET 268      95.936  91.086  51.966  1.00  0.00           C
ATOM   6310 8C21 POPET 268      97.056  91.436  50.976  1.00  0.00           C
ATOM   6314  C33 POPET 268      89.616  90.496  63.415  1.00  0.00           C
ATOM   6317  C34 POPET 268      89.756  91.236  62.076  1.00  0.00           C
ATOM   6320  C35 POPET 268      90.556  90.456  61.016  1.00  0.00           C
ATOM   6323  C36 POPET 268      90.876  91.296  59.766  1.00  0.00           C
ATOM   6326  C37 POPET 268      91.686  90.506  58.726  1.00  0.00           C
ATOM   6329  C38 POPET 268      92.346  91.356  57.626  1.00  0.00           C
ATOM   6332  C39 POPET 268      93.266  92.456  58.186  1.00  0.00           C
ATOM   6335 0C31 POPET 268      94.466  92.796  57.286  1.00  0.00           C
ATOM   6338 1C31 POPET 268      95.226  94.036  57.796  1.00  0.00           C
ATOM   6341 2C31 POPET 268      96.586  94.336  57.126  1.00  0.00           C
ATOM   6344 3C31 POPET 268      96.706  93.886  55.656  1.00  0.00           C
ATOM   6347 4C31 POPET 268      98.066  94.246  55.066  1.00  0.00           C
ATOM   6350 5C31 POPET 268      98.206  93.826  53.596  1.00  0.00           C
ATOM   6353 6C31 POPET 268      99.436  94.416  52.906  1.00  0.00           C
ATOM   6357  NH3 POPEU 269      88.456 106.766  27.206  1.00  0.00           N
ATOM   6361  C12 POPEU 269      88.806 107.616  28.406  1.00  0.00           C
ATOM   6364  C11 POPEU 269      88.096 107.086  29.656  1.00  0.00           C
ATOM   6367  P   POPEU 269      88.356 109.296  31.055  1.00  0.00           P
ATOM   6368  O13 POPEU 269      89.476 109.956  30.335  1.00  0.00           O
ATOM   6369  O14 POPEU 269      86.996 109.736  30.676  1.00  0.00           O
ATOM   6370  O11 POPEU 269      88.506 109.446  32.635  1.00  0.00           O
ATOM   6371  O12 POPEU 269      88.496 107.736  30.856  1.00  0.00           O
ATOM   6372  C1  POPEU 269      87.626 108.766  33.536  1.00  0.00           C
ATOM   6375  C2  POPEU 269      88.346 107.576  34.236  1.00  0.00           C
ATOM   6377  O21 POPEU 269      87.536 106.976  35.266  1.00  0.00           O
ATOM   6378  C21 POPEU 269      87.376 107.496  36.455  1.00  0.00           C
ATOM   6379  O22 POPEU 269      87.606 108.646  36.806  1.00  0.00           O
ATOM   6380  C22 POPEU 269      86.756 106.416  37.356  1.00  0.00           C
ATOM   6383  C3  POPEU 269      89.776 107.996  34.696  1.00  0.00           C
ATOM   6386  O31 POPEU 269      90.446 107.006  35.506  1.00  0.00           O
ATOM   6387  C31 POPEU 269      90.896 105.926  34.865  1.00  0.00           C
ATOM   6388  O32 POPEU 269      90.696 105.636  33.694  1.00  0.00           O
ATOM   6389  C32 POPEU 269      91.826 105.156  35.836  1.00  0.00           C
ATOM   6392  C23 POPEU 269      85.856 106.886  38.526  1.00  0.00           C
ATOM   6395  C24 POPEU 269      84.566 106.056  38.596  1.00  0.00           C
ATOM   6398  C25 POPEU 269      83.886 106.076  39.966  1.00  0.00           C
ATOM   6401  C26 POPEU 269      82.696 105.106  40.056  1.00  0.00           C
ATOM   6404  C27 POPEU 269      82.246 104.836  41.506  1.00  0.00           C
ATOM   6407  C28 POPEU 269      81.216 103.696  41.596  1.00  0.00           C
ATOM   6410  C29 POPEU 269      80.966 103.216  43.006  1.00  0.00           C
ATOM   6412 0C21 POPEU 269      79.776 103.086  43.615  1.00  0.00           C
ATOM   6414 1C21 POPEU 269      78.406 103.406  43.065  1.00  0.00           C
ATOM   6417 2C21 POPEU 269      77.606 102.136  42.686  1.00  0.00           C
ATOM   6420 3C21 POPEU 269      78.046 101.516  41.356  1.00  0.00           C
ATOM   6423 4C21 POPEU 269      77.426 100.136  41.086  1.00  0.00           C
ATOM   6426 5C21 POPEU 269      75.896 100.126  40.926  1.00  0.00           C
ATOM   6429 6C21 POPEU 269      75.396 100.906  39.696  1.00  0.00           C
ATOM   6432 7C21 POPEU 269      73.876 100.746  39.506  1.00  0.00           C
ATOM   6435 8C21 POPEU 269      73.316 101.486  38.295  1.00  0.00           C
ATOM   6439  C33 POPEU 269      91.166 104.856  37.206  1.00  0.00           C
ATOM   6442  C34 POPEU 269      92.146 104.746  38.386  1.00  0.00           C
ATOM   6445  C35 POPEU 269      91.406 104.366  39.676  1.00  0.00           C
ATOM   6448  C36 POPEU 269      92.286 104.506  40.926  1.00  0.00           C
ATOM   6451  C37 POPEU 269      91.556 104.126  42.215  1.00  0.00           C
ATOM   6454  C38 POPEU 269      92.346 104.576  43.446  1.00  0.00           C
ATOM   6457  C39 POPEU 269      91.776 104.146  44.795  1.00  0.00           C
ATOM   6460 0C31 POPEU 269      90.336 104.606  45.056  1.00  0.00           C
ATOM   6463 1C31 POPEU 269      89.906 104.316  46.506  1.00  0.00           C
ATOM   6466 2C31 POPEU 269      88.396 104.446  46.745  1.00  0.00           C
ATOM   6469 3C31 POPEU 269      88.026 104.066  48.186  1.00  0.00           C
ATOM   6472 4C31 POPEU 269      88.236 105.216  49.186  1.00  0.00           C
ATOM   6475 5C31 POPEU 269      87.896 104.816  50.635  1.00  0.00           C
ATOM   6478 6C31 POPEU 269      88.136 105.936  51.656  1.00  0.00           C
ATOM   6482  NH3 POPEV 270      60.356  46.676  75.986  1.00  0.00           N
ATOM   6486  C12 POPEV 270      59.556  45.456  76.325  1.00  0.00           C
ATOM   6489  C11 POPEV 270      60.476  44.416  76.965  1.00  0.00           C
ATOM   6492  P   POPEV 270      62.796  43.396  76.306  1.00  0.00           P
ATOM   6493  O13 POPEV 270      63.416  44.326  77.275  1.00  0.00           O
ATOM   6494  O14 POPEV 270      62.666  41.966  76.686  1.00  0.00           O
ATOM   6495  O11 POPEV 270      63.516  43.436  74.884  1.00  0.00           O
ATOM   6496  O12 POPEV 270      61.356  43.916  75.955  1.00  0.00           O
ATOM   6497  C1  POPEV 270      63.226  44.426  73.895  1.00  0.00           C
ATOM   6500  C2  POPEV 270      62.656  43.826  72.575  1.00  0.00           C
ATOM   6502  O21 POPEV 270      62.306  44.926  71.696  1.00  0.00           O
ATOM   6503  C21 POPEV 270      62.786  44.846  70.454  1.00  0.00           C
ATOM   6504  O22 POPEV 270      63.666  44.076  70.105  1.00  0.00           O
ATOM   6505  C22 POPEV 270      62.056  45.776  69.495  1.00  0.00           C
ATOM   6508  C3  POPEV 270      61.396  42.946  72.776  1.00  0.00           C
ATOM   6511  O31 POPEV 270      60.856  42.536  71.485  1.00  0.00           O
ATOM   6512  C31 POPEV 270      60.866  41.226  71.225  1.00  0.00           C
ATOM   6513  O32 POPEV 270      61.316  40.376  71.965  1.00  0.00           O
ATOM   6514  C32 POPEV 270      60.336  40.926  69.816  1.00  0.00           C
ATOM   6517  C23 POPEV 270      62.386  45.346  68.035  1.00  0.00           C
ATOM   6520  C24 POPEV 270      61.716  46.156  66.915  1.00  0.00           C
ATOM   6523  C25 POPEV 270      62.056  47.656  66.946  1.00  0.00           C
ATOM   6526  C26 POPEV 270      61.576  48.446  65.715  1.00  0.00           C
ATOM   6529  C27 POPEV 270      60.156  48.056  65.276  1.00  0.00           C
ATOM   6532  C28 POPEV 270      59.456  49.136  64.425  1.00  0.00           C
ATOM   6535  C29 POPEV 270      58.156  48.586  63.895  1.00  0.00           C
ATOM   6537 0C21 POPEV 270      57.626  48.776  62.675  1.00  0.00           C
ATOM   6539 1C21 POPEV 270      58.186  49.636  61.576  1.00  0.00           C
ATOM   6542 2C21 POPEV 270      57.116  50.596  61.006  1.00  0.00           C
ATOM   6545 3C21 POPEV 270      57.626  51.346  59.776  1.00  0.00           C
ATOM   6548 4C21 POPEV 270      56.586  52.266  59.126  1.00  0.00           C
ATOM   6551 5C21 POPEV 270      57.026  52.686  57.726  1.00  0.00           C
ATOM   6554 6C21 POPEV 270      55.996  53.516  56.936  1.00  0.00           C
ATOM   6557 7C21 POPEV 270      56.486  53.776  55.506  1.00  0.00           C
ATOM   6560 8C21 POPEV 270      55.516  54.566  54.626  1.00  0.00           C
ATOM   6564  C33 POPEV 270      59.076  41.696  69.376  1.00  0.00           C
ATOM   6567  C34 POPEV 270      58.686  41.346  67.925  1.00  0.00           C
ATOM   6570  C35 POPEV 270      59.476  42.136  66.855  1.00  0.00           C
ATOM   6573  C36 POPEV 270      59.016  41.776  65.436  1.00  0.00           C
ATOM   6576  C37 POPEV 270      59.526  42.716  64.344  1.00  0.00           C
ATOM   6579  C38 POPEV 270      58.636  42.686  63.086  1.00  0.00           C
ATOM   6582  C39 POPEV 270      58.586  41.336  62.356  1.00  0.00           C
ATOM   6585 0C31 POPEV 270      59.876  40.936  61.635  1.00  0.00           C
ATOM   6588 1C31 POPEV 270      60.286  41.916  60.516  1.00  0.00           C
ATOM   6591 2C31 POPEV 270      61.456  41.376  59.696  1.00  0.00           C
ATOM   6594 3C31 POPEV 270      61.916  42.356  58.615  1.00  0.00           C
ATOM   6597 4C31 POPEV 270      63.156  41.836  57.876  1.00  0.00           C
ATOM   6600 5C31 POPEV 270      63.496  42.686  56.646  1.00  0.00           C
ATOM   6603 6C31 POPEV 270      64.716  42.156  55.896  1.00  0.00           C
ATOM   6607  NH3 POPEW 271     102.886 100.296  69.256  1.00  0.00           N
ATOM   6611  C12 POPEW 271     104.246 100.546  69.856  1.00  0.00           C
ATOM   6614  C11 POPEW 271     104.176 101.536  71.025  1.00  0.00           C
ATOM   6617  P   POPEW 271     103.646 103.966  71.696  1.00  0.00           P
ATOM   6618  O13 POPEW 271     103.316 103.356  73.006  1.00  0.00           O
ATOM   6619  O14 POPEW 271     102.876 105.176  71.295  1.00  0.00           O
ATOM   6620  O11 POPEW 271     105.166 104.386  71.795  1.00  0.00           O
ATOM   6621  O12 POPEW 271     103.706 102.816  70.594  1.00  0.00           O
ATOM   6622  C1  POPEW 271     105.946 104.526  70.615  1.00  0.00           C
ATOM   6625  C2  POPEW 271     105.656 105.836  69.856  1.00  0.00           C
ATOM   6627  O21 POPEW 271     104.676 105.626  68.825  1.00  0.00           O
ATOM   6628  C21 POPEW 271     105.026 104.956  67.756  1.00  0.00           C
ATOM   6629  O22 POPEW 271     106.076 104.356  67.566  1.00  0.00           O
ATOM   6630  C22 POPEW 271     103.886 105.086  66.736  1.00  0.00           C
ATOM   6633  C3  POPEW 271     106.966 106.456  69.326  1.00  0.00           C
ATOM   6636  O31 POPEW 271     106.796 107.386  68.245  1.00  0.00           O
ATOM   6637  C31 POPEW 271     106.236 108.536  68.515  1.00  0.00           C
ATOM   6638  O32 POPEW 271     105.646 108.866  69.536  1.00  0.00           O
ATOM   6639  C32 POPEW 271     106.546 109.436  67.335  1.00  0.00           C
ATOM   6642  C23 POPEW 271     103.996 106.396  65.926  1.00  0.00           C
ATOM   6645  C24 POPEW 271     103.516 106.226  64.484  1.00  0.00           C
ATOM   6648  C25 POPEW 271     103.816 107.486  63.685  1.00  0.00           C
ATOM   6651  C26 POPEW 271     103.996 107.226  62.185  1.00  0.00           C
ATOM   6654  C27 POPEW 271     104.416 108.526  61.476  1.00  0.00           C
ATOM   6657  C28 POPEW 271     104.656 108.316  59.976  1.00  0.00           C
ATOM   6660  C29 POPEW 271     104.996 109.626  59.296  1.00  0.00           C
ATOM   6662 0C21 POPEW 271     104.096 110.446  58.736  1.00  0.00           C
ATOM   6664 1C21 POPEW 271     102.616 110.166  58.706  1.00  0.00           C
ATOM   6667 2C21 POPEW 271     101.796 111.186  57.906  1.00  0.00           C
ATOM   6670 3C21 POPEW 271     102.156 111.226  56.416  1.00  0.00           C
ATOM   6673 4C21 POPEW 271     100.926 111.506  55.525  1.00  0.00           C
ATOM   6676 5C21 POPEW 271     101.216 111.806  54.046  1.00  0.00           C
ATOM   6679 6C21 POPEW 271     101.726 110.626  53.216  1.00  0.00           C
ATOM   6682 7C21 POPEW 271     103.256 110.436  53.256  1.00  0.00           C
ATOM   6685 8C21 POPEW 271     103.766 109.486  52.176  1.00  0.00           C
ATOM   6689  C33 POPEW 271     105.326 110.206  66.826  1.00  0.00           C
ATOM   6692  C34 POPEW 271     105.696 111.026  65.594  1.00  0.00           C
ATOM   6695  C35 POPEW 271     104.516 111.826  65.035  1.00  0.00           C
ATOM   6698  C36 POPEW 271     103.406 110.926  64.476  1.00  0.00           C
ATOM   6701  C37 POPEW 271     102.256 111.686  63.825  1.00  0.00           C
ATOM   6704  C38 POPEW 271     102.686 112.546  62.616  1.00  0.00           C
ATOM   6707  C39 POPEW 271     102.806 114.046  62.936  1.00  0.00           C
ATOM   6710 0C31 POPEW 271     101.426 114.676  63.186  1.00  0.00           C
ATOM   6713 1C31 POPEW 271     101.426 116.116  63.715  1.00  0.00           C
ATOM   6716 2C31 POPEW 271      99.976 116.556  64.006  1.00  0.00           C
ATOM   6719 3C31 POPEW 271      99.786 117.986  64.526  1.00  0.00           C
ATOM   6722 4C31 POPEW 271      98.296 118.356  64.575  1.00  0.00           C
ATOM   6725 5C31 POPEW 271      98.076 119.826  64.935  1.00  0.00           C
ATOM   6728 6C31 POPEW 271      96.606 120.236  65.005  1.00  0.00           C
ATOM   6732  NH3 POPEX 272      42.106  38.866  75.336  1.00  0.00           N
ATOM   6736  C12 POPEX 272      43.436  38.226  75.196  1.00  0.00           C
ATOM   6739  C11 POPEX 272      43.716  37.956  73.715  1.00  0.00           C
ATOM   6742  P   POPEX 272      45.206  35.806  73.315  1.00  0.00           P
ATOM   6743  O13 POPEX 272      46.636  35.456  73.476  1.00  0.00           O
ATOM   6744  O14 POPEX 272      44.216  35.016  74.066  1.00  0.00           O
ATOM   6745  O11 POPEX 272      44.936  35.796  71.766  1.00  0.00           O
ATOM   6746  O12 POPEX 272      44.986  37.326  73.615  1.00  0.00           O
ATOM   6747  C1  POPEX 272      43.696  35.366  71.196  1.00  0.00           C
ATOM   6750  C2  POPEX 272      43.756  33.876  70.755  1.00  0.00           C
ATOM   6752  O21 POPEX 272      43.786  33.636  69.336  1.00  0.00           O
ATOM   6753  C21 POPEX 272      44.456  34.356  68.486  1.00  0.00           C
ATOM   6754  O22 POPEX 272      44.966  35.456  68.655  1.00  0.00           O
ATOM   6755  C22 POPEX 272      44.556  33.596  67.156  1.00  0.00           C
ATOM   6758  C3  POPEX 272      42.576  33.066  71.366  1.00  0.00           C
ATOM   6761  O31 POPEX 272      42.686  31.646  71.085  1.00  0.00           O
ATOM   6762  C31 POPEX 272      41.726  31.136  70.326  1.00  0.00           C
ATOM   6763  O32 POPEX 272      40.756  31.726  69.896  1.00  0.00           O
ATOM   6764  C32 POPEX 272      41.956  29.626  70.136  1.00  0.00           C
ATOM   6767  C23 POPEX 272      43.426  32.556  66.906  1.00  0.00           C
ATOM   6770  C24 POPEX 272      43.656  31.716  65.635  1.00  0.00           C
ATOM   6773  C25 POPEX 272      43.866  32.566  64.376  1.00  0.00           C
ATOM   6776  C26 POPEX 272      44.006  31.746  63.095  1.00  0.00           C
ATOM   6779  C27 POPEX 272      44.106  32.656  61.856  1.00  0.00           C
ATOM   6782  C28 POPEX 272      43.866  31.926  60.525  1.00  0.00           C
ATOM   6785  C29 POPEX 272      45.076  31.246  59.926  1.00  0.00           C
ATOM   6787 0C21 POPEX 272      45.616  31.546  58.736  1.00  0.00           C
ATOM   6789 1C21 POPEX 272      45.126  32.616  57.796  1.00  0.00           C
ATOM   6792 2C21 POPEX 272      45.786  32.626  56.406  1.00  0.00           C
ATOM   6795 3C21 POPEX 272      47.286  32.996  56.406  1.00  0.00           C
ATOM   6798 4C21 POPEX 272      47.746  33.736  55.135  1.00  0.00           C
ATOM   6801 5C21 POPEX 272      47.426  33.026  53.806  1.00  0.00           C
ATOM   6804 6C21 POPEX 272      48.066  31.646  53.666  1.00  0.00           C
ATOM   6807 7C21 POPEX 272      47.626  30.916  52.396  1.00  0.00           C
ATOM   6810 8C21 POPEX 272      48.006  29.436  52.386  1.00  0.00           C
ATOM   6814  C33 POPEX 272      43.326  29.196  69.555  1.00  0.00           C
ATOM   6817  C34 POPEX 272      44.326  28.696  70.605  1.00  0.00           C
ATOM   6820  C35 POPEX 272      45.206  27.546  70.086  1.00  0.00           C
ATOM   6823  C36 POPEX 272      45.976  27.856  68.795  1.00  0.00           C
ATOM   6826  C37 POPEX 272      47.376  27.216  68.746  1.00  0.00           C
ATOM   6829  C38 POPEX 272      47.766  26.686  67.365  1.00  0.00           C
ATOM   6832  C39 POPEX 272      49.206  26.136  67.376  1.00  0.00           C
ATOM   6835 0C31 POPEX 272      49.616  25.326  66.126  1.00  0.00           C
ATOM   6838 1C31 POPEX 272      50.626  24.236  66.526  1.00  0.00           C
ATOM   6841 2C31 POPEX 272      51.066  23.296  65.396  1.00  0.00           C
ATOM   6844 3C31 POPEX 272      52.036  22.246  65.936  1.00  0.00           C
ATOM   6847 4C31 POPEX 272      52.866  21.526  64.865  1.00  0.00           C
ATOM   6850 5C31 POPEX 272      53.986  20.676  65.486  1.00  0.00           C
ATOM   6853 6C31 POPEX 272      54.936  20.086  64.446  1.00  0.00           C
ATOM   6857  NH3 POPEY 273     108.666 111.816  26.296  1.00  0.00           N
ATOM   6861  C12 POPEY 273     109.216 113.136  25.856  1.00  0.00           C
ATOM   6864  C11 POPEY 273     108.816 114.236  26.826  1.00  0.00           C
ATOM   6867  P   POPEY 273     109.436 116.686  27.356  1.00  0.00           P
ATOM   6868  O13 POPEY 273     110.746 117.276  27.726  1.00  0.00           O
ATOM   6869  O14 POPEY 273     108.486 117.516  26.616  1.00  0.00           O
ATOM   6870  O11 POPEY 273     108.766 116.116  28.646  1.00  0.00           O
ATOM   6871  O12 POPEY 273     109.676 115.346  26.576  1.00  0.00           O
ATOM   6872  C1  POPEY 273     107.436 116.366  29.076  1.00  0.00           C
ATOM   6875  C2  POPEY 273     107.546 116.866  30.516  1.00  0.00           C
ATOM   6877  O21 POPEY 273     106.316 117.536  30.876  1.00  0.00           O
ATOM   6878  C21 POPEY 273     106.196 117.626  32.196  1.00  0.00           C
ATOM   6879  O22 POPEY 273     106.766 116.916  33.006  1.00  0.00           O
ATOM   6880  C22 POPEY 273     105.366 118.846  32.575  1.00  0.00           C
ATOM   6883  C3  POPEY 273     108.766 117.836  30.595  1.00  0.00           C
ATOM   6886  O31 POPEY 273     108.706 118.656  31.766  1.00  0.00           O
ATOM   6887  C31 POPEY 273     109.706 118.666  32.596  1.00  0.00           C
ATOM   6888  O32 POPEY 273     110.796 118.116  32.486  1.00  0.00           O
ATOM   6889  C32 POPEY 273     109.266 119.556  33.746  1.00  0.00           C
ATOM   6892  C23 POPEY 273     105.246 118.946  34.105  1.00  0.00           C
ATOM   6895  C24 POPEY 273     104.316 120.086  34.566  1.00  0.00           C
ATOM   6898  C25 POPEY 273     104.566 120.506  36.016  1.00  0.00           C
ATOM   6901  C26 POPEY 273     104.346 119.406  37.076  1.00  0.00           C
ATOM   6904  C27 POPEY 273     105.596 119.206  37.946  1.00  0.00           C
ATOM   6907  C28 POPEY 273     105.396 118.166  39.056  1.00  0.00           C
ATOM   6910  C29 POPEY 273     106.686 117.956  39.805  1.00  0.00           C
ATOM   6912 0C21 POPEY 273     107.036 118.476  40.996  1.00  0.00           C
ATOM   6914 1C21 POPEY 273     106.216 119.396  41.866  1.00  0.00           C
ATOM   6917 2C21 POPEY 273     106.176 118.966  43.345  1.00  0.00           C
ATOM   6920 3C21 POPEY 273     107.516 119.086  44.076  1.00  0.00           C
ATOM   6923 4C21 POPEY 273     107.366 119.126  45.605  1.00  0.00           C
ATOM   6926 5C21 POPEY 273     106.846 117.816  46.226  1.00  0.00           C
ATOM   6929 6C21 POPEY 273     106.546 117.976  47.726  1.00  0.00           C
ATOM   6932 7C21 POPEY 273     105.916 116.716  48.336  1.00  0.00           C
ATOM   6935 8C21 POPEY 273     105.526 116.886  49.805  1.00  0.00           C
ATOM   6939  C33 POPEY 273     110.456 120.026  34.576  1.00  0.00           C
ATOM   6942  C34 POPEY 273     110.026 121.056  35.616  1.00  0.00           C
ATOM   6945  C35 POPEY 273     110.446 120.596  37.006  1.00  0.00           C
ATOM   6948  C36 POPEY 273     110.386 121.706  38.056  1.00  0.00           C
ATOM   6951  C37 POPEY 273     111.186 121.266  39.285  1.00  0.00           C
ATOM   6954  C38 POPEY 273     111.606 122.416  40.196  1.00  0.00           C
ATOM   6957  C39 POPEY 273     110.516 122.826  41.175  1.00  0.00           C
ATOM   6960 0C31 POPEY 273     111.106 123.656  42.316  1.00  0.00           C
ATOM   6963 1C31 POPEY 273     110.136 123.796  43.476  1.00  0.00           C
ATOM   6966 2C31 POPEY 273     110.776 124.506  44.665  1.00  0.00           C
ATOM   6969 3C31 POPEY 273     109.806 124.586  45.836  1.00  0.00           C
ATOM   6972 4C31 POPEY 273     110.496 125.118  47.086  1.00  0.00           C
ATOM   6975 5C31 POPEY 273     109.526 125.248  48.266  1.00  0.00           C
ATOM   6978 6C31 POPEY 273     110.276 125.498  49.556  1.00  0.00           C
ATOM   6982  NH3 POPEZ 274     121.596 113.416  26.715  1.00  0.00           N
ATOM   6986  C12 POPEZ 274     121.976 111.956  26.725  1.00  0.00           C
ATOM   6989  C11 POPEZ 274     122.176 111.356  25.316  1.00  0.00           C
ATOM   6992  P   POPEZ 274     122.246 108.696  25.356  1.00  0.00           P
ATOM   6993  O13 POPEZ 274     121.236 108.626  24.285  1.00  0.00           O
ATOM   6994  O14 POPEZ 274     123.346 107.726  25.275  1.00  0.00           O
ATOM   6995  O11 POPEZ 274     121.636 108.646  26.796  1.00  0.00           O
ATOM   6996  O12 POPEZ 274     122.916 110.136  25.376  1.00  0.00           O
ATOM   6997  C1  POPEZ 274     122.586 108.836  27.866  1.00  0.00           C
ATOM   7000  C2  POPEZ 274     122.206 108.046  29.126  1.00  0.00           C
ATOM   7002  O21 POPEZ 274     123.086 108.546  30.145  1.00  0.00           O
ATOM   7003  C21 POPEZ 274     122.676 108.346  31.376  1.00  0.00           C
ATOM   7004  O22 POPEZ 274     121.596 107.906  31.725  1.00  0.00           O
ATOM   7005  C22 POPEZ 274     123.716 108.906  32.336  1.00  0.00           C
ATOM   7008  C3  POPEZ 274     122.346 106.516  28.936  1.00  0.00           C
ATOM   7011  O31 POPEZ 274     121.596 105.786  29.916  1.00  0.00           O
ATOM   7012  C31 POPEZ 274     120.296 105.686  29.666  1.00  0.00           C
ATOM   7013  O32 POPEZ 274     119.716 106.166  28.694  1.00  0.00           O
ATOM   7014  C32 POPEZ 274     119.636 104.856  30.766  1.00  0.00           C
ATOM   7017  C23 POPEZ 274     123.876 107.956  33.545  1.00  0.00           C
ATOM   7020  C24 POPEZ 274     125.046 108.356  34.446  1.00  0.00           C
ATOM   7023  C25 POPEZ 274     125.056 107.576  35.776  1.00  0.00           C
ATOM   7026  C26 POPEZ 274     123.976 108.056  36.736  1.00  0.00           C
ATOM   7029  C27 POPEZ 274     123.736 107.136  37.946  1.00  0.00           C
ATOM   7032  C28 POPEZ 274     122.256 107.166  38.386  1.00  0.00           C
ATOM   7035  C29 POPEZ 274     121.856 106.046  39.316  1.00  0.00           C
ATOM   7037 0C21 POPEZ 274     121.306 106.166  40.535  1.00  0.00           C
ATOM   7039 1C21 POPEZ 274     121.046 107.456  41.266  1.00  0.00           C
ATOM   7042 2C21 POPEZ 274     120.976 107.256  42.785  1.00  0.00           C
ATOM   7045 3C21 POPEZ 274     120.816 108.596  43.516  1.00  0.00           C
ATOM   7048 4C21 POPEZ 274     120.566 108.476  45.026  1.00  0.00           C
ATOM   7051 5C21 POPEZ 274     120.706 109.836  45.716  1.00  0.00           C
ATOM   7054 6C21 POPEZ 274     119.886 109.986  47.006  1.00  0.00           C
ATOM   7057 7C21 POPEZ 274     119.906 111.436  47.516  1.00  0.00           C
ATOM   7060 8C21 POPEZ 274     119.096 111.666  48.786  1.00  0.00           C
ATOM   7064  C33 POPEZ 274     118.096 105.016  30.795  1.00  0.00           C
ATOM   7067  C34 POPEZ 274     117.666 106.376  31.376  1.00  0.00           C
ATOM   7070  C35 POPEZ 274     117.506 106.396  32.906  1.00  0.00           C
ATOM   7073  C36 POPEZ 274     116.106 105.966  33.356  1.00  0.00           C
ATOM   7076  C37 POPEZ 274     115.936 105.956  34.875  1.00  0.00           C
ATOM   7079  C38 POPEZ 274     114.616 105.286  35.285  1.00  0.00           C
ATOM   7082  C39 POPEZ 274     114.456 105.036  36.796  1.00  0.00           C
ATOM   7085 0C31 POPEZ 274     115.366 103.926  37.336  1.00  0.00           C
ATOM   7088 1C31 POPEZ 274     114.926 103.376  38.695  1.00  0.00           C
ATOM   7091 2C31 POPEZ 274     115.786 102.176  39.146  1.00  0.00           C
ATOM   7094 3C31 POPEZ 274     115.286 101.466  40.416  1.00  0.00           C
ATOM   7097 4C31 POPEZ 274     115.226 102.396  41.635  1.00  0.00           C
ATOM   7100 5C31 POPEZ 274     114.646 101.706  42.875  1.00  0.00           C
ATOM   7103 6C31 POPEZ 274     114.196 102.706  43.946  1.00  0.00           C
ATOM   7107  NH3 POPEa 275      18.656  77.416  70.495  1.00  0.00           N
ATOM   7111  C12 POPEa 275      19.196  78.416  71.476  1.00  0.00           C
ATOM   7114  C11 POPEa 275      18.916  79.846  70.965  1.00  0.00           C
ATOM   7117  P   POPEa 275      16.716  80.136  69.476  1.00  0.00           P
ATOM   7118  O13 POPEa 275      15.506  79.326  69.715  1.00  0.00           O
ATOM   7119  O14 POPEa 275      16.556  81.536  69.076  1.00  0.00           O
ATOM   7120  O11 POPEa 275      17.716  79.366  68.506  1.00  0.00           O
ATOM   7121  O12 POPEa 275      17.516  80.106  70.836  1.00  0.00           O
ATOM   7122  C1  POPEa 275      17.276  78.306  67.636  1.00  0.00           C
ATOM   7125  C2  POPEa 275      17.376  78.626  66.106  1.00  0.00           C
ATOM   7127  O21 POPEa 275      18.736  78.896  65.675  1.00  0.00           O
ATOM   7128  C21 POPEa 275      19.456  77.796  65.454  1.00  0.00           C
ATOM   7129  O22 POPEa 275      19.126  76.676  65.796  1.00  0.00           O
ATOM   7130  C22 POPEa 275      20.736  78.146  64.695  1.00  0.00           C
ATOM   7133  C3  POPEa 275      16.496  79.826  65.665  1.00  0.00           C
ATOM   7136  O31 POPEa 275      15.496  79.406  64.715  1.00  0.00           O
ATOM   7137  C31 POPEa 275      14.286  79.176  65.206  1.00  0.00           C
ATOM   7138  O32 POPEa 275      13.986  79.166  66.395  1.00  0.00           O
ATOM   7139  C32 POPEa 275      13.256  78.906  64.096  1.00  0.00           C
ATOM   7142  C23 POPEa 275      20.596  78.076  63.146  1.00  0.00           C
ATOM   7145  C24 POPEa 275      20.596  79.446  62.444  1.00  0.00           C
ATOM   7148  C25 POPEa 275      20.646  79.366  60.906  1.00  0.00           C
ATOM   7151  C26 POPEa 275      19.286  79.236  60.196  1.00  0.00           C
ATOM   7154  C27 POPEa 275      18.756  77.806  60.066  1.00  0.00           C
ATOM   7157  C28 POPEa 275      17.786  77.596  58.876  1.00  0.00           C
ATOM   7160  C29 POPEa 275      17.306  76.166  58.766  1.00  0.00           C
ATOM   7162 0C21 POPEa 275      17.436  75.336  57.715  1.00  0.00           C
ATOM   7164 1C21 POPEa 275      18.136  75.676  56.416  1.00  0.00           C
ATOM   7167 2C21 POPEa 275      18.586  74.446  55.595  1.00  0.00           C
ATOM   7170 3C21 POPEa 275      19.546  73.486  56.325  1.00  0.00           C
ATOM   7173 4C21 POPEa 275      20.266  72.526  55.366  1.00  0.00           C
ATOM   7176 5C21 POPEa 275      21.766  72.816  55.156  1.00  0.00           C
ATOM   7179 6C21 POPEa 275      22.086  74.266  54.785  1.00  0.00           C
ATOM   7182 7C21 POPEa 275      23.576  74.506  54.506  1.00  0.00           C
ATOM   7185 8C21 POPEa 275      23.926  75.996  54.496  1.00  0.00           C
ATOM   7189  C33 POPEa 275      13.486  79.566  62.705  1.00  0.00           C
ATOM   7192  C34 POPEa 275      14.296  78.726  61.705  1.00  0.00           C
ATOM   7195  C35 POPEa 275      13.636  77.366  61.406  1.00  0.00           C
ATOM   7198  C36 POPEa 275      13.766  76.866  59.965  1.00  0.00           C
ATOM   7201  C37 POPEa 275      13.326  75.396  59.826  1.00  0.00           C
ATOM   7204  C38 POPEa 275      13.326  74.866  58.386  1.00  0.00           C
ATOM   7207  C39 POPEa 275      12.916  73.386  58.336  1.00  0.00           C
ATOM   7210 0C31 POPEa 275      13.036  72.756  56.945  1.00  0.00           C
ATOM   7213 1C31 POPEa 275      12.766  71.236  56.976  1.00  0.00           C
ATOM   7216 2C31 POPEa 275      13.326  70.466  55.766  1.00  0.00           C
ATOM   7219 3C31 POPEa 275      12.486  70.606  54.485  1.00  0.00           C
ATOM   7222 4C31 POPEa 275      13.136  69.876  53.306  1.00  0.00           C
ATOM   7225 5C31 POPEa 275      12.516  70.256  51.946  1.00  0.00           C
ATOM   7228 6C31 POPEa 275      13.196  69.576  50.756  1.00  0.00           C
ATOM   7232  NH3 POPEb 276      10.626 107.506  71.726  1.00  0.00           N
ATOM   7236  C12 POPEb 276      10.996 108.366  70.535  1.00  0.00           C
ATOM   7239  C11 POPEb 276       9.816 109.046  69.786  1.00  0.00           C
ATOM   7242  P   POPEb 276       7.896 109.536  71.485  1.00  0.00           P
ATOM   7243  O13 POPEb 276       8.496 108.766  72.605  1.00  0.00           O
ATOM   7244  O14 POPEb 276       7.046 110.686  71.836  1.00  0.00           O
ATOM   7245  O11 POPEb 276       7.136 108.526  70.535  1.00  0.00           O
ATOM   7246  O12 POPEb 276       9.116 110.016  70.576  1.00  0.00           O
ATOM   7247  C1  POPEb 276       5.966 108.916  69.806  1.00  0.00           C
ATOM   7250  C2  POPEb 276       5.236 107.686  69.175  1.00  0.00           C
ATOM   7252  O21 POPEb 276       6.146 106.796  68.486  1.00  0.00           O
ATOM   7253  C21 POPEb 276       6.706 107.216  67.356  1.00  0.00           C
ATOM   7254  O22 POPEb 276       6.566 108.316  66.855  1.00  0.00           O
ATOM   7255  C22 POPEb 276       7.496 106.056  66.726  1.00  0.00           C
ATOM   7258  C3  POPEb 276       3.996 108.136  68.315  1.00  0.00           C
ATOM   7261  O31 POPEb 276       3.096 107.086  67.896  1.00  0.00           O
ATOM   7262  C31 POPEb 276       3.376 106.546  66.704  1.00  0.00           C
ATOM   7263  O32 POPEb 276       4.336 105.856  66.456  1.00  0.00           O
ATOM   7264  C32 POPEb 276       2.316 107.016  65.696  1.00  0.00           C
ATOM   7267  C23 POPEb 276       7.306 105.976  65.186  1.00  0.00           C
ATOM   7270  C24 POPEb 276       7.836 104.666  64.565  1.00  0.00           C
ATOM   7273  C25 POPEb 276       7.016 104.176  63.356  1.00  0.00           C
ATOM   7276  C26 POPEb 276       6.786 105.226  62.256  1.00  0.00           C
ATOM   7279  C27 POPEb 276       6.276 104.646  60.926  1.00  0.00           C
ATOM   7282  C28 POPEb 276       6.546 105.596  59.735  1.00  0.00           C
ATOM   7285  C29 POPEb 276       5.936 105.106  58.446  1.00  0.00           C
ATOM   7287 0C21 POPEb 276       5.056 105.756  57.656  1.00  0.00           C
ATOM   7289 1C21 POPEb 276       4.476 107.126  57.876  1.00  0.00           C
ATOM   7292 2C21 POPEb 276       4.476 108.026  56.616  1.00  0.00           C
ATOM   7295 3C21 POPEb 276       3.616 107.476  55.476  1.00  0.00           C
ATOM   7298 4C21 POPEb 276       3.356 108.526  54.376  1.00  0.00           C
ATOM   7301 5C21 POPEb 276       2.456 107.976  53.266  1.00  0.00           C
ATOM   7304 6C21 POPEb 276       2.106 109.026  52.196  1.00  0.00           C
ATOM   7307 7C21 POPEb 276       1.024 108.526  51.236  1.00  0.00           C
ATOM   7310 8C21 POPEb 276       0.674 109.516  50.126  1.00  0.00           C
ATOM   7314  C33 POPEb 276       2.486 106.456  64.256  1.00  0.00           C
ATOM   7317  C34 POPEb 276       1.886 107.386  63.195  1.00  0.00           C
ATOM   7320  C35 POPEb 276       2.216 106.966  61.745  1.00  0.00           C
ATOM   7323  C36 POPEb 276       1.554 105.656  61.316  1.00  0.00           C
ATOM   7326  C37 POPEb 276       1.836 105.296  59.856  1.00  0.00           C
ATOM   7329  C38 POPEb 276       1.094 104.036  59.385  1.00  0.00           C
ATOM   7332  C39 POPEb 276      -0.406 104.276  59.126  1.00  0.00           C
ATOM   7335 0C31 POPEb 276      -0.736 104.446  57.635  1.00  0.00           C
ATOM   7338 1C31 POPEb 276      -2.196 104.856  57.416  1.00  0.00           C
ATOM   7341 2C31 POPEb 276      -2.716 104.706  55.976  1.00  0.00           C
ATOM   7344 3C31 POPEb 276      -2.716 103.256  55.486  1.00  0.00           C
ATOM   7347 4C31 POPEb 276      -3.616 103.066  54.245  1.00  0.00           C
ATOM   7350 5C31 POPEb 276      -3.396 101.726  53.535  1.00  0.00           C
ATOM   7353 6C31 POPEb 276      -4.166 101.636  52.215  1.00  0.00           C
ATOM   7357  NH3 POPEc 277     115.936   2.896  27.806  1.00  0.00           N
ATOM   7361  C12 POPEc 277     115.386   4.146  27.175  1.00  0.00           C
ATOM   7364  C11 POPEc 277     116.496   5.076  26.646  1.00  0.00           C
ATOM   7367  P   POPEc 277     115.516   7.446  27.166  1.00  0.00           P
ATOM   7368  O13 POPEc 277     114.046   7.436  27.346  1.00  0.00           O
ATOM   7369  O14 POPEc 277     116.036   8.746  26.686  1.00  0.00           O
ATOM   7370  O11 POPEc 277     116.216   6.976  28.486  1.00  0.00           O
ATOM   7371  O12 POPEc 277     115.936   6.306  26.156  1.00  0.00           O
ATOM   7372  C1  POPEc 277     117.026   7.756  29.354  1.00  0.00           C
ATOM   7375  C2  POPEc 277     118.466   7.176  29.576  1.00  0.00           C
ATOM   7377  O21 POPEc 277     118.426   6.056  30.486  1.00  0.00           O
ATOM   7378  C21 POPEc 277     119.616   5.476  30.665  1.00  0.00           C
ATOM   7379  O22 POPEc 277     120.596   5.686  29.965  1.00  0.00           O
ATOM   7380  C22 POPEc 277     119.546   4.546  31.886  1.00  0.00           C
ATOM   7383  C3  POPEc 277     119.406   8.346  30.056  1.00  0.00           C
ATOM   7386  O31 POPEc 277     118.806   9.146  31.086  1.00  0.00           O
ATOM   7387  C31 POPEc 277     118.826   8.636  32.316  1.00  0.00           C
ATOM   7388  O32 POPEc 277     119.526   7.706  32.686  1.00  0.00           O
ATOM   7389  C32 POPEc 277     117.836   9.376  33.176  1.00  0.00           C
ATOM   7392  C23 POPEc 277     120.926   4.156  32.426  1.00  0.00           C
ATOM   7395  C24 POPEc 277     120.876   3.066  33.506  1.00  0.00           C
ATOM   7398  C25 POPEc 277     120.036   3.406  34.746  1.00  0.00           C
ATOM   7401  C26 POPEc 277     120.326   2.456  35.916  1.00  0.00           C
ATOM   7404  C27 POPEc 277     119.056   1.986  36.646  1.00  0.00           C
ATOM   7407  C28 POPEc 277     119.356   0.986  37.775  1.00  0.00           C
ATOM   7410  C29 POPEc 277     120.126   1.596  38.916  1.00  0.00           C
ATOM   7412 0C21 POPEc 277     119.586   2.166  40.005  1.00  0.00           C
ATOM   7414 1C21 POPEc 277     118.106   2.306  40.266  1.00  0.00           C
ATOM   7417 2C21 POPEc 277     117.476   1.156  41.045  1.00  0.00           C
ATOM   7420 3C21 POPEc 277     117.896   1.156  42.505  1.00  0.00           C
ATOM   7423 4C21 POPEc 277     117.556  -0.164  43.196  1.00  0.00           C
ATOM   7426 5C21 POPEc 277     118.276  -0.314  44.536  1.00  0.00           C
ATOM   7429 6C21 POPEc 277     117.886   0.756  45.556  1.00  0.00           C
ATOM   7432 7C21 POPEc 277     118.616   0.556  46.876  1.00  0.00           C
ATOM   7435 8C21 POPEc 277     118.126   1.476  47.995  1.00  0.00           C
ATOM   7439  C33 POPEc 277     118.086   9.076  34.666  1.00  0.00           C
ATOM   7442  C34 POPEc 277     117.366  10.076  35.566  1.00  0.00           C
ATOM   7445  C35 POPEc 277     117.726   9.906  37.045  1.00  0.00           C
ATOM   7448  C36 POPEc 277     117.086  11.006  37.876  1.00  0.00           C
ATOM   7451  C37 POPEc 277     117.216  10.776  39.376  1.00  0.00           C
ATOM   7454  C38 POPEc 277     116.546  11.876  40.196  1.00  0.00           C
ATOM   7457  C39 POPEc 277     116.656  11.596  41.695  1.00  0.00           C
ATOM   7460 0C31 POPEc 277     116.226  12.816  42.516  1.00  0.00           C
ATOM   7463 1C31 POPEc 277     116.856  12.786  43.906  1.00  0.00           C
ATOM   7466 2C31 POPEc 277     116.456  13.976  44.785  1.00  0.00           C
ATOM   7469 3C31 POPEc 277     116.746  15.346  44.146  1.00  0.00           C
ATOM   7472 4C31 POPEc 277     116.686  16.486  45.166  1.00  0.00           C
ATOM   7475 5C31 POPEc 277     117.166  17.816  44.566  1.00  0.00           C
ATOM   7478 6C31 POPEc 277     117.356  18.936  45.585  1.00  0.00           C
ATOM   7482  NH3 POPEd 278      67.016 124.766  29.776  1.00  0.00           N
ATOM   7486  C12 POPEd 278      68.016 124.536  28.676  1.00  0.00           C
ATOM   7489  C11 POPEd 278      67.356 123.796  27.496  1.00  0.00           C
ATOM   7492  P   POPEd 278      65.646 121.866  28.056  1.00  0.00           P
ATOM   7493  O13 POPEd 278      65.736 120.456  28.486  1.00  0.00           O
ATOM   7494  O14 POPEd 278      64.856 122.186  26.845  1.00  0.00           O
ATOM   7495  O11 POPEd 278      65.206 122.746  29.306  1.00  0.00           O
ATOM   7496  O12 POPEd 278      67.116 122.426  27.846  1.00  0.00           O
ATOM   7497  C1  POPEd 278      64.116 122.266  30.116  1.00  0.00           C
ATOM   7500  C2  POPEd 278      64.496 121.186  31.194  1.00  0.00           C
ATOM   7502  O21 POPEd 278      63.406 121.216  32.146  1.00  0.00           O
ATOM   7503  C21 POPEd 278      63.356 120.346  33.136  1.00  0.00           C
ATOM   7504  O22 POPEd 278      64.186 119.506  33.426  1.00  0.00           O
ATOM   7505  C22 POPEd 278      62.016 120.556  33.866  1.00  0.00           C
ATOM   7508  C3  POPEd 278      65.916 121.406  31.826  1.00  0.00           C
ATOM   7511  O31 POPEd 278      66.786 120.266  31.655  1.00  0.00           O
ATOM   7512  C31 POPEd 278      68.086 120.536  31.836  1.00  0.00           C
ATOM   7513  O32 POPEd 278      68.536 121.656  31.996  1.00  0.00           O
ATOM   7514  C32 POPEd 278      68.916 119.226  31.886  1.00  0.00           C
ATOM   7517  C23 POPEd 278      61.926 119.856  35.236  1.00  0.00           C
ATOM   7520  C24 POPEd 278      62.656 120.636  36.336  1.00  0.00           C
ATOM   7523  C25 POPEd 278      62.716 119.866  37.666  1.00  0.00           C
ATOM   7526  C26 POPEd 278      61.406 119.946  38.446  1.00  0.00           C
ATOM   7529  C27 POPEd 278      61.556 119.446  39.896  1.00  0.00           C
ATOM   7532  C28 POPEd 278      60.236 119.616  40.665  1.00  0.00           C
ATOM   7535  C29 POPEd 278      60.356 119.266  42.136  1.00  0.00           C
ATOM   7537 0C21 POPEd 278      60.246 120.146  43.146  1.00  0.00           C
ATOM   7539 1C21 POPEd 278      60.036 121.636  42.995  1.00  0.00           C
ATOM   7542 2C21 POPEd 278      60.476 122.386  44.256  1.00  0.00           C
ATOM   7545 3C21 POPEd 278      59.406 122.396  45.366  1.00  0.00           C
ATOM   7548 4C21 POPEd 278      60.056 122.466  46.756  1.00  0.00           C
ATOM   7551 5C21 POPEd 278      59.246 123.256  47.785  1.00  0.00           C
ATOM   7554 6C21 POPEd 278      60.076 123.466  49.056  1.00  0.00           C
ATOM   7557 7C21 POPEd 278      59.546 124.586  49.935  1.00  0.00           C
ATOM   7560 8C21 POPEd 278      60.506 124.938  51.076  1.00  0.00           C
ATOM   7564  C33 POPEd 278      69.666 119.036  33.235  1.00  0.00           C
ATOM   7567  C34 POPEd 278      70.726 117.926  33.326  1.00  0.00           C
ATOM   7570  C35 POPEd 278      71.726 118.116  34.485  1.00  0.00           C
ATOM   7573  C36 POPEd 278      71.146 118.446  35.876  1.00  0.00           C
ATOM   7576  C37 POPEd 278      70.616 117.226  36.635  1.00  0.00           C
ATOM   7579  C38 POPEd 278      70.226 117.536  38.095  1.00  0.00           C
ATOM   7582  C39 POPEd 278      71.396 117.406  39.076  1.00  0.00           C
ATOM   7585 0C31 POPEd 278      71.006 117.666  40.535  1.00  0.00           C
ATOM   7588 1C31 POPEd 278      72.116 117.296  41.516  1.00  0.00           C
ATOM   7591 2C31 POPEd 278      71.676 117.316  42.986  1.00  0.00           C
ATOM   7594 3C31 POPEd 278      72.716 116.676  43.916  1.00  0.00           C
ATOM   7597 4C31 POPEd 278      72.216 116.496  45.355  1.00  0.00           C
ATOM   7600 5C31 POPEd 278      73.226 115.716  46.216  1.00  0.00           C
ATOM   7603 6C31 POPEd 278      72.666 115.306  47.575  1.00  0.00           C
ATOM   7607  NH3 POPEe 279     100.406  38.886  28.616  1.00  0.00           N
ATOM   7611  C12 POPEe 279     101.316  39.496  27.586  1.00  0.00           C
ATOM   7614  C11 POPEe 279     102.106  38.456  26.776  1.00  0.00           C
ATOM   7617  P   POPEe 279     101.676  36.006  27.535  1.00  0.00           P
ATOM   7618  O13 POPEe 279     100.326  36.336  27.016  1.00  0.00           O
ATOM   7619  O14 POPEe 279     102.426  34.886  26.936  1.00  0.00           O
ATOM   7620  O11 POPEe 279     101.576  35.776  29.085  1.00  0.00           O
ATOM   7621  O12 POPEe 279     102.536  37.326  27.535  1.00  0.00           O
ATOM   7622  C1  POPEe 279     101.336  34.516  29.685  1.00  0.00           C
ATOM   7625  C2  POPEe 279      99.846  34.336  30.126  1.00  0.00           C
ATOM   7627  O21 POPEe 279      99.456  35.066  31.296  1.00  0.00           O
ATOM   7628  C21 POPEe 279      99.566  36.346  31.466  1.00  0.00           C
ATOM   7629  O22 POPEe 279     100.336  37.146  30.946  1.00  0.00           O
ATOM   7630  C22 POPEe 279      98.496  36.726  32.486  1.00  0.00           C
ATOM   7633  C3  POPEe 279      99.536  32.816  30.386  1.00  0.00           C
ATOM   7636  O31 POPEe 279      98.376  32.576  31.236  1.00  0.00           O
ATOM   7637  C31 POPEe 279      98.476  32.406  32.575  1.00  0.00           C
ATOM   7638  O32 POPEe 279      97.536  32.016  33.266  1.00  0.00           O
ATOM   7639  C32 POPEe 279      99.886  32.626  33.136  1.00  0.00           C
ATOM   7642  C23 POPEe 279      98.546  38.196  32.925  1.00  0.00           C
ATOM   7645  C24 POPEe 279      97.566  38.516  34.066  1.00  0.00           C
ATOM   7648  C25 POPEe 279      97.756  37.616  35.296  1.00  0.00           C
ATOM   7651  C26 POPEe 279      97.256  38.236  36.605  1.00  0.00           C
ATOM   7654  C27 POPEe 279      97.436  37.276  37.796  1.00  0.00           C
ATOM   7657  C28 POPEe 279      97.406  37.946  39.186  1.00  0.00           C
ATOM   7660  C29 POPEe 279      96.116  38.646  39.496  1.00  0.00           C
ATOM   7662 0C21 POPEe 279      94.956  38.056  39.846  1.00  0.00           C
ATOM   7664 1C21 POPEe 279      94.666  36.576  39.976  1.00  0.00           C
ATOM   7667 2C21 POPEe 279      93.526  36.186  39.006  1.00  0.00           C
ATOM   7670 3C21 POPEe 279      92.796  34.886  39.386  1.00  0.00           C
ATOM   7673 4C21 POPEe 279      91.516  34.706  38.566  1.00  0.00           C
ATOM   7676 5C21 POPEe 279      90.566  33.606  39.066  1.00  0.00           C
ATOM   7679 6C21 POPEe 279      90.126  33.766  40.525  1.00  0.00           C
ATOM   7682 7C21 POPEe 279      88.676  33.336  40.786  1.00  0.00           C
ATOM   7685 8C21 POPEe 279      88.266  33.436  42.256  1.00  0.00           C
ATOM   7689  C33 POPEe 279      99.916  33.166  34.586  1.00  0.00           C
ATOM   7692  C34 POPEe 279     101.356  33.186  35.106  1.00  0.00           C
ATOM   7695  C35 POPEe 279     101.566  33.956  36.416  1.00  0.00           C
ATOM   7698  C36 POPEe 279     102.936  33.596  37.036  1.00  0.00           C
ATOM   7701  C37 POPEe 279     103.266  34.326  38.346  1.00  0.00           C
ATOM   7704  C38 POPEe 279     103.946  35.686  38.156  1.00  0.00           C
ATOM   7707  C39 POPEe 279     105.386  35.786  38.706  1.00  0.00           C
ATOM   7710 0C31 POPEe 279     105.476  35.596  40.236  1.00  0.00           C
ATOM   7713 1C31 POPEe 279     106.756  36.196  40.826  1.00  0.00           C
ATOM   7716 2C31 POPEe 279     106.976  35.916  42.316  1.00  0.00           C
ATOM   7719 3C31 POPEe 279     105.866  36.456  43.235  1.00  0.00           C
ATOM   7722 4C31 POPEe 279     106.206  36.256  44.726  1.00  0.00           C
ATOM   7725 5C31 POPEe 279     105.066  36.676  45.665  1.00  0.00           C
ATOM   7728 6C31 POPEe 279     105.376  36.426  47.146  1.00  0.00           C
ATOM   7732  NH3 POPEf 280      94.486 110.846  28.266  1.00  0.00           N
ATOM   7736  C12 POPEf 280      93.706 111.816  27.416  1.00  0.00           C
ATOM   7739  C11 POPEf 280      93.916 113.296  27.786  1.00  0.00           C
ATOM   7742  P   POPEf 280      92.406 115.426  27.696  1.00  0.00           P
ATOM   7743  O13 POPEf 280      93.406 115.966  28.636  1.00  0.00           O
ATOM   7744  O14 POPEf 280      91.896 116.386  26.706  1.00  0.00           O
ATOM   7745  O11 POPEf 280      91.216 114.836  28.546  1.00  0.00           O
ATOM   7746  O12 POPEf 280      93.026 114.126  27.016  1.00  0.00           O
ATOM   7747  C1  POPEf 280      91.016 115.126  29.944  1.00  0.00           C
ATOM   7750  C2  POPEf 280      91.056 113.836  30.816  1.00  0.00           C
ATOM   7752  O21 POPEf 280      89.936 113.736  31.715  1.00  0.00           O
ATOM   7753  C21 POPEf 280      89.866 114.596  32.715  1.00  0.00           C
ATOM   7754  O22 POPEf 280      90.556 115.586  32.866  1.00  0.00           O
ATOM   7755  C22 POPEf 280      88.726 114.166  33.666  1.00  0.00           C
ATOM   7758  C3  POPEf 280      92.426 113.636  31.536  1.00  0.00           C
ATOM   7761  O31 POPEf 280      92.546 112.296  32.076  1.00  0.00           O
ATOM   7762  C31 POPEf 280      92.546 112.196  33.406  1.00  0.00           C
ATOM   7763  O32 POPEf 280      92.356 113.116  34.186  1.00  0.00           O
ATOM   7764  C32 POPEf 280      92.736 110.736  33.825  1.00  0.00           C
ATOM   7767  C23 POPEf 280      89.116 114.116  35.176  1.00  0.00           C
ATOM   7770  C24 POPEf 280      88.406 112.976  35.935  1.00  0.00           C
ATOM   7773  C25 POPEf 280      88.776 112.926  37.426  1.00  0.00           C
ATOM   7776  C26 POPEf 280      88.226 111.676  38.146  1.00  0.00           C
ATOM   7779  C27 POPEf 280      88.696 111.556  39.606  1.00  0.00           C
ATOM   7782  C28 POPEf 280      88.006 110.406  40.375  1.00  0.00           C
ATOM   7785  C29 POPEf 280      88.586 109.036  40.106  1.00  0.00           C
ATOM   7787 0C21 POPEf 280      88.596 108.026  40.996  1.00  0.00           C
ATOM   7789 1C21 POPEf 280      87.996 108.086  42.375  1.00  0.00           C
ATOM   7792 2C21 POPEf 280      87.856 106.726  43.076  1.00  0.00           C
ATOM   7795 3C21 POPEf 280      86.776 105.796  42.496  1.00  0.00           C
ATOM   7798 4C21 POPEf 280      86.636 104.516  43.326  1.00  0.00           C
ATOM   7801 5C21 POPEf 280      85.996 103.326  42.606  1.00  0.00           C
ATOM   7804 6C21 POPEf 280      85.896 102.096  43.535  1.00  0.00           C
ATOM   7807 7C21 POPEf 280      85.186 100.906  42.885  1.00  0.00           C
ATOM   7810 8C21 POPEf 280      85.016  99.716  43.816  1.00  0.00           C
ATOM   7814  C33 POPEf 280      92.926 110.566  35.355  1.00  0.00           C
ATOM   7817  C34 POPEf 280      93.236 109.116  35.756  1.00  0.00           C
ATOM   7820  C35 POPEf 280      92.666 108.706  37.115  1.00  0.00           C
ATOM   7823  C36 POPEf 280      93.396 109.306  38.336  1.00  0.00           C
ATOM   7826  C37 POPEf 280      92.786 108.786  39.646  1.00  0.00           C
ATOM   7829  C38 POPEf 280      93.486 109.276  40.926  1.00  0.00           C
ATOM   7832  C39 POPEf 280      92.976 108.526  42.165  1.00  0.00           C
ATOM   7835 0C31 POPEf 280      93.586 108.986  43.496  1.00  0.00           C
ATOM   7838 1C31 POPEf 280      93.406 107.916  44.586  1.00  0.00           C
ATOM   7841 2C31 POPEf 280      93.946 108.296  45.976  1.00  0.00           C
ATOM   7844 3C31 POPEf 280      92.826 108.446  47.016  1.00  0.00           C
ATOM   7847 4C31 POPEf 280      93.356 108.526  48.456  1.00  0.00           C
ATOM   7850 5C31 POPEf 280      92.216 108.626  49.476  1.00  0.00           C
ATOM   7853 6C31 POPEf 280      92.666 108.576  50.926  1.00  0.00           C
ATOM   7857  NH3 POPEg 281      34.116  84.176  72.925  1.00  0.00           N
ATOM   7861  C12 POPEg 281      33.496  83.726  74.226  1.00  0.00           C
ATOM   7864  C11 POPEg 281      32.416  82.676  73.976  1.00  0.00           C
ATOM   7867  P   POPEg 281      30.386  81.616  75.186  1.00  0.00           P
ATOM   7868  O13 POPEg 281      30.326  80.556  76.225  1.00  0.00           O
ATOM   7869  O14 POPEg 281      29.286  82.616  75.165  1.00  0.00           O
ATOM   7870  O11 POPEg 281      30.486  80.886  73.795  1.00  0.00           O
ATOM   7871  O12 POPEg 281      31.806  82.336  75.226  1.00  0.00           O
ATOM   7872  C1  POPEg 281      29.456  81.076  72.816  1.00  0.00           C
ATOM   7875  C2  POPEg 281      29.896  80.386  71.496  1.00  0.00           C
ATOM   7877  O21 POPEg 281      29.256  80.956  70.346  1.00  0.00           O
ATOM   7878  C21 POPEg 281      29.636  82.126  69.954  1.00  0.00           C
ATOM   7879  O22 POPEg 281      30.476  82.846  70.476  1.00  0.00           O
ATOM   7880  C22 POPEg 281      28.906  82.446  68.646  1.00  0.00           C
ATOM   7883  C3  POPEg 281      29.596  78.866  71.506  1.00  0.00           C
ATOM   7886  O31 POPEg 281      28.186  78.636  71.295  1.00  0.00           O
ATOM   7887  C31 POPEg 281      27.826  78.336  70.035  1.00  0.00           C
ATOM   7888  O32 POPEg 281      28.586  78.196  69.096  1.00  0.00           O
ATOM   7889  C32 POPEg 281      26.286  78.346  69.986  1.00  0.00           C
ATOM   7892  C23 POPEg 281      28.696  81.266  67.665  1.00  0.00           C
ATOM   7895  C24 POPEg 281      28.766  81.726  66.204  1.00  0.00           C
ATOM   7898  C25 POPEg 281      28.236  80.696  65.196  1.00  0.00           C
ATOM   7901  C26 POPEg 281      28.596  81.086  63.755  1.00  0.00           C
ATOM   7904  C27 POPEg 281      27.976  80.166  62.696  1.00  0.00           C
ATOM   7907  C28 POPEg 281      28.636  80.266  61.296  1.00  0.00           C
ATOM   7910  C29 POPEg 281      28.776  81.656  60.746  1.00  0.00           C
ATOM   7912 0C21 POPEg 281      28.646  82.036  59.455  1.00  0.00           C
ATOM   7914 1C21 POPEg 281      28.306  81.166  58.275  1.00  0.00           C
ATOM   7917 2C21 POPEg 281      29.496  80.996  57.305  1.00  0.00           C
ATOM   7920 3C21 POPEg 281      29.016  80.596  55.896  1.00  0.00           C
ATOM   7923 4C21 POPEg 281      30.126  80.026  54.996  1.00  0.00           C
ATOM   7926 5C21 POPEg 281      30.246  78.496  55.046  1.00  0.00           C
ATOM   7929 6C21 POPEg 281      28.996  77.786  54.516  1.00  0.00           C
ATOM   7932 7C21 POPEg 281      29.176  76.276  54.296  1.00  0.00           C
ATOM   7935 8C21 POPEg 281      27.886  75.596  53.836  1.00  0.00           C
ATOM   7939  C33 POPEg 281      25.656  77.486  68.866  1.00  0.00           C
ATOM   7942  C34 POPEg 281      25.836  78.086  67.465  1.00  0.00           C
ATOM   7945  C35 POPEg 281      25.106  77.266  66.386  1.00  0.00           C
ATOM   7948  C36 POPEg 281      25.436  77.746  64.965  1.00  0.00           C
ATOM   7951  C37 POPEg 281      25.146  76.676  63.906  1.00  0.00           C
ATOM   7954  C38 POPEg 281      25.646  77.036  62.505  1.00  0.00           C
ATOM   7957  C39 POPEg 281      24.626  77.826  61.666  1.00  0.00           C
ATOM   7960 0C31 POPEg 281      25.296  78.506  60.466  1.00  0.00           C
ATOM   7963 1C31 POPEg 281      24.316  79.176  59.496  1.00  0.00           C
ATOM   7966 2C31 POPEg 281      23.766  78.226  58.415  1.00  0.00           C
ATOM   7969 3C31 POPEg 281      23.426  78.956  57.106  1.00  0.00           C
ATOM   7972 4C31 POPEg 281      24.696  79.366  56.325  1.00  0.00           C
ATOM   7975 5C31 POPEg 281      24.406  80.156  55.046  1.00  0.00           C
ATOM   7978 6C31 POPEg 281      25.686  80.656  54.385  1.00  0.00           C
ATOM   7982  NH3 POPEh 282      91.486  39.246  66.506  1.00  0.00           N
ATOM   7986  C12 POPEh 282      91.326  39.266  68.006  1.00  0.00           C
ATOM   7989  C11 POPEh 282      90.786  40.616  68.536  1.00  0.00           C
ATOM   7992  P   POPEh 282      88.596  40.266  69.954  1.00  0.00           P
ATOM   7993  O13 POPEh 282      88.186  40.086  71.345  1.00  0.00           O
ATOM   7994  O14 POPEh 282      87.936  41.416  69.285  1.00  0.00           O
ATOM   7995  O11 POPEh 282      88.296  38.946  69.156  1.00  0.00           O
ATOM   7996  O12 POPEh 282      90.156  40.436  69.806  1.00  0.00           O
ATOM   7997  C1  POPEh 282      87.756  39.036  67.846  1.00  0.00           C
ATOM   8000  C2  POPEh 282      87.936  37.686  67.116  1.00  0.00           C
ATOM   8002  O21 POPEh 282      87.226  37.786  65.866  1.00  0.00           O
ATOM   8003  C21 POPEh 282      87.866  38.486  64.954  1.00  0.00           C
ATOM   8004  O22 POPEh 282      89.016  38.886  65.024  1.00  0.00           O
ATOM   8005  C22 POPEh 282      86.866  38.806  63.846  1.00  0.00           C
ATOM   8008  C3  POPEh 282      87.416  36.496  67.976  1.00  0.00           C
ATOM   8011  O31 POPEh 282      86.466  35.676  67.275  1.00  0.00           O
ATOM   8012  C31 POPEh 282      85.236  36.166  67.256  1.00  0.00           C
ATOM   8013  O32 POPEh 282      84.806  37.046  67.986  1.00  0.00           O
ATOM   8014  C32 POPEh 282      84.446  35.496  66.134  1.00  0.00           C
ATOM   8017  C23 POPEh 282      87.516  38.966  62.465  1.00  0.00           C
ATOM   8020  C24 POPEh 282      86.436  39.176  61.395  1.00  0.00           C
ATOM   8023  C25 POPEh 282      87.026  39.096  59.986  1.00  0.00           C
ATOM   8026  C26 POPEh 282      86.066  39.516  58.876  1.00  0.00           C
ATOM   8029  C27 POPEh 282      86.806  39.816  57.566  1.00  0.00           C
ATOM   8032  C28 POPEh 282      85.956  40.576  56.535  1.00  0.00           C
ATOM   8035  C29 POPEh 282      85.996  39.946  55.166  1.00  0.00           C
ATOM   8037 0C21 POPEh 282      86.456  40.486  54.025  1.00  0.00           C
ATOM   8039 1C21 POPEh 282      87.046  41.866  53.836  1.00  0.00           C
ATOM   8042 2C21 POPEh 282      86.006  42.996  53.926  1.00  0.00           C
ATOM   8045 3C21 POPEh 282      86.576  44.366  53.506  1.00  0.00           C
ATOM   8048 4C21 POPEh 282      85.546  45.496  53.685  1.00  0.00           C
ATOM   8051 5C21 POPEh 282      85.996  46.856  53.135  1.00  0.00           C
ATOM   8054 6C21 POPEh 282      87.056  47.566  53.996  1.00  0.00           C
ATOM   8057 7C21 POPEh 282      87.466  48.926  53.406  1.00  0.00           C
ATOM   8060 8C21 POPEh 282      88.526  49.646  54.236  1.00  0.00           C
ATOM   8064  C33 POPEh 282      83.566  36.516  65.385  1.00  0.00           C
ATOM   8067  C34 POPEh 282      82.756  35.876  64.256  1.00  0.00           C
ATOM   8070  C35 POPEh 282      83.616  35.276  63.135  1.00  0.00           C
ATOM   8073  C36 POPEh 282      82.786  34.686  61.996  1.00  0.00           C
ATOM   8076  C37 POPEh 282      83.636  33.876  61.006  1.00  0.00           C
ATOM   8079  C38 POPEh 282      82.796  33.106  59.986  1.00  0.00           C
ATOM   8082  C39 POPEh 282      82.016  34.016  59.035  1.00  0.00           C
ATOM   8085 0C31 POPEh 282      81.386  33.256  57.866  1.00  0.00           C
ATOM   8088 1C31 POPEh 282      80.656  34.186  56.885  1.00  0.00           C
ATOM   8091 2C31 POPEh 282      80.186  33.456  55.616  1.00  0.00           C
ATOM   8094 3C31 POPEh 282      79.776  34.406  54.476  1.00  0.00           C
ATOM   8097 4C31 POPEh 282      78.616  35.346  54.836  1.00  0.00           C
ATOM   8100 5C31 POPEh 282      78.236  36.256  53.666  1.00  0.00           C
ATOM   8103 6C31 POPEh 282      77.186  37.316  54.006  1.00  0.00           C
ATOM   8107  NH3 POPEi 283     125.776 109.176  25.676  1.00  0.00           N
ATOM   8111  C12 POPEi 283     127.246 109.516  25.686  1.00  0.00           C
ATOM   8114  C11 POPEi 283     127.526 110.926  25.126  1.00  0.00           C
ATOM   8117  P   POPEi 283     127.656 112.596  27.146  1.00  0.00           P
ATOM   8118  O13 POPEi 283     129.116 112.516  26.976  1.00  0.00           O
ATOM   8119  O14 POPEi 283     127.136 113.956  27.444  1.00  0.00           O
ATOM   8120  O11 POPEi 283     127.216 111.576  28.266  1.00  0.00           O
ATOM   8121  O12 POPEi 283     126.916 111.986  25.886  1.00  0.00           O
ATOM   8122  C1  POPEi 283     127.916 111.556  29.506  1.00  0.00           C
ATOM   8125  C2  POPEi 283     127.296 112.616  30.446  1.00  0.00           C
ATOM   8127  O21 POPEi 283     128.106 112.736  31.636  1.00  0.00           O
ATOM   8128  C21 POPEi 283     129.146 113.566  31.486  1.00  0.00           C
ATOM   8129  O22 POPEi 283     129.266 114.336  30.546  1.00  0.00           O
ATOM   8130  C22 POPEi 283     130.156 113.356  32.606  1.00  0.00           C
ATOM   8133  C3  POPEi 283     125.836 112.256  30.786  1.00  0.00           C
ATOM   8136  O31 POPEi 283     124.996 113.406  30.566  1.00  0.00           O
ATOM   8137  C31 POPEi 283     124.566 114.216  31.536  1.00  0.00           C
ATOM   8138  O32 POPEi 283     123.946 115.246  31.276  1.00  0.00           O
ATOM   8139  C32 POPEi 283     124.886 113.746  32.955  1.00  0.00           C
ATOM   8142  C23 POPEi 283     130.586 114.636  33.346  1.00  0.00           C
ATOM   8145  C24 POPEi 283     131.658 114.326  34.415  1.00  0.00           C
ATOM   8148  C25 POPEi 283     131.168 113.346  35.486  1.00  0.00           C
ATOM   8151  C26 POPEi 283     131.598 113.726  36.915  1.00  0.00           C
ATOM   8154  C27 POPEi 283     130.956 112.816  37.976  1.00  0.00           C
ATOM   8157  C28 POPEi 283     131.318 113.266  39.396  1.00  0.00           C
ATOM   8160  C29 POPEi 283     130.246 112.946  40.406  1.00  0.00           C
ATOM   8162 0C21 POPEi 283     130.096 111.796  41.086  1.00  0.00           C
ATOM   8164 1C21 POPEi 283     130.966 110.576  40.976  1.00  0.00           C
ATOM   8167 2C21 POPEi 283     131.628 110.276  42.326  1.00  0.00           C
ATOM   8170 3C21 POPEi 283     132.388 108.936  42.305  1.00  0.00           C
ATOM   8173 4C21 POPEi 283     132.928 108.596  43.695  1.00  0.00           C
ATOM   8176 5C21 POPEi 283     133.398 107.136  43.796  1.00  0.00           C
ATOM   8179 6C21 POPEi 283     133.818 106.756  45.215  1.00  0.00           C
ATOM   8182 7C21 POPEi 283     135.268 107.146  45.515  1.00  0.00           C
ATOM   8185 8C21 POPEi 283     135.718 106.716  46.906  1.00  0.00           C
ATOM   8189  C33 POPEi 283     124.356 114.726  34.016  1.00  0.00           C
ATOM   8192  C34 POPEi 283     125.176 116.016  34.056  1.00  0.00           C
ATOM   8195  C35 POPEi 283     125.676 116.396  35.446  1.00  0.00           C
ATOM   8198  C36 POPEi 283     126.726 115.466  36.055  1.00  0.00           C
ATOM   8201  C37 POPEi 283     127.546 116.186  37.136  1.00  0.00           C
ATOM   8204  C38 POPEi 283     126.746 116.876  38.256  1.00  0.00           C
ATOM   8207  C39 POPEi 283     126.596 116.056  39.536  1.00  0.00           C
ATOM   8210 0C31 POPEi 283     127.866 116.146  40.396  1.00  0.00           C
ATOM   8213 1C31 POPEi 283     127.696 115.576  41.806  1.00  0.00           C
ATOM   8216 2C31 POPEi 283     128.926 115.856  42.686  1.00  0.00           C
ATOM   8219 3C31 POPEi 283     128.776 115.366  44.125  1.00  0.00           C
ATOM   8222 4C31 POPEi 283     129.716 114.196  44.466  1.00  0.00           C
ATOM   8225 5C31 POPEi 283     129.586 113.746  45.926  1.00  0.00           C
ATOM   8228 6C31 POPEi 283     130.476 112.556  46.276  1.00  0.00           C
ATOM   8232  NH3 POPEj 284     112.596 118.196  29.366  1.00  0.00           N
ATOM   8236  C12 POPEj 284     112.236 119.556  29.875  1.00  0.00           C
ATOM   8239  C11 POPEj 284     111.846 120.526  28.746  1.00  0.00           C
ATOM   8242  P   POPEj 284     110.546 122.696  29.476  1.00  0.00           P
ATOM   8243  O13 POPEj 284     109.386 121.796  29.536  1.00  0.00           O
ATOM   8244  O14 POPEj 284     110.526 123.836  28.526  1.00  0.00           O
ATOM   8245  O11 POPEj 284     110.756 123.386  30.896  1.00  0.00           O
ATOM   8246  O12 POPEj 284     111.866 121.866  29.256  1.00  0.00           O
ATOM   8247  C1  POPEj 284     111.216 122.626  32.016  1.00  0.00           C
ATOM   8250  C2  POPEj 284     111.926 123.506  33.095  1.00  0.00           C
ATOM   8252  O21 POPEj 284     112.626 122.666  34.025  1.00  0.00           O
ATOM   8253  C21 POPEj 284     113.736 122.096  33.566  1.00  0.00           C
ATOM   8254  O22 POPEj 284     114.226 122.276  32.456  1.00  0.00           O
ATOM   8255  C22 POPEj 284     114.266 121.106  34.606  1.00  0.00           C
ATOM   8258  C3  POPEj 284     110.896 124.406  33.876  1.00  0.00           C
ATOM   8261  O31 POPEj 284     111.316 124.706  35.226  1.00  0.00           O
ATOM   8262  C31 POPEj 284     110.576 125.448  36.066  1.00  0.00           C
ATOM   8263  O32 POPEj 284     110.786 125.558  37.266  1.00  0.00           O
ATOM   8264  C32 POPEj 284     109.466 126.248  35.366  1.00  0.00           C
ATOM   8267  C23 POPEj 284     115.256 120.096  33.986  1.00  0.00           C
ATOM   8270  C24 POPEj 284     115.456 118.826  34.836  1.00  0.00           C
ATOM   8273  C25 POPEj 284     116.026 119.056  36.246  1.00  0.00           C
ATOM   8276  C26 POPEj 284     114.996 118.976  37.396  1.00  0.00           C
ATOM   8279  C27 POPEj 284     115.676 118.706  38.746  1.00  0.00           C
ATOM   8282  C28 POPEj 284     114.716 118.636  39.956  1.00  0.00           C
ATOM   8285  C29 POPEj 284     114.416 119.996  40.525  1.00  0.00           C
ATOM   8287 0C21 POPEj 284     114.616 120.446  41.775  1.00  0.00           C
ATOM   8289 1C21 POPEj 284     115.136 119.646  42.955  1.00  0.00           C
ATOM   8292 2C21 POPEj 284     114.276 119.876  44.226  1.00  0.00           C
ATOM   8295 3C21 POPEj 284     112.806 119.436  44.056  1.00  0.00           C
ATOM   8298 4C21 POPEj 284     112.086 119.176  45.396  1.00  0.00           C
ATOM   8301 5C21 POPEj 284     111.726 120.446  46.175  1.00  0.00           C
ATOM   8304 6C21 POPEj 284     111.026 120.126  47.496  1.00  0.00           C
ATOM   8307 7C21 POPEj 284     110.496 121.356  48.246  1.00  0.00           C
ATOM   8310 8C21 POPEj 284     109.696 120.986  49.496  1.00  0.00           C
ATOM   8314  C33 POPEj 284     108.746 127.228  36.336  1.00  0.00           C
ATOM   8317  C34 POPEj 284     107.646 128.058  35.676  1.00  0.00           C
ATOM   8320  C35 POPEj 284     106.886 128.978  36.656  1.00  0.00           C
ATOM   8323  C36 POPEj 284     105.926 128.238  37.616  1.00  0.00           C
ATOM   8326  C37 POPEj 284     104.696 129.088  37.986  1.00  0.00           C
ATOM   8329  C38 POPEj 284     103.606 128.358  38.786  1.00  0.00           C
ATOM   8332  C39 POPEj 284     103.926 128.148  40.285  1.00  0.00           C
ATOM   8335 0C31 POPEj 284     102.656 127.768  41.066  1.00  0.00           C
ATOM   8338 1C31 POPEj 284     102.886 127.308  42.526  1.00  0.00           C
ATOM   8341 2C31 POPEj 284     102.276 125.928  42.785  1.00  0.00           C
ATOM   8344 3C31 POPEj 284     102.246 125.508  44.265  1.00  0.00           C
ATOM   8347 4C31 POPEj 284     101.056 126.068  45.046  1.00  0.00           C
ATOM   8350 5C31 POPEj 284     100.866 125.398  46.416  1.00  0.00           C
ATOM   8353 6C31 POPEj 284      99.636 125.908  47.176  1.00  0.00           C
ATOM   8357  NH3 POPEk 285      69.456  86.356  71.826  1.00  0.00           N
ATOM   8361  C12 POPEk 285      69.216  87.226  73.035  1.00  0.00           C
ATOM   8364  C11 POPEk 285      68.386  86.476  74.096  1.00  0.00           C
ATOM   8367  P   POPEk 285      68.476  83.956  74.816  1.00  0.00           P
ATOM   8368  O13 POPEk 285      69.566  82.976  74.946  1.00  0.00           O
ATOM   8369  O14 POPEk 285      67.486  84.016  75.895  1.00  0.00           O
ATOM   8370  O11 POPEk 285      67.796  83.736  73.406  1.00  0.00           O
ATOM   8371  O12 POPEk 285      69.136  85.376  74.624  1.00  0.00           O
ATOM   8372  C1  POPEk 285      67.586  82.356  73.035  1.00  0.00           C
ATOM   8375  C2  POPEk 285      68.136  82.076  71.625  1.00  0.00           C
ATOM   8377  O21 POPEk 285      68.006  80.696  71.336  1.00  0.00           O
ATOM   8378  C21 POPEk 285      68.966  79.826  71.436  1.00  0.00           C
ATOM   8379  O22 POPEk 285      70.036  79.936  72.026  1.00  0.00           O
ATOM   8380  C22 POPEk 285      68.546  78.596  70.605  1.00  0.00           C
ATOM   8383  C3  POPEk 285      69.516  82.686  71.266  1.00  0.00           C
ATOM   8386  O31 POPEk 285      69.986  82.156  70.005  1.00  0.00           O
ATOM   8387  C31 POPEk 285      69.996  82.936  68.956  1.00  0.00           C
ATOM   8388  O32 POPEk 285      69.916  84.156  68.956  1.00  0.00           O
ATOM   8389  C32 POPEk 285      70.246  82.126  67.696  1.00  0.00           C
ATOM   8392  C23 POPEk 285      68.756  78.786  69.076  1.00  0.00           C
ATOM   8395  C24 POPEk 285      67.576  78.236  68.266  1.00  0.00           C
ATOM   8398  C25 POPEk 285      67.876  77.936  66.785  1.00  0.00           C
ATOM   8401  C26 POPEk 285      66.706  77.186  66.134  1.00  0.00           C
ATOM   8404  C27 POPEk 285      67.036  76.386  64.865  1.00  0.00           C
ATOM   8407  C28 POPEk 285      65.876  75.466  64.435  1.00  0.00           C
ATOM   8410  C29 POPEk 285      66.306  74.386  63.476  1.00  0.00           C
ATOM   8412 0C21 POPEk 285      65.946  73.086  63.496  1.00  0.00           C
ATOM   8414 1C21 POPEk 285      64.966  72.396  64.415  1.00  0.00           C
ATOM   8417 2C21 POPEk 285      64.086  71.376  63.666  1.00  0.00           C
ATOM   8420 3C21 POPEk 285      62.986  72.036  62.816  1.00  0.00           C
ATOM   8423 4C21 POPEk 285      62.296  71.086  61.815  1.00  0.00           C
ATOM   8426 5C21 POPEk 285      61.496  69.966  62.486  1.00  0.00           C
ATOM   8429 6C21 POPEk 285      60.836  69.026  61.455  1.00  0.00           C
ATOM   8432 7C21 POPEk 285      60.016  67.916  62.115  1.00  0.00           C
ATOM   8435 8C21 POPEk 285      59.636  66.776  61.166  1.00  0.00           C
ATOM   8439  C33 POPEk 285      71.536  81.266  67.756  1.00  0.00           C
ATOM   8442  C34 POPEk 285      71.566  80.196  66.656  1.00  0.00           C
ATOM   8445  C35 POPEk 285      71.376  80.796  65.256  1.00  0.00           C
ATOM   8448  C36 POPEk 285      71.406  79.756  64.125  1.00  0.00           C
ATOM   8451  C37 POPEk 285      70.196  78.826  64.086  1.00  0.00           C
ATOM   8454  C38 POPEk 285      69.906  78.286  62.675  1.00  0.00           C
ATOM   8457  C39 POPEk 285      69.286  79.346  61.756  1.00  0.00           C
ATOM   8460 0C31 POPEk 285      68.986  78.846  60.336  1.00  0.00           C
ATOM   8463 1C31 POPEk 285      68.486  79.996  59.455  1.00  0.00           C
ATOM   8466 2C31 POPEk 285      68.376  79.666  57.966  1.00  0.00           C
ATOM   8469 3C31 POPEk 285      66.966  79.226  57.526  1.00  0.00           C
ATOM   8472 4C31 POPEk 285      66.766  79.426  56.016  1.00  0.00           C
ATOM   8475 5C31 POPEk 285      65.366  79.056  55.536  1.00  0.00           C
ATOM   8478 6C31 POPEk 285      65.166  79.286  54.035  1.00  0.00           C
ATOM   8482  NH3 POPEl 286      77.276  81.236  27.905  1.00  0.00           N
ATOM   8486  C12 POPEl 286      77.046  82.626  28.466  1.00  0.00           C
ATOM   8489  C11 POPEl 286      76.016  82.716  29.596  1.00  0.00           C
ATOM   8492  P   POPEl 286      75.796  85.206  30.465  1.00  0.00           P
ATOM   8493  O13 POPEl 286      76.186  85.896  29.215  1.00  0.00           O
ATOM   8494  O14 POPEl 286      74.366  85.176  30.795  1.00  0.00           O
ATOM   8495  O11 POPEl 286      76.616  85.986  31.576  1.00  0.00           O
ATOM   8496  O12 POPEl 286      76.396  83.746  30.516  1.00  0.00           O
ATOM   8497  C1  POPEl 286      76.296  85.776  32.946  1.00  0.00           C
ATOM   8500  C2  POPEl 286      77.096  86.746  33.846  1.00  0.00           C
ATOM   8502  O21 POPEl 286      76.526  86.666  35.166  1.00  0.00           O
ATOM   8503  C21 POPEl 286      77.036  85.706  35.906  1.00  0.00           C
ATOM   8504  O22 POPEl 286      78.096  85.146  35.686  1.00  0.00           O
ATOM   8505  C22 POPEl 286      76.186  85.566  37.166  1.00  0.00           C
ATOM   8508  C3  POPEl 286      77.076  88.226  33.386  1.00  0.00           C
ATOM   8511  O31 POPEl 286      78.166  88.956  33.996  1.00  0.00           O
ATOM   8512  C31 POPEl 286      77.926  89.706  35.056  1.00  0.00           C
ATOM   8513  O32 POPEl 286      76.846  89.826  35.616  1.00  0.00           O
ATOM   8514  C32 POPEl 286      79.266  90.276  35.525  1.00  0.00           C
ATOM   8517  C23 POPEl 286      76.406  84.226  37.896  1.00  0.00           C
ATOM   8520  C24 POPEl 286      76.356  84.356  39.426  1.00  0.00           C
ATOM   8523  C25 POPEl 286      75.056  84.956  39.986  1.00  0.00           C
ATOM   8526  C26 POPEl 286      75.246  86.346  40.605  1.00  0.00           C
ATOM   8529  C27 POPEl 286      74.046  86.846  41.426  1.00  0.00           C
ATOM   8532  C28 POPEl 286      74.436  88.036  42.316  1.00  0.00           C
ATOM   8535  C29 POPEl 286      73.456  88.306  43.435  1.00  0.00           C
ATOM   8537 0C21 POPEl 286      73.346  87.576  44.566  1.00  0.00           C
ATOM   8539 1C21 POPEl 286      74.156  86.336  44.906  1.00  0.00           C
ATOM   8542 2C21 POPEl 286      74.906  86.406  46.246  1.00  0.00           C
ATOM   8545 3C21 POPEl 286      74.056  85.976  47.456  1.00  0.00           C
ATOM   8548 4C21 POPEl 286      74.866  85.956  48.776  1.00  0.00           C
ATOM   8551 5C21 POPEl 286      75.016  87.346  49.415  1.00  0.00           C
ATOM   8554 6C21 POPEl 286      75.876  87.336  50.686  1.00  0.00           C
ATOM   8557 7C21 POPEl 286      75.366  88.316  51.756  1.00  0.00           C
ATOM   8560 8C21 POPEl 286      76.246  88.386  53.006  1.00  0.00           C
ATOM   8564  C33 POPEl 286      79.336  90.636  37.036  1.00  0.00           C
ATOM   8567  C34 POPEl 286      80.346  89.786  37.836  1.00  0.00           C
ATOM   8570  C35 POPEl 286      80.726  90.436  39.186  1.00  0.00           C
ATOM   8573  C36 POPEl 286      79.536  90.746  40.106  1.00  0.00           C
ATOM   8576  C37 POPEl 286      79.926  91.566  41.336  1.00  0.00           C
ATOM   8579  C38 POPEl 286      78.706  92.066  42.126  1.00  0.00           C
ATOM   8582  C39 POPEl 286      77.996  91.016  42.986  1.00  0.00           C
ATOM   8585 0C31 POPEl 286      76.826  91.636  43.746  1.00  0.00           C
ATOM   8588 1C31 POPEl 286      76.006  90.606  44.536  1.00  0.00           C
ATOM   8591 2C31 POPEl 286      76.606  90.256  45.906  1.00  0.00           C
ATOM   8594 3C31 POPEl 286      75.876  90.906  47.095  1.00  0.00           C
ATOM   8597 4C31 POPEl 286      74.426  90.426  47.266  1.00  0.00           C
ATOM   8600 5C31 POPEl 286      73.816  90.816  48.615  1.00  0.00           C
ATOM   8603 6C31 POPEl 286      72.426  90.216  48.856  1.00  0.00           C
ATOM   8607  NH3 POPEm 287     109.876  35.066  70.316  1.00  0.00           N
ATOM   8611  C12 POPEm 287     109.666  36.486  70.745  1.00  0.00           C
ATOM   8614  C11 POPEm 287     110.526  37.376  69.845  1.00  0.00           C
ATOM   8617  P   POPEm 287     111.126  39.766  69.186  1.00  0.00           P
ATOM   8618  O13 POPEm 287     110.046  40.386  68.406  1.00  0.00           O
ATOM   8619  O14 POPEm 287     112.076  40.656  69.884  1.00  0.00           O
ATOM   8620  O11 POPEm 287     111.826  38.826  68.135  1.00  0.00           O
ATOM   8621  O12 POPEm 287     110.476  38.746  70.215  1.00  0.00           O
ATOM   8622  C1  POPEm 287     113.226  38.596  68.045  1.00  0.00           C
ATOM   8625  C2  POPEm 287     113.566  38.316  66.566  1.00  0.00           C
ATOM   8627  O21 POPEm 287     114.906  37.826  66.485  1.00  0.00           O
ATOM   8628  C21 POPEm 287     115.146  37.186  65.346  1.00  0.00           C
ATOM   8629  O22 POPEm 287     114.306  36.766  64.575  1.00  0.00           O
ATOM   8630  C22 POPEm 287     116.646  37.156  65.126  1.00  0.00           C
ATOM   8633  C3  POPEm 287     113.336  39.626  65.726  1.00  0.00           C
ATOM   8636  O31 POPEm 287     113.756  39.566  64.344  1.00  0.00           O
ATOM   8637  C31 POPEm 287     112.816  39.396  63.426  1.00  0.00           C
ATOM   8638  O32 POPEm 287     111.626  39.256  63.625  1.00  0.00           O
ATOM   8639  C32 POPEm 287     113.466  39.526  62.036  1.00  0.00           C
ATOM   8642  C23 POPEm 287     117.006  36.936  63.646  1.00  0.00           C
ATOM   8645  C24 POPEm 287     118.496  37.146  63.386  1.00  0.00           C
ATOM   8648  C25 POPEm 287     118.756  37.946  62.106  1.00  0.00           C
ATOM   8651  C26 POPEm 287     118.276  37.216  60.845  1.00  0.00           C
ATOM   8654  C27 POPEm 287     118.606  37.976  59.556  1.00  0.00           C
ATOM   8657  C28 POPEm 287     118.556  37.096  58.295  1.00  0.00           C
ATOM   8660  C29 POPEm 287     119.726  36.146  58.265  1.00  0.00           C
ATOM   8662 0C21 POPEm 287     120.416  35.736  57.185  1.00  0.00           C
ATOM   8664 1C21 POPEm 287     120.156  36.096  55.746  1.00  0.00           C
ATOM   8667 2C21 POPEm 287     121.406  36.696  55.075  1.00  0.00           C
ATOM   8670 3C21 POPEm 287     122.576  35.706  54.935  1.00  0.00           C
ATOM   8673 4C21 POPEm 287     123.776  36.356  54.236  1.00  0.00           C
ATOM   8676 5C21 POPEm 287     124.976  35.416  54.116  1.00  0.00           C
ATOM   8679 6C21 POPEm 287     126.236  36.166  53.656  1.00  0.00           C
ATOM   8682 7C21 POPEm 287     127.256  35.246  52.976  1.00  0.00           C
ATOM   8685 8C21 POPEm 287     128.476  36.016  52.505  1.00  0.00           C
ATOM   8689  C33 POPEm 287     113.656  38.156  61.346  1.00  0.00           C
ATOM   8692  C34 POPEm 287     114.416  38.246  60.016  1.00  0.00           C
ATOM   8695  C35 POPEm 287     113.576  38.776  58.846  1.00  0.00           C
ATOM   8698  C36 POPEm 287     114.426  38.936  57.575  1.00  0.00           C
ATOM   8701  C37 POPEm 287     113.626  39.406  56.346  1.00  0.00           C
ATOM   8704  C38 POPEm 287     114.546  39.606  55.135  1.00  0.00           C
ATOM   8707  C39 POPEm 287     113.816  40.136  53.885  1.00  0.00           C
ATOM   8710 0C31 POPEm 287     114.716  40.066  52.635  1.00  0.00           C
ATOM   8713 1C31 POPEm 287     114.086  40.726  51.395  1.00  0.00           C
ATOM   8716 2C31 POPEm 287     114.536  40.096  50.066  1.00  0.00           C
ATOM   8719 3C31 POPEm 287     116.056  40.006  49.886  1.00  0.00           C
ATOM   8722 4C31 POPEm 287     116.436  39.376  48.535  1.00  0.00           C
ATOM   8725 5C31 POPEm 287     117.946  39.136  48.396  1.00  0.00           C
ATOM   8728 6C31 POPEm 287     118.336  38.416  47.106  1.00  0.00           C
ATOM   8732  NH3 POPEn 288      74.806 118.696  28.266  1.00  0.00           N
ATOM   8736  C12 POPEn 288      74.156 117.346  28.365  1.00  0.00           C
ATOM   8739  C11 POPEn 288      75.056 116.176  27.926  1.00  0.00           C
ATOM   8742  P   POPEn 288      76.026 113.956  28.926  1.00  0.00           P
ATOM   8743  O13 POPEn 288      75.536 112.786  28.165  1.00  0.00           O
ATOM   8744  O14 POPEn 288      77.366 114.456  28.546  1.00  0.00           O
ATOM   8745  O11 POPEn 288      76.016 113.556  30.426  1.00  0.00           O
ATOM   8746  O12 POPEn 288      74.926 115.096  28.866  1.00  0.00           O
ATOM   8747  C1  POPEn 288      76.286 114.466  31.476  1.00  0.00           C
ATOM   8750  C2  POPEn 288      76.026 113.676  32.775  1.00  0.00           C
ATOM   8752  O21 POPEn 288      76.056 114.566  33.926  1.00  0.00           O
ATOM   8753  C21 POPEn 288      76.356 114.036  35.106  1.00  0.00           C
ATOM   8754  O22 POPEn 288      77.356 113.416  35.406  1.00  0.00           O
ATOM   8755  C22 POPEn 288      75.156 114.216  36.026  1.00  0.00           C
ATOM   8758  C3  POPEn 288      76.836 112.346  32.836  1.00  0.00           C
ATOM   8761  O31 POPEn 288      76.196 111.416  33.736  1.00  0.00           O
ATOM   8762  C31 POPEn 288      76.606 110.166  33.615  1.00  0.00           C
ATOM   8763  O32 POPEn 288      77.366 109.736  32.756  1.00  0.00           O
ATOM   8764  C32 POPEn 288      76.086 109.386  34.816  1.00  0.00           C
ATOM   8767  C23 POPEn 288      74.546 112.826  36.356  1.00  0.00           C
ATOM   8770  C24 POPEn 288      73.186 112.896  37.066  1.00  0.00           C
ATOM   8773  C25 POPEn 288      73.206 113.596  38.426  1.00  0.00           C
ATOM   8776  C26 POPEn 288      74.136 112.926  39.456  1.00  0.00           C
ATOM   8779  C27 POPEn 288      74.116 113.586  40.845  1.00  0.00           C
ATOM   8782  C28 POPEn 288      75.486 113.526  41.546  1.00  0.00           C
ATOM   8785  C29 POPEn 288      75.676 114.616  42.586  1.00  0.00           C
ATOM   8787 0C21 POPEn 288      75.766 114.486  43.916  1.00  0.00           C
ATOM   8789 1C21 POPEn 288      75.626 113.236  44.756  1.00  0.00           C
ATOM   8792 2C21 POPEn 288      74.366 112.386  44.476  1.00  0.00           C
ATOM   8795 3C21 POPEn 288      74.056 111.406  45.616  1.00  0.00           C
ATOM   8798 4C21 POPEn 288      73.006 110.376  45.196  1.00  0.00           C
ATOM   8801 5C21 POPEn 288      72.616 109.426  46.336  1.00  0.00           C
ATOM   8804 6C21 POPEn 288      71.566 108.376  45.935  1.00  0.00           C
ATOM   8807 7C21 POPEn 288      71.116 107.546  47.136  1.00  0.00           C
ATOM   8810 8C21 POPEn 288      70.186 106.386  46.775  1.00  0.00           C
ATOM   8814  C33 POPEn 288      76.746 109.806  36.146  1.00  0.00           C
ATOM   8817  C34 POPEn 288      75.806 109.496  37.305  1.00  0.00           C
ATOM   8820  C35 POPEn 288      76.366 109.846  38.685  1.00  0.00           C
ATOM   8823  C36 POPEn 288      77.746 109.236  38.986  1.00  0.00           C
ATOM   8826  C37 POPEn 288      77.896 108.826  40.455  1.00  0.00           C
ATOM   8829  C38 POPEn 288      79.326 108.446  40.845  1.00  0.00           C
ATOM   8832  C39 POPEn 288      79.406 107.546  42.086  1.00  0.00           C
ATOM   8835 0C31 POPEn 288      78.506 107.976  43.256  1.00  0.00           C
ATOM   8838 1C31 POPEn 288      78.626 107.026  44.455  1.00  0.00           C
ATOM   8841 2C31 POPEn 288      77.326 106.896  45.266  1.00  0.00           C
ATOM   8844 3C31 POPEn 288      77.116 107.976  46.336  1.00  0.00           C
ATOM   8847 4C31 POPEn 288      77.966 107.746  47.586  1.00  0.00           C
ATOM   8850 5C31 POPEn 288      77.466 108.526  48.806  1.00  0.00           C
ATOM   8853 6C31 POPEn 288      78.286 108.256  50.075  1.00  0.00           C
ATOM   8857  NH3 POPEo 289       7.376  83.186  26.655  1.00  0.00           N
ATOM   8861  C12 POPEo 289       7.966  84.416  26.055  1.00  0.00           C
ATOM   8864  C11 POPEo 289       9.486  84.456  26.194  1.00  0.00           C
ATOM   8867  P   POPEo 289      10.076  86.996  26.285  1.00  0.00           P
ATOM   8868  O13 POPEo 289      10.046  88.066  25.265  1.00  0.00           O
ATOM   8869  O14 POPEo 289       8.996  87.086  27.286  1.00  0.00           O
ATOM   8870  O11 POPEo 289      11.456  86.896  27.045  1.00  0.00           O
ATOM   8871  O12 POPEo 289      10.006  85.616  25.546  1.00  0.00           O
ATOM   8872  C1  POPEo 289      11.556  87.266  28.425  1.00  0.00           C
ATOM   8875  C2  POPEo 289      11.056  86.146  29.375  1.00  0.00           C
ATOM   8877  O21 POPEo 289      11.226  86.536  30.766  1.00  0.00           O
ATOM   8878  C21 POPEo 289      10.246  87.306  31.206  1.00  0.00           C
ATOM   8879  O22 POPEo 289       9.316  87.716  30.546  1.00  0.00           O
ATOM   8880  C22 POPEo 289      10.386  87.536  32.705  1.00  0.00           C
ATOM   8883  C3  POPEo 289      11.826  84.826  29.116  1.00  0.00           C
ATOM   8886  O31 POPEo 289      11.516  83.746  30.026  1.00  0.00           O
ATOM   8887  C31 POPEo 289      10.296  83.216  30.016  1.00  0.00           C
ATOM   8888  O32 POPEo 289       9.276  83.716  29.576  1.00  0.00           O
ATOM   8889  C32 POPEo 289      10.446  81.766  30.496  1.00  0.00           C
ATOM   8892  C23 POPEo 289      10.026  86.266  33.516  1.00  0.00           C
ATOM   8895  C24 POPEo 289      10.756  86.226  34.865  1.00  0.00           C
ATOM   8898  C25 POPEo 289      10.796  84.796  35.425  1.00  0.00           C
ATOM   8901  C26 POPEo 289       9.596  84.416  36.286  1.00  0.00           C
ATOM   8904  C27 POPEo 289       9.606  85.096  37.666  1.00  0.00           C
ATOM   8907  C28 POPEo 289       8.846  84.266  38.706  1.00  0.00           C
ATOM   8910  C29 POPEo 289       8.636  85.016  39.996  1.00  0.00           C
ATOM   8912 0C21 POPEo 289       9.096  84.656  41.206  1.00  0.00           C
ATOM   8914 1C21 POPEo 289       9.926  83.436  41.506  1.00  0.00           C
ATOM   8917 2C21 POPEo 289      10.676  83.556  42.846  1.00  0.00           C
ATOM   8920 3C21 POPEo 289      11.446  82.276  43.196  1.00  0.00           C
ATOM   8923 4C21 POPEo 289      12.126  82.366  44.566  1.00  0.00           C
ATOM   8926 5C21 POPEo 289      12.776  81.046  45.026  1.00  0.00           C
ATOM   8929 6C21 POPEo 289      11.786  79.876  45.126  1.00  0.00           C
ATOM   8932 7C21 POPEo 289      12.286  78.726  46.006  1.00  0.00           C
ATOM   8935 8C21 POPEo 289      11.296  77.566  46.096  1.00  0.00           C
ATOM   8939  C33 POPEo 289       9.546  81.376  31.676  1.00  0.00           C
ATOM   8942  C34 POPEo 289       9.776  79.916  32.096  1.00  0.00           C
ATOM   8945  C35 POPEo 289       9.316  79.646  33.526  1.00  0.00           C
ATOM   8948  C36 POPEo 289      10.306  80.166  34.586  1.00  0.00           C
ATOM   8951  C37 POPEo 289       9.616  80.386  35.935  1.00  0.00           C
ATOM   8954  C38 POPEo 289      10.576  80.806  37.056  1.00  0.00           C
ATOM   8957  C39 POPEo 289      11.366  79.646  37.656  1.00  0.00           C
ATOM   8960 0C31 POPEo 289      11.696  79.896  39.135  1.00  0.00           C
ATOM   8963 1C31 POPEo 289      12.396  78.696  39.795  1.00  0.00           C
ATOM   8966 2C31 POPEo 289      12.426  78.816  41.325  1.00  0.00           C
ATOM   8969 3C31 POPEo 289      13.256  77.716  42.006  1.00  0.00           C
ATOM   8972 4C31 POPEo 289      12.786  76.296  41.656  1.00  0.00           C
ATOM   8975 5C31 POPEo 289      13.406  75.226  42.546  1.00  0.00           C
ATOM   8978 6C31 POPEo 289      12.876  73.826  42.236  1.00  0.00           C
ATOM   8982  NH3 POPEp 290     124.616  95.566  27.056  1.00  0.00           N
ATOM   8986  C12 POPEp 290     123.336  95.836  26.306  1.00  0.00           C
ATOM   8989  C11 POPEp 290     122.096  95.776  27.216  1.00  0.00           C
ATOM   8992  P   POPEp 290     120.166  95.626  25.436  1.00  0.00           P
ATOM   8993  O13 POPEp 290     120.156  94.166  25.665  1.00  0.00           O
ATOM   8994  O14 POPEp 290     120.696  96.066  24.126  1.00  0.00           O
ATOM   8995  O11 POPEp 290     118.676  96.126  25.646  1.00  0.00           O
ATOM   8996  O12 POPEp 290     120.946  96.366  26.596  1.00  0.00           O
ATOM   8997  C1  POPEp 290     117.866  95.546  26.696  1.00  0.00           C
ATOM   9000  C2  POPEp 290     117.376  96.606  27.736  1.00  0.00           C
ATOM   9002  O21 POPEp 290     116.786  95.946  28.876  1.00  0.00           O
ATOM   9003  C21 POPEp 290     117.646  95.466  29.776  1.00  0.00           C
ATOM   9004  O22 POPEp 290     118.856  95.466  29.675  1.00  0.00           O
ATOM   9005  C22 POPEp 290     116.876  94.916  30.986  1.00  0.00           C
ATOM   9008  C3  POPEp 290     116.326  97.576  27.115  1.00  0.00           C
ATOM   9011  O31 POPEp 290     116.016  98.676  28.006  1.00  0.00           O
ATOM   9012  C31 POPEp 290     115.056  98.466  28.895  1.00  0.00           C
ATOM   9013  O32 POPEp 290     114.286  97.536  28.916  1.00  0.00           O
ATOM   9014  C32 POPEp 290     115.156  99.536  29.976  1.00  0.00           C
ATOM   9017  C23 POPEp 290     117.826  94.806  32.196  1.00  0.00           C
ATOM   9020  C24 POPEp 290     117.206  94.326  33.516  1.00  0.00           C
ATOM   9023  C25 POPEp 290     118.266  94.446  34.636  1.00  0.00           C
ATOM   9026  C26 POPEp 290     117.746  94.176  36.055  1.00  0.00           C
ATOM   9029  C27 POPEp 290     118.866  94.286  37.106  1.00  0.00           C
ATOM   9032  C28 POPEp 290     118.356  94.456  38.545  1.00  0.00           C
ATOM   9035  C29 POPEp 290     117.606  93.246  39.046  1.00  0.00           C
ATOM   9037 0C21 POPEp 290     117.696  92.686  40.266  1.00  0.00           C
ATOM   9039 1C21 POPEp 290     118.556  93.156  41.426  1.00  0.00           C
ATOM   9042 2C21 POPEp 290     117.686  93.816  42.505  1.00  0.00           C
ATOM   9045 3C21 POPEp 290     118.446  94.116  43.806  1.00  0.00           C
ATOM   9048 4C21 POPEp 290     117.486  94.616  44.886  1.00  0.00           C
ATOM   9051 5C21 POPEp 290     118.116  94.796  46.276  1.00  0.00           C
ATOM   9054 6C21 POPEp 290     118.876  96.116  46.455  1.00  0.00           C
ATOM   9057 7C21 POPEp 290     119.186  96.386  47.925  1.00  0.00           C
ATOM   9060 8C21 POPEp 290     119.936  97.696  48.176  1.00  0.00           C
ATOM   9064  C33 POPEp 290     116.036  99.086  31.146  1.00  0.00           C
ATOM   9067  C34 POPEp 290     115.816  99.976  32.365  1.00  0.00           C
ATOM   9070  C35 POPEp 290     116.926  99.846  33.416  1.00  0.00           C
ATOM   9073  C36 POPEp 290     116.606  98.986  34.646  1.00  0.00           C
ATOM   9076  C37 POPEp 290     117.866  98.806  35.495  1.00  0.00           C
ATOM   9079  C38 POPEp 290     117.576  98.546  36.976  1.00  0.00           C
ATOM   9082  C39 POPEp 290     118.876  98.326  37.766  1.00  0.00           C
ATOM   9085 0C31 POPEp 290     118.636  98.266  39.285  1.00  0.00           C
ATOM   9088 1C31 POPEp 290     119.886  97.796  40.046  1.00  0.00           C
ATOM   9091 2C31 POPEp 290     119.706  97.776  41.576  1.00  0.00           C
ATOM   9094 3C31 POPEp 290     119.396  99.166  42.156  1.00  0.00           C
ATOM   9097 4C31 POPEp 290     119.316  99.166  43.685  1.00  0.00           C
ATOM   9100 5C31 POPEp 290     118.626 100.436  44.215  1.00  0.00           C
ATOM   9103 6C31 POPEp 290     118.336 100.376  45.716  1.00  0.00           C
ATOM   9107  NH3 POPEq 291      39.096  51.576  31.875  1.00  0.00           N
ATOM   9111  C12 POPEq 291      40.576  51.786  31.715  1.00  0.00           C
ATOM   9114  C11 POPEq 291      41.176  50.916  30.576  1.00  0.00           C
ATOM   9117  P   POPEq 291      40.686  48.566  31.736  1.00  0.00           P
ATOM   9118  O13 POPEq 291      39.476  48.976  32.465  1.00  0.00           O
ATOM   9119  O14 POPEq 291      40.706  47.176  31.246  1.00  0.00           O
ATOM   9120  O11 POPEq 291      41.956  48.916  32.586  1.00  0.00           O
ATOM   9121  O12 POPEq 291      40.696  49.576  30.516  1.00  0.00           O
ATOM   9122  C1  POPEq 291      42.376  48.046  33.636  1.00  0.00           C
ATOM   9125  C2  POPEq 291      42.526  48.836  34.965  1.00  0.00           C
ATOM   9127  O21 POPEq 291      43.356  48.086  35.876  1.00  0.00           O
ATOM   9128  C21 POPEq 291      44.246  48.816  36.576  1.00  0.00           C
ATOM   9129  O22 POPEq 291      44.296  50.036  36.605  1.00  0.00           O
ATOM   9130  C22 POPEq 291      45.246  47.906  37.316  1.00  0.00           C
ATOM   9133  C3  POPEq 291      41.116  49.096  35.556  1.00  0.00           C
ATOM   9136  O31 POPEq 291      41.146  50.126  36.556  1.00  0.00           O
ATOM   9137  C31 POPEq 291      41.166  49.746  37.816  1.00  0.00           C
ATOM   9138  O32 POPEq 291      40.986  48.616  38.226  1.00  0.00           O
ATOM   9139  C32 POPEq 291      41.486  50.976  38.666  1.00  0.00           C
ATOM   9142  C23 POPEq 291      45.846  48.546  38.596  1.00  0.00           C
ATOM   9145  C24 POPEq 291      47.186  47.926  39.046  1.00  0.00           C
ATOM   9148  C25 POPEq 291      47.676  48.436  40.406  1.00  0.00           C
ATOM   9151  C26 POPEq 291      48.636  49.636  40.326  1.00  0.00           C
ATOM   9154  C27 POPEq 291      49.176  50.036  41.715  1.00  0.00           C
ATOM   9157  C28 POPEq 291      50.256  51.136  41.646  1.00  0.00           C
ATOM   9160  C29 POPEq 291      50.786  51.546  42.995  1.00  0.00           C
ATOM   9162 0C21 POPEq 291      51.926  51.096  43.566  1.00  0.00           C
ATOM   9164 1C21 POPEq 291      52.846  50.066  42.965  1.00  0.00           C
ATOM   9167 2C21 POPEq 291      53.786  49.386  43.986  1.00  0.00           C
ATOM   9170 3C21 POPEq 291      54.906  50.306  44.506  1.00  0.00           C
ATOM   9173 4C21 POPEq 291      54.796  50.626  45.996  1.00  0.00           C
ATOM   9176 5C21 POPEq 291      55.906  51.586  46.455  1.00  0.00           C
ATOM   9179 6C21 POPEq 291      55.886  51.836  47.976  1.00  0.00           C
ATOM   9182 7C21 POPEq 291      56.896  52.906  48.396  1.00  0.00           C
ATOM   9185 8C21 POPEq 291      56.876  53.186  49.906  1.00  0.00           C
ATOM   9189  C33 POPEq 291      42.796  50.786  39.456  1.00  0.00           C
ATOM   9192  C34 POPEq 291      42.566  50.356  40.906  1.00  0.00           C
ATOM   9195  C35 POPEq 291      41.996  51.506  41.736  1.00  0.00           C
ATOM   9198  C36 POPEq 291      42.226  51.336  43.235  1.00  0.00           C
ATOM   9201  C37 POPEq 291      42.206  52.696  43.946  1.00  0.00           C
ATOM   9204  C38 POPEq 291      42.586  52.606  45.425  1.00  0.00           C
ATOM   9207  C39 POPEq 291      41.386  52.456  46.366  1.00  0.00           C
ATOM   9210 0C31 POPEq 291      41.756  52.826  47.806  1.00  0.00           C
ATOM   9213 1C31 POPEq 291      40.556  52.976  48.746  1.00  0.00           C
ATOM   9216 2C31 POPEq 291      40.966  53.626  50.086  1.00  0.00           C
ATOM   9219 3C31 POPEq 291      39.846  53.676  51.125  1.00  0.00           C
ATOM   9222 4C31 POPEq 291      39.846  52.466  52.066  1.00  0.00           C
ATOM   9225 5C31 POPEq 291      38.806  52.576  53.186  1.00  0.00           C
ATOM   9228 6C31 POPEq 291      38.936  51.476  54.245  1.00  0.00           C
ATOM   9232  NH3 POPEr 292     104.086  32.866  26.476  1.00  0.00           N
ATOM   9236  C12 POPEr 292     104.686  32.326  27.746  1.00  0.00           C
ATOM   9239  C11 POPEr 292     104.026  30.976  28.076  1.00  0.00           C
ATOM   9242  P   POPEr 292     105.246  29.346  26.426  1.00  0.00           P
ATOM   9243  O13 POPEr 292     104.856  28.416  25.346  1.00  0.00           O
ATOM   9244  O14 POPEr 292     106.346  30.276  26.086  1.00  0.00           O
ATOM   9245  O11 POPEr 292     105.616  28.506  27.686  1.00  0.00           O
ATOM   9246  O12 POPEr 292     103.996  30.156  26.915  1.00  0.00           O
ATOM   9247  C1  POPEr 292     106.866  28.566  28.365  1.00  0.00           C
ATOM   9250  C2  POPEr 292     106.716  27.806  29.696  1.00  0.00           C
ATOM   9252  O21 POPEr 292     108.016  27.766  30.326  1.00  0.00           O
ATOM   9253  C21 POPEr 292     108.126  27.106  31.466  1.00  0.00           C
ATOM   9254  O22 POPEr 292     107.206  26.716  32.166  1.00  0.00           O
ATOM   9255  C22 POPEr 292     109.596  26.866  31.816  1.00  0.00           C
ATOM   9258  C3  POPEr 292     106.096  26.396  29.446  1.00  0.00           C
ATOM   9261  O31 POPEr 292     105.026  26.136  30.386  1.00  0.00           O
ATOM   9262  C31 POPEr 292     105.046  24.956  30.966  1.00  0.00           C
ATOM   9263  O32 POPEr 292     105.816  24.046  30.726  1.00  0.00           O
ATOM   9264  C32 POPEr 292     103.936  24.946  32.016  1.00  0.00           C
ATOM   9267  C23 POPEr 292     109.796  27.036  33.326  1.00  0.00           C
ATOM   9270  C24 POPEr 292     111.256  26.956  33.796  1.00  0.00           C
ATOM   9273  C25 POPEr 292     111.416  27.686  35.145  1.00  0.00           C
ATOM   9276  C26 POPEr 292     112.806  27.556  35.776  1.00  0.00           C
ATOM   9279  C27 POPEr 292     113.206  28.736  36.676  1.00  0.00           C
ATOM   9282  C28 POPEr 292     113.486  28.366  38.146  1.00  0.00           C
ATOM   9285  C29 POPEr 292     112.216  28.226  38.955  1.00  0.00           C
ATOM   9287 0C21 POPEr 292     111.966  28.746  40.176  1.00  0.00           C
ATOM   9289 1C21 POPEr 292     112.906  29.546  41.045  1.00  0.00           C
ATOM   9292 2C21 POPEr 292     112.546  31.046  41.146  1.00  0.00           C
ATOM   9295 3C21 POPEr 292     111.156  31.326  41.745  1.00  0.00           C
ATOM   9298 4C21 POPEr 292     110.956  32.776  42.215  1.00  0.00           C
ATOM   9301 5C21 POPEr 292     111.316  33.836  41.166  1.00  0.00           C
ATOM   9304 6C21 POPEr 292     110.926  35.256  41.586  1.00  0.00           C
ATOM   9307 7C21 POPEr 292     111.346  36.316  40.565  1.00  0.00           C
ATOM   9310 8C21 POPEr 292     110.946  37.746  40.946  1.00  0.00           C
ATOM   9314  C33 POPEr 292     103.856  23.626  32.816  1.00  0.00           C
ATOM   9317  C34 POPEr 292     103.216  23.836  34.186  1.00  0.00           C
ATOM   9320  C35 POPEr 292     104.186  23.486  35.336  1.00  0.00           C
ATOM   9323  C36 POPEr 292     103.666  23.946  36.696  1.00  0.00           C
ATOM   9326  C37 POPEr 292     104.756  23.976  37.775  1.00  0.00           C
ATOM   9329  C38 POPEr 292     104.276  24.666  39.056  1.00  0.00           C
ATOM   9332  C39 POPEr 292     105.336  24.706  40.156  1.00  0.00           C
ATOM   9335 0C31 POPEr 292     104.806  25.336  41.446  1.00  0.00           C
ATOM   9338 1C31 POPEr 292     105.856  25.416  42.556  1.00  0.00           C
ATOM   9341 2C31 POPEr 292     105.336  26.126  43.816  1.00  0.00           C
ATOM   9344 3C31 POPEr 292     104.186  25.366  44.506  1.00  0.00           C
ATOM   9347 4C31 POPEr 292     103.556  26.126  45.676  1.00  0.00           C
ATOM   9350 5C31 POPEr 292     102.566  25.236  46.446  1.00  0.00           C
ATOM   9353 6C31 POPEr 292     101.806  25.966  47.556  1.00  0.00           C
ATOM   9357  NH3 POPEs 293      16.786  84.026  70.005  1.00  0.00           N
ATOM   9361  C12 POPEs 293      17.846  83.766  71.036  1.00  0.00           C
ATOM   9364  C11 POPEs 293      19.216  83.616  70.366  1.00  0.00           C
ATOM   9367  P   POPEs 293      21.636  82.856  70.986  1.00  0.00           P
ATOM   9368  O13 POPEs 293      22.396  83.586  72.036  1.00  0.00           O
ATOM   9369  O14 POPEs 293      21.976  81.436  70.805  1.00  0.00           O
ATOM   9370  O11 POPEs 293      21.816  83.626  69.624  1.00  0.00           O
ATOM   9371  O12 POPEs 293      20.106  83.006  71.295  1.00  0.00           O
ATOM   9372  C1  POPEs 293      22.746  83.186  68.634  1.00  0.00           C
ATOM   9375  C2  POPEs 293      22.466  83.926  67.306  1.00  0.00           C
ATOM   9377  O21 POPEs 293      23.596  83.886  66.406  1.00  0.00           O
ATOM   9378  C21 POPEs 293      23.796  82.756  65.766  1.00  0.00           C
ATOM   9379  O22 POPEs 293      23.176  81.716  65.885  1.00  0.00           O
ATOM   9380  C22 POPEs 293      24.956  82.946  64.795  1.00  0.00           C
ATOM   9383  C3  POPEs 293      22.136  85.416  67.636  1.00  0.00           C
ATOM   9386  O31 POPEs 293      22.196  86.236  66.465  1.00  0.00           O
ATOM   9387  C31 POPEs 293      23.226  87.046  66.336  1.00  0.00           C
ATOM   9388  O32 POPEs 293      23.976  87.416  67.215  1.00  0.00           O
ATOM   9389  C32 POPEs 293      23.306  87.496  64.876  1.00  0.00           C
ATOM   9392  C23 POPEs 293      24.706  82.176  63.476  1.00  0.00           C
ATOM   9395  C24 POPEs 293      23.636  82.856  62.616  1.00  0.00           C
ATOM   9398  C25 POPEs 293      23.616  82.326  61.185  1.00  0.00           C
ATOM   9401  C26 POPEs 293      22.876  83.276  60.226  1.00  0.00           C
ATOM   9404  C27 POPEs 293      23.146  82.956  58.755  1.00  0.00           C
ATOM   9407  C28 POPEs 293      22.576  84.006  57.785  1.00  0.00           C
ATOM   9410  C29 POPEs 293      21.066  83.986  57.756  1.00  0.00           C
ATOM   9412 0C21 POPEs 293      20.276  83.486  56.775  1.00  0.00           C
ATOM   9414 1C21 POPEs 293      20.736  82.806  55.515  1.00  0.00           C
ATOM   9417 2C21 POPEs 293      20.046  81.456  55.296  1.00  0.00           C
ATOM   9420 3C21 POPEs 293      20.546  80.746  54.025  1.00  0.00           C
ATOM   9423 4C21 POPEs 293      19.966  79.336  53.876  1.00  0.00           C
ATOM   9426 5C21 POPEs 293      20.456  78.616  52.616  1.00  0.00           C
ATOM   9429 6C21 POPEs 293      19.806  77.236  52.435  1.00  0.00           C
ATOM   9432 7C21 POPEs 293      20.226  76.566  51.125  1.00  0.00           C
ATOM   9435 8C21 POPEs 293      19.666  75.156  50.956  1.00  0.00           C
ATOM   9439  C33 POPEs 293      22.676  86.476  63.876  1.00  0.00           C
ATOM   9442  C34 POPEs 293      22.706  86.926  62.416  1.00  0.00           C
ATOM   9445  C35 POPEs 293      22.046  88.296  62.246  1.00  0.00           C
ATOM   9448  C36 POPEs 293      21.806  88.736  60.795  1.00  0.00           C
ATOM   9451  C37 POPEs 293      21.046  90.056  60.816  1.00  0.00           C
ATOM   9454  C38 POPEs 293      20.846  90.696  59.445  1.00  0.00           C
ATOM   9457  C39 POPEs 293      20.066  92.006  59.595  1.00  0.00           C
ATOM   9460 0C31 POPEs 293      19.376  92.396  58.286  1.00  0.00           C
ATOM   9463 1C31 POPEs 293      18.336  93.506  58.456  1.00  0.00           C
ATOM   9466 2C31 POPEs 293      17.566  93.796  57.165  1.00  0.00           C
ATOM   9469 3C31 POPEs 293      18.476  94.156  55.985  1.00  0.00           C
ATOM   9472 4C31 POPEs 293      17.646  94.376  54.715  1.00  0.00           C
ATOM   9475 5C31 POPEs 293      18.476  94.656  53.465  1.00  0.00           C
ATOM   9478 6C31 POPEs 293      17.616  94.736  52.206  1.00  0.00           C
ATOM   9482  NH3 POPEt 294      -5.116  34.536  29.215  1.00  0.00           N
ATOM   9486  C12 POPEt 294      -3.966  33.746  28.656  1.00  0.00           C
ATOM   9489  C11 POPEt 294      -2.706  34.636  28.586  1.00  0.00           C
ATOM   9492  P   POPEt 294      -0.756  32.906  28.425  1.00  0.00           P
ATOM   9493  O13 POPEt 294      -1.626  31.776  28.836  1.00  0.00           O
ATOM   9494  O14 POPEt 294       0.334  32.556  27.496  1.00  0.00           O
ATOM   9495  O11 POPEt 294      -0.136  33.626  29.666  1.00  0.00           O
ATOM   9496  O12 POPEt 294      -1.666  34.036  27.806  1.00  0.00           O
ATOM   9497  C1  POPEt 294      -0.606  33.276  30.966  1.00  0.00           C
ATOM   9500  C2  POPEt 294       0.574  33.306  31.946  1.00  0.00           C
ATOM   9502  O21 POPEt 294       0.054  33.436  33.276  1.00  0.00           O
ATOM   9503  C21 POPEt 294      -0.446  34.616  33.615  1.00  0.00           C
ATOM   9504  O22 POPEt 294      -0.456  35.626  32.925  1.00  0.00           O
ATOM   9505  C22 POPEt 294      -0.936  34.506  35.046  1.00  0.00           C
ATOM   9508  C3  POPEt 294       1.674  34.336  31.585  1.00  0.00           C
ATOM   9511  O31 POPEt 294       2.626  34.376  32.666  1.00  0.00           O
ATOM   9512  C31 POPEt 294       2.766  35.516  33.326  1.00  0.00           C
ATOM   9513  O32 POPEt 294       2.386  36.596  32.906  1.00  0.00           O
ATOM   9514  C32 POPEt 294       3.366  35.246  34.685  1.00  0.00           C
ATOM   9517  C23 POPEt 294      -2.096  33.486  35.186  1.00  0.00           C
ATOM   9520  C24 POPEt 294      -2.116  32.816  36.566  1.00  0.00           C
ATOM   9523  C25 POPEt 294      -2.056  33.776  37.756  1.00  0.00           C
ATOM   9526  C26 POPEt 294      -1.806  33.056  39.086  1.00  0.00           C
ATOM   9529  C27 POPEt 294      -1.666  34.046  40.246  1.00  0.00           C
ATOM   9532  C28 POPEt 294      -1.446  33.346  41.596  1.00  0.00           C
ATOM   9535  C29 POPEt 294      -1.346  34.336  42.726  1.00  0.00           C
ATOM   9537 0C21 POPEt 294      -0.836  34.086  43.946  1.00  0.00           C
ATOM   9539 1C21 POPEt 294      -0.296  32.756  44.415  1.00  0.00           C
ATOM   9542 2C21 POPEt 294      -1.246  32.046  45.396  1.00  0.00           C
ATOM   9545 3C21 POPEt 294      -1.406  32.736  46.765  1.00  0.00           C
ATOM   9548 4C21 POPEt 294      -2.276  31.906  47.726  1.00  0.00           C
ATOM   9551 5C21 POPEt 294      -2.476  32.566  49.096  1.00  0.00           C
ATOM   9554 6C21 POPEt 294      -3.506  31.816  49.945  1.00  0.00           C
ATOM   9557 7C21 POPEt 294      -3.666  32.386  51.356  1.00  0.00           C
ATOM   9560 8C21 POPEt 294      -4.726  31.676  52.196  1.00  0.00           C
ATOM   9564  C33 POPEt 294       4.256  36.386  35.226  1.00  0.00           C
ATOM   9567  C34 POPEt 294       3.986  36.626  36.715  1.00  0.00           C
ATOM   9570  C35 POPEt 294       4.276  35.396  37.596  1.00  0.00           C
ATOM   9573  C36 POPEt 294       3.636  35.496  38.986  1.00  0.00           C
ATOM   9576  C37 POPEt 294       4.596  35.016  40.075  1.00  0.00           C
ATOM   9579  C38 POPEt 294       3.986  35.056  41.486  1.00  0.00           C
ATOM   9582  C39 POPEt 294       2.966  33.946  41.775  1.00  0.00           C
ATOM   9585 0C31 POPEt 294       3.606  32.556  41.775  1.00  0.00           C
ATOM   9588 1C31 POPEt 294       2.646  31.436  42.165  1.00  0.00           C
ATOM   9591 2C31 POPEt 294       3.376  30.086  42.156  1.00  0.00           C
ATOM   9594 3C31 POPEt 294       3.956  29.596  43.476  1.00  0.00           C
ATOM   9597 4C31 POPEt 294       4.566  28.206  43.286  1.00  0.00           C
ATOM   9600 5C31 POPEt 294       5.276  27.676  44.536  1.00  0.00           C
ATOM   9603 6C31 POPEt 294       5.606  26.186  44.446  1.00  0.00           C
ATOM   9607  NH3 POPEu 295       5.456  37.846  29.545  1.00  0.00           N
ATOM   9611  C12 POPEu 295       6.196  38.756  28.616  1.00  0.00           C
ATOM   9614  C11 POPEu 295       7.546  38.166  28.146  1.00  0.00           C
ATOM   9617  P   POPEu 295       7.116  35.556  27.796  1.00  0.00           P
ATOM   9618  O13 POPEu 295       5.636  35.406  27.835  1.00  0.00           O
ATOM   9619  O14 POPEu 295       7.926  34.576  27.036  1.00  0.00           O
ATOM   9620  O11 POPEu 295       7.636  35.626  29.285  1.00  0.00           O
ATOM   9621  O12 POPEu 295       7.406  37.036  27.286  1.00  0.00           O
ATOM   9622  C1  POPEu 295       9.036  35.606  29.615  1.00  0.00           C
ATOM   9625  C2  POPEu 295       9.216  36.286  30.995  1.00  0.00           C
ATOM   9627  O21 POPEu 295      10.606  36.486  31.325  1.00  0.00           O
ATOM   9628  C21 POPEu 295      11.066  37.726  31.156  1.00  0.00           C
ATOM   9629  O22 POPEu 295      10.476  38.646  30.616  1.00  0.00           O
ATOM   9630  C22 POPEu 295      12.406  37.856  31.875  1.00  0.00           C
ATOM   9633  C3  POPEu 295       8.526  35.446  32.106  1.00  0.00           C
ATOM   9636  O31 POPEu 295       8.196  36.336  33.186  1.00  0.00           O
ATOM   9637  C31 POPEu 295       8.336  35.886  34.406  1.00  0.00           C
ATOM   9638  O32 POPEu 295       8.686  34.756  34.726  1.00  0.00           O
ATOM   9639  C32 POPEu 295       8.096  37.066  35.336  1.00  0.00           C
ATOM   9642  C23 POPEu 295      12.206  38.136  33.386  1.00  0.00           C
ATOM   9645  C24 POPEu 295      13.276  37.446  34.245  1.00  0.00           C
ATOM   9648  C25 POPEu 295      13.046  37.586  35.756  1.00  0.00           C
ATOM   9651  C26 POPEu 295      12.996  39.036  36.266  1.00  0.00           C
ATOM   9654  C27 POPEu 295      13.686  39.236  37.635  1.00  0.00           C
ATOM   9657  C28 POPEu 295      13.926  40.726  37.976  1.00  0.00           C
ATOM   9660  C29 POPEu 295      15.036  40.996  38.965  1.00  0.00           C
ATOM   9662 0C21 POPEu 295      14.966  41.546  40.196  1.00  0.00           C
ATOM   9664 1C21 POPEu 295      13.746  42.026  40.946  1.00  0.00           C
ATOM   9667 2C21 POPEu 295      13.826  43.486  41.426  1.00  0.00           C
ATOM   9670 3C21 POPEu 295      12.626  43.846  42.326  1.00  0.00           C
ATOM   9673 4C21 POPEu 295      12.506  45.326  42.736  1.00  0.00           C
ATOM   9676 5C21 POPEu 295      13.416  45.736  43.906  1.00  0.00           C
ATOM   9679 6C21 POPEu 295      12.916  47.006  44.615  1.00  0.00           C
ATOM   9682 7C21 POPEu 295      13.766  47.416  45.826  1.00  0.00           C
ATOM   9685 8C21 POPEu 295      13.176  48.576  46.625  1.00  0.00           C
ATOM   9689  C33 POPEu 295       8.386  36.726  36.806  1.00  0.00           C
ATOM   9692  C34 POPEu 295       8.056  37.926  37.696  1.00  0.00           C
ATOM   9695  C35 POPEu 295       8.226  37.646  39.196  1.00  0.00           C
ATOM   9698  C36 POPEu 295       9.686  37.726  39.685  1.00  0.00           C
ATOM   9701  C37 POPEu 295       9.816  37.506  41.206  1.00  0.00           C
ATOM   9704  C38 POPEu 295      11.026  38.256  41.796  1.00  0.00           C
ATOM   9707  C39 POPEu 295      10.976  38.426  43.326  1.00  0.00           C
ATOM   9710 0C31 POPEu 295      11.876  37.456  44.096  1.00  0.00           C
ATOM   9713 1C31 POPEu 295      11.336  36.016  44.175  1.00  0.00           C
ATOM   9716 2C31 POPEu 295      12.326  35.076  44.875  1.00  0.00           C
ATOM   9719 3C31 POPEu 295      11.856  33.616  44.956  1.00  0.00           C
ATOM   9722 4C31 POPEu 295      10.606  33.416  45.836  1.00  0.00           C
ATOM   9725 5C31 POPEu 295      10.196  31.946  45.946  1.00  0.00           C
ATOM   9728 6C31 POPEu 295       8.736  31.746  46.346  1.00  0.00           C
ATOM   9732  NH3 POPEv 296      79.136  12.726  73.736  1.00  0.00           N
ATOM   9736  C12 POPEv 296      80.606  12.926  73.925  1.00  0.00           C
ATOM   9739  C11 POPEv 296      80.936  13.376  75.366  1.00  0.00           C
ATOM   9742  P   POPEv 296      78.926  14.836  76.255  1.00  0.00           P
ATOM   9743  O13 POPEv 296      78.526  13.556  76.855  1.00  0.00           O
ATOM   9744  O14 POPEv 296      78.846  16.036  77.116  1.00  0.00           O
ATOM   9745  O11 POPEv 296      78.046  14.986  74.935  1.00  0.00           O
ATOM   9746  O12 POPEv 296      80.386  14.666  75.675  1.00  0.00           O
ATOM   9747  C1  POPEv 296      76.616  14.886  75.126  1.00  0.00           C
ATOM   9750  C2  POPEv 296      75.886  14.446  73.825  1.00  0.00           C
ATOM   9752  O21 POPEv 296      75.896  15.466  72.816  1.00  0.00           O
ATOM   9753  C21 POPEv 296      76.656  15.236  71.775  1.00  0.00           C
ATOM   9754  O22 POPEv 296      77.496  14.346  71.686  1.00  0.00           O
ATOM   9755  C22 POPEv 296      76.286  16.226  70.665  1.00  0.00           C
ATOM   9758  C3  POPEv 296      74.396  14.106  74.076  1.00  0.00           C
ATOM   9761  O31 POPEv 296      73.686  13.796  72.846  1.00  0.00           O
ATOM   9762  C31 POPEv 296      74.206  12.846  72.096  1.00  0.00           C
ATOM   9763  O32 POPEv 296      75.006  11.996  72.446  1.00  0.00           O
ATOM   9764  C32 POPEv 296      73.736  13.066  70.656  1.00  0.00           C
ATOM   9767  C23 POPEv 296      77.396  16.366  69.605  1.00  0.00           C
ATOM   9770  C24 POPEv 296      76.876  16.556  68.175  1.00  0.00           C
ATOM   9773  C25 POPEv 296      77.956  16.156  67.156  1.00  0.00           C
ATOM   9776  C26 POPEv 296      77.396  15.786  65.786  1.00  0.00           C
ATOM   9779  C27 POPEv 296      78.486  15.196  64.865  1.00  0.00           C
ATOM   9782  C28 POPEv 296      77.976  14.776  63.476  1.00  0.00           C
ATOM   9785  C29 POPEv 296      77.456  15.966  62.696  1.00  0.00           C
ATOM   9787 0C21 POPEv 296      77.986  16.506  61.586  1.00  0.00           C
ATOM   9789 1C21 POPEv 296      79.206  16.036  60.826  1.00  0.00           C
ATOM   9792 2C21 POPEv 296      80.426  16.956  61.036  1.00  0.00           C
ATOM   9795 3C21 POPEv 296      80.156  18.426  60.716  1.00  0.00           C
ATOM   9798 4C21 POPEv 296      81.406  19.186  60.275  1.00  0.00           C
ATOM   9801 5C21 POPEv 296      81.706  18.966  58.785  1.00  0.00           C
ATOM   9804 6C21 POPEv 296      82.816  19.886  58.235  1.00  0.00           C
ATOM   9807 7C21 POPEv 296      82.916  19.806  56.716  1.00  0.00           C
ATOM   9810 8C21 POPEv 296      84.066  20.656  56.146  1.00  0.00           C
ATOM   9814  C33 POPEv 296      74.706  12.416  69.666  1.00  0.00           C
ATOM   9817  C34 POPEv 296      74.146  12.326  68.234  1.00  0.00           C
ATOM   9820  C35 POPEv 296      74.026  13.656  67.505  1.00  0.00           C
ATOM   9823  C36 POPEv 296      73.876  13.466  65.986  1.00  0.00           C
ATOM   9826  C37 POPEv 296      73.656  14.786  65.246  1.00  0.00           C
ATOM   9829  C38 POPEv 296      73.896  14.686  63.736  1.00  0.00           C
ATOM   9832  C39 POPEv 296      73.076  15.716  62.946  1.00  0.00           C
ATOM   9835 0C31 POPEv 296      71.666  15.196  62.656  1.00  0.00           C
ATOM   9838 1C31 POPEv 296      70.796  16.176  61.856  1.00  0.00           C
ATOM   9841 2C31 POPEv 296      69.406  15.606  61.576  1.00  0.00           C
ATOM   9844 3C31 POPEv 296      68.496  16.626  60.896  1.00  0.00           C
ATOM   9847 4C31 POPEv 296      67.116  16.076  60.495  1.00  0.00           C
ATOM   9850 5C31 POPEv 296      66.246  17.146  59.826  1.00  0.00           C
ATOM   9853 6C31 POPEv 296      64.886  16.626  59.356  1.00  0.00           C
ATOM   9857  NH3 POPEw 297     124.946  78.666  69.175  1.00  0.00           N
ATOM   9861  C12 POPEw 297     123.846  77.766  68.696  1.00  0.00           C
ATOM   9864  C11 POPEw 297     122.706  77.656  69.715  1.00  0.00           C
ATOM   9867  P   POPEw 297     121.716  75.196  69.476  1.00  0.00           P
ATOM   9868  O13 POPEw 297     122.686  74.546  68.566  1.00  0.00           O
ATOM   9869  O14 POPEw 297     121.846  74.916  70.926  1.00  0.00           O
ATOM   9870  O11 POPEw 297     120.236  74.886  69.016  1.00  0.00           O
ATOM   9871  O12 POPEw 297     121.746  76.746  69.215  1.00  0.00           O
ATOM   9872  C1  POPEw 297     120.016  73.916  67.995  1.00  0.00           C
ATOM   9875  C2  POPEw 297     119.816  74.596  66.605  1.00  0.00           C
ATOM   9877  O21 POPEw 297     119.016  73.786  65.734  1.00  0.00           O
ATOM   9878  C21 POPEw 297     119.296  72.516  65.565  1.00  0.00           C
ATOM   9879  O22 POPEw 297     120.226  71.886  66.015  1.00  0.00           O
ATOM   9880  C22 POPEw 297     118.166  71.926  64.705  1.00  0.00           C
ATOM   9883  C3  POPEw 297     121.146  75.066  65.936  1.00  0.00           C
ATOM   9886  O31 POPEw 297     120.936  75.466  64.555  1.00  0.00           O
ATOM   9887  C31 POPEw 297     121.446  76.636  64.204  1.00  0.00           C
ATOM   9888  O32 POPEw 297     122.136  77.356  64.896  1.00  0.00           O
ATOM   9889  C32 POPEw 297     121.166  76.926  62.726  1.00  0.00           C
ATOM   9892  C23 POPEw 297     118.606  71.056  63.516  1.00  0.00           C
ATOM   9895  C24 POPEw 297     117.446  70.786  62.546  1.00  0.00           C
ATOM   9898  C25 POPEw 297     117.946  70.256  61.194  1.00  0.00           C
ATOM   9901  C26 POPEw 297     116.886  70.236  60.086  1.00  0.00           C
ATOM   9904  C27 POPEw 297     115.746  69.236  60.316  1.00  0.00           C
ATOM   9907  C28 POPEw 297     114.766  69.276  59.135  1.00  0.00           C
ATOM   9910  C29 POPEw 297     113.626  68.296  59.256  1.00  0.00           C
ATOM   9912 0C21 POPEw 297     112.626  68.196  58.365  1.00  0.00           C
ATOM   9914 1C21 POPEw 297     112.526  69.006  57.095  1.00  0.00           C
ATOM   9917 2C21 POPEw 297     113.126  68.246  55.896  1.00  0.00           C
ATOM   9920 3C21 POPEw 297     112.446  66.896  55.656  1.00  0.00           C
ATOM   9923 4C21 POPEw 297     112.926  66.196  54.376  1.00  0.00           C
ATOM   9926 5C21 POPEw 297     112.106  64.926  54.116  1.00  0.00           C
ATOM   9929 6C21 POPEw 297     112.396  64.246  52.766  1.00  0.00           C
ATOM   9932 7C21 POPEw 297     113.706  63.456  52.756  1.00  0.00           C
ATOM   9935 8C21 POPEw 297     113.916  62.696  51.436  1.00  0.00           C
ATOM   9939  C33 POPEw 297     119.696  76.726  62.276  1.00  0.00           C
ATOM   9942  C34 POPEw 297     119.526  76.806  60.746  1.00  0.00           C
ATOM   9945  C35 POPEw 297     120.136  75.616  60.005  1.00  0.00           C
ATOM   9948  C36 POPEw 297     120.176  75.776  58.476  1.00  0.00           C
ATOM   9951  C37 POPEw 297     121.286  74.886  57.896  1.00  0.00           C
ATOM   9954  C38 POPEw 297     121.526  74.996  56.385  1.00  0.00           C
ATOM   9957  C39 POPEw 297     122.926  74.486  55.985  1.00  0.00           C
ATOM   9960 0C31 POPEw 297     123.256  73.066  56.465  1.00  0.00           C
ATOM   9963 1C31 POPEw 297     124.756  72.846  56.696  1.00  0.00           C
ATOM   9966 2C31 POPEw 297     125.056  71.516  57.396  1.00  0.00           C
ATOM   9969 3C31 POPEw 297     126.526  71.356  57.796  1.00  0.00           C
ATOM   9972 4C31 POPEw 297     126.816  69.946  58.326  1.00  0.00           C
ATOM   9975 5C31 POPEw 297     128.266  69.746  58.766  1.00  0.00           C
ATOM   9978 6C31 POPEw 297     128.576  68.276  59.025  1.00  0.00           C
ATOM   9982  NH3 POPEx 298      13.016 120.296  69.035  1.00  0.00           N
ATOM   9986  C12 POPEx 298      13.676 119.046  68.545  1.00  0.00           C
ATOM   9989  C11 POPEx 298      14.266 118.226  69.686  1.00  0.00           C
ATOM   9992  P   POPEx 298      13.376 115.786  69.765  1.00  0.00           P
ATOM   9993  O13 POPEx 298      14.436 115.166  70.594  1.00  0.00           O
ATOM   9994  O14 POPEx 298      12.036 115.176  69.745  1.00  0.00           O
ATOM   9995  O11 POPEx 298      13.976 115.896  68.315  1.00  0.00           O
ATOM   9996  O12 POPEx 298      13.276 117.316  70.196  1.00  0.00           O
ATOM   9997  C1  POPEx 298      13.376 115.296  67.176  1.00  0.00           C
ATOM  10000  C2  POPEx 298      13.866 116.006  65.895  1.00  0.00           C
ATOM  10002  O21 POPEx 298      13.036 115.566  64.795  1.00  0.00           O
ATOM  10003  C21 POPEx 298      12.576 116.536  64.035  1.00  0.00           C
ATOM  10004  O22 POPEx 298      12.756 117.736  64.204  1.00  0.00           O
ATOM  10005  C22 POPEx 298      11.796 115.936  62.866  1.00  0.00           C
ATOM  10008  C3  POPEx 298      15.346 115.666  65.565  1.00  0.00           C
ATOM  10011  O31 POPEx 298      15.736 116.166  64.266  1.00  0.00           O
ATOM  10012  C31 POPEx 298      16.076 117.456  64.256  1.00  0.00           C
ATOM  10013  O32 POPEx 298      16.166 118.166  65.246  1.00  0.00           O
ATOM  10014  C32 POPEx 298      16.296 117.996  62.846  1.00  0.00           C
ATOM  10017  C23 POPEx 298      10.436 116.636  62.596  1.00  0.00           C
ATOM  10020  C24 POPEx 298      10.116 116.786  61.096  1.00  0.00           C
ATOM  10023  C25 POPEx 298       9.886 115.456  60.355  1.00  0.00           C
ATOM  10026  C26 POPEx 298       9.726 115.686  58.836  1.00  0.00           C
ATOM  10029  C27 POPEx 298       9.276 114.426  58.076  1.00  0.00           C
ATOM  10032  C28 POPEx 298       9.316 114.586  56.535  1.00  0.00           C
ATOM  10035  C29 POPEx 298       8.386 115.656  56.026  1.00  0.00           C
ATOM  10037 0C21 POPEx 298       8.516 116.336  54.875  1.00  0.00           C
ATOM  10039 1C21 POPEx 298       9.576 116.126  53.825  1.00  0.00           C
ATOM  10042 2C21 POPEx 298       8.966 115.926  52.425  1.00  0.00           C
ATOM  10045 3C21 POPEx 298       8.116 114.646  52.305  1.00  0.00           C
ATOM  10048 4C21 POPEx 298       7.236 114.646  51.045  1.00  0.00           C
ATOM  10051 5C21 POPEx 298       6.186 113.516  51.045  1.00  0.00           C
ATOM  10054 6C21 POPEx 298       6.726 112.176  50.556  1.00  0.00           C
ATOM  10057 7C21 POPEx 298       5.646 111.086  50.506  1.00  0.00           C
ATOM  10060 8C21 POPEx 298       6.076 109.826  49.735  1.00  0.00           C
ATOM  10064  C33 POPEx 298      15.356 117.426  61.756  1.00  0.00           C
ATOM  10067  C34 POPEx 298      16.116 116.666  60.656  1.00  0.00           C
ATOM  10070  C35 POPEx 298      16.246 115.166  60.965  1.00  0.00           C
ATOM  10073  C36 POPEx 298      16.606 114.346  59.715  1.00  0.00           C
ATOM  10076  C37 POPEx 298      16.456 112.836  59.916  1.00  0.00           C
ATOM  10079  C38 POPEx 298      16.446 112.056  58.596  1.00  0.00           C
ATOM  10082  C39 POPEx 298      17.816 112.056  57.896  1.00  0.00           C
ATOM  10085 0C31 POPEx 298      17.916 110.956  56.826  1.00  0.00           C
ATOM  10088 1C31 POPEx 298      19.336 110.836  56.285  1.00  0.00           C
ATOM  10091 2C31 POPEx 298      19.566 109.576  55.445  1.00  0.00           C
ATOM  10094 3C31 POPEx 298      21.056 109.306  55.246  1.00  0.00           C
ATOM  10097 4C31 POPEx 298      21.336 108.126  54.315  1.00  0.00           C
ATOM  10100 5C31 POPEx 298      22.816 107.736  54.306  1.00  0.00           C
ATOM  10103 6C31 POPEx 298      23.106 106.636  53.295  1.00  0.00           C
ATOM  10107  NH3 POPEy 299      40.296 106.716  72.195  1.00  0.00           N
ATOM  10111  C12 POPEy 299      41.386 107.636  72.665  1.00  0.00           C
ATOM  10114  C11 POPEy 299      42.786 106.996  72.556  1.00  0.00           C
ATOM  10117  P   POPEy 299      42.836 104.446  73.234  1.00  0.00           P
ATOM  10118  O13 POPEy 299      42.956 103.646  74.465  1.00  0.00           O
ATOM  10119  O14 POPEy 299      41.566 104.316  72.486  1.00  0.00           O
ATOM  10120  O11 POPEy 299      44.086 104.116  72.335  1.00  0.00           O
ATOM  10121  O12 POPEy 299      42.996 105.996  73.566  1.00  0.00           O
ATOM  10122  C1  POPEy 299      44.316 104.486  70.986  1.00  0.00           C
ATOM  10125  C2  POPEy 299      45.276 103.446  70.336  1.00  0.00           C
ATOM  10127  O21 POPEy 299      45.176 103.456  68.895  1.00  0.00           O
ATOM  10128  C21 POPEy 299      45.816 104.466  68.325  1.00  0.00           C
ATOM  10129  O22 POPEy 299      46.476 105.296  68.915  1.00  0.00           O
ATOM  10130  C22 POPEy 299      45.646 104.416  66.795  1.00  0.00           C
ATOM  10133  C3  POPEy 299      44.976 102.016  70.895  1.00  0.00           C
ATOM  10136  O31 POPEy 299      45.826 101.026  70.285  1.00  0.00           O
ATOM  10137  C31 POPEy 299      45.236 100.226  69.406  1.00  0.00           C
ATOM  10138  O32 POPEy 299      44.066 100.286  69.076  1.00  0.00           O
ATOM  10139  C32 POPEy 299      46.296  99.286  68.806  1.00  0.00           C
ATOM  10142  C23 POPEy 299      44.386 105.146  66.255  1.00  0.00           C
ATOM  10145  C24 POPEy 299      44.636 105.796  64.884  1.00  0.00           C
ATOM  10148  C25 POPEy 299      44.866 104.796  63.736  1.00  0.00           C
ATOM  10151  C26 POPEy 299      43.606 104.566  62.885  1.00  0.00           C
ATOM  10154  C27 POPEy 299      43.826 103.566  61.736  1.00  0.00           C
ATOM  10157  C28 POPEy 299      42.566 103.366  60.856  1.00  0.00           C
ATOM  10160  C29 POPEy 299      41.426 102.736  61.605  1.00  0.00           C
ATOM  10162 0C21 POPEy 299      40.266 102.306  61.066  1.00  0.00           C
ATOM  10164 1C21 POPEy 299      39.876 102.426  59.615  1.00  0.00           C
ATOM  10167 2C21 POPEy 299      39.986 101.096  58.846  1.00  0.00           C
ATOM  10170 3C21 POPEy 299      39.866 101.316  57.336  1.00  0.00           C
ATOM  10173 4C21 POPEy 299      39.856 100.006  56.525  1.00  0.00           C
ATOM  10176 5C21 POPEy 299      40.236 100.216  55.056  1.00  0.00           C
ATOM  10179 6C21 POPEy 299      41.736 100.526  54.875  1.00  0.00           C
ATOM  10182 7C21 POPEy 299      42.246 100.286  53.446  1.00  0.00           C
ATOM  10185 8C21 POPEy 299      43.736 100.606  53.295  1.00  0.00           C
ATOM  10189  C33 POPEy 299      46.096  99.056  67.295  1.00  0.00           C
ATOM  10192  C34 POPEy 299      46.286 100.336  66.465  1.00  0.00           C
ATOM  10195  C35 POPEy 299      47.626 100.436  65.726  1.00  0.00           C
ATOM  10198  C36 POPEy 299      47.426 101.126  64.365  1.00  0.00           C
ATOM  10201  C37 POPEy 299      48.646 101.066  63.435  1.00  0.00           C
ATOM  10204  C38 POPEy 299      48.376 101.746  62.086  1.00  0.00           C
ATOM  10207  C39 POPEy 299      47.306 101.086  61.185  1.00  0.00           C
ATOM  10210 0C31 POPEy 299      47.886 100.226  60.056  1.00  0.00           C
ATOM  10213 1C31 POPEy 299      48.376  98.846  60.506  1.00  0.00           C
ATOM  10216 2C31 POPEy 299      49.316  98.196  59.476  1.00  0.00           C
ATOM  10219 3C31 POPEy 299      49.666  96.746  59.816  1.00  0.00           C
ATOM  10222 4C31 POPEy 299      50.676  96.146  58.825  1.00  0.00           C
ATOM  10225 5C31 POPEy 299      50.866  94.636  58.996  1.00  0.00           C
ATOM  10228 6C31 POPEy 299      51.456  94.216  60.346  1.00  0.00           C
ATOM  10232  NH3 POPEz 300      63.916  23.326  73.135  1.00  0.00           N
ATOM  10236  C12 POPEz 300      63.756  24.496  74.076  1.00  0.00           C
ATOM  10239  C11 POPEz 300      63.186  23.986  75.396  1.00  0.00           C
ATOM  10242  P   POPEz 300      61.786  25.906  76.576  1.00  0.00           P
ATOM  10243  O13 POPEz 300      61.946  26.566  77.875  1.00  0.00           O
ATOM  10244  O14 POPEz 300      60.556  25.106  76.406  1.00  0.00           O
ATOM  10245  O11 POPEz 300      61.896  26.936  75.355  1.00  0.00           O
ATOM  10246  O12 POPEz 300      63.076  25.016  76.366  1.00  0.00           O
ATOM  10247  C1  POPEz 300      60.816  27.186  74.446  1.00  0.00           C
ATOM  10250  C2  POPEz 300      60.056  28.496  74.835  1.00  0.00           C
ATOM  10252  O21 POPEz 300      58.676  28.576  74.406  1.00  0.00           O
ATOM  10253  C21 POPEz 300      58.306  28.266  73.185  1.00  0.00           C
ATOM  10254  O22 POPEz 300      58.996  27.786  72.306  1.00  0.00           O
ATOM  10255  C22 POPEz 300      56.806  28.586  73.045  1.00  0.00           C
ATOM  10258  C3  POPEz 300      60.846  29.776  74.435  1.00  0.00           C
ATOM  10261  O31 POPEz 300      60.806  29.986  73.016  1.00  0.00           O
ATOM  10262  C31 POPEz 300      61.896  30.386  72.405  1.00  0.00           C
ATOM  10263  O32 POPEz 300      62.956  30.686  72.946  1.00  0.00           O
ATOM  10264  C32 POPEz 300      61.586  30.476  70.906  1.00  0.00           C
ATOM  10267  C23 POPEz 300      56.456  29.596  71.925  1.00  0.00           C
ATOM  10270  C24 POPEz 300      54.936  29.736  71.775  1.00  0.00           C
ATOM  10273  C25 POPEz 300      54.506  30.286  70.406  1.00  0.00           C
ATOM  10276  C26 POPEz 300      52.976  30.256  70.235  1.00  0.00           C
ATOM  10279  C27 POPEz 300      52.536  30.576  68.795  1.00  0.00           C
ATOM  10282  C28 POPEz 300      51.036  30.316  68.536  1.00  0.00           C
ATOM  10285  C29 POPEz 300      50.106  31.246  69.275  1.00  0.00           C
ATOM  10287 0C21 POPEz 300      49.566  32.376  68.766  1.00  0.00           C
ATOM  10289 1C21 POPEz 300      49.856  32.946  67.396  1.00  0.00           C
ATOM  10292 2C21 POPEz 300      48.846  32.526  66.316  1.00  0.00           C
ATOM  10295 3C21 POPEz 300      49.256  33.026  64.926  1.00  0.00           C
ATOM  10298 4C21 POPEz 300      48.206  32.776  63.825  1.00  0.00           C
ATOM  10301 5C21 POPEz 300      48.426  31.496  63.006  1.00  0.00           C
ATOM  10304 6C21 POPEz 300      47.906  30.196  63.656  1.00  0.00           C
ATOM  10307 7C21 POPEz 300      47.946  29.006  62.675  1.00  0.00           C
ATOM  10310 8C21 POPEz 300      47.226  27.756  63.195  1.00  0.00           C
ATOM  10314  C33 POPEz 300      62.746  30.976  70.016  1.00  0.00           C
ATOM  10317  C34 POPEz 300      62.256  31.196  68.576  1.00  0.00           C
ATOM  10320  C35 POPEz 300      63.306  31.856  67.656  1.00  0.00           C
ATOM  10323  C36 POPEz 300      62.736  32.126  66.255  1.00  0.00           C
ATOM  10326  C37 POPEz 300      63.766  32.676  65.266  1.00  0.00           C
ATOM  10329  C38 POPEz 300      63.166  32.886  63.876  1.00  0.00           C
ATOM  10332  C39 POPEz 300      64.126  33.536  62.866  1.00  0.00           C
ATOM  10335 0C31 POPEz 300      65.386  32.706  62.616  1.00  0.00           C
ATOM  10338 1C31 POPEz 300      66.096  33.076  61.306  1.00  0.00           C
ATOM  10341 2C31 POPEz 300      67.296  32.166  61.016  1.00  0.00           C
ATOM  10344 3C31 POPEz 300      67.876  32.346  59.606  1.00  0.00           C
ATOM  10347 4C31 POPEz 300      69.146  31.506  59.396  1.00  0.00           C
ATOM  10350 5C31 POPEz 300      69.816  31.736  58.036  1.00  0.00           C
ATOM  10353 6C31 POPEz 300      71.016  30.816  57.785  1.00  0.00           C
ATOM  10357  NH3 POPE0 301      36.246  34.476  28.816  1.00  0.00           N
ATOM  10361  C12 POPE0 301      34.826  34.166  29.176  1.00  0.00           C
ATOM  10364  C11 POPE0 301      34.036  34.066  27.876  1.00  0.00           C
ATOM  10367  P   POPE0 301      33.146  36.296  26.886  1.00  0.00           P
ATOM  10368  O13 POPE0 301      33.746  37.486  26.236  1.00  0.00           O
ATOM  10369  O14 POPE0 301      31.966  35.686  26.246  1.00  0.00           O
ATOM  10370  O11 POPE0 301      32.876  36.676  28.396  1.00  0.00           O
ATOM  10371  O12 POPE0 301      34.286  35.236  27.086  1.00  0.00           O
ATOM  10372  C1  POPE0 301      31.616  37.186  28.866  1.00  0.00           C
ATOM  10375  C2  POPE0 301      30.856  36.166  29.756  1.00  0.00           C
ATOM  10377  O21 POPE0 301      29.796  36.786  30.516  1.00  0.00           O
ATOM  10378  C21 POPE0 301      30.116  37.506  31.566  1.00  0.00           C
ATOM  10379  O22 POPE0 301      31.236  37.886  31.886  1.00  0.00           O
ATOM  10380  C22 POPE0 301      28.846  37.776  32.386  1.00  0.00           C
ATOM  10383  C3  POPE0 301      31.856  35.346  30.636  1.00  0.00           C
ATOM  10386  O31 POPE0 301      31.296  34.786  31.845  1.00  0.00           O
ATOM  10387  C31 POPE0 301      32.206  34.046  32.486  1.00  0.00           C
ATOM  10388  O32 POPE0 301      33.316  33.796  32.036  1.00  0.00           O
ATOM  10389  C32 POPE0 301      31.726  33.776  33.926  1.00  0.00           C
ATOM  10392  C23 POPE0 301      28.816  39.146  33.104  1.00  0.00           C
ATOM  10395  C24 POPE0 301      28.116  39.076  34.476  1.00  0.00           C
ATOM  10398  C25 POPE0 301      26.576  39.046  34.446  1.00  0.00           C
ATOM  10401  C26 POPE0 301      25.956  40.356  33.926  1.00  0.00           C
ATOM  10404  C27 POPE0 301      24.616  40.736  34.586  1.00  0.00           C
ATOM  10407  C28 POPE0 301      24.126  42.106  34.096  1.00  0.00           C
ATOM  10410  C29 POPE0 301      22.876  42.636  34.766  1.00  0.00           C
ATOM  10412 0C21 POPE0 301      22.786  43.186  35.986  1.00  0.00           C
ATOM  10414 1C21 POPE0 301      23.896  43.386  36.985  1.00  0.00           C
ATOM  10417 2C21 POPE0 301      23.506  44.386  38.095  1.00  0.00           C
ATOM  10420 3C21 POPE0 301      24.666  44.636  39.066  1.00  0.00           C
ATOM  10423 4C21 POPE0 301      24.306  45.556  40.246  1.00  0.00           C
ATOM  10426 5C21 POPE0 301      23.286  44.966  41.226  1.00  0.00           C
ATOM  10429 6C21 POPE0 301      23.096  45.886  42.435  1.00  0.00           C
ATOM  10432 7C21 POPE0 301      21.956  45.476  43.376  1.00  0.00           C
ATOM  10435 8C21 POPE0 301      21.926  46.296  44.665  1.00  0.00           C
ATOM  10439  C33 POPE0 301      32.876  33.666  34.965  1.00  0.00           C
ATOM  10442  C34 POPE0 301      32.436  34.036  36.395  1.00  0.00           C
ATOM  10445  C35 POPE0 301      33.586  34.016  37.426  1.00  0.00           C
ATOM  10448  C36 POPE0 301      33.136  34.316  38.856  1.00  0.00           C
ATOM  10451  C37 POPE0 301      33.986  33.726  39.986  1.00  0.00           C
ATOM  10454  C38 POPE0 301      33.206  33.746  41.316  1.00  0.00           C
ATOM  10457  C39 POPE0 301      34.026  33.346  42.546  1.00  0.00           C
ATOM  10460 0C31 POPE0 301      33.966  31.856  42.906  1.00  0.00           C
ATOM  10463 1C31 POPE0 301      35.136  31.436  43.816  1.00  0.00           C
ATOM  10466 2C31 POPE0 301      35.006  30.016  44.366  1.00  0.00           C
ATOM  10469 3C31 POPE0 301      33.986  29.916  45.515  1.00  0.00           C
ATOM  10472 4C31 POPE0 301      33.616  28.476  45.896  1.00  0.00           C
ATOM  10475 5C31 POPE0 301      32.836  28.376  47.215  1.00  0.00           C
ATOM  10478 6C31 POPE0 301      33.666  28.746  48.456  1.00  0.00           C
ATOM  10482  NH3 POPE1 302      46.346  58.436  31.596  1.00  0.00           N
ATOM  10486  C12 POPE1 302      46.706  57.336  30.625  1.00  0.00           C
ATOM  10489  C11 POPE1 302      45.436  56.646  30.075  1.00  0.00           C
ATOM  10492  P   POPE1 302      43.026  55.906  30.665  1.00  0.00           P
ATOM  10493  O13 POPE1 302      42.806  56.076  29.215  1.00  0.00           O
ATOM  10494  O14 POPE1 302      41.976  56.416  31.596  1.00  0.00           O
ATOM  10495  O11 POPE1 302      43.226  54.356  30.976  1.00  0.00           O
ATOM  10496  O12 POPE1 302      44.426  56.536  31.086  1.00  0.00           O
ATOM  10497  C1  POPE1 302      44.216  53.866  31.886  1.00  0.00           C
ATOM  10500  C2  POPE1 302      43.856  54.196  33.356  1.00  0.00           C
ATOM  10502  O21 POPE1 302      44.766  53.556  34.275  1.00  0.00           O
ATOM  10503  C21 POPE1 302      45.746  54.316  34.696  1.00  0.00           C
ATOM  10504  O22 POPE1 302      46.096  55.386  34.215  1.00  0.00           O
ATOM  10505  C22 POPE1 302      46.306  53.766  35.976  1.00  0.00           C
ATOM  10508  C3  POPE1 302      42.436  53.716  33.726  1.00  0.00           C
ATOM  10511  O31 POPE1 302      42.026  54.326  34.956  1.00  0.00           O
ATOM  10512  C31 POPE1 302      40.916  53.886  35.506  1.00  0.00           C
ATOM  10513  O32 POPE1 302      40.236  52.936  35.106  1.00  0.00           O
ATOM  10514  C32 POPE1 302      40.686  54.766  36.726  1.00  0.00           C
ATOM  10517  C23 POPE1 302      45.766  54.516  37.206  1.00  0.00           C
ATOM  10520  C24 POPE1 302      46.246  53.856  38.496  1.00  0.00           C
ATOM  10523  C25 POPE1 302      46.186  54.806  39.696  1.00  0.00           C
ATOM  10526  C26 POPE1 302      46.656  54.126  40.976  1.00  0.00           C
ATOM  10529  C27 POPE1 302      47.076  55.156  42.036  1.00  0.00           C
ATOM  10532  C28 POPE1 302      47.486  54.536  43.386  1.00  0.00           C
ATOM  10535  C29 POPE1 302      46.306  53.926  44.116  1.00  0.00           C
ATOM  10537 0C21 POPE1 302      46.386  53.096  45.176  1.00  0.00           C
ATOM  10539 1C21 POPE1 302      47.656  52.656  45.845  1.00  0.00           C
ATOM  10542 2C21 POPE1 302      48.116  51.276  45.336  1.00  0.00           C
ATOM  10545 3C21 POPE1 302      47.176  50.126  45.716  1.00  0.00           C
ATOM  10548 4C21 POPE1 302      47.596  48.796  45.066  1.00  0.00           C
ATOM  10551 5C21 POPE1 302      46.686  47.636  45.495  1.00  0.00           C
ATOM  10554 6C21 POPE1 302      47.066  46.316  44.816  1.00  0.00           C
ATOM  10557 7C21 POPE1 302      46.676  45.096  45.656  1.00  0.00           C
ATOM  10560 8C21 POPE1 302      47.186  43.796  45.046  1.00  0.00           C
ATOM  10564  C33 POPE1 302      39.476  54.386  37.586  1.00  0.00           C
ATOM  10567  C34 POPE1 302      39.746  54.716  39.056  1.00  0.00           C
ATOM  10570  C35 POPE1 302      38.556  54.296  39.916  1.00  0.00           C
ATOM  10573  C36 POPE1 302      38.886  54.176  41.406  1.00  0.00           C
ATOM  10576  C37 POPE1 302      37.726  53.556  42.176  1.00  0.00           C
ATOM  10579  C38 POPE1 302      38.166  53.106  43.566  1.00  0.00           C
ATOM  10582  C39 POPE1 302      36.986  52.766  44.476  1.00  0.00           C
ATOM  10585 0C31 POPE1 302      37.466  52.346  45.865  1.00  0.00           C
ATOM  10588 1C31 POPE1 302      36.296  52.136  46.835  1.00  0.00           C
ATOM  10591 2C31 POPE1 302      36.766  51.556  48.186  1.00  0.00           C
ATOM  10594 3C31 POPE1 302      35.626  51.376  49.195  1.00  0.00           C
ATOM  10597 4C31 POPE1 302      34.536  50.416  48.706  1.00  0.00           C
ATOM  10600 5C31 POPE1 302      33.416  50.236  49.726  1.00  0.00           C
ATOM  10603 6C31 POPE1 302      32.236  49.446  49.156  1.00  0.00           C
ATOM  10607  NH3 POPE2 303     108.616   6.456  71.176  1.00  0.00           N
ATOM  10611  C12 POPE2 303     109.376   5.166  71.325  1.00  0.00           C
ATOM  10614  C11 POPE2 303     109.396   4.336  70.016  1.00  0.00           C
ATOM  10617  P   POPE2 303     111.476   2.746  70.355  1.00  0.00           P
ATOM  10618  O13 POPE2 303     112.076   3.806  71.185  1.00  0.00           O
ATOM  10619  O14 POPE2 303     111.596   1.356  70.855  1.00  0.00           O
ATOM  10620  O11 POPE2 303     112.016   2.886  68.886  1.00  0.00           O
ATOM  10621  O12 POPE2 303     109.916   3.026  70.215  1.00  0.00           O
ATOM  10622  C1  POPE2 303     111.456   2.396  67.686  1.00  0.00           C
ATOM  10625  C2  POPE2 303     110.946   3.556  66.775  1.00  0.00           C
ATOM  10627  O21 POPE2 303     111.026   3.226  65.375  1.00  0.00           O
ATOM  10628  C21 POPE2 303     110.156   2.356  64.935  1.00  0.00           C
ATOM  10629  O22 POPE2 303     109.526   1.566  65.605  1.00  0.00           O
ATOM  10630  C22 POPE2 303     109.956   2.626  63.435  1.00  0.00           C
ATOM  10633  C3  POPE2 303     111.706   4.886  66.935  1.00  0.00           C
ATOM  10636  O31 POPE2 303     111.116   5.816  65.995  1.00  0.00           O
ATOM  10637  C31 POPE2 303     111.966   6.356  65.136  1.00  0.00           C
ATOM  10638  O32 POPE2 303     113.166   6.446  65.276  1.00  0.00           O
ATOM  10639  C32 POPE2 303     111.206   6.766  63.876  1.00  0.00           C
ATOM  10642  C23 POPE2 303     109.356   1.416  62.696  1.00  0.00           C
ATOM  10645  C24 POPE2 303     108.536   1.776  61.446  1.00  0.00           C
ATOM  10648  C25 POPE2 303     109.106   1.146  60.175  1.00  0.00           C
ATOM  10651  C26 POPE2 303     110.486   1.696  59.795  1.00  0.00           C
ATOM  10654  C27 POPE2 303     111.056   1.006  58.545  1.00  0.00           C
ATOM  10657  C28 POPE2 303     112.396   1.616  58.086  1.00  0.00           C
ATOM  10660  C29 POPE2 303     113.096   0.806  57.025  1.00  0.00           C
ATOM  10662 0C21 POPE2 303     112.646   0.546  55.786  1.00  0.00           C
ATOM  10664 1C21 POPE2 303     111.356   1.046  55.186  1.00  0.00           C
ATOM  10667 2C21 POPE2 303     110.216  -0.004  55.205  1.00  0.00           C
ATOM  10670 3C21 POPE2 303     110.196  -0.954  54.006  1.00  0.00           C
ATOM  10673 4C21 POPE2 303     109.166  -2.094  54.166  1.00  0.00           C
ATOM  10676 5C21 POPE2 303     107.706  -1.614  54.265  1.00  0.00           C
ATOM  10679 6C21 POPE2 303     106.776  -2.704  54.816  1.00  0.00           C
ATOM  10682 7C21 POPE2 303     105.376  -2.174  55.156  1.00  0.00           C
ATOM  10685 8C21 POPE2 303     104.536  -3.154  55.985  1.00  0.00           C
ATOM  10689  C33 POPE2 303     112.086   6.836  62.596  1.00  0.00           C
ATOM  10692  C34 POPE2 303     112.666   5.476  62.176  1.00  0.00           C
ATOM  10695  C35 POPE2 303     112.286   5.066  60.746  1.00  0.00           C
ATOM  10698  C36 POPE2 303     113.016   5.836  59.626  1.00  0.00           C
ATOM  10701  C37 POPE2 303     112.196   5.796  58.336  1.00  0.00           C
ATOM  10704  C38 POPE2 303     112.966   6.026  57.025  1.00  0.00           C
ATOM  10707  C39 POPE2 303     112.036   6.136  55.795  1.00  0.00           C
ATOM  10710 0C31 POPE2 303     111.006   4.996  55.686  1.00  0.00           C
ATOM  10713 1C31 POPE2 303     109.956   5.206  54.576  1.00  0.00           C
ATOM  10716 2C31 POPE2 303     108.866   4.116  54.545  1.00  0.00           C
ATOM  10719 3C31 POPE2 303     108.056   3.996  55.856  1.00  0.00           C
ATOM  10722 4C31 POPE2 303     106.936   2.946  55.786  1.00  0.00           C
ATOM  10725 5C31 POPE2 303     106.186   2.796  57.115  1.00  0.00           C
ATOM  10728 6C31 POPE2 303     105.096   1.726  57.106  1.00  0.00           C
ATOM  10732  NH3 POPE3 304      25.856  23.486  68.615  1.00  0.00           N
ATOM  10736  C12 POPE3 304      26.706  22.836  69.656  1.00  0.00           C
ATOM  10739  C11 POPE3 304      28.176  23.076  69.336  1.00  0.00           C
ATOM  10742  P   POPE3 304      30.476  22.756  70.406  1.00  0.00           P
ATOM  10743  O13 POPE3 304      30.976  23.936  69.656  1.00  0.00           O
ATOM  10744  O14 POPE3 304      30.956  22.636  71.785  1.00  0.00           O
ATOM  10745  O11 POPE3 304      30.656  21.406  69.624  1.00  0.00           O
ATOM  10746  O12 POPE3 304      28.916  22.856  70.516  1.00  0.00           O
ATOM  10747  C1  POPE3 304      31.886  21.096  68.965  1.00  0.00           C
ATOM  10750  C2  POPE3 304      31.886  19.676  68.296  1.00  0.00           C
ATOM  10752  O21 POPE3 304      32.766  19.626  67.156  1.00  0.00           O
ATOM  10753  C21 POPE3 304      34.066  19.936  67.316  1.00  0.00           C
ATOM  10754  O22 POPE3 304      34.606  20.246  68.366  1.00  0.00           O
ATOM  10755  C22 POPE3 304      34.756  20.036  65.965  1.00  0.00           C
ATOM  10758  C3  POPE3 304      30.426  19.306  67.875  1.00  0.00           C
ATOM  10761  O31 POPE3 304      30.336  18.006  67.236  1.00  0.00           O
ATOM  10762  C31 POPE3 304      29.906  18.026  65.965  1.00  0.00           C
ATOM  10763  O32 POPE3 304      29.616  19.026  65.336  1.00  0.00           O
ATOM  10764  C32 POPE3 304      29.706  16.586  65.465  1.00  0.00           C
ATOM  10767  C23 POPE3 304      34.966  21.516  65.565  1.00  0.00           C
ATOM  10770  C24 POPE3 304      36.046  21.746  64.505  1.00  0.00           C
ATOM  10773  C25 POPE3 304      37.466  21.796  65.075  1.00  0.00           C
ATOM  10776  C26 POPE3 304      38.466  22.426  64.105  1.00  0.00           C
ATOM  10779  C27 POPE3 304      38.546  21.736  62.736  1.00  0.00           C
ATOM  10782  C28 POPE3 304      39.626  22.376  61.856  1.00  0.00           C
ATOM  10785  C29 POPE3 304      39.726  22.056  60.385  1.00  0.00           C
ATOM  10787 0C21 POPE3 304      39.216  21.036  59.656  1.00  0.00           C
ATOM  10789 1C21 POPE3 304      38.386  19.856  60.075  1.00  0.00           C
ATOM  10792 2C21 POPE3 304      37.526  19.306  58.925  1.00  0.00           C
ATOM  10795 3C21 POPE3 304      36.476  20.306  58.415  1.00  0.00           C
ATOM  10798 4C21 POPE3 304      35.426  19.696  57.476  1.00  0.00           C
ATOM  10801 5C21 POPE3 304      34.286  20.656  57.115  1.00  0.00           C
ATOM  10804 6C21 POPE3 304      34.736  21.846  56.255  1.00  0.00           C
ATOM  10807 7C21 POPE3 304      33.586  22.806  55.935  1.00  0.00           C
ATOM  10810 8C21 POPE3 304      33.976  23.876  54.906  1.00  0.00           C
ATOM  10814  C33 POPE3 304      30.116  16.336  63.986  1.00  0.00           C
ATOM  10817  C34 POPE3 304      29.526  14.996  63.496  1.00  0.00           C
ATOM  10820  C35 POPE3 304      29.926  14.596  62.056  1.00  0.00           C
ATOM  10823  C36 POPE3 304      31.386  14.146  61.936  1.00  0.00           C
ATOM  10826  C37 POPE3 304      31.606  13.006  60.926  1.00  0.00           C
ATOM  10829  C38 POPE3 304      32.826  12.116  61.246  1.00  0.00           C
ATOM  10832  C39 POPE3 304      32.846  10.786  60.486  1.00  0.00           C
ATOM  10835 0C31 POPE3 304      33.016  10.886  58.955  1.00  0.00           C
ATOM  10838 1C31 POPE3 304      32.806   9.516  58.286  1.00  0.00           C
ATOM  10841 2C31 POPE3 304      31.326   9.116  58.226  1.00  0.00           C
ATOM  10844 3C31 POPE3 304      31.076   7.616  57.986  1.00  0.00           C
ATOM  10847 4C31 POPE3 304      31.506   6.726  59.156  1.00  0.00           C
ATOM  10850 5C31 POPE3 304      31.026   5.276  58.986  1.00  0.00           C
ATOM  10853 6C31 POPE3 304      31.506   4.346  60.105  1.00  0.00           C
ATOM  10857  NH3 POPE4 305     116.776   3.206  70.556  1.00  0.00           N
ATOM  10861  C12 POPE4 305     115.426   3.346  71.196  1.00  0.00           C
ATOM  10864  C11 POPE4 305     115.036   1.996  71.785  1.00  0.00           C
ATOM  10867  P   POPE4 305     115.596  -0.454  71.185  1.00  0.00           P
ATOM  10868  O13 POPE4 305     117.056  -0.574  70.965  1.00  0.00           O
ATOM  10869  O14 POPE4 305     115.126  -0.724  72.566  1.00  0.00           O
ATOM  10870  O11 POPE4 305     114.826  -1.394  70.175  1.00  0.00           O
ATOM  10871  O12 POPE4 305     115.156   0.996  70.766  1.00  0.00           O
ATOM  10872  C1  POPE4 305     115.426  -1.934  69.006  1.00  0.00           C
ATOM  10875  C2  POPE4 305     115.216  -0.994  67.776  1.00  0.00           C
ATOM  10877  O21 POPE4 305     114.816  -1.724  66.596  1.00  0.00           O
ATOM  10878  C21 POPE4 305     115.686  -2.564  66.045  1.00  0.00           C
ATOM  10879  O22 POPE4 305     116.796  -2.834  66.476  1.00  0.00           O
ATOM  10880  C22 POPE4 305     115.106  -3.144  64.765  1.00  0.00           C
ATOM  10883  C3  POPE4 305     116.406  -0.004  67.566  1.00  0.00           C
ATOM  10886  O31 POPE4 305     116.056   1.346  67.954  1.00  0.00           O
ATOM  10887  C31 POPE4 305     115.366   2.156  67.124  1.00  0.00           C
ATOM  10888  O32 POPE4 305     114.736   3.116  67.524  1.00  0.00           O
ATOM  10889  C32 POPE4 305     115.466   1.786  65.635  1.00  0.00           C
ATOM  10892  C23 POPE4 305     114.926  -2.084  63.646  1.00  0.00           C
ATOM  10895  C24 POPE4 305     114.296  -2.674  62.386  1.00  0.00           C
ATOM  10898  C25 POPE4 305     115.186  -3.684  61.646  1.00  0.00           C
ATOM  10901  C26 POPE4 305     115.456  -3.274  60.186  1.00  0.00           C
ATOM  10904  C27 POPE4 305     116.156  -4.374  59.375  1.00  0.00           C
ATOM  10907  C28 POPE4 305     116.576  -3.874  57.986  1.00  0.00           C
ATOM  10910  C29 POPE4 305     117.386  -4.876  57.206  1.00  0.00           C
ATOM  10912 0C21 POPE4 305     117.176  -5.306  55.946  1.00  0.00           C
ATOM  10914 1C21 POPE4 305     116.086  -4.876  55.005  1.00  0.00           C
ATOM  10917 2C21 POPE4 305     116.616  -4.084  53.786  1.00  0.00           C
ATOM  10920 3C21 POPE4 305     115.486  -3.544  52.896  1.00  0.00           C
ATOM  10923 4C21 POPE4 305     115.986  -2.704  51.716  1.00  0.00           C
ATOM  10926 5C21 POPE4 305     114.846  -2.214  50.806  1.00  0.00           C
ATOM  10929 6C21 POPE4 305     115.276  -1.454  49.556  1.00  0.00           C
ATOM  10932 7C21 POPE4 305     114.096  -1.254  48.586  1.00  0.00           C
ATOM  10935 8C21 POPE4 305     114.506  -0.784  47.185  1.00  0.00           C
ATOM  10939  C33 POPE4 305     114.766   2.826  64.715  1.00  0.00           C
ATOM  10942  C34 POPE4 305     114.686   2.396  63.235  1.00  0.00           C
ATOM  10945  C35 POPE4 305     115.866   2.856  62.346  1.00  0.00           C
ATOM  10948  C36 POPE4 305     115.566   2.626  60.845  1.00  0.00           C
ATOM  10951  C37 POPE4 305     116.646   3.186  59.896  1.00  0.00           C
ATOM  10954  C38 POPE4 305     116.536   2.646  58.456  1.00  0.00           C
ATOM  10957  C39 POPE4 305     117.616   3.186  57.505  1.00  0.00           C
ATOM  10960 0C31 POPE4 305     119.066   2.766  57.826  1.00  0.00           C
ATOM  10963 1C31 POPE4 305     120.086   3.486  56.936  1.00  0.00           C
ATOM  10966 2C31 POPE4 305     121.526   3.476  57.486  1.00  0.00           C
ATOM  10969 3C31 POPE4 305     122.456   4.316  56.596  1.00  0.00           C
ATOM  10972 4C31 POPE4 305     123.896   4.396  57.106  1.00  0.00           C
ATOM  10975 5C31 POPE4 305     124.796   5.116  56.096  1.00  0.00           C
ATOM  10978 6C31 POPE4 305     126.256   5.226  56.546  1.00  0.00           C
ATOM  10982  NH3 POPE5 306      28.176 108.366  73.845  1.00  0.00           N
ATOM  10986  C12 POPE5 306      27.176 107.526  74.586  1.00  0.00           C
ATOM  10989  C11 POPE5 306      27.846 106.926  75.825  1.00  0.00           C
ATOM  10992  P   POPE5 306      28.786 104.546  75.346  1.00  0.00           P
ATOM  10993  O13 POPE5 306      30.136 103.906  75.385  1.00  0.00           O
ATOM  10994  O14 POPE5 306      27.866 104.086  76.395  1.00  0.00           O
ATOM  10995  O11 POPE5 306      28.086 104.376  73.936  1.00  0.00           O
ATOM  10996  O12 POPE5 306      28.946 106.106  75.446  1.00  0.00           O
ATOM  10997  C1  POPE5 306      28.846 104.296  72.715  1.00  0.00           C
ATOM  11000  C2  POPE5 306      28.166 104.996  71.506  1.00  0.00           C
ATOM  11002  O21 POPE5 306      28.526 106.386  71.476  1.00  0.00           O
ATOM  11003  C21 POPE5 306      29.686 106.636  70.885  1.00  0.00           C
ATOM  11004  O22 POPE5 306      30.516 105.826  70.525  1.00  0.00           O
ATOM  11005  C22 POPE5 306      29.696 108.116  70.556  1.00  0.00           C
ATOM  11008  C3  POPE5 306      26.616 104.906  71.465  1.00  0.00           C
ATOM  11011  O31 POPE5 306      26.066 105.626  70.326  1.00  0.00           O
ATOM  11012  C31 POPE5 306      25.656 104.906  69.285  1.00  0.00           C
ATOM  11013  O32 POPE5 306      25.596 103.696  69.226  1.00  0.00           O
ATOM  11014  C32 POPE5 306      25.196 105.876  68.185  1.00  0.00           C
ATOM  11017  C23 POPE5 306      28.466 108.526  69.715  1.00  0.00           C
ATOM  11020  C24 POPE5 306      28.576 109.976  69.275  1.00  0.00           C
ATOM  11023  C25 POPE5 306      27.486 110.396  68.286  1.00  0.00           C
ATOM  11026  C26 POPE5 306      27.566 109.646  66.946  1.00  0.00           C
ATOM  11029  C27 POPE5 306      26.916 110.426  65.796  1.00  0.00           C
ATOM  11032  C28 POPE5 306      27.046 109.696  64.446  1.00  0.00           C
ATOM  11035  C29 POPE5 306      26.516 110.536  63.316  1.00  0.00           C
ATOM  11037 0C21 POPE5 306      26.976 110.556  62.045  1.00  0.00           C
ATOM  11039 1C21 POPE5 306      28.116 109.726  61.506  1.00  0.00           C
ATOM  11042 2C21 POPE5 306      29.006 110.496  60.516  1.00  0.00           C
ATOM  11045 3C21 POPE5 306      29.876 111.566  61.185  1.00  0.00           C
ATOM  11048 4C21 POPE5 306      31.026 112.036  60.275  1.00  0.00           C
ATOM  11051 5C21 POPE5 306      32.016 112.996  60.956  1.00  0.00           C
ATOM  11054 6C21 POPE5 306      32.666 112.446  62.226  1.00  0.00           C
ATOM  11057 7C21 POPE5 306      33.846 113.296  62.715  1.00  0.00           C
ATOM  11060 8C21 POPE5 306      34.506 112.736  63.976  1.00  0.00           C
ATOM  11064  C33 POPE5 306      24.846 105.176  66.836  1.00  0.00           C
ATOM  11067  C34 POPE5 306      26.046 105.016  65.906  1.00  0.00           C
ATOM  11070  C35 POPE5 306      27.006 103.886  66.316  1.00  0.00           C
ATOM  11073  C36 POPE5 306      28.246 103.826  65.416  1.00  0.00           C
ATOM  11076  C37 POPE5 306      29.216 102.706  65.836  1.00  0.00           C
ATOM  11079  C38 POPE5 306      30.426 102.636  64.884  1.00  0.00           C
ATOM  11082  C39 POPE5 306      31.526 101.666  65.336  1.00  0.00           C
ATOM  11085 0C31 POPE5 306      31.096 100.196  65.436  1.00  0.00           C
ATOM  11088 1C31 POPE5 306      32.246  99.276  65.866  1.00  0.00           C
ATOM  11091 2C31 POPE5 306      31.806  97.826  66.085  1.00  0.00           C
ATOM  11094 3C31 POPE5 306      33.006  96.876  66.266  1.00  0.00           C
ATOM  11097 4C31 POPE5 306      32.586  95.446  66.616  1.00  0.00           C
ATOM  11100 5C31 POPE5 306      33.676  94.416  66.316  1.00  0.00           C
ATOM  11103 6C31 POPE5 306      33.276  92.976  66.646  1.00  0.00           C
ATOM  11107  NH3 POPE6 307      82.276  77.406  24.716  1.00  0.00           N
ATOM  11111  C12 POPE6 307      81.026  76.966  24.006  1.00  0.00           C
ATOM  11114  C11 POPE6 307      79.906  78.026  24.116  1.00  0.00           C
ATOM  11117  P   POPE6 307      79.606  77.786  26.746  1.00  0.00           P
ATOM  11118  O13 POPE6 307      80.986  77.436  27.115  1.00  0.00           O
ATOM  11119  O14 POPE6 307      78.786  78.546  27.716  1.00  0.00           O
ATOM  11120  O11 POPE6 307      78.886  76.426  26.366  1.00  0.00           O
ATOM  11121  O12 POPE6 307      79.736  78.606  25.405  1.00  0.00           O
ATOM  11122  C1  POPE6 307      79.336  75.206  26.985  1.00  0.00           C
ATOM  11125  C2  POPE6 307      78.896  75.036  28.486  1.00  0.00           C
ATOM  11127  O21 POPE6 307      79.576  75.976  29.326  1.00  0.00           O
ATOM  11128  C21 POPE6 307      78.896  76.336  30.396  1.00  0.00           C
ATOM  11129  O22 POPE6 307      77.736  76.056  30.636  1.00  0.00           O
ATOM  11130  C22 POPE6 307      79.766  77.186  31.306  1.00  0.00           C
ATOM  11133  C3  POPE6 307      79.266  73.586  28.926  1.00  0.00           C
ATOM  11136  O31 POPE6 307      78.826  73.226  30.256  1.00  0.00           O
ATOM  11137  C31 POPE6 307      79.696  72.606  31.065  1.00  0.00           C
ATOM  11138  O32 POPE6 307      79.426  71.586  31.676  1.00  0.00           O
ATOM  11139  C32 POPE6 307      81.026  73.336  31.206  1.00  0.00           C
ATOM  11142  C23 POPE6 307      79.016  77.516  32.616  1.00  0.00           C
ATOM  11145  C24 POPE6 307      79.776  78.476  33.536  1.00  0.00           C
ATOM  11148  C25 POPE6 307      79.016  78.806  34.826  1.00  0.00           C
ATOM  11151  C26 POPE6 307      78.866  77.586  35.756  1.00  0.00           C
ATOM  11154  C27 POPE6 307      78.476  77.996  37.196  1.00  0.00           C
ATOM  11157  C28 POPE6 307      79.636  77.976  38.206  1.00  0.00           C
ATOM  11160  C29 POPE6 307      80.766  78.916  37.846  1.00  0.00           C
ATOM  11162 0C21 POPE6 307      81.466  79.696  38.676  1.00  0.00           C
ATOM  11164 1C21 POPE6 307      81.326  79.846  40.176  1.00  0.00           C
ATOM  11167 2C21 POPE6 307      81.476  78.546  40.986  1.00  0.00           C
ATOM  11170 3C21 POPE6 307      82.806  77.816  40.735  1.00  0.00           C
ATOM  11173 4C21 POPE6 307      83.606  77.566  42.016  1.00  0.00           C
ATOM  11176 5C21 POPE6 307      82.906  76.626  43.015  1.00  0.00           C
ATOM  11179 6C21 POPE6 307      83.686  76.516  44.335  1.00  0.00           C
ATOM  11182 7C21 POPE6 307      82.996  75.586  45.346  1.00  0.00           C
ATOM  11185 8C21 POPE6 307      83.756  75.486  46.666  1.00  0.00           C
ATOM  11189  C33 POPE6 307      81.776  72.986  32.516  1.00  0.00           C
ATOM  11192  C34 POPE6 307      83.186  73.606  32.556  1.00  0.00           C
ATOM  11195  C35 POPE6 307      83.196  75.026  33.136  1.00  0.00           C
ATOM  11198  C36 POPE6 307      83.166  75.026  34.666  1.00  0.00           C
ATOM  11201  C37 POPE6 307      83.246  76.436  35.256  1.00  0.00           C
ATOM  11204  C38 POPE6 307      82.946  76.456  36.766  1.00  0.00           C
ATOM  11207  C39 POPE6 307      83.906  75.616  37.616  1.00  0.00           C
ATOM  11210 0C31 POPE6 307      85.356  76.096  37.496  1.00  0.00           C
ATOM  11213 1C31 POPE6 307      86.246  75.496  38.586  1.00  0.00           C
ATOM  11216 2C31 POPE6 307      87.746  75.736  38.346  1.00  0.00           C
ATOM  11219 3C31 POPE6 307      88.116  77.206  38.165  1.00  0.00           C
ATOM  11222 4C31 POPE6 307      89.626  77.396  38.025  1.00  0.00           C
ATOM  11225 5C31 POPE6 307      90.026  78.856  37.866  1.00  0.00           C
ATOM  11228 6C31 POPE6 307      91.496  79.006  37.476  1.00  0.00           C
ATOM  11232  NH3 POPE7 308     109.276  13.286  70.626  1.00  0.00           N
ATOM  11236  C12 POPE7 308     110.076  14.576  70.696  1.00  0.00           C
ATOM  11239  C11 POPE7 308     109.886  15.336  72.016  1.00  0.00           C
ATOM  11242  P   POPE7 308     107.376  15.666  72.496  1.00  0.00           P
ATOM  11243  O13 POPE7 308     107.186  14.256  72.116  1.00  0.00           O
ATOM  11244  O14 POPE7 308     107.296  15.916  73.956  1.00  0.00           O
ATOM  11245  O11 POPE7 308     106.286  16.546  71.756  1.00  0.00           O
ATOM  11246  O12 POPE7 308     108.746  16.176  71.935  1.00  0.00           O
ATOM  11247  C1  POPE7 308     106.606  17.276  70.556  1.00  0.00           C
ATOM  11250  C2  POPE7 308     106.716  16.406  69.266  1.00  0.00           C
ATOM  11252  O21 POPE7 308     106.576  17.296  68.146  1.00  0.00           O
ATOM  11253  C21 POPE7 308     107.286  17.016  67.075  1.00  0.00           C
ATOM  11254  O22 POPE7 308     108.246  16.266  67.005  1.00  0.00           O
ATOM  11255  C22 POPE7 308     106.686  17.776  65.885  1.00  0.00           C
ATOM  11258  C3  POPE7 308     105.576  15.346  69.175  1.00  0.00           C
ATOM  11261  O31 POPE7 308     105.626  14.586  67.946  1.00  0.00           O
ATOM  11262  C31 POPE7 308     106.596  13.676  67.925  1.00  0.00           C
ATOM  11263  O32 POPE7 308     107.286  13.376  68.886  1.00  0.00           O
ATOM  11264  C32 POPE7 308     106.706  13.066  66.526  1.00  0.00           C
ATOM  11267  C23 POPE7 308     105.436  17.066  65.326  1.00  0.00           C
ATOM  11270  C24 POPE7 308     104.496  17.966  64.526  1.00  0.00           C
ATOM  11273  C25 POPE7 308     105.136  18.636  63.295  1.00  0.00           C
ATOM  11276  C26 POPE7 308     104.076  18.996  62.246  1.00  0.00           C
ATOM  11279  C27 POPE7 308     104.446  20.176  61.336  1.00  0.00           C
ATOM  11282  C28 POPE7 308     103.226  20.756  60.595  1.00  0.00           C
ATOM  11285  C29 POPE7 308     103.606  21.916  59.715  1.00  0.00           C
ATOM  11287 0C21 POPE7 308     102.736  22.686  59.035  1.00  0.00           C
ATOM  11289 1C21 POPE7 308     101.246  22.506  59.016  1.00  0.00           C
ATOM  11292 2C21 POPE7 308     100.546  23.436  60.026  1.00  0.00           C
ATOM  11295 3C21 POPE7 308      99.016  23.386  59.976  1.00  0.00           C
ATOM  11298 4C21 POPE7 308      98.396  24.146  61.156  1.00  0.00           C
ATOM  11301 5C21 POPE7 308      96.936  24.576  60.956  1.00  0.00           C
ATOM  11304 6C21 POPE7 308      95.916  23.436  60.976  1.00  0.00           C
ATOM  11307 7C21 POPE7 308      94.476  23.966  60.876  1.00  0.00           C
ATOM  11310 8C21 POPE7 308      93.396  22.876  60.836  1.00  0.00           C
ATOM  11314  C33 POPE7 308     108.176  12.816  66.166  1.00  0.00           C
ATOM  11317  C34 POPE7 308     108.436  12.396  64.715  1.00  0.00           C
ATOM  11320  C35 POPE7 308     108.506  13.566  63.726  1.00  0.00           C
ATOM  11323  C36 POPE7 308     107.156  13.856  63.056  1.00  0.00           C
ATOM  11326  C37 POPE7 308     107.276  14.856  61.906  1.00  0.00           C
ATOM  11329  C38 POPE7 308     105.916  15.126  61.255  1.00  0.00           C
ATOM  11332  C39 POPE7 308     105.976  15.166  59.726  1.00  0.00           C
ATOM  11335 0C31 POPE7 308     106.676  16.406  59.175  1.00  0.00           C
ATOM  11338 1C31 POPE7 308     106.746  16.406  57.645  1.00  0.00           C
ATOM  11341 2C31 POPE7 308     107.286  17.726  57.086  1.00  0.00           C
ATOM  11344 3C31 POPE7 308     106.236  18.846  57.066  1.00  0.00           C
ATOM  11347 4C31 POPE7 308     106.836  20.206  56.686  1.00  0.00           C
ATOM  11350 5C31 POPE7 308     105.776  21.266  56.366  1.00  0.00           C
ATOM  11353 6C31 POPE7 308     106.376  22.646  56.136  1.00  0.00           C
ATOM  11357  NH3 POPE8 309     115.226  76.376  23.916  1.00  0.00           N
ATOM  11361  C12 POPE8 309     113.846  75.866  23.636  1.00  0.00           C
ATOM  11364  C11 POPE8 309     113.796  75.326  22.216  1.00  0.00           C
ATOM  11367  P   POPE8 309     111.646  73.866  22.436  1.00  0.00           P
ATOM  11368  O13 POPE8 309     110.506  73.686  21.516  1.00  0.00           O
ATOM  11369  O14 POPE8 309     112.546  72.726  22.706  1.00  0.00           O
ATOM  11370  O11 POPE8 309     111.136  74.466  23.836  1.00  0.00           O
ATOM  11371  O12 POPE8 309     112.466  75.046  21.826  1.00  0.00           O
ATOM  11372  C1  POPE8 309     111.246  73.636  25.016  1.00  0.00           C
ATOM  11375  C2  POPE8 309     110.846  74.376  26.346  1.00  0.00           C
ATOM  11377  O21 POPE8 309     111.976  74.916  27.076  1.00  0.00           O
ATOM  11378  C21 POPE8 309     112.736  74.066  27.746  1.00  0.00           C
ATOM  11379  O22 POPE8 309     113.016  72.926  27.416  1.00  0.00           O
ATOM  11380  C22 POPE8 309     113.246  74.786  29.006  1.00  0.00           C
ATOM  11383  C3  POPE8 309     109.906  73.526  27.266  1.00  0.00           C
ATOM  11386  O31 POPE8 309     109.216  74.326  28.266  1.00  0.00           O
ATOM  11387  C31 POPE8 309     109.556  74.156  29.545  1.00  0.00           C
ATOM  11388  O32 POPE8 309     110.466  73.456  29.944  1.00  0.00           O
ATOM  11389  C32 POPE8 309     108.646  75.046  30.396  1.00  0.00           C
ATOM  11392  C23 POPE8 309     114.406  74.096  29.756  1.00  0.00           C
ATOM  11395  C24 POPE8 309     114.896  74.966  30.925  1.00  0.00           C
ATOM  11398  C25 POPE8 309     114.236  74.656  32.276  1.00  0.00           C
ATOM  11401  C26 POPE8 309     114.896  73.486  33.025  1.00  0.00           C
ATOM  11404  C27 POPE8 309     114.256  73.216  34.396  1.00  0.00           C
ATOM  11407  C28 POPE8 309     115.256  72.656  35.416  1.00  0.00           C
ATOM  11410  C29 POPE8 309     114.636  71.996  36.626  1.00  0.00           C
ATOM  11412 0C21 POPE8 309     113.956  72.596  37.625  1.00  0.00           C
ATOM  11414 1C21 POPE8 309     113.646  74.066  37.756  1.00  0.00           C
ATOM  11417 2C21 POPE8 309     114.266  74.716  39.016  1.00  0.00           C
ATOM  11420 3C21 POPE8 309     115.776  74.946  38.895  1.00  0.00           C
ATOM  11423 4C21 POPE8 309     116.396  75.526  40.186  1.00  0.00           C
ATOM  11426 5C21 POPE8 309     115.996  76.976  40.486  1.00  0.00           C
ATOM  11429 6C21 POPE8 309     116.226  77.356  41.955  1.00  0.00           C
ATOM  11432 7C21 POPE8 309     115.776  78.776  42.295  1.00  0.00           C
ATOM  11435 8C21 POPE8 309     115.676  79.046  43.796  1.00  0.00           C
ATOM  11439  C33 POPE8 309     108.436  74.446  31.806  1.00  0.00           C
ATOM  11442  C34 POPE8 309     107.616  75.346  32.726  1.00  0.00           C
ATOM  11445  C35 POPE8 309     107.586  74.776  34.146  1.00  0.00           C
ATOM  11448  C36 POPE8 309     107.126  75.746  35.236  1.00  0.00           C
ATOM  11451  C37 POPE8 309     107.706  75.316  36.596  1.00  0.00           C
ATOM  11454  C38 POPE8 309     107.316  76.196  37.785  1.00  0.00           C
ATOM  11457  C39 POPE8 309     107.936  75.706  39.105  1.00  0.00           C
ATOM  11460 0C31 POPE8 309     109.476  75.826  39.166  1.00  0.00           C
ATOM  11463 1C31 POPE8 309     110.136  74.986  40.266  1.00  0.00           C
ATOM  11466 2C31 POPE8 309     110.136  75.626  41.666  1.00  0.00           C
ATOM  11469 3C31 POPE8 309     111.056  76.846  41.785  1.00  0.00           C
ATOM  11472 4C31 POPE8 309     111.096  77.416  43.205  1.00  0.00           C
ATOM  11475 5C31 POPE8 309     111.776  78.796  43.266  1.00  0.00           C
ATOM  11478 6C31 POPE8 309     111.806  79.386  44.676  1.00  0.00           C
ATOM  11482  NH3 POPE9 310     118.306 102.426  70.406  1.00  0.00           N
ATOM  11486  C12 POPE9 310     118.456 103.806  69.816  1.00  0.00           C
ATOM  11489  C11 POPE9 310     119.646 104.606  70.375  1.00  0.00           C
ATOM  11492  P   POPE9 310     120.976 106.796  69.745  1.00  0.00           P
ATOM  11493  O13 POPE9 310     121.776 106.526  70.965  1.00  0.00           O
ATOM  11494  O14 POPE9 310     120.316 108.116  69.656  1.00  0.00           O
ATOM  11495  O11 POPE9 310     122.036 106.726  68.556  1.00  0.00           O
ATOM  11496  O12 POPE9 310     119.896 105.696  69.495  1.00  0.00           O
ATOM  11497  C1  POPE9 310     121.876 105.776  67.486  1.00  0.00           C
ATOM  11500  C2  POPE9 310     121.376 106.456  66.176  1.00  0.00           C
ATOM  11502  O21 POPE9 310     122.106 105.886  65.075  1.00  0.00           O
ATOM  11503  C21 POPE9 310     121.426 105.816  63.925  1.00  0.00           C
ATOM  11504  O22 POPE9 310     121.596 106.566  62.976  1.00  0.00           O
ATOM  11505  C22 POPE9 310     120.406 104.686  63.986  1.00  0.00           C
ATOM  11508  C3  POPE9 310     121.656 107.986  66.225  1.00  0.00           C
ATOM  11511  O31 POPE9 310     121.086 108.716  65.116  1.00  0.00           O
ATOM  11512  C31 POPE9 310     121.416 110.006  65.156  1.00  0.00           C
ATOM  11513  O32 POPE9 310     122.176 110.496  65.986  1.00  0.00           O
ATOM  11514  C32 POPE9 310     120.586 110.756  64.125  1.00  0.00           C
ATOM  11517  C23 POPE9 310     119.956 104.156  62.605  1.00  0.00           C
ATOM  11520  C24 POPE9 310     118.676 103.326  62.736  1.00  0.00           C
ATOM  11523  C25 POPE9 310     118.156 102.696  61.436  1.00  0.00           C
ATOM  11526  C26 POPE9 310     117.556 103.696  60.436  1.00  0.00           C
ATOM  11529  C27 POPE9 310     116.096 104.086  60.705  1.00  0.00           C
ATOM  11532  C28 POPE9 310     115.546 105.006  59.606  1.00  0.00           C
ATOM  11535  C29 POPE9 310     114.046 105.176  59.685  1.00  0.00           C
ATOM  11537 0C21 POPE9 310     113.216 105.396  58.646  1.00  0.00           C
ATOM  11539 1C21 POPE9 310     113.646 105.576  57.215  1.00  0.00           C
ATOM  11542 2C21 POPE9 310     112.886 106.716  56.516  1.00  0.00           C
ATOM  11545 3C21 POPE9 310     113.446 106.966  55.106  1.00  0.00           C
ATOM  11548 4C21 POPE9 310     112.616 107.976  54.286  1.00  0.00           C
ATOM  11551 5C21 POPE9 310     113.256 108.256  52.925  1.00  0.00           C
ATOM  11554 6C21 POPE9 310     112.346 109.016  51.955  1.00  0.00           C
ATOM  11557 7C21 POPE9 310     112.946 109.106  50.546  1.00  0.00           C
ATOM  11560 8C21 POPE9 310     112.096 109.896  49.545  1.00  0.00           C
ATOM  11564  C33 POPE9 310     121.316 110.996  62.785  1.00  0.00           C
ATOM  11567  C34 POPE9 310     120.366 111.556  61.726  1.00  0.00           C
ATOM  11570  C35 POPE9 310     121.106 111.876  60.425  1.00  0.00           C
ATOM  11573  C36 POPE9 310     120.196 112.416  59.315  1.00  0.00           C
ATOM  11576  C37 POPE9 310     121.016 112.886  58.095  1.00  0.00           C
ATOM  11579  C38 POPE9 310     120.146 113.576  57.025  1.00  0.00           C
ATOM  11582  C39 POPE9 310     120.956 114.506  56.115  1.00  0.00           C
ATOM  11585 0C31 POPE9 310     121.726 113.806  54.986  1.00  0.00           C
ATOM  11588 1C31 POPE9 310     120.806 113.396  53.816  1.00  0.00           C
ATOM  11591 2C31 POPE9 310     121.526 112.676  52.666  1.00  0.00           C
ATOM  11594 3C31 POPE9 310     122.526 113.536  51.876  1.00  0.00           C
ATOM  11597 4C31 POPE9 310     121.876 114.686  51.076  1.00  0.00           C
ATOM  11600 5C31 POPE9 310     122.916 115.446  50.236  1.00  0.00           C
ATOM  11603 6C31 POPE9 310     122.326 116.546  49.335  1.00  0.00           C
ATOM  11607  NH3 POPE  311      91.556  81.156  68.774  1.00  0.00           N
ATOM  11611  C12 POPE  311      92.496  81.846  67.805  1.00  0.00           C
ATOM  11614  C11 POPE  311      93.926  81.256  67.756  1.00  0.00           C
ATOM  11617  P   POPE  311      96.136  81.626  66.366  1.00  0.00           P
ATOM  11618  O13 POPE  311      96.946  82.816  66.006  1.00  0.00           O
ATOM  11619  O14 POPE  311      96.716  80.676  67.335  1.00  0.00           O
ATOM  11620  O11 POPE  311      95.686  80.826  65.066  1.00  0.00           O
ATOM  11621  O12 POPE  311      94.736  82.106  66.925  1.00  0.00           O
ATOM  11622  C1  POPE  311      94.986  81.486  64.006  1.00  0.00           C
ATOM  11625  C2  POPE  311      95.376  80.926  62.596  1.00  0.00           C
ATOM  11627  O21 POPE  311      94.306  81.086  61.635  1.00  0.00           O
ATOM  11628  C21 POPE  311      94.066  82.336  61.276  1.00  0.00           C
ATOM  11629  O22 POPE  311      94.556  83.346  61.786  1.00  0.00           O
ATOM  11630  C22 POPE  311      93.176  82.366  60.035  1.00  0.00           C
ATOM  11633  C3  POPE  311      95.796  79.426  62.705  1.00  0.00           C
ATOM  11636  O31 POPE  311      95.986  78.736  61.446  1.00  0.00           O
ATOM  11637  C31 POPE  311      97.186  78.916  60.926  1.00  0.00           C
ATOM  11638  O32 POPE  311      97.946  79.826  61.226  1.00  0.00           O
ATOM  11639  C32 POPE  311      97.536  77.756  59.986  1.00  0.00           C
ATOM  11642  C23 POPE  311      93.756  83.326  58.976  1.00  0.00           C
ATOM  11645  C24 POPE  311      92.836  83.546  57.775  1.00  0.00           C
ATOM  11648  C25 POPE  311      92.596  82.286  56.936  1.00  0.00           C
ATOM  11651  C26 POPE  311      91.986  82.616  55.576  1.00  0.00           C
ATOM  11654  C27 POPE  311      91.436  81.376  54.875  1.00  0.00           C
ATOM  11657  C28 POPE  311      90.936  81.646  53.446  1.00  0.00           C
ATOM  11660  C29 POPE  311      92.066  81.856  52.476  1.00  0.00           C
ATOM  11662 0C21 POPE  311      91.916  82.136  51.166  1.00  0.00           C
ATOM  11664 1C21 POPE  311      90.586  82.316  50.486  1.00  0.00           C
ATOM  11667 2C21 POPE  311      90.076  81.026  49.816  1.00  0.00           C
ATOM  11670 3C21 POPE  311      88.696  81.246  49.166  1.00  0.00           C
ATOM  11673 4C21 POPE  311      88.316  80.166  48.146  1.00  0.00           C
ATOM  11676 5C21 POPE  311      86.996  80.486  47.435  1.00  0.00           C
ATOM  11679 6C21 POPE  311      86.986  80.156  45.935  1.00  0.00           C
ATOM  11682 7C21 POPE  311      86.876  78.656  45.626  1.00  0.00           C
ATOM  11685 8C21 POPE  311      86.666  78.396  44.125  1.00  0.00           C
ATOM  11689  C33 POPE  311      98.466  78.156  58.816  1.00  0.00           C
ATOM  11692  C34 POPE  311      97.686  78.706  57.626  1.00  0.00           C
ATOM  11695  C35 POPE  311      98.566  79.416  56.605  1.00  0.00           C
ATOM  11698  C36 POPE  311      99.356  78.506  55.656  1.00  0.00           C
ATOM  11701  C37 POPE  311     100.246  79.346  54.726  1.00  0.00           C
ATOM  11704  C38 POPE  311     100.926  78.546  53.615  1.00  0.00           C
ATOM  11707  C39 POPE  311     101.846  79.396  52.726  1.00  0.00           C
ATOM  11710 0C31 POPE  311     101.116  80.516  51.955  1.00  0.00           C
ATOM  11713 1C31 POPE  311     101.346  80.466  50.436  1.00  0.00           C
ATOM  11716 2C31 POPE  311     101.126  81.826  49.756  1.00  0.00           C
ATOM  11719 3C31 POPE  311     100.826  81.746  48.246  1.00  0.00           C
ATOM  11722 4C31 POPE  311     101.756  80.826  47.435  1.00  0.00           C
ATOM  11725 5C31 POPE  311     101.456  80.896  45.926  1.00  0.00           C
ATOM  11728 6C31 POPE  311     102.256  79.896  45.075  1.00  0.00           C
ATOM  11732  NH3 POPE  312      82.996 103.376  29.536  1.00  0.00           N
ATOM  11736  C12 POPE  312      83.686 102.156  28.976  1.00  0.00           C
ATOM  11739  C11 POPE  312      84.096 101.156  30.075  1.00  0.00           C
ATOM  11742  P   POPE  312      84.646  98.986  28.646  1.00  0.00           P
ATOM  11743  O13 POPE  312      83.206  99.006  28.306  1.00  0.00           O
ATOM  11744  O14 POPE  312      85.596  98.946  27.535  1.00  0.00           O
ATOM  11745  O11 POPE  312      84.996  97.726  29.516  1.00  0.00           O
ATOM  11746  O12 POPE  312      85.036 100.206  29.586  1.00  0.00           O
ATOM  11747  C1  POPE  312      84.526  97.416  30.816  1.00  0.00           C
ATOM  11750  C2  POPE  312      85.726  97.396  31.796  1.00  0.00           C
ATOM  11752  O21 POPE  312      85.446  96.746  33.056  1.00  0.00           O
ATOM  11753  C21 POPE  312      84.566  97.286  33.866  1.00  0.00           C
ATOM  11754  O22 POPE  312      83.846  98.246  33.615  1.00  0.00           O
ATOM  11755  C22 POPE  312      84.636  96.616  35.236  1.00  0.00           C
ATOM  11758  C3  POPE  312      86.366  98.806  31.976  1.00  0.00           C
ATOM  11761  O31 POPE  312      87.486  98.786  32.876  1.00  0.00           O
ATOM  11762  C31 POPE  312      88.626  98.406  32.305  1.00  0.00           C
ATOM  11763  O32 POPE  312      88.806  98.216  31.116  1.00  0.00           O
ATOM  11764  C32 POPE  312      89.676  98.286  33.416  1.00  0.00           C
ATOM  11767  C23 POPE  312      84.656  97.656  36.385  1.00  0.00           C
ATOM  11770  C24 POPE  312      85.046  97.066  37.756  1.00  0.00           C
ATOM  11773  C25 POPE  312      84.046  96.036  38.295  1.00  0.00           C
ATOM  11776  C26 POPE  312      84.366  95.626  39.746  1.00  0.00           C
ATOM  11779  C27 POPE  312      83.746  94.276  40.126  1.00  0.00           C
ATOM  11782  C28 POPE  312      83.976  93.866  41.586  1.00  0.00           C
ATOM  11785  C29 POPE  312      83.436  92.466  41.826  1.00  0.00           C
ATOM  11787 0C21 POPE  312      83.956  91.506  42.616  1.00  0.00           C
ATOM  11789 1C21 POPE  312      85.156  91.636  43.516  1.00  0.00           C
ATOM  11792 2C21 POPE  312      85.036  90.766  44.785  1.00  0.00           C
ATOM  11795 3C21 POPE  312      86.216  90.966  45.756  1.00  0.00           C
ATOM  11798 4C21 POPE  312      85.806  91.226  47.215  1.00  0.00           C
ATOM  11801 5C21 POPE  312      86.946  91.786  48.076  1.00  0.00           C
ATOM  11804 6C21 POPE  312      88.076  90.796  48.406  1.00  0.00           C
ATOM  11807 7C21 POPE  312      89.316  91.496  48.986  1.00  0.00           C
ATOM  11810 8C21 POPE  312      90.466  90.556  49.345  1.00  0.00           C
ATOM  11814  C33 POPE  312      90.996  97.596  33.025  1.00  0.00           C
ATOM  11817  C34 POPE  312      92.036  97.776  34.146  1.00  0.00           C
ATOM  11820  C35 POPE  312      93.456  97.396  33.736  1.00  0.00           C
ATOM  11823  C36 POPE  312      94.496  97.686  34.826  1.00  0.00           C
ATOM  11826  C37 POPE  312      95.946  97.356  34.436  1.00  0.00           C
ATOM  11829  C38 POPE  312      96.956  97.696  35.546  1.00  0.00           C
ATOM  11832  C39 POPE  312      96.746  96.876  36.826  1.00  0.00           C
ATOM  11835 0C31 POPE  312      98.016  96.186  37.336  1.00  0.00           C
ATOM  11838 1C31 POPE  312      99.086  97.146  37.866  1.00  0.00           C
ATOM  11841 2C31 POPE  312     100.426  96.456  38.056  1.00  0.00           C
ATOM  11844 3C31 POPE  312     101.416  97.236  38.926  1.00  0.00           C
ATOM  11847 4C31 POPE  312     102.806  96.596  38.895  1.00  0.00           C
ATOM  11850 5C31 POPE  312     103.866  97.376  39.676  1.00  0.00           C
ATOM  11853 6C31 POPE  312     105.276  96.796  39.536  1.00  0.00           C
ATOM  11857  NH3 POPE  313      58.556  84.676  29.944  1.00  0.00           N
ATOM  11861  C12 POPE  313      57.406  85.606  29.666  1.00  0.00           C
ATOM  11864  C11 POPE  313      57.866  87.076  29.696  1.00  0.00           C
ATOM  11867  P   POPE  313      56.646  89.406  30.086  1.00  0.00           P
ATOM  11868  O13 POPE  313      57.736  90.236  29.516  1.00  0.00           O
ATOM  11869  O14 POPE  313      55.246  89.826  29.936  1.00  0.00           O
ATOM  11870  O11 POPE  313      56.966  89.266  31.636  1.00  0.00           O
[truncated: 1,793,312 more chars]
