# Supplementary material for: Characterizing Membrane Association and Periplasmic Transfer of Bacterial Lipoproteins through Molecular Dynamics Simulations
Source: Structure. 2020 Apr 7;28(4):475–487.e3. doi: 10.1016/j.str.2020.01.012 (PMC7139219; doi:10.1016/j.str.2020.01.012)
Supplement: Data S3. Final Coordinates from Simulations (M–X), Related to Figure 3 [file mmc5.zip › M-X/NLPA-5-atomistic.pdb]

TITLE     Protein
REMARK    THIS IS A SIMULATION BOX
CRYST1  129.133  129.133  138.229  90.00  90.00  90.00 P 1           1
MODEL        1
ATOM      1  N   CYSTA   1      73.926  51.526  67.800  1.00  0.00           N
ATOM      3  CA  CYSTA   1      72.616  51.886  68.340  1.00  0.00           C
ATOM      5  C   CYSTA   1      71.587  50.757  68.310  1.00  0.00           C
ATOM      6  O   CYSTA   1      70.666  50.767  67.510  1.00  0.00           O
ATOM      7  CB  CYSTA   1      71.966  53.176  67.710  1.00  0.00           C
ATOM     10  SG  CYSTA   1      72.727  54.796  68.110  1.00  0.00           S
ATOM     11  C1  CYSTA   1      71.136  55.627  68.480  1.00  0.00           C
ATOM     14  CA1 CYSTA   1      74.316  50.456  67.060  1.00  0.00           C
ATOM     15  OA1 CYSTA   1      75.456  50.086  67.240  1.00  0.00           O
ATOM     16  CA2 CYSTA   1      73.456  49.756  66.020  1.00  0.00           C
ATOM     19  C11 CYSTA   1      71.106  57.176  68.660  1.00  0.00           C
ATOM     21  O11 CYSTA   1      71.676  57.866  67.540  1.00  0.00           O
ATOM     22  CX1 CYSTA   1      70.826  58.116  66.550  1.00  0.00           C
ATOM     23  OX1 CYSTA   1      70.106  57.277  66.020  1.00  0.00           O
ATOM     24  CX2 CYSTA   1      71.026  59.577  66.110  1.00  0.00           C
ATOM     27  C12 CYSTA   1      71.806  57.646  69.980  1.00  0.00           C
ATOM     30  O12 CYSTA   1      72.926  58.537  69.820  1.00  0.00           O
ATOM     31  CD1 CYSTA   1      72.676  59.837  69.680  1.00  0.00           C
ATOM     32  OD1 CYSTA   1      71.596  60.346  69.480  1.00  0.00           O
ATOM     33  CD2 CYSTA   1      73.956  60.646  69.840  1.00  0.00           C
ATOM     36  CA3 CYSTA   1      73.076  50.726  64.880  1.00  0.00           C
ATOM     39  CA4 CYSTA   1      72.116  50.197  63.810  1.00  0.00           C
ATOM     42  CA5 CYSTA   1      71.776  51.336  62.840  1.00  0.00           C
ATOM     45  CA6 CYSTA   1      70.987  50.907  61.600  1.00  0.00           C
ATOM     48  CA7 CYSTA   1      71.676  51.396  60.320  1.00  0.00           C
ATOM     51  CA8 CYSTA   1      71.197  50.697  59.050  1.00  0.00           C
ATOM     54  CA9 CYSTA   1      72.307  50.606  57.990  1.00  0.00           C
ATOM     57 0CA1 CYSTA   1      72.456  51.846  57.100  1.00  0.00           C
ATOM     60 1CA1 CYSTA   1      72.727  51.407  55.660  1.00  0.00           C
ATOM     63 2CA1 CYSTA   1      72.936  52.546  54.660  1.00  0.00           C
ATOM     66 3CA1 CYSTA   1      72.896  52.017  53.220  1.00  0.00           C
ATOM     69 4CA1 CYSTA   1      74.206  51.377  52.750  1.00  0.00           C
ATOM     72 5CA1 CYSTA   1      75.157  52.376  52.070  1.00  0.00           C
ATOM     75 6CA1 CYSTA   1      76.086  51.716  51.050  1.00  0.00           C
ATOM     79  CD3 CYSTA   1      74.737  60.776  68.520  1.00  0.00           C
ATOM     82  CD4 CYSTA   1      75.116  59.396  67.960  1.00  0.00           C
ATOM     85  CD5 CYSTA   1      76.276  59.437  66.970  1.00  0.00           C
ATOM     88  CD6 CYSTA   1      75.836  59.917  65.590  1.00  0.00           C
ATOM     91  CD7 CYSTA   1      76.977  59.967  64.580  1.00  0.00           C
ATOM     94  CD8 CYSTA   1      76.456  60.526  63.260  1.00  0.00           C
ATOM     97  CD9 CYSTA   1      77.476  60.776  62.140  1.00  0.00           C
ATOM    100 0CD1 CYSTA   1      76.776  61.567  61.030  1.00  0.00           C
ATOM    103 1CD1 CYSTA   1      77.186  63.046  60.980  1.00  0.00           C
ATOM    106 2CD1 CYSTA   1      76.036  63.966  60.550  1.00  0.00           C
ATOM    109 3CD1 CYSTA   1      76.416  65.447  60.400  1.00  0.00           C
ATOM    112 4CD1 CYSTA   1      77.587  65.666  59.450  1.00  0.00           C
ATOM    115 5CD1 CYSTA   1      77.697  67.106  58.950  1.00  0.00           C
ATOM    118 6CD1 CYSTA   1      78.896  67.326  58.040  1.00  0.00           C
ATOM    122  CX3 CYSTA   1      69.966  60.186  65.150  1.00  0.00           C
ATOM    125  CX4 CYSTA   1      69.276  61.447  65.710  1.00  0.00           C
ATOM    128  CX5 CYSTA   1      69.126  62.646  64.760  1.00  0.00           C
ATOM    131  CX6 CYSTA   1      68.216  62.497  63.530  1.00  0.00           C
ATOM    134  CX7 CYSTA   1      67.986  63.866  62.830  1.00  0.00           C
ATOM    137  CX8 CYSTA   1      66.896  63.886  61.730  1.00  0.00           C
ATOM    140  CX9 CYSTA   1      67.436  63.657  60.340  1.00  0.00           C
ATOM    142 0CX1 CYSTA   1      67.156  64.267  59.170  1.00  0.00           C
ATOM    144 1CX1 CYSTA   1      66.206  65.386  58.790  1.00  0.00           C
ATOM    147 2CX1 CYSTA   1      66.337  66.776  59.470  1.00  0.00           C
ATOM    150 3CX1 CYSTA   1      65.806  67.966  58.640  1.00  0.00           C
ATOM    153 4CX1 CYSTA   1      65.936  69.307  59.370  1.00  0.00           C
ATOM    156 5CX1 CYSTA   1      64.816  70.326  59.100  1.00  0.00           C
ATOM    159 6CX1 CYSTA   1      65.026  71.526  60.040  1.00  0.00           C
ATOM    162 7CX1 CYSTA   1      63.916  72.587  60.100  1.00  0.00           C
ATOM    165 8CX1 CYSTA   1      64.246  73.676  61.130  1.00  0.00           C
ATOM    169  N   ASP A   2      71.706  49.657  69.050  1.00  0.00           N
ATOM    171  CA  ASP A   2      71.966  49.616  70.460  1.00  0.00           C
ATOM    173  CB  ASP A   2      70.616  49.866  71.220  1.00  0.00           C
ATOM    176  CG  ASP A   2      69.936  51.247  71.130  1.00  0.00           C
ATOM    177  OD1 ASP A   2      68.776  51.296  71.640  1.00  0.00           O
ATOM    178  OD2 ASP A   2      70.506  52.217  70.590  1.00  0.00           O
ATOM    179  C   ASP A   2      72.447  48.187  70.740  1.00  0.00           C
ATOM    180  O   ASP A   2      73.536  47.786  70.380  1.00  0.00           O
ATOM    181  N   GLN A   3      71.556  47.397  71.380  1.00  0.00           N
ATOM    183  CA  GLN A   3      71.267  45.976  71.230  1.00  0.00           C
ATOM    185  CB  GLN A   3      69.826  45.866  70.690  1.00  0.00           C
ATOM    188  CG  GLN A   3      69.227  44.437  70.620  1.00  0.00           C
ATOM    191  CD  GLN A   3      68.366  44.197  69.380  1.00  0.00           C
ATOM    192  OE1 GLN A   3      68.286  43.057  68.920  1.00  0.00           O
ATOM    193  NE2 GLN A   3      67.736  45.237  68.800  1.00  0.00           N
ATOM    196  C   GLN A   3      72.156  45.097  70.350  1.00  0.00           C
ATOM    197  O   GLN A   3      72.086  45.167  69.130  1.00  0.00           O
ATOM    198  N   SER A   4      72.956  44.177  70.910  1.00  0.00           N
ATOM    200  CA  SER A   4      73.126  43.817  72.300  1.00  0.00           C
ATOM    202  CB  SER A   4      72.526  42.446  72.690  1.00  0.00           C
ATOM    205  OG  SER A   4      72.837  41.427  71.750  1.00  0.00           O
ATOM    207  C   SER A   4      74.576  43.947  72.690  1.00  0.00           C
ATOM    208  O   SER A   4      75.466  43.226  72.240  1.00  0.00           O
ATOM    209  N   SER A   5      74.826  44.987  73.510  1.00  0.00           N
ATOM    211  CA  SER A   5      76.157  45.487  73.830  1.00  0.00           C
ATOM    213  CB  SER A   5      76.186  46.986  73.450  1.00  0.00           C
ATOM    216  OG  SER A   5      77.436  47.607  73.760  1.00  0.00           O
ATOM    218  C   SER A   5      76.407  45.296  75.310  1.00  0.00           C
ATOM    219  O   SER A   5      77.447  44.816  75.760  1.00  0.00           O
ATOM    220  N   SER A   6      75.366  45.606  76.100  1.00  0.00           N
ATOM    222  CA  SER A   6      75.326  45.357  77.520  1.00  0.00           C
ATOM    224  CB  SER A   6      74.826  46.557  78.340  1.00  0.00           C
ATOM    227  OG  SER A   6      75.696  47.686  78.220  1.00  0.00           O
ATOM    229  C   SER A   6      74.416  44.197  77.840  1.00  0.00           C
ATOM    230  O   SER A   6      74.006  44.006  78.980  1.00  0.00           O
ATOM    231  N   ASP A   7      74.157  43.296  76.880  1.00  0.00           N
ATOM    233  CA  ASP A   7      74.336  41.907  77.220  1.00  0.00           C
ATOM    235  CB  ASP A   7      72.996  41.097  77.320  1.00  0.00           C
ATOM    238  CG  ASP A   7      72.657  40.076  76.260  1.00  0.00           C
ATOM    239  OD1 ASP A   7      71.816  39.206  76.610  1.00  0.00           O
ATOM    240  OD2 ASP A   7      73.136  40.157  75.120  1.00  0.00           O
ATOM    241  C   ASP A   7      75.456  41.546  76.260  1.00  0.00           C
ATOM    242  O   ASP A   7      75.626  42.197  75.230  1.00  0.00           O
ATOM    243  N   ALA A   8      76.386  40.687  76.680  1.00  0.00           N
ATOM    245  CA  ALA A   8      76.066  39.476  77.390  1.00  0.00           C
ATOM    247  CB  ALA A   8      76.226  38.326  76.400  1.00  0.00           C
ATOM    251  C   ALA A   8      76.866  39.236  78.650  1.00  0.00           C
ATOM    252  O   ALA A   8      77.536  38.206  78.750  1.00  0.00           O
ATOM    253  N   LYS A   9      76.666  40.096  79.670  1.00  0.00           N
ATOM    255  CA  LYS A   9      76.716  39.726  81.080  1.00  0.00           C
ATOM    257  CB  LYS A   9      76.436  38.206  81.410  1.00  0.00           C
ATOM    260  CG  LYS A   9      75.006  37.647  81.160  1.00  0.00           C
ATOM    263  CD  LYS A   9      74.606  37.017  79.800  1.00  0.00           C
ATOM    266  CE  LYS A   9      75.116  35.596  79.450  1.00  0.00           C
ATOM    269  NZ  LYS A   9      76.576  35.556  79.250  1.00  0.00           N
ATOM    273  C   LYS A   9      77.936  40.337  81.820  1.00  0.00           C
ATOM    274  O   LYS A   9      78.227  40.037  82.970  1.00  0.00           O
ATOM    275  N   HIS A  10      78.657  41.296  81.170  1.00  0.00           N
ATOM    277  CA  HIS A  10      79.506  42.296  81.830  1.00  0.00           C
ATOM    279  CB  HIS A  10      80.856  42.607  81.110  1.00  0.00           C
ATOM    282  ND1 HIS A  10      81.987  41.017  79.610  1.00  0.00           N
ATOM    283  CG  HIS A  10      81.866  41.517  80.900  1.00  0.00           C
ATOM    284  CE1 HIS A  10      83.237  40.616  79.510  1.00  0.00           C
ATOM    286  NE2 HIS A  10      83.927  40.817  80.660  1.00  0.00           N
ATOM    288  CD2 HIS A  10      83.047  41.396  81.550  1.00  0.00           C
ATOM    290  C   HIS A  10      78.786  43.636  81.820  1.00  0.00           C
ATOM    291  O   HIS A  10      78.726  44.337  80.810  1.00  0.00           O
ATOM    292  N   ILE A  11      78.216  44.057  82.950  1.00  0.00           N
ATOM    294  CA  ILE A  11      77.456  45.307  83.030  1.00  0.00           C
ATOM    296  CB  ILE A  11      76.576  45.386  84.280  1.00  0.00           C
ATOM    298  CG2 ILE A  11      75.656  46.636  84.200  1.00  0.00           C
ATOM    302  CG1 ILE A  11      75.746  44.087  84.430  1.00  0.00           C
ATOM    305  CD  ILE A  11      74.306  44.307  84.890  1.00  0.00           C
ATOM    309  C   ILE A  11      78.346  46.526  82.900  1.00  0.00           C
ATOM    310  O   ILE A  11      79.416  46.627  83.500  1.00  0.00           O
ATOM    311  N   LYS A  12      77.916  47.527  82.120  1.00  0.00           N
ATOM    313  CA  LYS A  12      78.446  48.877  82.220  1.00  0.00           C
ATOM    315  CB  LYS A  12      78.566  49.496  80.820  1.00  0.00           C
ATOM    318  CG  LYS A  12      79.796  49.026  80.060  1.00  0.00           C
ATOM    321  CD  LYS A  12      81.056  49.787  80.490  1.00  0.00           C
ATOM    324  CE  LYS A  12      82.316  49.067  80.020  1.00  0.00           C
ATOM    327  NZ  LYS A  12      83.496  49.927  80.150  1.00  0.00           N
ATOM    331  C   LYS A  12      77.506  49.736  83.020  1.00  0.00           C
ATOM    332  O   LYS A  12      76.316  49.777  82.730  1.00  0.00           O
ATOM    333  N   VAL A  13      78.026  50.447  84.030  1.00  0.00           N
ATOM    335  CA  VAL A  13      77.237  51.366  84.800  1.00  0.00           C
ATOM    337  CB  VAL A  13      76.856  50.827  86.160  1.00  0.00           C
ATOM    339  CG1 VAL A  13      76.017  51.826  86.970  1.00  0.00           C
ATOM    343  CG2 VAL A  13      76.096  49.496  86.030  1.00  0.00           C
ATOM    347  C   VAL A  13      78.006  52.646  84.940  1.00  0.00           C
ATOM    348  O   VAL A  13      79.216  52.667  85.180  1.00  0.00           O
ATOM    349  N   GLY A  14      77.296  53.766  84.750  1.00  0.00           N
ATOM    351  CA  GLY A  14      77.826  55.107  84.870  1.00  0.00           C
ATOM    354  C   GLY A  14      77.377  55.796  86.110  1.00  0.00           C
ATOM    355  O   GLY A  14      76.216  55.716  86.540  1.00  0.00           O
ATOM    356  N   VAL A  15      78.297  56.546  86.700  1.00  0.00           N
ATOM    358  CA  VAL A  15      77.996  57.376  87.840  1.00  0.00           C
ATOM    360  CB  VAL A  15      78.506  56.786  89.150  1.00  0.00           C
ATOM    362  CG1 VAL A  15      77.797  55.447  89.430  1.00  0.00           C
ATOM    366  CG2 VAL A  15      80.036  56.596  89.140  1.00  0.00           C
ATOM    370  C   VAL A  15      78.627  58.737  87.620  1.00  0.00           C
ATOM    371  O   VAL A  15      79.636  58.877  86.940  1.00  0.00           O
ATOM    372  N   ILE A  16      78.026  59.777  88.220  1.00  0.00           N
ATOM    374  CA  ILE A  16      78.686  61.056  88.400  1.00  0.00           C
ATOM    376  CB  ILE A  16      77.727  62.256  88.330  1.00  0.00           C
ATOM    378  CG2 ILE A  16      78.536  63.566  88.490  1.00  0.00           C
ATOM    382  CG1 ILE A  16      76.936  62.236  87.000  1.00  0.00           C
ATOM    385  CD  ILE A  16      75.756  63.216  86.970  1.00  0.00           C
ATOM    389  C   ILE A  16      79.376  61.037  89.750  1.00  0.00           C
ATOM    390  O   ILE A  16      80.586  61.116  89.850  1.00  0.00           O
ATOM    391  N   ASN A  17      78.576  60.916  90.830  1.00  0.00           N
ATOM    393  CA  ASN A  17      79.036  61.017  92.200  1.00  0.00           C
ATOM    395  CB  ASN A  17      77.886  61.087  93.260  1.00  0.00           C
ATOM    398  CG  ASN A  17      76.646  61.837  92.780  1.00  0.00           C
ATOM    399  OD1 ASN A  17      76.727  62.886  92.140  1.00  0.00           O
ATOM    400  ND2 ASN A  17      75.436  61.287  93.040  1.00  0.00           N
ATOM    403  C   ASN A  17      79.976  59.886  92.610  1.00  0.00           C
ATOM    404  O   ASN A  17      79.746  58.706  92.370  1.00  0.00           O
ATOM    405  N   GLY A  18      81.036  60.247  93.370  1.00  0.00           N
ATOM    407  CA  GLY A  18      81.956  59.307  94.010  1.00  0.00           C
ATOM    410  C   GLY A  18      81.297  58.527  95.110  1.00  0.00           C
ATOM    411  O   GLY A  18      81.676  57.427  95.480  1.00  0.00           O
ATOM    412  N   ALA A  19      80.226  59.087  95.680  1.00  0.00           N
ATOM    414  CA  ALA A  19      79.316  58.356  96.530  1.00  0.00           C
ATOM    416  CB  ALA A  19      78.326  59.396  97.060  1.00  0.00           C
ATOM    420  C   ALA A  19      78.606  57.207  95.790  1.00  0.00           C
ATOM    421  O   ALA A  19      78.506  56.076  96.260  1.00  0.00           O
ATOM    422  N   GLU A  20      78.136  57.436  94.550  1.00  0.00           N
ATOM    424  CA  GLU A  20      77.547  56.386  93.740  1.00  0.00           C
ATOM    426  CB  GLU A  20      76.847  56.926  92.470  1.00  0.00           C
ATOM    429  CG  GLU A  20      75.686  57.907  92.700  1.00  0.00           C
ATOM    432  CD  GLU A  20      74.576  57.446  93.630  1.00  0.00           C
ATOM    433  OE1 GLU A  20      74.446  56.247  93.960  1.00  0.00           O
ATOM    434  OE2 GLU A  20      73.916  58.407  94.150  1.00  0.00           O
ATOM    435  C   GLU A  20      78.557  55.346  93.320  1.00  0.00           C
ATOM    436  O   GLU A  20      78.256  54.157  93.250  1.00  0.00           O
ATOM    437  N   GLN A  21      79.807  55.757  93.040  1.00  0.00           N
ATOM    439  CA  GLN A  21      80.877  54.796  92.790  1.00  0.00           C
ATOM    441  CB  GLN A  21      82.166  55.497  92.260  1.00  0.00           C
ATOM    444  CG  GLN A  21      83.346  55.716  93.230  1.00  0.00           C
ATOM    447  CD  GLN A  21      84.506  56.407  92.540  1.00  0.00           C
ATOM    448  OE1 GLN A  21      84.366  57.166  91.580  1.00  0.00           O
ATOM    449  NE2 GLN A  21      85.737  56.126  93.030  1.00  0.00           N
ATOM    452  C   GLN A  21      81.136  53.907  94.000  1.00  0.00           C
ATOM    453  O   GLN A  21      81.226  52.686  93.850  1.00  0.00           O
ATOM    454  N   ASP A  22      81.146  54.456  95.230  1.00  0.00           N
ATOM    456  CA  ASP A  22      81.246  53.726  96.480  1.00  0.00           C
ATOM    458  CB  ASP A  22      81.206  54.736  97.650  1.00  0.00           C
ATOM    461  CG  ASP A  22      82.537  55.407  97.880  1.00  0.00           C
ATOM    462  OD1 ASP A  22      83.597  54.726  97.780  1.00  0.00           O
ATOM    463  OD2 ASP A  22      82.557  56.546  98.390  1.00  0.00           O
ATOM    464  C   ASP A  22      80.136  52.706  96.730  1.00  0.00           C
ATOM    465  O   ASP A  22      80.386  51.587  97.180  1.00  0.00           O
ATOM    466  N   VAL A  23      78.866  53.087  96.470  1.00  0.00           N
ATOM    468  CA  VAL A  23      77.736  52.166  96.490  1.00  0.00           C
ATOM    470  CB  VAL A  23      76.436  52.947  96.360  1.00  0.00           C
ATOM    472  CG1 VAL A  23      75.216  52.017  96.280  1.00  0.00           C
ATOM    476  CG2 VAL A  23      76.306  53.877  97.570  1.00  0.00           C
ATOM    480  C   VAL A  23      77.846  51.076  95.420  1.00  0.00           C
ATOM    481  O   VAL A  23      77.517  49.897  95.610  1.00  0.00           O
ATOM    482  N   ALA A  24      78.316  51.456  94.240  1.00  0.00           N
ATOM    484  CA  ALA A  24      78.517  50.526  93.170  1.00  0.00           C
ATOM    486  CB  ALA A  24      78.636  51.307  91.870  1.00  0.00           C
ATOM    490  C   ALA A  24      79.696  49.567  93.340  1.00  0.00           C
ATOM    491  O   ALA A  24      79.596  48.416  92.940  1.00  0.00           O
ATOM    492  N   GLU A  25      80.806  49.967  93.990  1.00  0.00           N
ATOM    494  CA  GLU A  25      81.896  49.067  94.340  1.00  0.00           C
ATOM    496  CB  GLU A  25      83.066  49.806  95.070  1.00  0.00           C
ATOM    499  CG  GLU A  25      83.906  50.776  94.200  1.00  0.00           C
ATOM    502  CD  GLU A  25      84.207  50.256  92.800  1.00  0.00           C
ATOM    503  OE1 GLU A  25      84.746  49.127  92.710  1.00  0.00           O
ATOM    504  OE2 GLU A  25      83.996  50.996  91.790  1.00  0.00           O
ATOM    505  C   GLU A  25      81.476  47.886  95.220  1.00  0.00           C
ATOM    506  O   GLU A  25      81.866  46.737  95.010  1.00  0.00           O
ATOM    507  N   VAL A  26      80.627  48.146  96.240  1.00  0.00           N
ATOM    509  CA  VAL A  26      80.026  47.087  97.030  1.00  0.00           C
ATOM    511  CB  VAL A  26      79.386  47.597  98.320  1.00  0.00           C
ATOM    513  CG1 VAL A  26      80.477  48.267  99.190  1.00  0.00           C
ATOM    517  CG2 VAL A  26      78.206  48.556  98.100  1.00  0.00           C
ATOM    521  C   VAL A  26      79.096  46.157  96.240  1.00  0.00           C
ATOM    522  O   VAL A  26      79.136  44.936  96.450  1.00  0.00           O
ATOM    523  N   ALA A  27      78.316  46.706  95.290  1.00  0.00           N
ATOM    525  CA  ALA A  27      77.506  45.957  94.350  1.00  0.00           C
ATOM    527  CB  ALA A  27      76.766  46.937  93.410  1.00  0.00           C
ATOM    531  C   ALA A  27      78.326  45.027  93.460  1.00  0.00           C
ATOM    532  O   ALA A  27      78.047  43.836  93.310  1.00  0.00           O
ATOM    533  N   LYS A  28      79.406  45.587  92.900  1.00  0.00           N
ATOM    535  CA  LYS A  28      80.356  44.897  92.070  1.00  0.00           C
ATOM    537  CB  LYS A  28      81.386  45.907  91.510  1.00  0.00           C
ATOM    540  CG  LYS A  28      82.516  45.276  90.670  1.00  0.00           C
ATOM    543  CD  LYS A  28      83.686  46.237  90.400  1.00  0.00           C
ATOM    546  CE  LYS A  28      84.847  45.627  89.590  1.00  0.00           C
ATOM    549  NZ  LYS A  28      85.156  44.256  90.050  1.00  0.00           N
ATOM    553  C   LYS A  28      81.036  43.717  92.750  1.00  0.00           C
ATOM    554  O   LYS A  28      81.176  42.657  92.170  1.00  0.00           O
ATOM    555  N   LYS A  29      81.466  43.836  94.020  1.00  0.00           N
ATOM    557  CA  LYS A  29      81.976  42.706  94.770  1.00  0.00           C
ATOM    559  CB  LYS A  29      82.537  43.166  96.140  1.00  0.00           C
ATOM    562  CG  LYS A  29      83.116  42.017  96.990  1.00  0.00           C
ATOM    565  CD  LYS A  29      83.807  42.497  98.280  1.00  0.00           C
ATOM    568  CE  LYS A  29      82.896  43.327  99.170  1.00  0.00           C
ATOM    571  NZ  LYS A  29      81.736  42.497  99.570  1.00  0.00           N
ATOM    575  C   LYS A  29      80.957  41.587  95.000  1.00  0.00           C
ATOM    576  O   LYS A  29      81.226  40.396  94.880  1.00  0.00           O
ATOM    577  N   VAL A  30      79.716  41.937  95.370  1.00  0.00           N
ATOM    579  CA  VAL A  30      78.826  40.916  95.870  1.00  0.00           C
ATOM    581  CB  VAL A  30      77.826  41.396  96.900  1.00  0.00           C
ATOM    583  CG1 VAL A  30      76.956  40.186  97.280  1.00  0.00           C
ATOM    587  CG2 VAL A  30      78.616  41.926  98.110  1.00  0.00           C
ATOM    591  C   VAL A  30      78.156  40.136  94.770  1.00  0.00           C
ATOM    592  O   VAL A  30      78.546  39.017  94.450  1.00  0.00           O
ATOM    593  N   ALA A  31      77.076  40.646  94.180  1.00  0.00           N
ATOM    595  CA  ALA A  31      76.197  39.766  93.440  1.00  0.00           C
ATOM    597  CB  ALA A  31      74.746  40.256  93.580  1.00  0.00           C
ATOM    601  C   ALA A  31      76.696  39.707  92.010  1.00  0.00           C
ATOM    602  O   ALA A  31      76.197  38.976  91.170  1.00  0.00           O
ATOM    603  N   LYS A  32      77.797  40.427  91.710  1.00  0.00           N
ATOM    605  CA  LYS A  32      78.436  40.377  90.420  1.00  0.00           C
ATOM    607  CB  LYS A  32      78.846  41.796  89.990  1.00  0.00           C
ATOM    610  CG  LYS A  32      77.697  42.826  90.060  1.00  0.00           C
ATOM    613  CD  LYS A  32      76.646  42.597  88.970  1.00  0.00           C
ATOM    616  CE  LYS A  32      75.436  43.517  89.140  1.00  0.00           C
ATOM    619  NZ  LYS A  32      74.616  43.527  87.920  1.00  0.00           N
ATOM    623  C   LYS A  32      79.566  39.346  90.400  1.00  0.00           C
ATOM    624  O   LYS A  32      79.426  38.366  89.670  1.00  0.00           O
ATOM    625  N   GLU A  33      80.656  39.476  91.210  1.00  0.00           N
ATOM    627  CA  GLU A  33      81.786  38.526  91.200  1.00  0.00           C
ATOM    629  CB  GLU A  33      82.817  38.796  92.350  1.00  0.00           C
ATOM    632  CG  GLU A  33      83.486  40.186  92.290  1.00  0.00           C
ATOM    635  CD  GLU A  33      84.606  40.396  93.330  1.00  0.00           C
ATOM    636  OE1 GLU A  33      84.406  40.107  94.530  1.00  0.00           O
ATOM    637  OE2 GLU A  33      85.636  40.986  92.920  1.00  0.00           O
ATOM    638  C   GLU A  33      81.356  37.087  91.410  1.00  0.00           C
ATOM    639  O   GLU A  33      81.766  36.136  90.740  1.00  0.00           O
ATOM    640  N   LYS A  34      80.446  36.917  92.370  1.00  0.00           N
ATOM    642  CA  LYS A  34      79.826  35.667  92.720  1.00  0.00           C
ATOM    644  CB  LYS A  34      78.977  35.866  93.980  1.00  0.00           C
ATOM    647  CG  LYS A  34      79.856  36.366  95.130  1.00  0.00           C
ATOM    650  CD  LYS A  34      79.047  36.576  96.420  1.00  0.00           C
ATOM    653  CE  LYS A  34      78.726  35.287  97.160  1.00  0.00           C
ATOM    656  NZ  LYS A  34      79.966  34.657  97.630  1.00  0.00           N
ATOM    660  C   LYS A  34      79.026  35.046  91.610  1.00  0.00           C
ATOM    661  O   LYS A  34      79.146  33.866  91.350  1.00  0.00           O
ATOM    662  N   TYR A  35      78.227  35.817  90.860  1.00  0.00           N
ATOM    664  CA  TYR A  35      77.316  35.247  89.890  1.00  0.00           C
ATOM    666  CB  TYR A  35      75.996  36.056  89.830  1.00  0.00           C
ATOM    669  CG  TYR A  35      75.126  35.726  91.020  1.00  0.00           C
ATOM    670  CD1 TYR A  35      75.446  36.157  92.320  1.00  0.00           C
ATOM    672  CE1 TYR A  35      74.656  35.786  93.410  1.00  0.00           C
ATOM    674  CZ  TYR A  35      73.526  34.987  93.210  1.00  0.00           C
ATOM    675  OH  TYR A  35      72.756  34.546  94.290  1.00  0.00           O
ATOM    677  CD2 TYR A  35      73.956  34.976  90.830  1.00  0.00           C
ATOM    679  CE2 TYR A  35      73.156  34.596  91.910  1.00  0.00           C
ATOM    681  C   TYR A  35      77.907  35.147  88.490  1.00  0.00           C
ATOM    682  O   TYR A  35      77.286  34.536  87.610  1.00  0.00           O
ATOM    683  N   GLY A  36      79.126  35.677  88.260  1.00  0.00           N
ATOM    685  CA  GLY A  36      79.786  35.677  86.960  1.00  0.00           C
ATOM    688  C   GLY A  36      79.526  36.936  86.180  1.00  0.00           C
ATOM    689  O   GLY A  36      79.796  37.076  84.990  1.00  0.00           O
ATOM    690  N   LEU A  37      79.017  37.966  86.860  1.00  0.00           N
ATOM    692  CA  LEU A  37      78.896  39.276  86.280  1.00  0.00           C
ATOM    694  CB  LEU A  37      77.616  40.046  86.700  1.00  0.00           C
ATOM    697  CG  LEU A  37      76.267  39.416  86.280  1.00  0.00           C
ATOM    699  CD1 LEU A  37      75.846  38.247  87.170  1.00  0.00           C
ATOM    703  CD2 LEU A  37      75.166  40.476  86.340  1.00  0.00           C
ATOM    707  C   LEU A  37      80.116  40.076  86.680  1.00  0.00           C
ATOM    708  O   LEU A  37      80.886  39.726  87.580  1.00  0.00           O
ATOM    709  N   ASP A  38      80.337  41.217  86.040  1.00  0.00           N
ATOM    711  CA  ASP A  38      81.196  42.217  86.620  1.00  0.00           C
ATOM    713  CB  ASP A  38      82.666  42.026  86.130  1.00  0.00           C
ATOM    716  CG  ASP A  38      83.636  42.877  86.920  1.00  0.00           C
ATOM    717  OD1 ASP A  38      83.197  43.576  87.860  1.00  0.00           O
ATOM    718  OD2 ASP A  38      84.856  42.846  86.610  1.00  0.00           O
ATOM    719  C   ASP A  38      80.536  43.517  86.230  1.00  0.00           C
ATOM    720  O   ASP A  38      80.047  43.657  85.110  1.00  0.00           O
ATOM    721  N   VAL A  39      80.446  44.496  87.130  1.00  0.00           N
ATOM    723  CA  VAL A  39      80.026  45.837  86.760  1.00  0.00           C
ATOM    725  CB  VAL A  39      79.196  46.546  87.830  1.00  0.00           C
ATOM    727  CG1 VAL A  39      78.996  48.026  87.460  1.00  0.00           C
ATOM    731  CG2 VAL A  39      77.806  45.897  87.970  1.00  0.00           C
ATOM    735  C   VAL A  39      81.256  46.666  86.510  1.00  0.00           C
ATOM    736  O   VAL A  39      82.017  46.956  87.430  1.00  0.00           O
ATOM    737  N   GLU A  40      81.486  47.126  85.260  1.00  0.00           N
ATOM    739  CA  GLU A  40      82.487  48.146  85.070  1.00  0.00           C
ATOM    741  CB  GLU A  40      83.036  48.257  83.630  1.00  0.00           C
ATOM    744  CG  GLU A  40      84.216  49.276  83.530  1.00  0.00           C
ATOM    747  CD  GLU A  40      85.536  48.647  83.930  1.00  0.00           C
ATOM    748  OE1 GLU A  40      85.716  48.267  85.100  1.00  0.00           O
ATOM    749  OE2 GLU A  40      86.406  48.457  83.040  1.00  0.00           O
ATOM    750  C   GLU A  40      81.936  49.496  85.480  1.00  0.00           C
ATOM    751  O   GLU A  40      81.006  50.037  84.870  1.00  0.00           O
ATOM    752  N   LEU A  41      82.547  50.067  86.530  1.00  0.00           N
ATOM    754  CA  LEU A  41      82.326  51.417  86.980  1.00  0.00           C
ATOM    756  CB  LEU A  41      82.806  51.576  88.450  1.00  0.00           C
ATOM    759  CG  LEU A  41      82.277  52.796  89.240  1.00  0.00           C
ATOM    761  CD1 LEU A  41      82.677  54.157  88.650  1.00  0.00           C
ATOM    765  CD2 LEU A  41      80.767  52.697  89.430  1.00  0.00           C
ATOM    769  C   LEU A  41      83.066  52.357  86.040  1.00  0.00           C
ATOM    770  O   LEU A  41      84.297  52.427  86.010  1.00  0.00           O
ATOM    771  N   VAL A  42      82.286  53.106  85.250  1.00  0.00           N
ATOM    773  CA  VAL A  42      82.767  54.197  84.440  1.00  0.00           C
ATOM    775  CB  VAL A  42      82.386  54.067  82.960  1.00  0.00           C
ATOM    777  CG1 VAL A  42      83.197  52.927  82.320  1.00  0.00           C
ATOM    781  CG2 VAL A  42      80.886  53.777  82.770  1.00  0.00           C
ATOM    785  C   VAL A  42      82.277  55.497  85.080  1.00  0.00           C
ATOM    786  O   VAL A  42      81.106  55.636  85.450  1.00  0.00           O
ATOM    787  N   GLY A  43      83.176  56.466  85.320  1.00  0.00           N
ATOM    789  CA  GLY A  43      82.856  57.686  86.060  1.00  0.00           C
ATOM    792  C   GLY A  43      82.786  58.896  85.180  1.00  0.00           C
ATOM    793  O   GLY A  43      83.646  59.107  84.320  1.00  0.00           O
ATOM    794  N   PHE A  44      81.797  59.777  85.420  1.00  0.00           N
ATOM    796  CA  PHE A  44      81.587  60.967  84.620  1.00  0.00           C
ATOM    798  CB  PHE A  44      80.326  60.866  83.730  1.00  0.00           C
ATOM    801  CG  PHE A  44      80.436  59.577  82.990  1.00  0.00           C
ATOM    802  CD1 PHE A  44      81.427  59.447  82.000  1.00  0.00           C
ATOM    804  CE1 PHE A  44      81.686  58.206  81.410  1.00  0.00           C
ATOM    806  CZ  PHE A  44      80.946  57.096  81.790  1.00  0.00           C
ATOM    808  CD2 PHE A  44      79.686  58.447  83.360  1.00  0.00           C
ATOM    810  CE2 PHE A  44      79.947  57.217  82.770  1.00  0.00           C
ATOM    812  C   PHE A  44      81.466  62.186  85.490  1.00  0.00           C
ATOM    813  O   PHE A  44      81.396  62.106  86.710  1.00  0.00           O
ATOM    814  N   SER A  45      81.567  63.376  84.860  1.00  0.00           N
ATOM    816  CA  SER A  45      81.766  64.606  85.600  1.00  0.00           C
ATOM    818  CB  SER A  45      83.116  65.237  85.180  1.00  0.00           C
ATOM    821  OG  SER A  45      83.657  66.076  86.210  1.00  0.00           O
ATOM    823  C   SER A  45      80.697  65.616  85.290  1.00  0.00           C
ATOM    824  O   SER A  45      80.407  66.506  86.070  1.00  0.00           O
ATOM    825  N   GLY A  46      80.036  65.476  84.130  1.00  0.00           N
ATOM    827  CA  GLY A  46      78.956  66.356  83.730  1.00  0.00           C
ATOM    830  C   GLY A  46      77.706  65.576  83.880  1.00  0.00           C
ATOM    831  O   GLY A  46      77.727  64.356  83.770  1.00  0.00           O
ATOM    832  N   SER A  47      76.576  66.246  84.110  1.00  0.00           N
ATOM    834  CA  SER A  47      75.276  65.616  84.200  1.00  0.00           C
ATOM    836  CB  SER A  47      74.227  66.657  84.690  1.00  0.00           C
ATOM    839  OG  SER A  47      73.907  67.657  83.710  1.00  0.00           O
ATOM    841  C   SER A  47      74.886  64.877  82.910  1.00  0.00           C
ATOM    842  O   SER A  47      74.516  63.716  82.910  1.00  0.00           O
ATOM    843  N   LEU A  48      75.087  65.506  81.730  1.00  0.00           N
ATOM    845  CA  LEU A  48      74.686  64.956  80.450  1.00  0.00           C
ATOM    847  CB  LEU A  48      74.816  65.987  79.280  1.00  0.00           C
ATOM    850  CG  LEU A  48      73.896  67.226  79.390  1.00  0.00           C
ATOM    852  CD1 LEU A  48      74.526  68.356  80.220  1.00  0.00           C
ATOM    856  CD2 LEU A  48      73.557  67.776  78.000  1.00  0.00           C
ATOM    860  C   LEU A  48      75.276  63.616  79.980  1.00  0.00           C
ATOM    861  O   LEU A  48      74.586  62.807  79.370  1.00  0.00           O
ATOM    862  N   LEU A  49      76.576  63.346  80.180  1.00  0.00           N
ATOM    864  CA  LEU A  49      77.246  62.137  79.670  1.00  0.00           C
ATOM    866  CB  LEU A  49      78.797  62.246  79.860  1.00  0.00           C
ATOM    869  CG  LEU A  49      79.737  61.256  79.110  1.00  0.00           C
ATOM    871  CD1 LEU A  49      79.477  59.767  79.330  1.00  0.00           C
ATOM    875  CD2 LEU A  49      79.786  61.526  77.600  1.00  0.00           C
ATOM    879  C   LEU A  49      76.636  60.806  80.190  1.00  0.00           C
ATOM    880  O   LEU A  49      76.436  59.886  79.390  1.00  0.00           O
ATOM    881  N   PRO A  50      76.256  60.636  81.450  1.00  0.00           N
ATOM    882  CD  PRO A  50      76.866  61.377  82.570  1.00  0.00           C
ATOM    885  CA  PRO A  50      75.756  59.346  81.910  1.00  0.00           C
ATOM    887  CB  PRO A  50      75.536  59.587  83.400  1.00  0.00           C
ATOM    890  CG  PRO A  50      76.547  60.616  83.850  1.00  0.00           C
ATOM    893  C   PRO A  50      74.436  58.877  81.290  1.00  0.00           C
ATOM    894  O   PRO A  50      74.366  57.706  80.930  1.00  0.00           O
ATOM    895  N   ASN A  51      73.396  59.746  81.170  1.00  0.00           N
ATOM    897  CA  ASN A  51      72.186  59.426  80.420  1.00  0.00           C
ATOM    899  CB  ASN A  51      71.096  60.536  80.580  1.00  0.00           C
ATOM    902  CG  ASN A  51      70.036  60.157  81.620  1.00  0.00           C
ATOM    903  OD1 ASN A  51      69.916  59.026  82.070  1.00  0.00           O
ATOM    904  ND2 ASN A  51      69.236  61.157  82.050  1.00  0.00           N
ATOM    907  C   ASN A  51      72.426  59.146  78.930  1.00  0.00           C
ATOM    908  O   ASN A  51      71.906  58.146  78.430  1.00  0.00           O
ATOM    909  N   ASP A  52      73.266  59.956  78.240  1.00  0.00           N
ATOM    911  CA  ASP A  52      73.606  59.866  76.820  1.00  0.00           C
ATOM    913  CB  ASP A  52      74.586  61.046  76.520  1.00  0.00           C
ATOM    916  CG  ASP A  52      75.286  61.066  75.170  1.00  0.00           C
ATOM    917  OD1 ASP A  52      76.286  60.326  75.000  1.00  0.00           O
ATOM    918  OD2 ASP A  52      74.886  61.866  74.280  1.00  0.00           O
ATOM    919  C   ASP A  52      74.146  58.476  76.460  1.00  0.00           C
ATOM    920  O   ASP A  52      73.726  57.776  75.540  1.00  0.00           O
ATOM    921  N   ALA A  53      75.006  57.956  77.320  1.00  0.00           N
ATOM    923  CA  ALA A  53      75.436  56.587  77.240  1.00  0.00           C
ATOM    925  CB  ALA A  53      76.496  56.436  78.310  1.00  0.00           C
ATOM    929  C   ALA A  53      74.386  55.466  77.380  1.00  0.00           C
ATOM    930  O   ALA A  53      74.516  54.447  76.710  1.00  0.00           O
ATOM    931  N   THR A  54      73.326  55.576  78.240  1.00  0.00           N
ATOM    933  CA  THR A  54      72.276  54.546  78.320  1.00  0.00           C
ATOM    935  CB  THR A  54      71.157  54.647  79.380  1.00  0.00           C
ATOM    937  OG1 THR A  54      70.297  55.757  79.220  1.00  0.00           O
ATOM    939  CG2 THR A  54      71.646  54.686  80.820  1.00  0.00           C
ATOM    943  C   THR A  54      71.576  54.396  76.990  1.00  0.00           C
ATOM    944  O   THR A  54      71.316  53.286  76.530  1.00  0.00           O
ATOM    945  N   ASN A  55      71.297  55.546  76.340  1.00  0.00           N
ATOM    947  CA  ASN A  55      70.636  55.676  75.060  1.00  0.00           C
ATOM    949  CB  ASN A  55      70.636  57.157  74.590  1.00  0.00           C
ATOM    952  CG  ASN A  55      69.947  58.076  75.560  1.00  0.00           C
ATOM    953  OD1 ASN A  55      70.506  59.057  76.030  1.00  0.00           O
ATOM    954  ND2 ASN A  55      68.676  57.756  75.870  1.00  0.00           N
ATOM    957  C   ASN A  55      71.346  54.936  73.950  1.00  0.00           C
ATOM    958  O   ASN A  55      70.746  54.197  73.190  1.00  0.00           O
ATOM    959  N   HIS A  56      72.666  55.116  73.880  1.00  0.00           N
ATOM    961  CA  HIS A  56      73.436  54.686  72.730  1.00  0.00           C
ATOM    963  CB  HIS A  56      74.676  55.606  72.580  1.00  0.00           C
ATOM    966  ND1 HIS A  56      75.536  57.896  72.590  1.00  0.00           N
ATOM    967  CG  HIS A  56      74.426  57.087  72.490  1.00  0.00           C
ATOM    968  CE1 HIS A  56      75.056  59.107  72.800  1.00  0.00           C
ATOM    970  NE2 HIS A  56      73.697  59.127  72.810  1.00  0.00           N
ATOM    972  CD2 HIS A  56      73.297  57.826  72.600  1.00  0.00           C
ATOM    974  C   HIS A  56      73.916  53.267  72.940  1.00  0.00           C
ATOM    975  O   HIS A  56      74.466  52.627  72.050  1.00  0.00           O
ATOM    976  N   GLY A  57      73.736  52.716  74.160  1.00  0.00           N
ATOM    978  CA  GLY A  57      74.266  51.407  74.510  1.00  0.00           C
ATOM    981  C   GLY A  57      75.746  51.417  74.780  1.00  0.00           C
ATOM    982  O   GLY A  57      76.416  50.386  74.720  1.00  0.00           O
ATOM    983  N   GLU A  58      76.297  52.586  75.140  1.00  0.00           N
ATOM    985  CA  GLU A  58      77.697  52.786  75.540  1.00  0.00           C
ATOM    987  CB  GLU A  58      78.026  54.296  75.590  1.00  0.00           C
ATOM    990  CG  GLU A  58      77.926  55.037  74.240  1.00  0.00           C
ATOM    993  CD  GLU A  58      79.146  54.736  73.400  1.00  0.00           C
ATOM    994  OE1 GLU A  58      79.436  53.517  73.240  1.00  0.00           O
ATOM    995  OE2 GLU A  58      79.896  55.657  72.990  1.00  0.00           O
ATOM    996  C   GLU A  58      77.926  52.226  76.930  1.00  0.00           C
ATOM    997  O   GLU A  58      79.056  52.056  77.430  1.00  0.00           O
ATOM    998  N   LEU A  59      76.797  51.966  77.590  1.00  0.00           N
ATOM   1000  CA  LEU A  59      76.646  51.587  78.960  1.00  0.00           C
ATOM   1002  CB  LEU A  59      76.916  52.866  79.810  1.00  0.00           C
ATOM   1005  CG  LEU A  59      76.157  53.166  81.110  1.00  0.00           C
ATOM   1007  CD1 LEU A  59      76.776  54.437  81.700  1.00  0.00           C
ATOM   1011  CD2 LEU A  59      74.696  53.537  80.860  1.00  0.00           C
ATOM   1015  C   LEU A  59      75.286  50.897  79.090  1.00  0.00           C
ATOM   1016  O   LEU A  59      74.456  50.996  78.190  1.00  0.00           O
ATOM   1017  N   ASP A  60      75.017  50.107  80.170  1.00  0.00           N
ATOM   1019  CA  ASP A  60      73.736  49.426  80.350  1.00  0.00           C
ATOM   1021  CB  ASP A  60      73.947  48.096  81.140  1.00  0.00           C
ATOM   1024  CG  ASP A  60      72.866  47.056  80.850  1.00  0.00           C
ATOM   1025  OD1 ASP A  60      72.036  47.277  79.930  1.00  0.00           O
ATOM   1026  OD2 ASP A  60      72.896  45.967  81.480  1.00  0.00           O
ATOM   1027  C   ASP A  60      72.776  50.286  81.160  1.00  0.00           C
ATOM   1028  O   ASP A  60      71.626  50.546  80.790  1.00  0.00           O
ATOM   1029  N   ALA A  61      73.286  50.757  82.300  1.00  0.00           N
ATOM   1031  CA  ALA A  61      72.476  51.256  83.370  1.00  0.00           C
ATOM   1033  CB  ALA A  61      72.076  50.127  84.340  1.00  0.00           C
ATOM   1037  C   ALA A  61      73.266  52.316  84.100  1.00  0.00           C
ATOM   1038  O   ALA A  61      74.426  52.597  83.820  1.00  0.00           O
ATOM   1039  N   ASN A  62      72.636  53.006  85.040  1.00  0.00           N
ATOM   1041  CA  ASN A  62      73.256  54.127  85.670  1.00  0.00           C
ATOM   1043  CB  ASN A  62      73.056  55.386  84.810  1.00  0.00           C
ATOM   1046  CG  ASN A  62      71.616  55.926  84.710  1.00  0.00           C
ATOM   1047  OD1 ASN A  62      71.026  55.907  83.640  1.00  0.00           O
ATOM   1048  ND2 ASN A  62      71.057  56.487  85.810  1.00  0.00           N
ATOM   1051  C   ASN A  62      72.636  54.267  87.030  1.00  0.00           C
ATOM   1052  O   ASN A  62      71.636  53.626  87.330  1.00  0.00           O
ATOM   1053  N   VAL A  63      73.196  55.146  87.880  1.00  0.00           N
ATOM   1055  CA  VAL A  63      72.576  55.377  89.170  1.00  0.00           C
ATOM   1057  CB  VAL A  63      72.896  54.226  90.130  1.00  0.00           C
ATOM   1059  CG1 VAL A  63      74.406  54.127  90.410  1.00  0.00           C
ATOM   1063  CG2 VAL A  63      72.026  54.296  91.400  1.00  0.00           C
ATOM   1067  C   VAL A  63      72.916  56.776  89.680  1.00  0.00           C
ATOM   1068  O   VAL A  63      73.246  57.026  90.830  1.00  0.00           O
ATOM   1069  N   PHE A  64      72.846  57.796  88.810  1.00  0.00           N
ATOM   1071  CA  PHE A  64      73.146  59.157  89.250  1.00  0.00           C
ATOM   1073  CB  PHE A  64      74.116  59.866  88.250  1.00  0.00           C
ATOM   1076  CG  PHE A  64      73.506  59.847  86.890  1.00  0.00           C
ATOM   1077  CD1 PHE A  64      72.596  60.846  86.520  1.00  0.00           C
ATOM   1079  CE1 PHE A  64      71.847  60.716  85.360  1.00  0.00           C
ATOM   1081  CZ  PHE A  64      72.056  59.626  84.520  1.00  0.00           C
ATOM   1083  CD2 PHE A  64      73.746  58.777  86.020  1.00  0.00           C
ATOM   1085  CE2 PHE A  64      73.006  58.677  84.830  1.00  0.00           C
ATOM   1087  C   PHE A  64      71.906  60.016  89.460  1.00  0.00           C
ATOM   1088  O   PHE A  64      72.016  61.056  90.100  1.00  0.00           O
ATOM   1089  N   GLN A  65      70.706  59.616  88.980  1.00  0.00           N
ATOM   1091  CA  GLN A  65      69.556  60.517  88.870  1.00  0.00           C
ATOM   1093  CB  GLN A  65      69.136  60.866  87.430  1.00  0.00           C
ATOM   1096  CG  GLN A  65      68.776  59.657  86.520  1.00  0.00           C
ATOM   1099  CD  GLN A  65      68.156  60.116  85.200  1.00  0.00           C
ATOM   1100  OE1 GLN A  65      67.926  61.296  84.930  1.00  0.00           O
ATOM   1101  NE2 GLN A  65      67.826  59.146  84.320  1.00  0.00           N
ATOM   1104  C   GLN A  65      68.306  60.006  89.540  1.00  0.00           C
ATOM   1105  O   GLN A  65      67.996  58.817  89.570  1.00  0.00           O
ATOM   1106  N   HIS A  66      67.476  60.947  90.030  1.00  0.00           N
ATOM   1108  CA  HIS A  66      66.066  60.736  90.240  1.00  0.00           C
ATOM   1110  CB  HIS A  66      65.456  61.737  91.270  1.00  0.00           C
ATOM   1113  ND1 HIS A  66      64.836  63.856  90.070  1.00  0.00           N
ATOM   1114  CG  HIS A  66      65.626  63.206  91.000  1.00  0.00           C
ATOM   1115  CE1 HIS A  66      65.106  65.136  90.190  1.00  0.00           C
ATOM   1117  NE2 HIS A  66      66.026  65.366  91.160  1.00  0.00           N
ATOM   1119  CD2 HIS A  66      66.356  64.127  91.690  1.00  0.00           C
ATOM   1121  C   HIS A  66      65.256  60.666  88.950  1.00  0.00           C
ATOM   1122  O   HIS A  66      65.656  61.186  87.920  1.00  0.00           O
ATOM   1123  N   ARG A  67      64.076  59.997  88.970  1.00  0.00           N
ATOM   1125  CA  ARG A  67      63.196  59.886  87.810  1.00  0.00           C
ATOM   1127  CB  ARG A  67      61.986  58.936  88.060  1.00  0.00           C
ATOM   1130  CG  ARG A  67      60.986  58.777  86.870  1.00  0.00           C
ATOM   1133  CD  ARG A  67      59.596  58.226  87.250  1.00  0.00           C
ATOM   1136  NE  ARG A  67      58.817  57.997  85.990  1.00  0.00           N
ATOM   1138  CZ  ARG A  67      57.956  58.847  85.440  1.00  0.00           C
ATOM   1139  NH1 ARG A  67      57.707  60.037  85.930  1.00  0.00           N
ATOM   1142  NH2 ARG A  67      57.216  58.476  84.410  1.00  0.00           N
ATOM   1145  C   ARG A  67      62.756  61.237  87.200  1.00  0.00           C
ATOM   1146  O   ARG A  67      62.707  61.326  85.980  1.00  0.00           O
ATOM   1147  N   PRO A  68      62.406  62.306  87.930  1.00  0.00           N
ATOM   1148  CD  PRO A  68      61.926  62.256  89.320  1.00  0.00           C
ATOM   1151  CA  PRO A  68      62.216  63.627  87.340  1.00  0.00           C
ATOM   1153  CB  PRO A  68      61.517  64.457  88.440  1.00  0.00           C
ATOM   1156  CG  PRO A  68      60.996  63.466  89.490  1.00  0.00           C
ATOM   1159  C   PRO A  68      63.476  64.396  86.940  1.00  0.00           C
ATOM   1160  O   PRO A  68      63.326  65.606  86.750  1.00  0.00           O
ATOM   1161  N   PHE A  69      64.676  63.816  86.800  1.00  0.00           N
ATOM   1163  CA  PHE A  69      65.856  64.606  86.500  1.00  0.00           C
ATOM   1165  CB  PHE A  69      67.136  63.966  87.090  1.00  0.00           C
ATOM   1168  CG  PHE A  69      68.196  65.006  87.320  1.00  0.00           C
ATOM   1169  CD1 PHE A  69      69.276  65.146  86.450  1.00  0.00           C
ATOM   1171  CE1 PHE A  69      70.197  66.197  86.610  1.00  0.00           C
ATOM   1173  CZ  PHE A  69      70.047  67.097  87.670  1.00  0.00           C
ATOM   1175  CD2 PHE A  69      68.086  65.896  88.400  1.00  0.00           C
ATOM   1177  CE2 PHE A  69      68.996  66.936  88.570  1.00  0.00           C
ATOM   1179  C   PHE A  69      66.006  64.897  84.990  1.00  0.00           C
ATOM   1180  O   PHE A  69      65.456  64.197  84.140  1.00  0.00           O
ATOM   1181  N   LEU A  70      66.716  66.006  84.650  1.00  0.00           N
ATOM   1183  CA  LEU A  70      66.706  66.587  83.320  1.00  0.00           C
ATOM   1185  CB  LEU A  70      65.966  67.936  83.270  1.00  0.00           C
ATOM   1188  CG  LEU A  70      64.466  67.866  83.580  1.00  0.00           C
ATOM   1190  CD1 LEU A  70      63.866  69.267  83.430  1.00  0.00           C
ATOM   1194  CD2 LEU A  70      63.746  66.877  82.670  1.00  0.00           C
ATOM   1198  C   LEU A  70      68.106  66.796  82.760  1.00  0.00           C
ATOM   1199  O   LEU A  70      68.666  67.886  82.810  1.00  0.00           O
ATOM   1200  N   GLU A  71      68.697  65.726  82.220  1.00  0.00           N
ATOM   1202  CA  GLU A  71      69.846  65.767  81.330  1.00  0.00           C
ATOM   1204  CB  GLU A  71      71.226  65.396  81.960  1.00  0.00           C
ATOM   1207  CG  GLU A  71      71.216  65.116  83.470  1.00  0.00           C
ATOM   1210  CD  GLU A  71      71.776  63.756  83.880  1.00  0.00           C
ATOM   1211  OE1 GLU A  71      71.616  62.776  83.110  1.00  0.00           O
ATOM   1212  OE2 GLU A  71      72.366  63.706  84.990  1.00  0.00           O
ATOM   1213  C   GLU A  71      69.477  64.657  80.420  1.00  0.00           C
ATOM   1214  O   GLU A  71      68.986  63.657  80.920  1.00  0.00           O
ATOM   1215  N   GLN A  72      69.656  64.786  79.080  1.00  0.00           N
ATOM   1217  CA  GLN A  72      68.996  63.976  78.050  1.00  0.00           C
ATOM   1219  CB  GLN A  72      69.886  62.886  77.390  1.00  0.00           C
ATOM   1222  CG  GLN A  72      69.196  61.976  76.310  1.00  0.00           C
ATOM   1225  CD  GLN A  72      68.146  60.996  76.830  1.00  0.00           C
ATOM   1226  OE1 GLN A  72      66.966  61.006  76.460  1.00  0.00           O
ATOM   1227  NE2 GLN A  72      68.566  60.186  77.820  1.00  0.00           N
ATOM   1230  C   GLN A  72      67.626  63.476  78.420  1.00  0.00           C
ATOM   1231  O   GLN A  72      67.407  62.456  79.080  1.00  0.00           O
ATOM   1232  N   ASP A  73      66.616  64.247  78.050  1.00  0.00           N
ATOM   1234  CA  ASP A  73      65.306  63.936  78.560  1.00  0.00           C
ATOM   1236  CB  ASP A  73      64.526  65.226  78.860  1.00  0.00           C
ATOM   1239  CG  ASP A  73      65.376  66.316  79.500  1.00  0.00           C
ATOM   1240  OD1 ASP A  73      66.256  66.006  80.330  1.00  0.00           O
ATOM   1241  OD2 ASP A  73      65.047  67.487  79.210  1.00  0.00           O
ATOM   1242  C   ASP A  73      64.566  63.036  77.570  1.00  0.00           C
ATOM   1243  O   ASP A  73      64.596  63.246  76.350  1.00  0.00           O
ATOM   1244  N   ASN A  74      63.776  62.077  78.110  1.00  0.00           N
ATOM   1246  CA  ASN A  74      62.816  61.277  77.360  1.00  0.00           C
ATOM   1248  CB  ASN A  74      61.966  60.337  78.280  1.00  0.00           C
ATOM   1251  CG  ASN A  74      62.746  59.146  78.860  1.00  0.00           C
ATOM   1252  OD1 ASN A  74      63.887  58.847  78.510  1.00  0.00           O
ATOM   1253  ND2 ASN A  74      62.086  58.416  79.780  1.00  0.00           N
ATOM   1256  C   ASN A  74      61.866  62.186  76.570  1.00  0.00           C
ATOM   1257  O   ASN A  74      61.517  61.916  75.420  1.00  0.00           O
ATOM   1258  N   GLN A  75      61.496  63.337  77.180  1.00  0.00           N
ATOM   1260  CA  GLN A  75      60.876  64.447  76.500  1.00  0.00           C
ATOM   1262  CB  GLN A  75      60.436  65.466  77.580  1.00  0.00           C
ATOM   1265  CG  GLN A  75      59.396  64.877  78.560  1.00  0.00           C
ATOM   1268  CD  GLN A  75      58.866  65.947  79.510  1.00  0.00           C
ATOM   1269  OE1 GLN A  75      59.297  67.097  79.520  1.00  0.00           O
ATOM   1270  NE2 GLN A  75      57.886  65.576  80.360  1.00  0.00           N
ATOM   1273  C   GLN A  75      61.686  65.206  75.430  1.00  0.00           C
ATOM   1274  O   GLN A  75      61.226  65.357  74.300  1.00  0.00           O
ATOM   1275  N   ALA A  76      62.876  65.726  75.790  1.00  0.00           N
ATOM   1277  CA  ALA A  76      63.746  66.587  75.000  1.00  0.00           C
ATOM   1279  CB  ALA A  76      64.936  67.036  75.880  1.00  0.00           C
ATOM   1283  C   ALA A  76      64.396  65.976  73.790  1.00  0.00           C
ATOM   1284  O   ALA A  76      64.556  66.627  72.760  1.00  0.00           O
ATOM   1285  N   HIS A  77      64.896  64.756  73.990  1.00  0.00           N
ATOM   1287  CA  HIS A  77      65.836  64.116  73.100  1.00  0.00           C
ATOM   1289  CB  HIS A  77      67.066  63.716  73.950  1.00  0.00           C
ATOM   1292  ND1 HIS A  77      69.516  63.796  73.560  1.00  0.00           N
ATOM   1293  CG  HIS A  77      68.316  64.487  73.660  1.00  0.00           C
ATOM   1294  CE1 HIS A  77      70.416  64.697  73.230  1.00  0.00           C
ATOM   1296  NE2 HIS A  77      69.866  65.926  73.130  1.00  0.00           N
ATOM   1298  CD2 HIS A  77      68.526  65.806  73.410  1.00  0.00           C
ATOM   1300  C   HIS A  77      65.126  62.927  72.480  1.00  0.00           C
ATOM   1301  O   HIS A  77      65.416  62.506  71.360  1.00  0.00           O
ATOM   1302  N   GLY A  78      64.087  62.407  73.170  1.00  0.00           N
ATOM   1304  CA  GLY A  78      63.106  61.497  72.580  1.00  0.00           C
ATOM   1307  C   GLY A  78      63.316  60.037  72.890  1.00  0.00           C
ATOM   1308  O   GLY A  78      63.056  59.186  72.050  1.00  0.00           O
ATOM   1309  N   TYR A  79      63.786  59.697  74.100  1.00  0.00           N
ATOM   1311  CA  TYR A  79      64.236  58.346  74.410  1.00  0.00           C
ATOM   1313  CB  TYR A  79      65.706  58.387  74.900  1.00  0.00           C
ATOM   1316  CG  TYR A  79      66.616  58.766  73.770  1.00  0.00           C
ATOM   1317  CD1 TYR A  79      66.816  60.107  73.450  1.00  0.00           C
ATOM   1319  CE1 TYR A  79      67.686  60.466  72.410  1.00  0.00           C
ATOM   1321  CZ  TYR A  79      68.366  59.476  71.720  1.00  0.00           C
ATOM   1322  OH  TYR A  79      69.196  59.837  70.660  1.00  0.00           O
ATOM   1324  CD2 TYR A  79      67.326  57.776  73.080  1.00  0.00           C
ATOM   1326  CE2 TYR A  79      68.216  58.136  72.060  1.00  0.00           C
ATOM   1328  C   TYR A  79      63.416  57.576  75.440  1.00  0.00           C
ATOM   1329  O   TYR A  79      62.336  57.956  75.870  1.00  0.00           O
ATOM   1330  N   LYS A  80      63.976  56.407  75.800  1.00  0.00           N
ATOM   1332  CA  LYS A  80      63.336  55.216  76.290  1.00  0.00           C
ATOM   1334  CB  LYS A  80      63.766  54.057  75.350  1.00  0.00           C
ATOM   1337  CG  LYS A  80      63.306  54.186  73.900  1.00  0.00           C
ATOM   1340  CD  LYS A  80      61.797  53.956  73.780  1.00  0.00           C
ATOM   1343  CE  LYS A  80      61.306  53.907  72.330  1.00  0.00           C
ATOM   1346  NZ  LYS A  80      59.846  54.057  72.300  1.00  0.00           N
ATOM   1350  C   LYS A  80      63.796  54.847  77.690  1.00  0.00           C
ATOM   1351  O   LYS A  80      63.716  53.686  78.100  1.00  0.00           O
ATOM   1352  N   LEU A  81      64.356  55.786  78.460  1.00  0.00           N
ATOM   1354  CA  LEU A  81      64.816  55.476  79.800  1.00  0.00           C
ATOM   1356  CB  LEU A  81      65.727  56.546  80.430  1.00  0.00           C
ATOM   1359  CG  LEU A  81      67.056  56.716  79.720  1.00  0.00           C
ATOM   1361  CD1 LEU A  81      66.926  57.597  78.500  1.00  0.00           C
ATOM   1365  CD2 LEU A  81      68.066  57.366  80.660  1.00  0.00           C
ATOM   1369  C   LEU A  81      63.726  55.226  80.810  1.00  0.00           C
ATOM   1370  O   LEU A  81      62.666  55.866  80.830  1.00  0.00           O
ATOM   1371  N   VAL A  82      63.976  54.286  81.730  1.00  0.00           N
ATOM   1373  CA  VAL A  82      62.996  53.947  82.730  1.00  0.00           C
ATOM   1375  CB  VAL A  82      62.206  52.697  82.360  1.00  0.00           C
ATOM   1377  CG1 VAL A  82      61.096  52.397  83.400  1.00  0.00           C
ATOM   1381  CG2 VAL A  82      61.576  52.896  80.970  1.00  0.00           C
ATOM   1385  C   VAL A  82      63.696  53.726  84.040  1.00  0.00           C
ATOM   1386  O   VAL A  82      64.796  53.176  84.120  1.00  0.00           O
ATOM   1387  N   ALA A  83      63.047  54.226  85.110  1.00  0.00           N
ATOM   1389  CA  ALA A  83      63.346  53.947  86.480  1.00  0.00           C
ATOM   1391  CB  ALA A  83      62.386  54.847  87.290  1.00  0.00           C
ATOM   1395  C   ALA A  83      63.156  52.476  86.870  1.00  0.00           C
ATOM   1396  O   ALA A  83      62.056  51.947  86.730  1.00  0.00           O
ATOM   1397  N   VAL A  84      64.196  51.767  87.350  1.00  0.00           N
ATOM   1399  CA  VAL A  84      64.076  50.337  87.630  1.00  0.00           C
ATOM   1401  CB  VAL A  84      65.236  49.526  87.050  1.00  0.00           C
ATOM   1403  CG1 VAL A  84      65.116  48.026  87.410  1.00  0.00           C
ATOM   1407  CG2 VAL A  84      65.267  49.707  85.520  1.00  0.00           C
ATOM   1411  C   VAL A  84      64.006  50.046  89.120  1.00  0.00           C
ATOM   1412  O   VAL A  84      63.246  49.177  89.550  1.00  0.00           O
ATOM   1413  N   GLY A  85      64.796  50.776  89.940  1.00  0.00           N
ATOM   1415  CA  GLY A  85      64.866  50.536  91.370  1.00  0.00           C
ATOM   1418  C   GLY A  85      65.227  51.786  92.090  1.00  0.00           C
ATOM   1419  O   GLY A  85      65.987  52.616  91.600  1.00  0.00           O
ATOM   1420  N   ASN A  86      64.666  51.956  93.300  1.00  0.00           N
ATOM   1422  CA  ASN A  86      64.836  53.146  94.110  1.00  0.00           C
ATOM   1424  CB  ASN A  86      63.496  53.416  94.830  1.00  0.00           C
ATOM   1427  CG  ASN A  86      62.456  53.936  93.840  1.00  0.00           C
ATOM   1428  OD1 ASN A  86      62.336  53.556  92.670  1.00  0.00           O
ATOM   1429  ND2 ASN A  86      61.706  54.967  94.270  1.00  0.00           N
ATOM   1432  C   ASN A  86      65.946  53.017  95.160  1.00  0.00           C
ATOM   1433  O   ASN A  86      65.776  52.277  96.130  1.00  0.00           O
ATOM   1434  N   THR A  87      67.106  53.696  95.000  1.00  0.00           N
ATOM   1436  CA  THR A  87      68.306  53.496  95.840  1.00  0.00           C
ATOM   1438  CB  THR A  87      69.606  54.006  95.190  1.00  0.00           C
ATOM   1440  OG1 THR A  87      69.706  53.657  93.830  1.00  0.00           O
ATOM   1442  CG2 THR A  87      70.856  53.397  95.830  1.00  0.00           C
ATOM   1446  C   THR A  87      68.196  54.197  97.190  1.00  0.00           C
ATOM   1447  O   THR A  87      68.356  53.597  98.250  1.00  0.00           O
ATOM   1448  N   PHE A  88      67.936  55.506  97.230  1.00  0.00           N
ATOM   1450  CA  PHE A  88      67.907  56.247  98.470  1.00  0.00           C
ATOM   1452  CB  PHE A  88      69.336  56.497  99.070  1.00  0.00           C
ATOM   1455  CG  PHE A  88      70.176  57.296  98.110  1.00  0.00           C
ATOM   1456  CD1 PHE A  88      70.166  58.696  98.150  1.00  0.00           C
ATOM   1458  CE1 PHE A  88      70.877  59.447  97.200  1.00  0.00           C
ATOM   1460  CZ  PHE A  88      71.606  58.787  96.210  1.00  0.00           C
ATOM   1462  CD2 PHE A  88      70.916  56.657  97.120  1.00  0.00           C
ATOM   1464  CE2 PHE A  88      71.626  57.386  96.160  1.00  0.00           C
ATOM   1466  C   PHE A  88      67.226  57.597  98.290  1.00  0.00           C
ATOM   1467  O   PHE A  88      67.246  58.197  97.210  1.00  0.00           O
ATOM   1468  N   VAL A  89      66.676  58.146  99.380  1.00  0.00           N
ATOM   1470  CA  VAL A  89      66.106  59.486  99.420  1.00  0.00           C
ATOM   1472  CB  VAL A  89      64.737  59.536 100.080  1.00  0.00           C
ATOM   1474  CG1 VAL A  89      63.776  58.677  99.260  1.00  0.00           C
ATOM   1478  CG2 VAL A  89      64.756  59.057 101.540  1.00  0.00           C
ATOM   1482  C   VAL A  89      67.026  60.456 100.130  1.00  0.00           C
ATOM   1483  O   VAL A  89      67.896  60.076 100.920  1.00  0.00           O
ATOM   1484  N   PHE A  90      66.847  61.776  99.910  1.00  0.00           N
ATOM   1486  CA  PHE A  90      67.206  62.767 100.920  1.00  0.00           C
ATOM   1488  CB  PHE A  90      68.436  63.676 100.610  1.00  0.00           C
ATOM   1491  CG  PHE A  90      68.456  64.226  99.200  1.00  0.00           C
ATOM   1492  CD1 PHE A  90      67.996  65.536  98.970  1.00  0.00           C
ATOM   1494  CE1 PHE A  90      68.097  66.116  97.710  1.00  0.00           C
ATOM   1496  CZ  PHE A  90      68.666  65.407  96.660  1.00  0.00           C
ATOM   1498  CD2 PHE A  90      69.026  63.517  98.130  1.00  0.00           C
ATOM   1500  CE2 PHE A  90      69.136  64.107  96.870  1.00  0.00           C
ATOM   1502  C   PHE A  90      65.996  63.657 101.160  1.00  0.00           C
ATOM   1503  O   PHE A  90      65.216  63.866 100.230  1.00  0.00           O
ATOM   1504  N   PRO A  91      65.776  64.216 102.340  1.00  0.00           N
ATOM   1505  CD  PRO A  91      66.626  64.057 103.510  1.00  0.00           C
ATOM   1508  CA  PRO A  91      64.986  65.416 102.430  1.00  0.00           C
ATOM   1510  CB  PRO A  91      64.826  65.657 103.930  1.00  0.00           C
ATOM   1513  CG  PRO A  91      66.017  64.947 104.590  1.00  0.00           C
ATOM   1516  C   PRO A  91      65.597  66.636 101.760  1.00  0.00           C
ATOM   1517  O   PRO A  91      66.776  66.916 101.920  1.00  0.00           O
ATOM   1518  N   MET A  92      64.767  67.417 101.060  1.00  0.00           N
ATOM   1520  CA  MET A  92      65.017  68.826 100.880  1.00  0.00           C
ATOM   1522  CB  MET A  92      64.336  69.416  99.620  1.00  0.00           C
ATOM   1525  CG  MET A  92      64.807  68.787  98.310  1.00  0.00           C
ATOM   1528  SD  MET A  92      66.146  69.606  97.410  1.00  0.00           S
ATOM   1529  CE  MET A  92      67.296  69.866  98.760  1.00  0.00           C
ATOM   1533  C   MET A  92      64.376  69.517 102.040  1.00  0.00           C
ATOM   1534  O   MET A  92      63.386  69.026 102.580  1.00  0.00           O
ATOM   1535  N   ALA A  93      64.916  70.676 102.420  1.00  0.00           N
ATOM   1537  CA  ALA A  93      64.276  71.436 103.440  1.00  0.00           C
ATOM   1539  CB  ALA A  93      64.636  70.856 104.790  1.00  0.00           C
ATOM   1543  C   ALA A  93      64.696  72.886 103.350  1.00  0.00           C
ATOM   1544  O   ALA A  93      65.676  73.226 102.700  1.00  0.00           O
ATOM   1545  N   GLY A  94      63.896  73.767 103.990  1.00  0.00           N
ATOM   1547  CA  GLY A  94      64.116  75.197 104.130  1.00  0.00           C
ATOM   1550  C   GLY A  94      64.576  75.517 105.520  1.00  0.00           C
ATOM   1551  O   GLY A  94      63.996  75.057 106.510  1.00  0.00           O
ATOM   1552  N   TYR A  95      65.626  76.337 105.620  1.00  0.00           N
ATOM   1554  CA  TYR A  95      66.346  76.587 106.870  1.00  0.00           C
ATOM   1556  CB  TYR A  95      67.826  76.127 106.780  1.00  0.00           C
ATOM   1559  CG  TYR A  95      68.036  74.646 106.550  1.00  0.00           C
ATOM   1560  CD1 TYR A  95      67.697  74.026 105.330  1.00  0.00           C
ATOM   1562  CE1 TYR A  95      67.977  72.677 105.100  1.00  0.00           C
ATOM   1564  CZ  TYR A  95      68.666  71.936 106.070  1.00  0.00           C
ATOM   1565  OH  TYR A  95      68.826  70.546 105.910  1.00  0.00           O
ATOM   1567  CD2 TYR A  95      68.706  73.877 107.520  1.00  0.00           C
ATOM   1569  CE2 TYR A  95      69.036  72.537 107.270  1.00  0.00           C
ATOM   1571  C   TYR A  95      66.396  78.087 107.150  1.00  0.00           C
ATOM   1572  O   TYR A  95      66.657  78.856 106.230  1.00  0.00           O
ATOM   1573  N   SER A  96      66.176  78.536 108.400  1.00  0.00           N
ATOM   1575  CA  SER A  96      66.197  79.946 108.770  1.00  0.00           C
ATOM   1577  CB  SER A  96      64.807  80.467 109.190  1.00  0.00           C
ATOM   1580  OG  SER A  96      63.976  80.636 108.040  1.00  0.00           O
ATOM   1582  C   SER A  96      67.206  80.286 109.860  1.00  0.00           C
ATOM   1583  O   SER A  96      67.246  79.627 110.890  1.00  0.00           O
ATOM   1584  N   LYS A  97      68.036  81.346 109.680  1.00  0.00           N
ATOM   1586  CA  LYS A  97      68.977  81.746 110.730  1.00  0.00           C
ATOM   1588  CB  LYS A  97      70.356  82.196 110.160  1.00  0.00           C
ATOM   1591  CG  LYS A  97      70.506  83.606 109.520  1.00  0.00           C
ATOM   1594  CD  LYS A  97      69.726  83.807 108.210  1.00  0.00           C
ATOM   1597  CE  LYS A  97      70.087  85.067 107.420  1.00  0.00           C
ATOM   1600  NZ  LYS A  97      71.536  85.146 107.220  1.00  0.00           N
ATOM   1604  C   LYS A  97      68.456  82.917 111.560  1.00  0.00           C
ATOM   1605  O   LYS A  97      68.956  83.186 112.650  1.00  0.00           O
ATOM   1606  N   LYS A  98      67.436  83.647 111.080  1.00  0.00           N
ATOM   1608  CA  LYS A  98      66.856  84.746 111.830  1.00  0.00           C
ATOM   1610  CB  LYS A  98      66.646  85.987 110.910  1.00  0.00           C
ATOM   1613  CG  LYS A  98      67.907  86.826 110.660  1.00  0.00           C
ATOM   1616  CD  LYS A  98      67.646  88.016 109.710  1.00  0.00           C
ATOM   1619  CE  LYS A  98      68.907  88.807 109.330  1.00  0.00           C
ATOM   1622  NZ  LYS A  98      68.616  89.966 108.450  1.00  0.00           N
ATOM   1626  C   LYS A  98      65.526  84.386 112.450  1.00  0.00           C
ATOM   1627  O   LYS A  98      65.017  85.076 113.330  1.00  0.00           O
ATOM   1628  N   ILE A  99      64.907  83.296 111.970  1.00  0.00           N
ATOM   1630  CA  ILE A  99      63.476  83.097 112.030  1.00  0.00           C
ATOM   1632  CB  ILE A  99      62.816  83.417 110.680  1.00  0.00           C
ATOM   1634  CG2 ILE A  99      61.326  83.097 110.710  1.00  0.00           C
ATOM   1638  CG1 ILE A  99      62.996  84.897 110.270  1.00  0.00           C
ATOM   1641  CD  ILE A  99      62.476  85.907 111.300  1.00  0.00           C
ATOM   1645  C   ILE A  99      63.206  81.676 112.480  1.00  0.00           C
ATOM   1646  O   ILE A  99      63.936  80.756 112.140  1.00  0.00           O
ATOM   1647  N   LYS A 100      62.186  81.447 113.330  1.00  0.00           N
ATOM   1649  CA  LYS A 100      61.896  80.097 113.810  1.00  0.00           C
ATOM   1651  CB  LYS A 100      61.266  80.197 115.230  1.00  0.00           C
ATOM   1654  CG  LYS A 100      60.956  78.856 115.930  1.00  0.00           C
ATOM   1657  CD  LYS A 100      60.116  79.046 117.210  1.00  0.00           C
ATOM   1660  CE  LYS A 100      60.886  79.567 118.430  1.00  0.00           C
ATOM   1663  NZ  LYS A 100      59.976  79.857 119.579  1.00  0.00           N
ATOM   1667  C   LYS A 100      61.006  79.337 112.850  1.00  0.00           C
ATOM   1668  O   LYS A 100      61.196  78.146 112.630  1.00  0.00           O
ATOM   1669  N   THR A 101      60.016  79.987 112.210  1.00  0.00           N
ATOM   1671  CA  THR A 101      59.017  79.296 111.420  1.00  0.00           C
ATOM   1673  CB  THR A 101      57.707  79.036 112.170  1.00  0.00           C
ATOM   1675  OG1 THR A 101      57.146  80.277 112.580  1.00  0.00           O
ATOM   1677  CG2 THR A 101      57.926  78.207 113.430  1.00  0.00           C
ATOM   1681  C   THR A 101      58.646  80.127 110.210  1.00  0.00           C
ATOM   1682  O   THR A 101      58.846  81.346 110.150  1.00  0.00           O
ATOM   1683  N   VAL A 102      58.006  79.477 109.220  1.00  0.00           N
ATOM   1685  CA  VAL A 102      57.456  80.067 108.020  1.00  0.00           C
ATOM   1687  CB  VAL A 102      56.736  78.987 107.230  1.00  0.00           C
ATOM   1689  CG1 VAL A 102      57.736  77.886 106.880  1.00  0.00           C
ATOM   1693  CG2 VAL A 102      55.536  78.347 107.970  1.00  0.00           C
ATOM   1697  C   VAL A 102      56.526  81.256 108.230  1.00  0.00           C
ATOM   1698  O   VAL A 102      56.517  82.226 107.470  1.00  0.00           O
ATOM   1699  N   ALA A 103      55.716  81.216 109.310  1.00  0.00           N
ATOM   1701  CA  ALA A 103      54.736  82.216 109.660  1.00  0.00           C
ATOM   1703  CB  ALA A 103      53.866  81.606 110.750  1.00  0.00           C
ATOM   1707  C   ALA A 103      55.346  83.507 110.190  1.00  0.00           C
ATOM   1708  O   ALA A 103      54.756  84.587 110.110  1.00  0.00           O
ATOM   1709  N   GLN A 104      56.587  83.426 110.680  1.00  0.00           N
ATOM   1711  CA  GLN A 104      57.286  84.596 111.150  1.00  0.00           C
ATOM   1713  CB  GLN A 104      58.286  84.196 112.260  1.00  0.00           C
ATOM   1716  CG  GLN A 104      57.676  83.677 113.590  1.00  0.00           C
ATOM   1719  CD  GLN A 104      58.806  83.286 114.550  1.00  0.00           C
ATOM   1720  OE1 GLN A 104      59.996  83.267 114.200  1.00  0.00           O
ATOM   1721  NE2 GLN A 104      58.456  82.976 115.810  1.00  0.00           N
ATOM   1724  C   GLN A 104      58.066  85.246 110.020  1.00  0.00           C
ATOM   1725  O   GLN A 104      58.756  86.237 110.270  1.00  0.00           O
ATOM   1726  N   ILE A 105      57.986  84.786 108.760  1.00  0.00           N
ATOM   1728  CA  ILE A 105      58.666  85.436 107.630  1.00  0.00           C
ATOM   1730  CB  ILE A 105      58.636  84.596 106.350  1.00  0.00           C
ATOM   1732  CG2 ILE A 105      57.446  84.997 105.460  1.00  0.00           C
ATOM   1736  CG1 ILE A 105      59.956  84.696 105.570  1.00  0.00           C
ATOM   1739  CD  ILE A 105      60.086  83.667 104.440  1.00  0.00           C
ATOM   1743  C   ILE A 105      58.186  86.877 107.400  1.00  0.00           C
ATOM   1744  O   ILE A 105      57.016  87.226 107.600  1.00  0.00           O
ATOM   1745  N   LYS A 106      59.106  87.777 107.000  1.00  0.00           N
ATOM   1747  CA  LYS A 106      58.766  89.176 106.860  1.00  0.00           C
ATOM   1749  CB  LYS A 106      59.976  90.116 107.110  1.00  0.00           C
ATOM   1752  CG  LYS A 106      59.596  91.606 107.260  1.00  0.00           C
ATOM   1755  CD  LYS A 106      60.666  92.546 107.870  1.00  0.00           C
ATOM   1758  CE  LYS A 106      61.126  92.176 109.290  1.00  0.00           C
ATOM   1761  NZ  LYS A 106      62.206  93.087 109.740  1.00  0.00           N
ATOM   1765  C   LYS A 106      58.136  89.447 105.500  1.00  0.00           C
ATOM   1766  O   LYS A 106      58.436  88.796 104.500  1.00  0.00           O
ATOM   1767  N   GLU A 107      57.256  90.467 105.420  1.00  0.00           N
ATOM   1769  CA  GLU A 107      56.776  90.976 104.140  1.00  0.00           C
ATOM   1771  CB  GLU A 107      55.846  92.196 104.320  1.00  0.00           C
ATOM   1774  CG  GLU A 107      54.536  91.966 105.100  1.00  0.00           C
ATOM   1777  CD  GLU A 107      53.566  91.116 104.320  1.00  0.00           C
ATOM   1778  OE1 GLU A 107      52.866  91.616 103.400  1.00  0.00           O
ATOM   1779  OE2 GLU A 107      53.446  89.917 104.700  1.00  0.00           O
ATOM   1780  C   GLU A 107      57.907  91.427 103.220  1.00  0.00           C
ATOM   1781  O   GLU A 107      58.826  92.157 103.640  1.00  0.00           O
ATOM   1782  N   GLY A 108      57.876  90.987 101.950  1.00  0.00           N
ATOM   1784  CA  GLY A 108      58.906  91.247 100.950  1.00  0.00           C
ATOM   1787  C   GLY A 108      60.216  90.537 101.190  1.00  0.00           C
ATOM   1788  O   GLY A 108      61.276  90.936 100.700  1.00  0.00           O
ATOM   1789  N   ALA A 109      60.176  89.447 101.990  1.00  0.00           N
ATOM   1791  CA  ALA A 109      61.317  88.597 102.230  1.00  0.00           C
ATOM   1793  CB  ALA A 109      60.986  87.546 103.310  1.00  0.00           C
ATOM   1797  C   ALA A 109      61.826  87.926 100.960  1.00  0.00           C
ATOM   1798  O   ALA A 109      61.076  87.417 100.140  1.00  0.00           O
ATOM   1799  N   THR A 110      63.156  87.917 100.780  1.00  0.00           N
ATOM   1801  CA  THR A 110      63.756  87.167  99.680  1.00  0.00           C
ATOM   1803  CB  THR A 110      65.116  87.677  99.190  1.00  0.00           C
ATOM   1805  OG1 THR A 110      65.036  88.996  98.640  1.00  0.00           O
ATOM   1807  CG2 THR A 110      65.666  86.816  98.050  1.00  0.00           C
ATOM   1811  C   THR A 110      63.906  85.747 100.190  1.00  0.00           C
ATOM   1812  O   THR A 110      64.436  85.566 101.290  1.00  0.00           O
ATOM   1813  N   VAL A 111      63.456  84.737  99.450  1.00  0.00           N
ATOM   1815  CA  VAL A 111      63.676  83.337  99.780  1.00  0.00           C
ATOM   1817  CB  VAL A 111      62.386  82.546  99.960  1.00  0.00           C
ATOM   1819  CG1 VAL A 111      62.626  81.027 100.060  1.00  0.00           C
ATOM   1823  CG2 VAL A 111      61.727  83.046 101.250  1.00  0.00           C
ATOM   1827  C   VAL A 111      64.477  82.786  98.640  1.00  0.00           C
ATOM   1828  O   VAL A 111      64.157  83.026  97.480  1.00  0.00           O
ATOM   1829  N   ALA A 112      65.566  82.056  98.920  1.00  0.00           N
ATOM   1831  CA  ALA A 112      66.366  81.496  97.860  1.00  0.00           C
ATOM   1833  CB  ALA A 112      67.856  81.667  98.140  1.00  0.00           C
ATOM   1837  C   ALA A 112      66.057  80.046  97.580  1.00  0.00           C
ATOM   1838  O   ALA A 112      65.797  79.216  98.460  1.00  0.00           O
ATOM   1839  N   ILE A 113      66.076  79.717  96.280  1.00  0.00           N
ATOM   1841  CA  ILE A 113      65.737  78.436  95.730  1.00  0.00           C
ATOM   1843  CB  ILE A 113      64.446  78.496  94.910  1.00  0.00           C
ATOM   1845  CG2 ILE A 113      63.266  78.777  95.870  1.00  0.00           C
ATOM   1849  CG1 ILE A 113      64.556  79.546  93.770  1.00  0.00           C
ATOM   1852  CD  ILE A 113      63.516  79.337  92.670  1.00  0.00           C
ATOM   1856  C   ILE A 113      66.886  78.067  94.820  1.00  0.00           C
ATOM   1857  O   ILE A 113      67.666  78.956  94.440  1.00  0.00           O
ATOM   1858  N   PRO A 114      67.056  76.817  94.440  1.00  0.00           N
ATOM   1859  CD  PRO A 114      66.436  75.686  95.120  1.00  0.00           C
ATOM   1862  CA  PRO A 114      67.797  76.396  93.250  1.00  0.00           C
ATOM   1864  CB  PRO A 114      67.466  74.907  93.130  1.00  0.00           C
ATOM   1867  CG  PRO A 114      67.136  74.466  94.550  1.00  0.00           C
ATOM   1870  C   PRO A 114      67.496  77.137  91.940  1.00  0.00           C
ATOM   1871  O   PRO A 114      66.337  77.426  91.650  1.00  0.00           O
ATOM   1872  N   ASN A 115      68.517  77.407  91.100  1.00  0.00           N
ATOM   1874  CA  ASN A 115      68.346  77.857  89.720  1.00  0.00           C
ATOM   1876  CB  ASN A 115      69.716  78.067  88.990  1.00  0.00           C
ATOM   1879  CG  ASN A 115      70.416  79.337  89.430  1.00  0.00           C
ATOM   1880  OD1 ASN A 115      69.796  80.207  90.030  1.00  0.00           O
ATOM   1881  ND2 ASN A 115      71.746  79.456  89.180  1.00  0.00           N
ATOM   1884  C   ASN A 115      67.596  76.877  88.830  1.00  0.00           C
ATOM   1885  O   ASN A 115      66.776  77.256  87.990  1.00  0.00           O
ATOM   1886  N   ASP A 116      67.926  75.576  88.910  1.00  0.00           N
ATOM   1888  CA  ASP A 116      67.566  74.646  87.870  1.00  0.00           C
ATOM   1890  CB  ASP A 116      68.546  73.447  87.870  1.00  0.00           C
ATOM   1893  CG  ASP A 116      68.446  72.597  89.120  1.00  0.00           C
ATOM   1894  OD1 ASP A 116      68.806  73.076  90.220  1.00  0.00           O
ATOM   1895  OD2 ASP A 116      68.026  71.427  88.990  1.00  0.00           O
ATOM   1896  C   ASP A 116      66.106  74.186  87.940  1.00  0.00           C
ATOM   1897  O   ASP A 116      65.597  73.976  89.050  1.00  0.00           O
ATOM   1898  N   PRO A 117      65.396  73.996  86.830  1.00  0.00           N
ATOM   1899  CD  PRO A 117      65.826  74.436  85.490  1.00  0.00           C
ATOM   1902  CA  PRO A 117      63.996  73.587  86.830  1.00  0.00           C
ATOM   1904  CB  PRO A 117      63.686  73.347  85.350  1.00  0.00           C
ATOM   1907  CG  PRO A 117      64.566  74.377  84.620  1.00  0.00           C
ATOM   1910  C   PRO A 117      63.576  72.426  87.720  1.00  0.00           C
ATOM   1911  O   PRO A 117      62.526  72.527  88.350  1.00  0.00           O
ATOM   1912  N   THR A 118      64.336  71.296  87.790  1.00  0.00           N
ATOM   1914  CA  THR A 118      63.986  70.186  88.680  1.00  0.00           C
ATOM   1916  CB  THR A 118      64.776  68.866  88.480  1.00  0.00           C
ATOM   1918  OG1 THR A 118      66.066  68.807  89.080  1.00  0.00           O
ATOM   1920  CG2 THR A 118      64.926  68.576  86.990  1.00  0.00           C
ATOM   1924  C   THR A 118      64.026  70.576  90.150  1.00  0.00           C
ATOM   1925  O   THR A 118      63.086  70.326  90.900  1.00  0.00           O
ATOM   1926  N   ASN A 119      65.116  71.226  90.600  1.00  0.00           N
ATOM   1928  CA  ASN A 119      65.246  71.546  92.000  1.00  0.00           C
ATOM   1930  CB  ASN A 119      66.727  71.587  92.450  1.00  0.00           C
ATOM   1933  CG  ASN A 119      67.426  70.237  92.290  1.00  0.00           C
ATOM   1934  OD1 ASN A 119      67.066  69.237  92.920  1.00  0.00           O
ATOM   1935  ND2 ASN A 119      68.506  70.226  91.490  1.00  0.00           N
ATOM   1938  C   ASN A 119      64.506  72.837  92.410  1.00  0.00           C
ATOM   1939  O   ASN A 119      64.096  72.957  93.570  1.00  0.00           O
ATOM   1940  N   LEU A 120      64.236  73.787  91.470  1.00  0.00           N
ATOM   1942  CA  LEU A 120      63.196  74.796  91.680  1.00  0.00           C
ATOM   1944  CB  LEU A 120      63.086  75.826  90.510  1.00  0.00           C
ATOM   1947  CG  LEU A 120      61.746  76.596  90.340  1.00  0.00           C
ATOM   1949  CD1 LEU A 120      61.176  77.286  91.600  1.00  0.00           C
ATOM   1953  CD2 LEU A 120      61.886  77.646  89.240  1.00  0.00           C
ATOM   1957  C   LEU A 120      61.836  74.177  91.880  1.00  0.00           C
ATOM   1958  O   LEU A 120      61.126  74.476  92.840  1.00  0.00           O
ATOM   1959  N   GLY A 121      61.476  73.207  91.000  1.00  0.00           N
ATOM   1961  CA  GLY A 121      60.226  72.476  91.090  1.00  0.00           C
ATOM   1964  C   GLY A 121      59.996  71.877  92.440  1.00  0.00           C
ATOM   1965  O   GLY A 121      59.056  72.226  93.140  1.00  0.00           O
ATOM   1966  N   ARG A 122      60.926  71.006  92.890  1.00  0.00           N
ATOM   1968  CA  ARG A 122      60.826  70.377  94.200  1.00  0.00           C
ATOM   1970  CB  ARG A 122      61.876  69.267  94.390  1.00  0.00           C
ATOM   1973  CG  ARG A 122      63.316  69.686  94.760  1.00  0.00           C
ATOM   1976  CD  ARG A 122      64.336  68.566  94.540  1.00  0.00           C
ATOM   1979  NE  ARG A 122      63.926  67.476  95.490  1.00  0.00           N
ATOM   1981  CZ  ARG A 122      64.706  66.496  95.930  1.00  0.00           C
ATOM   1982  NH1 ARG A 122      65.866  66.256  95.380  1.00  0.00           N
ATOM   1985  NH2 ARG A 122      64.347  65.767  96.960  1.00  0.00           N
ATOM   1988  C   ARG A 122      60.846  71.366  95.360  1.00  0.00           C
ATOM   1989  O   ARG A 122      60.096  71.176  96.310  1.00  0.00           O
ATOM   1990  N   ALA A 123      61.666  72.447  95.290  1.00  0.00           N
ATOM   1992  CA  ALA A 123      61.727  73.506  96.280  1.00  0.00           C
ATOM   1994  CB  ALA A 123      62.656  74.627  95.780  1.00  0.00           C
ATOM   1998  C   ALA A 123      60.376  74.157  96.510  1.00  0.00           C
ATOM   1999  O   ALA A 123      59.926  74.377  97.640  1.00  0.00           O
ATOM   2000  N   LEU A 124      59.706  74.466  95.390  1.00  0.00           N
ATOM   2002  CA  LEU A 124      58.456  75.177  95.400  1.00  0.00           C
ATOM   2004  CB  LEU A 124      58.286  75.767  93.990  1.00  0.00           C
ATOM   2007  CG  LEU A 124      57.216  76.847  93.810  1.00  0.00           C
ATOM   2009  CD1 LEU A 124      57.426  78.017  94.770  1.00  0.00           C
ATOM   2013  CD2 LEU A 124      57.236  77.377  92.380  1.00  0.00           C
ATOM   2017  C   LEU A 124      57.286  74.296  95.840  1.00  0.00           C
ATOM   2018  O   LEU A 124      56.266  74.786  96.330  1.00  0.00           O
ATOM   2019  N   LEU A 125      57.416  72.957  95.780  1.00  0.00           N
ATOM   2021  CA  LEU A 125      56.447  72.067  96.420  1.00  0.00           C
ATOM   2023  CB  LEU A 125      56.636  70.546  96.120  1.00  0.00           C
ATOM   2026  CG  LEU A 125      55.956  70.076  94.830  1.00  0.00           C
ATOM   2028  CD1 LEU A 125      54.477  70.497  94.730  1.00  0.00           C
ATOM   2032  CD2 LEU A 125      56.736  70.597  93.630  1.00  0.00           C
ATOM   2036  C   LEU A 125      56.356  72.207  97.920  1.00  0.00           C
ATOM   2037  O   LEU A 125      55.246  72.267  98.460  1.00  0.00           O
ATOM   2038  N   LEU A 126      57.496  72.337  98.630  1.00  0.00           N
ATOM   2040  CA  LEU A 126      57.526  72.506 100.070  1.00  0.00           C
ATOM   2042  CB  LEU A 126      58.996  72.667 100.580  1.00  0.00           C
ATOM   2045  CG  LEU A 126      59.876  71.386 100.630  1.00  0.00           C
ATOM   2047  CD1 LEU A 126      60.246  70.837  99.260  1.00  0.00           C
ATOM   2051  CD2 LEU A 126      61.176  71.686 101.390  1.00  0.00           C
ATOM   2055  C   LEU A 126      56.746  73.756 100.470  1.00  0.00           C
ATOM   2056  O   LEU A 126      55.896  73.756 101.370  1.00  0.00           O
ATOM   2057  N   LEU A 127      56.956  74.837  99.700  1.00  0.00           N
ATOM   2059  CA  LEU A 127      56.216  76.066  99.830  1.00  0.00           C
ATOM   2061  CB  LEU A 127      56.826  77.146  98.890  1.00  0.00           C
ATOM   2064  CG  LEU A 127      58.366  77.356  98.960  1.00  0.00           C
ATOM   2066  CD1 LEU A 127      58.796  78.647  98.250  1.00  0.00           C
ATOM   2070  CD2 LEU A 127      58.916  77.426 100.380  1.00  0.00           C
ATOM   2074  C   LEU A 127      54.696  75.926  99.620  1.00  0.00           C
ATOM   2075  O   LEU A 127      53.926  76.476 100.410  1.00  0.00           O
ATOM   2076  N   GLN A 128      54.227  75.177  98.590  1.00  0.00           N
ATOM   2078  CA  GLN A 128      52.816  74.856  98.400  1.00  0.00           C
ATOM   2080  CB  GLN A 128      52.576  74.006  97.120  1.00  0.00           C
ATOM   2083  CG  GLN A 128      51.076  73.936  96.720  1.00  0.00           C
ATOM   2086  CD  GLN A 128      50.786  72.886  95.660  1.00  0.00           C
ATOM   2087  OE1 GLN A 128      51.476  71.877  95.510  1.00  0.00           O
ATOM   2088  NE2 GLN A 128      49.696  73.116  94.880  1.00  0.00           N
ATOM   2091  C   GLN A 128      52.186  74.046  99.520  1.00  0.00           C
ATOM   2092  O   GLN A 128      51.106  74.377 100.020  1.00  0.00           O
ATOM   2093  N   LYS A 129      52.837  72.947  99.950  1.00  0.00           N
ATOM   2095  CA  LYS A 129      52.326  72.067 100.990  1.00  0.00           C
ATOM   2097  CB  LYS A 129      53.086  70.716 101.090  1.00  0.00           C
ATOM   2100  CG  LYS A 129      52.707  69.667 100.020  1.00  0.00           C
ATOM   2103  CD  LYS A 129      53.466  69.837  98.690  1.00  0.00           C
ATOM   2106  CE  LYS A 129      53.246  68.726  97.650  1.00  0.00           C
ATOM   2109  NZ  LYS A 129      52.076  69.036  96.800  1.00  0.00           N
ATOM   2113  C   LYS A 129      52.176  72.756 102.330  1.00  0.00           C
ATOM   2114  O   LYS A 129      51.166  72.627 103.010  1.00  0.00           O
ATOM   2115  N   GLU A 130      53.186  73.587 102.690  1.00  0.00           N
ATOM   2117  CA  GLU A 130      53.227  74.307 103.950  1.00  0.00           C
ATOM   2119  CB  GLU A 130      54.686  74.616 104.340  1.00  0.00           C
ATOM   2122  CG  GLU A 130      55.547  73.407 104.780  1.00  0.00           C
ATOM   2125  CD  GLU A 130      54.836  72.476 105.730  1.00  0.00           C
ATOM   2126  OE1 GLU A 130      54.336  72.947 106.800  1.00  0.00           O
ATOM   2127  OE2 GLU A 130      54.796  71.256 105.440  1.00  0.00           O
ATOM   2128  C   GLU A 130      52.526  75.657 103.880  1.00  0.00           C
ATOM   2129  O   GLU A 130      52.526  76.407 104.850  1.00  0.00           O
ATOM   2130  N   LYS A 131      51.936  75.996 102.710  1.00  0.00           N
ATOM   2132  CA  LYS A 131      51.026  77.097 102.530  1.00  0.00           C
ATOM   2134  CB  LYS A 131      49.756  76.947 103.410  1.00  0.00           C
ATOM   2137  CG  LYS A 131      48.926  75.697 103.080  1.00  0.00           C
ATOM   2140  CD  LYS A 131      47.876  75.447 104.170  1.00  0.00           C
ATOM   2143  CE  LYS A 131      46.986  74.226 103.910  1.00  0.00           C
ATOM   2146  NZ  LYS A 131      46.146  74.426 102.710  1.00  0.00           N
ATOM   2150  C   LYS A 131      51.686  78.466 102.570  1.00  0.00           C
ATOM   2151  O   LYS A 131      51.046  79.507 102.750  1.00  0.00           O
ATOM   2152  N   LEU A 132      53.006  78.527 102.310  1.00  0.00           N
ATOM   2154  CA  LEU A 132      53.746  79.767 102.110  1.00  0.00           C
ATOM   2156  CB  LEU A 132      55.216  79.487 101.680  1.00  0.00           C
ATOM   2159  CG  LEU A 132      56.206  79.157 102.800  1.00  0.00           C
ATOM   2161  CD1 LEU A 132      56.356  80.326 103.780  1.00  0.00           C
ATOM   2165  CD2 LEU A 132      55.886  77.846 103.510  1.00  0.00           C
ATOM   2169  C   LEU A 132      53.186  80.607 100.990  1.00  0.00           C
ATOM   2170  O   LEU A 132      53.036  81.816 101.090  1.00  0.00           O
ATOM   2171  N   ILE A 133      52.896  79.927  99.880  1.00  0.00           N
ATOM   2173  CA  ILE A 133      52.496  80.496  98.630  1.00  0.00           C
ATOM   2175  CB  ILE A 133      53.666  80.957  97.730  1.00  0.00           C
ATOM   2177  CG2 ILE A 133      54.276  82.246  98.320  1.00  0.00           C
ATOM   2181  CG1 ILE A 133      54.836  79.966  97.570  1.00  0.00           C
ATOM   2184  CD  ILE A 133      54.526  78.767  96.680  1.00  0.00           C
ATOM   2188  C   ILE A 133      51.626  79.437  97.980  1.00  0.00           C
ATOM   2189  O   ILE A 133      51.657  78.267  98.380  1.00  0.00           O
ATOM   2190  N   THR A 134      50.797  79.826  97.000  1.00  0.00           N
ATOM   2192  CA  THR A 134      49.896  78.907  96.320  1.00  0.00           C
ATOM   2194  CB  THR A 134      48.416  79.317  96.330  1.00  0.00           C
ATOM   2196  OG1 THR A 134      47.946  79.526  97.650  1.00  0.00           O
ATOM   2198  CG2 THR A 134      47.516  78.216  95.740  1.00  0.00           C
ATOM   2202  C   THR A 134      50.366  78.787  94.880  1.00  0.00           C
ATOM   2203  O   THR A 134      50.806  79.746  94.270  1.00  0.00           O
ATOM   2204  N   LEU A 135      50.366  77.557  94.340  1.00  0.00           N
ATOM   2206  CA  LEU A 135      50.786  77.256  92.990  1.00  0.00           C
ATOM   2208  CB  LEU A 135      51.596  75.926  92.870  1.00  0.00           C
ATOM   2211  CG  LEU A 135      53.056  75.947  93.390  1.00  0.00           C
ATOM   2213  CD1 LEU A 135      53.216  76.646  94.730  1.00  0.00           C
ATOM   2217  CD2 LEU A 135      53.606  74.527  93.490  1.00  0.00           C
ATOM   2221  C   LEU A 135      49.536  77.087  92.190  1.00  0.00           C
ATOM   2222  O   LEU A 135      48.486  76.747  92.730  1.00  0.00           O
ATOM   2223  N   LYS A 136      49.616  77.226  90.850  1.00  0.00           N
ATOM   2225  CA  LYS A 136      48.576  76.786  89.950  1.00  0.00           C
ATOM   2227  CB  LYS A 136      48.976  76.976  88.470  1.00  0.00           C
ATOM   2230  CG  LYS A 136      49.256  78.436  88.070  1.00  0.00           C
ATOM   2233  CD  LYS A 136      49.466  78.636  86.560  1.00  0.00           C
ATOM   2236  CE  LYS A 136      50.426  77.616  85.940  1.00  0.00           C
ATOM   2239  NZ  LYS A 136      50.656  77.976  84.530  1.00  0.00           N
ATOM   2243  C   LYS A 136      48.136  75.337  90.120  1.00  0.00           C
ATOM   2244  O   LYS A 136      48.936  74.407  90.310  1.00  0.00           O
ATOM   2245  N   GLU A 137      46.816  75.106  90.060  1.00  0.00           N
ATOM   2247  CA  GLU A 137      46.186  73.816  90.180  1.00  0.00           C
ATOM   2249  CB  GLU A 137      44.646  73.987  90.120  1.00  0.00           C
ATOM   2252  CG  GLU A 137      44.066  74.807  91.310  1.00  0.00           C
ATOM   2255  CD  GLU A 137      44.066  76.326  91.110  1.00  0.00           C
ATOM   2256  OE1 GLU A 137      44.576  76.796  90.060  1.00  0.00           O
ATOM   2257  OE2 GLU A 137      43.566  77.046  92.010  1.00  0.00           O
ATOM   2258  C   GLU A 137      46.657  72.807  89.140  1.00  0.00           C
ATOM   2259  O   GLU A 137      46.596  73.026  87.930  1.00  0.00           O
ATOM   2260  N   GLY A 138      47.176  71.657  89.620  1.00  0.00           N
ATOM   2262  CA  GLY A 138      47.686  70.587  88.790  1.00  0.00           C
ATOM   2265  C   GLY A 138      49.076  70.806  88.280  1.00  0.00           C
ATOM   2266  O   GLY A 138      49.477  70.177  87.310  1.00  0.00           O
ATOM   2267  N   LYS A 139      49.896  71.707  88.880  1.00  0.00           N
ATOM   2269  CA  LYS A 139      51.246  71.856  88.380  1.00  0.00           C
ATOM   2271  CB  LYS A 139      51.696  73.317  88.640  1.00  0.00           C
ATOM   2274  CG  LYS A 139      52.846  73.816  87.750  1.00  0.00           C
ATOM   2277  CD  LYS A 139      52.456  73.866  86.260  1.00  0.00           C
ATOM   2280  CE  LYS A 139      53.436  74.646  85.380  1.00  0.00           C
ATOM   2283  NZ  LYS A 139      53.166  74.496  83.920  1.00  0.00           N
ATOM   2287  C   LYS A 139      52.166  70.726  88.900  1.00  0.00           C
ATOM   2288  O   LYS A 139      53.126  70.346  88.240  1.00  0.00           O
ATOM   2289  N   GLY A 140      51.836  70.066  90.030  1.00  0.00           N
ATOM   2291  CA  GLY A 140      52.536  68.877  90.560  1.00  0.00           C
ATOM   2294  C   GLY A 140      54.006  69.057  90.830  1.00  0.00           C
ATOM   2295  O   GLY A 140      54.386  69.976  91.520  1.00  0.00           O
ATOM   2296  N   LEU A 141      54.886  68.186  90.290  1.00  0.00           N
ATOM   2298  CA  LEU A 141      56.326  68.296  90.530  1.00  0.00           C
ATOM   2300  CB  LEU A 141      57.036  66.926  90.610  1.00  0.00           C
ATOM   2303  CG  LEU A 141      56.666  66.036  91.820  1.00  0.00           C
ATOM   2305  CD1 LEU A 141      57.536  64.777  91.860  1.00  0.00           C
ATOM   2309  CD2 LEU A 141      56.766  66.767  93.170  1.00  0.00           C
ATOM   2313  C   LEU A 141      57.026  69.197  89.510  1.00  0.00           C
ATOM   2314  O   LEU A 141      58.246  69.267  89.470  1.00  0.00           O
ATOM   2315  N   LEU A 142      56.236  69.936  88.710  1.00  0.00           N
ATOM   2317  CA  LEU A 142      56.686  70.777  87.610  1.00  0.00           C
ATOM   2319  CB  LEU A 142      55.736  70.396  86.420  1.00  0.00           C
ATOM   2322  CG  LEU A 142      56.186  70.597  84.940  1.00  0.00           C
ATOM   2324  CD1 LEU A 142      55.506  71.807  84.260  1.00  0.00           C
ATOM   2328  CD2 LEU A 142      57.707  70.637  84.760  1.00  0.00           C
ATOM   2332  C   LEU A 142      56.636  72.316  87.840  1.00  0.00           C
ATOM   2333  O   LEU A 142      56.686  73.026  86.840  1.00  0.00           O
ATOM   2334  N   PRO A 143      56.536  73.006  88.980  1.00  0.00           N
ATOM   2335  CD  PRO A 143      56.657  72.487  90.340  1.00  0.00           C
ATOM   2338  CA  PRO A 143      56.256  74.436  88.980  1.00  0.00           C
ATOM   2340  CB  PRO A 143      55.616  74.646  90.350  1.00  0.00           C
ATOM   2343  CG  PRO A 143      56.406  73.686  91.250  1.00  0.00           C
ATOM   2346  C   PRO A 143      57.466  75.337  88.870  1.00  0.00           C
ATOM   2347  O   PRO A 143      58.596  74.966  89.200  1.00  0.00           O
ATOM   2348  N   THR A 144      57.236  76.567  88.420  1.00  0.00           N
ATOM   2350  CA  THR A 144      58.236  77.606  88.320  1.00  0.00           C
ATOM   2352  CB  THR A 144      58.486  78.046  86.880  1.00  0.00           C
ATOM   2354  OG1 THR A 144      57.406  78.767  86.310  1.00  0.00           O
ATOM   2356  CG2 THR A 144      58.706  76.807  86.010  1.00  0.00           C
ATOM   2360  C   THR A 144      57.776  78.787  89.140  1.00  0.00           C
ATOM   2361  O   THR A 144      56.636  78.847  89.610  1.00  0.00           O
ATOM   2362  N   ALA A 145      58.616  79.836  89.300  1.00  0.00           N
ATOM   2364  CA  ALA A 145      58.206  81.076  89.940  1.00  0.00           C
ATOM   2366  CB  ALA A 145      59.426  81.987  90.160  1.00  0.00           C
ATOM   2370  C   ALA A 145      57.116  81.837  89.170  1.00  0.00           C
ATOM   2371  O   ALA A 145      56.496  82.767  89.680  1.00  0.00           O
ATOM   2372  N   LEU A 146      56.806  81.416  87.920  1.00  0.00           N
ATOM   2374  CA  LEU A 146      55.776  81.997  87.070  1.00  0.00           C
ATOM   2376  CB  LEU A 146      56.106  81.857  85.550  1.00  0.00           C
ATOM   2379  CG  LEU A 146      57.366  82.537  84.980  1.00  0.00           C
ATOM   2381  CD1 LEU A 146      58.676  81.977  85.540  1.00  0.00           C
ATOM   2385  CD2 LEU A 146      57.366  82.366  83.450  1.00  0.00           C
ATOM   2389  C   LEU A 146      54.456  81.267  87.250  1.00  0.00           C
ATOM   2390  O   LEU A 146      53.486  81.556  86.550  1.00  0.00           O
ATOM   2391  N   ASP A 147      54.406  80.277  88.160  1.00  0.00           N
ATOM   2393  CA  ASP A 147      53.246  79.456  88.440  1.00  0.00           C
ATOM   2395  CB  ASP A 147      53.646  77.976  88.300  1.00  0.00           C
ATOM   2398  CG  ASP A 147      54.176  77.646  86.920  1.00  0.00           C
ATOM   2399  OD1 ASP A 147      53.636  78.137  85.890  1.00  0.00           O
ATOM   2400  OD2 ASP A 147      54.986  76.686  86.860  1.00  0.00           O
ATOM   2401  C   ASP A 147      52.746  79.696  89.870  1.00  0.00           C
ATOM   2402  O   ASP A 147      51.816  79.046  90.330  1.00  0.00           O
ATOM   2403  N   ILE A 148      53.346  80.646  90.610  1.00  0.00           N
ATOM   2405  CA  ILE A 148      52.846  81.057  91.910  1.00  0.00           C
ATOM   2407  CB  ILE A 148      53.916  81.696  92.800  1.00  0.00           C
ATOM   2409  CG2 ILE A 148      53.276  82.196  94.120  1.00  0.00           C
ATOM   2413  CG1 ILE A 148      55.096  80.747  93.090  1.00  0.00           C
ATOM   2416  CD  ILE A 148      56.266  81.476  93.770  1.00  0.00           C
ATOM   2420  C   ILE A 148      51.716  82.056  91.740  1.00  0.00           C
ATOM   2421  O   ILE A 148      51.926  83.177  91.280  1.00  0.00           O
ATOM   2422  N   THR A 149      50.496  81.667  92.130  1.00  0.00           N
ATOM   2424  CA  THR A 149      49.276  82.407  91.850  1.00  0.00           C
ATOM   2426  CB  THR A 149      48.086  81.457  91.780  1.00  0.00           C
ATOM   2428  OG1 THR A 149      48.006  80.616  92.920  1.00  0.00           O
ATOM   2430  CG2 THR A 149      48.297  80.516  90.590  1.00  0.00           C
ATOM   2434  C   THR A 149      48.957  83.446  92.890  1.00  0.00           C
ATOM   2435  O   THR A 149      48.466  84.546  92.620  1.00  0.00           O
ATOM   2436  N   ASP A 150      49.256  83.087  94.140  1.00  0.00           N
ATOM   2438  CA  ASP A 150      48.986  83.837  95.330  1.00  0.00           C
ATOM   2440  CB  ASP A 150      47.806  83.186  96.100  1.00  0.00           C
ATOM   2443  CG  ASP A 150      47.396  83.936  97.350  1.00  0.00           C
ATOM   2444  OD1 ASP A 150      48.076  84.917  97.730  1.00  0.00           O
ATOM   2445  OD2 ASP A 150      46.406  83.496  97.990  1.00  0.00           O
ATOM   2446  C   ASP A 150      50.276  83.807  96.120  1.00  0.00           C
ATOM   2447  O   ASP A 150      50.916  82.767  96.270  1.00  0.00           O
ATOM   2448  N   ASN A 151      50.736  84.966  96.600  1.00  0.00           N
ATOM   2450  CA  ASN A 151      51.836  84.997  97.530  1.00  0.00           C
ATOM   2452  CB  ASN A 151      53.227  85.087  96.830  1.00  0.00           C
ATOM   2455  CG  ASN A 151      53.526  86.337  96.010  1.00  0.00           C
ATOM   2456  OD1 ASN A 151      54.586  86.927  96.230  1.00  0.00           O
ATOM   2457  ND2 ASN A 151      52.637  86.766  95.090  1.00  0.00           N
ATOM   2460  C   ASN A 151      51.587  86.086  98.580  1.00  0.00           C
ATOM   2461  O   ASN A 151      51.756  87.267  98.280  1.00  0.00           O
ATOM   2462  N   PRO A 152      51.206  85.796  99.830  1.00  0.00           N
ATOM   2463  CD  PRO A 152      51.016  84.447 100.340  1.00  0.00           C
ATOM   2466  CA  PRO A 152      50.496  86.776 100.650  1.00  0.00           C
ATOM   2468  CB  PRO A 152      49.966  85.946 101.850  1.00  0.00           C
ATOM   2471  CG  PRO A 152      50.766  84.646 101.830  1.00  0.00           C
ATOM   2474  C   PRO A 152      51.396  87.856 101.140  1.00  0.00           C
ATOM   2475  O   PRO A 152      50.986  88.996 101.300  1.00  0.00           O
ATOM   2476  N   ARG A 153      52.616  87.407 101.400  1.00  0.00           N
ATOM   2478  CA  ARG A 153      53.736  88.016 102.050  1.00  0.00           C
ATOM   2480  CB  ARG A 153      54.426  86.796 102.740  1.00  0.00           C
ATOM   2483  CG  ARG A 153      54.736  85.627 101.760  1.00  0.00           C
ATOM   2486  CD  ARG A 153      55.246  84.326 102.400  1.00  0.00           C
ATOM   2489  NE  ARG A 153      54.076  83.557 102.910  1.00  0.00           N
ATOM   2491  CZ  ARG A 153      53.976  83.057 104.140  1.00  0.00           C
ATOM   2492  NH1 ARG A 153      54.966  83.046 105.000  1.00  0.00           N
ATOM   2495  NH2 ARG A 153      52.837  82.497 104.490  1.00  0.00           N
ATOM   2498  C   ARG A 153      54.676  88.647 101.040  1.00  0.00           C
ATOM   2499  O   ARG A 153      55.656  89.316 101.380  1.00  0.00           O
ATOM   2500  N   HIS A 154      54.386  88.436  99.740  1.00  0.00           N
ATOM   2502  CA  HIS A 154      55.086  89.087  98.660  1.00  0.00           C
ATOM   2504  CB  HIS A 154      54.956  90.627  98.710  1.00  0.00           C
ATOM   2507  ND1 HIS A 154      52.837  91.157  97.500  1.00  0.00           N
ATOM   2508  CG  HIS A 154      53.516  91.066  98.700  1.00  0.00           C
ATOM   2509  CE1 HIS A 154      51.657  91.657  97.800  1.00  0.00           C
ATOM   2511  NE2 HIS A 154      51.546  91.896  99.130  1.00  0.00           N
ATOM   2513  CD2 HIS A 154      52.736  91.517  99.720  1.00  0.00           C
ATOM   2515  C   HIS A 154      56.526  88.606  98.520  1.00  0.00           C
ATOM   2516  O   HIS A 154      57.426  89.407  98.260  1.00  0.00           O
ATOM   2517  N   LEU A 155      56.816  87.296  98.710  1.00  0.00           N
ATOM   2519  CA  LEU A 155      58.176  86.766  98.600  1.00  0.00           C
ATOM   2521  CB  LEU A 155      58.336  85.236  98.800  1.00  0.00           C
ATOM   2524  CG  LEU A 155      57.907  84.676 100.170  1.00  0.00           C
ATOM   2526  CD1 LEU A 155      58.166  83.166 100.260  1.00  0.00           C
ATOM   2530  CD2 LEU A 155      58.566  85.426 101.330  1.00  0.00           C
ATOM   2534  C   LEU A 155      58.806  87.046  97.260  1.00  0.00           C
ATOM   2535  O   LEU A 155      58.186  86.877  96.210  1.00  0.00           O
ATOM   2536  N   GLN A 156      60.086  87.456  97.290  1.00  0.00           N
ATOM   2538  CA  GLN A 156      60.896  87.576  96.110  1.00  0.00           C
ATOM   2540  CB  GLN A 156      61.816  88.826  96.120  1.00  0.00           C
ATOM   2543  CG  GLN A 156      62.646  88.966  94.820  1.00  0.00           C
ATOM   2546  CD  GLN A 156      63.436  90.267  94.720  1.00  0.00           C
ATOM   2547  OE1 GLN A 156      63.256  91.216  95.490  1.00  0.00           O
ATOM   2548  NE2 GLN A 156      64.316  90.347  93.700  1.00  0.00           N
ATOM   2551  C   GLN A 156      61.736  86.326  96.030  1.00  0.00           C
ATOM   2552  O   GLN A 156      62.546  86.027  96.900  1.00  0.00           O
ATOM   2553  N   ILE A 157      61.517  85.526  94.990  1.00  0.00           N
ATOM   2555  CA  ILE A 157      62.196  84.256  94.930  1.00  0.00           C
ATOM   2557  CB  ILE A 157      61.336  83.186  94.270  1.00  0.00           C
ATOM   2559  CG2 ILE A 157      62.116  81.866  94.310  1.00  0.00           C
ATOM   2563  CG1 ILE A 157      59.956  83.016  94.980  1.00  0.00           C
ATOM   2566  CD  ILE A 157      60.036  82.616  96.460  1.00  0.00           C
ATOM   2570  C   ILE A 157      63.546  84.456  94.260  1.00  0.00           C
ATOM   2571  O   ILE A 157      63.656  84.847  93.100  1.00  0.00           O
ATOM   2572  N   MET A 158      64.636  84.217  95.000  1.00  0.00           N
ATOM   2574  CA  MET A 158      65.966  84.396  94.450  1.00  0.00           C
ATOM   2576  CB  MET A 158      66.987  84.947  95.470  1.00  0.00           C
ATOM   2579  CG  MET A 158      68.336  85.407  94.870  1.00  0.00           C
ATOM   2582  SD  MET A 158      68.297  86.966  93.930  1.00  0.00           S
ATOM   2583  CE  MET A 158      68.026  88.097  95.320  1.00  0.00           C
ATOM   2587  C   MET A 158      66.436  83.097  93.860  1.00  0.00           C
ATOM   2588  O   MET A 158      66.506  82.056  94.520  1.00  0.00           O
ATOM   2589  N   GLU A 159      66.766  83.146  92.560  1.00  0.00           N
ATOM   2591  CA  GLU A 159      67.356  82.046  91.840  1.00  0.00           C
ATOM   2593  CB  GLU A 159      67.127  82.137  90.310  1.00  0.00           C
ATOM   2596  CG  GLU A 159      67.377  83.527  89.650  1.00  0.00           C
ATOM   2599  CD  GLU A 159      68.346  83.546  88.460  1.00  0.00           C
ATOM   2600  OE1 GLU A 159      68.176  82.707  87.550  1.00  0.00           O
ATOM   2601  OE2 GLU A 159      69.186  84.487  88.380  1.00  0.00           O
ATOM   2602  C   GLU A 159      68.826  81.977  92.150  1.00  0.00           C
ATOM   2603  O   GLU A 159      69.606  82.856  91.750  1.00  0.00           O
ATOM   2604  N   LEU A 160      69.227  80.957  92.920  1.00  0.00           N
ATOM   2606  CA  LEU A 160      70.597  80.786  93.310  1.00  0.00           C
ATOM   2608  CB  LEU A 160      70.846  81.127  94.790  1.00  0.00           C
ATOM   2611  CG  LEU A 160      70.506  82.596  95.110  1.00  0.00           C
ATOM   2613  CD1 LEU A 160      70.556  82.926  96.590  1.00  0.00           C
ATOM   2617  CD2 LEU A 160      71.426  83.597  94.390  1.00  0.00           C
ATOM   2621  C   LEU A 160      71.066  79.416  92.920  1.00  0.00           C
ATOM   2622  O   LEU A 160      70.356  78.417  92.990  1.00  0.00           O
ATOM   2623  N   GLU A 161      72.307  79.317  92.430  1.00  0.00           N
ATOM   2625  CA  GLU A 161      72.907  78.046  92.110  1.00  0.00           C
ATOM   2627  CB  GLU A 161      74.306  78.277  91.500  1.00  0.00           C
ATOM   2630  CG  GLU A 161      75.096  76.996  91.140  1.00  0.00           C
ATOM   2633  CD  GLU A 161      76.436  77.296  90.490  1.00  0.00           C
ATOM   2634  OE1 GLU A 161      77.036  78.347  90.830  1.00  0.00           O
ATOM   2635  OE2 GLU A 161      76.916  76.447  89.690  1.00  0.00           O
ATOM   2636  C   GLU A 161      72.966  77.106  93.310  1.00  0.00           C
ATOM   2637  O   GLU A 161      73.196  77.546  94.430  1.00  0.00           O
ATOM   2638  N   GLY A 162      72.767  75.777  93.110  1.00  0.00           N
ATOM   2640  CA  GLY A 162      72.786  74.786  94.210  1.00  0.00           C
ATOM   2643  C   GLY A 162      74.017  74.847  95.060  1.00  0.00           C
ATOM   2644  O   GLY A 162      73.986  74.767  96.290  1.00  0.00           O
ATOM   2645  N   ALA A 163      75.166  75.076  94.400  1.00  0.00           N
ATOM   2647  CA  ALA A 163      76.466  75.286  95.000  1.00  0.00           C
ATOM   2649  CB  ALA A 163      77.496  75.226  93.870  1.00  0.00           C
ATOM   2653  C   ALA A 163      76.626  76.627  95.750  1.00  0.00           C
ATOM   2654  O   ALA A 163      77.526  76.826  96.560  1.00  0.00           O
ATOM   2655  N   GLN A 164      75.727  77.597  95.480  1.00  0.00           N
ATOM   2657  CA  GLN A 164      75.636  78.847  96.190  1.00  0.00           C
ATOM   2659  CB  GLN A 164      75.166  79.987  95.260  1.00  0.00           C
ATOM   2662  CG  GLN A 164      76.166  80.417  94.160  1.00  0.00           C
ATOM   2665  CD  GLN A 164      75.477  81.416  93.230  1.00  0.00           C
ATOM   2666  OE1 GLN A 164      74.396  81.916  93.530  1.00  0.00           O
ATOM   2667  NE2 GLN A 164      76.106  81.707  92.060  1.00  0.00           N
ATOM   2670  C   GLN A 164      74.656  78.796  97.350  1.00  0.00           C
ATOM   2671  O   GLN A 164      74.756  79.587  98.280  1.00  0.00           O
ATOM   2672  N   LEU A 165      73.697  77.866  97.390  1.00  0.00           N
ATOM   2674  CA  LEU A 165      72.686  77.846  98.460  1.00  0.00           C
ATOM   2676  CB  LEU A 165      71.636  76.747  98.170  1.00  0.00           C
ATOM   2679  CG  LEU A 165      70.727  77.017  96.970  1.00  0.00           C
ATOM   2681  CD1 LEU A 165      69.886  75.767  96.650  1.00  0.00           C
ATOM   2685  CD2 LEU A 165      69.796  78.207  97.200  1.00  0.00           C
ATOM   2689  C   LEU A 165      73.166  77.776  99.930  1.00  0.00           C
ATOM   2690  O   LEU A 165      72.496  78.387 100.770  1.00  0.00           O
ATOM   2691  N   PRO A 166      74.236  77.097 100.380  1.00  0.00           N
ATOM   2692  CD  PRO A 166      75.087  76.197  99.590  1.00  0.00           C
ATOM   2695  CA  PRO A 166      74.586  77.076 101.800  1.00  0.00           C
ATOM   2697  CB  PRO A 166      75.547  75.896 101.930  1.00  0.00           C
ATOM   2700  CG  PRO A 166      76.166  75.726 100.550  1.00  0.00           C
ATOM   2703  C   PRO A 166      75.197  78.396 102.260  1.00  0.00           C
ATOM   2704  O   PRO A 166      74.926  78.796 103.380  1.00  0.00           O
ATOM   2705  N   ARG A 167      75.987  79.076 101.400  1.00  0.00           N
ATOM   2707  CA  ARG A 167      76.547  80.397 101.680  1.00  0.00           C
ATOM   2709  CB  ARG A 167      77.646  80.796 100.630  1.00  0.00           C
ATOM   2712  CG  ARG A 167      77.186  81.036  99.180  1.00  0.00           C
ATOM   2715  CD  ARG A 167      78.166  81.737  98.220  1.00  0.00           C
ATOM   2718  NE  ARG A 167      79.206  80.716  97.830  1.00  0.00           N
ATOM   2720  CZ  ARG A 167      79.786  80.627  96.630  1.00  0.00           C
ATOM   2721  NH1 ARG A 167      79.786  81.567  95.710  1.00  0.00           N
ATOM   2724  NH2 ARG A 167      80.436  79.507  96.360  1.00  0.00           N
ATOM   2727  C   ARG A 167      75.446  81.457 101.790  1.00  0.00           C
ATOM   2728  O   ARG A 167      75.506  82.407 102.560  1.00  0.00           O
ATOM   2729  N   VAL A 168      74.336  81.247 101.060  1.00  0.00           N
ATOM   2731  CA  VAL A 168      73.146  82.076 101.120  1.00  0.00           C
ATOM   2733  CB  VAL A 168      72.196  81.696 100.010  1.00  0.00           C
ATOM   2735  CG1 VAL A 168      70.846  82.436 100.100  1.00  0.00           C
ATOM   2739  CG2 VAL A 168      72.896  82.036  98.690  1.00  0.00           C
ATOM   2743  C   VAL A 168      72.466  82.067 102.470  1.00  0.00           C
ATOM   2744  O   VAL A 168      71.886  83.057 102.890  1.00  0.00           O
ATOM   2745  N   LEU A 169      72.596  80.976 103.260  1.00  0.00           N
ATOM   2747  CA  LEU A 169      72.127  80.917 104.640  1.00  0.00           C
ATOM   2749  CB  LEU A 169      72.286  79.496 105.230  1.00  0.00           C
ATOM   2752  CG  LEU A 169      71.046  79.006 106.010  1.00  0.00           C
ATOM   2754  CD1 LEU A 169      71.216  77.557 106.460  1.00  0.00           C
ATOM   2758  CD2 LEU A 169      70.746  79.866 107.240  1.00  0.00           C
ATOM   2762  C   LEU A 169      72.756  82.006 105.520  1.00  0.00           C
ATOM   2763  O   LEU A 169      72.146  82.606 106.400  1.00  0.00           O
ATOM   2764  N   ASP A 170      74.026  82.347 105.270  1.00  0.00           N
ATOM   2766  CA  ASP A 170      74.716  83.396 105.980  1.00  0.00           C
ATOM   2768  CB  ASP A 170      76.186  82.976 106.200  1.00  0.00           C
ATOM   2771  CG  ASP A 170      76.326  81.886 107.250  1.00  0.00           C
ATOM   2772  OD1 ASP A 170      75.396  81.707 108.090  1.00  0.00           O
ATOM   2773  OD2 ASP A 170      77.426  81.276 107.290  1.00  0.00           O
ATOM   2774  C   ASP A 170      74.627  84.757 105.270  1.00  0.00           C
ATOM   2775  O   ASP A 170      75.136  85.747 105.770  1.00  0.00           O
ATOM   2776  N   ASP A 171      73.907  84.886 104.120  1.00  0.00           N
ATOM   2778  CA  ASP A 171      73.546  86.177 103.530  1.00  0.00           C
ATOM   2780  CB  ASP A 171      73.136  86.027 102.020  1.00  0.00           C
ATOM   2783  CG  ASP A 171      72.736  87.286 101.250  1.00  0.00           C
ATOM   2784  OD1 ASP A 171      72.616  88.407 101.840  1.00  0.00           O
ATOM   2785  OD2 ASP A 171      72.526  87.137 100.020  1.00  0.00           O
ATOM   2786  C   ASP A 171      72.506  86.916 104.390  1.00  0.00           C
ATOM   2787  O   ASP A 171      71.496  86.326 104.800  1.00  0.00           O
ATOM   2788  N   PRO A 172      72.676  88.166 104.770  1.00  0.00           N
ATOM   2789  CD  PRO A 172      73.986  88.826 104.850  1.00  0.00           C
ATOM   2792  CA  PRO A 172      71.666  88.896 105.530  1.00  0.00           C
ATOM   2794  CB  PRO A 172      72.416  90.087 106.110  1.00  0.00           C
ATOM   2797  CG  PRO A 172      73.876  89.657 106.110  1.00  0.00           C
ATOM   2800  C   PRO A 172      70.466  89.396 104.760  1.00  0.00           C
ATOM   2801  O   PRO A 172      69.477  89.716 105.420  1.00  0.00           O
ATOM   2802  N   LYS A 173      70.506  89.596 103.430  1.00  0.00           N
ATOM   2804  CA  LYS A 173      69.366  90.106 102.680  1.00  0.00           C
ATOM   2806  CB  LYS A 173      69.746  90.436 101.210  1.00  0.00           C
ATOM   2809  CG  LYS A 173      68.566  90.747 100.280  1.00  0.00           C
ATOM   2812  CD  LYS A 173      68.996  91.436  98.970  1.00  0.00           C
ATOM   2815  CE  LYS A 173      67.837  91.616  97.990  1.00  0.00           C
ATOM   2818  NZ  LYS A 173      68.297  92.326  96.780  1.00  0.00           N
ATOM   2822  C   LYS A 173      68.156  89.186 102.690  1.00  0.00           C
ATOM   2823  O   LYS A 173      67.006  89.587 102.920  1.00  0.00           O
ATOM   2824  N   VAL A 174      68.426  87.907 102.460  1.00  0.00           N
ATOM   2826  CA  VAL A 174      67.486  86.826 102.320  1.00  0.00           C
ATOM   2828  CB  VAL A 174      68.216  85.756 101.500  1.00  0.00           C
ATOM   2830  CG1 VAL A 174      69.416  85.246 102.290  1.00  0.00           C
ATOM   2834  CG2 VAL A 174      67.326  84.637 100.940  1.00  0.00           C
ATOM   2838  C   VAL A 174      66.896  86.416 103.670  1.00  0.00           C
ATOM   2839  O   VAL A 174      67.466  86.657 104.740  1.00  0.00           O
ATOM   2840  N   ASP A 175      65.696  85.817 103.690  1.00  0.00           N
ATOM   2842  CA  ASP A 175      65.116  85.177 104.870  1.00  0.00           C
ATOM   2844  CB  ASP A 175      63.636  85.607 105.040  1.00  0.00           C
ATOM   2847  CG  ASP A 175      63.276  85.887 106.470  1.00  0.00           C
ATOM   2848  OD1 ASP A 175      64.106  85.657 107.410  1.00  0.00           O
ATOM   2849  OD2 ASP A 175      62.216  86.517 106.730  1.00  0.00           O
ATOM   2850  C   ASP A 175      65.356  83.677 104.750  1.00  0.00           C
ATOM   2851  O   ASP A 175      64.676  82.827 105.320  1.00  0.00           O
ATOM   2852  N   VAL A 176      66.466  83.407 104.040  1.00  0.00           N
ATOM   2854  CA  VAL A 176      67.136  82.196 103.670  1.00  0.00           C
ATOM   2856  CB  VAL A 176      68.156  81.746 104.710  1.00  0.00           C
ATOM   2858  CG1 VAL A 176      69.236  82.827 104.740  1.00  0.00           C
ATOM   2862  CG2 VAL A 176      67.536  81.686 106.090  1.00  0.00           C
ATOM   2866  C   VAL A 176      66.337  81.147 102.930  1.00  0.00           C
ATOM   2867  O   VAL A 176      65.436  81.476 102.170  1.00  0.00           O
ATOM   2868  N   ALA A 177      66.806  79.897 102.960  1.00  0.00           N
ATOM   2870  CA  ALA A 177      66.977  79.197 101.720  1.00  0.00           C
ATOM   2872  CB  ALA A 177      68.386  79.456 101.140  1.00  0.00           C
ATOM   2876  C   ALA A 177      66.797  77.716 101.890  1.00  0.00           C
ATOM   2877  O   ALA A 177      66.946  77.157 102.970  1.00  0.00           O
ATOM   2878  N   ILE A 178      66.447  77.067 100.780  1.00  0.00           N
ATOM   2880  CA  ILE A 178      66.337  75.627 100.690  1.00  0.00           C
ATOM   2882  CB  ILE A 178      65.286  75.246  99.650  1.00  0.00           C
ATOM   2884  CG2 ILE A 178      65.297  73.737  99.330  1.00  0.00           C
ATOM   2888  CG1 ILE A 178      63.906  75.716 100.150  1.00  0.00           C
ATOM   2891  CD  ILE A 178      62.816  75.716  99.080  1.00  0.00           C
ATOM   2895  C   ILE A 178      67.706  75.017 100.440  1.00  0.00           C
ATOM   2896  O   ILE A 178      68.506  75.567  99.690  1.00  0.00           O
ATOM   2897  N   ILE A 179      68.006  73.877 101.080  1.00  0.00           N
ATOM   2899  CA  ILE A 179      69.276  73.197 100.860  1.00  0.00           C
ATOM   2901  CB  ILE A 179      70.426  73.826 101.670  1.00  0.00           C
ATOM   2903  CG2 ILE A 179      70.316  73.536 103.170  1.00  0.00           C
ATOM   2907  CG1 ILE A 179      71.806  73.387 101.190  1.00  0.00           C
ATOM   2910  CD  ILE A 179      72.196  74.006  99.860  1.00  0.00           C
ATOM   2914  C   ILE A 179      69.096  71.707 101.090  1.00  0.00           C
ATOM   2915  O   ILE A 179      68.196  71.256 101.800  1.00  0.00           O
ATOM   2916  N   SER A 180      69.916  70.877 100.410  1.00  0.00           N
ATOM   2918  CA  SER A 180      70.056  69.436 100.630  1.00  0.00           C
ATOM   2920  CB  SER A 180      70.536  68.686  99.340  1.00  0.00           C
ATOM   2923  OG  SER A 180      70.737  67.286  99.510  1.00  0.00           O
ATOM   2925  C   SER A 180      71.066  69.116 101.720  1.00  0.00           C
ATOM   2926  O   SER A 180      72.086  69.786 101.860  1.00  0.00           O
ATOM   2927  N   THR A 181      70.816  68.026 102.470  1.00  0.00           N
ATOM   2929  CA  THR A 181      71.606  67.426 103.540  1.00  0.00           C
ATOM   2931  CB  THR A 181      71.166  65.976 103.790  1.00  0.00           C
ATOM   2933  OG1 THR A 181      69.776  65.826 103.560  1.00  0.00           O
ATOM   2935  CG2 THR A 181      71.486  65.567 105.240  1.00  0.00           C
ATOM   2939  C   THR A 181      73.126  67.366 103.350  1.00  0.00           C
ATOM   2940  O   THR A 181      73.896  67.366 104.300  1.00  0.00           O
ATOM   2941  N   THR A 182      73.586  67.277 102.090  1.00  0.00           N
ATOM   2943  CA  THR A 182      75.006  67.127 101.770  1.00  0.00           C
ATOM   2945  CB  THR A 182      75.197  66.517 100.380  1.00  0.00           C
ATOM   2947  OG1 THR A 182      76.526  66.097 100.120  1.00  0.00           O
ATOM   2949  CG2 THR A 182      74.756  67.487  99.270  1.00  0.00           C
ATOM   2953  C   THR A 182      75.756  68.447 101.890  1.00  0.00           C
ATOM   2954  O   THR A 182      76.987  68.487 101.970  1.00  0.00           O
ATOM   2955  N   TYR A 183      75.036  69.597 101.880  1.00  0.00           N
ATOM   2957  CA  TYR A 183      75.597  70.926 101.820  1.00  0.00           C
ATOM   2959  CB  TYR A 183      74.746  71.796 100.870  1.00  0.00           C
ATOM   2962  CG  TYR A 183      74.706  71.287  99.460  1.00  0.00           C
ATOM   2963  CD1 TYR A 183      75.826  71.436  98.650  1.00  0.00           C
ATOM   2965  CE1 TYR A 183      75.776  71.116  97.290  1.00  0.00           C
ATOM   2967  CZ  TYR A 183      74.616  70.567  96.740  1.00  0.00           C
ATOM   2968  OH  TYR A 183      74.656  70.106  95.400  1.00  0.00           O
ATOM   2970  CD2 TYR A 183      73.506  70.837  98.880  1.00  0.00           C
ATOM   2972  CE2 TYR A 183      73.466  70.447  97.530  1.00  0.00           C
ATOM   2974  C   TYR A 183      75.556  71.666 103.160  1.00  0.00           C
ATOM   2975  O   TYR A 183      75.946  72.837 103.250  1.00  0.00           O
ATOM   2976  N   ILE A 184      75.076  71.017 104.230  1.00  0.00           N
ATOM   2978  CA  ILE A 184      74.826  71.677 105.500  1.00  0.00           C
ATOM   2980  CB  ILE A 184      73.627  71.017 106.170  1.00  0.00           C
ATOM   2982  CG2 ILE A 184      72.436  71.006 105.190  1.00  0.00           C
ATOM   2986  CG1 ILE A 184      73.956  69.616 106.710  1.00  0.00           C
ATOM   2989  CD  ILE A 184      72.706  68.847 107.100  1.00  0.00           C
ATOM   2993  C   ILE A 184      76.017  71.616 106.470  1.00  0.00           C
ATOM   2994  O   ILE A 184      76.017  72.256 107.520  1.00  0.00           O
ATOM   2995  N   GLN A 185      77.056  70.817 106.140  1.00  0.00           N
ATOM   2997  CA  GLN A 185      78.166  70.487 107.020  1.00  0.00           C
ATOM   2999  CB  GLN A 185      79.066  69.396 106.350  1.00  0.00           C
ATOM   3002  CG  GLN A 185      80.317  68.956 107.160  1.00  0.00           C
ATOM   3005  CD  GLN A 185      81.116  67.796 106.530  1.00  0.00           C
ATOM   3006  OE1 GLN A 185      81.786  67.046 107.250  1.00  0.00           O
ATOM   3007  NE2 GLN A 185      81.097  67.667 105.190  1.00  0.00           N
ATOM   3010  C   GLN A 185      79.006  71.697 107.380  1.00  0.00           C
ATOM   3011  O   GLN A 185      79.276  71.957 108.550  1.00  0.00           O
ATOM   3012  N   GLN A 186      79.347  72.517 106.360  1.00  0.00           N
ATOM   3014  CA  GLN A 186      79.976  73.816 106.470  1.00  0.00           C
ATOM   3016  CB  GLN A 186      80.197  74.487 105.090  1.00  0.00           C
ATOM   3019  CG  GLN A 186      81.226  73.787 104.170  1.00  0.00           C
ATOM   3022  CD  GLN A 186      81.316  74.436 102.790  1.00  0.00           C
ATOM   3023  OE1 GLN A 186      81.707  73.816 101.800  1.00  0.00           O
ATOM   3024  NE2 GLN A 186      80.886  75.716 102.670  1.00  0.00           N
ATOM   3027  C   GLN A 186      79.146  74.796 107.260  1.00  0.00           C
ATOM   3028  O   GLN A 186      79.656  75.557 108.070  1.00  0.00           O
ATOM   3029  N   THR A 187      77.826  74.767 107.040  1.00  0.00           N
ATOM   3031  CA  THR A 187      76.856  75.637 107.660  1.00  0.00           C
ATOM   3033  CB  THR A 187      75.547  75.587 106.900  1.00  0.00           C
ATOM   3035  OG1 THR A 187      75.766  75.587 105.490  1.00  0.00           O
ATOM   3037  CG2 THR A 187      74.696  76.826 107.180  1.00  0.00           C
ATOM   3041  C   THR A 187      76.626  75.237 109.100  1.00  0.00           C
ATOM   3042  O   THR A 187      76.086  76.017 109.870  1.00  0.00           O
ATOM   3043  N   GLY A 188      77.056  74.026 109.520  1.00  0.00           N
ATOM   3045  CA  GLY A 188      76.996  73.557 110.890  1.00  0.00           C
ATOM   3048  C   GLY A 188      75.626  73.116 111.310  1.00  0.00           C
ATOM   3049  O   GLY A 188      75.276  73.186 112.490  1.00  0.00           O
ATOM   3050  N   LEU A 189      74.807  72.657 110.340  1.00  0.00           N
ATOM   3052  CA  LEU A 189      73.426  72.296 110.600  1.00  0.00           C
ATOM   3054  CB  LEU A 189      72.386  73.166 109.810  1.00  0.00           C
ATOM   3057  CG  LEU A 189      72.606  74.697 109.900  1.00  0.00           C
ATOM   3059  CD1 LEU A 189      71.456  75.466 109.220  1.00  0.00           C
ATOM   3063  CD2 LEU A 189      72.706  75.206 111.340  1.00  0.00           C
ATOM   3067  C   LEU A 189      73.176  70.806 110.370  1.00  0.00           C
ATOM   3068  O   LEU A 189      74.076  69.976 110.310  1.00  0.00           O
ATOM   3069  N   SER A 190      71.896  70.427 110.340  1.00  0.00           N
ATOM   3071  CA  SER A 190      71.376  69.067 110.300  1.00  0.00           C
ATOM   3073  CB  SER A 190      71.456  68.396 111.690  1.00  0.00           C
ATOM   3076  OG  SER A 190      71.006  67.036 111.640  1.00  0.00           O
ATOM   3078  C   SER A 190      69.916  69.226 109.880  1.00  0.00           C
ATOM   3079  O   SER A 190      69.416  70.326 110.130  1.00  0.00           O
ATOM   3080  N   PRO A 191      69.166  68.246 109.350  1.00  0.00           N
ATOM   3081  CD  PRO A 191      69.746  67.106 108.640  1.00  0.00           C
ATOM   3084  CA  PRO A 191      67.736  68.426 109.020  1.00  0.00           C
ATOM   3086  CB  PRO A 191      67.396  67.127 108.280  1.00  0.00           C
ATOM   3089  CG  PRO A 191      68.697  66.726 107.590  1.00  0.00           C
ATOM   3092  C   PRO A 191      66.836  68.647 110.240  1.00  0.00           C
ATOM   3093  O   PRO A 191      65.626  68.877 110.150  1.00  0.00           O
ATOM   3094  N   VAL A 192      67.396  68.587 111.450  1.00  0.00           N
ATOM   3096  CA  VAL A 192      66.797  69.017 112.690  1.00  0.00           C
ATOM   3098  CB  VAL A 192      67.666  68.627 113.890  1.00  0.00           C
ATOM   3100  CG1 VAL A 192      66.936  68.936 115.210  1.00  0.00           C
ATOM   3104  CG2 VAL A 192      67.966  67.116 113.830  1.00  0.00           C
ATOM   3108  C   VAL A 192      66.496  70.526 112.700  1.00  0.00           C
ATOM   3109  O   VAL A 192      65.477  70.976 113.220  1.00  0.00           O
ATOM   3110  N   HIS A 193      67.377  71.356 112.100  1.00  0.00           N
ATOM   3112  CA  HIS A 193      67.316  72.807 112.240  1.00  0.00           C
ATOM   3114  CB  HIS A 193      68.716  73.447 112.060  1.00  0.00           C
ATOM   3117  ND1 HIS A 193      70.197  73.936 114.030  1.00  0.00           N
ATOM   3118  CG  HIS A 193      69.746  73.036 113.080  1.00  0.00           C
ATOM   3119  CE1 HIS A 193      71.326  73.457 114.480  1.00  0.00           C
ATOM   3121  NE2 HIS A 193      71.626  72.267 113.910  1.00  0.00           N
ATOM   3123  CD2 HIS A 193      70.616  71.987 113.020  1.00  0.00           C
ATOM   3125  C   HIS A 193      66.396  73.436 111.190  1.00  0.00           C
ATOM   3126  O   HIS A 193      66.286  74.667 111.080  1.00  0.00           O
ATOM   3127  N   ASP A 194      65.686  72.597 110.430  1.00  0.00           N
ATOM   3129  CA  ASP A 194      64.706  72.966 109.440  1.00  0.00           C
ATOM   3131  CB  ASP A 194      64.236  71.677 108.710  1.00  0.00           C
ATOM   3134  CG  ASP A 194      65.376  71.186 107.820  1.00  0.00           C
ATOM   3135  OD1 ASP A 194      66.046  72.076 107.270  1.00  0.00           O
ATOM   3136  OD2 ASP A 194      65.526  69.966 107.560  1.00  0.00           O
ATOM   3137  C   ASP A 194      63.536  73.787 109.980  1.00  0.00           C
ATOM   3138  O   ASP A 194      62.977  73.536 111.050  1.00  0.00           O
ATOM   3139  N   SER A 195      63.126  74.816 109.230  1.00  0.00           N
ATOM   3141  CA  SER A 195      61.797  75.396 109.350  1.00  0.00           C
ATOM   3143  CB  SER A 195      61.746  76.907 108.980  1.00  0.00           C
ATOM   3146  OG  SER A 195      62.376  77.167 107.730  1.00  0.00           O
ATOM   3148  C   SER A 195      60.786  74.627 108.520  1.00  0.00           C
ATOM   3149  O   SER A 195      59.676  74.366 108.980  1.00  0.00           O
ATOM   3150  N   VAL A 196      61.156  74.186 107.300  1.00  0.00           N
ATOM   3152  CA  VAL A 196      60.286  73.387 106.440  1.00  0.00           C
ATOM   3154  CB  VAL A 196      59.846  74.127 105.180  1.00  0.00           C
ATOM   3156  CG1 VAL A 196      58.936  73.226 104.320  1.00  0.00           C
ATOM   3160  CG2 VAL A 196      59.056  75.337 105.650  1.00  0.00           C
ATOM   3164  C   VAL A 196      60.986  72.146 105.960  1.00  0.00           C
ATOM   3165  O   VAL A 196      61.906  72.216 105.170  1.00  0.00           O
ATOM   3166  N   PHE A 197      60.506  70.966 106.380  1.00  0.00           N
ATOM   3168  CA  PHE A 197      61.096  69.707 105.990  1.00  0.00           C
ATOM   3170  CB  PHE A 197      61.216  68.866 107.270  1.00  0.00           C
ATOM   3173  CG  PHE A 197      61.806  67.506 107.080  1.00  0.00           C
ATOM   3174  CD1 PHE A 197      63.196  67.316 107.180  1.00  0.00           C
ATOM   3176  CE1 PHE A 197      63.746  66.036 107.050  1.00  0.00           C
ATOM   3178  CZ  PHE A 197      62.916  64.936 106.790  1.00  0.00           C
ATOM   3180  CD2 PHE A 197      60.986  66.386 106.870  1.00  0.00           C
ATOM   3182  CE2 PHE A 197      61.536  65.116 106.700  1.00  0.00           C
ATOM   3184  C   PHE A 197      60.216  69.036 104.940  1.00  0.00           C
ATOM   3185  O   PHE A 197      58.996  68.936 105.090  1.00  0.00           O
ATOM   3186  N   ILE A 198      60.786  68.557 103.810  1.00  0.00           N
ATOM   3188  CA  ILE A 198      60.016  67.776 102.850  1.00  0.00           C
ATOM   3190  CB  ILE A 198      60.756  67.506 101.530  1.00  0.00           C
ATOM   3192  CG2 ILE A 198      61.826  66.427 101.720  1.00  0.00           C
ATOM   3196  CG1 ILE A 198      59.806  67.116 100.370  1.00  0.00           C
ATOM   3199  CD  ILE A 198      60.506  66.966  99.010  1.00  0.00           C
ATOM   3203  C   ILE A 198      59.486  66.476 103.450  1.00  0.00           C
ATOM   3204  O   ILE A 198      60.207  65.686 104.060  1.00  0.00           O
ATOM   3205  N   GLU A 199      58.166  66.206 103.290  1.00  0.00           N
ATOM   3207  CA  GLU A 199      57.536  64.917 103.570  1.00  0.00           C
ATOM   3209  CB  GLU A 199      56.076  64.826 103.040  1.00  0.00           C
ATOM   3212  CG  GLU A 199      55.067  65.767 103.760  1.00  0.00           C
ATOM   3215  CD  GLU A 199      53.616  65.597 103.300  1.00  0.00           C
ATOM   3216  OE1 GLU A 199      53.326  64.676 102.500  1.00  0.00           O
ATOM   3217  OE2 GLU A 199      52.746  66.377 103.770  1.00  0.00           O
ATOM   3218  C   GLU A 199      58.316  63.697 103.090  1.00  0.00           C
ATOM   3219  O   GLU A 199      59.196  63.777 102.230  1.00  0.00           O
ATOM   3220  N   ASP A 200      57.977  62.487 103.580  1.00  0.00           N
ATOM   3222  CA  ASP A 200      58.526  61.217 103.120  1.00  0.00           C
ATOM   3224  CB  ASP A 200      57.986  60.067 104.010  1.00  0.00           C
ATOM   3227  CG  ASP A 200      56.476  59.956 104.060  1.00  0.00           C
ATOM   3228  OD1 ASP A 200      55.727  60.957 103.910  1.00  0.00           O
ATOM   3229  OD2 ASP A 200      56.026  58.857 104.490  1.00  0.00           O
ATOM   3230  C   ASP A 200      58.297  60.916 101.640  1.00  0.00           C
ATOM   3231  O   ASP A 200      58.966  60.086 101.020  1.00  0.00           O
ATOM   3232  N   LYS A 201      57.416  61.716 101.000  1.00  0.00           N
ATOM   3234  CA  LYS A 201      57.226  61.846  99.570  1.00  0.00           C
ATOM   3236  CB  LYS A 201      55.876  62.546  99.340  1.00  0.00           C
ATOM   3239  CG  LYS A 201      54.676  61.856  99.990  1.00  0.00           C
ATOM   3242  CD  LYS A 201      53.446  62.776  99.930  1.00  0.00           C
ATOM   3245  CE  LYS A 201      52.256  62.296 100.760  1.00  0.00           C
ATOM   3248  NZ  LYS A 201      51.416  63.476 101.060  1.00  0.00           N
ATOM   3252  C   LYS A 201      58.346  62.636  98.890  1.00  0.00           C
ATOM   3253  O   LYS A 201      58.206  63.187  97.790  1.00  0.00           O
ATOM   3254  N   ASN A 202      59.547  62.597  99.480  1.00  0.00           N
ATOM   3256  CA  ASN A 202      60.816  62.697  98.820  1.00  0.00           C
ATOM   3258  CB  ASN A 202      61.926  63.036  99.830  1.00  0.00           C
ATOM   3261  CG  ASN A 202      61.936  62.046 100.990  1.00  0.00           C
ATOM   3262  OD1 ASN A 202      62.076  60.837 100.810  1.00  0.00           O
ATOM   3263  ND2 ASN A 202      61.746  62.546 102.220  1.00  0.00           N
ATOM   3266  C   ASN A 202      61.126  61.407  98.060  1.00  0.00           C
ATOM   3267  O   ASN A 202      62.026  61.407  97.230  1.00  0.00           O
ATOM   3268  N   SER A 203      60.366  60.317  98.290  1.00  0.00           N
ATOM   3270  CA  SER A 203      60.416  59.087  97.500  1.00  0.00           C
ATOM   3272  CB  SER A 203      59.396  58.017  97.960  1.00  0.00           C
ATOM   3275  OG  SER A 203      59.896  57.217  99.030  1.00  0.00           O
ATOM   3277  C   SER A 203      60.316  59.267  95.970  1.00  0.00           C
ATOM   3278  O   SER A 203      61.086  58.657  95.230  1.00  0.00           O
ATOM   3279  N   PRO A 204      59.446  60.116  95.440  1.00  0.00           N
ATOM   3280  CD  PRO A 204      58.086  60.256  95.950  1.00  0.00           C
ATOM   3283  CA  PRO A 204      59.556  60.666  94.080  1.00  0.00           C
ATOM   3285  CB  PRO A 204      58.496  61.776  94.140  1.00  0.00           C
ATOM   3288  CG  PRO A 204      57.356  61.116  94.920  1.00  0.00           C
ATOM   3291  C   PRO A 204      60.926  61.167  93.610  1.00  0.00           C
ATOM   3292  O   PRO A 204      61.166  61.177  92.400  1.00  0.00           O
ATOM   3293  N   TYR A 205      61.797  61.596  94.540  1.00  0.00           N
ATOM   3295  CA  TYR A 205      63.126  62.106  94.300  1.00  0.00           C
ATOM   3297  CB  TYR A 205      63.276  63.517  94.920  1.00  0.00           C
ATOM   3300  CG  TYR A 205      62.416  64.506  94.190  1.00  0.00           C
ATOM   3301  CD1 TYR A 205      62.806  64.917  92.900  1.00  0.00           C
ATOM   3303  CE1 TYR A 205      62.076  65.887  92.210  1.00  0.00           C
ATOM   3305  CZ  TYR A 205      60.936  66.447  92.790  1.00  0.00           C
ATOM   3306  OH  TYR A 205      60.236  67.436  92.070  1.00  0.00           O
ATOM   3308  CD2 TYR A 205      61.266  65.076  94.770  1.00  0.00           C
ATOM   3310  CE2 TYR A 205      60.526  66.036  94.070  1.00  0.00           C
ATOM   3312  C   TYR A 205      64.186  61.177  94.880  1.00  0.00           C
ATOM   3313  O   TYR A 205      65.297  61.596  95.220  1.00  0.00           O
ATOM   3314  N   VAL A 206      63.876  59.857  94.970  1.00  0.00           N
ATOM   3316  CA  VAL A 206      64.866  58.787  95.120  1.00  0.00           C
ATOM   3318  CB  VAL A 206      64.246  57.376  95.170  1.00  0.00           C
ATOM   3320  CG1 VAL A 206      65.326  56.307  95.270  1.00  0.00           C
ATOM   3324  CG2 VAL A 206      63.386  57.176  96.410  1.00  0.00           C
ATOM   3328  C   VAL A 206      65.866  58.817  93.970  1.00  0.00           C
ATOM   3329  O   VAL A 206      65.496  59.087  92.840  1.00  0.00           O
ATOM   3330  N   ASN A 207      67.166  58.566  94.220  1.00  0.00           N
ATOM   3332  CA  ASN A 207      68.086  58.236  93.150  1.00  0.00           C
ATOM   3334  CB  ASN A 207      69.536  58.416  93.630  1.00  0.00           C
ATOM   3337  CG  ASN A 207      70.536  58.366  92.480  1.00  0.00           C
ATOM   3338  OD1 ASN A 207      70.297  57.846  91.400  1.00  0.00           O
ATOM   3339  ND2 ASN A 207      71.716  58.966  92.680  1.00  0.00           N
ATOM   3342  C   ASN A 207      67.846  56.817  92.600  1.00  0.00           C
ATOM   3343  O   ASN A 207      67.727  55.856  93.360  1.00  0.00           O
ATOM   3344  N   ILE A 208      67.736  56.677  91.290  1.00  0.00           N
ATOM   3346  CA  ILE A 208      67.176  55.517  90.640  1.00  0.00           C
ATOM   3348  CB  ILE A 208      66.046  55.957  89.710  1.00  0.00           C
ATOM   3350  CG2 ILE A 208      65.436  54.736  89.030  1.00  0.00           C
ATOM   3354  CG1 ILE A 208      64.926  56.737  90.430  1.00  0.00           C
ATOM   3357  CD  ILE A 208      64.316  55.996  91.610  1.00  0.00           C
ATOM   3361  C   ILE A 208      68.237  54.777  89.840  1.00  0.00           C
ATOM   3362  O   ILE A 208      69.056  55.366  89.140  1.00  0.00           O
ATOM   3363  N   LEU A 209      68.227  53.426  89.900  1.00  0.00           N
ATOM   3365  CA  LEU A 209      68.846  52.586  88.900  1.00  0.00           C
ATOM   3367  CB  LEU A 209      68.896  51.066  89.270  1.00  0.00           C
ATOM   3370  CG  LEU A 209      69.796  50.646  90.460  1.00  0.00           C
ATOM   3372  CD1 LEU A 209      69.366  51.317  91.770  1.00  0.00           C
ATOM   3376  CD2 LEU A 209      69.756  49.127  90.680  1.00  0.00           C
ATOM   3380  C   LEU A 209      68.086  52.726  87.580  1.00  0.00           C
ATOM   3381  O   LEU A 209      66.966  52.236  87.440  1.00  0.00           O
ATOM   3382  N   VAL A 210      68.657  53.426  86.590  1.00  0.00           N
ATOM   3384  CA  VAL A 210      67.946  53.737  85.350  1.00  0.00           C
ATOM   3386  CB  VAL A 210      67.856  55.237  85.050  1.00  0.00           C
ATOM   3388  CG1 VAL A 210      67.276  55.526  83.660  1.00  0.00           C
ATOM   3392  CG2 VAL A 210      67.026  55.936  86.140  1.00  0.00           C
ATOM   3396  C   VAL A 210      68.627  53.026  84.210  1.00  0.00           C
ATOM   3397  O   VAL A 210      69.856  52.956  84.150  1.00  0.00           O
ATOM   3398  N   ALA A 211      67.846  52.476  83.270  1.00  0.00           N
ATOM   3400  CA  ALA A 211      68.366  51.837  82.100  1.00  0.00           C
ATOM   3402  CB  ALA A 211      68.726  50.377  82.430  1.00  0.00           C
ATOM   3406  C   ALA A 211      67.326  51.956  81.000  1.00  0.00           C
ATOM   3407  O   ALA A 211      66.226  52.467  81.230  1.00  0.00           O
ATOM   3408  N   ARG A 212      67.657  51.546  79.760  1.00  0.00           N
ATOM   3410  CA  ARG A 212      66.716  51.506  78.640  1.00  0.00           C
ATOM   3412  CB  ARG A 212      67.426  51.066  77.340  1.00  0.00           C
ATOM   3415  CG  ARG A 212      68.476  52.067  76.840  1.00  0.00           C
ATOM   3418  CD  ARG A 212      68.907  51.817  75.380  1.00  0.00           C
ATOM   3421  NE  ARG A 212      69.776  50.606  75.430  1.00  0.00           N
ATOM   3423  CZ  ARG A 212      69.616  49.496  74.720  1.00  0.00           C
ATOM   3424  NH1 ARG A 212      68.706  49.356  73.790  1.00  0.00           N
ATOM   3427  NH2 ARG A 212      70.466  48.517  74.930  1.00  0.00           N
ATOM   3430  C   ARG A 212      65.526  50.587  78.840  1.00  0.00           C
ATOM   3431  O   ARG A 212      65.656  49.507  79.430  1.00  0.00           O
ATOM   3432  N   GLU A 213      64.326  50.967  78.350  1.00  0.00           N
ATOM   3434  CA  GLU A 213      63.116  50.206  78.560  1.00  0.00           C
ATOM   3436  CB  GLU A 213      61.846  50.907  78.030  1.00  0.00           C
ATOM   3439  CG  GLU A 213      61.546  50.907  76.510  1.00  0.00           C
ATOM   3442  CD  GLU A 213      60.286  51.716  76.240  1.00  0.00           C
ATOM   3443  OE1 GLU A 213      60.006  52.686  77.010  1.00  0.00           O
ATOM   3444  OE2 GLU A 213      59.516  51.336  75.330  1.00  0.00           O
ATOM   3445  C   GLU A 213      63.206  48.787  78.030  1.00  0.00           C
ATOM   3446  O   GLU A 213      62.876  47.837  78.760  1.00  0.00           O
ATOM   3447  N   ASP A 214      63.776  48.587  76.830  1.00  0.00           N
ATOM   3449  CA  ASP A 214      64.046  47.287  76.230  1.00  0.00           C
ATOM   3451  CB  ASP A 214      64.756  47.417  74.850  1.00  0.00           C
ATOM   3454  CG  ASP A 214      63.866  48.017  73.770  1.00  0.00           C
ATOM   3455  OD1 ASP A 214      62.707  48.366  74.090  1.00  0.00           O
ATOM   3456  OD2 ASP A 214      64.356  48.116  72.610  1.00  0.00           O
ATOM   3457  C   ASP A 214      64.866  46.357  77.120  1.00  0.00           C
ATOM   3458  O   ASP A 214      64.706  45.146  77.100  1.00  0.00           O
ATOM   3459  N   ASN A 215      65.776  46.926  77.940  1.00  0.00           N
ATOM   3461  CA  ASN A 215      66.626  46.186  78.850  1.00  0.00           C
ATOM   3463  CB  ASN A 215      67.926  46.976  79.190  1.00  0.00           C
ATOM   3466  CG  ASN A 215      68.846  47.026  77.980  1.00  0.00           C
ATOM   3467  OD1 ASN A 215      68.576  46.427  76.940  1.00  0.00           O
ATOM   3468  ND2 ASN A 215      69.996  47.706  78.120  1.00  0.00           N
ATOM   3471  C   ASN A 215      65.956  45.776  80.170  1.00  0.00           C
ATOM   3472  O   ASN A 215      66.486  44.927  80.870  1.00  0.00           O
ATOM   3473  N   LYS A 216      64.786  46.336  80.540  1.00  0.00           N
ATOM   3475  CA  LYS A 216      64.227  46.247  81.900  1.00  0.00           C
ATOM   3477  CB  LYS A 216      62.876  46.986  81.910  1.00  0.00           C
ATOM   3480  CG  LYS A 216      62.986  48.517  81.900  1.00  0.00           C
ATOM   3483  CD  LYS A 216      61.596  49.186  81.910  1.00  0.00           C
ATOM   3486  CE  LYS A 216      60.586  48.647  80.880  1.00  0.00           C
ATOM   3489  NZ  LYS A 216      59.336  49.437  80.870  1.00  0.00           N
ATOM   3493  C   LYS A 216      64.006  44.857  82.450  1.00  0.00           C
ATOM   3494  O   LYS A 216      64.186  44.567  83.630  1.00  0.00           O
ATOM   3495  N   ASN A 217      63.596  43.947  81.560  1.00  0.00           N
ATOM   3497  CA  ASN A 217      63.256  42.586  81.920  1.00  0.00           C
ATOM   3499  CB  ASN A 217      62.256  41.976  80.900  1.00  0.00           C
ATOM   3502  CG  ASN A 217      60.946  42.756  80.860  1.00  0.00           C
ATOM   3503  OD1 ASN A 217      60.616  43.517  81.780  1.00  0.00           O
ATOM   3504  ND2 ASN A 217      60.146  42.557  79.790  1.00  0.00           N
ATOM   3507  C   ASN A 217      64.496  41.706  81.970  1.00  0.00           C
ATOM   3508  O   ASN A 217      64.426  40.557  82.420  1.00  0.00           O
ATOM   3509  N   ALA A 218      65.656  42.226  81.500  1.00  0.00           N
ATOM   3511  CA  ALA A 218      66.886  41.476  81.420  1.00  0.00           C
ATOM   3513  CB  ALA A 218      67.946  42.236  80.590  1.00  0.00           C
ATOM   3517  C   ALA A 218      67.447  41.027  82.770  1.00  0.00           C
ATOM   3518  O   ALA A 218      67.326  41.657  83.820  1.00  0.00           O
ATOM   3519  N   GLU A 219      68.097  39.857  82.760  1.00  0.00           N
ATOM   3521  CA  GLU A 219      68.806  39.247  83.870  1.00  0.00           C
ATOM   3523  CB  GLU A 219      69.406  37.896  83.440  1.00  0.00           C
ATOM   3526  CG  GLU A 219      70.116  37.087  84.560  1.00  0.00           C
ATOM   3529  CD  GLU A 219      70.916  35.936  83.970  1.00  0.00           C
ATOM   3530  OE1 GLU A 219      70.976  35.826  82.720  1.00  0.00           O
ATOM   3531  OE2 GLU A 219      71.426  35.067  84.720  1.00  0.00           O
ATOM   3532  C   GLU A 219      69.916  40.116  84.410  1.00  0.00           C
ATOM   3533  O   GLU A 219      70.096  40.216  85.610  1.00  0.00           O
ATOM   3534  N   ASN A 220      70.626  40.837  83.510  1.00  0.00           N
ATOM   3536  CA  ASN A 220      71.636  41.807  83.880  1.00  0.00           C
ATOM   3538  CB  ASN A 220      72.226  42.506  82.620  1.00  0.00           C
ATOM   3541  CG  ASN A 220      72.547  41.497  81.550  1.00  0.00           C
ATOM   3542  OD1 ASN A 220      72.767  40.307  81.760  1.00  0.00           O
ATOM   3543  ND2 ASN A 220      72.517  41.956  80.290  1.00  0.00           N
ATOM   3546  C   ASN A 220      71.066  42.907  84.780  1.00  0.00           C
ATOM   3547  O   ASN A 220      71.596  43.226  85.840  1.00  0.00           O
ATOM   3548  N   VAL A 221      69.907  43.467  84.360  1.00  0.00           N
ATOM   3550  CA  VAL A 221      69.116  44.396  85.130  1.00  0.00           C
ATOM   3552  CB  VAL A 221      68.026  45.037  84.290  1.00  0.00           C
ATOM   3554  CG1 VAL A 221      67.276  46.097  85.120  1.00  0.00           C
ATOM   3558  CG2 VAL A 221      68.676  45.706  83.070  1.00  0.00           C
ATOM   3562  C   VAL A 221      68.557  43.796  86.420  1.00  0.00           C
ATOM   3563  O   VAL A 221      68.666  44.416  87.470  1.00  0.00           O
ATOM   3564  N   LYS A 222      68.016  42.546  86.410  1.00  0.00           N
ATOM   3566  CA  LYS A 222      67.657  41.856  87.660  1.00  0.00           C
ATOM   3568  CB  LYS A 222      67.156  40.386  87.400  1.00  0.00           C
ATOM   3571  CG  LYS A 222      66.826  39.506  88.630  1.00  0.00           C
ATOM   3574  CD  LYS A 222      67.977  38.706  89.310  1.00  0.00           C
ATOM   3577  CE  LYS A 222      68.686  37.577  88.530  1.00  0.00           C
ATOM   3580  NZ  LYS A 222      67.916  36.307  88.500  1.00  0.00           N
ATOM   3584  C   LYS A 222      68.797  41.826  88.650  1.00  0.00           C
ATOM   3585  O   LYS A 222      68.676  42.267  89.800  1.00  0.00           O
ATOM   3586  N   GLU A 223      69.956  41.377  88.170  1.00  0.00           N
ATOM   3588  CA  GLU A 223      71.186  41.277  88.920  1.00  0.00           C
ATOM   3590  CB  GLU A 223      72.237  40.546  88.050  1.00  0.00           C
ATOM   3593  CG  GLU A 223      71.987  39.017  87.870  1.00  0.00           C
ATOM   3596  CD  GLU A 223      72.186  38.146  89.110  1.00  0.00           C
ATOM   3597  OE1 GLU A 223      72.566  38.677  90.180  1.00  0.00           O
ATOM   3598  OE2 GLU A 223      71.896  36.917  89.010  1.00  0.00           O
ATOM   3599  C   GLU A 223      71.696  42.607  89.470  1.00  0.00           C
ATOM   3600  O   GLU A 223      72.116  42.716  90.610  1.00  0.00           O
ATOM   3601  N   PHE A 224      71.657  43.717  88.690  1.00  0.00           N
ATOM   3603  CA  PHE A 224      72.047  45.046  89.180  1.00  0.00           C
ATOM   3605  CB  PHE A 224      72.166  46.087  88.030  1.00  0.00           C
ATOM   3608  CG  PHE A 224      72.916  47.337  88.450  1.00  0.00           C
ATOM   3609  CD1 PHE A 224      74.246  47.256  88.930  1.00  0.00           C
ATOM   3611  CE1 PHE A 224      74.916  48.387  89.400  1.00  0.00           C
ATOM   3613  CZ  PHE A 224      74.276  49.637  89.380  1.00  0.00           C
ATOM   3615  CD2 PHE A 224      72.326  48.607  88.380  1.00  0.00           C
ATOM   3617  CE2 PHE A 224      72.996  49.746  88.840  1.00  0.00           C
ATOM   3619  C   PHE A 224      71.176  45.557  90.340  1.00  0.00           C
ATOM   3620  O   PHE A 224      71.666  46.167  91.290  1.00  0.00           O
ATOM   3621  N   LEU A 225      69.866  45.276  90.280  1.00  0.00           N
ATOM   3623  CA  LEU A 225      68.986  45.407  91.430  1.00  0.00           C
ATOM   3625  CB  LEU A 225      67.517  45.267  90.950  1.00  0.00           C
ATOM   3628  CG  LEU A 225      66.396  45.866  91.830  1.00  0.00           C
ATOM   3630  CD1 LEU A 225      66.186  45.167  93.180  1.00  0.00           C
ATOM   3634  CD2 LEU A 225      66.576  47.366  92.040  1.00  0.00           C
ATOM   3638  C   LEU A 225      69.347  44.476  92.600  1.00  0.00           C
ATOM   3639  O   LEU A 225      69.386  44.936  93.730  1.00  0.00           O
ATOM   3640  N   GLN A 226      69.706  43.197  92.370  1.00  0.00           N
ATOM   3642  CA  GLN A 226      70.227  42.267  93.380  1.00  0.00           C
ATOM   3644  CB  GLN A 226      70.407  40.827  92.820  1.00  0.00           C
ATOM   3647  CG  GLN A 226      69.126  40.116  92.310  1.00  0.00           C
ATOM   3650  CD  GLN A 226      68.106  39.897  93.410  1.00  0.00           C
ATOM   3651  OE1 GLN A 226      68.416  39.777  94.590  1.00  0.00           O
ATOM   3652  NE2 GLN A 226      66.826  39.757  93.000  1.00  0.00           N
ATOM   3655  C   GLN A 226      71.587  42.616  93.990  1.00  0.00           C
ATOM   3656  O   GLN A 226      71.936  42.207  95.090  1.00  0.00           O
ATOM   3657  N   SER A 227      72.436  43.356  93.250  1.00  0.00           N
ATOM   3659  CA  SER A 227      73.686  43.877  93.780  1.00  0.00           C
ATOM   3661  CB  SER A 227      74.746  44.067  92.660  1.00  0.00           C
ATOM   3664  OG  SER A 227      74.386  45.037  91.670  1.00  0.00           O
ATOM   3666  C   SER A 227      73.487  45.206  94.490  1.00  0.00           C
ATOM   3667  O   SER A 227      74.336  45.676  95.240  1.00  0.00           O
ATOM   3668  N   TYR A 228      72.286  45.776  94.300  1.00  0.00           N
ATOM   3670  CA  TYR A 228      71.676  46.756  95.150  1.00  0.00           C
ATOM   3672  CB  TYR A 228      70.956  47.807  94.250  1.00  0.00           C
ATOM   3675  CG  TYR A 228      70.126  48.737  95.060  1.00  0.00           C
ATOM   3676  CD1 TYR A 228      70.737  49.676  95.890  1.00  0.00           C
ATOM   3678  CE1 TYR A 228      69.986  50.317  96.890  1.00  0.00           C
ATOM   3680  CZ  TYR A 228      68.627  50.027  97.010  1.00  0.00           C
ATOM   3681  OH  TYR A 228      67.837  50.576  98.030  1.00  0.00           O
ATOM   3683  CD2 TYR A 228      68.756  48.476  95.170  1.00  0.00           C
ATOM   3685  CE2 TYR A 228      68.016  49.096  96.170  1.00  0.00           C
ATOM   3687  C   TYR A 228      70.826  45.976  96.180  1.00  0.00           C
ATOM   3688  O   TYR A 228      70.877  44.746  96.210  1.00  0.00           O
ATOM   3689  N   GLN A 229      70.096  46.646  97.110  1.00  0.00           N
ATOM   3691  CA  GLN A 229      69.047  46.116  97.970  1.00  0.00           C
ATOM   3693  CB  GLN A 229      67.846  45.536  97.160  1.00  0.00           C
ATOM   3696  CG  GLN A 229      66.606  45.097  97.990  1.00  0.00           C
ATOM   3699  CD  GLN A 229      65.446  44.676  97.090  1.00  0.00           C
ATOM   3700  OE1 GLN A 229      65.076  45.286  96.090  1.00  0.00           O
ATOM   3701  NE2 GLN A 229      64.807  43.537  97.440  1.00  0.00           N
ATOM   3704  C   GLN A 229      69.556  45.177  99.050  1.00  0.00           C
ATOM   3705  O   GLN A 229      68.886  44.837 100.020  1.00  0.00           O
ATOM   3706  N   SER A 230      70.826  44.777  98.940  1.00  0.00           N
ATOM   3708  CA  SER A 230      71.587  44.076  99.940  1.00  0.00           C
ATOM   3710  CB  SER A 230      73.076  43.817  99.560  1.00  0.00           C
ATOM   3713  OG  SER A 230      73.227  42.866  98.500  1.00  0.00           O
ATOM   3715  C   SER A 230      71.616  44.826 101.270  1.00  0.00           C
ATOM   3716  O   SER A 230      71.696  46.056 101.290  1.00  0.00           O
ATOM   3717  N   PRO A 231      71.676  44.136 102.400  1.00  0.00           N
ATOM   3718  CD  PRO A 231      71.276  42.737 102.490  1.00  0.00           C
ATOM   3721  CA  PRO A 231      71.696  44.756 103.700  1.00  0.00           C
ATOM   3723  CB  PRO A 231      71.706  43.576 104.670  1.00  0.00           C
ATOM   3726  CG  PRO A 231      70.877  42.537 103.940  1.00  0.00           C
ATOM   3729  C   PRO A 231      72.977  45.506 103.880  1.00  0.00           C
ATOM   3730  O   PRO A 231      72.986  46.536 104.520  1.00  0.00           O
ATOM   3731  N   GLU A 232      74.066  44.967 103.310  1.00  0.00           N
ATOM   3733  CA  GLU A 232      75.326  45.636 103.300  1.00  0.00           C
ATOM   3735  CB  GLU A 232      76.386  44.666 102.750  1.00  0.00           C
ATOM   3738  CG  GLU A 232      77.806  45.276 102.790  1.00  0.00           C
ATOM   3741  CD  GLU A 232      78.276  45.776 101.460  1.00  0.00           C
ATOM   3742  OE1 GLU A 232      77.596  45.536 100.430  1.00  0.00           O
ATOM   3743  OE2 GLU A 232      79.366  46.427 101.410  1.00  0.00           O
ATOM   3744  C   GLU A 232      75.286  46.986 102.580  1.00  0.00           C
ATOM   3745  O   GLU A 232      75.786  47.976 103.090  1.00  0.00           O
ATOM   3746  N   VAL A 233      74.606  47.077 101.420  1.00  0.00           N
ATOM   3748  CA  VAL A 233      74.347  48.317 100.690  1.00  0.00           C
ATOM   3750  CB  VAL A 233      73.636  48.067  99.370  1.00  0.00           C
ATOM   3752  CG1 VAL A 233      73.326  49.396  98.650  1.00  0.00           C
ATOM   3756  CG2 VAL A 233      74.566  47.207  98.500  1.00  0.00           C
ATOM   3760  C   VAL A 233      73.557  49.326 101.490  1.00  0.00           C
ATOM   3761  O   VAL A 233      73.916  50.506 101.580  1.00  0.00           O
ATOM   3762  N   ALA A 234      72.486  48.896 102.180  1.00  0.00           N
ATOM   3764  CA  ALA A 234      71.746  49.736 103.100  1.00  0.00           C
ATOM   3766  CB  ALA A 234      70.547  48.947 103.650  1.00  0.00           C
ATOM   3770  C   ALA A 234      72.606  50.286 104.230  1.00  0.00           C
ATOM   3771  O   ALA A 234      72.536  51.466 104.580  1.00  0.00           O
ATOM   3772  N   LYS A 235      73.526  49.456 104.760  1.00  0.00           N
ATOM   3774  CA  LYS A 235      74.526  49.927 105.700  1.00  0.00           C
ATOM   3776  CB  LYS A 235      75.376  48.777 106.300  1.00  0.00           C
ATOM   3779  CG  LYS A 235      74.566  47.747 107.090  1.00  0.00           C
ATOM   3782  CD  LYS A 235      73.856  48.306 108.330  1.00  0.00           C
ATOM   3785  CE  LYS A 235      72.797  47.347 108.870  1.00  0.00           C
ATOM   3788  NZ  LYS A 235      71.576  47.476 108.040  1.00  0.00           N
ATOM   3792  C   LYS A 235      75.456  50.986 105.150  1.00  0.00           C
ATOM   3793  O   LYS A 235      75.626  52.007 105.790  1.00  0.00           O
ATOM   3794  N   ALA A 236      76.046  50.846 103.940  1.00  0.00           N
ATOM   3796  CA  ALA A 236      76.886  51.896 103.380  1.00  0.00           C
ATOM   3798  CB  ALA A 236      77.517  51.497 102.040  1.00  0.00           C
ATOM   3802  C   ALA A 236      76.166  53.197 103.150  1.00  0.00           C
ATOM   3803  O   ALA A 236      76.666  54.267 103.460  1.00  0.00           O
ATOM   3804  N   ALA A 237      74.956  53.087 102.590  1.00  0.00           N
ATOM   3806  CA  ALA A 237      74.106  54.186 102.250  1.00  0.00           C
ATOM   3808  CB  ALA A 237      72.926  53.576 101.470  1.00  0.00           C
ATOM   3812  C   ALA A 237      73.706  55.016 103.470  1.00  0.00           C
ATOM   3813  O   ALA A 237      73.666  56.237 103.400  1.00  0.00           O
ATOM   3814  N   GLU A 238      73.426  54.377 104.620  1.00  0.00           N
ATOM   3816  CA  GLU A 238      73.386  55.076 105.900  1.00  0.00           C
ATOM   3818  CB  GLU A 238      72.706  54.206 106.990  1.00  0.00           C
ATOM   3821  CG  GLU A 238      71.226  53.857 106.660  1.00  0.00           C
ATOM   3824  CD  GLU A 238      70.536  52.927 107.650  1.00  0.00           C
ATOM   3825  OE1 GLU A 238      71.096  52.597 108.720  1.00  0.00           O
ATOM   3826  OE2 GLU A 238      69.366  52.546 107.360  1.00  0.00           O
ATOM   3827  C   GLU A 238      74.767  55.587 106.380  1.00  0.00           C
ATOM   3828  O   GLU A 238      74.936  56.767 106.680  1.00  0.00           O
ATOM   3829  N   THR A 239      75.797  54.707 106.450  1.00  0.00           N
ATOM   3831  CA  THR A 239      77.106  55.016 107.040  1.00  0.00           C
ATOM   3833  CB  THR A 239      78.086  53.836 107.020  1.00  0.00           C
ATOM   3835  OG1 THR A 239      77.536  52.686 107.620  1.00  0.00           O
ATOM   3837  CG2 THR A 239      79.356  54.146 107.840  1.00  0.00           C
ATOM   3841  C   THR A 239      77.837  56.136 106.340  1.00  0.00           C
ATOM   3842  O   THR A 239      78.286  57.077 106.980  1.00  0.00           O
ATOM   3843  N   ILE A 240      77.966  56.087 105.000  1.00  0.00           N
ATOM   3845  CA  ILE A 240      78.746  57.046 104.230  1.00  0.00           C
ATOM   3847  CB  ILE A 240      79.066  56.567 102.790  1.00  0.00           C
ATOM   3849  CG2 ILE A 240      79.516  57.737 101.890  1.00  0.00           C
ATOM   3853  CG1 ILE A 240      80.226  55.536 102.770  1.00  0.00           C
ATOM   3856  CD  ILE A 240      79.836  54.107 103.110  1.00  0.00           C
ATOM   3860  C   ILE A 240      78.097  58.416 104.250  1.00  0.00           C
ATOM   3861  O   ILE A 240      78.776  59.437 104.230  1.00  0.00           O
ATOM   3862  N   PHE A 241      76.756  58.467 104.340  1.00  0.00           N
ATOM   3864  CA  PHE A 241      75.996  59.697 104.340  1.00  0.00           C
ATOM   3866  CB  PHE A 241      74.616  59.556 103.640  1.00  0.00           C
ATOM   3869  CG  PHE A 241      74.826  59.526 102.170  1.00  0.00           C
ATOM   3870  CD1 PHE A 241      75.236  58.346 101.550  1.00  0.00           C
ATOM   3872  CE1 PHE A 241      75.356  58.286 100.170  1.00  0.00           C
ATOM   3874  CZ  PHE A 241      75.056  59.407  99.380  1.00  0.00           C
ATOM   3876  CD2 PHE A 241      74.547  60.666 101.380  1.00  0.00           C
ATOM   3878  CE2 PHE A 241      74.656  60.606  99.990  1.00  0.00           C
ATOM   3880  C   PHE A 241      75.756  60.226 105.720  1.00  0.00           C
ATOM   3881  O   PHE A 241      75.036  61.206 105.870  1.00  0.00           O
ATOM   3882  N   ASN A 242      76.326  59.587 106.760  1.00  0.00           N
ATOM   3884  CA  ASN A 242      76.157  59.956 108.160  1.00  0.00           C
ATOM   3886  CB  ASN A 242      76.977  61.247 108.490  1.00  0.00           C
ATOM   3889  CG  ASN A 242      78.476  60.976 108.520  1.00  0.00           C
ATOM   3890  OD1 ASN A 242      78.936  59.857 108.720  1.00  0.00           O
ATOM   3891  ND2 ASN A 242      79.297  62.046 108.360  1.00  0.00           N
ATOM   3894  C   ASN A 242      74.676  60.057 108.570  1.00  0.00           C
ATOM   3895  O   ASN A 242      74.286  60.806 109.470  1.00  0.00           O
ATOM   3896  N   GLY A 243      73.806  59.256 107.910  1.00  0.00           N
ATOM   3898  CA  GLY A 243      72.356  59.337 108.060  1.00  0.00           C
ATOM   3901  C   GLY A 243      71.686  60.436 107.280  1.00  0.00           C
ATOM   3902  O   GLY A 243      70.576  60.846 107.610  1.00  0.00           O
ATOM   3903  N   GLY A 244      72.316  60.967 106.220  1.00  0.00           N
ATOM   3905  CA  GLY A 244      71.736  61.966 105.320  1.00  0.00           C
ATOM   3908  C   GLY A 244      71.057  61.366 104.130  1.00  0.00           C
ATOM   3909  O   GLY A 244      70.466  62.067 103.300  1.00  0.00           O
ATOM   3910  N   ALA A 245      71.116  60.037 104.020  1.00  0.00           N
ATOM   3912  CA  ALA A 245      70.426  59.286 103.000  1.00  0.00           C
ATOM   3914  CB  ALA A 245      71.426  58.807 101.930  1.00  0.00           C
ATOM   3918  C   ALA A 245      69.696  58.136 103.660  1.00  0.00           C
ATOM   3919  O   ALA A 245      70.256  57.357 104.440  1.00  0.00           O
ATOM   3920  N   VAL A 246      68.386  57.987 103.370  1.00  0.00           N
ATOM   3922  CA  VAL A 246      67.646  56.796 103.770  1.00  0.00           C
ATOM   3924  CB  VAL A 246      66.236  57.067 104.290  1.00  0.00           C
ATOM   3926  CG1 VAL A 246      65.486  55.776 104.650  1.00  0.00           C
ATOM   3930  CG2 VAL A 246      66.346  57.877 105.580  1.00  0.00           C
ATOM   3934  C   VAL A 246      67.566  55.887 102.560  1.00  0.00           C
ATOM   3935  O   VAL A 246      67.096  56.377 101.520  1.00  0.00           O
ATOM   3936  N   PRO A 247      67.986  54.626 102.600  1.00  0.00           N
ATOM   3937  CD  PRO A 247      68.686  54.026 103.740  1.00  0.00           C
ATOM   3940  CA  PRO A 247      67.676  53.626 101.580  1.00  0.00           C
ATOM   3942  CB  PRO A 247      68.056  52.296 102.250  1.00  0.00           C
ATOM   3945  CG  PRO A 247      69.166  52.677 103.230  1.00  0.00           C
ATOM   3948  C   PRO A 247      66.246  53.626 101.070  1.00  0.00           C
ATOM   3949  O   PRO A 247      65.306  53.777 101.850  1.00  0.00           O
ATOM   3950  N   GLY A 248      66.026  53.416  99.760  1.00  0.00           N
ATOM   3952  CA  GLY A 248      64.696  53.127  99.230  1.00  0.00           C
ATOM   3955  C   GLY A 248      64.236  51.767  99.680  1.00  0.00           C
ATOM   3956  O   GLY A 248      63.096  51.627 100.110  1.00  0.00           O
ATOM   3957  N   TRP A 249      65.186  50.817  99.670  1.00  0.00           N
ATOM   3959  CA  TRP A 249      65.106  49.407 100.000  1.00  0.00           C
ATOM   3961  CB  TRP A 249      63.766  48.826 100.520  1.00  0.00           C
ATOM   3964  CG  TRP A 249      63.766  47.347 100.790  1.00  0.00           C
ATOM   3965  CD1 TRP A 249      64.436  46.646 101.770  1.00  0.00           C
ATOM   3967  NE1 TRP A 249      64.126  45.307 101.680  1.00  0.00           N
ATOM   3969  CE2 TRP A 249      63.276  45.116 100.640  1.00  0.00           C
ATOM   3970  CD2 TRP A 249      63.036  46.366 100.030  1.00  0.00           C
ATOM   3971  CE3 TRP A 249      62.226  46.436  98.900  1.00  0.00           C
ATOM   3973  CZ3 TRP A 249      61.626  45.276  98.420  1.00  0.00           C
ATOM   3975  CZ2 TRP A 249      62.686  43.947 100.160  1.00  0.00           C
ATOM   3977  CH2 TRP A 249      61.846  44.046  99.050  1.00  0.00           C
ATOM   3979  C   TRP A 249      65.586  48.667  98.740  1.00  0.00           C
ATOM   3980  OT1 TRP A 249      66.786  48.296  98.750  1.00  0.00           O
ATOM   3981  OT2 TRP A 249      64.826  48.527  97.750  1.00  0.00           O
ATOM   3982  NH3 POPEB 250      30.246 126.717  70.370  1.00  0.00           N
ATOM   3986  C12 POPEB 250      30.966 127.987  70.060  1.00  0.00           C
ATOM   3989  C11 POPEB 250      30.376 128.557  68.760  1.00  0.00           C
ATOM   3992  P   POPEB 250      32.446 130.069  68.090  1.00  0.00           P
ATOM   3993  O13 POPEB 250      32.606 131.520  67.980  1.00  0.00           O
ATOM   3994  O14 POPEB 250      33.276 129.377  69.090  1.00  0.00           O
ATOM   3995  O11 POPEB 250      32.686 129.397  66.700  1.00  0.00           O
ATOM   3996  O12 POPEB 250      30.906 129.819  68.380  1.00  0.00           O
ATOM   3997  C1  POPEB 250      31.716 129.496  65.660  1.00  0.00           C
ATOM   4000  C2  POPEB 250      32.176 128.546  64.550  1.00  0.00           C
ATOM   4002  O21 POPEB 250      33.536 128.837  64.180  1.00  0.00           O
ATOM   4003  C21 POPEB 250      33.736 129.940  63.500  1.00  0.00           C
ATOM   4004  O22 POPEB 250      32.936 130.810  63.250  1.00  0.00           O
ATOM   4005  C22 POPEB 250      35.166 129.929  63.000  1.00  0.00           C
ATOM   4008  C3  POPEB 250      31.206 128.427  63.330  1.00  0.00           C
ATOM   4011  O31 POPEB 250      31.736 127.757  62.170  1.00  0.00           O
ATOM   4012  C31 POPEB 250      32.446 126.636  62.260  1.00  0.00           C
ATOM   4013  O32 POPEB 250      32.926 126.136  63.250  1.00  0.00           O
ATOM   4014  C32 POPEB 250      32.556 126.027  60.870  1.00  0.00           C
ATOM   4017  C23 POPEB 250      35.426 128.677  62.140  1.00  0.00           C
ATOM   4020  C24 POPEB 250      36.727 128.776  61.340  1.00  0.00           C
ATOM   4023  C25 POPEB 250      37.366 127.407  61.070  1.00  0.00           C
ATOM   4026  C26 POPEB 250      36.426 126.356  60.450  1.00  0.00           C
ATOM   4029  C27 POPEB 250      37.196 125.037  60.300  1.00  0.00           C
ATOM   4032  C28 POPEB 250      36.506 123.976  59.410  1.00  0.00           C
ATOM   4035  C29 POPEB 250      37.526 122.886  59.150  1.00  0.00           C
ATOM   4037 0C21 POPEB 250      37.806 122.277  57.990  1.00  0.00           C
ATOM   4039 1C21 POPEB 250      37.086 122.407  56.660  1.00  0.00           C
ATOM   4042 2C21 POPEB 250      36.506 121.036  56.260  1.00  0.00           C
ATOM   4045 3C21 POPEB 250      37.546 119.987  55.820  1.00  0.00           C
ATOM   4048 4C21 POPEB 250      37.096 118.546  56.100  1.00  0.00           C
ATOM   4051 5C21 POPEB 250      35.906 118.097  55.250  1.00  0.00           C
ATOM   4054 6C21 POPEB 250      35.136 116.927  55.870  1.00  0.00           C
ATOM   4057 7C21 POPEB 250      33.946 116.517  55.000  1.00  0.00           C
ATOM   4060 8C21 POPEB 250      33.047 115.446  55.620  1.00  0.00           C
ATOM   4064  C33 POPEB 250      31.166 125.846  60.220  1.00  0.00           C
ATOM   4067  C34 POPEB 250      31.246 125.166  58.850  1.00  0.00           C
ATOM   4070  C35 POPEB 250      32.186 125.917  57.900  1.00  0.00           C
ATOM   4073  C36 POPEB 250      32.076 125.446  56.450  1.00  0.00           C
ATOM   4076  C37 POPEB 250      32.956 126.296  55.530  1.00  0.00           C
ATOM   4079  C38 POPEB 250      33.116 125.727  54.120  1.00  0.00           C
ATOM   4082  C39 POPEB 250      32.266 126.407  53.040  1.00  0.00           C
ATOM   4085 0C31 POPEB 250      30.746 126.287  53.250  1.00  0.00           C
ATOM   4088 1C31 POPEB 250      29.966 126.556  51.950  1.00  0.00           C
ATOM   4091 2C31 POPEB 250      28.806 125.597  51.700  1.00  0.00           C
ATOM   4094 3C31 POPEB 250      27.896 126.027  50.530  1.00  0.00           C
ATOM   4097 4C31 POPEB 250      28.626 126.216  49.180  1.00  0.00           C
ATOM   4100 5C31 POPEB 250      27.726 126.816  48.100  1.00  0.00           C
ATOM   4103 6C31 POPEB 250      28.446 127.137  46.790  1.00  0.00           C
ATOM   4107  NH3 POPEC 251      56.306  81.466  24.520  1.00  0.00           N
ATOM   4111  C12 POPEC 251      56.486  80.796  23.200  1.00  0.00           C
ATOM   4114  C11 POPEC 251      56.496  81.837  22.070  1.00  0.00           C
ATOM   4117  P   POPEC 251      54.216  83.206  21.800  1.00  0.00           P
ATOM   4118  O13 POPEC 251      54.746  84.416  21.120  1.00  0.00           O
ATOM   4119  O14 POPEC 251      52.837  82.767  21.490  1.00  0.00           O
ATOM   4120  O11 POPEC 251      54.436  83.387  23.370  1.00  0.00           O
ATOM   4121  O12 POPEC 251      55.197  82.006  21.500  1.00  0.00           O
ATOM   4122  C1  POPEC 251      53.396  82.996  24.280  1.00  0.00           C
ATOM   4125  C2  POPEC 251      53.666  83.507  25.730  1.00  0.00           C
ATOM   4127  O21 POPEC 251      52.876  82.767  26.660  1.00  0.00           O
ATOM   4128  C21 POPEC 251      53.416  81.626  27.060  1.00  0.00           C
ATOM   4129  O22 POPEC 251      54.436  81.127  26.610  1.00  0.00           O
ATOM   4130  C22 POPEC 251      52.606  81.086  28.250  1.00  0.00           C
ATOM   4133  C3  POPEC 251      53.366  85.017  25.920  1.00  0.00           C
ATOM   4136  O31 POPEC 251      53.966  85.546  27.130  1.00  0.00           O
ATOM   4137  C31 POPEC 251      53.186  85.506  28.210  1.00  0.00           C
ATOM   4138  O32 POPEC 251      52.076  85.017  28.270  1.00  0.00           O
ATOM   4139  C32 POPEC 251      53.936  86.127  29.390  1.00  0.00           C
ATOM   4142  C23 POPEC 251      52.966  81.787  29.580  1.00  0.00           C
ATOM   4145  C24 POPEC 251      51.966  81.476  30.710  1.00  0.00           C
ATOM   4148  C25 POPEC 251      52.506  81.826  32.110  1.00  0.00           C
ATOM   4151  C26 POPEC 251      53.297  80.677  32.740  1.00  0.00           C
ATOM   4154  C27 POPEC 251      53.836  80.976  34.160  1.00  0.00           C
ATOM   4157  C28 POPEC 251      54.286  79.696  34.880  1.00  0.00           C
ATOM   4160  C29 POPEC 251      54.956  79.966  36.210  1.00  0.00           C
ATOM   4162 0C21 POPEC 251      54.366  79.917  37.420  1.00  0.00           C
ATOM   4164 1C21 POPEC 251      52.926  79.556  37.680  1.00  0.00           C
ATOM   4167 2C21 POPEC 251      52.646  79.127  39.130  1.00  0.00           C
ATOM   4170 3C21 POPEC 251      53.396  77.857  39.570  1.00  0.00           C
ATOM   4173 4C21 POPEC 251      52.716  77.146  40.740  1.00  0.00           C
ATOM   4176 5C21 POPEC 251      53.416  75.837  41.150  1.00  0.00           C
ATOM   4179 6C21 POPEC 251      52.586  74.996  42.130  1.00  0.00           C
ATOM   4182 7C21 POPEC 251      53.116  73.566  42.250  1.00  0.00           C
ATOM   4185 8C21 POPEC 251      52.356  72.726  43.290  1.00  0.00           C
ATOM   4189  C33 POPEC 251      53.316  85.896  30.800  1.00  0.00           C
ATOM   4192  C34 POPEC 251      54.426  85.697  31.830  1.00  0.00           C
ATOM   4195  C35 POPEC 251      53.986  85.756  33.300  1.00  0.00           C
ATOM   4198  C36 POPEC 251      55.197  85.566  34.240  1.00  0.00           C
ATOM   4201  C37 POPEC 251      54.866  85.727  35.730  1.00  0.00           C
ATOM   4204  C38 POPEC 251      56.126  85.627  36.600  1.00  0.00           C
ATOM   4207  C39 POPEC 251      55.866  85.767  38.110  1.00  0.00           C
ATOM   4210 0C31 POPEC 251      55.616  87.207  38.540  1.00  0.00           C
ATOM   4213 1C31 POPEC 251      55.666  87.417  40.060  1.00  0.00           C
ATOM   4216 2C31 POPEC 251      55.736  88.907  40.430  1.00  0.00           C
ATOM   4219 3C31 POPEC 251      56.076  89.196  41.890  1.00  0.00           C
ATOM   4222 4C31 POPEC 251      54.966  88.807  42.870  1.00  0.00           C
ATOM   4225 5C31 POPEC 251      55.216  89.347  44.280  1.00  0.00           C
ATOM   4228 6C31 POPEC 251      54.146  88.927  45.280  1.00  0.00           C
ATOM   4232  NH3 POPED 252     117.267  48.257  27.640  1.00  0.00           N
ATOM   4236  C12 POPED 252     118.176  48.966  26.690  1.00  0.00           C
ATOM   4239  C11 POPED 252     117.516  50.286  26.230  1.00  0.00           C
ATOM   4242  P   POPED 252     119.707  51.747  25.820  1.00  0.00           P
ATOM   4243  O13 POPED 252     119.566  53.206  25.850  1.00  0.00           O
ATOM   4244  O14 POPED 252     120.756  51.167  24.960  1.00  0.00           O
ATOM   4245  O11 POPED 252     119.866  51.256  27.300  1.00  0.00           O
ATOM   4246  O12 POPED 252     118.356  51.076  25.400  1.00  0.00           O
ATOM   4247  C1  POPED 252     120.916  51.726  28.140  1.00  0.00           C
ATOM   4250  C2  POPED 252     121.606  50.536  28.840  1.00  0.00           C
ATOM   4252  O21 POPED 252     120.686  50.086  29.850  1.00  0.00           O
ATOM   4253  C21 POPED 252     121.116  49.157  30.670  1.00  0.00           C
ATOM   4254  O22 POPED 252     121.567  48.067  30.340  1.00  0.00           O
ATOM   4255  C22 POPED 252     121.056  49.726  32.090  1.00  0.00           C
ATOM   4258  C3  POPED 252     122.977  50.986  29.440  1.00  0.00           C
ATOM   4261  O31 POPED 252     123.816  49.876  29.820  1.00  0.00           O
ATOM   4262  C31 POPED 252     124.767  49.526  28.960  1.00  0.00           C
ATOM   4263  O32 POPED 252     124.987  50.076  27.900  1.00  0.00           O
ATOM   4264  C32 POPED 252     125.526  48.317  29.510  1.00  0.00           C
ATOM   4267  C23 POPED 252     122.436  49.726  32.780  1.00  0.00           C
ATOM   4270  C24 POPED 252     122.396  50.197  34.240  1.00  0.00           C
ATOM   4273  C25 POPED 252     121.716  49.186  35.160  1.00  0.00           C
ATOM   4276  C26 POPED 252     121.886  49.507  36.650  1.00  0.00           C
ATOM   4279  C27 POPED 252     121.176  48.447  37.510  1.00  0.00           C
ATOM   4282  C28 POPED 252     121.047  48.836  39.000  1.00  0.00           C
ATOM   4285  C29 POPED 252     119.657  48.537  39.500  1.00  0.00           C
ATOM   4287 0C21 POPED 252     118.566  49.286  39.240  1.00  0.00           C
ATOM   4289 1C21 POPED 252     118.576  50.596  38.480  1.00  0.00           C
ATOM   4292 2C21 POPED 252     117.636  51.657  39.080  1.00  0.00           C
ATOM   4295 3C21 POPED 252     117.756  51.817  40.610  1.00  0.00           C
ATOM   4298 4C21 POPED 252     116.786  52.877  41.140  1.00  0.00           C
ATOM   4301 5C21 POPED 252     117.036  53.257  42.610  1.00  0.00           C
ATOM   4304 6C21 POPED 252     116.447  52.267  43.620  1.00  0.00           C
ATOM   4307 7C21 POPED 252     116.006  52.976  44.910  1.00  0.00           C
ATOM   4310 8C21 POPED 252     115.146  52.137  45.860  1.00  0.00           C
ATOM   4314  C33 POPED 252     127.056  48.566  29.650  1.00  0.00           C
ATOM   4317  C34 POPED 252     127.837  47.417  30.330  1.00  0.00           C
ATOM   4320  C35 POPED 252     128.006  47.567  31.860  1.00  0.00           C
ATOM   4323  C36 POPED 252     126.686  47.586  32.630  1.00  0.00           C
ATOM   4326  C37 POPED 252     126.836  47.567  34.160  1.00  0.00           C
ATOM   4329  C38 POPED 252     125.446  47.597  34.810  1.00  0.00           C
ATOM   4332  C39 POPED 252     125.457  47.616  36.350  1.00  0.00           C
ATOM   4335 0C31 POPED 252     126.056  46.366  36.990  1.00  0.00           C
ATOM   4338 1C31 POPED 252     125.767  46.296  38.500  1.00  0.00           C
ATOM   4341 2C31 POPED 252     124.917  45.086  38.900  1.00  0.00           C
ATOM   4344 3C31 POPED 252     125.706  43.777  38.920  1.00  0.00           C
ATOM   4347 4C31 POPED 252     124.866  42.567  39.360  1.00  0.00           C
ATOM   4350 5C31 POPED 252     125.706  41.377  39.830  1.00  0.00           C
ATOM   4353 6C31 POPED 252     124.876  40.226  40.390  1.00  0.00           C
ATOM   4357  NH3 POPEE 253     129.506   0.606  23.100  1.00  0.00           N
ATOM   4361  C12 POPEE 253     129.629   0.896  21.630  1.00  0.00           C
ATOM   4364  C11 POPEE 253     129.166   2.317  21.230  1.00  0.00           C
ATOM   4367  P   POPEE 253     126.877   3.316  22.070  1.00  0.00           P
ATOM   4368  O13 POPEE 253     127.146   4.757  21.900  1.00  0.00           O
ATOM   4369  O14 POPEE 253     125.457   2.877  22.100  1.00  0.00           O
ATOM   4370  O11 POPEE 253     127.557   2.856  23.420  1.00  0.00           O
ATOM   4371  O12 POPEE 253     127.756   2.456  21.070  1.00  0.00           O
ATOM   4372  C1  POPEE 253     127.557   3.786  24.490  1.00  0.00           C
ATOM   4375  C2  POPEE 253     128.186   3.136  25.740  1.00  0.00           C
ATOM   4377  O21 POPEE 253     127.456   3.426  26.940  1.00  0.00           O
ATOM   4378  C21 POPEE 253     127.347   4.707  27.250  1.00  0.00           C
ATOM   4379  O22 POPEE 253     127.557   5.656  26.510  1.00  0.00           O
ATOM   4380  C22 POPEE 253     126.866   4.816  28.690  1.00  0.00           C
ATOM   4383  C3  POPEE 253     129.690   3.496  25.870  1.00  0.00           C
ATOM   4386  O31 POPEE 253     130.360   2.576  26.760  1.00  0.00           O
ATOM   4387  C31 POPEE 253     130.459   3.006  28.010  1.00  0.00           C
ATOM   4388  O32 POPEE 253     129.970   4.016  28.460  1.00  0.00           O
ATOM   4389  C32 POPEE 253     131.259   2.006  28.830  1.00  0.00           C
ATOM   4392  C23 POPEE 253     127.006   6.216  29.330  1.00  0.00           C
ATOM   4395  C24 POPEE 253     126.136   6.226  30.580  1.00  0.00           C
ATOM   4398  C25 POPEE 253     126.237   7.396  31.540  1.00  0.00           C
ATOM   4401  C26 POPEE 253     125.306   7.176  32.740  1.00  0.00           C
ATOM   4404  C27 POPEE 253     125.306   8.327  33.750  1.00  0.00           C
ATOM   4407  C28 POPEE 253     124.396   8.056  34.970  1.00  0.00           C
ATOM   4410  C29 POPEE 253     124.067   9.357  35.650  1.00  0.00           C
ATOM   4412 0C21 POPEE 253     124.216   9.696  36.950  1.00  0.00           C
ATOM   4414 1C21 POPEE 253     124.716   8.846  38.090  1.00  0.00           C
ATOM   4417 2C21 POPEE 253     124.017   9.277  39.410  1.00  0.00           C
ATOM   4420 3C21 POPEE 253     124.797   8.886  40.670  1.00  0.00           C
ATOM   4423 4C21 POPEE 253     124.276   9.546  41.970  1.00  0.00           C
ATOM   4426 5C21 POPEE 253     124.306  11.087  41.950  1.00  0.00           C
ATOM   4429 6C21 POPEE 253     123.996  11.756  43.300  1.00  0.00           C
ATOM   4432 7C21 POPEE 253     125.006  11.386  44.390  1.00  0.00           C
ATOM   4435 8C21 POPEE 253     124.876  12.196  45.690  1.00  0.00           C
ATOM   4439  C33 POPEE 253     132.420   2.696  29.580  1.00  0.00           C
ATOM   4442  C34 POPEE 253     132.950   1.826  30.730  1.00  0.00           C
ATOM   4445  C35 POPEE 253     132.589   2.326  32.130  1.00  0.00           C
ATOM   4448  C36 POPEE 253     131.129   2.776  32.300  1.00  0.00           C
ATOM   4451  C37 POPEE 253     130.679   2.846  33.760  1.00  0.00           C
ATOM   4454  C38 POPEE 253     129.257   3.416  33.880  1.00  0.00           C
ATOM   4457  C39 POPEE 253     128.487   2.866  35.080  1.00  0.00           C
ATOM   4460 0C31 POPEE 253     128.916   3.436  36.440  1.00  0.00           C
ATOM   4463 1C31 POPEE 253     128.106   2.786  37.580  1.00  0.00           C
ATOM   4466 2C31 POPEE 253     128.246   3.516  38.920  1.00  0.00           C
ATOM   4469 3C31 POPEE 253     127.426   2.866  40.040  1.00  0.00           C
ATOM   4472 4C31 POPEE 253     127.907   1.446  40.400  1.00  0.00           C
ATOM   4475 5C31 POPEE 253     127.326   0.926  41.720  1.00  0.00           C
ATOM   4478 6C31 POPEE 253     127.936  -0.407  42.170  1.00  0.00           C
ATOM   4482  NH3 POPEF 254      36.186  48.506  25.900  1.00  0.00           N
ATOM   4486  C12 POPEF 254      35.056  49.426  26.300  1.00  0.00           C
ATOM   4489  C11 POPEF 254      35.506  50.716  27.030  1.00  0.00           C
ATOM   4492  P   POPEF 254      35.046  52.826  25.510  1.00  0.00           P
ATOM   4493  O13 POPEF 254      35.886  53.647  24.600  1.00  0.00           O
ATOM   4494  O14 POPEF 254      33.806  52.207  25.010  1.00  0.00           O
ATOM   4495  O11 POPEF 254      34.666  53.686  26.780  1.00  0.00           O
ATOM   4496  O12 POPEF 254      35.996  51.716  26.130  1.00  0.00           O
ATOM   4497  C1  POPEF 254      34.586  55.116  26.700  1.00  0.00           C
ATOM   4500  C2  POPEF 254      33.996  55.666  28.030  1.00  0.00           C
ATOM   4502  O21 POPEF 254      34.076  57.096  28.140  1.00  0.00           O
ATOM   4503  C21 POPEF 254      35.186  57.586  28.650  1.00  0.00           C
ATOM   4504  O22 POPEF 254      36.306  57.147  28.480  1.00  0.00           O
ATOM   4505  C22 POPEF 254      34.846  58.737  29.600  1.00  0.00           C
ATOM   4508  C3  POPEF 254      34.616  54.907  29.240  1.00  0.00           C
ATOM   4511  O31 POPEF 254      34.227  55.526  30.490  1.00  0.00           O
ATOM   4512  C31 POPEF 254      34.396  54.746  31.540  1.00  0.00           C
ATOM   4513  O32 POPEF 254      34.836  53.607  31.490  1.00  0.00           O
ATOM   4514  C32 POPEF 254      34.046  55.517  32.810  1.00  0.00           C
ATOM   4517  C23 POPEF 254      36.056  59.177  30.440  1.00  0.00           C
ATOM   4520  C24 POPEF 254      35.676  60.086  31.610  1.00  0.00           C
ATOM   4523  C25 POPEF 254      36.856  60.926  32.140  1.00  0.00           C
ATOM   4526  C26 POPEF 254      36.516  61.636  33.450  1.00  0.00           C
ATOM   4529  C27 POPEF 254      37.376  62.877  33.750  1.00  0.00           C
ATOM   4532  C28 POPEF 254      38.256  62.737  35.010  1.00  0.00           C
ATOM   4535  C29 POPEF 254      38.726  64.076  35.500  1.00  0.00           C
ATOM   4537 0C21 POPEF 254      39.986  64.517  35.670  1.00  0.00           C
ATOM   4539 1C21 POPEF 254      41.256  63.756  35.380  1.00  0.00           C
ATOM   4542 2C21 POPEF 254      41.966  63.246  36.650  1.00  0.00           C
ATOM   4545 3C21 POPEF 254      41.126  62.217  37.420  1.00  0.00           C
ATOM   4548 4C21 POPEF 254      41.936  61.476  38.480  1.00  0.00           C
ATOM   4551 5C21 POPEF 254      41.066  60.517  39.290  1.00  0.00           C
ATOM   4554 6C21 POPEF 254      41.886  59.666  40.260  1.00  0.00           C
ATOM   4557 7C21 POPEF 254      41.056  59.186  41.460  1.00  0.00           C
ATOM   4560 8C21 POPEF 254      41.797  58.187  42.340  1.00  0.00           C
ATOM   4564  C33 POPEF 254      32.696  56.266  32.740  1.00  0.00           C
ATOM   4567  C34 POPEF 254      32.736  57.627  33.450  1.00  0.00           C
ATOM   4570  C35 POPEF 254      33.207  57.627  34.910  1.00  0.00           C
ATOM   4573  C36 POPEF 254      32.246  56.866  35.830  1.00  0.00           C
ATOM   4576  C37 POPEF 254      32.616  56.996  37.310  1.00  0.00           C
ATOM   4579  C38 POPEF 254      31.856  55.976  38.190  1.00  0.00           C
ATOM   4582  C39 POPEF 254      32.226  56.087  39.670  1.00  0.00           C
ATOM   4585 0C31 POPEF 254      32.876  54.796  40.200  1.00  0.00           C
ATOM   4588 1C31 POPEF 254      33.536  54.936  41.580  1.00  0.00           C
ATOM   4591 2C31 POPEF 254      32.676  54.476  42.770  1.00  0.00           C
ATOM   4594 3C31 POPEF 254      31.476  55.386  43.070  1.00  0.00           C
ATOM   4597 4C31 POPEF 254      30.646  54.917  44.270  1.00  0.00           C
ATOM   4600 5C31 POPEF 254      29.296  55.627  44.390  1.00  0.00           C
ATOM   4603 6C31 POPEF 254      28.396  55.046  45.490  1.00  0.00           C
ATOM   4607  NH3 POPEG 255      18.296  71.316  27.450  1.00  0.00           N
ATOM   4611  C12 POPEG 255      18.906  69.987  27.110  1.00  0.00           C
ATOM   4614  C11 POPEG 255      19.826  70.157  25.880  1.00  0.00           C
ATOM   4617  P   POPEG 255      22.086  69.026  26.590  1.00  0.00           P
ATOM   4618  O13 POPEG 255      23.266  69.286  25.730  1.00  0.00           O
ATOM   4619  O14 POPEG 255      21.866  69.947  27.710  1.00  0.00           O
ATOM   4620  O11 POPEG 255      22.096  67.546  27.130  1.00  0.00           O
ATOM   4621  O12 POPEG 255      20.766  69.087  25.710  1.00  0.00           O
ATOM   4622  C1  POPEG 255      22.836  67.216  28.320  1.00  0.00           C
ATOM   4625  C2  POPEG 255      22.006  66.237  29.210  1.00  0.00           C
ATOM   4627  O21 POPEG 255      22.776  65.447  30.130  1.00  0.00           O
ATOM   4628  C21 POPEG 255      23.706  65.976  30.870  1.00  0.00           C
ATOM   4629  O22 POPEG 255      24.056  67.137  30.910  1.00  0.00           O
ATOM   4630  C22 POPEG 255      24.166  64.897  31.850  1.00  0.00           C
ATOM   4633  C3  POPEG 255      21.216  65.216  28.350  1.00  0.00           C
ATOM   4636  O31 POPEG 255      20.456  64.326  29.200  1.00  0.00           O
ATOM   4637  C31 POPEG 255      19.186  64.177  28.890  1.00  0.00           C
ATOM   4638  O32 POPEG 255      18.626  64.657  27.920  1.00  0.00           O
ATOM   4639  C32 POPEG 255      18.526  63.236  29.890  1.00  0.00           C
ATOM   4642  C23 POPEG 255      24.666  65.497  33.190  1.00  0.00           C
ATOM   4645  C24 POPEG 255      24.966  64.407  34.220  1.00  0.00           C
ATOM   4648  C25 POPEG 255      25.616  64.926  35.500  1.00  0.00           C
ATOM   4651  C26 POPEG 255      25.876  63.816  36.530  1.00  0.00           C
ATOM   4654  C27 POPEG 255      26.676  64.296  37.750  1.00  0.00           C
ATOM   4657  C28 POPEG 255      27.116  63.116  38.650  1.00  0.00           C
ATOM   4660  C29 POPEG 255      28.436  63.346  39.350  1.00  0.00           C
ATOM   4662 0C21 POPEG 255      28.736  63.176  40.640  1.00  0.00           C
ATOM   4664 1C21 POPEG 255      27.826  62.706  41.750  1.00  0.00           C
ATOM   4667 2C21 POPEG 255      27.916  63.606  42.990  1.00  0.00           C
ATOM   4670 3C21 POPEG 255      27.096  63.046  44.160  1.00  0.00           C
ATOM   4673 4C21 POPEG 255      27.146  63.927  45.420  1.00  0.00           C
ATOM   4676 5C21 POPEG 255      26.316  63.356  46.580  1.00  0.00           C
ATOM   4679 6C21 POPEG 255      24.796  63.366  46.310  1.00  0.00           C
ATOM   4682 7C21 POPEG 255      23.976  62.786  47.460  1.00  0.00           C
ATOM   4685 8C21 POPEG 255      22.466  62.786  47.200  1.00  0.00           C
ATOM   4689  C33 POPEG 255      17.086  63.697  30.210  1.00  0.00           C
ATOM   4692  C34 POPEG 255      17.016  64.926  31.120  1.00  0.00           C
ATOM   4695  C35 POPEG 255      17.516  64.686  32.540  1.00  0.00           C
ATOM   4698  C36 POPEG 255      16.676  65.407  33.610  1.00  0.00           C
ATOM   4701  C37 POPEG 255      17.446  66.456  34.430  1.00  0.00           C
ATOM   4704  C38 POPEG 255      16.586  67.226  35.450  1.00  0.00           C
ATOM   4707  C39 POPEG 255      15.946  66.337  36.530  1.00  0.00           C
ATOM   4710 0C31 POPEG 255      14.776  66.987  37.280  1.00  0.00           C
ATOM   4713 1C31 POPEG 255      13.856  65.947  37.950  1.00  0.00           C
ATOM   4716 2C31 POPEG 255      14.346  65.466  39.330  1.00  0.00           C
ATOM   4719 3C31 POPEG 255      14.316  66.546  40.420  1.00  0.00           C
ATOM   4722 4C31 POPEG 255      12.916  67.137  40.670  1.00  0.00           C
ATOM   4725 5C31 POPEG 255      12.896  68.176  41.790  1.00  0.00           C
ATOM   4728 6C31 POPEG 255      11.536  68.847  41.970  1.00  0.00           C
ATOM   4732  NH3 POPEH 256      87.986  49.136  24.960  1.00  0.00           N
ATOM   4736  C12 POPEH 256      88.866  48.346  25.890  1.00  0.00           C
ATOM   4739  C11 POPEH 256      89.996  49.186  26.510  1.00  0.00           C
ATOM   4742  P   POPEH 256      92.487  48.317  26.480  1.00  0.00           P
ATOM   4743  O13 POPEH 256      93.136  47.046  26.890  1.00  0.00           O
ATOM   4744  O14 POPEH 256      92.487  48.607  25.030  1.00  0.00           O
ATOM   4745  O11 POPEH 256      93.136  49.556  27.240  1.00  0.00           O
ATOM   4746  O12 POPEH 256      91.006  48.296  27.000  1.00  0.00           O
ATOM   4747  C1  POPEH 256      92.697  49.907  28.550  1.00  0.00           C
ATOM   4750  C2  POPEH 256      93.766  50.746  29.300  1.00  0.00           C
ATOM   4752  O21 POPEH 256      93.197  51.347  30.470  1.00  0.00           O
ATOM   4753  C21 POPEH 256      92.926  50.536  31.480  1.00  0.00           C
ATOM   4754  O22 POPEH 256      93.076  49.337  31.500  1.00  0.00           O
ATOM   4755  C22 POPEH 256      92.446  51.427  32.630  1.00  0.00           C
ATOM   4758  C3  POPEH 256      94.386  51.877  28.430  1.00  0.00           C
ATOM   4761  O31 POPEH 256      95.066  52.857  29.250  1.00  0.00           O
ATOM   4762  C31 POPEH 256      94.426  54.006  29.450  1.00  0.00           C
ATOM   4763  O32 POPEH 256      93.586  54.507  28.720  1.00  0.00           O
ATOM   4764  C32 POPEH 256      94.856  54.596  30.810  1.00  0.00           C
ATOM   4767  C23 POPEH 256      92.436  50.746  34.020  1.00  0.00           C
ATOM   4770  C24 POPEH 256      92.886  51.706  35.130  1.00  0.00           C
ATOM   4773  C25 POPEH 256      91.956  51.756  36.350  1.00  0.00           C
ATOM   4776  C26 POPEH 256      92.557  52.586  37.480  1.00  0.00           C
ATOM   4779  C27 POPEH 256      91.636  52.737  38.700  1.00  0.00           C
ATOM   4782  C28 POPEH 256      92.326  53.476  39.850  1.00  0.00           C
ATOM   4785  C29 POPEH 256      91.386  53.917  40.950  1.00  0.00           C
ATOM   4787 0C21 POPEH 256      91.276  53.376  42.180  1.00  0.00           C
ATOM   4789 1C21 POPEH 256      92.056  52.197  42.690  1.00  0.00           C
ATOM   4792 2C21 POPEH 256      91.666  51.817  44.140  1.00  0.00           C
ATOM   4795 3C21 POPEH 256      90.197  51.427  44.300  1.00  0.00           C
ATOM   4798 4C21 POPEH 256      89.847  51.017  45.740  1.00  0.00           C
ATOM   4801 5C21 POPEH 256      88.346  50.796  45.940  1.00  0.00           C
ATOM   4804 6C21 POPEH 256      87.996  50.497  47.400  1.00  0.00           C
ATOM   4807 7C21 POPEH 256      86.576  50.957  47.790  1.00  0.00           C
ATOM   4810 8C21 POPEH 256      86.216  50.786  49.270  1.00  0.00           C
ATOM   4814  C33 POPEH 256      96.316  55.127  30.910  1.00  0.00           C
ATOM   4817  C34 POPEH 256      96.926  55.067  32.330  1.00  0.00           C
ATOM   4820  C35 POPEH 256      96.226  55.897  33.430  1.00  0.00           C
ATOM   4823  C36 POPEH 256      97.106  56.056  34.690  1.00  0.00           C
ATOM   4826  C37 POPEH 256      96.377  56.587  35.940  1.00  0.00           C
ATOM   4829  C38 POPEH 256      97.316  56.826  37.140  1.00  0.00           C
ATOM   4832  C39 POPEH 256      96.657  57.456  38.390  1.00  0.00           C
ATOM   4835 0C31 POPEH 256      95.826  56.466  39.230  1.00  0.00           C
ATOM   4838 1C31 POPEH 256      95.226  57.096  40.490  1.00  0.00           C
ATOM   4841 2C31 POPEH 256      94.657  56.037  41.450  1.00  0.00           C
ATOM   4844 3C31 POPEH 256      93.756  56.587  42.580  1.00  0.00           C
ATOM   4847 4C31 POPEH 256      94.487  57.467  43.600  1.00  0.00           C
ATOM   4850 5C31 POPEH 256      93.547  57.956  44.710  1.00  0.00           C
ATOM   4853 6C31 POPEH 256      94.256  58.807  45.770  1.00  0.00           C
ATOM   4857  NH3 POPEI 257     111.676  86.536  25.630  1.00  0.00           N
ATOM   4861  C12 POPEI 257     110.297  87.106  25.840  1.00  0.00           C
ATOM   4864  C11 POPEI 257     109.966  87.567  27.280  1.00  0.00           C
ATOM   4867  P   POPEI 257     107.326  87.397  27.410  1.00  0.00           P
ATOM   4868  O13 POPEI 257     106.176  88.317  27.490  1.00  0.00           O
ATOM   4869  O14 POPEI 257     107.306  86.366  26.360  1.00  0.00           O
ATOM   4870  O11 POPEI 257     107.496  86.626  28.770  1.00  0.00           O
ATOM   4871  O12 POPEI 257     108.696  88.216  27.330  1.00  0.00           O
ATOM   4872  C1  POPEI 257     106.616  86.776  29.890  1.00  0.00           C
ATOM   4875  C2  POPEI 257     107.436  87.036  31.160  1.00  0.00           C
ATOM   4877  O21 POPEI 257     106.496  87.506  32.140  1.00  0.00           O
ATOM   4878  C21 POPEI 257     107.026  87.866  33.290  1.00  0.00           C
ATOM   4879  O22 POPEI 257     107.366  88.986  33.590  1.00  0.00           O
ATOM   4880  C22 POPEI 257     107.046  86.667  34.250  1.00  0.00           C
ATOM   4883  C3  POPEI 257     108.597  88.016  30.790  1.00  0.00           C
ATOM   4886  O31 POPEI 257     109.466  88.557  31.800  1.00  0.00           O
ATOM   4887  C31 POPEI 257     110.146  87.716  32.570  1.00  0.00           C
ATOM   4888  O32 POPEI 257     109.907  86.536  32.740  1.00  0.00           O
ATOM   4889  C32 POPEI 257     111.346  88.446  33.180  1.00  0.00           C
ATOM   4892  C23 POPEI 257     107.697  87.046  35.600  1.00  0.00           C
ATOM   4895  C24 POPEI 257     107.396  86.036  36.720  1.00  0.00           C
ATOM   4898  C25 POPEI 257     107.576  86.647  38.110  1.00  0.00           C
ATOM   4901  C26 POPEI 257     107.236  85.657  39.230  1.00  0.00           C
ATOM   4904  C27 POPEI 257     107.297  86.267  40.640  1.00  0.00           C
ATOM   4907  C28 POPEI 257     107.017  85.246  41.770  1.00  0.00           C
ATOM   4910  C29 POPEI 257     105.547  84.877  41.830  1.00  0.00           C
ATOM   4912 0C21 POPEI 257     104.767  84.907  42.930  1.00  0.00           C
ATOM   4914 1C21 POPEI 257     105.246  85.246  44.320  1.00  0.00           C
ATOM   4917 2C21 POPEI 257     105.267  86.746  44.660  1.00  0.00           C
ATOM   4920 3C21 POPEI 257     103.956  87.277  45.280  1.00  0.00           C
ATOM   4923 4C21 POPEI 257     102.837  87.567  44.270  1.00  0.00           C
ATOM   4926 5C21 POPEI 257     101.606  88.216  44.920  1.00  0.00           C
ATOM   4929 6C21 POPEI 257     100.846  87.277  45.870  1.00  0.00           C
ATOM   4932 7C21 POPEI 257      99.526  87.886  46.360  1.00  0.00           C
ATOM   4935 8C21 POPEI 257      98.696  86.947  47.230  1.00  0.00           C
ATOM   4939  C33 POPEI 257     111.186  88.726  34.700  1.00  0.00           C
ATOM   4942  C34 POPEI 257     112.356  89.576  35.210  1.00  0.00           C
ATOM   4945  C35 POPEI 257     112.636  89.436  36.710  1.00  0.00           C
ATOM   4948  C36 POPEI 257     111.496  89.927  37.600  1.00  0.00           C
ATOM   4951  C37 POPEI 257     111.716  89.546  39.070  1.00  0.00           C
ATOM   4954  C38 POPEI 257     110.526  89.907  39.960  1.00  0.00           C
ATOM   4957  C39 POPEI 257     110.346  91.416  40.180  1.00  0.00           C
ATOM   4960 0C31 POPEI 257     111.377  92.006  41.150  1.00  0.00           C
ATOM   4963 1C31 POPEI 257     111.336  93.546  41.170  1.00  0.00           C
ATOM   4966 2C31 POPEI 257     111.956  94.136  42.440  1.00  0.00           C
ATOM   4969 3C31 POPEI 257     112.157  95.657  42.320  1.00  0.00           C
ATOM   4972 4C31 POPEI 257     112.797  96.287  43.560  1.00  0.00           C
ATOM   4975 5C31 POPEI 257     113.156  97.767  43.340  1.00  0.00           C
ATOM   4978 6C31 POPEI 257     113.477  98.517  44.630  1.00  0.00           C
ATOM   4982  NH3 POPEJ 258     115.586   4.016  68.340  1.00  0.00           N
ATOM   4986  C12 POPEJ 258     116.676   4.777  69.040  1.00  0.00           C
ATOM   4989  C11 POPEJ 258     118.056   4.696  68.340  1.00  0.00           C
ATOM   4992  P   POPEJ 258     118.446   6.596  66.640  1.00  0.00           P
ATOM   4993  O13 POPEJ 258     118.166   6.916  65.240  1.00  0.00           O
ATOM   4994  O14 POPEJ 258     117.826   7.476  67.650  1.00  0.00           O
ATOM   4995  O11 POPEJ 258     120.026   6.546  66.890  1.00  0.00           O
ATOM   4996  O12 POPEJ 258     117.996   5.087  66.960  1.00  0.00           O
ATOM   4997  C1  POPEJ 258     120.826   5.456  66.400  1.00  0.00           C
ATOM   5000  C2  POPEJ 258     122.267   5.897  65.980  1.00  0.00           C
ATOM   5002  O21 POPEJ 258     122.166   6.926  64.990  1.00  0.00           O
ATOM   5003  C21 POPEJ 258     123.116   7.856  65.010  1.00  0.00           C
ATOM   5004  O22 POPEJ 258     124.006   7.957  65.820  1.00  0.00           O
ATOM   5005  C22 POPEJ 258     122.907   8.796  63.830  1.00  0.00           C
ATOM   5008  C3  POPEJ 258     123.056   4.666  65.410  1.00  0.00           C
ATOM   5011  O31 POPEJ 258     124.366   5.016  64.930  1.00  0.00           O
ATOM   5012  C31 POPEJ 258     124.936   4.586  63.780  1.00  0.00           C
ATOM   5013  O32 POPEJ 258     126.086   4.826  63.490  1.00  0.00           O
ATOM   5014  C32 POPEJ 258     124.036   3.796  62.830  1.00  0.00           C
ATOM   5017  C23 POPEJ 258     123.787   8.436  62.610  1.00  0.00           C
ATOM   5020  C24 POPEJ 258     123.816   9.567  61.590  1.00  0.00           C
ATOM   5023  C25 POPEJ 258     124.666   9.286  60.340  1.00  0.00           C
ATOM   5026  C26 POPEJ 258     124.087   8.186  59.440  1.00  0.00           C
ATOM   5029  C27 POPEJ 258     124.606   8.266  58.000  1.00  0.00           C
ATOM   5032  C28 POPEJ 258     123.916   7.266  57.060  1.00  0.00           C
ATOM   5035  C29 POPEJ 258     124.166   7.567  55.600  1.00  0.00           C
ATOM   5037 0C21 POPEJ 258     123.246   7.867  54.650  1.00  0.00           C
ATOM   5039 1C21 POPEJ 258     121.746   7.957  54.830  1.00  0.00           C
ATOM   5042 2C21 POPEJ 258     121.146   9.296  54.370  1.00  0.00           C
ATOM   5045 3C21 POPEJ 258     121.017   9.447  52.840  1.00  0.00           C
ATOM   5048 4C21 POPEJ 258     120.127  10.636  52.460  1.00  0.00           C
ATOM   5051 5C21 POPEJ 258     120.896  11.886  52.020  1.00  0.00           C
ATOM   5054 6C21 POPEJ 258     121.146  11.927  50.500  1.00  0.00           C
ATOM   5057 7C21 POPEJ 258     121.886  13.186  50.050  1.00  0.00           C
ATOM   5060 8C21 POPEJ 258     122.216  13.197  48.560  1.00  0.00           C
ATOM   5064  C33 POPEJ 258     123.076   4.696  62.010  1.00  0.00           C
ATOM   5067  C34 POPEJ 258     122.236   3.897  61.010  1.00  0.00           C
ATOM   5070  C35 POPEJ 258     120.966   4.616  60.530  1.00  0.00           C
ATOM   5073  C36 POPEJ 258     121.186   5.996  59.900  1.00  0.00           C
ATOM   5076  C37 POPEJ 258     119.856   6.586  59.400  1.00  0.00           C
ATOM   5079  C38 POPEJ 258     119.707   8.116  59.560  1.00  0.00           C
ATOM   5082  C39 POPEJ 258     120.197   8.936  58.370  1.00  0.00           C
ATOM   5085 0C31 POPEJ 258     119.856  10.426  58.510  1.00  0.00           C
ATOM   5088 1C31 POPEJ 258     120.096  11.186  57.200  1.00  0.00           C
ATOM   5091 2C31 POPEJ 258     119.487  12.596  57.170  1.00  0.00           C
ATOM   5094 3C31 POPEJ 258     119.207  13.036  55.720  1.00  0.00           C
ATOM   5097 4C31 POPEJ 258     118.306  14.277  55.640  1.00  0.00           C
ATOM   5100 5C31 POPEJ 258     117.926  14.616  54.200  1.00  0.00           C
ATOM   5103 6C31 POPEJ 258     116.916  15.756  54.100  1.00  0.00           C
ATOM   5107  NH3 POPEK 259      -1.777   7.246  24.320  1.00  0.00           N
ATOM   5111  C12 POPEK 259      -0.487   7.996  24.370  1.00  0.00           C
ATOM   5114  C11 POPEK 259       0.686   7.066  24.030  1.00  0.00           C
ATOM   5117  P   POPEK 259       2.776   7.016  25.580  1.00  0.00           P
ATOM   5118  O13 POPEK 259       3.146   5.647  25.180  1.00  0.00           O
ATOM   5119  O14 POPEK 259       3.896   7.867  26.040  1.00  0.00           O
ATOM   5120  O11 POPEK 259       1.656   6.857  26.670  1.00  0.00           O
ATOM   5121  O12 POPEK 259       1.946   7.697  24.380  1.00  0.00           O
ATOM   5122  C1  POPEK 259       1.416   7.746  27.750  1.00  0.00           C
ATOM   5125  C2  POPEK 259       1.996   7.136  29.050  1.00  0.00           C
ATOM   5127  O21 POPEK 259       1.286   7.567  30.220  1.00  0.00           O
ATOM   5128  C21 POPEK 259       1.376   8.826  30.570  1.00  0.00           C
ATOM   5129  O22 POPEK 259       1.966   9.717  29.960  1.00  0.00           O
ATOM   5130  C22 POPEK 259       0.626   9.006  31.900  1.00  0.00           C
ATOM   5133  C3  POPEK 259       3.526   7.357  29.140  1.00  0.00           C
ATOM   5136  O31 POPEK 259       4.046   6.936  30.420  1.00  0.00           O
ATOM   5137  C31 POPEK 259       5.356   6.757  30.360  1.00  0.00           C
ATOM   5138  O32 POPEK 259       6.046   6.866  29.360  1.00  0.00           O
ATOM   5139  C32 POPEK 259       5.876   6.337  31.730  1.00  0.00           C
ATOM   5142  C23 POPEK 259       0.886   7.886  32.940  1.00  0.00           C
ATOM   5145  C24 POPEK 259       0.676   8.366  34.390  1.00  0.00           C
ATOM   5148  C25 POPEK 259       0.986   7.296  35.440  1.00  0.00           C
ATOM   5151  C26 POPEK 259       1.616   7.876  36.720  1.00  0.00           C
ATOM   5154  C27 POPEK 259       1.776   6.817  37.810  1.00  0.00           C
ATOM   5157  C28 POPEK 259       2.436   7.366  39.080  1.00  0.00           C
ATOM   5160  C29 POPEK 259       2.536   6.286  40.130  1.00  0.00           C
ATOM   5162 0C21 POPEK 259       3.656   5.756  40.660  1.00  0.00           C
ATOM   5164 1C21 POPEK 259       5.076   6.176  40.390  1.00  0.00           C
ATOM   5167 2C21 POPEK 259       5.856   6.357  41.700  1.00  0.00           C
ATOM   5170 3C21 POPEK 259       5.276   7.426  42.640  1.00  0.00           C
ATOM   5173 4C21 POPEK 259       6.076   7.526  43.950  1.00  0.00           C
ATOM   5176 5C21 POPEK 259       5.636   8.696  44.830  1.00  0.00           C
ATOM   5179 6C21 POPEK 259       6.356   8.686  46.180  1.00  0.00           C
ATOM   5182 7C21 POPEK 259       6.046   9.926  47.030  1.00  0.00           C
ATOM   5185 8C21 POPEK 259       6.856  10.006  48.320  1.00  0.00           C
ATOM   5189  C33 POPEK 259       5.586   7.396  32.820  1.00  0.00           C
ATOM   5192  C34 POPEK 259       6.126   6.966  34.190  1.00  0.00           C
ATOM   5195  C35 POPEK 259       5.796   7.966  35.310  1.00  0.00           C
ATOM   5198  C36 POPEK 259       6.566   9.296  35.210  1.00  0.00           C
ATOM   5201  C37 POPEK 259       7.306   9.587  36.510  1.00  0.00           C
ATOM   5204  C38 POPEK 259       8.096  10.897  36.530  1.00  0.00           C
ATOM   5207  C39 POPEK 259       8.946  11.007  37.790  1.00  0.00           C
ATOM   5210 0C31 POPEK 259       8.106  11.116  39.060  1.00  0.00           C
ATOM   5213 1C31 POPEK 259       8.956  11.317  40.320  1.00  0.00           C
ATOM   5216 2C31 POPEK 259       8.096  11.176  41.580  1.00  0.00           C
ATOM   5219 3C31 POPEK 259       8.866  11.487  42.880  1.00  0.00           C
ATOM   5222 4C31 POPEK 259       9.526  12.867  42.870  1.00  0.00           C
ATOM   5225 5C31 POPEK 259       9.966  13.317  44.270  1.00  0.00           C
ATOM   5228 6C31 POPEK 259      10.716  14.647  44.240  1.00  0.00           C
ATOM   5232  NH3 POPEL 260      53.326 110.356  28.310  1.00  0.00           N
ATOM   5236  C12 POPEL 260      53.676 111.676  27.690  1.00  0.00           C
ATOM   5239  C11 POPEL 260      54.396 111.567  26.330  1.00  0.00           C
ATOM   5242  P   POPEL 260      56.526 110.207  27.230  1.00  0.00           P
ATOM   5243  O13 POPEL 260      57.606 109.466  26.570  1.00  0.00           O
ATOM   5244  O14 POPEL 260      56.856 111.457  27.960  1.00  0.00           O
ATOM   5245  O11 POPEL 260      55.736 109.226  28.210  1.00  0.00           O
ATOM   5246  O12 POPEL 260      55.386 110.546  26.190  1.00  0.00           O
ATOM   5247  C1  POPEL 260      56.486 108.367  29.090  1.00  0.00           C
ATOM   5250  C2  POPEL 260      56.766 109.056  30.450  1.00  0.00           C
ATOM   5252  O21 POPEL 260      58.066 108.627  30.910  1.00  0.00           O
ATOM   5253  C21 POPEL 260      58.227 108.356  32.180  1.00  0.00           C
ATOM   5254  O22 POPEL 260      58.376 109.176  33.080  1.00  0.00           O
ATOM   5255  C22 POPEL 260      58.156 106.837  32.340  1.00  0.00           C
ATOM   5258  C3  POPEL 260      55.566 108.907  31.440  1.00  0.00           C
ATOM   5261  O31 POPEL 260      55.396 110.137  32.150  1.00  0.00           O
ATOM   5262  C31 POPEL 260      55.536 110.327  33.470  1.00  0.00           C
ATOM   5263  O32 POPEL 260      55.686 111.427  33.960  1.00  0.00           O
ATOM   5264  C32 POPEL 260      55.376 109.056  34.310  1.00  0.00           C
ATOM   5267  C23 POPEL 260      58.216 106.317  33.800  1.00  0.00           C
ATOM   5270  C24 POPEL 260      58.336 104.786  33.820  1.00  0.00           C
ATOM   5273  C25 POPEL 260      58.526 104.217  35.230  1.00  0.00           C
ATOM   5276  C26 POPEL 260      57.266 104.217  36.110  1.00  0.00           C
ATOM   5279  C27 POPEL 260      57.546 104.716  37.540  1.00  0.00           C
ATOM   5282  C28 POPEL 260      56.387 104.477  38.520  1.00  0.00           C
ATOM   5285  C29 POPEL 260      56.376 103.046  38.990  1.00  0.00           C
ATOM   5287 0C21 POPEL 260      56.286 102.616  40.260  1.00  0.00           C
ATOM   5289 1C21 POPEL 260      56.126 103.476  41.490  1.00  0.00           C
ATOM   5292 2C21 POPEL 260      57.466 103.686  42.220  1.00  0.00           C
ATOM   5295 3C21 POPEL 260      58.136 102.377  42.670  1.00  0.00           C
ATOM   5298 4C21 POPEL 260      59.227 102.606  43.720  1.00  0.00           C
ATOM   5301 5C21 POPEL 260      59.726 101.317  44.380  1.00  0.00           C
ATOM   5304 6C21 POPEL 260      60.526 101.587  45.660  1.00  0.00           C
ATOM   5307 7C21 POPEL 260      61.046 100.306  46.320  1.00  0.00           C
ATOM   5310 8C21 POPEL 260      61.936 100.557  47.540  1.00  0.00           C
ATOM   5314  C33 POPEL 260      55.326 109.276  35.850  1.00  0.00           C
ATOM   5317  C34 POPEL 260      56.457 108.606  36.640  1.00  0.00           C
ATOM   5320  C35 POPEL 260      57.816 109.316  36.560  1.00  0.00           C
ATOM   5323  C36 POPEL 260      58.906 108.517  37.290  1.00  0.00           C
ATOM   5326  C37 POPEL 260      60.337 108.966  36.980  1.00  0.00           C
ATOM   5329  C38 POPEL 260      61.366 108.206  37.830  1.00  0.00           C
ATOM   5332  C39 POPEL 260      61.426 108.627  39.310  1.00  0.00           C
ATOM   5335 0C31 POPEL 260      61.536 110.137  39.540  1.00  0.00           C
ATOM   5338 1C31 POPEL 260      61.806 110.457  41.020  1.00  0.00           C
ATOM   5341 2C31 POPEL 260      61.526 111.916  41.420  1.00  0.00           C
ATOM   5344 3C31 POPEL 260      61.566 112.056  42.950  1.00  0.00           C
ATOM   5347 4C31 POPEL 260      61.396 113.487  43.470  1.00  0.00           C
ATOM   5350 5C31 POPEL 260      62.236 113.747  44.730  1.00  0.00           C
ATOM   5353 6C31 POPEL 260      62.136 115.177  45.260  1.00  0.00           C
ATOM   5357  NH3 POPEM 261     117.646  93.326  27.470  1.00  0.00           N
ATOM   5361  C12 POPEM 261     116.856  94.226  26.560  1.00  0.00           C
ATOM   5364  C11 POPEM 261     115.457  93.657  26.270  1.00  0.00           C
ATOM   5367  P   POPEM 261     114.686  94.036  23.780  1.00  0.00           P
ATOM   5368  O13 POPEM 261     114.797  95.236  22.940  1.00  0.00           O
ATOM   5369  O14 POPEM 261     115.697  92.976  23.560  1.00  0.00           O
ATOM   5370  O11 POPEM 261     113.226  93.446  23.600  1.00  0.00           O
ATOM   5371  O12 POPEM 261     114.756  94.447  25.300  1.00  0.00           O
ATOM   5372  C1  POPEM 261     112.087  93.947  24.330  1.00  0.00           C
ATOM   5375  C2  POPEM 261     111.366  92.806  25.110  1.00  0.00           C
ATOM   5377  O21 POPEM 261     111.136  93.186  26.480  1.00  0.00           O
ATOM   5378  C21 POPEM 261     110.156  94.046  26.710  1.00  0.00           C
ATOM   5379  O22 POPEM 261     109.546  94.686  25.850  1.00  0.00           O
ATOM   5380  C22 POPEM 261     109.866  94.067  28.220  1.00  0.00           C
ATOM   5383  C3  POPEM 261     112.196  91.476  25.020  1.00  0.00           C
ATOM   5386  O31 POPEM 261     111.936  90.546  26.090  1.00  0.00           O
ATOM   5387  C31 POPEM 261     113.036  90.006  26.610  1.00  0.00           C
ATOM   5388  O32 POPEM 261     113.426  88.877  26.350  1.00  0.00           O
ATOM   5389  C32 POPEM 261     113.716  90.987  27.550  1.00  0.00           C
ATOM   5392  C23 POPEM 261     110.206  95.397  28.930  1.00  0.00           C
ATOM   5395  C24 POPEM 261     109.606  95.506  30.350  1.00  0.00           C
ATOM   5398  C25 POPEM 261     110.127  94.497  31.390  1.00  0.00           C
ATOM   5401  C26 POPEM 261     111.526  94.807  31.950  1.00  0.00           C
ATOM   5404  C27 POPEM 261     111.956  93.807  33.060  1.00  0.00           C
ATOM   5407  C28 POPEM 261     113.286  94.167  33.760  1.00  0.00           C
ATOM   5410  C29 POPEM 261     113.816  93.037  34.620  1.00  0.00           C
ATOM   5412 0C21 POPEM 261     114.326  93.116  35.870  1.00  0.00           C
ATOM   5414 1C21 POPEM 261     114.466  94.366  36.700  1.00  0.00           C
ATOM   5417 2C21 POPEM 261     114.806  94.147  38.190  1.00  0.00           C
ATOM   5420 3C21 POPEM 261     114.556  95.407  39.050  1.00  0.00           C
ATOM   5423 4C21 POPEM 261     115.526  95.597  40.230  1.00  0.00           C
ATOM   5426 5C21 POPEM 261     116.866  96.237  39.830  1.00  0.00           C
ATOM   5429 6C21 POPEM 261     117.846  96.387  41.000  1.00  0.00           C
ATOM   5432 7C21 POPEM 261     119.126  97.167  40.630  1.00  0.00           C
ATOM   5435 8C21 POPEM 261     120.226  97.076  41.690  1.00  0.00           C
ATOM   5439  C33 POPEM 261     113.256  90.706  28.980  1.00  0.00           C
ATOM   5442  C34 POPEM 261     113.726  91.776  29.960  1.00  0.00           C
ATOM   5445  C35 POPEM 261     115.246  91.776  30.080  1.00  0.00           C
ATOM   5448  C36 POPEM 261     115.676  92.587  31.300  1.00  0.00           C
ATOM   5451  C37 POPEM 261     117.157  92.436  31.630  1.00  0.00           C
ATOM   5454  C38 POPEM 261     117.476  93.267  32.880  1.00  0.00           C
ATOM   5457  C39 POPEM 261     118.956  93.267  33.260  1.00  0.00           C
ATOM   5460 0C31 POPEM 261     119.526  91.886  33.620  1.00  0.00           C
ATOM   5463 1C31 POPEM 261     120.966  92.017  34.120  1.00  0.00           C
ATOM   5466 2C31 POPEM 261     121.727  90.686  34.180  1.00  0.00           C
ATOM   5469 3C31 POPEM 261     121.097  89.627  35.090  1.00  0.00           C
ATOM   5472 4C31 POPEM 261     121.136  89.956  36.590  1.00  0.00           C
ATOM   5475 5C31 POPEM 261     121.246  88.697  37.450  1.00  0.00           C
ATOM   5478 6C31 POPEM 261     121.056  88.907  38.950  1.00  0.00           C
ATOM   5482  NH3 POPEN 262      84.347  97.726  68.210  1.00  0.00           N
ATOM   5486  C12 POPEN 262      85.346  97.596  67.080  1.00  0.00           C
ATOM   5489  C11 POPEN 262      84.856  96.707  65.930  1.00  0.00           C
ATOM   5492  P   POPEN 262      85.416  94.587  64.560  1.00  0.00           P
ATOM   5493  O13 POPEN 262      85.076  95.226  63.270  1.00  0.00           O
ATOM   5494  O14 POPEN 262      86.476  93.546  64.560  1.00  0.00           O
ATOM   5495  O11 POPEN 262      84.116  94.136  65.340  1.00  0.00           O
ATOM   5496  O12 POPEN 262      85.877  95.776  65.530  1.00  0.00           O
ATOM   5497  C1  POPEN 262      83.127  93.216  64.890  1.00  0.00           C
ATOM   5500  C2  POPEN 262      82.096  93.826  63.890  1.00  0.00           C
ATOM   5502  O21 POPEN 262      82.636  93.647  62.580  1.00  0.00           O
ATOM   5503  C21 POPEN 262      81.776  93.487  61.620  1.00  0.00           C
ATOM   5504  O22 POPEN 262      80.566  93.446  61.700  1.00  0.00           O
ATOM   5505  C22 POPEN 262      82.576  93.407  60.320  1.00  0.00           C
ATOM   5508  C3  POPEN 262      81.797  95.337  64.160  1.00  0.00           C
ATOM   5511  O31 POPEN 262      81.266  96.066  63.010  1.00  0.00           O
ATOM   5512  C31 POPEN 262      81.727  97.296  62.880  1.00  0.00           C
ATOM   5513  O32 POPEN 262      82.487  97.866  63.640  1.00  0.00           O
ATOM   5514  C32 POPEN 262      81.086  97.976  61.670  1.00  0.00           C
ATOM   5517  C23 POPEN 262      81.797  93.947  59.110  1.00  0.00           C
ATOM   5520  C24 POPEN 262      82.417  93.517  57.800  1.00  0.00           C
ATOM   5523  C25 POPEN 262      81.596  93.877  56.560  1.00  0.00           C
ATOM   5526  C26 POPEN 262      82.376  93.457  55.310  1.00  0.00           C
ATOM   5529  C27 POPEN 262      81.657  93.686  53.980  1.00  0.00           C
ATOM   5532  C28 POPEN 262      82.616  93.417  52.820  1.00  0.00           C
ATOM   5535  C29 POPEN 262      82.006  93.546  51.450  1.00  0.00           C
ATOM   5537 0C21 POPEN 262      81.886  94.686  50.740  1.00  0.00           C
ATOM   5539 1C21 POPEN 262      82.277  96.066  51.210  1.00  0.00           C
ATOM   5542 2C21 POPEN 262      83.776  96.416  51.130  1.00  0.00           C
ATOM   5545 3C21 POPEN 262      83.986  97.897  50.750  1.00  0.00           C
ATOM   5548 4C21 POPEN 262      85.446  98.367  50.800  1.00  0.00           C
ATOM   5551 5C21 POPEN 262      85.656  99.627  49.950  1.00  0.00           C
ATOM   5554 6C21 POPEN 262      87.087 100.166  50.000  1.00  0.00           C
ATOM   5557 7C21 POPEN 262      87.277 101.296  48.980  1.00  0.00           C
ATOM   5560 8C21 POPEN 262      88.676 101.886  48.950  1.00  0.00           C
ATOM   5564  C33 POPEN 262      81.596  99.427  61.460  1.00  0.00           C
ATOM   5567  C34 POPEN 262      80.586 100.366  60.780  1.00  0.00           C
ATOM   5570  C35 POPEN 262      80.597 100.327  59.240  1.00  0.00           C
ATOM   5573  C36 POPEN 262      79.676 101.396  58.630  1.00  0.00           C
ATOM   5576  C37 POPEN 262      79.936 101.616  57.130  1.00  0.00           C
ATOM   5579  C38 POPEN 262      79.227 102.847  56.550  1.00  0.00           C
ATOM   5582  C39 POPEN 262      79.446 103.026  55.030  1.00  0.00           C
ATOM   5585 0C31 POPEN 262      80.796 103.657  54.630  1.00  0.00           C
ATOM   5588 1C31 POPEN 262      80.926 103.896  53.120  1.00  0.00           C
ATOM   5591 2C31 POPEN 262      82.116 104.777  52.710  1.00  0.00           C
ATOM   5594 3C31 POPEN 262      83.436 104.007  52.520  1.00  0.00           C
ATOM   5597 4C31 POPEN 262      84.587 104.907  52.030  1.00  0.00           C
ATOM   5600 5C31 POPEN 262      85.896 104.126  51.830  1.00  0.00           C
ATOM   5603 6C31 POPEN 262      87.076 104.997  51.390  1.00  0.00           C
ATOM   5607  NH3 POPEO 263      85.856  12.617  71.440  1.00  0.00           N
ATOM   5611  C12 POPEO 263      85.656  14.086  71.160  1.00  0.00           C
ATOM   5614  C11 POPEO 263      85.936  14.916  72.420  1.00  0.00           C
ATOM   5617  P   POPEO 263      84.946  17.306  71.950  1.00  0.00           P
ATOM   5618  O13 POPEO 263      85.436  18.687  71.930  1.00  0.00           O
ATOM   5619  O14 POPEO 263      83.916  16.976  72.960  1.00  0.00           O
ATOM   5620  O11 POPEO 263      84.386  16.817  70.560  1.00  0.00           O
ATOM   5621  O12 POPEO 263      86.167  16.296  72.130  1.00  0.00           O
ATOM   5622  C1  POPEO 263      84.017  17.737  69.540  1.00  0.00           C
ATOM   5625  C2  POPEO 263      84.326  17.177  68.120  1.00  0.00           C
ATOM   5627  O21 POPEO 263      83.356  16.286  67.530  1.00  0.00           O
ATOM   5628  C21 POPEO 263      82.356  15.657  68.110  1.00  0.00           C
ATOM   5629  O22 POPEO 263      82.106  15.556  69.300  1.00  0.00           O
ATOM   5630  C22 POPEO 263      81.547  14.976  66.990  1.00  0.00           C
ATOM   5633  C3  POPEO 263      85.756  16.567  67.960  1.00  0.00           C
ATOM   5636  O31 POPEO 263      86.056  16.147  66.600  1.00  0.00           O
ATOM   5637  C31 POPEO 263      86.966  16.847  65.910  1.00  0.00           C
ATOM   5638  O32 POPEO 263      87.616  17.786  66.340  1.00  0.00           O
ATOM   5639  C32 POPEO 263      87.127  16.296  64.480  1.00  0.00           C
ATOM   5642  C23 POPEO 263      82.436  14.406  65.850  1.00  0.00           C
ATOM   5645  C24 POPEO 263      81.676  14.036  64.570  1.00  0.00           C
ATOM   5648  C25 POPEO 263      82.636  13.867  63.380  1.00  0.00           C
ATOM   5651  C26 POPEO 263      81.956  13.716  62.020  1.00  0.00           C
ATOM   5654  C27 POPEO 263      82.986  13.636  60.880  1.00  0.00           C
ATOM   5657  C28 POPEO 263      82.376  13.426  59.470  1.00  0.00           C
ATOM   5660  C29 POPEO 263      81.696  14.657  58.930  1.00  0.00           C
ATOM   5662 0C21 POPEO 263      81.206  14.766  57.680  1.00  0.00           C
ATOM   5664 1C21 POPEO 263      81.216  13.686  56.630  1.00  0.00           C
ATOM   5667 2C21 POPEO 263      79.976  13.666  55.720  1.00  0.00           C
ATOM   5670 3C21 POPEO 263      79.846  14.886  54.800  1.00  0.00           C
ATOM   5673 4C21 POPEO 263      78.726  14.716  53.750  1.00  0.00           C
ATOM   5676 5C21 POPEO 263      78.726  15.817  52.690  1.00  0.00           C
ATOM   5679 6C21 POPEO 263      78.557  17.236  53.250  1.00  0.00           C
ATOM   5682 7C21 POPEO 263      78.606  18.296  52.150  1.00  0.00           C
ATOM   5685 8C21 POPEO 263      78.646  19.717  52.690  1.00  0.00           C
ATOM   5689  C33 POPEO 263      86.877  17.376  63.380  1.00  0.00           C
ATOM   5692  C34 POPEO 263      87.216  16.946  61.940  1.00  0.00           C
ATOM   5695  C35 POPEO 263      86.756  18.017  60.940  1.00  0.00           C
ATOM   5698  C36 POPEO 263      87.146  17.767  59.480  1.00  0.00           C
ATOM   5701  C37 POPEO 263      86.237  16.777  58.740  1.00  0.00           C
ATOM   5704  C38 POPEO 263      86.526  16.676  57.230  1.00  0.00           C
ATOM   5707  C39 POPEO 263      86.036  17.897  56.430  1.00  0.00           C
ATOM   5710 0C31 POPEO 263      86.427  17.837  54.940  1.00  0.00           C
ATOM   5713 1C31 POPEO 263      85.896  19.006  54.090  1.00  0.00           C
ATOM   5716 2C31 POPEO 263      86.696  19.176  52.790  1.00  0.00           C
ATOM   5719 3C31 POPEO 263      87.946  20.046  52.970  1.00  0.00           C
ATOM   5722 4C31 POPEO 263      88.916  19.966  51.790  1.00  0.00           C
ATOM   5725 5C31 POPEO 263      90.116  20.916  51.970  1.00  0.00           C
ATOM   5728 6C31 POPEO 263      91.266  20.636  51.000  1.00  0.00           C
ATOM   5732  NH3 POPEP 264       0.526  16.196  24.150  1.00  0.00           N
ATOM   5736  C12 POPEP 264       0.766  15.737  25.550  1.00  0.00           C
ATOM   5739  C11 POPEP 264       2.146  16.237  25.970  1.00  0.00           C
ATOM   5742  P   POPEP 264       2.136  18.866  25.620  1.00  0.00           P
ATOM   5743  O13 POPEP 264       3.506  19.126  25.130  1.00  0.00           O
ATOM   5744  O14 POPEP 264       1.036  18.737  24.630  1.00  0.00           O
ATOM   5745  O11 POPEP 264       1.776  19.956  26.710  1.00  0.00           O
ATOM   5746  O12 POPEP 264       2.076  17.556  26.470  1.00  0.00           O
ATOM   5747  C1  POPEP 264       2.586  20.026  27.890  1.00  0.00           C
ATOM   5750  C2  POPEP 264       2.196  18.976  28.970  1.00  0.00           C
ATOM   5752  O21 POPEP 264       1.656  19.577  30.150  1.00  0.00           O
ATOM   5753  C21 POPEP 264       2.486  20.307  30.860  1.00  0.00           C
ATOM   5754  O22 POPEP 264       3.626  20.616  30.560  1.00  0.00           O
ATOM   5755  C22 POPEP 264       1.786  20.686  32.160  1.00  0.00           C
ATOM   5758  C3  POPEP 264       3.316  17.926  29.260  1.00  0.00           C
ATOM   5761  O31 POPEP 264       2.766  16.686  29.730  1.00  0.00           O
ATOM   5762  C31 POPEP 264       2.586  16.556  31.030  1.00  0.00           C
ATOM   5763  O32 POPEP 264       2.786  17.407  31.870  1.00  0.00           O
ATOM   5764  C32 POPEP 264       2.056  15.136  31.290  1.00  0.00           C
ATOM   5767  C23 POPEP 264       2.776  21.097  33.270  1.00  0.00           C
ATOM   5770  C24 POPEP 264       2.086  21.627  34.540  1.00  0.00           C
ATOM   5773  C25 POPEP 264       3.036  21.586  35.740  1.00  0.00           C
ATOM   5776  C26 POPEP 264       2.476  22.217  37.020  1.00  0.00           C
ATOM   5779  C27 POPEP 264       3.466  22.087  38.190  1.00  0.00           C
ATOM   5782  C28 POPEP 264       2.876  22.366  39.580  1.00  0.00           C
ATOM   5785  C29 POPEP 264       2.376  23.776  39.780  1.00  0.00           C
ATOM   5787 0C21 POPEP 264       2.976  24.726  40.510  1.00  0.00           C
ATOM   5789 1C21 POPEP 264       4.286  24.587  41.250  1.00  0.00           C
ATOM   5792 2C21 POPEP 264       4.716  25.897  41.940  1.00  0.00           C
ATOM   5795 3C21 POPEP 264       3.966  26.167  43.250  1.00  0.00           C
ATOM   5798 4C21 POPEP 264       4.266  27.536  43.870  1.00  0.00           C
ATOM   5801 5C21 POPEP 264       3.746  28.706  43.030  1.00  0.00           C
ATOM   5804 6C21 POPEP 264       3.816  30.077  43.730  1.00  0.00           C
ATOM   5807 7C21 POPEP 264       3.986  31.206  42.710  1.00  0.00           C
ATOM   5810 8C21 POPEP 264       3.926  32.616  43.300  1.00  0.00           C
ATOM   5814  C33 POPEP 264       1.826  14.796  32.770  1.00  0.00           C
ATOM   5817  C34 POPEP 264       0.646  15.546  33.410  1.00  0.00           C
ATOM   5820  C35 POPEP 264       0.283  14.987  34.800  1.00  0.00           C
ATOM   5823  C36 POPEP 264       0.616  15.876  36.010  1.00  0.00           C
ATOM   5826  C37 POPEP 264       0.273  15.146  37.320  1.00  0.00           C
ATOM   5829  C38 POPEP 264       0.423  15.936  38.630  1.00  0.00           C
ATOM   5832  C39 POPEP 264      -0.057  15.056  39.800  1.00  0.00           C
ATOM   5835 0C31 POPEP 264       0.063  15.657  41.210  1.00  0.00           C
ATOM   5838 1C31 POPEP 264      -0.307  14.607  42.270  1.00  0.00           C
ATOM   5841 2C31 POPEP 264      -0.157  15.056  43.730  1.00  0.00           C
ATOM   5844 3C31 POPEP 264      -0.417  13.907  44.710  1.00  0.00           C
ATOM   5847 4C31 POPEP 264      -0.197  14.286  46.180  1.00  0.00           C
ATOM   5850 5C31 POPEP 264      -0.477  13.106  47.140  1.00  0.00           C
ATOM   5853 6C31 POPEP 264      -0.277  13.457  48.620  1.00  0.00           C
ATOM   5857  NH3 POPEQ 265     123.466 125.557  68.430  1.00  0.00           N
ATOM   5861  C12 POPEQ 265     122.267 124.777  68.890  1.00  0.00           C
ATOM   5864  C11 POPEQ 265     122.116 123.436  68.120  1.00  0.00           C
ATOM   5867  P   POPEQ 265     119.576 122.767  68.220  1.00  0.00           P
ATOM   5868  O13 POPEQ 265     119.896 122.537  69.650  1.00  0.00           O
ATOM   5869  O14 POPEQ 265     118.457 123.677  67.880  1.00  0.00           O
ATOM   5870  O11 POPEQ 265     119.326 121.337  67.610  1.00  0.00           O
ATOM   5871  O12 POPEQ 265     120.856 123.337  67.460  1.00  0.00           O
ATOM   5872  C1  POPEQ 265     120.156 120.776  66.580  1.00  0.00           C
ATOM   5875  C2  POPEQ 265     120.216 119.207  66.550  1.00  0.00           C
ATOM   5877  O21 POPEQ 265     120.226 118.726  65.190  1.00  0.00           O
ATOM   5878  C21 POPEQ 265     121.266 119.077  64.470  1.00  0.00           C
ATOM   5879  O22 POPEQ 265     122.297 119.596  64.890  1.00  0.00           O
ATOM   5880  C22 POPEQ 265     120.946 118.927  62.980  1.00  0.00           C
ATOM   5883  C3  POPEQ 265     119.017 118.557  67.280  1.00  0.00           C
ATOM   5886  O31 POPEQ 265     119.026 117.137  67.040  1.00  0.00           O
ATOM   5887  C31 POPEQ 265     117.996 116.657  66.370  1.00  0.00           C
ATOM   5888  O32 POPEQ 265     116.886 117.157  66.310  1.00  0.00           O
ATOM   5889  C32 POPEQ 265     118.486 115.397  65.650  1.00  0.00           C
ATOM   5892  C23 POPEQ 265     120.477 117.537  62.500  1.00  0.00           C
ATOM   5895  C24 POPEQ 265     120.057 117.576  61.010  1.00  0.00           C
ATOM   5898  C25 POPEQ 265     119.746 116.186  60.440  1.00  0.00           C
ATOM   5901  C26 POPEQ 265     119.466 116.206  58.920  1.00  0.00           C
ATOM   5904  C27 POPEQ 265     119.306 114.786  58.350  1.00  0.00           C
ATOM   5907  C28 POPEQ 265     119.696 114.627  56.860  1.00  0.00           C
ATOM   5910  C29 POPEQ 265     118.606 114.877  55.860  1.00  0.00           C
ATOM   5912 0C21 POPEQ 265     118.766 114.726  54.520  1.00  0.00           C
ATOM   5914 1C21 POPEQ 265     120.057 114.337  53.830  1.00  0.00           C
ATOM   5917 2C21 POPEQ 265     120.116 112.876  53.340  1.00  0.00           C
ATOM   5920 3C21 POPEQ 265     119.256 112.587  52.110  1.00  0.00           C
ATOM   5923 4C21 POPEQ 265     119.366 111.136  51.620  1.00  0.00           C
ATOM   5926 5C21 POPEQ 265     118.396 110.826  50.470  1.00  0.00           C
ATOM   5929 6C21 POPEQ 265     118.316 109.326  50.120  1.00  0.00           C
ATOM   5932 7C21 POPEQ 265     117.076 108.996  49.290  1.00  0.00           C
ATOM   5935 8C21 POPEQ 265     117.056 107.546  48.790  1.00  0.00           C
ATOM   5939  C33 POPEQ 265     117.487 114.856  64.610  1.00  0.00           C
ATOM   5942  C34 POPEQ 265     117.616 113.337  64.460  1.00  0.00           C
ATOM   5945  C35 POPEQ 265     116.476 112.736  63.620  1.00  0.00           C
ATOM   5948  C36 POPEQ 265     116.826 112.637  62.130  1.00  0.00           C
ATOM   5951  C37 POPEQ 265     115.907 111.676  61.380  1.00  0.00           C
ATOM   5954  C38 POPEQ 265     116.556 111.057  60.130  1.00  0.00           C
ATOM   5957  C39 POPEQ 265     117.547 109.936  60.480  1.00  0.00           C
ATOM   5960 0C31 POPEQ 265     116.847 108.616  60.810  1.00  0.00           C
ATOM   5963 1C31 POPEQ 265     117.716 107.666  61.650  1.00  0.00           C
ATOM   5966 2C31 POPEQ 265     117.936 106.307  60.980  1.00  0.00           C
ATOM   5969 3C31 POPEQ 265     118.877 106.326  59.760  1.00  0.00           C
ATOM   5972 4C31 POPEQ 265     120.317 106.667  60.130  1.00  0.00           C
ATOM   5975 5C31 POPEQ 265     121.276 106.636  58.940  1.00  0.00           C
ATOM   5978 6C31 POPEQ 265     122.726 106.756  59.400  1.00  0.00           C
ATOM   5982  NH3 POPER 266      72.786  87.046  66.590  1.00  0.00           N
ATOM   5986  C12 POPER 266      71.966  86.997  67.840  1.00  0.00           C
ATOM   5989  C11 POPER 266      71.346  85.616  67.950  1.00  0.00           C
ATOM   5992  P   POPER 266      70.087  84.036  66.340  1.00  0.00           P
ATOM   5993  O13 POPER 266      71.166  83.796  65.360  1.00  0.00           O
ATOM   5994  O14 POPER 266      69.926  83.087  67.460  1.00  0.00           O
ATOM   5995  O11 POPER 266      68.716  84.167  65.590  1.00  0.00           O
ATOM   5996  O12 POPER 266      70.366  85.467  66.930  1.00  0.00           O
ATOM   5997  C1  POPER 266      68.436  83.227  64.560  1.00  0.00           C
ATOM   6000  C2  POPER 266      66.936  83.346  64.210  1.00  0.00           C
ATOM   6002  O21 POPER 266      66.477  82.517  63.120  1.00  0.00           O
ATOM   6003  C21 POPER 266      67.396  82.026  62.320  1.00  0.00           C
ATOM   6004  O22 POPER 266      68.206  81.157  62.580  1.00  0.00           O
ATOM   6005  C22 POPER 266      67.396  82.856  61.030  1.00  0.00           C
ATOM   6008  C3  POPER 266      66.596  84.826  63.890  1.00  0.00           C
ATOM   6011  O31 POPER 266      67.346  85.246  62.730  1.00  0.00           O
ATOM   6012  C31 POPER 266      67.946  86.407  62.740  1.00  0.00           C
ATOM   6013  O32 POPER 266      67.837  87.277  63.580  1.00  0.00           O
ATOM   6014  C32 POPER 266      68.816  86.447  61.460  1.00  0.00           C
ATOM   6017  C23 POPER 266      67.146  82.096  59.710  1.00  0.00           C
ATOM   6020  C24 POPER 266      66.956  83.146  58.610  1.00  0.00           C
ATOM   6023  C25 POPER 266      66.847  82.576  57.200  1.00  0.00           C
ATOM   6026  C26 POPER 266      66.676  83.686  56.160  1.00  0.00           C
ATOM   6029  C27 POPER 266      66.517  83.186  54.720  1.00  0.00           C
ATOM   6032  C28 POPER 266      66.596  84.366  53.730  1.00  0.00           C
ATOM   6035  C29 POPER 266      66.197  84.017  52.320  1.00  0.00           C
ATOM   6037 0C21 POPER 266      64.966  83.787  51.820  1.00  0.00           C
ATOM   6039 1C21 POPER 266      63.626  83.817  52.510  1.00  0.00           C
ATOM   6042 2C21 POPER 266      63.326  84.927  53.540  1.00  0.00           C
ATOM   6045 3C21 POPER 266      63.626  86.356  53.060  1.00  0.00           C
ATOM   6048 4C21 POPER 266      63.196  87.436  54.070  1.00  0.00           C
ATOM   6051 5C21 POPER 266      61.916  88.177  53.660  1.00  0.00           C
ATOM   6054 6C21 POPER 266      62.056  89.067  52.410  1.00  0.00           C
ATOM   6057 7C21 POPER 266      62.926  90.317  52.610  1.00  0.00           C
ATOM   6060 8C21 POPER 266      63.006  91.167  51.340  1.00  0.00           C
ATOM   6064  C33 POPER 266      69.256  87.856  61.040  1.00  0.00           C
ATOM   6067  C34 POPER 266      70.426  87.897  60.040  1.00  0.00           C
ATOM   6070  C35 POPER 266      70.186  87.096  58.750  1.00  0.00           C
ATOM   6073  C36 POPER 266      71.267  87.356  57.690  1.00  0.00           C
ATOM   6076  C37 POPER 266      71.006  86.577  56.390  1.00  0.00           C
ATOM   6079  C38 POPER 266      72.106  86.717  55.320  1.00  0.00           C
ATOM   6082  C39 POPER 266      72.526  88.166  55.060  1.00  0.00           C
ATOM   6085 0C31 POPER 266      73.286  88.346  53.740  1.00  0.00           C
ATOM   6088 1C31 POPER 266      73.686  89.807  53.470  1.00  0.00           C
ATOM   6091 2C31 POPER 266      74.606  90.417  54.540  1.00  0.00           C
ATOM   6094 3C31 POPER 266      75.966  89.716  54.650  1.00  0.00           C
ATOM   6097 4C31 POPER 266      76.936  90.407  55.620  1.00  0.00           C
ATOM   6100 5C31 POPER 266      78.366  89.897  55.450  1.00  0.00           C
ATOM   6103 6C31 POPER 266      79.416  90.806  56.090  1.00  0.00           C
ATOM   6107  NH3 POPES 267     124.596  91.106  25.850  1.00  0.00           N
ATOM   6111  C12 POPES 267     123.836  92.386  25.670  1.00  0.00           C
ATOM   6114  C11 POPES 267     123.296  92.917  27.010  1.00  0.00           C
ATOM   6117  P   POPES 267     123.286  95.496  26.530  1.00  0.00           P
ATOM   6118  O13 POPES 267     124.746  95.306  26.420  1.00  0.00           O
ATOM   6119  O14 POPES 267     122.606  96.147  25.390  1.00  0.00           O
ATOM   6120  O11 POPES 267     123.006  96.337  27.850  1.00  0.00           O
ATOM   6121  O12 POPES 267     122.566  94.136  26.840  1.00  0.00           O
ATOM   6122  C1  POPES 267     124.026  96.287  28.840  1.00  0.00           C
ATOM   6125  C2  POPES 267     123.466  96.726  30.210  1.00  0.00           C
ATOM   6127  O21 POPES 267     124.496  96.527  31.190  1.00  0.00           O
ATOM   6128  C21 POPES 267     124.686  95.327  31.690  1.00  0.00           C
ATOM   6129  O22 POPES 267     124.227  94.276  31.290  1.00  0.00           O
ATOM   6130  C22 POPES 267     125.666  95.457  32.850  1.00  0.00           C
ATOM   6133  C3  POPES 267     122.096  96.027  30.510  1.00  0.00           C
ATOM   6136  O31 POPES 267     121.806  95.796  31.900  1.00  0.00           O
ATOM   6137  C31 POPES 267     121.606  96.807  32.710  1.00  0.00           C
ATOM   6138  O32 POPES 267     121.746  97.987  32.460  1.00  0.00           O
ATOM   6139  C32 POPES 267     121.106  96.197  34.020  1.00  0.00           C
ATOM   6142  C23 POPES 267     124.976  96.086  34.070  1.00  0.00           C
ATOM   6145  C24 POPES 267     125.936  96.247  35.250  1.00  0.00           C
ATOM   6148  C25 POPES 267     125.197  96.507  36.560  1.00  0.00           C
ATOM   6151  C26 POPES 267     124.636  95.226  37.210  1.00  0.00           C
ATOM   6154  C27 POPES 267     123.986  95.526  38.560  1.00  0.00           C
ATOM   6157  C28 POPES 267     123.326  94.326  39.260  1.00  0.00           C
ATOM   6160  C29 POPES 267     124.336  93.396  39.890  1.00  0.00           C
ATOM   6162 0C21 POPES 267     124.707  93.407  41.180  1.00  0.00           C
ATOM   6164 1C21 POPES 267     124.196  94.347  42.250  1.00  0.00           C
ATOM   6167 2C21 POPES 267     123.106  93.686  43.100  1.00  0.00           C
ATOM   6170 3C21 POPES 267     122.506  94.627  44.160  1.00  0.00           C
ATOM   6173 4C21 POPES 267     121.547  93.866  45.070  1.00  0.00           C
ATOM   6176 5C21 POPES 267     120.957  94.696  46.220  1.00  0.00           C
ATOM   6179 6C21 POPES 267     121.956  94.947  47.360  1.00  0.00           C
ATOM   6182 7C21 POPES 267     121.237  95.417  48.630  1.00  0.00           C
ATOM   6185 8C21 POPES 267     122.157  95.767  49.800  1.00  0.00           C
ATOM   6189  C33 POPES 267     120.646  97.176  35.110  1.00  0.00           C
ATOM   6192  C34 POPES 267     119.797  96.496  36.190  1.00  0.00           C
ATOM   6195  C35 POPES 267     120.396  95.157  36.640  1.00  0.00           C
ATOM   6198  C36 POPES 267     119.596  94.497  37.760  1.00  0.00           C
ATOM   6201  C37 POPES 267     119.936  93.016  37.890  1.00  0.00           C
ATOM   6204  C38 POPES 267     119.686  92.466  39.290  1.00  0.00           C
ATOM   6207  C39 POPES 267     118.206  92.216  39.600  1.00  0.00           C
ATOM   6210 0C31 POPES 267     118.006  91.597  41.000  1.00  0.00           C
ATOM   6213 1C31 POPES 267     116.956  92.347  41.820  1.00  0.00           C
ATOM   6216 2C31 POPES 267     116.886  91.896  43.290  1.00  0.00           C
ATOM   6219 3C31 POPES 267     116.157  92.926  44.160  1.00  0.00           C
ATOM   6222 4C31 POPES 267     116.047  92.506  45.630  1.00  0.00           C
ATOM   6225 5C31 POPES 267     115.706  93.686  46.540  1.00  0.00           C
ATOM   6228 6C31 POPES 267     115.416  93.296  47.990  1.00  0.00           C
ATOM   6232  NH3 POPET 268      68.876  80.796  68.290  1.00  0.00           N
ATOM   6236  C12 POPET 268      69.366  79.847  69.360  1.00  0.00           C
ATOM   6239  C11 POPET 268      68.216  79.116  70.080  1.00  0.00           C
ATOM   6242  P   POPET 268      66.116  77.756  69.430  1.00  0.00           P
ATOM   6243  O13 POPET 268      64.767  78.076  68.920  1.00  0.00           O
ATOM   6244  O14 POPET 268      66.216  77.207  70.790  1.00  0.00           O
ATOM   6245  O11 POPET 268      66.896  76.817  68.430  1.00  0.00           O
ATOM   6246  O12 POPET 268      67.006  79.067  69.300  1.00  0.00           O
ATOM   6247  C1  POPET 268      66.706  76.916  67.010  1.00  0.00           C
ATOM   6250  C2  POPET 268      67.776  77.837  66.320  1.00  0.00           C
ATOM   6252  O21 POPET 268      67.307  78.396  65.080  1.00  0.00           O
ATOM   6253  C21 POPET 268      67.116  77.527  64.090  1.00  0.00           C
ATOM   6254  O22 POPET 268      67.036  76.316  64.220  1.00  0.00           O
ATOM   6255  C22 POPET 268      67.086  78.207  62.730  1.00  0.00           C
ATOM   6258  C3  POPET 268      69.166  77.116  66.200  1.00  0.00           C
ATOM   6261  O31 POPET 268      70.076  77.677  65.230  1.00  0.00           O
ATOM   6262  C31 POPET 268      70.646  78.826  65.570  1.00  0.00           C
ATOM   6263  O32 POPET 268      70.326  79.496  66.540  1.00  0.00           O
ATOM   6264  C32 POPET 268      71.776  79.197  64.610  1.00  0.00           C
ATOM   6267  C23 POPET 268      66.786  77.146  61.650  1.00  0.00           C
ATOM   6270  C24 POPET 268      66.736  77.667  60.210  1.00  0.00           C
ATOM   6273  C25 POPET 268      66.366  76.567  59.200  1.00  0.00           C
ATOM   6276  C26 POPET 268      67.366  75.396  59.190  1.00  0.00           C
ATOM   6279  C27 POPET 268      66.996  74.207  58.280  1.00  0.00           C
ATOM   6282  C28 POPET 268      67.736  74.166  56.940  1.00  0.00           C
ATOM   6285  C29 POPET 268      67.237  75.276  56.050  1.00  0.00           C
ATOM   6287 0C21 POPET 268      66.686  75.136  54.840  1.00  0.00           C
ATOM   6289 1C21 POPET 268      66.526  73.856  54.060  1.00  0.00           C
ATOM   6292 2C21 POPET 268      67.166  74.067  52.680  1.00  0.00           C
ATOM   6295 3C21 POPET 268      67.196  72.796  51.820  1.00  0.00           C
ATOM   6298 4C21 POPET 268      67.606  73.146  50.390  1.00  0.00           C
ATOM   6301 5C21 POPET 268      67.436  72.006  49.380  1.00  0.00           C
ATOM   6304 6C21 POPET 268      68.606  71.017  49.390  1.00  0.00           C
ATOM   6307 7C21 POPET 268      68.506  69.996  48.250  1.00  0.00           C
ATOM   6310 8C21 POPET 268      69.756  69.136  48.120  1.00  0.00           C
ATOM   6314  C33 POPET 268      72.006  80.716  64.520  1.00  0.00           C
ATOM   6317  C34 POPET 268      72.626  81.136  63.180  1.00  0.00           C
ATOM   6320  C35 POPET 268      71.526  81.337  62.130  1.00  0.00           C
ATOM   6323  C36 POPET 268      72.016  81.427  60.680  1.00  0.00           C
ATOM   6326  C37 POPET 268      70.836  81.756  59.760  1.00  0.00           C
ATOM   6329  C38 POPET 268      70.976  81.356  58.290  1.00  0.00           C
ATOM   6332  C39 POPET 268      71.926  82.246  57.480  1.00  0.00           C
ATOM   6335 0C31 POPET 268      71.716  82.036  55.970  1.00  0.00           C
ATOM   6338 1C31 POPET 268      72.727  82.806  55.100  1.00  0.00           C
ATOM   6341 2C31 POPET 268      72.556  82.526  53.600  1.00  0.00           C
ATOM   6344 3C31 POPET 268      71.267  83.127  53.020  1.00  0.00           C
ATOM   6347 4C31 POPET 268      71.036  82.757  51.550  1.00  0.00           C
ATOM   6350 5C31 POPET 268      69.746  83.387  51.000  1.00  0.00           C
ATOM   6353 6C31 POPET 268      69.547  83.136  49.500  1.00  0.00           C
ATOM   6357  NH3 POPEU 269      40.286  97.806  26.080  1.00  0.00           N
ATOM   6361  C12 POPEU 269      40.797  98.247  24.740  1.00  0.00           C
ATOM   6364  C11 POPEU 269      42.336  98.356  24.770  1.00  0.00           C
ATOM   6367  P   POPEU 269      43.406 100.566  25.700  1.00  0.00           P
ATOM   6368  O13 POPEU 269      44.356 100.537  24.560  1.00  0.00           O
ATOM   6369  O14 POPEU 269      42.326 101.577  25.630  1.00  0.00           O
ATOM   6370  O11 POPEU 269      44.186 100.846  27.050  1.00  0.00           O
ATOM   6371  O12 POPEU 269      42.786  99.126  25.890  1.00  0.00           O
ATOM   6372  C1  POPEU 269      45.126  99.886  27.540  1.00  0.00           C
ATOM   6375  C2  POPEU 269      46.066 100.476  28.660  1.00  0.00           C
ATOM   6377  O21 POPEU 269      45.676 100.356  30.030  1.00  0.00           O
ATOM   6378  C21 POPEU 269      44.486 100.006  30.520  1.00  0.00           C
ATOM   6379  O22 POPEU 269      44.376  99.347  31.550  1.00  0.00           O
ATOM   6380  C22 POPEU 269      43.316 100.706  29.840  1.00  0.00           C
ATOM   6383  C3  POPEU 269      46.657 101.886  28.390  1.00  0.00           C
ATOM   6386  O31 POPEU 269      47.656 102.196  29.400  1.00  0.00           O
ATOM   6387  C31 POPEU 269      47.196 102.926  30.430  1.00  0.00           C
ATOM   6388  O32 POPEU 269      46.116 103.487  30.430  1.00  0.00           O
ATOM   6389  C32 POPEU 269      48.206 103.006  31.590  1.00  0.00           C
ATOM   6392  C23 POPEU 269      42.056 100.786  30.740  1.00  0.00           C
ATOM   6395  C24 POPEU 269      41.996 102.046  31.590  1.00  0.00           C
ATOM   6398  C25 POPEU 269      40.576 102.326  32.130  1.00  0.00           C
ATOM   6401  C26 POPEU 269      40.247 101.616  33.450  1.00  0.00           C
ATOM   6404  C27 POPEU 269      39.636 100.216  33.300  1.00  0.00           C
ATOM   6407  C28 POPEU 269      39.346  99.576  34.680  1.00  0.00           C
ATOM   6410  C29 POPEU 269      38.566  98.286  34.580  1.00  0.00           C
ATOM   6412 0C21 POPEU 269      37.666  97.827  35.470  1.00  0.00           C
ATOM   6414 1C21 POPEU 269      37.256  98.507  36.760  1.00  0.00           C
ATOM   6417 2C21 POPEU 269      38.006  98.006  38.010  1.00  0.00           C
ATOM   6420 3C21 POPEU 269      37.766  96.517  38.320  1.00  0.00           C
ATOM   6423 4C21 POPEU 269      38.056  96.136  39.780  1.00  0.00           C
ATOM   6426 5C21 POPEU 269      39.536  96.186  40.190  1.00  0.00           C
ATOM   6429 6C21 POPEU 269      39.746  95.776  41.660  1.00  0.00           C
ATOM   6432 7C21 POPEU 269      41.226  95.706  42.060  1.00  0.00           C
ATOM   6435 8C21 POPEU 269      41.486  95.327  43.520  1.00  0.00           C
ATOM   6439  C33 POPEU 269      47.556 102.806  32.990  1.00  0.00           C
ATOM   6442  C34 POPEU 269      48.616 102.777  34.120  1.00  0.00           C
ATOM   6445  C35 POPEU 269      48.136 102.296  35.500  1.00  0.00           C
ATOM   6448  C36 POPEU 269      47.606 103.396  36.440  1.00  0.00           C
ATOM   6451  C37 POPEU 269      47.366 102.926  37.890  1.00  0.00           C
ATOM   6454  C38 POPEU 269      46.696 103.996  38.780  1.00  0.00           C
ATOM   6457  C39 POPEU 269      46.766 103.767  40.310  1.00  0.00           C
ATOM   6460 0C31 POPEU 269      45.956 102.567  40.830  1.00  0.00           C
ATOM   6463 1C31 POPEU 269      46.406 102.017  42.210  1.00  0.00           C
ATOM   6466 2C31 POPEU 269      45.886 102.736  43.470  1.00  0.00           C
ATOM   6469 3C31 POPEU 269      45.156 101.776  44.420  1.00  0.00           C
ATOM   6472 4C31 POPEU 269      44.926 102.326  45.840  1.00  0.00           C
ATOM   6475 5C31 POPEU 269      43.957 101.457  46.650  1.00  0.00           C
ATOM   6478 6C31 POPEU 269      43.836 101.857  48.130  1.00  0.00           C
ATOM   6482  NH3 POPEV 270      92.277  14.416  73.420  1.00  0.00           N
ATOM   6486  C12 POPEV 270      91.707  15.606  72.690  1.00  0.00           C
ATOM   6489  C11 POPEV 270      90.267  15.417  72.130  1.00  0.00           C
ATOM   6492  P   POPEV 270      89.476  12.917  72.800  1.00  0.00           P
ATOM   6493  O13 POPEV 270      90.366  12.596  73.930  1.00  0.00           O
ATOM   6494  O14 POPEV 270      88.127  12.316  72.730  1.00  0.00           O
ATOM   6495  O11 POPEV 270      90.246  12.596  71.450  1.00  0.00           O
ATOM   6496  O12 POPEV 270      89.396  14.497  72.800  1.00  0.00           O
ATOM   6497  C1  POPEV 270      89.676  12.936  70.180  1.00  0.00           C
ATOM   6500  C2  POPEV 270      89.657  11.786  69.140  1.00  0.00           C
ATOM   6502  O21 POPEV 270      89.227  12.337  67.880  1.00  0.00           O
ATOM   6503  C21 POPEV 270      87.936  12.636  67.750  1.00  0.00           C
ATOM   6504  O22 POPEV 270      87.116  12.716  68.650  1.00  0.00           O
ATOM   6505  C22 POPEV 270      87.596  12.876  66.290  1.00  0.00           C
ATOM   6508  C3  POPEV 270      88.846  10.506  69.510  1.00  0.00           C
ATOM   6511  O31 POPEV 270      88.337   9.876  68.320  1.00  0.00           O
ATOM   6512  C31 POPEV 270      88.176   8.556  68.320  1.00  0.00           C
ATOM   6513  O32 POPEV 270      88.386   7.806  69.240  1.00  0.00           O
ATOM   6514  C32 POPEV 270      87.666   8.157  66.930  1.00  0.00           C
ATOM   6517  C23 POPEV 270      88.716  12.446  65.340  1.00  0.00           C
ATOM   6520  C24 POPEV 270      88.377  12.716  63.880  1.00  0.00           C
ATOM   6523  C25 POPEV 270      89.456  12.166  62.950  1.00  0.00           C
ATOM   6526  C26 POPEV 270      89.786  13.127  61.800  1.00  0.00           C
ATOM   6529  C27 POPEV 270      89.546  12.546  60.410  1.00  0.00           C
ATOM   6532  C28 POPEV 270      89.836  13.596  59.330  1.00  0.00           C
ATOM   6535  C29 POPEV 270      89.487  13.106  57.950  1.00  0.00           C
ATOM   6537 0C21 POPEV 270      90.346  12.836  56.960  1.00  0.00           C
ATOM   6539 1C21 POPEV 270      91.847  12.987  57.040  1.00  0.00           C
ATOM   6542 2C21 POPEV 270      92.596  12.006  56.110  1.00  0.00           C
ATOM   6545 3C21 POPEV 270      92.666  10.556  56.610  1.00  0.00           C
ATOM   6548 4C21 POPEV 270      93.597   9.717  55.740  1.00  0.00           C
ATOM   6551 5C21 POPEV 270      93.686   8.226  56.110  1.00  0.00           C
ATOM   6554 6C21 POPEV 270      94.396   7.386  55.040  1.00  0.00           C
ATOM   6557 7C21 POPEV 270      95.816   6.976  55.440  1.00  0.00           C
ATOM   6560 8C21 POPEV 270      96.517   6.096  54.410  1.00  0.00           C
ATOM   6564  C33 POPEV 270      88.797   8.086  65.880  1.00  0.00           C
ATOM   6567  C34 POPEV 270      88.216   8.107  64.460  1.00  0.00           C
ATOM   6570  C35 POPEV 270      89.266   8.056  63.350  1.00  0.00           C
ATOM   6573  C36 POPEV 270      88.636   7.686  62.000  1.00  0.00           C
ATOM   6576  C37 POPEV 270      89.627   7.576  60.840  1.00  0.00           C
ATOM   6579  C38 POPEV 270      88.996   6.866  59.630  1.00  0.00           C
ATOM   6582  C39 POPEV 270      89.936   6.796  58.420  1.00  0.00           C
ATOM   6585 0C31 POPEV 270      90.047   8.116  57.630  1.00  0.00           C
ATOM   6588 1C31 POPEV 270      88.726   8.556  56.990  1.00  0.00           C
ATOM   6591 2C31 POPEV 270      88.906   9.286  55.640  1.00  0.00           C
ATOM   6594 3C31 POPEV 270      89.576   8.456  54.520  1.00  0.00           C
ATOM   6597 4C31 POPEV 270      88.986   7.046  54.350  1.00  0.00           C
ATOM   6600 5C31 POPEV 270      89.606   6.286  53.170  1.00  0.00           C
ATOM   6603 6C31 POPEV 270      89.216   4.806  53.130  1.00  0.00           C
ATOM   6607  NH3 POPEW 271     110.386  19.956  64.590  1.00  0.00           N
ATOM   6611  C12 POPEW 271     109.326  19.517  65.560  1.00  0.00           C
ATOM   6614  C11 POPEW 271     109.067  18.006  65.480  1.00  0.00           C
ATOM   6617  P   POPEW 271     106.646  17.726  66.550  1.00  0.00           P
ATOM   6618  O13 POPEW 271     106.076  16.366  66.540  1.00  0.00           O
ATOM   6619  O14 POPEW 271     106.237  18.636  67.650  1.00  0.00           O
ATOM   6620  O11 POPEW 271     106.356  18.446  65.170  1.00  0.00           O
ATOM   6621  O12 POPEW 271     108.226  17.596  66.550  1.00  0.00           O
ATOM   6622  C1  POPEW 271     106.186  17.746  63.920  1.00  0.00           C
ATOM   6625  C2  POPEW 271     104.767  17.956  63.310  1.00  0.00           C
ATOM   6627  O21 POPEW 271     104.926  18.036  61.870  1.00  0.00           O
ATOM   6628  C21 POPEW 271     103.856  17.626  61.180  1.00  0.00           C
ATOM   6629  O22 POPEW 271     102.876  17.086  61.660  1.00  0.00           O
ATOM   6630  C22 POPEW 271     104.047  17.936  59.700  1.00  0.00           C
ATOM   6633  C3  POPEW 271     104.106  19.247  63.870  1.00  0.00           C
ATOM   6636  O31 POPEW 271     102.686  19.366  63.640  1.00  0.00           O
ATOM   6637  C31 POPEW 271     101.916  18.626  64.440  1.00  0.00           C
ATOM   6638  O32 POPEW 271     102.316  17.936  65.360  1.00  0.00           O
ATOM   6639  C32 POPEW 271     100.466  18.747  64.000  1.00  0.00           C
ATOM   6642  C23 POPEW 271     102.716  17.917  58.910  1.00  0.00           C
ATOM   6645  C24 POPEW 271     102.876  18.507  57.500  1.00  0.00           C
ATOM   6648  C25 POPEW 271     102.407  17.606  56.350  1.00  0.00           C
ATOM   6651  C26 POPEW 271     102.656  18.286  54.990  1.00  0.00           C
ATOM   6654  C27 POPEW 271     102.256  17.437  53.780  1.00  0.00           C
ATOM   6657  C28 POPEW 271     102.547  18.177  52.450  1.00  0.00           C
ATOM   6660  C29 POPEW 271     101.996  17.446  51.250  1.00  0.00           C
ATOM   6662 0C21 POPEW 271     102.566  17.346  50.030  1.00  0.00           C
ATOM   6664 1C21 POPEW 271     103.896  17.926  49.610  1.00  0.00           C
ATOM   6667 2C21 POPEW 271     104.847  16.806  49.160  1.00  0.00           C
ATOM   6670 3C21 POPEW 271     106.336  17.196  49.200  1.00  0.00           C
ATOM   6673 4C21 POPEW 271     106.836  17.507  50.620  1.00  0.00           C
ATOM   6676 5C21 POPEW 271     108.337  17.226  50.820  1.00  0.00           C
ATOM   6679 6C21 POPEW 271     109.216  17.897  49.760  1.00  0.00           C
ATOM   6682 7C21 POPEW 271     110.706  17.796  50.080  1.00  0.00           C
ATOM   6685 8C21 POPEW 271     111.567  18.376  48.950  1.00  0.00           C
ATOM   6689  C33 POPEW 271     100.286  18.846  62.460  1.00  0.00           C
ATOM   6692  C34 POPEW 271      98.836  19.046  62.030  1.00  0.00           C
ATOM   6695  C35 POPEW 271      98.706  19.226  60.510  1.00  0.00           C
ATOM   6698  C36 POPEW 271      97.267  19.526  60.090  1.00  0.00           C
ATOM   6701  C37 POPEW 271      97.146  19.917  58.610  1.00  0.00           C
ATOM   6704  C38 POPEW 271      95.776  20.526  58.290  1.00  0.00           C
ATOM   6707  C39 POPEW 271      95.606  20.937  56.820  1.00  0.00           C
ATOM   6710 0C31 POPEW 271      95.496  19.736  55.880  1.00  0.00           C
ATOM   6713 1C31 POPEW 271      94.996  20.096  54.480  1.00  0.00           C
ATOM   6716 2C31 POPEW 271      95.197  18.956  53.470  1.00  0.00           C
ATOM   6719 3C31 POPEW 271      96.657  18.837  53.000  1.00  0.00           C
ATOM   6722 4C31 POPEW 271      96.826  17.806  51.870  1.00  0.00           C
ATOM   6725 5C31 POPEW 271      98.176  17.917  51.170  1.00  0.00           C
ATOM   6728 6C31 POPEW 271      98.316  16.976  49.970  1.00  0.00           C
ATOM   6732  NH3 POPEX 272     107.627  14.186  67.220  1.00  0.00           N
ATOM   6736  C12 POPEX 272     109.106  14.197  66.890  1.00  0.00           C
ATOM   6739  C11 POPEX 272     109.416  14.147  65.380  1.00  0.00           C
ATOM   6742  P   POPEX 272     112.046  14.527  65.230  1.00  0.00           P
ATOM   6743  O13 POPEX 272     111.916  15.487  66.340  1.00  0.00           O
ATOM   6744  O14 POPEX 272     113.256  13.686  65.160  1.00  0.00           O
ATOM   6745  O11 POPEX 272     111.936  15.426  63.930  1.00  0.00           O
ATOM   6746  O12 POPEX 272     110.726  13.636  65.130  1.00  0.00           O
ATOM   6747  C1  POPEX 272     112.096  14.857  62.630  1.00  0.00           C
ATOM   6750  C2  POPEX 272     110.896  15.216  61.690  1.00  0.00           C
ATOM   6752  O21 POPEX 272     111.196  15.206  60.290  1.00  0.00           O
ATOM   6753  C21 POPEX 272     112.136  14.486  59.740  1.00  0.00           C
ATOM   6754  O22 POPEX 272     112.966  13.776  60.270  1.00  0.00           O
ATOM   6755  C22 POPEX 272     111.896  14.546  58.240  1.00  0.00           C
ATOM   6758  C3  POPEX 272     110.297  16.606  62.060  1.00  0.00           C
ATOM   6761  O31 POPEX 272     109.456  17.186  61.020  1.00  0.00           O
ATOM   6762  C31 POPEX 272     109.266  18.497  61.210  1.00  0.00           C
ATOM   6763  O32 POPEX 272     109.556  19.087  62.230  1.00  0.00           O
ATOM   6764  C32 POPEX 272     108.586  19.167  60.000  1.00  0.00           C
ATOM   6767  C23 POPEX 272     110.597  13.796  57.870  1.00  0.00           C
ATOM   6770  C24 POPEX 272     109.826  14.466  56.740  1.00  0.00           C
ATOM   6773  C25 POPEX 272     110.636  14.586  55.440  1.00  0.00           C
ATOM   6776  C26 POPEX 272     111.237  13.256  54.970  1.00  0.00           C
ATOM   6779  C27 POPEX 272     111.506  13.306  53.470  1.00  0.00           C
ATOM   6782  C28 POPEX 272     112.506  12.257  52.950  1.00  0.00           C
ATOM   6785  C29 POPEX 272     112.876  12.316  51.480  1.00  0.00           C
ATOM   6787 0C21 POPEX 272     112.267  12.947  50.450  1.00  0.00           C
ATOM   6789 1C21 POPEX 272     110.986  13.746  50.480  1.00  0.00           C
ATOM   6792 2C21 POPEX 272     110.396  14.036  49.090  1.00  0.00           C
ATOM   6795 3C21 POPEX 272     109.886  12.776  48.380  1.00  0.00           C
ATOM   6798 4C21 POPEX 272     108.416  12.876  47.930  1.00  0.00           C
ATOM   6801 5C21 POPEX 272     108.186  13.966  46.880  1.00  0.00           C
ATOM   6804 6C21 POPEX 272     106.746  13.976  46.340  1.00  0.00           C
ATOM   6807 7C21 POPEX 272     106.536  15.067  45.280  1.00  0.00           C
ATOM   6810 8C21 POPEX 272     105.096  15.136  44.770  1.00  0.00           C
ATOM   6814  C33 POPEX 272     109.436  19.116  58.710  1.00  0.00           C
ATOM   6817  C34 POPEX 272     108.636  19.366  57.420  1.00  0.00           C
ATOM   6820  C35 POPEX 272     107.547  18.306  57.190  1.00  0.00           C
ATOM   6823  C36 POPEX 272     107.176  18.077  55.720  1.00  0.00           C
ATOM   6826  C37 POPEX 272     106.307  16.817  55.580  1.00  0.00           C
ATOM   6829  C38 POPEX 272     106.106  16.366  54.120  1.00  0.00           C
ATOM   6832  C39 POPEX 272     105.506  14.956  54.030  1.00  0.00           C
ATOM   6835 0C31 POPEX 272     105.606  14.366  52.610  1.00  0.00           C
ATOM   6838 1C31 POPEX 272     105.216  12.886  52.570  1.00  0.00           C
ATOM   6841 2C31 POPEX 272     105.506  12.207  51.230  1.00  0.00           C
ATOM   6844 3C31 POPEX 272     105.127  10.716  51.240  1.00  0.00           C
ATOM   6847 4C31 POPEX 272     105.597   9.976  49.980  1.00  0.00           C
ATOM   6850 5C31 POPEX 272     105.466   8.456  50.100  1.00  0.00           C
ATOM   6853 6C31 POPEX 272     104.496   7.827  49.100  1.00  0.00           C
ATOM   6857  NH3 POPEY 273     111.526   0.173  27.260  1.00  0.00           N
ATOM   6861  C12 POPEY 273     112.756  -0.607  27.710  1.00  0.00           C
ATOM   6864  C11 POPEY 273     113.576   0.183  28.750  1.00  0.00           C
ATOM   6867  P   POPEY 273     116.246  -0.057  28.920  1.00  0.00           P
ATOM   6868  O13 POPEY 273     117.096  -0.957  29.720  1.00  0.00           O
ATOM   6869  O14 POPEY 273     116.536  -0.047  27.460  1.00  0.00           O
ATOM   6870  O11 POPEY 273     116.377   1.436  29.400  1.00  0.00           O
ATOM   6871  O12 POPEY 273     114.756  -0.497  29.150  1.00  0.00           O
ATOM   6872  C1  POPEY 273     115.656   1.986  30.500  1.00  0.00           C
ATOM   6875  C2  POPEY 273     116.596   2.236  31.710  1.00  0.00           C
ATOM   6877  O21 POPEY 273     115.896   1.996  32.940  1.00  0.00           O
ATOM   6878  C21 POPEY 273     114.907   2.826  33.190  1.00  0.00           C
ATOM   6879  O22 POPEY 273     114.616   3.826  32.560  1.00  0.00           O
ATOM   6880  C22 POPEY 273     114.087   2.366  34.380  1.00  0.00           C
ATOM   6883  C3  POPEY 273     117.366   3.606  31.660  1.00  0.00           C
ATOM   6886  O31 POPEY 273     117.926   3.926  32.960  1.00  0.00           O
ATOM   6887  C31 POPEY 273     118.836   4.886  32.940  1.00  0.00           C
ATOM   6888  O32 POPEY 273     119.256   5.456  31.940  1.00  0.00           O
ATOM   6889  C32 POPEY 273     119.377   5.206  34.330  1.00  0.00           C
ATOM   6892  C23 POPEY 273     113.966   3.466  35.460  1.00  0.00           C
ATOM   6895  C24 POPEY 273     113.006   3.056  36.580  1.00  0.00           C
ATOM   6898  C25 POPEY 273     113.066   4.016  37.770  1.00  0.00           C
ATOM   6901  C26 POPEY 273     112.056   3.716  38.880  1.00  0.00           C
ATOM   6904  C27 POPEY 273     111.947   2.216  39.210  1.00  0.00           C
ATOM   6907  C28 POPEY 273     111.116   1.956  40.480  1.00  0.00           C
ATOM   6910  C29 POPEY 273     110.826   0.486  40.630  1.00  0.00           C
ATOM   6912 0C21 POPEY 273     109.886  -0.047  41.430  1.00  0.00           C
ATOM   6914 1C21 POPEY 273     108.976   0.726  42.350  1.00  0.00           C
ATOM   6917 2C21 POPEY 273     109.666   0.966  43.710  1.00  0.00           C
ATOM   6920 3C21 POPEY 273     108.746   1.666  44.730  1.00  0.00           C
ATOM   6923 4C21 POPEY 273     109.496   2.096  46.000  1.00  0.00           C
ATOM   6926 5C21 POPEY 273     110.337   3.366  45.810  1.00  0.00           C
ATOM   6929 6C21 POPEY 273     111.396   3.556  46.910  1.00  0.00           C
ATOM   6932 7C21 POPEY 273     111.976   4.987  46.930  1.00  0.00           C
ATOM   6935 8C21 POPEY 273     113.296   5.096  47.690  1.00  0.00           C
ATOM   6939  C33 POPEY 273     118.896   4.306  35.480  1.00  0.00           C
ATOM   6942  C34 POPEY 273     119.657   4.686  36.760  1.00  0.00           C
ATOM   6945  C35 POPEY 273     119.186   3.956  38.030  1.00  0.00           C
ATOM   6948  C36 POPEY 273     119.946   4.416  39.280  1.00  0.00           C
ATOM   6951  C37 POPEY 273     119.436   3.736  40.550  1.00  0.00           C
ATOM   6954  C38 POPEY 273     120.197   4.156  41.810  1.00  0.00           C
ATOM   6957  C39 POPEY 273     119.676   5.456  42.440  1.00  0.00           C
ATOM   6960 0C31 POPEY 273     120.466   5.856  43.690  1.00  0.00           C
ATOM   6963 1C31 POPEY 273     119.847   7.046  44.430  1.00  0.00           C
ATOM   6966 2C31 POPEY 273     120.877   7.876  45.210  1.00  0.00           C
ATOM   6969 3C31 POPEY 273     120.246   9.066  45.960  1.00  0.00           C
ATOM   6972 4C31 POPEY 273     119.526   8.657  47.250  1.00  0.00           C
ATOM   6975 5C31 POPEY 273     118.916   9.866  47.970  1.00  0.00           C
ATOM   6978 6C31 POPEY 273     118.206   9.497  49.280  1.00  0.00           C
ATOM   6982  NH3 POPEZ 274      15.196 114.517  26.850  1.00  0.00           N
ATOM   6986  C12 POPEZ 274      16.406 114.567  25.970  1.00  0.00           C
ATOM   6989  C11 POPEZ 274      17.316 115.767  26.320  1.00  0.00           C
ATOM   6992  P   POPEZ 274      19.316 114.917  24.770  1.00  0.00           P
ATOM   6993  O13 POPEZ 274      18.796 114.477  23.460  1.00  0.00           O
ATOM   6994  O14 POPEZ 274      20.676 115.496  24.770  1.00  0.00           O
ATOM   6995  O11 POPEZ 274      19.276 113.756  25.840  1.00  0.00           O
ATOM   6996  O12 POPEZ 274      18.336 115.996  25.340  1.00  0.00           O
ATOM   6997  C1  POPEZ 274      19.986 113.846  27.080  1.00  0.00           C
ATOM   7000  C2  POPEZ 274      19.216 113.157  28.240  1.00  0.00           C
ATOM   7002  O21 POPEZ 274      19.986 113.247  29.450  1.00  0.00           O
ATOM   7003  C21 POPEZ 274      19.976 114.427  30.060  1.00  0.00           C
ATOM   7004  O22 POPEZ 274      19.576 115.467  29.580  1.00  0.00           O
ATOM   7005  C22 POPEZ 274      20.456 114.256  31.490  1.00  0.00           C
ATOM   7008  C3  POPEZ 274      18.936 111.647  27.930  1.00  0.00           C
ATOM   7011  O31 POPEZ 274      18.806 110.896  29.150  1.00  0.00           O
ATOM   7012  C31 POPEZ 274      17.886 109.976  29.310  1.00  0.00           C
ATOM   7013  O32 POPEZ 274      17.076 109.587  28.480  1.00  0.00           O
ATOM   7014  C32 POPEZ 274      17.966 109.526  30.790  1.00  0.00           C
ATOM   7017  C23 POPEZ 274      21.436 115.386  31.870  1.00  0.00           C
ATOM   7020  C24 POPEZ 274      22.066 115.207  33.250  1.00  0.00           C
ATOM   7023  C25 POPEZ 274      21.036 115.347  34.380  1.00  0.00           C
ATOM   7026  C26 POPEZ 274      21.666 115.186  35.760  1.00  0.00           C
ATOM   7029  C27 POPEZ 274      20.606 115.037  36.850  1.00  0.00           C
ATOM   7032  C28 POPEZ 274      21.216 115.026  38.260  1.00  0.00           C
ATOM   7035  C29 POPEZ 274      21.676 116.407  38.670  1.00  0.00           C
ATOM   7037 0C21 POPEZ 274      21.156 117.146  39.660  1.00  0.00           C
ATOM   7039 1C21 POPEZ 274      20.026 116.746  40.570  1.00  0.00           C
ATOM   7042 2C21 POPEZ 274      20.566 116.017  41.810  1.00  0.00           C
ATOM   7045 3C21 POPEZ 274      19.506 115.786  42.890  1.00  0.00           C
ATOM   7048 4C21 POPEZ 274      20.126 115.286  44.200  1.00  0.00           C
ATOM   7051 5C21 POPEZ 274      19.166 115.426  45.390  1.00  0.00           C
ATOM   7054 6C21 POPEZ 274      19.816 115.127  46.750  1.00  0.00           C
ATOM   7057 7C21 POPEZ 274      18.816 115.366  47.890  1.00  0.00           C
ATOM   7060 8C21 POPEZ 274      19.376 115.067  49.280  1.00  0.00           C
ATOM   7064  C33 POPEZ 274      16.666 109.816  31.600  1.00  0.00           C
ATOM   7067  C34 POPEZ 274      16.396 111.296  31.880  1.00  0.00           C
ATOM   7070  C35 POPEZ 274      17.266 111.947  32.990  1.00  0.00           C
ATOM   7073  C36 POPEZ 274      16.576 112.006  34.370  1.00  0.00           C
ATOM   7076  C37 POPEZ 274      17.366 112.827  35.400  1.00  0.00           C
ATOM   7079  C38 POPEZ 274      16.806 112.757  36.840  1.00  0.00           C
ATOM   7082  C39 POPEZ 274      16.086 114.046  37.300  1.00  0.00           C
ATOM   7085 0C31 POPEZ 274      15.646 113.966  38.770  1.00  0.00           C
ATOM   7088 1C31 POPEZ 274      15.106 115.306  39.320  1.00  0.00           C
ATOM   7091 2C31 POPEZ 274      14.686 115.236  40.800  1.00  0.00           C
ATOM   7094 3C31 POPEZ 274      14.176 116.587  41.320  1.00  0.00           C
ATOM   7097 4C31 POPEZ 274      13.626 116.556  42.760  1.00  0.00           C
ATOM   7100 5C31 POPEZ 274      13.216 117.967  43.230  1.00  0.00           C
ATOM   7103 6C31 POPEZ 274      12.496 118.006  44.580  1.00  0.00           C
ATOM   7107  NH3 POPEa 275      10.566  55.027  68.820  1.00  0.00           N
ATOM   7111  C12 POPEa 275       9.666  55.936  68.030  1.00  0.00           C
ATOM   7114  C11 POPEa 275       9.996  57.417  68.280  1.00  0.00           C
ATOM   7117  P   POPEa 275       9.136  59.787  67.460  1.00  0.00           P
ATOM   7118  O13 POPEa 275       8.436  60.127  68.720  1.00  0.00           O
ATOM   7119  O14 POPEa 275      10.426  60.456  67.170  1.00  0.00           O
ATOM   7120  O11 POPEa 275       8.166  60.157  66.250  1.00  0.00           O
ATOM   7121  O12 POPEa 275       9.286  58.226  67.350  1.00  0.00           O
ATOM   7122  C1  POPEa 275       8.036  59.247  65.140  1.00  0.00           C
ATOM   7125  C2  POPEa 275       6.946  59.697  64.100  1.00  0.00           C
ATOM   7127  O21 POPEa 275       6.376  58.616  63.350  1.00  0.00           O
ATOM   7128  C21 POPEa 275       7.146  57.756  62.730  1.00  0.00           C
ATOM   7129  O22 POPEa 275       8.356  57.597  62.870  1.00  0.00           O
ATOM   7130  C22 POPEa 275       6.286  56.937  61.780  1.00  0.00           C
ATOM   7133  C3  POPEa 275       7.476  60.827  63.160  1.00  0.00           C
ATOM   7136  O31 POPEa 275       6.456  61.266  62.240  1.00  0.00           O
ATOM   7137  C31 POPEa 275       6.736  62.436  61.660  1.00  0.00           C
ATOM   7138  O32 POPEa 275       7.716  63.127  61.910  1.00  0.00           O
ATOM   7139  C32 POPEa 275       5.646  62.807  60.640  1.00  0.00           C
ATOM   7142  C23 POPEa 275       7.116  55.947  60.930  1.00  0.00           C
ATOM   7145  C24 POPEa 275       6.246  55.006  60.080  1.00  0.00           C
ATOM   7148  C25 POPEa 275       5.436  55.697  58.970  1.00  0.00           C
ATOM   7151  C26 POPEa 275       6.316  56.206  57.830  1.00  0.00           C
ATOM   7154  C27 POPEa 275       5.546  56.517  56.540  1.00  0.00           C
ATOM   7157  C28 POPEa 275       6.406  56.317  55.280  1.00  0.00           C
ATOM   7160  C29 POPEa 275       7.476  57.376  55.110  1.00  0.00           C
ATOM   7162 0C21 POPEa 275       8.206  57.557  53.990  1.00  0.00           C
ATOM   7164 1C21 POPEa 275       8.086  56.716  52.740  1.00  0.00           C
ATOM   7167 2C21 POPEa 275       7.376  57.446  51.580  1.00  0.00           C
ATOM   7170 3C21 POPEa 275       8.336  57.987  50.510  1.00  0.00           C
ATOM   7173 4C21 POPEa 275       7.576  58.777  49.430  1.00  0.00           C
ATOM   7176 5C21 POPEa 275       8.376  59.006  48.130  1.00  0.00           C
ATOM   7179 6C21 POPEa 275       9.686  59.767  48.320  1.00  0.00           C
ATOM   7182 7C21 POPEa 275      10.286  60.206  46.970  1.00  0.00           C
ATOM   7185 8C21 POPEa 275      11.606  60.957  47.090  1.00  0.00           C
ATOM   7189  C33 POPEa 275       4.916  64.136  60.950  1.00  0.00           C
ATOM   7192  C34 POPEa 275       3.836  64.457  59.900  1.00  0.00           C
ATOM   7195  C35 POPEa 275       3.186  65.837  60.030  1.00  0.00           C
ATOM   7198  C36 POPEa 275       2.266  66.186  58.850  1.00  0.00           C
ATOM   7201  C37 POPEa 275       1.586  67.566  58.960  1.00  0.00           C
ATOM   7204  C38 POPEa 275       0.676  67.886  57.770  1.00  0.00           C
ATOM   7207  C39 POPEa 275       1.116  68.956  56.760  1.00  0.00           C
ATOM   7210 0C31 POPEa 275       0.053  69.057  55.640  1.00  0.00           C
ATOM   7213 1C31 POPEa 275       0.343  70.066  54.510  1.00  0.00           C
ATOM   7216 2C31 POPEa 275       0.073  71.526  54.920  1.00  0.00           C
ATOM   7219 3C31 POPEa 275       0.263  72.537  53.780  1.00  0.00           C
ATOM   7222 4C31 POPEa 275      -0.927  72.606  52.790  1.00  0.00           C
ATOM   7225 5C31 POPEa 275      -0.717  73.686  51.710  1.00  0.00           C
ATOM   7228 6C31 POPEa 275      -1.867  73.807  50.700  1.00  0.00           C
ATOM   7232  NH3 POPEb 276      14.726  24.016  66.190  1.00  0.00           N
ATOM   7236  C12 POPEb 276      16.216  24.176  66.080  1.00  0.00           C
ATOM   7239  C11 POPEb 276      16.816  24.866  67.320  1.00  0.00           C
ATOM   7242  P   POPEb 276      18.516  26.737  66.680  1.00  0.00           P
ATOM   7243  O13 POPEb 276      18.256  27.626  67.840  1.00  0.00           O
ATOM   7244  O14 POPEb 276      19.906  26.776  66.180  1.00  0.00           O
ATOM   7245  O11 POPEb 276      17.586  27.106  65.430  1.00  0.00           O
ATOM   7246  O12 POPEb 276      18.156  25.247  67.040  1.00  0.00           O
ATOM   7247  C1  POPEb 276      17.626  28.407  64.820  1.00  0.00           C
ATOM   7250  C2  POPEb 276      17.446  28.346  63.250  1.00  0.00           C
ATOM   7252  O21 POPEb 276      17.766  29.536  62.490  1.00  0.00           O
ATOM   7253  C21 POPEb 276      18.226  30.686  62.910  1.00  0.00           C
ATOM   7254  O22 POPEb 276      18.516  31.007  64.060  1.00  0.00           O
ATOM   7255  C22 POPEb 276      18.456  31.567  61.650  1.00  0.00           C
ATOM   7258  C3  POPEb 276      16.076  27.786  62.780  1.00  0.00           C
ATOM   7261  O31 POPEb 276      16.136  27.357  61.400  1.00  0.00           O
ATOM   7262  C31 POPEb 276      15.776  28.276  60.500  1.00  0.00           C
ATOM   7263  O32 POPEb 276      15.426  29.417  60.740  1.00  0.00           O
ATOM   7264  C32 POPEb 276      15.846  27.647  59.110  1.00  0.00           C
ATOM   7267  C23 POPEb 276      17.626  32.877  61.610  1.00  0.00           C
ATOM   7270  C24 POPEb 276      18.136  33.907  60.580  1.00  0.00           C
ATOM   7273  C25 POPEb 276      18.106  33.467  59.110  1.00  0.00           C
ATOM   7276  C26 POPEb 276      16.696  33.116  58.600  1.00  0.00           C
ATOM   7279  C27 POPEb 276      16.686  32.557  57.170  1.00  0.00           C
ATOM   7282  C28 POPEb 276      15.266  32.147  56.740  1.00  0.00           C
ATOM   7285  C29 POPEb 276      15.276  31.337  55.470  1.00  0.00           C
ATOM   7287 0C21 POPEb 276      14.856  31.706  54.250  1.00  0.00           C
ATOM   7289 1C21 POPEb 276      14.286  33.046  53.850  1.00  0.00           C
ATOM   7292 2C21 POPEb 276      15.336  33.886  53.090  1.00  0.00           C
ATOM   7295 3C21 POPEb 276      15.956  33.157  51.900  1.00  0.00           C
ATOM   7298 4C21 POPEb 276      16.666  34.087  50.910  1.00  0.00           C
ATOM   7301 5C21 POPEb 276      17.786  33.377  50.140  1.00  0.00           C
ATOM   7304 6C21 POPEb 276      17.316  32.326  49.130  1.00  0.00           C
ATOM   7307 7C21 POPEb 276      18.466  31.436  48.640  1.00  0.00           C
ATOM   7310 8C21 POPEb 276      18.136  30.596  47.410  1.00  0.00           C
ATOM   7314  C33 POPEb 276      16.606  28.497  58.080  1.00  0.00           C
ATOM   7317  C34 POPEb 276      16.836  27.747  56.760  1.00  0.00           C
ATOM   7320  C35 POPEb 276      15.536  27.487  55.990  1.00  0.00           C
ATOM   7323  C36 POPEb 276      15.796  26.966  54.570  1.00  0.00           C
ATOM   7326  C37 POPEb 276      14.516  26.866  53.730  1.00  0.00           C
ATOM   7329  C38 POPEb 276      14.516  25.657  52.780  1.00  0.00           C
ATOM   7332  C39 POPEb 276      15.396  25.856  51.530  1.00  0.00           C
ATOM   7335 0C31 POPEb 276      14.636  26.606  50.420  1.00  0.00           C
ATOM   7338 1C31 POPEb 276      15.506  26.936  49.200  1.00  0.00           C
ATOM   7341 2C31 POPEb 276      14.756  27.716  48.110  1.00  0.00           C
ATOM   7344 3C31 POPEb 276      14.306  29.106  48.590  1.00  0.00           C
ATOM   7347 4C31 POPEb 276      13.696  29.976  47.480  1.00  0.00           C
ATOM   7350 5C31 POPEb 276      13.316  31.376  48.000  1.00  0.00           C
ATOM   7353 6C31 POPEb 276      12.876  32.347  46.900  1.00  0.00           C
ATOM   7357  NH3 POPEc 277     114.377 110.426  27.730  1.00  0.00           N
ATOM   7361  C12 POPEc 277     113.486 111.147  26.750  1.00  0.00           C
ATOM   7364  C11 POPEc 277     112.056 111.167  27.290  1.00  0.00           C
ATOM   7367  P   POPEc 277     110.676 109.377  28.600  1.00  0.00           P
ATOM   7368  O13 POPEc 277     111.266 109.726  29.900  1.00  0.00           O
ATOM   7369  O14 POPEc 277     109.316 109.886  28.290  1.00  0.00           O
ATOM   7370  O11 POPEc 277     110.746 107.817  28.370  1.00  0.00           O
ATOM   7371  O12 POPEc 277     111.686 109.816  27.480  1.00  0.00           O
ATOM   7372  C1  POPEc 277     111.157 106.866  29.340  1.00  0.00           C
ATOM   7375  C2  POPEc 277     112.496 106.216  28.920  1.00  0.00           C
ATOM   7377  O21 POPEc 277     112.656 104.886  29.450  1.00  0.00           O
ATOM   7378  C21 POPEc 277     112.846 104.767  30.750  1.00  0.00           C
ATOM   7379  O22 POPEc 277     112.646 105.627  31.590  1.00  0.00           O
ATOM   7380  C22 POPEc 277     113.466 103.396  30.990  1.00  0.00           C
ATOM   7383  C3  POPEc 277     113.726 107.117  29.210  1.00  0.00           C
ATOM   7386  O31 POPEc 277     114.926 106.346  29.480  1.00  0.00           O
ATOM   7387  C31 POPEc 277     115.946 107.196  29.760  1.00  0.00           C
ATOM   7388  O32 POPEc 277     115.896 108.387  29.520  1.00  0.00           O
ATOM   7389  C32 POPEc 277     117.017 106.476  30.590  1.00  0.00           C
ATOM   7392  C23 POPEc 277     113.536 102.957  32.470  1.00  0.00           C
ATOM   7395  C24 POPEc 277     114.716 103.527  33.250  1.00  0.00           C
ATOM   7398  C25 POPEc 277     114.386 104.207  34.590  1.00  0.00           C
ATOM   7401  C26 POPEc 277     113.787 103.317  35.700  1.00  0.00           C
ATOM   7404  C27 POPEc 277     113.846 103.907  37.120  1.00  0.00           C
ATOM   7407  C28 POPEc 277     113.896 102.806  38.210  1.00  0.00           C
ATOM   7410  C29 POPEc 277     112.616 102.026  38.370  1.00  0.00           C
ATOM   7412 0C21 POPEc 277     112.136 101.527  39.530  1.00  0.00           C
ATOM   7414 1C21 POPEc 277     112.806 101.616  40.880  1.00  0.00           C
ATOM   7417 2C21 POPEc 277     112.076 102.576  41.830  1.00  0.00           C
ATOM   7420 3C21 POPEc 277     110.636 102.176  42.140  1.00  0.00           C
ATOM   7423 4C21 POPEc 277     110.096 102.907  43.360  1.00  0.00           C
ATOM   7426 5C21 POPEc 277     108.597 102.686  43.570  1.00  0.00           C
ATOM   7429 6C21 POPEc 277     108.097 103.426  44.810  1.00  0.00           C
ATOM   7432 7C21 POPEc 277     106.576 103.517  44.830  1.00  0.00           C
ATOM   7435 8C21 POPEc 277     106.056 104.186  46.100  1.00  0.00           C
ATOM   7439  C33 POPEc 277     116.826 106.676  32.120  1.00  0.00           C
ATOM   7442  C34 POPEc 277     117.606 107.866  32.710  1.00  0.00           C
ATOM   7445  C35 POPEc 277     118.956 107.497  33.350  1.00  0.00           C
ATOM   7448  C36 POPEc 277     118.756 106.787  34.700  1.00  0.00           C
ATOM   7451  C37 POPEc 277     119.987 106.317  35.500  1.00  0.00           C
ATOM   7454  C38 POPEc 277     119.536 105.747  36.870  1.00  0.00           C
ATOM   7457  C39 POPEc 277     120.636 105.037  37.660  1.00  0.00           C
ATOM   7460 0C31 POPEc 277     120.216 104.506  39.060  1.00  0.00           C
ATOM   7463 1C31 POPEc 277     121.287 103.557  39.630  1.00  0.00           C
ATOM   7466 2C31 POPEc 277     120.916 102.806  40.910  1.00  0.00           C
ATOM   7469 3C31 POPEc 277     121.596 103.346  42.180  1.00  0.00           C
ATOM   7472 4C31 POPEc 277     121.596 102.326  43.340  1.00  0.00           C
ATOM   7475 5C31 POPEc 277     122.946 102.226  44.050  1.00  0.00           C
ATOM   7478 6C31 POPEc 277     123.076 100.987  44.950  1.00  0.00           C
ATOM   7482  NH3 POPEd 278      79.877 100.877  24.850  1.00  0.00           N
ATOM   7486  C12 POPEd 278      80.047  99.966  26.040  1.00  0.00           C
ATOM   7489  C11 POPEd 278      80.236  98.496  25.640  1.00  0.00           C
ATOM   7492  P   POPEd 278      81.036  97.096  27.770  1.00  0.00           P
ATOM   7493  O13 POPEd 278      81.017  95.627  27.720  1.00  0.00           O
ATOM   7494  O14 POPEd 278      82.347  97.757  27.600  1.00  0.00           O
ATOM   7495  O11 POPEd 278      80.407  97.537  29.140  1.00  0.00           O
ATOM   7496  O12 POPEd 278      79.976  97.646  26.750  1.00  0.00           O
ATOM   7497  C1  POPEd 278      79.356  96.796  29.760  1.00  0.00           C
ATOM   7500  C2  POPEd 278      79.936  95.776  30.780  1.00  0.00           C
ATOM   7502  O21 POPEd 278      78.866  95.186  31.540  1.00  0.00           O
ATOM   7503  C21 POPEd 278      78.166  94.307  30.830  1.00  0.00           C
ATOM   7504  O22 POPEd 278      78.416  93.947  29.690  1.00  0.00           O
ATOM   7505  C22 POPEd 278      77.036  93.747  31.680  1.00  0.00           C
ATOM   7508  C3  POPEd 278      80.966  96.476  31.710  1.00  0.00           C
ATOM   7511  O31 POPEd 278      81.047  95.856  33.010  1.00  0.00           O
ATOM   7512  C31 POPEd 278      80.646  96.597  34.030  1.00  0.00           C
ATOM   7513  O32 POPEd 278      80.337  97.777  34.020  1.00  0.00           O
ATOM   7514  C32 POPEd 278      80.676  95.756  35.300  1.00  0.00           C
ATOM   7517  C23 POPEd 278      75.886  94.757  31.910  1.00  0.00           C
ATOM   7520  C24 POPEd 278      75.756  95.207  33.370  1.00  0.00           C
ATOM   7523  C25 POPEd 278      74.796  94.347  34.190  1.00  0.00           C
ATOM   7526  C26 POPEd 278      75.346  93.097  34.890  1.00  0.00           C
ATOM   7529  C27 POPEd 278      74.216  92.456  35.720  1.00  0.00           C
ATOM   7532  C28 POPEd 278      74.656  91.276  36.620  1.00  0.00           C
ATOM   7535  C29 POPEd 278      75.656  91.696  37.670  1.00  0.00           C
ATOM   7537 0C21 POPEd 278      75.516  91.597  39.000  1.00  0.00           C
ATOM   7539 1C21 POPEd 278      74.316  91.057  39.720  1.00  0.00           C
ATOM   7542 2C21 POPEd 278      74.436  91.226  41.250  1.00  0.00           C
ATOM   7545 3C21 POPEd 278      73.156  90.776  41.970  1.00  0.00           C
ATOM   7548 4C21 POPEd 278      73.227  90.946  43.490  1.00  0.00           C
ATOM   7551 5C21 POPEd 278      71.886  90.686  44.190  1.00  0.00           C
ATOM   7554 6C21 POPEd 278      70.836  91.787  43.930  1.00  0.00           C
ATOM   7557 7C21 POPEd 278      69.496  91.507  44.630  1.00  0.00           C
ATOM   7560 8C21 POPEd 278      68.496  92.657  44.480  1.00  0.00           C
ATOM   7564  C33 POPEd 278      79.996  96.517  36.450  1.00  0.00           C
ATOM   7567  C34 POPEd 278      79.986  95.677  37.720  1.00  0.00           C
ATOM   7570  C35 POPEd 278      79.236  96.296  38.900  1.00  0.00           C
ATOM   7573  C36 POPEd 278      78.756  95.186  39.840  1.00  0.00           C
ATOM   7576  C37 POPEd 278      78.756  95.607  41.310  1.00  0.00           C
ATOM   7579  C38 POPEd 278      78.627  94.386  42.220  1.00  0.00           C
ATOM   7582  C39 POPEd 278      78.806  94.726  43.700  1.00  0.00           C
ATOM   7585 0C31 POPEd 278      78.586  93.476  44.550  1.00  0.00           C
ATOM   7588 1C31 POPEd 278      78.686  93.726  46.060  1.00  0.00           C
ATOM   7591 2C31 POPEd 278      78.056  92.537  46.790  1.00  0.00           C
ATOM   7594 3C31 POPEd 278      78.216  92.526  48.310  1.00  0.00           C
ATOM   7597 4C31 POPEd 278      77.616  91.226  48.850  1.00  0.00           C
ATOM   7600 5C31 POPEd 278      77.697  91.027  50.360  1.00  0.00           C
ATOM   7603 6C31 POPEd 278      77.237  89.617  50.730  1.00  0.00           C
ATOM   7607  NH3 POPEe 279      99.777  52.716  26.230  1.00  0.00           N
ATOM   7611  C12 POPEe 279      99.587  51.916  24.970  1.00  0.00           C
ATOM   7614  C11 POPEe 279      98.426  50.916  25.140  1.00  0.00           C
ATOM   7617  P   POPEe 279      99.606  48.706  24.340  1.00  0.00           P
ATOM   7618  O13 POPEe 279      98.896  47.427  24.560  1.00  0.00           O
ATOM   7619  O14 POPEe 279     100.477  48.877  23.160  1.00  0.00           O
ATOM   7620  O11 POPEe 279     100.366  49.136  25.670  1.00  0.00           O
ATOM   7621  O12 POPEe 279      98.486  49.816  24.220  1.00  0.00           O
ATOM   7622  C1  POPEe 279     100.547  48.286  26.810  1.00  0.00           C
ATOM   7625  C2  POPEe 279      99.326  48.286  27.790  1.00  0.00           C
ATOM   7627  O21 POPEe 279      99.686  48.777  29.100  1.00  0.00           O
ATOM   7628  C21 POPEe 279      99.767  50.086  29.210  1.00  0.00           C
ATOM   7629  O22 POPEe 279      99.646  50.907  28.310  1.00  0.00           O
ATOM   7630  C22 POPEe 279     100.037  50.456  30.690  1.00  0.00           C
ATOM   7633  C3  POPEe 279      98.696  46.866  27.920  1.00  0.00           C
ATOM   7636  O31 POPEe 279      97.837  46.657  29.050  1.00  0.00           O
ATOM   7637  C31 POPEe 279      96.736  47.407  29.150  1.00  0.00           C
ATOM   7638  O32 POPEe 279      96.416  48.296  28.390  1.00  0.00           O
ATOM   7639  C32 POPEe 279      95.926  46.986  30.370  1.00  0.00           C
ATOM   7642  C23 POPEe 279      99.087  51.567  31.230  1.00  0.00           C
ATOM   7645  C24 POPEe 279      98.056  51.046  32.240  1.00  0.00           C
ATOM   7648  C25 POPEe 279      98.606  50.767  33.650  1.00  0.00           C
ATOM   7651  C26 POPEe 279      98.936  52.046  34.440  1.00  0.00           C
ATOM   7654  C27 POPEe 279      99.326  51.786  35.900  1.00  0.00           C
ATOM   7657  C28 POPEe 279      99.517  53.096  36.690  1.00  0.00           C
ATOM   7660  C29 POPEe 279      99.816  52.846  38.150  1.00  0.00           C
ATOM   7662 0C21 POPEe 279     101.017  52.567  38.680  1.00  0.00           C
ATOM   7664 1C21 POPEe 279     102.316  52.446  37.930  1.00  0.00           C
ATOM   7667 2C21 POPEe 279     103.536  52.776  38.820  1.00  0.00           C
ATOM   7670 3C21 POPEe 279     103.766  54.276  39.090  1.00  0.00           C
ATOM   7673 4C21 POPEe 279     105.236  54.697  38.880  1.00  0.00           C
ATOM   7676 5C21 POPEe 279     106.246  53.976  39.780  1.00  0.00           C
ATOM   7679 6C21 POPEe 279     107.627  53.817  39.120  1.00  0.00           C
ATOM   7682 7C21 POPEe 279     108.597  52.987  39.970  1.00  0.00           C
ATOM   7685 8C21 POPEe 279     109.856  52.516  39.240  1.00  0.00           C
ATOM   7689  C33 POPEe 279      96.167  47.846  31.630  1.00  0.00           C
ATOM   7692  C34 POPEe 279      95.416  47.246  32.820  1.00  0.00           C
ATOM   7695  C35 POPEe 279      95.566  48.026  34.130  1.00  0.00           C
ATOM   7698  C36 POPEe 279      94.736  47.366  35.240  1.00  0.00           C
ATOM   7701  C37 POPEe 279      94.536  48.216  36.500  1.00  0.00           C
ATOM   7704  C38 POPEe 279      93.246  47.846  37.250  1.00  0.00           C
ATOM   7707  C39 POPEe 279      93.186  48.506  38.640  1.00  0.00           C
ATOM   7710 0C31 POPEe 279      91.847  48.296  39.370  1.00  0.00           C
ATOM   7713 1C31 POPEe 279      92.006  47.576  40.710  1.00  0.00           C
ATOM   7716 2C31 POPEe 279      90.737  47.657  41.580  1.00  0.00           C
ATOM   7719 3C31 POPEe 279      90.886  46.966  42.940  1.00  0.00           C
ATOM   7722 4C31 POPEe 279      91.606  47.826  44.000  1.00  0.00           C
ATOM   7725 5C31 POPEe 279      91.346  47.326  45.420  1.00  0.00           C
ATOM   7728 6C31 POPEe 279      92.297  47.927  46.470  1.00  0.00           C
ATOM   7732  NH3 POPEf 280      98.426  29.626  29.370  1.00  0.00           N
ATOM   7736  C12 POPEf 280      98.807  29.647  27.910  1.00  0.00           C
ATOM   7739  C11 POPEf 280      99.657  30.876  27.580  1.00  0.00           C
ATOM   7742  P   POPEf 280     101.076  30.056  25.480  1.00  0.00           P
ATOM   7743  O13 POPEf 280     102.056  30.976  24.870  1.00  0.00           O
ATOM   7744  O14 POPEf 280     100.386  29.076  24.610  1.00  0.00           O
ATOM   7745  O11 POPEf 280     101.696  29.257  26.680  1.00  0.00           O
ATOM   7746  O12 POPEf 280      99.956  30.937  26.190  1.00  0.00           O
ATOM   7747  C1  POPEf 280     102.966  29.556  27.230  1.00  0.00           C
ATOM   7750  C2  POPEf 280     103.216  28.706  28.510  1.00  0.00           C
ATOM   7752  O21 POPEf 280     104.186  27.677  28.230  1.00  0.00           O
ATOM   7753  C21 POPEf 280     105.156  27.596  29.130  1.00  0.00           C
ATOM   7754  O22 POPEf 280     105.197  28.196  30.190  1.00  0.00           O
ATOM   7755  C22 POPEf 280     106.287  26.676  28.630  1.00  0.00           C
ATOM   7758  C3  POPEf 280     101.877  28.096  29.000  1.00  0.00           C
ATOM   7761  O31 POPEf 280     102.006  27.306  30.210  1.00  0.00           O
ATOM   7762  C31 POPEf 280     101.106  27.577  31.160  1.00  0.00           C
ATOM   7763  O32 POPEf 280     100.177  28.367  31.040  1.00  0.00           O
ATOM   7764  C32 POPEf 280     101.316  26.657  32.360  1.00  0.00           C
ATOM   7767  C23 POPEf 280     106.406  25.336  29.390  1.00  0.00           C
ATOM   7770  C24 POPEf 280     107.466  25.296  30.500  1.00  0.00           C
ATOM   7773  C25 POPEf 280     107.246  26.296  31.640  1.00  0.00           C
ATOM   7776  C26 POPEf 280     107.786  25.767  32.990  1.00  0.00           C
ATOM   7779  C27 POPEf 280     107.666  26.776  34.140  1.00  0.00           C
ATOM   7782  C28 POPEf 280     108.636  26.476  35.300  1.00  0.00           C
ATOM   7785  C29 POPEf 280     108.337  25.207  36.050  1.00  0.00           C
ATOM   7787 0C21 POPEf 280     109.076  24.726  37.070  1.00  0.00           C
ATOM   7789 1C21 POPEf 280     110.326  25.377  37.620  1.00  0.00           C
ATOM   7792 2C21 POPEf 280     110.627  24.987  39.080  1.00  0.00           C
ATOM   7795 3C21 POPEf 280     109.746  25.706  40.120  1.00  0.00           C
ATOM   7798 4C21 POPEf 280     109.917  25.087  41.520  1.00  0.00           C
ATOM   7801 5C21 POPEf 280     109.087  25.767  42.610  1.00  0.00           C
ATOM   7804 6C21 POPEf 280     109.596  27.166  43.020  1.00  0.00           C
ATOM   7807 7C21 POPEf 280     108.706  27.796  44.090  1.00  0.00           C
ATOM   7810 8C21 POPEf 280     109.146  29.197  44.520  1.00  0.00           C
ATOM   7814  C33 POPEf 280     101.646  27.417  33.670  1.00  0.00           C
ATOM   7817  C34 POPEf 280     101.816  26.506  34.900  1.00  0.00           C
ATOM   7820  C35 POPEf 280     100.576  25.716  35.330  1.00  0.00           C
ATOM   7823  C36 POPEf 280      99.386  26.616  35.680  1.00  0.00           C
ATOM   7826  C37 POPEf 280      98.616  26.067  36.880  1.00  0.00           C
ATOM   7829  C38 POPEf 280      97.267  26.757  37.120  1.00  0.00           C
ATOM   7832  C39 POPEf 280      96.646  26.386  38.470  1.00  0.00           C
ATOM   7835 0C31 POPEf 280      96.436  24.876  38.690  1.00  0.00           C
ATOM   7838 1C31 POPEf 280      95.996  24.536  40.120  1.00  0.00           C
ATOM   7841 2C31 POPEf 280      94.546  24.947  40.410  1.00  0.00           C
ATOM   7844 3C31 POPEf 280      94.076  24.606  41.830  1.00  0.00           C
ATOM   7847 4C31 POPEf 280      94.746  25.456  42.920  1.00  0.00           C
ATOM   7850 5C31 POPEf 280      94.246  25.067  44.310  1.00  0.00           C
ATOM   7853 6C31 POPEf 280      94.886  25.867  45.430  1.00  0.00           C
ATOM   7857  NH3 POPEg 281      49.236  81.466  67.570  1.00  0.00           N
ATOM   7861  C12 POPEg 281      47.996  82.316  67.460  1.00  0.00           C
ATOM   7864  C11 POPEg 281      46.776  81.636  68.090  1.00  0.00           C
ATOM   7867  P   POPEg 281      45.016  83.286  69.200  1.00  0.00           P
ATOM   7868  O13 POPEg 281      46.006  83.356  70.300  1.00  0.00           O
ATOM   7869  O14 POPEg 281      43.696  82.646  69.480  1.00  0.00           O
ATOM   7870  O11 POPEg 281      44.866  84.707  68.510  1.00  0.00           O
ATOM   7871  O12 POPEg 281      45.636  82.476  68.000  1.00  0.00           O
ATOM   7872  C1  POPEg 281      44.126  84.897  67.300  1.00  0.00           C
ATOM   7875  C2  POPEg 281      44.756  85.987  66.360  1.00  0.00           C
ATOM   7877  O21 POPEg 281      43.666  86.667  65.720  1.00  0.00           O
ATOM   7878  C21 POPEg 281      43.866  87.917  65.310  1.00  0.00           C
ATOM   7879  O22 POPEg 281      44.796  88.636  65.630  1.00  0.00           O
ATOM   7880  C22 POPEg 281      42.676  88.247  64.390  1.00  0.00           C
ATOM   7883  C3  POPEg 281      45.727  85.386  65.280  1.00  0.00           C
ATOM   7886  O31 POPEg 281      46.506  86.407  64.610  1.00  0.00           O
ATOM   7887  C31 POPEg 281      46.176  86.737  63.360  1.00  0.00           C
ATOM   7888  O32 POPEg 281      45.446  86.097  62.620  1.00  0.00           O
ATOM   7889  C32 POPEg 281      46.797  88.107  63.050  1.00  0.00           C
ATOM   7892  C23 POPEg 281      42.536  89.716  63.950  1.00  0.00           C
ATOM   7895  C24 POPEg 281      41.546  89.836  62.770  1.00  0.00           C
ATOM   7898  C25 POPEg 281      40.056  89.936  63.130  1.00  0.00           C
ATOM   7901  C26 POPEg 281      39.156  90.017  61.880  1.00  0.00           C
ATOM   7904  C27 POPEg 281      38.946  88.667  61.170  1.00  0.00           C
ATOM   7907  C28 POPEg 281      38.096  88.737  59.880  1.00  0.00           C
ATOM   7910  C29 POPEg 281      38.766  89.456  58.730  1.00  0.00           C
ATOM   7912 0C21 POPEg 281      39.106  88.936  57.540  1.00  0.00           C
ATOM   7914 1C21 POPEg 281      38.896  87.506  57.120  1.00  0.00           C
ATOM   7917 2C21 POPEg 281      39.176  87.237  55.630  1.00  0.00           C
ATOM   7920 3C21 POPEg 281      38.136  87.847  54.680  1.00  0.00           C
ATOM   7923 4C21 POPEg 281      38.676  88.146  53.270  1.00  0.00           C
ATOM   7926 5C21 POPEg 281      39.766  89.226  53.280  1.00  0.00           C
ATOM   7929 6C21 POPEg 281      40.066  89.816  51.900  1.00  0.00           C
ATOM   7932 7C21 POPEg 281      41.126  90.917  51.960  1.00  0.00           C
ATOM   7935 8C21 POPEg 281      41.447  91.527  50.600  1.00  0.00           C
ATOM   7939  C33 POPEg 281      46.566  88.586  61.600  1.00  0.00           C
ATOM   7942  C34 POPEg 281      46.926  90.076  61.440  1.00  0.00           C
ATOM   7945  C35 POPEg 281      46.657  90.616  60.030  1.00  0.00           C
ATOM   7948  C36 POPEg 281      46.956  92.096  59.850  1.00  0.00           C
ATOM   7951  C37 POPEg 281      46.896  92.476  58.360  1.00  0.00           C
ATOM   7954  C38 POPEg 281      47.246  93.936  58.100  1.00  0.00           C
ATOM   7957  C39 POPEg 281      47.586  94.226  56.630  1.00  0.00           C
ATOM   7960 0C31 POPEg 281      48.866  93.507  56.170  1.00  0.00           C
ATOM   7963 1C31 POPEg 281      49.506  94.136  54.940  1.00  0.00           C
ATOM   7966 2C31 POPEg 281      50.906  93.586  54.670  1.00  0.00           C
ATOM   7969 3C31 POPEg 281      50.916  92.127  54.180  1.00  0.00           C
ATOM   7972 4C31 POPEg 281      52.276  91.676  53.620  1.00  0.00           C
ATOM   7975 5C31 POPEg 281      52.396  90.157  53.460  1.00  0.00           C
ATOM   7978 6C31 POPEg 281      53.646  89.726  52.690  1.00  0.00           C
ATOM   7982  NH3 POPEh 282     114.366  39.796  69.290  1.00  0.00           N
ATOM   7986  C12 POPEh 282     114.096  38.667  68.330  1.00  0.00           C
ATOM   7989  C11 POPEh 282     115.356  37.927  67.820  1.00  0.00           C
ATOM   7992  P   POPEh 282     117.646  39.017  68.390  1.00  0.00           P
ATOM   7993  O13 POPEh 282     117.116  40.396  68.540  1.00  0.00           O
ATOM   7994  O14 POPEh 282     118.916  38.697  69.100  1.00  0.00           O
ATOM   7995  O11 POPEh 282     117.886  38.837  66.830  1.00  0.00           O
ATOM   7996  O12 POPEh 282     116.476  38.006  68.710  1.00  0.00           O
ATOM   7997  C1  POPEh 282     119.076  39.416  66.280  1.00  0.00           C
ATOM   8000  C2  POPEh 282     118.886  39.897  64.810  1.00  0.00           C
ATOM   8002  O21 POPEh 282     118.396  38.846  63.950  1.00  0.00           O
ATOM   8003  C21 POPEh 282     119.276  37.927  63.590  1.00  0.00           C
ATOM   8004  O22 POPEh 282     120.356  37.726  64.100  1.00  0.00           O
ATOM   8005  C22 POPEh 282     118.776  37.186  62.350  1.00  0.00           C
ATOM   8008  C3  POPEh 282     120.166  40.606  64.240  1.00  0.00           C
ATOM   8011  O31 POPEh 282     120.177  40.666  62.800  1.00  0.00           O
ATOM   8012  C31 POPEh 282     119.306  41.546  62.290  1.00  0.00           C
ATOM   8013  O32 POPEh 282     118.737  42.397  62.940  1.00  0.00           O
ATOM   8014  C32 POPEh 282     119.126  41.266  60.790  1.00  0.00           C
ATOM   8017  C23 POPEh 282     119.847  37.076  61.250  1.00  0.00           C
ATOM   8020  C24 POPEh 282     119.536  35.956  60.240  1.00  0.00           C
ATOM   8023  C25 POPEh 282     118.737  36.436  59.030  1.00  0.00           C
ATOM   8026  C26 POPEh 282     118.206  35.247  58.220  1.00  0.00           C
ATOM   8029  C27 POPEh 282     117.496  35.667  56.920  1.00  0.00           C
ATOM   8032  C28 POPEh 282     116.847  34.456  56.220  1.00  0.00           C
ATOM   8035  C29 POPEh 282     115.957  34.886  55.080  1.00  0.00           C
ATOM   8037 0C21 POPEh 282     115.936  34.386  53.830  1.00  0.00           C
ATOM   8039 1C21 POPEh 282     116.776  33.267  53.260  1.00  0.00           C
ATOM   8042 2C21 POPEh 282     115.896  32.267  52.480  1.00  0.00           C
ATOM   8045 3C21 POPEh 282     116.716  31.286  51.650  1.00  0.00           C
ATOM   8048 4C21 POPEh 282     115.837  30.307  50.860  1.00  0.00           C
ATOM   8051 5C21 POPEh 282     116.657  29.366  49.960  1.00  0.00           C
ATOM   8054 6C21 POPEh 282     115.756  28.467  49.100  1.00  0.00           C
ATOM   8057 7C21 POPEh 282     116.526  27.517  48.160  1.00  0.00           C
ATOM   8060 8C21 POPEh 282     117.547  28.196  47.240  1.00  0.00           C
ATOM   8064  C33 POPEh 282     117.697  40.817  60.450  1.00  0.00           C
ATOM   8067  C34 POPEh 282     117.566  40.256  59.020  1.00  0.00           C
ATOM   8070  C35 POPEh 282     117.256  41.317  57.960  1.00  0.00           C
ATOM   8073  C36 POPEh 282     117.716  40.876  56.570  1.00  0.00           C
ATOM   8076  C37 POPEh 282     117.326  41.856  55.460  1.00  0.00           C
ATOM   8079  C38 POPEh 282     118.326  41.817  54.290  1.00  0.00           C
ATOM   8082  C39 POPEh 282     117.786  42.407  52.980  1.00  0.00           C
ATOM   8085 0C31 POPEh 282     117.236  43.826  53.100  1.00  0.00           C
ATOM   8088 1C31 POPEh 282     117.046  44.476  51.720  1.00  0.00           C
ATOM   8091 2C31 POPEh 282     116.526  45.916  51.790  1.00  0.00           C
ATOM   8094 3C31 POPEh 282     116.707  46.657  50.450  1.00  0.00           C
ATOM   8097 4C31 POPEh 282     118.127  47.226  50.270  1.00  0.00           C
ATOM   8100 5C31 POPEh 282     118.326  47.907  48.910  1.00  0.00           C
ATOM   8103 6C31 POPEh 282     119.627  48.696  48.830  1.00  0.00           C
ATOM   8107  NH3 POPEi 283     115.156  13.436  23.710  1.00  0.00           N
ATOM   8111  C12 POPEi 283     114.426  12.316  23.010  1.00  0.00           C
ATOM   8114  C11 POPEi 283     112.926  12.366  23.330  1.00  0.00           C
ATOM   8117  P   POPEi 283     111.797   9.966  23.000  1.00  0.00           P
ATOM   8118  O13 POPEi 283     110.326   9.846  22.850  1.00  0.00           O
ATOM   8119  O14 POPEi 283     112.627   9.016  22.240  1.00  0.00           O
ATOM   8120  O11 POPEi 283     112.236   9.866  24.520  1.00  0.00           O
ATOM   8121  O12 POPEi 283     112.216  11.426  22.530  1.00  0.00           O
ATOM   8122  C1  POPEi 283     111.307  10.087  25.580  1.00  0.00           C
ATOM   8125  C2  POPEi 283     112.036  10.066  26.950  1.00  0.00           C
ATOM   8127  O21 POPEi 283     111.146  10.686  27.910  1.00  0.00           O
ATOM   8128  C21 POPEi 283     111.396  10.306  29.160  1.00  0.00           C
ATOM   8129  O22 POPEi 283     112.166   9.427  29.490  1.00  0.00           O
ATOM   8130  C22 POPEi 283     110.597  11.157  30.130  1.00  0.00           C
ATOM   8133  C3  POPEi 283     113.396  10.827  26.900  1.00  0.00           C
ATOM   8136  O31 POPEi 283     114.227  10.556  28.060  1.00  0.00           O
ATOM   8137  C31 POPEi 283     115.466  11.027  27.970  1.00  0.00           C
ATOM   8138  O32 POPEi 283     115.877  11.756  27.080  1.00  0.00           O
ATOM   8139  C32 POPEi 283     116.307  10.397  29.090  1.00  0.00           C
ATOM   8142  C23 POPEi 283     110.986  10.846  31.590  1.00  0.00           C
ATOM   8145  C24 POPEi 283     110.386  11.827  32.600  1.00  0.00           C
ATOM   8148  C25 POPEi 283     109.806  11.147  33.840  1.00  0.00           C
ATOM   8151  C26 POPEi 283     108.446  10.476  33.600  1.00  0.00           C
ATOM   8154  C27 POPEi 283     107.666  10.166  34.880  1.00  0.00           C
ATOM   8157  C28 POPEi 283     106.646  11.256  35.290  1.00  0.00           C
ATOM   8160  C29 POPEi 283     107.277  12.446  35.960  1.00  0.00           C
ATOM   8162 0C21 POPEi 283     106.906  13.006  37.130  1.00  0.00           C
ATOM   8164 1C21 POPEi 283     105.776  12.567  38.030  1.00  0.00           C
ATOM   8167 2C21 POPEi 283     104.517  13.436  37.840  1.00  0.00           C
ATOM   8170 3C21 POPEi 283     104.756  14.916  38.180  1.00  0.00           C
ATOM   8173 4C21 POPEi 283     103.466  15.696  38.490  1.00  0.00           C
ATOM   8176 5C21 POPEi 283     103.646  17.226  38.460  1.00  0.00           C
ATOM   8179 6C21 POPEi 283     104.666  17.776  39.450  1.00  0.00           C
ATOM   8182 7C21 POPEi 283     104.087  18.017  40.850  1.00  0.00           C
ATOM   8185 8C21 POPEi 283     105.146  17.987  41.950  1.00  0.00           C
ATOM   8189  C33 POPEi 283     117.716  11.007  29.210  1.00  0.00           C
ATOM   8192  C34 POPEi 283     117.756  12.426  29.800  1.00  0.00           C
ATOM   8195  C35 POPEi 283     117.157  12.517  31.210  1.00  0.00           C
ATOM   8198  C36 POPEi 283     117.476  13.846  31.890  1.00  0.00           C
ATOM   8201  C37 POPEi 283     116.816  13.987  33.270  1.00  0.00           C
ATOM   8204  C38 POPEi 283     117.326  15.226  34.030  1.00  0.00           C
ATOM   8207  C39 POPEi 283     118.616  14.987  34.820  1.00  0.00           C
ATOM   8210 0C31 POPEi 283     118.356  14.406  36.210  1.00  0.00           C
ATOM   8213 1C31 POPEi 283     119.576  14.536  37.140  1.00  0.00           C
ATOM   8216 2C31 POPEi 283     119.276  14.156  38.600  1.00  0.00           C
ATOM   8219 3C31 POPEi 283     119.496  12.676  38.910  1.00  0.00           C
ATOM   8222 4C31 POPEi 283     119.276  12.357  40.390  1.00  0.00           C
ATOM   8225 5C31 POPEi 283     119.896  11.027  40.820  1.00  0.00           C
ATOM   8228 6C31 POPEi 283     119.736  10.736  42.320  1.00  0.00           C
ATOM   8232  NH3 POPEj 284      68.706   4.816  27.470  1.00  0.00           N
ATOM   8236  C12 POPEj 284      69.836   5.237  26.570  1.00  0.00           C
ATOM   8239  C11 POPEj 284      70.737   6.206  27.350  1.00  0.00           C
ATOM   8242  P   POPEj 284      73.196   7.056  27.220  1.00  0.00           P
ATOM   8243  O13 POPEj 284      74.236   6.036  26.950  1.00  0.00           O
ATOM   8244  O14 POPEj 284      73.536   8.436  26.800  1.00  0.00           O
ATOM   8245  O11 POPEj 284      72.846   7.066  28.760  1.00  0.00           O
ATOM   8246  O12 POPEj 284      71.847   6.586  26.550  1.00  0.00           O
ATOM   8247  C1  POPEj 284      73.837   6.976  29.790  1.00  0.00           C
ATOM   8250  C2  POPEj 284      73.816   8.266  30.660  1.00  0.00           C
ATOM   8252  O21 POPEj 284      74.976   8.197  31.520  1.00  0.00           O
ATOM   8253  C21 POPEj 284      75.716   9.286  31.570  1.00  0.00           C
ATOM   8254  O22 POPEj 284      75.556  10.317  30.940  1.00  0.00           O
ATOM   8255  C22 POPEj 284      76.886   8.996  32.530  1.00  0.00           C
ATOM   8258  C3  POPEj 284      72.506   8.366  31.490  1.00  0.00           C
ATOM   8261  O31 POPEj 284      72.576   9.336  32.570  1.00  0.00           O
ATOM   8262  C31 POPEj 284      71.416   9.926  32.840  1.00  0.00           C
ATOM   8263  O32 POPEj 284      70.436   9.956  32.100  1.00  0.00           O
ATOM   8264  C32 POPEj 284      71.436  10.506  34.260  1.00  0.00           C
ATOM   8267  C23 POPEj 284      77.547  10.306  32.990  1.00  0.00           C
ATOM   8270  C24 POPEj 284      78.797  10.136  33.860  1.00  0.00           C
ATOM   8273  C25 POPEj 284      78.546   9.626  35.290  1.00  0.00           C
ATOM   8276  C26 POPEj 284      79.696  10.047  36.210  1.00  0.00           C
ATOM   8279  C27 POPEj 284      79.746   9.336  37.560  1.00  0.00           C
ATOM   8282  C28 POPEj 284      78.526   9.606  38.460  1.00  0.00           C
ATOM   8285  C29 POPEj 284      78.736   9.587  39.950  1.00  0.00           C
ATOM   8287 0C21 POPEj 284      79.636   8.926  40.710  1.00  0.00           C
ATOM   8289 1C21 POPEj 284      80.706   7.926  40.330  1.00  0.00           C
ATOM   8292 2C21 POPEj 284      80.597   6.596  41.100  1.00  0.00           C
ATOM   8295 3C21 POPEj 284      80.806   6.726  42.620  1.00  0.00           C
ATOM   8298 4C21 POPEj 284      80.597   5.406  43.360  1.00  0.00           C
ATOM   8301 5C21 POPEj 284      80.916   5.536  44.860  1.00  0.00           C
ATOM   8304 6C21 POPEj 284      80.796   4.196  45.600  1.00  0.00           C
ATOM   8307 7C21 POPEj 284      81.346   4.276  47.030  1.00  0.00           C
ATOM   8310 8C21 POPEj 284      81.396   2.916  47.710  1.00  0.00           C
ATOM   8314  C33 POPEj 284      70.026  10.406  34.910  1.00  0.00           C
ATOM   8317  C34 POPEj 284      70.066  10.237  36.430  1.00  0.00           C
ATOM   8320  C35 POPEj 284      69.976  11.567  37.210  1.00  0.00           C
ATOM   8323  C36 POPEj 284      69.686  11.376  38.710  1.00  0.00           C
ATOM   8326  C37 POPEj 284      69.826  12.706  39.490  1.00  0.00           C
ATOM   8329  C38 POPEj 284      68.776  12.947  40.600  1.00  0.00           C
ATOM   8332  C39 POPEj 284      69.026  12.136  41.880  1.00  0.00           C
ATOM   8335 0C31 POPEj 284      68.126  12.546  43.070  1.00  0.00           C
ATOM   8338 1C31 POPEj 284      68.536  11.827  44.370  1.00  0.00           C
ATOM   8341 2C31 POPEj 284      67.496  11.846  45.500  1.00  0.00           C
ATOM   8344 3C31 POPEj 284      67.336  13.197  46.210  1.00  0.00           C
ATOM   8347 4C31 POPEj 284      66.496  13.056  47.500  1.00  0.00           C
ATOM   8350 5C31 POPEj 284      66.046  14.397  48.090  1.00  0.00           C
ATOM   8353 6C31 POPEj 284      64.576  14.716  47.800  1.00  0.00           C
ATOM   8357  NH3 POPEk 285      19.536  99.036  67.060  1.00  0.00           N
ATOM   8361  C12 POPEk 285      18.216  99.637  66.630  1.00  0.00           C
ATOM   8364  C11 POPEk 285      17.516  98.877  65.490  1.00  0.00           C
ATOM   8367  P   POPEk 285      15.156  98.557  64.460  1.00  0.00           P
ATOM   8368  O13 POPEk 285      15.136  97.167  64.980  1.00  0.00           O
ATOM   8369  O14 POPEk 285      13.856  99.256  64.360  1.00  0.00           O
ATOM   8370  O11 POPEk 285      15.866  98.597  63.030  1.00  0.00           O
ATOM   8371  O12 POPEk 285      16.176  99.366  65.350  1.00  0.00           O
ATOM   8372  C1  POPEk 285      15.956  99.897  62.420  1.00  0.00           C
ATOM   8375  C2  POPEk 285      16.456  99.847  60.950  1.00  0.00           C
ATOM   8377  O21 POPEk 285      15.816 100.867  60.160  1.00  0.00           O
ATOM   8378  C21 POPEk 285      14.596 100.646  59.700  1.00  0.00           C
ATOM   8379  O22 POPEk 285      13.946  99.627  59.840  1.00  0.00           O
ATOM   8380  C22 POPEk 285      14.066 101.877  58.940  1.00  0.00           C
ATOM   8383  C3  POPEk 285      16.426  98.417  60.300  1.00  0.00           C
ATOM   8386  O31 POPEk 285      16.796  98.507  58.910  1.00  0.00           O
ATOM   8387  C31 POPEk 285      18.106  98.606  58.680  1.00  0.00           C
ATOM   8388  O32 POPEk 285      18.986  98.256  59.450  1.00  0.00           O
ATOM   8389  C32 POPEk 285      18.376  99.276  57.360  1.00  0.00           C
ATOM   8392  C23 POPEk 285      13.006 101.476  57.880  1.00  0.00           C
ATOM   8395  C24 POPEk 285      12.346 102.646  57.110  1.00  0.00           C
ATOM   8398  C25 POPEk 285      11.326 102.117  56.080  1.00  0.00           C
ATOM   8401  C26 POPEk 285      10.616 103.186  55.240  1.00  0.00           C
ATOM   8404  C27 POPEk 285       9.756 102.576  54.110  1.00  0.00           C
ATOM   8407  C28 POPEk 285       8.956 103.636  53.350  1.00  0.00           C
ATOM   8410  C29 POPEk 285       8.296 103.107  52.090  1.00  0.00           C
ATOM   8412 0C21 POPEk 285       6.976 102.967  51.860  1.00  0.00           C
ATOM   8414 1C21 POPEk 285       5.866 103.256  52.830  1.00  0.00           C
ATOM   8417 2C21 POPEk 285       4.666 102.296  52.660  1.00  0.00           C
ATOM   8420 3C21 POPEk 285       4.966 100.846  53.060  1.00  0.00           C
ATOM   8423 4C21 POPEk 285       3.766  99.907  52.850  1.00  0.00           C
ATOM   8426 5C21 POPEk 285       2.946  99.596  54.120  1.00  0.00           C
ATOM   8429 6C21 POPEk 285       2.416 100.826  54.860  1.00  0.00           C
ATOM   8432 7C21 POPEk 285       1.616 100.487  56.120  1.00  0.00           C
ATOM   8435 8C21 POPEk 285       0.916 101.707  56.740  1.00  0.00           C
ATOM   8439  C33 POPEk 285      17.096  99.847  56.730  1.00  0.00           C
ATOM   8442  C34 POPEk 285      17.416 100.506  55.410  1.00  0.00           C
ATOM   8445  C35 POPEk 285      16.166 100.817  54.590  1.00  0.00           C
ATOM   8448  C36 POPEk 285      16.276 102.176  53.930  1.00  0.00           C
ATOM   8451  C37 POPEk 285      15.136 102.456  52.960  1.00  0.00           C
ATOM   8454  C38 POPEk 285      15.216 103.896  52.480  1.00  0.00           C
ATOM   8457  C39 POPEk 285      14.086 104.287  51.540  1.00  0.00           C
ATOM   8460 0C31 POPEk 285      14.276 105.747  51.130  1.00  0.00           C
ATOM   8463 1C31 POPEk 285      13.136 106.307  50.280  1.00  0.00           C
ATOM   8466 2C31 POPEk 285      13.386 107.786  50.000  1.00  0.00           C
ATOM   8469 3C31 POPEk 285      12.166 108.496  49.410  1.00  0.00           C
ATOM   8472 4C31 POPEk 285      12.396 110.006  49.290  1.00  0.00           C
ATOM   8475 5C31 POPEk 285      11.166 110.727  48.750  1.00  0.00           C
ATOM   8478 6C31 POPEk 285      11.436 111.517  47.470  1.00  0.00           C
ATOM   8482  NH3 POPEl 286      80.066  93.237  27.730  1.00  0.00           N
ATOM   8486  C12 POPEl 286      79.506  92.736  26.430  1.00  0.00           C
ATOM   8489  C11 POPEl 286      78.896  91.337  26.590  1.00  0.00           C
ATOM   8492  P   POPEl 286      76.906  89.897  25.700  1.00  0.00           P
ATOM   8493  O13 POPEl 286      75.556  90.476  25.840  1.00  0.00           O
ATOM   8494  O14 POPEl 286      77.156  88.966  24.580  1.00  0.00           O
ATOM   8495  O11 POPEl 286      77.276  89.237  27.080  1.00  0.00           O
ATOM   8496  O12 POPEl 286      77.896  91.147  25.590  1.00  0.00           O
ATOM   8497  C1  POPEl 286      76.466  88.157  27.600  1.00  0.00           C
ATOM   8500  C2  POPEl 286      75.816  88.527  28.960  1.00  0.00           C
ATOM   8502  O21 POPEl 286      76.267  87.616  29.990  1.00  0.00           O
ATOM   8503  C21 POPEl 286      75.626  86.507  30.290  1.00  0.00           C
ATOM   8504  O22 POPEl 286      74.586  86.106  29.800  1.00  0.00           O
ATOM   8505  C22 POPEl 286      76.396  85.776  31.400  1.00  0.00           C
ATOM   8508  C3  POPEl 286      74.266  88.767  28.800  1.00  0.00           C
ATOM   8511  O31 POPEl 286      73.666  89.347  29.980  1.00  0.00           O
ATOM   8512  C31 POPEl 286      73.026  88.487  30.800  1.00  0.00           C
ATOM   8513  O32 POPEl 286      73.396  88.186  31.920  1.00  0.00           O
ATOM   8514  C32 POPEl 286      71.666  88.076  30.200  1.00  0.00           C
ATOM   8517  C23 POPEl 286      75.516  84.786  32.190  1.00  0.00           C
ATOM   8520  C24 POPEl 286      76.076  84.447  33.590  1.00  0.00           C
ATOM   8523  C25 POPEl 286      77.366  83.616  33.650  1.00  0.00           C
ATOM   8526  C26 POPEl 286      77.547  82.946  35.030  1.00  0.00           C
ATOM   8529  C27 POPEl 286      78.596  81.826  35.060  1.00  0.00           C
ATOM   8532  C28 POPEl 286      78.736  81.097  36.420  1.00  0.00           C
ATOM   8535  C29 POPEl 286      77.517  80.326  36.870  1.00  0.00           C
ATOM   8537 0C21 POPEl 286      77.476  79.437  37.890  1.00  0.00           C
ATOM   8539 1C21 POPEl 286      78.636  79.076  38.790  1.00  0.00           C
ATOM   8542 2C21 POPEl 286      78.346  79.256  40.300  1.00  0.00           C
ATOM   8545 3C21 POPEl 286      77.816  77.997  41.010  1.00  0.00           C
ATOM   8548 4C21 POPEl 286      77.676  78.197  42.530  1.00  0.00           C
ATOM   8551 5C21 POPEl 286      77.176  76.947  43.270  1.00  0.00           C
ATOM   8554 6C21 POPEl 286      77.216  77.127  44.800  1.00  0.00           C
ATOM   8557 7C21 POPEl 286      76.756  75.877  45.570  1.00  0.00           C
ATOM   8560 8C21 POPEl 286      76.876  76.027  47.090  1.00  0.00           C
ATOM   8564  C33 POPEl 286      71.246  86.606  30.490  1.00  0.00           C
ATOM   8567  C34 POPEl 286      69.767  86.356  30.100  1.00  0.00           C
ATOM   8570  C35 POPEl 286      69.356  84.886  29.980  1.00  0.00           C
ATOM   8573  C36 POPEl 286      67.907  84.777  29.500  1.00  0.00           C
ATOM   8576  C37 POPEl 286      67.396  83.367  29.180  1.00  0.00           C
ATOM   8579  C38 POPEl 286      65.987  83.436  28.570  1.00  0.00           C
ATOM   8582  C39 POPEl 286      65.126  82.186  28.810  1.00  0.00           C
ATOM   8585 0C31 POPEl 286      64.526  82.117  30.220  1.00  0.00           C
ATOM   8588 1C31 POPEl 286      63.566  80.936  30.420  1.00  0.00           C
ATOM   8591 2C31 POPEl 286      62.936  80.856  31.820  1.00  0.00           C
ATOM   8594 3C31 POPEl 286      61.786  81.847  32.090  1.00  0.00           C
ATOM   8597 4C31 POPEl 286      60.426  81.147  32.280  1.00  0.00           C
ATOM   8600 5C31 POPEl 286      59.297  82.106  32.660  1.00  0.00           C
ATOM   8603 6C31 POPEl 286      57.946  81.407  32.880  1.00  0.00           C
ATOM   8607  NH3 POPEm 287      25.126  45.716  66.610  1.00  0.00           N
ATOM   8611  C12 POPEm 287      24.396  44.426  66.440  1.00  0.00           C
ATOM   8614  C11 POPEm 287      24.886  43.366  67.450  1.00  0.00           C
ATOM   8617  P   POPEm 287      27.336  43.546  68.340  1.00  0.00           P
ATOM   8618  O13 POPEm 287      26.886  44.866  68.810  1.00  0.00           O
ATOM   8619  O14 POPEm 287      27.606  42.467  69.320  1.00  0.00           O
ATOM   8620  O11 POPEm 287      28.646  43.737  67.480  1.00  0.00           O
ATOM   8621  O12 POPEm 287      26.276  43.057  67.280  1.00  0.00           O
ATOM   8622  C1  POPEm 287      28.676  44.626  66.370  1.00  0.00           C
ATOM   8625  C2  POPEm 287      28.906  43.866  65.050  1.00  0.00           C
ATOM   8627  O21 POPEm 287      28.526  44.717  63.960  1.00  0.00           O
ATOM   8628  C21 POPEm 287      29.536  45.267  63.310  1.00  0.00           C
ATOM   8629  O22 POPEm 287      30.706  45.116  63.570  1.00  0.00           O
ATOM   8630  C22 POPEm 287      29.026  46.136  62.170  1.00  0.00           C
ATOM   8633  C3  POPEm 287      28.046  42.597  64.920  1.00  0.00           C
ATOM   8636  O31 POPEm 287      28.216  42.026  63.610  1.00  0.00           O
ATOM   8637  C31 POPEm 287      27.496  40.936  63.450  1.00  0.00           C
ATOM   8638  O32 POPEm 287      26.946  40.326  64.350  1.00  0.00           O
ATOM   8639  C32 POPEm 287      27.446  40.536  61.990  1.00  0.00           C
ATOM   8642  C23 POPEm 287      29.826  45.916  60.870  1.00  0.00           C
ATOM   8645  C24 POPEm 287      29.596  47.026  59.850  1.00  0.00           C
ATOM   8648  C25 POPEm 287      28.176  47.046  59.260  1.00  0.00           C
ATOM   8651  C26 POPEm 287      28.026  46.157  58.020  1.00  0.00           C
ATOM   8654  C27 POPEm 287      26.596  46.186  57.480  1.00  0.00           C
ATOM   8657  C28 POPEm 287      26.406  45.346  56.210  1.00  0.00           C
ATOM   8660  C29 POPEm 287      25.096  45.706  55.540  1.00  0.00           C
ATOM   8662 0C21 POPEm 287      24.956  46.347  54.370  1.00  0.00           C
ATOM   8664 1C21 POPEm 287      26.056  46.846  53.470  1.00  0.00           C
ATOM   8667 2C21 POPEm 287      25.746  48.236  52.890  1.00  0.00           C
ATOM   8670 3C21 POPEm 287      26.796  48.706  51.880  1.00  0.00           C
ATOM   8673 4C21 POPEm 287      26.336  49.897  51.020  1.00  0.00           C
ATOM   8676 5C21 POPEm 287      26.016  51.167  51.820  1.00  0.00           C
ATOM   8679 6C21 POPEm 287      25.496  52.306  50.930  1.00  0.00           C
ATOM   8682 7C21 POPEm 287      25.206  53.587  51.720  1.00  0.00           C
ATOM   8685 8C21 POPEm 287      24.716  54.736  50.840  1.00  0.00           C
ATOM   8689  C33 POPEm 287      25.976  40.466  61.500  1.00  0.00           C
ATOM   8692  C34 POPEm 287      25.836  40.177  59.990  1.00  0.00           C
ATOM   8695  C35 POPEm 287      26.656  38.976  59.520  1.00  0.00           C
ATOM   8698  C36 POPEm 287      26.516  38.737  58.010  1.00  0.00           C
ATOM   8701  C37 POPEm 287      27.196  37.417  57.600  1.00  0.00           C
ATOM   8704  C38 POPEm 287      26.686  36.876  56.270  1.00  0.00           C
ATOM   8707  C39 POPEm 287      27.596  37.206  55.090  1.00  0.00           C
ATOM   8710 0C31 POPEm 287      27.056  36.607  53.780  1.00  0.00           C
ATOM   8713 1C31 POPEm 287      27.896  36.966  52.560  1.00  0.00           C
ATOM   8716 2C31 POPEm 287      27.306  36.486  51.230  1.00  0.00           C
ATOM   8719 3C31 POPEm 287      25.936  37.087  50.910  1.00  0.00           C
ATOM   8722 4C31 POPEm 287      25.566  36.886  49.440  1.00  0.00           C
ATOM   8725 5C31 POPEm 287      24.236  37.536  49.060  1.00  0.00           C
ATOM   8728 6C31 POPEm 287      23.906  37.326  47.590  1.00  0.00           C
ATOM   8732  NH3 POPEn 288     121.686  52.866  23.160  1.00  0.00           N
ATOM   8736  C12 POPEn 288     122.566  53.726  24.010  1.00  0.00           C
ATOM   8739  C11 POPEn 288     123.386  54.717  23.190  1.00  0.00           C
ATOM   8742  P   POPEn 288     125.627  55.006  21.980  1.00  0.00           P
ATOM   8743  O13 POPEn 288     125.586  54.456  20.620  1.00  0.00           O
ATOM   8744  O14 POPEn 288     125.276  56.436  22.160  1.00  0.00           O
ATOM   8745  O11 POPEn 288     127.076  54.787  22.540  1.00  0.00           O
ATOM   8746  O12 POPEn 288     124.666  54.127  22.910  1.00  0.00           O
ATOM   8747  C1  POPEn 288     127.476  53.616  23.240  1.00  0.00           C
ATOM   8750  C2  POPEn 288     128.186  54.067  24.520  1.00  0.00           C
ATOM   8752  O21 POPEn 288     127.957  53.076  25.540  1.00  0.00           O
ATOM   8753  C21 POPEn 288     128.966  52.246  25.670  1.00  0.00           C
ATOM   8754  O22 POPEn 288     129.939  52.166  24.930  1.00  0.00           O
ATOM   8755  C22 POPEn 288     128.767  51.417  26.930  1.00  0.00           C
ATOM   8758  C3  POPEn 288     127.677  55.427  25.060  1.00  0.00           C
ATOM   8761  O31 POPEn 288     128.446  55.746  26.230  1.00  0.00           O
ATOM   8762  C31 POPEn 288     128.636  57.017  26.490  1.00  0.00           C
ATOM   8763  O32 POPEn 288     128.097  57.956  25.940  1.00  0.00           O
ATOM   8764  C32 POPEn 288     129.720  57.126  27.560  1.00  0.00           C
ATOM   8767  C23 POPEn 288     129.336  52.087  28.200  1.00  0.00           C
ATOM   8770  C24 POPEn 288     128.446  53.197  28.780  1.00  0.00           C
ATOM   8773  C25 POPEn 288     127.127  52.667  29.370  1.00  0.00           C
ATOM   8776  C26 POPEn 288     127.026  52.857  30.900  1.00  0.00           C
ATOM   8779  C27 POPEn 288     125.686  52.357  31.470  1.00  0.00           C
ATOM   8782  C28 POPEn 288     125.516  52.667  32.970  1.00  0.00           C
ATOM   8785  C29 POPEn 288     126.106  51.616  33.880  1.00  0.00           C
ATOM   8787 0C21 POPEn 288     125.866  51.567  35.200  1.00  0.00           C
ATOM   8789 1C21 POPEn 288     125.057  52.607  35.940  1.00  0.00           C
ATOM   8792 2C21 POPEn 288     125.446  52.756  37.420  1.00  0.00           C
ATOM   8795 3C21 POPEn 288     124.746  51.767  38.370  1.00  0.00           C
ATOM   8798 4C21 POPEn 288     125.026  52.126  39.840  1.00  0.00           C
ATOM   8801 5C21 POPEn 288     124.236  51.266  40.840  1.00  0.00           C
ATOM   8804 6C21 POPEn 288     124.566  49.777  40.760  1.00  0.00           C
ATOM   8807 7C21 POPEn 288     124.076  49.006  42.000  1.00  0.00           C
ATOM   8810 8C21 POPEn 288     124.286  47.497  41.910  1.00  0.00           C
ATOM   8814  C33 POPEn 288     129.496  58.276  28.570  1.00  0.00           C
ATOM   8817  C34 POPEn 288     129.569  57.747  29.990  1.00  0.00           C
ATOM   8820  C35 POPEn 288     129.226  58.796  31.050  1.00  0.00           C
ATOM   8823  C36 POPEn 288     128.936  58.157  32.400  1.00  0.00           C
ATOM   8826  C37 POPEn 288     128.416  59.166  33.430  1.00  0.00           C
ATOM   8829  C38 POPEn 288     127.636  58.496  34.570  1.00  0.00           C
ATOM   8832  C39 POPEn 288     128.496  57.916  35.690  1.00  0.00           C
ATOM   8835 0C31 POPEn 288     127.627  57.067  36.620  1.00  0.00           C
ATOM   8838 1C31 POPEn 288     128.287  56.666  37.940  1.00  0.00           C
ATOM   8841 2C31 POPEn 288     127.336  55.776  38.740  1.00  0.00           C
ATOM   8844 3C31 POPEn 288     127.817  55.396  40.140  1.00  0.00           C
ATOM   8847 4C31 POPEn 288     129.096  54.546  40.150  1.00  0.00           C
ATOM   8850 5C31 POPEn 288     129.366  53.907  41.510  1.00  0.00           C
ATOM   8853 6C31 POPEn 288     130.839  53.556  41.730  1.00  0.00           C
ATOM   8857  NH3 POPEo 289      14.636   8.506  26.300  1.00  0.00           N
ATOM   8861  C12 POPEo 289      15.606   8.126  25.200  1.00  0.00           C
ATOM   8864  C11 POPEo 289      16.186   6.686  25.340  1.00  0.00           C
ATOM   8867  P   POPEo 289      16.456   6.096  27.860  1.00  0.00           P
ATOM   8868  O13 POPEo 289      15.776   7.296  28.400  1.00  0.00           O
ATOM   8869  O14 POPEo 289      15.726   4.836  27.740  1.00  0.00           O
ATOM   8870  O11 POPEo 289      17.746   5.796  28.740  1.00  0.00           O
ATOM   8871  O12 POPEo 289      17.066   6.496  26.460  1.00  0.00           O
ATOM   8872  C1  POPEo 289      17.576   4.916  29.880  1.00  0.00           C
ATOM   8875  C2  POPEo 289      18.266   5.436  31.190  1.00  0.00           C
ATOM   8877  O21 POPEo 289      17.406   5.136  32.310  1.00  0.00           O
ATOM   8878  C21 POPEo 289      17.926   5.217  33.520  1.00  0.00           C
ATOM   8879  O22 POPEo 289      19.106   5.276  33.790  1.00  0.00           O
ATOM   8880  C22 POPEo 289      16.826   5.147  34.580  1.00  0.00           C
ATOM   8883  C3  POPEo 289      18.576   6.956  31.110  1.00  0.00           C
ATOM   8886  O31 POPEo 289      19.566   7.396  32.070  1.00  0.00           O
ATOM   8887  C31 POPEo 289      20.816   7.096  31.710  1.00  0.00           C
ATOM   8888  O32 POPEo 289      21.136   6.556  30.670  1.00  0.00           O
ATOM   8889  C32 POPEo 289      21.776   7.596  32.800  1.00  0.00           C
ATOM   8892  C23 POPEo 289      16.556   6.506  35.250  1.00  0.00           C
ATOM   8895  C24 POPEo 289      15.386   6.476  36.250  1.00  0.00           C
ATOM   8898  C25 POPEo 289      15.506   5.526  37.470  1.00  0.00           C
ATOM   8901  C26 POPEo 289      16.416   6.046  38.600  1.00  0.00           C
ATOM   8904  C27 POPEo 289      16.096   5.406  39.970  1.00  0.00           C
ATOM   8907  C28 POPEo 289      16.566   6.256  41.170  1.00  0.00           C
ATOM   8910  C29 POPEo 289      18.046   6.516  41.150  1.00  0.00           C
ATOM   8912 0C21 POPEo 289      18.976   6.166  42.070  1.00  0.00           C
ATOM   8914 1C21 POPEo 289      18.736   5.426  43.360  1.00  0.00           C
ATOM   8917 2C21 POPEo 289      19.266   6.176  44.590  1.00  0.00           C
ATOM   8920 3C21 POPEo 289      18.766   7.626  44.700  1.00  0.00           C
ATOM   8923 4C21 POPEo 289      18.646   8.116  46.150  1.00  0.00           C
ATOM   8926 5C21 POPEo 289      18.966   9.616  46.340  1.00  0.00           C
ATOM   8929 6C21 POPEo 289      18.226  10.556  45.370  1.00  0.00           C
ATOM   8932 7C21 POPEo 289      19.176  11.226  44.370  1.00  0.00           C
ATOM   8935 8C21 POPEo 289      18.456  11.966  43.260  1.00  0.00           C
ATOM   8939  C33 POPEo 289      22.806   6.546  33.290  1.00  0.00           C
ATOM   8942  C34 POPEo 289      23.626   6.996  34.510  1.00  0.00           C
ATOM   8945  C35 POPEo 289      22.796   7.206  35.780  1.00  0.00           C
ATOM   8948  C36 POPEo 289      23.656   7.336  37.040  1.00  0.00           C
ATOM   8951  C37 POPEo 289      22.836   7.186  38.330  1.00  0.00           C
ATOM   8954  C38 POPEo 289      23.716   7.277  39.590  1.00  0.00           C
ATOM   8957  C39 POPEo 289      23.066   6.706  40.870  1.00  0.00           C
ATOM   8960 0C31 POPEo 289      22.796   5.196  40.790  1.00  0.00           C
ATOM   8963 1C31 POPEo 289      22.626   4.536  42.170  1.00  0.00           C
ATOM   8966 2C31 POPEo 289      22.246   3.056  42.050  1.00  0.00           C
ATOM   8969 3C31 POPEo 289      22.186   2.296  43.380  1.00  0.00           C
ATOM   8972 4C31 POPEo 289      23.566   1.966  43.970  1.00  0.00           C
ATOM   8975 5C31 POPEo 289      23.466   1.036  45.180  1.00  0.00           C
ATOM   8978 6C31 POPEo 289      24.816   0.716  45.840  1.00  0.00           C
ATOM   8982  NH3 POPEp 290      11.166  58.026  24.100  1.00  0.00           N
ATOM   8986  C12 POPEp 290      11.906  56.947  24.870  1.00  0.00           C
ATOM   8989  C11 POPEp 290      11.606  55.536  24.330  1.00  0.00           C
ATOM   8992  P   POPEp 290      13.906  54.267  24.560  1.00  0.00           P
ATOM   8993  O13 POPEp 290      14.396  55.286  23.610  1.00  0.00           O
ATOM   8994  O14 POPEp 290      14.176  52.846  24.220  1.00  0.00           O
ATOM   8995  O11 POPEp 290      14.736  54.526  25.880  1.00  0.00           O
ATOM   8996  O12 POPEp 290      12.396  54.526  24.960  1.00  0.00           O
ATOM   8997  C1  POPEp 290      14.226  55.206  27.020  1.00  0.00           C
ATOM   9000  C2  POPEp 290      13.466  54.206  27.930  1.00  0.00           C
ATOM   9002  O21 POPEp 290      12.636  54.936  28.850  1.00  0.00           O
ATOM   9003  C21 POPEp 290      11.686  54.186  29.390  1.00  0.00           C
ATOM   9004  O22 POPEp 290      11.496  53.006  29.140  1.00  0.00           O
ATOM   9005  C22 POPEp 290      10.786  55.037  30.290  1.00  0.00           C
ATOM   9008  C3  POPEp 290      14.476  53.306  28.690  1.00  0.00           C
ATOM   9011  O31 POPEp 290      15.176  54.107  29.660  1.00  0.00           O
ATOM   9012  C31 POPEp 290      15.206  53.686  30.910  1.00  0.00           C
ATOM   9013  O32 POPEp 290      14.766  52.627  31.320  1.00  0.00           O
ATOM   9014  C32 POPEp 290      15.766  54.806  31.770  1.00  0.00           C
ATOM   9017  C23 POPEp 290       9.586  54.247  30.870  1.00  0.00           C
ATOM   9020  C24 POPEp 290       8.776  55.086  31.860  1.00  0.00           C
ATOM   9023  C25 POPEp 290       7.506  54.426  32.430  1.00  0.00           C
ATOM   9026  C26 POPEp 290       7.696  53.657  33.750  1.00  0.00           C
ATOM   9029  C27 POPEp 290       6.446  53.737  34.640  1.00  0.00           C
ATOM   9032  C28 POPEp 290       6.576  53.087  36.030  1.00  0.00           C
ATOM   9035  C29 POPEp 290       6.556  51.576  36.030  1.00  0.00           C
ATOM   9037 0C21 POPEp 290       5.886  50.796  36.900  1.00  0.00           C
ATOM   9039 1C21 POPEp 290       5.046  51.287  38.050  1.00  0.00           C
ATOM   9042 2C21 POPEp 290       5.046  50.357  39.280  1.00  0.00           C
ATOM   9045 3C21 POPEp 290       6.416  50.256  39.980  1.00  0.00           C
ATOM   9048 4C21 POPEp 290       6.306  49.907  41.480  1.00  0.00           C
ATOM   9051 5C21 POPEp 290       5.886  51.126  42.320  1.00  0.00           C
ATOM   9054 6C21 POPEp 290       5.836  50.856  43.830  1.00  0.00           C
ATOM   9057 7C21 POPEp 290       5.376  52.096  44.600  1.00  0.00           C
ATOM   9060 8C21 POPEp 290       5.316  51.907  46.120  1.00  0.00           C
ATOM   9064  C33 POPEp 290      15.436  54.637  33.260  1.00  0.00           C
ATOM   9067  C34 POPEp 290      15.316  55.996  33.960  1.00  0.00           C
ATOM   9070  C35 POPEp 290      14.996  55.827  35.450  1.00  0.00           C
ATOM   9073  C36 POPEp 290      14.466  57.096  36.120  1.00  0.00           C
ATOM   9076  C37 POPEp 290      13.976  56.767  37.530  1.00  0.00           C
ATOM   9079  C38 POPEp 290      13.616  57.987  38.380  1.00  0.00           C
ATOM   9082  C39 POPEp 290      13.106  57.567  39.770  1.00  0.00           C
ATOM   9085 0C31 POPEp 290      14.216  57.036  40.680  1.00  0.00           C
ATOM   9088 1C31 POPEp 290      13.696  56.407  41.980  1.00  0.00           C
ATOM   9091 2C31 POPEp 290      14.796  56.277  43.050  1.00  0.00           C
ATOM   9094 3C31 POPEp 290      16.046  55.517  42.580  1.00  0.00           C
ATOM   9097 4C31 POPEp 290      17.246  55.676  43.530  1.00  0.00           C
ATOM   9100 5C31 POPEp 290      18.546  55.167  42.890  1.00  0.00           C
ATOM   9103 6C31 POPEp 290      19.796  55.396  43.750  1.00  0.00           C
ATOM   9107  NH3 POPEq 291     106.786 109.836  27.240  1.00  0.00           N
ATOM   9111  C12 POPEq 291     106.727 110.817  26.110  1.00  0.00           C
ATOM   9114  C11 POPEq 291     106.447 112.207  26.670  1.00  0.00           C
ATOM   9117  P   POPEq 291     104.526 113.866  26.820  1.00  0.00           P
ATOM   9118  O13 POPEq 291     105.457 114.707  27.600  1.00  0.00           O
ATOM   9119  O14 POPEq 291     103.716 114.646  25.870  1.00  0.00           O
ATOM   9120  O11 POPEq 291     103.606 112.996  27.770  1.00  0.00           O
ATOM   9121  O12 POPEq 291     105.326 112.796  26.010  1.00  0.00           O
ATOM   9122  C1  POPEq 291     102.436 113.487  28.430  1.00  0.00           C
ATOM   9125  C2  POPEq 291     102.646 113.667  29.960  1.00  0.00           C
ATOM   9127  O21 POPEq 291     101.386 114.106  30.500  1.00  0.00           O
ATOM   9128  C21 POPEq 291     101.076 114.176  31.810  1.00  0.00           C
ATOM   9129  O22 POPEq 291     100.386 115.067  32.280  1.00  0.00           O
ATOM   9130  C22 POPEq 291     101.456 112.936  32.610  1.00  0.00           C
ATOM   9133  C3  POPEq 291     103.816 114.657  30.250  1.00  0.00           C
ATOM   9136  O31 POPEq 291     103.856 115.226  31.580  1.00  0.00           O
ATOM   9137  C31 POPEq 291     104.297 114.427  32.550  1.00  0.00           C
ATOM   9138  O32 POPEq 291     104.526 113.237  32.430  1.00  0.00           O
ATOM   9139  C32 POPEq 291     104.256 115.216  33.850  1.00  0.00           C
ATOM   9142  C23 POPEq 291     100.236 112.067  33.000  1.00  0.00           C
ATOM   9145  C24 POPEq 291      99.606 112.466  34.350  1.00  0.00           C
ATOM   9148  C25 POPEq 291     100.556 112.237  35.520  1.00  0.00           C
ATOM   9151  C26 POPEq 291      99.886 112.207  36.900  1.00  0.00           C
ATOM   9154  C27 POPEq 291     100.916 112.056  38.030  1.00  0.00           C
ATOM   9157  C28 POPEq 291     100.276 112.006  39.420  1.00  0.00           C
ATOM   9160  C29 POPEq 291     101.326 112.146  40.500  1.00  0.00           C
ATOM   9162 0C21 POPEq 291     101.086 112.076  41.820  1.00  0.00           C
ATOM   9164 1C21 POPEq 291      99.746 111.816  42.460  1.00  0.00           C
ATOM   9167 2C21 POPEq 291      99.866 110.776  43.580  1.00  0.00           C
ATOM   9170 3C21 POPEq 291      98.506 110.516  44.260  1.00  0.00           C
ATOM   9173 4C21 POPEq 291      98.636 109.657  45.520  1.00  0.00           C
ATOM   9176 5C21 POPEq 291      97.256 109.307  46.110  1.00  0.00           C
ATOM   9179 6C21 POPEq 291      97.347 108.576  47.450  1.00  0.00           C
ATOM   9182 7C21 POPEq 291      95.966 108.107  47.920  1.00  0.00           C
ATOM   9185 8C21 POPEq 291      95.966 107.506  49.330  1.00  0.00           C
ATOM   9189  C33 POPEq 291     104.306 114.287  35.080  1.00  0.00           C
ATOM   9192  C34 POPEq 291     103.396 114.757  36.220  1.00  0.00           C
ATOM   9195  C35 POPEq 291     104.087 115.677  37.230  1.00  0.00           C
ATOM   9198  C36 POPEq 291     105.026 114.897  38.150  1.00  0.00           C
ATOM   9201  C37 POPEq 291     105.656 115.756  39.250  1.00  0.00           C
ATOM   9204  C38 POPEq 291     106.707 114.997  40.080  1.00  0.00           C
ATOM   9207  C39 POPEq 291     106.176 113.826  40.920  1.00  0.00           C
ATOM   9210 0C31 POPEq 291     105.236 114.276  42.050  1.00  0.00           C
ATOM   9213 1C31 POPEq 291     104.896 113.136  43.020  1.00  0.00           C
ATOM   9216 2C31 POPEq 291     104.047 113.576  44.220  1.00  0.00           C
ATOM   9219 3C31 POPEq 291     104.847 113.887  45.500  1.00  0.00           C
ATOM   9222 4C31 POPEq 291     105.606 115.226  45.520  1.00  0.00           C
ATOM   9225 5C31 POPEq 291     106.356 115.446  46.850  1.00  0.00           C
ATOM   9228 6C31 POPEq 291     107.817 115.877  46.680  1.00  0.00           C
ATOM   9232  NH3 POPEr 292      97.656  45.086  24.750  1.00  0.00           N
ATOM   9236  C12 POPEr 292      98.676  44.017  24.490  1.00  0.00           C
ATOM   9239  C11 POPEr 292      98.136  42.636  24.880  1.00  0.00           C
ATOM   9242  P   POPEr 292     100.286  41.056  25.120  1.00  0.00           P
ATOM   9243  O13 POPEr 292     100.146  39.587  25.180  1.00  0.00           O
ATOM   9244  O14 POPEr 292     101.517  41.596  24.490  1.00  0.00           O
ATOM   9245  O11 POPEr 292     100.186  41.627  26.610  1.00  0.00           O
ATOM   9246  O12 POPEr 292      99.017  41.646  24.380  1.00  0.00           O
ATOM   9247  C1  POPEr 292     100.326  40.746  27.750  1.00  0.00           C
ATOM   9250  C2  POPEr 292      99.917  41.476  29.070  1.00  0.00           C
ATOM   9252  O21 POPEr 292      99.826  40.606  30.210  1.00  0.00           O
ATOM   9253  C21 POPEr 292     100.957  40.347  30.850  1.00  0.00           C
ATOM   9254  O22 POPEr 292     102.076  40.476  30.400  1.00  0.00           O
ATOM   9255  C22 POPEr 292     100.636  39.917  32.290  1.00  0.00           C
ATOM   9258  C3  POPEr 292      98.547  42.207  28.910  1.00  0.00           C
ATOM   9261  O31 POPEr 292      97.977  42.667  30.170  1.00  0.00           O
ATOM   9262  C31 POPEr 292      98.646  43.657  30.730  1.00  0.00           C
ATOM   9263  O32 POPEr 292      99.587  44.247  30.230  1.00  0.00           O
ATOM   9264  C32 POPEr 292      98.106  43.927  32.120  1.00  0.00           C
ATOM   9267  C23 POPEr 292     100.856  41.037  33.340  1.00  0.00           C
ATOM   9270  C24 POPEr 292     100.346  40.676  34.750  1.00  0.00           C
ATOM   9273  C25 POPEr 292     100.576  41.826  35.750  1.00  0.00           C
ATOM   9276  C26 POPEr 292     100.156  41.526  37.200  1.00  0.00           C
ATOM   9279  C27 POPEr 292     100.386  42.776  38.080  1.00  0.00           C
ATOM   9282  C28 POPEr 292      99.797  42.716  39.510  1.00  0.00           C
ATOM   9285  C29 POPEr 292      99.976  44.076  40.150  1.00  0.00           C
ATOM   9287 0C21 POPEr 292      99.866  44.396  41.450  1.00  0.00           C
ATOM   9289 1C21 POPEr 292      99.506  43.496  42.600  1.00  0.00           C
ATOM   9292 2C21 POPEr 292     100.686  43.356  43.580  1.00  0.00           C
ATOM   9295 3C21 POPEr 292     100.246  42.796  44.940  1.00  0.00           C
ATOM   9298 4C21 POPEr 292     101.396  42.607  45.930  1.00  0.00           C
ATOM   9301 5C21 POPEr 292     102.046  43.917  46.380  1.00  0.00           C
ATOM   9304 6C21 POPEr 292     103.026  43.726  47.530  1.00  0.00           C
ATOM   9307 7C21 POPEr 292     103.246  45.016  48.330  1.00  0.00           C
ATOM   9310 8C21 POPEr 292     104.246  44.876  49.470  1.00  0.00           C
ATOM   9314  C33 POPEr 292      98.787  45.157  32.730  1.00  0.00           C
ATOM   9317  C34 POPEr 292      98.407  45.357  34.200  1.00  0.00           C
ATOM   9320  C35 POPEr 292      99.047  46.627  34.760  1.00  0.00           C
ATOM   9323  C36 POPEr 292      98.657  46.837  36.220  1.00  0.00           C
ATOM   9326  C37 POPEr 292      99.386  47.997  36.900  1.00  0.00           C
ATOM   9329  C38 POPEr 292      98.676  48.387  38.200  1.00  0.00           C
ATOM   9332  C39 POPEr 292      99.566  49.186  39.160  1.00  0.00           C
ATOM   9335 0C31 POPEr 292     100.047  48.346  40.350  1.00  0.00           C
ATOM   9338 1C31 POPEr 292     100.907  49.177  41.310  1.00  0.00           C
ATOM   9341 2C31 POPEr 292     101.366  48.387  42.550  1.00  0.00           C
ATOM   9344 3C31 POPEr 292     100.286  48.257  43.630  1.00  0.00           C
ATOM   9347 4C31 POPEr 292     100.856  47.716  44.950  1.00  0.00           C
ATOM   9350 5C31 POPEr 292      99.886  47.826  46.130  1.00  0.00           C
ATOM   9353 6C31 POPEr 292     100.606  47.817  47.490  1.00  0.00           C
ATOM   9357  NH3 POPEs 293     101.216   2.126  70.770  1.00  0.00           N
ATOM   9361  C12 POPEs 293      99.767   2.536  70.580  1.00  0.00           C
ATOM   9364  C11 POPEs 293      99.566   4.006  70.120  1.00  0.00           C
ATOM   9367  P   POPEs 293      97.066   4.936  70.550  1.00  0.00           P
ATOM   9368  O13 POPEs 293      96.486   3.656  70.080  1.00  0.00           O
ATOM   9369  O14 POPEs 293      96.416   5.607  71.700  1.00  0.00           O
ATOM   9370  O11 POPEs 293      97.127   5.946  69.310  1.00  0.00           O
ATOM   9371  O12 POPEs 293      98.586   4.686  70.910  1.00  0.00           O
ATOM   9372  C1  POPEs 293      95.946   6.116  68.500  1.00  0.00           C
ATOM   9375  C2  POPEs 293      96.266   6.636  67.070  1.00  0.00           C
ATOM   9377  O21 POPEs 293      95.186   6.316  66.180  1.00  0.00           O
ATOM   9378  C21 POPEs 293      94.216   7.186  66.100  1.00  0.00           C
ATOM   9379  O22 POPEs 293      94.196   8.327  66.540  1.00  0.00           O
ATOM   9380  C22 POPEs 293      93.086   6.576  65.280  1.00  0.00           C
ATOM   9383  C3  POPEs 293      97.606   6.036  66.520  1.00  0.00           C
ATOM   9386  O31 POPEs 293      97.876   6.337  65.130  1.00  0.00           O
ATOM   9387  C31 POPEs 293      98.086   7.587  64.800  1.00  0.00           C
ATOM   9388  O32 POPEs 293      97.926   8.567  65.520  1.00  0.00           O
ATOM   9389  C32 POPEs 293      98.486   7.676  63.340  1.00  0.00           C
ATOM   9392  C23 POPEs 293      92.396   5.396  66.000  1.00  0.00           C
ATOM   9395  C24 POPEs 293      92.046   4.276  65.010  1.00  0.00           C
ATOM   9398  C25 POPEs 293      90.926   4.676  64.050  1.00  0.00           C
ATOM   9401  C26 POPEs 293      90.486   3.536  63.110  1.00  0.00           C
ATOM   9404  C27 POPEs 293      89.256   3.956  62.300  1.00  0.00           C
ATOM   9407  C28 POPEs 293      88.716   2.856  61.370  1.00  0.00           C
ATOM   9410  C29 POPEs 293      87.316   3.226  60.940  1.00  0.00           C
ATOM   9412 0C21 POPEs 293      86.727   3.026  59.750  1.00  0.00           C
ATOM   9414 1C21 POPEs 293      87.286   2.346  58.530  1.00  0.00           C
ATOM   9417 2C21 POPEs 293      87.207   3.256  57.280  1.00  0.00           C
ATOM   9420 3C21 POPEs 293      85.786   3.716  56.920  1.00  0.00           C
ATOM   9423 4C21 POPEs 293      85.716   4.556  55.640  1.00  0.00           C
ATOM   9426 5C21 POPEs 293      85.916   3.766  54.340  1.00  0.00           C
ATOM   9429 6C21 POPEs 293      84.727   2.877  53.950  1.00  0.00           C
ATOM   9432 7C21 POPEs 293      84.896   2.256  52.550  1.00  0.00           C
ATOM   9435 8C21 POPEs 293      83.636   1.586  52.010  1.00  0.00           C
ATOM   9439  C33 POPEs 293      98.597   9.147  62.910  1.00  0.00           C
ATOM   9442  C34 POPEs 293      99.406   9.357  61.640  1.00  0.00           C
ATOM   9445  C35 POPEs 293      98.787   8.726  60.390  1.00  0.00           C
ATOM   9448  C36 POPEs 293      99.456   9.296  59.130  1.00  0.00           C
ATOM   9451  C37 POPEs 293      98.737   9.006  57.820  1.00  0.00           C
ATOM   9454  C38 POPEs 293      99.506   9.666  56.660  1.00  0.00           C
ATOM   9457  C39 POPEs 293      98.896   9.457  55.270  1.00  0.00           C
ATOM   9460 0C31 POPEs 293      97.746  10.426  54.960  1.00  0.00           C
ATOM   9463 1C31 POPEs 293      97.366  10.406  53.470  1.00  0.00           C
ATOM   9466 2C31 POPEs 293      96.636  11.686  53.000  1.00  0.00           C
ATOM   9469 3C31 POPEs 293      95.236  11.817  53.610  1.00  0.00           C
ATOM   9472 4C31 POPEs 293      94.386  12.966  53.050  1.00  0.00           C
ATOM   9475 5C31 POPEs 293      94.196  12.936  51.530  1.00  0.00           C
ATOM   9478 6C31 POPEs 293      93.016  13.806  51.080  1.00  0.00           C
ATOM   9482  NH3 POPEt 294      20.276  89.357  24.180  1.00  0.00           N
ATOM   9486  C12 POPEt 294      19.006  88.927  24.890  1.00  0.00           C
ATOM   9489  C11 POPEt 294      19.266  87.757  25.870  1.00  0.00           C
ATOM   9492  P   POPEt 294      19.136  85.157  25.240  1.00  0.00           P
ATOM   9493  O13 POPEt 294      17.726  85.197  24.770  1.00  0.00           O
ATOM   9494  O14 POPEt 294      20.066  84.226  24.550  1.00  0.00           O
ATOM   9495  O11 POPEt 294      19.146  84.786  26.800  1.00  0.00           O
ATOM   9496  O12 POPEt 294      19.776  86.616  25.190  1.00  0.00           O
ATOM   9497  C1  POPEt 294      18.446  83.576  27.120  1.00  0.00           C
ATOM   9500  C2  POPEt 294      18.496  83.186  28.640  1.00  0.00           C
ATOM   9502  O21 POPEt 294      19.796  82.657  28.980  1.00  0.00           O
ATOM   9503  C21 POPEt 294      20.066  82.596  30.270  1.00  0.00           C
ATOM   9504  O22 POPEt 294      19.476  83.197  31.150  1.00  0.00           O
ATOM   9505  C22 POPEt 294      21.236  81.647  30.540  1.00  0.00           C
ATOM   9508  C3  POPEt 294      17.416  82.076  28.870  1.00  0.00           C
ATOM   9511  O31 POPEt 294      16.686  82.226  30.110  1.00  0.00           O
ATOM   9512  C31 POPEt 294      17.096  81.466  31.110  1.00  0.00           C
ATOM   9513  O32 POPEt 294      17.966  80.616  31.050  1.00  0.00           O
ATOM   9514  C32 POPEt 294      16.266  81.746  32.350  1.00  0.00           C
ATOM   9517  C23 POPEt 294      21.496  81.476  32.060  1.00  0.00           C
ATOM   9520  C24 POPEt 294      22.776  80.697  32.390  1.00  0.00           C
ATOM   9523  C25 POPEt 294      23.156  80.636  33.890  1.00  0.00           C
ATOM   9526  C26 POPEt 294      22.276  79.717  34.750  1.00  0.00           C
ATOM   9529  C27 POPEt 294      22.786  79.517  36.190  1.00  0.00           C
ATOM   9532  C28 POPEt 294      21.886  78.597  37.040  1.00  0.00           C
ATOM   9535  C29 POPEt 294      22.436  78.337  38.430  1.00  0.00           C
ATOM   9537 0C21 POPEt 294      21.836  78.557  39.620  1.00  0.00           C
ATOM   9539 1C21 POPEt 294      20.456  79.136  39.870  1.00  0.00           C
ATOM   9542 2C21 POPEt 294      20.456  80.386  40.770  1.00  0.00           C
ATOM   9545 3C21 POPEt 294      20.826  80.106  42.240  1.00  0.00           C
ATOM   9548 4C21 POPEt 294      20.756  81.346  43.150  1.00  0.00           C
ATOM   9551 5C21 POPEt 294      19.326  81.717  43.580  1.00  0.00           C
ATOM   9554 6C21 POPEt 294      19.316  82.806  44.670  1.00  0.00           C
ATOM   9557 7C21 POPEt 294      17.936  83.037  45.300  1.00  0.00           C
ATOM   9560 8C21 POPEt 294      17.956  84.087  46.410  1.00  0.00           C
ATOM   9564  C33 POPEt 294      17.136  81.496  33.590  1.00  0.00           C
ATOM   9567  C34 POPEt 294      16.396  81.696  34.910  1.00  0.00           C
ATOM   9570  C35 POPEt 294      17.326  81.436  36.090  1.00  0.00           C
ATOM   9573  C36 POPEt 294      16.556  81.267  37.400  1.00  0.00           C
ATOM   9576  C37 POPEt 294      17.446  80.776  38.550  1.00  0.00           C
ATOM   9579  C38 POPEt 294      16.646  80.496  39.820  1.00  0.00           C
ATOM   9582  C39 POPEt 294      16.116  81.787  40.480  1.00  0.00           C
ATOM   9585 0C31 POPEt 294      15.356  81.496  41.770  1.00  0.00           C
ATOM   9588 1C31 POPEt 294      15.006  82.777  42.540  1.00  0.00           C
ATOM   9591 2C31 POPEt 294      14.436  82.466  43.920  1.00  0.00           C
ATOM   9594 3C31 POPEt 294      14.126  83.716  44.750  1.00  0.00           C
ATOM   9597 4C31 POPEt 294      14.006  83.387  46.240  1.00  0.00           C
ATOM   9600 5C31 POPEt 294      13.716  84.596  47.130  1.00  0.00           C
ATOM   9603 6C31 POPEt 294      13.756  84.246  48.620  1.00  0.00           C
ATOM   9607  NH3 POPEu 295      29.276  62.866  25.970  1.00  0.00           N
ATOM   9611  C12 POPEu 295      28.956  63.566  24.670  1.00  0.00           C
ATOM   9614  C11 POPEu 295      29.896  63.136  23.510  1.00  0.00           C
ATOM   9617  P   POPEu 295      31.836  64.917  23.210  1.00  0.00           P
ATOM   9618  O13 POPEu 295      33.266  64.807  22.820  1.00  0.00           O
ATOM   9619  O14 POPEu 295      30.936  65.497  22.210  1.00  0.00           O
ATOM   9620  O11 POPEu 295      31.766  65.786  24.530  1.00  0.00           O
ATOM   9621  O12 POPEu 295      31.266  63.517  23.650  1.00  0.00           O
ATOM   9622  C1  POPEu 295      30.646  66.627  24.860  1.00  0.00           C
ATOM   9625  C2  POPEu 295      31.046  67.976  25.520  1.00  0.00           C
ATOM   9627  O21 POPEu 295      31.586  67.776  26.830  1.00  0.00           O
ATOM   9628  C21 POPEu 295      32.796  67.316  26.910  1.00  0.00           C
ATOM   9629  O22 POPEu 295      33.616  67.197  26.020  1.00  0.00           O
ATOM   9630  C22 POPEu 295      33.026  66.826  28.330  1.00  0.00           C
ATOM   9633  C3  POPEu 295      29.856  68.966  25.650  1.00  0.00           C
ATOM   9636  O31 POPEu 295      28.856  68.587  26.630  1.00  0.00           O
ATOM   9637  C31 POPEu 295      29.056  69.087  27.870  1.00  0.00           C
ATOM   9638  O32 POPEu 295      30.046  69.686  28.230  1.00  0.00           O
ATOM   9639  C32 POPEu 295      27.876  68.726  28.760  1.00  0.00           C
ATOM   9642  C23 POPEu 295      33.026  67.947  29.390  1.00  0.00           C
ATOM   9645  C24 POPEu 295      33.176  67.316  30.770  1.00  0.00           C
ATOM   9648  C25 POPEu 295      33.476  68.296  31.910  1.00  0.00           C
ATOM   9651  C26 POPEu 295      34.246  67.606  33.030  1.00  0.00           C
ATOM   9654  C27 POPEu 295      34.396  68.407  34.330  1.00  0.00           C
ATOM   9657  C28 POPEu 295      35.356  67.726  35.330  1.00  0.00           C
ATOM   9660  C29 POPEu 295      34.996  66.307  35.720  1.00  0.00           C
ATOM   9662 0C21 POPEu 295      35.516  65.616  36.750  1.00  0.00           C
ATOM   9664 1C21 POPEu 295      36.616  66.127  37.640  1.00  0.00           C
ATOM   9667 2C21 POPEu 295      36.136  66.987  38.820  1.00  0.00           C
ATOM   9670 3C21 POPEu 295      35.456  66.197  39.940  1.00  0.00           C
ATOM   9673 4C21 POPEu 295      35.466  66.947  41.290  1.00  0.00           C
ATOM   9676 5C21 POPEu 295      36.846  66.936  41.960  1.00  0.00           C
ATOM   9679 6C21 POPEu 295      36.926  67.786  43.240  1.00  0.00           C
ATOM   9682 7C21 POPEu 295      36.076  67.256  44.400  1.00  0.00           C
ATOM   9685 8C21 POPEu 295      36.276  68.036  45.700  1.00  0.00           C
ATOM   9689  C33 POPEu 295      27.476  69.886  29.690  1.00  0.00           C
ATOM   9692  C34 POPEu 295      26.376  69.476  30.680  1.00  0.00           C
ATOM   9695  C35 POPEu 295      26.896  68.627  31.840  1.00  0.00           C
ATOM   9698  C36 POPEu 295      26.556  69.226  33.220  1.00  0.00           C
ATOM   9701  C37 POPEu 295      27.176  68.457  34.390  1.00  0.00           C
ATOM   9704  C38 POPEu 295      27.316  69.276  35.680  1.00  0.00           C
ATOM   9707  C39 POPEu 295      25.986  69.796  36.250  1.00  0.00           C
ATOM   9710 0C31 POPEu 295      25.196  68.737  37.030  1.00  0.00           C
ATOM   9713 1C31 POPEu 295      23.756  69.177  37.310  1.00  0.00           C
ATOM   9716 2C31 POPEu 295      23.006  68.306  38.330  1.00  0.00           C
ATOM   9719 3C31 POPEu 295      22.906  66.817  37.980  1.00  0.00           C
ATOM   9722 4C31 POPEu 295      22.106  66.517  36.700  1.00  0.00           C
ATOM   9725 5C31 POPEu 295      21.916  65.017  36.470  1.00  0.00           C
ATOM   9728 6C31 POPEu 295      21.086  64.676  35.230  1.00  0.00           C
ATOM   9732  NH3 POPEv 296      58.227  21.857  71.630  1.00  0.00           N
ATOM   9736  C12 POPEv 296      59.376  22.856  71.650  1.00  0.00           C
ATOM   9739  C11 POPEv 296      59.416  23.806  70.430  1.00  0.00           C
ATOM   9742  P   POPEv 296      61.186  25.607  71.330  1.00  0.00           P
ATOM   9743  O13 POPEv 296      60.226  25.677  72.450  1.00  0.00           O
ATOM   9744  O14 POPEv 296      62.576  25.247  71.660  1.00  0.00           O
ATOM   9745  O11 POPEv 296      61.196  26.966  70.540  1.00  0.00           O
ATOM   9746  O12 POPEv 296      60.656  24.526  70.290  1.00  0.00           O
ATOM   9747  C1  POPEv 296      60.496  27.266  69.350  1.00  0.00           C
ATOM   9750  C2  POPEv 296      61.476  27.266  68.150  1.00  0.00           C
ATOM   9752  O21 POPEv 296      61.156  28.276  67.180  1.00  0.00           O
ATOM   9753  C21 POPEv 296      60.156  28.056  66.340  1.00  0.00           C
ATOM   9754  O22 POPEv 296      59.286  27.206  66.460  1.00  0.00           O
ATOM   9755  C22 POPEv 296      60.226  29.097  65.230  1.00  0.00           C
ATOM   9758  C3  POPEv 296      61.676  25.846  67.550  1.00  0.00           C
ATOM   9761  O31 POPEv 296      62.746  25.856  66.590  1.00  0.00           O
ATOM   9762  C31 POPEv 296      62.826  24.747  65.860  1.00  0.00           C
ATOM   9763  O32 POPEv 296      62.126  23.767  66.030  1.00  0.00           O
ATOM   9764  C32 POPEv 296      63.947  24.836  64.840  1.00  0.00           C
ATOM   9767  C23 POPEv 296      61.426  28.817  64.300  1.00  0.00           C
ATOM   9770  C24 POPEv 296      61.727  29.947  63.310  1.00  0.00           C
ATOM   9773  C25 POPEv 296      60.876  29.897  62.040  1.00  0.00           C
ATOM   9776  C26 POPEv 296      61.406  30.876  60.980  1.00  0.00           C
ATOM   9779  C27 POPEv 296      60.716  30.747  59.620  1.00  0.00           C
ATOM   9782  C28 POPEv 296      61.356  31.666  58.570  1.00  0.00           C
ATOM   9785  C29 POPEv 296      60.886  31.346  57.170  1.00  0.00           C
ATOM   9787 0C21 POPEv 296      61.657  30.886  56.160  1.00  0.00           C
ATOM   9789 1C21 POPEv 296      63.126  30.556  56.230  1.00  0.00           C
ATOM   9792 2C21 POPEv 296      64.017  31.686  55.680  1.00  0.00           C
ATOM   9795 3C21 POPEv 296      63.856  31.917  54.170  1.00  0.00           C
ATOM   9798 4C21 POPEv 296      64.996  32.776  53.600  1.00  0.00           C
ATOM   9801 5C21 POPEv 296      64.846  33.107  52.100  1.00  0.00           C
ATOM   9804 6C21 POPEv 296      63.676  34.046  51.810  1.00  0.00           C
ATOM   9807 7C21 POPEv 296      63.786  34.717  50.430  1.00  0.00           C
ATOM   9810 8C21 POPEv 296      62.676  35.726  50.150  1.00  0.00           C
ATOM   9814  C33 POPEv 296      63.456  25.577  63.580  1.00  0.00           C
ATOM   9817  C34 POPEv 296      64.606  25.986  62.660  1.00  0.00           C
ATOM   9820  C35 POPEv 296      64.166  26.966  61.560  1.00  0.00           C
ATOM   9823  C36 POPEv 296      63.246  26.327  60.510  1.00  0.00           C
ATOM   9826  C37 POPEv 296      63.126  27.157  59.220  1.00  0.00           C
ATOM   9829  C38 POPEv 296      62.707  26.286  58.020  1.00  0.00           C
ATOM   9832  C39 POPEv 296      63.096  26.876  56.660  1.00  0.00           C
ATOM   9835 0C31 POPEv 296      63.176  25.786  55.590  1.00  0.00           C
ATOM   9838 1C31 POPEv 296      64.066  26.116  54.380  1.00  0.00           C
ATOM   9841 2C31 POPEv 296      64.426  24.827  53.630  1.00  0.00           C
ATOM   9844 3C31 POPEv 296      65.346  24.997  52.420  1.00  0.00           C
ATOM   9847 4C31 POPEv 296      65.786  23.616  51.880  1.00  0.00           C
ATOM   9850 5C31 POPEv 296      66.716  23.686  50.670  1.00  0.00           C
ATOM   9853 6C31 POPEv 296      67.186  22.306  50.190  1.00  0.00           C
ATOM   9857  NH3 POPEw 297     101.966  66.657  67.750  1.00  0.00           N
ATOM   9861  C12 POPEw 297     102.277  65.206  67.930  1.00  0.00           C
ATOM   9864  C11 POPEw 297     101.097  64.307  67.520  1.00  0.00           C
ATOM   9867  P   POPEw 297     102.066  62.157  68.690  1.00  0.00           P
ATOM   9868  O13 POPEw 297     102.797  62.657  69.870  1.00  0.00           O
ATOM   9869  O14 POPEw 297     101.496  60.796  68.740  1.00  0.00           O
ATOM   9870  O11 POPEw 297     103.016  62.337  67.440  1.00  0.00           O
ATOM   9871  O12 POPEw 297     100.926  63.206  68.400  1.00  0.00           O
ATOM   9872  C1  POPEw 297     103.197  61.347  66.440  1.00  0.00           C
ATOM   9875  C2  POPEw 297     104.096  61.966  65.340  1.00  0.00           C
ATOM   9877  O21 POPEw 297     104.236  61.157  64.160  1.00  0.00           O
ATOM   9878  C21 POPEw 297     103.146  60.957  63.430  1.00  0.00           C
ATOM   9879  O22 POPEw 297     102.066  61.487  63.620  1.00  0.00           O
ATOM   9880  C22 POPEw 297     103.466  60.016  62.260  1.00  0.00           C
ATOM   9883  C3  POPEw 297     105.516  62.296  65.890  1.00  0.00           C
ATOM   9886  O31 POPEw 297     106.066  63.506  65.330  1.00  0.00           O
ATOM   9887  C31 POPEw 297     106.786  63.376  64.230  1.00  0.00           C
ATOM   9888  O32 POPEw 297     106.996  62.347  63.620  1.00  0.00           O
ATOM   9889  C32 POPEw 297     107.216  64.786  63.770  1.00  0.00           C
ATOM   9892  C23 POPEw 297     102.566  60.216  61.010  1.00  0.00           C
ATOM   9895  C24 POPEw 297     102.957  59.346  59.790  1.00  0.00           C
ATOM   9898  C25 POPEw 297     102.096  59.697  58.560  1.00  0.00           C
ATOM   9901  C26 POPEw 297     102.776  59.556  57.190  1.00  0.00           C
ATOM   9904  C27 POPEw 297     102.946  58.116  56.690  1.00  0.00           C
ATOM   9907  C28 POPEw 297     103.116  58.057  55.150  1.00  0.00           C
ATOM   9910  C29 POPEw 297     103.306  56.646  54.640  1.00  0.00           C
ATOM   9912 0C21 POPEw 297     103.667  56.287  53.390  1.00  0.00           C
ATOM   9914 1C21 POPEw 297     103.927  57.217  52.230  1.00  0.00           C
ATOM   9917 2C21 POPEw 297     103.306  56.677  50.920  1.00  0.00           C
ATOM   9920 3C21 POPEw 297     101.786  56.826  50.880  1.00  0.00           C
ATOM   9923 4C21 POPEw 297     101.126  55.907  49.840  1.00  0.00           C
ATOM   9926 5C21 POPEw 297      99.596  55.996  49.860  1.00  0.00           C
ATOM   9929 6C21 POPEw 297      99.076  57.386  49.460  1.00  0.00           C
ATOM   9932 7C21 POPEw 297      97.596  57.366  49.100  1.00  0.00           C
ATOM   9935 8C21 POPEw 297      97.046  58.747  48.800  1.00  0.00           C
ATOM   9939  C33 POPEw 297     107.466  64.877  62.250  1.00  0.00           C
ATOM   9942  C34 POPEw 297     108.846  64.377  61.810  1.00  0.00           C
ATOM   9945  C35 POPEw 297     108.996  64.146  60.280  1.00  0.00           C
ATOM   9948  C36 POPEw 297     108.206  62.947  59.730  1.00  0.00           C
ATOM   9951  C37 POPEw 297     108.237  62.886  58.190  1.00  0.00           C
ATOM   9954  C38 POPEw 297     107.246  61.877  57.580  1.00  0.00           C
ATOM   9957  C39 POPEw 297     107.826  60.456  57.510  1.00  0.00           C
ATOM   9960 0C31 POPEw 297     106.856  59.407  56.940  1.00  0.00           C
ATOM   9963 1C31 POPEw 297     107.586  58.267  56.200  1.00  0.00           C
ATOM   9966 2C31 POPEw 297     106.847  56.937  56.300  1.00  0.00           C
ATOM   9969 3C31 POPEw 297     107.297  55.907  55.250  1.00  0.00           C
ATOM   9972 4C31 POPEw 297     106.686  54.526  55.510  1.00  0.00           C
ATOM   9975 5C31 POPEw 297     106.676  53.626  54.270  1.00  0.00           C
ATOM   9978 6C31 POPEw 297     106.206  52.197  54.550  1.00  0.00           C
ATOM   9982  NH3 POPEx 298      70.376  41.786  67.620  1.00  0.00           N
ATOM   9986  C12 POPEx 298      71.356  41.517  68.720  1.00  0.00           C
ATOM   9989  C11 POPEx 298      72.776  41.947  68.300  1.00  0.00           C
ATOM   9992  P   POPEx 298      73.837  39.576  68.110  1.00  0.00           P
ATOM   9993  O13 POPEx 298      75.227  39.466  67.630  1.00  0.00           O
ATOM   9994  O14 POPEx 298      73.366  38.556  69.080  1.00  0.00           O
ATOM   9995  O11 POPEx 298      72.856  39.666  66.860  1.00  0.00           O
ATOM   9996  O12 POPEx 298      73.746  41.006  68.750  1.00  0.00           O
ATOM   9997  C1  POPEx 298      73.406  39.476  65.550  1.00  0.00           C
ATOM  10000  C2  POPEx 298      74.047  40.776  64.970  1.00  0.00           C
ATOM  10002  O21 POPEx 298      73.297  41.296  63.870  1.00  0.00           O
ATOM  10003  C21 POPEx 298      72.146  41.866  64.140  1.00  0.00           C
ATOM  10004  O22 POPEx 298      71.547  41.877  65.200  1.00  0.00           O
ATOM  10005  C22 POPEx 298      71.666  42.636  62.910  1.00  0.00           C
ATOM  10008  C3  POPEx 298      75.526  40.596  64.530  1.00  0.00           C
ATOM  10011  O31 POPEx 298      76.036  41.856  64.040  1.00  0.00           O
ATOM  10012  C31 POPEx 298      77.216  41.817  63.420  1.00  0.00           C
ATOM  10013  O32 POPEx 298      77.907  40.817  63.280  1.00  0.00           O
ATOM  10014  C32 POPEx 298      77.566  43.206  62.900  1.00  0.00           C
ATOM  10017  C23 POPEx 298      71.987  44.146  63.020  1.00  0.00           C
ATOM  10020  C24 POPEx 298      72.826  44.676  61.850  1.00  0.00           C
ATOM  10023  C25 POPEx 298      72.176  44.486  60.470  1.00  0.00           C
ATOM  10026  C26 POPEx 298      70.896  45.296  60.240  1.00  0.00           C
ATOM  10029  C27 POPEx 298      70.006  44.616  59.180  1.00  0.00           C
ATOM  10032  C28 POPEx 298      68.706  45.377  58.910  1.00  0.00           C
ATOM  10035  C29 POPEx 298      68.956  46.627  58.100  1.00  0.00           C
ATOM  10037 0C21 POPEx 298      68.256  47.767  58.220  1.00  0.00           C
ATOM  10039 1C21 POPEx 298      67.106  47.966  59.160  1.00  0.00           C
ATOM  10042 2C21 POPEx 298      66.407  49.326  58.980  1.00  0.00           C
ATOM  10045 3C21 POPEx 298      67.336  50.536  59.160  1.00  0.00           C
ATOM  10048 4C21 POPEx 298      66.727  51.666  60.000  1.00  0.00           C
ATOM  10051 5C21 POPEx 298      65.446  52.256  59.390  1.00  0.00           C
ATOM  10054 6C21 POPEx 298      64.846  53.366  60.260  1.00  0.00           C
ATOM  10057 7C21 POPEx 298      63.486  53.826  59.730  1.00  0.00           C
ATOM  10060 8C21 POPEx 298      62.826  54.907  60.590  1.00  0.00           C
ATOM  10064  C33 POPEx 298      78.166  43.166  61.470  1.00  0.00           C
ATOM  10067  C34 POPEx 298      77.127  42.706  60.430  1.00  0.00           C
ATOM  10070  C35 POPEx 298      77.606  42.697  58.970  1.00  0.00           C
ATOM  10073  C36 POPEx 298      76.426  42.557  58.000  1.00  0.00           C
ATOM  10076  C37 POPEx 298      76.797  42.326  56.530  1.00  0.00           C
ATOM  10079  C38 POPEx 298      75.576  42.157  55.620  1.00  0.00           C
ATOM  10082  C39 POPEx 298      75.926  42.056  54.130  1.00  0.00           C
ATOM  10085 0C31 POPEx 298      74.676  42.017  53.230  1.00  0.00           C
ATOM  10088 1C31 POPEx 298      75.017  42.256  51.750  1.00  0.00           C
ATOM  10091 2C31 POPEx 298      73.896  42.997  51.000  1.00  0.00           C
ATOM  10094 3C31 POPEx 298      74.326  43.457  49.600  1.00  0.00           C
ATOM  10097 4C31 POPEx 298      74.366  42.326  48.570  1.00  0.00           C
ATOM  10100 5C31 POPEx 298      74.936  42.786  47.220  1.00  0.00           C
ATOM  10103 6C31 POPEx 298      74.836  41.716  46.120  1.00  0.00           C
ATOM  10107  NH3 POPEy 299     109.636  52.436  67.830  1.00  0.00           N
ATOM  10111  C12 POPEy 299     108.426  51.686  67.340  1.00  0.00           C
ATOM  10114  C11 POPEy 299     108.457  50.216  67.770  1.00  0.00           C
ATOM  10117  P   POPEy 299     106.326  48.696  68.060  1.00  0.00           P
ATOM  10118  O13 POPEy 299     106.657  47.256  67.970  1.00  0.00           O
ATOM  10119  O14 POPEy 299     106.237  49.296  69.410  1.00  0.00           O
ATOM  10120  O11 POPEy 299     104.926  48.956  67.430  1.00  0.00           O
ATOM  10121  O12 POPEy 299     107.336  49.536  67.180  1.00  0.00           O
ATOM  10122  C1  POPEy 299     104.566  48.826  66.070  1.00  0.00           C
ATOM  10125  C2  POPEy 299     103.276  49.647  65.850  1.00  0.00           C
ATOM  10127  O21 POPEy 299     102.316  48.947  65.040  1.00  0.00           O
ATOM  10128  C21 POPEy 299     102.547  48.886  63.740  1.00  0.00           C
ATOM  10129  O22 POPEy 299     103.556  49.226  63.170  1.00  0.00           O
ATOM  10130  C22 POPEy 299     101.266  48.486  63.030  1.00  0.00           C
ATOM  10133  C3  POPEy 299     103.566  51.116  65.390  1.00  0.00           C
ATOM  10136  O31 POPEy 299     102.336  51.856  65.190  1.00  0.00           O
ATOM  10137  C31 POPEy 299     101.866  52.186  63.970  1.00  0.00           C
ATOM  10138  O32 POPEy 299     100.697  52.456  63.740  1.00  0.00           O
ATOM  10139  C32 POPEy 299     102.926  52.347  62.900  1.00  0.00           C
ATOM  10142  C23 POPEy 299     101.496  47.476  61.900  1.00  0.00           C
ATOM  10145  C24 POPEy 299     100.646  47.826  60.670  1.00  0.00           C
ATOM  10148  C25 POPEy 299     100.566  46.686  59.660  1.00  0.00           C
ATOM  10151  C26 POPEy 299      99.666  47.017  58.470  1.00  0.00           C
ATOM  10154  C27 POPEy 299      99.686  45.926  57.390  1.00  0.00           C
ATOM  10157  C28 POPEy 299      98.276  45.546  56.920  1.00  0.00           C
ATOM  10160  C29 POPEy 299      98.316  44.657  55.700  1.00  0.00           C
ATOM  10162 0C21 POPEy 299      97.347  43.817  55.300  1.00  0.00           C
ATOM  10164 1C21 POPEy 299      96.027  43.576  55.990  1.00  0.00           C
ATOM  10167 2C21 POPEy 299      94.797  43.976  55.170  1.00  0.00           C
ATOM  10170 3C21 POPEy 299      94.666  43.236  53.830  1.00  0.00           C
ATOM  10173 4C21 POPEy 299      93.306  43.527  53.170  1.00  0.00           C
ATOM  10176 5C21 POPEy 299      93.226  43.176  51.680  1.00  0.00           C
ATOM  10179 6C21 POPEy 299      93.556  41.706  51.350  1.00  0.00           C
ATOM  10182 7C21 POPEy 299      93.116  41.336  49.930  1.00  0.00           C
ATOM  10185 8C21 POPEy 299      93.416  39.886  49.530  1.00  0.00           C
ATOM  10189  C33 POPEy 299     102.557  53.346  61.780  1.00  0.00           C
ATOM  10192  C34 POPEy 299     103.646  53.327  60.710  1.00  0.00           C
ATOM  10195  C35 POPEy 299     103.267  54.036  59.410  1.00  0.00           C
ATOM  10198  C36 POPEy 299     102.706  53.036  58.400  1.00  0.00           C
ATOM  10201  C37 POPEy 299     102.306  53.677  57.070  1.00  0.00           C
ATOM  10204  C38 POPEy 299     101.896  52.636  56.020  1.00  0.00           C
ATOM  10207  C39 POPEy 299     101.366  53.306  54.750  1.00  0.00           C
ATOM  10210 0C31 POPEy 299     101.056  52.357  53.600  1.00  0.00           C
ATOM  10213 1C31 POPEy 299     100.627  53.157  52.360  1.00  0.00           C
ATOM  10216 2C31 POPEy 299     100.306  52.316  51.110  1.00  0.00           C
ATOM  10219 3C31 POPEy 299      99.146  51.347  51.320  1.00  0.00           C
ATOM  10222 4C31 POPEy 299      98.566  50.796  50.010  1.00  0.00           C
ATOM  10225 5C31 POPEy 299      97.496  49.736  50.260  1.00  0.00           C
ATOM  10228 6C31 POPEy 299      96.766  49.276  49.000  1.00  0.00           C
ATOM  10232  NH3 POPEz 300      37.256  69.017  65.270  1.00  0.00           N
ATOM  10236  C12 POPEz 300      36.476  67.846  64.700  1.00  0.00           C
ATOM  10239  C11 POPEz 300      35.066  67.706  65.310  1.00  0.00           C
ATOM  10242  P   POPEz 300      33.506  65.597  65.240  1.00  0.00           P
ATOM  10243  O13 POPEz 300      33.396  64.307  65.940  1.00  0.00           O
ATOM  10244  O14 POPEz 300      32.386  66.536  65.450  1.00  0.00           O
ATOM  10245  O11 POPEz 300      33.756  65.346  63.700  1.00  0.00           O
ATOM  10246  O12 POPEz 300      34.826  66.347  65.710  1.00  0.00           O
ATOM  10247  C1  POPEz 300      35.036  64.966  63.180  1.00  0.00           C
ATOM  10250  C2  POPEz 300      34.996  63.587  62.450  1.00  0.00           C
ATOM  10252  O21 POPEz 300      35.386  63.706  61.070  1.00  0.00           O
ATOM  10253  C21 POPEz 300      34.796  64.527  60.200  1.00  0.00           C
ATOM  10254  O22 POPEz 300      35.406  65.186  59.370  1.00  0.00           O
ATOM  10255  C22 POPEz 300      33.276  64.416  60.210  1.00  0.00           C
ATOM  10258  C3  POPEz 300      33.716  62.737  62.760  1.00  0.00           C
ATOM  10261  O31 POPEz 300      33.666  61.546  61.950  1.00  0.00           O
ATOM  10262  C31 POPEz 300      33.086  60.487  62.510  1.00  0.00           C
ATOM  10263  O32 POPEz 300      32.626  60.427  63.630  1.00  0.00           O
ATOM  10264  C32 POPEz 300      33.166  59.317  61.520  1.00  0.00           C
ATOM  10267  C23 POPEz 300      32.586  65.106  59.000  1.00  0.00           C
ATOM  10270  C24 POPEz 300      31.216  64.476  58.730  1.00  0.00           C
ATOM  10273  C25 POPEz 300      30.146  65.457  58.250  1.00  0.00           C
ATOM  10276  C26 POPEz 300      28.856  64.697  57.940  1.00  0.00           C
ATOM  10279  C27 POPEz 300      27.586  65.557  57.870  1.00  0.00           C
ATOM  10282  C28 POPEz 300      26.366  64.777  57.330  1.00  0.00           C
ATOM  10285  C29 POPEz 300      25.966  63.616  58.220  1.00  0.00           C
ATOM  10287 0C21 POPEz 300      24.716  63.257  58.570  1.00  0.00           C
ATOM  10289 1C21 POPEz 300      23.436  63.917  58.140  1.00  0.00           C
ATOM  10292 2C21 POPEz 300      22.866  64.786  59.270  1.00  0.00           C
ATOM  10295 3C21 POPEz 300      21.596  65.536  58.860  1.00  0.00           C
ATOM  10298 4C21 POPEz 300      21.126  66.487  59.960  1.00  0.00           C
ATOM  10301 5C21 POPEz 300      19.966  67.386  59.520  1.00  0.00           C
ATOM  10304 6C21 POPEz 300      19.546  68.377  60.610  1.00  0.00           C
ATOM  10307 7C21 POPEz 300      18.546  69.416  60.120  1.00  0.00           C
ATOM  10310 8C21 POPEz 300      18.116  70.396  61.210  1.00  0.00           C
ATOM  10314  C33 POPEz 300      31.916  58.426  61.500  1.00  0.00           C
ATOM  10317  C34 POPEz 300      30.766  59.017  60.680  1.00  0.00           C
ATOM  10320  C35 POPEz 300      31.126  59.177  59.200  1.00  0.00           C
ATOM  10323  C36 POPEz 300      29.886  59.476  58.340  1.00  0.00           C
ATOM  10326  C37 POPEz 300      29.836  58.626  57.060  1.00  0.00           C
ATOM  10329  C38 POPEz 300      28.446  58.607  56.420  1.00  0.00           C
ATOM  10332  C39 POPEz 300      27.996  59.956  55.860  1.00  0.00           C
ATOM  10335 0C31 POPEz 300      28.776  60.396  54.620  1.00  0.00           C
ATOM  10338 1C31 POPEz 300      28.136  61.607  53.920  1.00  0.00           C
ATOM  10341 2C31 POPEz 300      28.786  61.916  52.570  1.00  0.00           C
ATOM  10344 3C31 POPEz 300      28.156  63.136  51.890  1.00  0.00           C
ATOM  10347 4C31 POPEz 300      28.956  63.627  50.670  1.00  0.00           C
ATOM  10350 5C31 POPEz 300      28.196  64.707  49.890  1.00  0.00           C
ATOM  10353 6C31 POPEz 300      28.976  65.256  48.690  1.00  0.00           C
ATOM  10357  NH3 POPE0 301      67.636  71.796  23.700  1.00  0.00           N
ATOM  10361  C12 POPE0 301      68.126  72.487  22.460  1.00  0.00           C
ATOM  10364  C11 POPE0 301      67.056  73.366  21.790  1.00  0.00           C
ATOM  10367  P   POPE0 301      68.016  75.767  20.980  1.00  0.00           P
ATOM  10368  O13 POPE0 301      69.477  75.976  21.090  1.00  0.00           O
ATOM  10369  O14 POPE0 301      67.356  76.427  19.830  1.00  0.00           O
ATOM  10370  O11 POPE0 301      67.267  76.197  22.320  1.00  0.00           O
ATOM  10371  O12 POPE0 301      67.676  74.226  20.850  1.00  0.00           O
ATOM  10372  C1  POPE0 301      67.946  76.436  23.570  1.00  0.00           C
ATOM  10375  C2  POPE0 301      66.936  76.386  24.770  1.00  0.00           C
ATOM  10377  O21 POPE0 301      67.237  77.256  25.870  1.00  0.00           O
ATOM  10378  C21 POPE0 301      68.416  77.116  26.470  1.00  0.00           C
ATOM  10379  O22 POPE0 301      69.347  76.447  26.060  1.00  0.00           O
ATOM  10380  C22 POPE0 301      68.386  77.916  27.790  1.00  0.00           C
ATOM  10383  C3  POPE0 301      66.646  74.966  25.310  1.00  0.00           C
ATOM  10386  O31 POPE0 301      65.656  75.017  26.380  1.00  0.00           O
ATOM  10387  C31 POPE0 301      65.706  73.927  27.160  1.00  0.00           C
ATOM  10388  O32 POPE0 301      66.466  72.997  26.990  1.00  0.00           O
ATOM  10389  C32 POPE0 301      64.716  74.067  28.320  1.00  0.00           C
ATOM  10392  C23 POPE0 301      67.286  77.417  28.760  1.00  0.00           C
ATOM  10395  C24 POPE0 301      66.686  78.487  29.700  1.00  0.00           C
ATOM  10398  C25 POPE0 301      67.657  79.036  30.760  1.00  0.00           C
ATOM  10401  C26 POPE0 301      66.906  79.526  32.010  1.00  0.00           C
ATOM  10404  C27 POPE0 301      67.756  80.457  32.890  1.00  0.00           C
ATOM  10407  C28 POPE0 301      66.996  80.946  34.140  1.00  0.00           C
ATOM  10410  C29 POPE0 301      67.797  82.026  34.820  1.00  0.00           C
ATOM  10412 0C21 POPE0 301      67.816  82.336  36.130  1.00  0.00           C
ATOM  10414 1C21 POPE0 301      67.016  81.686  37.230  1.00  0.00           C
ATOM  10417 2C21 POPE0 301      67.697  81.676  38.610  1.00  0.00           C
ATOM  10420 3C21 POPE0 301      68.097  83.076  39.120  1.00  0.00           C
ATOM  10423 4C21 POPE0 301      68.306  83.127  40.640  1.00  0.00           C
ATOM  10426 5C21 POPE0 301      69.256  82.046  41.170  1.00  0.00           C
ATOM  10429 6C21 POPE0 301      69.547  82.196  42.670  1.00  0.00           C
ATOM  10432 7C21 POPE0 301      70.376  81.027  43.220  1.00  0.00           C
ATOM  10435 8C21 POPE0 301      70.896  81.276  44.630  1.00  0.00           C
ATOM  10439  C33 POPE0 301      65.286  74.907  29.500  1.00  0.00           C
ATOM  10442  C34 POPE0 301      65.206  74.197  30.850  1.00  0.00           C
ATOM  10445  C35 POPE0 301      66.066  74.796  31.980  1.00  0.00           C
ATOM  10448  C36 POPE0 301      66.306  73.807  33.140  1.00  0.00           C
ATOM  10451  C37 POPE0 301      67.216  72.616  32.760  1.00  0.00           C
ATOM  10454  C38 POPE0 301      67.596  71.636  33.890  1.00  0.00           C
ATOM  10457  C39 POPE0 301      68.176  72.316  35.120  1.00  0.00           C
ATOM  10460 0C31 POPE0 301      68.606  71.307  36.190  1.00  0.00           C
ATOM  10463 1C31 POPE0 301      68.907  72.006  37.510  1.00  0.00           C
ATOM  10466 2C31 POPE0 301      69.126  71.036  38.680  1.00  0.00           C
ATOM  10469 3C31 POPE0 301      69.236  71.767  40.020  1.00  0.00           C
ATOM  10472 4C31 POPE0 301      70.586  72.476  40.220  1.00  0.00           C
ATOM  10475 5C31 POPE0 301      70.547  73.466  41.380  1.00  0.00           C
ATOM  10478 6C31 POPE0 301      71.936  73.976  41.770  1.00  0.00           C
ATOM  10482  NH3 POPE1 302      94.106  67.966  26.580  1.00  0.00           N
ATOM  10486  C12 POPE1 302      92.826  68.057  25.790  1.00  0.00           C
ATOM  10489  C11 POPE1 302      92.347  66.686  25.310  1.00  0.00           C
ATOM  10492  P   POPE1 302      89.707  66.496  25.260  1.00  0.00           P
ATOM  10493  O13 POPE1 302      88.636  67.356  24.720  1.00  0.00           O
ATOM  10494  O14 POPE1 302      89.517  65.037  25.120  1.00  0.00           O
ATOM  10495  O11 POPE1 302      89.926  66.856  26.790  1.00  0.00           O
ATOM  10496  O12 POPE1 302      91.116  66.856  24.620  1.00  0.00           O
ATOM  10497  C1  POPE1 302      89.276  68.017  27.320  1.00  0.00           C
ATOM  10500  C2  POPE1 302      89.246  67.947  28.870  1.00  0.00           C
ATOM  10502  O21 POPE1 302      88.667  69.127  29.460  1.00  0.00           O
ATOM  10503  C21 POPE1 302      87.347  69.237  29.300  1.00  0.00           C
ATOM  10504  O22 POPE1 302      86.646  68.557  28.580  1.00  0.00           O
ATOM  10505  C22 POPE1 302      86.806  70.296  30.260  1.00  0.00           C
ATOM  10508  C3  POPE1 302      90.706  67.756  29.380  1.00  0.00           C
ATOM  10511  O31 POPE1 302      90.856  68.076  30.780  1.00  0.00           O
ATOM  10512  C31 POPE1 302      92.116  68.356  31.100  1.00  0.00           C
ATOM  10513  O32 POPE1 302      93.066  68.267  30.340  1.00  0.00           O
ATOM  10514  C32 POPE1 302      92.196  68.837  32.550  1.00  0.00           C
ATOM  10517  C23 POPE1 302      85.267  70.296  30.420  1.00  0.00           C
ATOM  10520  C24 POPE1 302      84.806  70.457  31.870  1.00  0.00           C
ATOM  10523  C25 POPE1 302      85.366  71.697  32.590  1.00  0.00           C
ATOM  10526  C26 POPE1 302      85.016  71.726  34.090  1.00  0.00           C
ATOM  10529  C27 POPE1 302      85.916  72.677  34.890  1.00  0.00           C
ATOM  10532  C28 POPE1 302      85.506  72.796  36.370  1.00  0.00           C
ATOM  10535  C29 POPE1 302      86.606  73.317  37.260  1.00  0.00           C
ATOM  10537 0C21 POPE1 302      86.567  74.326  38.150  1.00  0.00           C
ATOM  10539 1C21 POPE1 302      85.386  75.206  38.470  1.00  0.00           C
ATOM  10542 2C21 POPE1 302      84.996  75.216  39.960  1.00  0.00           C
ATOM  10545 3C21 POPE1 302      83.776  76.116  40.200  1.00  0.00           C
ATOM  10548 4C21 POPE1 302      83.597  76.567  41.660  1.00  0.00           C
ATOM  10551 5C21 POPE1 302      83.377  75.427  42.650  1.00  0.00           C
ATOM  10554 6C21 POPE1 302      82.846  75.917  44.000  1.00  0.00           C
ATOM  10557 7C21 POPE1 302      82.476  74.786  44.970  1.00  0.00           C
ATOM  10560 8C21 POPE1 302      81.547  75.246  46.090  1.00  0.00           C
ATOM  10564  C33 POPE1 302      91.146  69.907  32.930  1.00  0.00           C
ATOM  10567  C34 POPE1 302      91.386  70.416  34.360  1.00  0.00           C
ATOM  10570  C35 POPE1 302      90.547  71.627  34.780  1.00  0.00           C
ATOM  10573  C36 POPE1 302      90.866  72.056  36.230  1.00  0.00           C
ATOM  10576  C37 POPE1 302      90.407  73.466  36.620  1.00  0.00           C
ATOM  10579  C38 POPE1 302      90.547  73.697  38.140  1.00  0.00           C
ATOM  10582  C39 POPE1 302      90.337  75.157  38.560  1.00  0.00           C
ATOM  10585 0C31 POPE1 302      90.306  75.346  40.080  1.00  0.00           C
ATOM  10588 1C31 POPE1 302      90.037  76.807  40.480  1.00  0.00           C
ATOM  10591 2C31 POPE1 302      89.866  77.027  41.990  1.00  0.00           C
ATOM  10594 3C31 POPE1 302      88.527  76.496  42.530  1.00  0.00           C
ATOM  10597 4C31 POPE1 302      88.206  77.046  43.930  1.00  0.00           C
ATOM  10600 5C31 POPE1 302      86.766  76.776  44.390  1.00  0.00           C
ATOM  10603 6C31 POPE1 302      86.366  77.616  45.600  1.00  0.00           C
ATOM  10607  NH3 POPE2 303      51.876  10.806  72.110  1.00  0.00           N
ATOM  10611  C12 POPE2 303      52.016  12.246  71.760  1.00  0.00           C
ATOM  10614  C11 POPE2 303      50.746  12.966  72.160  1.00  0.00           C
ATOM  10617  P   POPE2 303      50.036  15.336  71.440  1.00  0.00           P
ATOM  10618  O13 POPE2 303      50.786  16.556  71.060  1.00  0.00           O
ATOM  10619  O14 POPE2 303      48.846  15.497  72.280  1.00  0.00           O
ATOM  10620  O11 POPE2 303      49.566  14.577  70.150  1.00  0.00           O
ATOM  10621  O12 POPE2 303      51.016  14.366  72.160  1.00  0.00           O
ATOM  10622  C1  POPE2 303      49.186  15.336  69.000  1.00  0.00           C
ATOM  10625  C2  POPE2 303      50.306  15.447  67.940  1.00  0.00           C
ATOM  10627  O21 POPE2 303      49.786  15.916  66.680  1.00  0.00           O
ATOM  10628  C21 POPE2 303      49.336  17.177  66.650  1.00  0.00           C
ATOM  10629  O22 POPE2 303      49.477  17.997  67.530  1.00  0.00           O
ATOM  10630  C22 POPE2 303      48.506  17.416  65.370  1.00  0.00           C
ATOM  10633  C3  POPE2 303      50.996  14.067  67.710  1.00  0.00           C
ATOM  10636  O31 POPE2 303      52.416  14.126  67.890  1.00  0.00           O
ATOM  10637  C31 POPE2 303      53.286  14.516  66.970  1.00  0.00           C
ATOM  10638  O32 POPE2 303      54.456  14.787  67.200  1.00  0.00           O
ATOM  10639  C32 POPE2 303      52.697  14.607  65.560  1.00  0.00           C
ATOM  10642  C23 POPE2 303      49.056  18.507  64.400  1.00  0.00           C
ATOM  10645  C24 POPE2 303      48.686  19.956  64.730  1.00  0.00           C
ATOM  10648  C25 POPE2 303      49.036  20.937  63.580  1.00  0.00           C
ATOM  10651  C26 POPE2 303      48.136  20.826  62.330  1.00  0.00           C
ATOM  10654  C27 POPE2 303      48.416  21.946  61.300  1.00  0.00           C
ATOM  10657  C28 POPE2 303      47.316  22.147  60.220  1.00  0.00           C
ATOM  10660  C29 POPE2 303      47.586  21.497  58.890  1.00  0.00           C
ATOM  10662 0C21 POPE2 303      46.926  21.746  57.730  1.00  0.00           C
ATOM  10664 1C21 POPE2 303      45.786  22.716  57.520  1.00  0.00           C
ATOM  10667 2C21 POPE2 303      45.746  23.296  56.090  1.00  0.00           C
ATOM  10670 3C21 POPE2 303      44.636  24.357  55.920  1.00  0.00           C
ATOM  10673 4C21 POPE2 303      44.626  25.026  54.530  1.00  0.00           C
ATOM  10676 5C21 POPE2 303      43.786  24.276  53.490  1.00  0.00           C
ATOM  10679 6C21 POPE2 303      43.906  24.886  52.080  1.00  0.00           C
ATOM  10682 7C21 POPE2 303      42.876  24.316  51.100  1.00  0.00           C
ATOM  10685 8C21 POPE2 303      43.146  24.687  49.640  1.00  0.00           C
ATOM  10689  C33 POPE2 303      53.736  14.966  64.480  1.00  0.00           C
ATOM  10692  C34 POPE2 303      53.236  14.616  63.070  1.00  0.00           C
ATOM  10695  C35 POPE2 303      54.376  14.466  62.060  1.00  0.00           C
ATOM  10698  C36 POPE2 303      54.087  13.416  61.000  1.00  0.00           C
ATOM  10701  C37 POPE2 303      55.386  12.786  60.490  1.00  0.00           C
ATOM  10704  C38 POPE2 303      55.156  11.877  59.280  1.00  0.00           C
ATOM  10707  C39 POPE2 303      54.816  12.646  58.010  1.00  0.00           C
ATOM  10710 0C31 POPE2 303      56.046  13.056  57.190  1.00  0.00           C
ATOM  10713 1C31 POPE2 303      55.646  13.306  55.730  1.00  0.00           C
ATOM  10716 2C31 POPE2 303      56.836  13.616  54.820  1.00  0.00           C
ATOM  10719 3C31 POPE2 303      56.416  13.666  53.350  1.00  0.00           C
ATOM  10722 4C31 POPE2 303      57.567  14.067  52.420  1.00  0.00           C
ATOM  10725 5C31 POPE2 303      57.136  14.076  50.950  1.00  0.00           C
ATOM  10728 6C31 POPE2 303      58.316  14.206  49.980  1.00  0.00           C
ATOM  10732  NH3 POPE3 304      85.086  82.567  66.750  1.00  0.00           N
ATOM  10736  C12 POPE3 304      84.326  83.737  67.260  1.00  0.00           C
ATOM  10739  C11 POPE3 304      85.026  85.076  66.980  1.00  0.00           C
ATOM  10742  P   POPE3 304      83.366  86.626  65.680  1.00  0.00           P
ATOM  10743  O13 POPE3 304      83.486  85.526  64.700  1.00  0.00           O
ATOM  10744  O14 POPE3 304      81.987  87.087  65.990  1.00  0.00           O
ATOM  10745  O11 POPE3 304      84.306  87.817  65.240  1.00  0.00           O
ATOM  10746  O12 POPE3 304      84.056  86.127  67.030  1.00  0.00           O
ATOM  10747  C1  POPE3 304      84.316  88.317  63.900  1.00  0.00           C
ATOM  10750  C2  POPE3 304      85.706  88.936  63.590  1.00  0.00           C
ATOM  10752  O21 POPE3 304      85.936  88.976  62.170  1.00  0.00           O
ATOM  10753  C21 POPE3 304      85.426  90.026  61.570  1.00  0.00           C
ATOM  10754  O22 POPE3 304      84.646  90.837  62.060  1.00  0.00           O
ATOM  10755  C22 POPE3 304      85.886  90.087  60.110  1.00  0.00           C
ATOM  10758  C3  POPE3 304      86.856  88.116  64.250  1.00  0.00           C
ATOM  10761  O31 POPE3 304      88.127  88.716  63.940  1.00  0.00           O
ATOM  10762  C31 POPE3 304      89.176  88.097  64.450  1.00  0.00           C
ATOM  10763  O32 POPE3 304      89.176  87.087  65.130  1.00  0.00           O
ATOM  10764  C32 POPE3 304      90.436  88.916  64.130  1.00  0.00           C
ATOM  10767  C23 POPE3 304      86.456  91.476  59.740  1.00  0.00           C
ATOM  10770  C24 POPE3 304      86.456  91.756  58.230  1.00  0.00           C
ATOM  10773  C25 POPE3 304      86.966  93.157  57.860  1.00  0.00           C
ATOM  10776  C26 POPE3 304      87.096  93.317  56.340  1.00  0.00           C
ATOM  10779  C27 POPE3 304      87.986  94.487  55.920  1.00  0.00           C
ATOM  10782  C28 POPE3 304      88.486  94.386  54.470  1.00  0.00           C
ATOM  10785  C29 POPE3 304      87.446  94.726  53.430  1.00  0.00           C
ATOM  10787 0C21 POPE3 304      87.326  95.907  52.800  1.00  0.00           C
ATOM  10789 1C21 POPE3 304      88.166  97.137  53.050  1.00  0.00           C
ATOM  10792 2C21 POPE3 304      89.246  97.397  51.990  1.00  0.00           C
ATOM  10795 3C21 POPE3 304      89.876  98.787  52.160  1.00  0.00           C
ATOM  10798 4C21 POPE3 304      90.977  99.106  51.140  1.00  0.00           C
ATOM  10801 5C21 POPE3 304      91.436 100.566  51.220  1.00  0.00           C
ATOM  10804 6C21 POPE3 304      92.666 100.856  50.350  1.00  0.00           C
ATOM  10807 7C21 POPE3 304      93.136 102.307  50.470  1.00  0.00           C
ATOM  10810 8C21 POPE3 304      94.496 102.587  49.820  1.00  0.00           C
ATOM  10814  C33 POPE3 304      91.076  88.536  62.770  1.00  0.00           C
ATOM  10817  C34 POPE3 304      90.496  89.296  61.560  1.00  0.00           C
ATOM  10820  C35 POPE3 304      90.856  88.517  60.290  1.00  0.00           C
ATOM  10823  C36 POPE3 304      90.486  89.126  58.940  1.00  0.00           C
ATOM  10826  C37 POPE3 304      90.146  88.037  57.920  1.00  0.00           C
ATOM  10829  C38 POPE3 304      90.057  88.507  56.460  1.00  0.00           C
ATOM  10832  C39 POPE3 304      89.566  87.386  55.530  1.00  0.00           C
ATOM  10835 0C31 POPE3 304      89.487  87.786  54.060  1.00  0.00           C
ATOM  10838 1C31 POPE3 304      89.256  86.587  53.140  1.00  0.00           C
ATOM  10841 2C31 POPE3 304      89.336  86.947  51.650  1.00  0.00           C
ATOM  10844 3C31 POPE3 304      89.786  85.767  50.780  1.00  0.00           C
ATOM  10847 4C31 POPE3 304      88.766  84.606  50.720  1.00  0.00           C
ATOM  10850 5C31 POPE3 304      89.447  83.276  50.370  1.00  0.00           C
ATOM  10853 6C31 POPE3 304      88.466  82.106  50.210  1.00  0.00           C
ATOM  10857  NH3 POPE4 305      96.996  93.346  68.290  1.00  0.00           N
ATOM  10861  C12 POPE4 305      97.336  91.877  68.280  1.00  0.00           C
ATOM  10864  C11 POPE4 305      96.106  90.996  68.540  1.00  0.00           C
ATOM  10867  P   POPE4 305      95.676  89.027  66.850  1.00  0.00           P
ATOM  10868  O13 POPE4 305      96.567  87.967  66.340  1.00  0.00           O
ATOM  10869  O14 POPE4 305      94.286  88.627  67.210  1.00  0.00           O
ATOM  10870  O11 POPE4 305      95.666  90.216  65.800  1.00  0.00           O
ATOM  10871  O12 POPE4 305      96.366  89.657  68.120  1.00  0.00           O
ATOM  10872  C1  POPE4 305      96.856  90.627  65.100  1.00  0.00           C
ATOM  10875  C2  POPE4 305      96.756  90.476  63.540  1.00  0.00           C
ATOM  10877  O21 POPE4 305      97.627  91.447  62.890  1.00  0.00           O
ATOM  10878  C21 POPE4 305      98.927  91.106  62.990  1.00  0.00           C
ATOM  10879  O22 POPE4 305      99.316  90.076  63.490  1.00  0.00           O
ATOM  10880  C22 POPE4 305      99.856  92.207  62.460  1.00  0.00           C
ATOM  10883  C3  POPE4 305      95.297  90.646  63.040  1.00  0.00           C
ATOM  10886  O31 POPE4 305      95.156  90.347  61.630  1.00  0.00           O
ATOM  10887  C31 POPE4 305      95.146  91.377  60.810  1.00  0.00           C
ATOM  10888  O32 POPE4 305      95.346  92.546  61.140  1.00  0.00           O
ATOM  10889  C32 POPE4 305      94.936  90.867  59.390  1.00  0.00           C
ATOM  10892  C23 POPE4 305     101.356  91.807  62.610  1.00  0.00           C
ATOM  10895  C24 POPE4 305     102.376  92.907  62.260  1.00  0.00           C
ATOM  10898  C25 POPE4 305     102.886  92.926  60.800  1.00  0.00           C
ATOM  10901  C26 POPE4 305     101.856  93.356  59.750  1.00  0.00           C
ATOM  10904  C27 POPE4 305     102.466  93.507  58.350  1.00  0.00           C
ATOM  10907  C28 POPE4 305     101.966  92.487  57.300  1.00  0.00           C
ATOM  10910  C29 POPE4 305     102.366  91.076  57.630  1.00  0.00           C
ATOM  10912 0C21 POPE4 305     102.106  89.976  56.900  1.00  0.00           C
ATOM  10914 1C21 POPE4 305     101.356  89.897  55.600  1.00  0.00           C
ATOM  10917 2C21 POPE4 305      99.847  89.637  55.770  1.00  0.00           C
ATOM  10920 3C21 POPE4 305      99.496  88.387  56.600  1.00  0.00           C
ATOM  10923 4C21 POPE4 305      97.977  88.136  56.700  1.00  0.00           C
ATOM  10926 5C21 POPE4 305      97.407  88.346  58.110  1.00  0.00           C
ATOM  10929 6C21 POPE4 305      97.846  87.277  59.120  1.00  0.00           C
ATOM  10932 7C21 POPE4 305      97.306  87.557  60.530  1.00  0.00           C
ATOM  10935 8C21 POPE4 305      97.677  86.466  61.540  1.00  0.00           C
ATOM  10939  C33 POPE4 305      94.496  91.977  58.420  1.00  0.00           C
ATOM  10942  C34 POPE4 305      94.987  91.807  56.980  1.00  0.00           C
ATOM  10945  C35 POPE4 305      94.436  90.557  56.310  1.00  0.00           C
ATOM  10948  C36 POPE4 305      94.976  90.426  54.890  1.00  0.00           C
ATOM  10951  C37 POPE4 305      94.546  89.106  54.250  1.00  0.00           C
ATOM  10954  C38 POPE4 305      95.197  88.877  52.880  1.00  0.00           C
ATOM  10957  C39 POPE4 305      96.657  88.446  53.030  1.00  0.00           C
ATOM  10960 0C31 POPE4 305      97.436  88.487  51.710  1.00  0.00           C
ATOM  10963 1C31 POPE4 305      98.936  88.346  51.960  1.00  0.00           C
ATOM  10966 2C31 POPE4 305      99.736  88.127  50.670  1.00  0.00           C
ATOM  10969 3C31 POPE4 305     101.246  88.286  50.860  1.00  0.00           C
ATOM  10972 4C31 POPE4 305     101.826  87.487  52.030  1.00  0.00           C
ATOM  10975 5C31 POPE4 305     103.356  87.587  52.090  1.00  0.00           C
ATOM  10978 6C31 POPE4 305     103.966  86.837  53.280  1.00  0.00           C
ATOM  10982  NH3 POPE5 306      16.636  31.436  66.350  1.00  0.00           N
ATOM  10986  C12 POPE5 306      16.526  30.817  67.710  1.00  0.00           C
ATOM  10989  C11 POPE5 306      15.206  30.046  67.810  1.00  0.00           C
ATOM  10992  P   POPE5 306      13.926  28.037  66.810  1.00  0.00           P
ATOM  10993  O13 POPE5 306      14.256  26.606  66.660  1.00  0.00           O
ATOM  10994  O14 POPE5 306      13.076  28.386  67.960  1.00  0.00           O
ATOM  10995  O11 POPE5 306      13.386  28.556  65.430  1.00  0.00           O
ATOM  10996  O12 POPE5 306      15.246  28.886  66.980  1.00  0.00           O
ATOM  10997  C1  POPE5 306      12.006  28.827  65.230  1.00  0.00           C
ATOM  11000  C2  POPE5 306      11.576  28.647  63.750  1.00  0.00           C
ATOM  11002  O21 POPE5 306      12.466  29.427  62.940  1.00  0.00           O
ATOM  11003  C21 POPE5 306      12.386  29.257  61.640  1.00  0.00           C
ATOM  11004  O22 POPE5 306      12.076  28.226  61.070  1.00  0.00           O
ATOM  11005  C22 POPE5 306      12.556  30.667  61.070  1.00  0.00           C
ATOM  11008  C3  POPE5 306      10.096  29.116  63.600  1.00  0.00           C
ATOM  11011  O31 POPE5 306       9.366  28.386  62.590  1.00  0.00           O
ATOM  11012  C31 POPE5 306       8.616  29.097  61.750  1.00  0.00           C
ATOM  11013  O32 POPE5 306       8.546  30.307  61.720  1.00  0.00           O
ATOM  11014  C32 POPE5 306       7.826  28.167  60.830  1.00  0.00           C
ATOM  11017  C23 POPE5 306      12.566  30.876  59.550  1.00  0.00           C
ATOM  11020  C24 POPE5 306      12.126  32.317  59.260  1.00  0.00           C
ATOM  11023  C25 POPE5 306      10.626  32.436  59.000  1.00  0.00           C
ATOM  11026  C26 POPE5 306      10.306  32.197  57.520  1.00  0.00           C
ATOM  11029  C27 POPE5 306       8.856  32.506  57.120  1.00  0.00           C
ATOM  11032  C28 POPE5 306       8.716  32.767  55.600  1.00  0.00           C
ATOM  11035  C29 POPE5 306       9.146  31.616  54.730  1.00  0.00           C
ATOM  11037 0C21 POPE5 306       9.026  31.576  53.390  1.00  0.00           C
ATOM  11039 1C21 POPE5 306       8.416  32.636  52.500  1.00  0.00           C
ATOM  11042 2C21 POPE5 306       9.346  33.107  51.370  1.00  0.00           C
ATOM  11045 3C21 POPE5 306      10.486  34.006  51.870  1.00  0.00           C
ATOM  11048 4C21 POPE5 306      11.346  34.576  50.720  1.00  0.00           C
ATOM  11051 5C21 POPE5 306      12.206  35.756  51.180  1.00  0.00           C
ATOM  11054 6C21 POPE5 306      12.986  36.416  50.030  1.00  0.00           C
ATOM  11057 7C21 POPE5 306      13.876  37.577  50.520  1.00  0.00           C
ATOM  11060 8C21 POPE5 306      14.516  38.386  49.390  1.00  0.00           C
ATOM  11064  C33 POPE5 306       8.326  28.247  59.360  1.00  0.00           C
ATOM  11067  C34 POPE5 306       9.836  28.056  59.300  1.00  0.00           C
ATOM  11070  C35 POPE5 306      10.456  27.616  57.960  1.00  0.00           C
ATOM  11073  C36 POPE5 306       9.906  26.276  57.450  1.00  0.00           C
ATOM  11076  C37 POPE5 306      10.686  25.686  56.260  1.00  0.00           C
ATOM  11079  C38 POPE5 306       9.916  24.556  55.550  1.00  0.00           C
ATOM  11082  C39 POPE5 306       9.276  24.956  54.210  1.00  0.00           C
ATOM  11085 0C31 POPE5 306       8.656  23.747  53.490  1.00  0.00           C
ATOM  11088 1C31 POPE5 306       7.726  24.146  52.340  1.00  0.00           C
ATOM  11091 2C31 POPE5 306       7.216  22.947  51.520  1.00  0.00           C
ATOM  11094 3C31 POPE5 306       8.316  22.336  50.640  1.00  0.00           C
ATOM  11097 4C31 POPE5 306       7.806  21.206  49.750  1.00  0.00           C
ATOM  11100 5C31 POPE5 306       8.916  20.647  48.850  1.00  0.00           C
ATOM  11103 6C31 POPE5 306       8.426  19.596  47.870  1.00  0.00           C
ATOM  11107  NH3 POPE6 307      36.236  33.426  26.400  1.00  0.00           N
ATOM  11111  C12 POPE6 307      36.686  32.226  25.610  1.00  0.00           C
ATOM  11114  C11 POPE6 307      36.226  30.886  26.250  1.00  0.00           C
ATOM  11117  P   POPE6 307      37.126  28.446  25.570  1.00  0.00           P
ATOM  11118  O13 POPE6 307      36.126  28.437  24.490  1.00  0.00           O
ATOM  11119  O14 POPE6 307      38.476  27.907  25.280  1.00  0.00           O
ATOM  11120  O11 POPE6 307      36.526  27.567  26.760  1.00  0.00           O
ATOM  11121  O12 POPE6 307      37.266  29.906  26.160  1.00  0.00           O
ATOM  11122  C1  POPE6 307      36.236  28.017  28.080  1.00  0.00           C
ATOM  11125  C2  POPE6 307      37.256  27.456  29.120  1.00  0.00           C
ATOM  11127  O21 POPE6 307      37.016  27.917  30.470  1.00  0.00           O
ATOM  11128  C21 POPE6 307      37.196  29.206  30.730  1.00  0.00           C
ATOM  11129  O22 POPE6 307      37.396  30.067  29.900  1.00  0.00           O
ATOM  11130  C22 POPE6 307      37.136  29.476  32.240  1.00  0.00           C
ATOM  11133  C3  POPE6 307      38.736  27.587  28.680  1.00  0.00           C
ATOM  11136  O31 POPE6 307      39.586  26.746  29.480  1.00  0.00           O
ATOM  11137  C31 POPE6 307      40.736  26.416  28.860  1.00  0.00           C
ATOM  11138  O32 POPE6 307      41.056  26.816  27.770  1.00  0.00           O
ATOM  11139  C32 POPE6 307      41.526  25.417  29.700  1.00  0.00           C
ATOM  11142  C23 POPE6 307      38.006  30.696  32.650  1.00  0.00           C
ATOM  11145  C24 POPE6 307      37.886  31.077  34.130  1.00  0.00           C
ATOM  11148  C25 POPE6 307      38.496  30.036  35.090  1.00  0.00           C
ATOM  11151  C26 POPE6 307      38.566  30.537  36.540  1.00  0.00           C
ATOM  11154  C27 POPE6 307      38.936  29.427  37.530  1.00  0.00           C
ATOM  11157  C28 POPE6 307      39.146  29.906  38.970  1.00  0.00           C
ATOM  11160  C29 POPE6 307      39.156  28.737  39.920  1.00  0.00           C
ATOM  11162 0C21 POPE6 307      40.176  28.296  40.670  1.00  0.00           C
ATOM  11164 1C21 POPE6 307      41.566  28.866  40.710  1.00  0.00           C
ATOM  11167 2C21 POPE6 307      42.686  27.817  40.770  1.00  0.00           C
ATOM  11170 3C21 POPE6 307      42.736  26.917  39.530  1.00  0.00           C
ATOM  11173 4C21 POPE6 307      44.087  26.237  39.290  1.00  0.00           C
ATOM  11176 5C21 POPE6 307      44.686  25.587  40.550  1.00  0.00           C
ATOM  11179 6C21 POPE6 307      45.826  24.617  40.210  1.00  0.00           C
ATOM  11182 7C21 POPE6 307      46.766  24.337  41.380  1.00  0.00           C
ATOM  11185 8C21 POPE6 307      47.856  23.326  41.010  1.00  0.00           C
ATOM  11189  C33 POPE6 307      41.716  25.826  31.180  1.00  0.00           C
ATOM  11192  C34 POPE6 307      40.486  25.526  32.050  1.00  0.00           C
ATOM  11195  C35 POPE6 307      40.746  25.826  33.530  1.00  0.00           C
ATOM  11198  C36 POPE6 307      39.616  25.317  34.430  1.00  0.00           C
ATOM  11201  C37 POPE6 307      40.146  24.596  35.680  1.00  0.00           C
ATOM  11204  C38 POPE6 307      39.306  24.836  36.940  1.00  0.00           C
ATOM  11207  C39 POPE6 307      38.076  23.936  37.040  1.00  0.00           C
ATOM  11210 0C31 POPE6 307      37.376  24.106  38.390  1.00  0.00           C
ATOM  11213 1C31 POPE6 307      36.316  23.026  38.650  1.00  0.00           C
ATOM  11216 2C31 POPE6 307      35.766  23.077  40.080  1.00  0.00           C
ATOM  11219 3C31 POPE6 307      34.826  21.907  40.380  1.00  0.00           C
ATOM  11222 4C31 POPE6 307      34.316  21.907  41.830  1.00  0.00           C
ATOM  11225 5C31 POPE6 307      33.306  20.786  42.100  1.00  0.00           C
ATOM  11228 6C31 POPE6 307      32.866  20.677  43.560  1.00  0.00           C
ATOM  11232  NH3 POPE7 308       0.646  97.377  66.540  1.00  0.00           N
ATOM  11236  C12 POPE7 308       0.133  96.457  65.460  1.00  0.00           C
ATOM  11239  C11 POPE7 308       1.296  95.697  64.810  1.00  0.00           C
ATOM  11242  P   POPE7 308       1.886  93.966  62.990  1.00  0.00           P
ATOM  11243  O13 POPE7 308       3.206  94.617  63.080  1.00  0.00           O
ATOM  11244  O14 POPE7 308       1.826  92.546  63.380  1.00  0.00           O
ATOM  11245  O11 POPE7 308       1.376  94.097  61.490  1.00  0.00           O
ATOM  11246  O12 POPE7 308       0.806  94.786  63.830  1.00  0.00           O
ATOM  11247  C1  POPE7 308       1.906  93.227  60.480  1.00  0.00           C
ATOM  11250  C2  POPE7 308       2.456  94.036  59.270  1.00  0.00           C
ATOM  11252  O21 POPE7 308       2.526  93.146  58.140  1.00  0.00           O
ATOM  11253  C21 POPE7 308       1.786  93.436  57.090  1.00  0.00           C
ATOM  11254  O22 POPE7 308       0.946  94.316  57.030  1.00  0.00           O
ATOM  11255  C22 POPE7 308       2.136  92.456  55.980  1.00  0.00           C
ATOM  11258  C3  POPE7 308       3.866  94.627  59.540  1.00  0.00           C
ATOM  11261  O31 POPE7 308       4.046  95.907  58.890  1.00  0.00           O
ATOM  11262  C31 POPE7 308       4.496  95.867  57.640  1.00  0.00           C
ATOM  11263  O32 POPE7 308       4.816  94.856  57.040  1.00  0.00           O
ATOM  11264  C32 POPE7 308       4.506  97.257  57.010  1.00  0.00           C
ATOM  11267  C23 POPE7 308       1.876  93.057  54.580  1.00  0.00           C
ATOM  11270  C24 POPE7 308       2.026  92.017  53.460  1.00  0.00           C
ATOM  11273  C25 POPE7 308       1.836  92.646  52.070  1.00  0.00           C
ATOM  11276  C26 POPE7 308       0.363  92.897  51.730  1.00  0.00           C
ATOM  11279  C27 POPE7 308       0.173  93.576  50.370  1.00  0.00           C
ATOM  11282  C28 POPE7 308      -1.317  93.837  50.080  1.00  0.00           C
ATOM  11285  C29 POPE7 308      -1.547  94.386  48.690  1.00  0.00           C
ATOM  11287 0C21 POPE7 308      -2.117  93.747  47.650  1.00  0.00           C
ATOM  11289 1C21 POPE7 308      -2.617  92.326  47.610  1.00  0.00           C
ATOM  11292 2C21 POPE7 308      -4.057  92.167  47.090  1.00  0.00           C
ATOM  11295 3C21 POPE7 308      -4.407  90.677  46.920  1.00  0.00           C
ATOM  11298 4C21 POPE7 308      -5.717  90.376  46.190  1.00  0.00           C
ATOM  11301 5C21 POPE7 308      -6.897  89.966  47.100  1.00  0.00           C
ATOM  11304 6C21 POPE7 308      -7.577  91.116  47.840  1.00  0.00           C
ATOM  11307 7C21 POPE7 308      -8.947  90.706  48.410  1.00  0.00           C
ATOM  11310 8C21 POPE7 308      -9.677  91.847  49.120  1.00  0.00           C
ATOM  11314  C33 POPE7 308       5.136  98.346  57.900  1.00  0.00           C
ATOM  11317  C34 POPE7 308       5.366  99.627  57.090  1.00  0.00           C
ATOM  11320  C35 POPE7 308       5.646 100.867  57.940  1.00  0.00           C
ATOM  11323  C36 POPE7 308       6.946 100.776  58.740  1.00  0.00           C
ATOM  11326  C37 POPE7 308       7.346 102.157  59.290  1.00  0.00           C
ATOM  11329  C38 POPE7 308       8.806 102.196  59.730  1.00  0.00           C
ATOM  11332  C39 POPE7 308       9.356 103.616  60.020  1.00  0.00           C
ATOM  11335 0C31 POPE7 308       8.976 104.606  58.920  1.00  0.00           C
ATOM  11338 1C31 POPE7 308       9.776 105.917  58.940  1.00  0.00           C
ATOM  11341 2C31 POPE7 308       9.746 106.626  57.580  1.00  0.00           C
ATOM  11344 3C31 POPE7 308       8.346 106.987  57.080  1.00  0.00           C
ATOM  11347 4C31 POPE7 308       7.756 108.227  57.760  1.00  0.00           C
ATOM  11350 5C31 POPE7 308       6.316 108.496  57.300  1.00  0.00           C
ATOM  11353 6C31 POPE7 308       5.686 109.757  57.900  1.00  0.00           C
ATOM  11357  NH3 POPE8 309      88.776  77.667  26.320  1.00  0.00           N
ATOM  11361  C12 POPE8 309      90.037  78.226  26.930  1.00  0.00           C
ATOM  11364  C11 POPE8 309      91.266  77.987  26.020  1.00  0.00           C
ATOM  11367  P   POPE8 309      93.816  78.506  25.850  1.00  0.00           P
ATOM  11368  O13 POPE8 309      93.807  77.286  25.010  1.00  0.00           O
ATOM  11369  O14 POPE8 309      94.256  79.777  25.230  1.00  0.00           O
ATOM  11370  O11 POPE8 309      94.716  78.216  27.130  1.00  0.00           O
ATOM  11371  O12 POPE8 309      92.376  78.726  26.520  1.00  0.00           O
ATOM  11372  C1  POPE8 309      96.017  77.646  26.940  1.00  0.00           C
ATOM  11375  C2  POPE8 309      97.017  78.157  28.010  1.00  0.00           C
ATOM  11377  O21 POPE8 309      97.096  77.286  29.160  1.00  0.00           O
ATOM  11378  C21 POPE8 309      97.756  76.157  28.940  1.00  0.00           C
ATOM  11379  O22 POPE8 309      98.226  75.806  27.870  1.00  0.00           O
ATOM  11380  C22 POPE8 309      97.926  75.447  30.280  1.00  0.00           C
ATOM  11383  C3  POPE8 309      96.646  79.606  28.450  1.00  0.00           C
ATOM  11386  O31 POPE8 309      97.716  80.186  29.220  1.00  0.00           O
ATOM  11387  C31 POPE8 309      97.666  79.927  30.520  1.00  0.00           C
ATOM  11388  O32 POPE8 309      96.727  79.437  31.130  1.00  0.00           O
ATOM  11389  C32 POPE8 309      99.006  80.347  31.140  1.00  0.00           C
ATOM  11392  C23 POPE8 309      98.746  74.136  30.290  1.00  0.00           C
ATOM  11395  C24 POPE8 309      99.087  73.756  31.740  1.00  0.00           C
ATOM  11398  C25 POPE8 309      99.587  72.337  32.020  1.00  0.00           C
ATOM  11401  C26 POPE8 309      99.856  72.116  33.520  1.00  0.00           C
ATOM  11404  C27 POPE8 309     100.376  70.716  33.880  1.00  0.00           C
ATOM  11407  C28 POPE8 309     100.597  70.487  35.400  1.00  0.00           C
ATOM  11410  C29 POPE8 309      99.347  70.657  36.220  1.00  0.00           C
ATOM  11412 0C21 POPE8 309      98.706  69.726  36.960  1.00  0.00           C
ATOM  11414 1C21 POPE8 309      99.076  68.277  37.170  1.00  0.00           C
ATOM  11417 2C21 POPE8 309      98.776  67.776  38.610  1.00  0.00           C
ATOM  11420 3C21 POPE8 309      97.286  67.846  39.010  1.00  0.00           C
ATOM  11423 4C21 POPE8 309      96.987  67.397  40.440  1.00  0.00           C
ATOM  11426 5C21 POPE8 309      96.966  65.877  40.640  1.00  0.00           C
ATOM  11429 6C21 POPE8 309      95.796  65.177  39.940  1.00  0.00           C
ATOM  11432 7C21 POPE8 309      95.446  63.826  40.580  1.00  0.00           C
ATOM  11435 8C21 POPE8 309      94.306  63.087  39.870  1.00  0.00           C
ATOM  11439  C33 POPE8 309      99.526  79.366  32.230  1.00  0.00           C
ATOM  11442  C34 POPE8 309     100.866  79.847  32.820  1.00  0.00           C
ATOM  11445  C35 POPE8 309     101.256  79.347  34.220  1.00  0.00           C
ATOM  11448  C36 POPE8 309     100.246  79.637  35.350  1.00  0.00           C
ATOM  11451  C37 POPE8 309     100.726  78.996  36.660  1.00  0.00           C
ATOM  11454  C38 POPE8 309      99.836  79.237  37.900  1.00  0.00           C
ATOM  11457  C39 POPE8 309     100.346  78.337  39.040  1.00  0.00           C
ATOM  11460 0C31 POPE8 309      99.646  78.466  40.400  1.00  0.00           C
ATOM  11463 1C31 POPE8 309     100.276  77.456  41.370  1.00  0.00           C
ATOM  11466 2C31 POPE8 309      99.956  77.627  42.850  1.00  0.00           C
ATOM  11469 3C31 POPE8 309      98.566  77.116  43.270  1.00  0.00           C
ATOM  11472 4C31 POPE8 309      98.326  77.347  44.770  1.00  0.00           C
ATOM  11475 5C31 POPE8 309      96.996  76.767  45.260  1.00  0.00           C
ATOM  11478 6C31 POPE8 309      96.756  77.046  46.740  1.00  0.00           C
ATOM  11482  NH3 POPE9 310      97.817  11.147  66.370  1.00  0.00           N
ATOM  11486  C12 POPE9 310      96.336  11.357  66.600  1.00  0.00           C
ATOM  11489  C11 POPE9 310      95.977  12.836  66.870  1.00  0.00           C
ATOM  11492  P   POPE9 310      97.936  14.567  66.960  1.00  0.00           P
ATOM  11493  O13 POPE9 310      97.236  15.657  67.680  1.00  0.00           O
ATOM  11494  O14 POPE9 310      98.696  13.537  67.710  1.00  0.00           O
ATOM  11495  O11 POPE9 310      98.836  15.136  65.790  1.00  0.00           O
ATOM  11496  O12 POPE9 310      96.826  13.756  66.150  1.00  0.00           O
ATOM  11497  C1  POPE9 310      99.456  14.197  64.900  1.00  0.00           C
ATOM  11500  C2  POPE9 310     100.466  14.916  63.950  1.00  0.00           C
ATOM  11502  O21 POPE9 310     100.246  14.626  62.560  1.00  0.00           O
ATOM  11503  C21 POPE9 310      99.026  14.796  62.090  1.00  0.00           C
ATOM  11504  O22 POPE9 310      98.076  15.326  62.630  1.00  0.00           O
ATOM  11505  C22 POPE9 310      98.896  14.067  60.760  1.00  0.00           C
ATOM  11508  C3  POPE9 310     101.976  14.726  64.350  1.00  0.00           C
ATOM  11511  O31 POPE9 310     102.627  13.596  63.720  1.00  0.00           O
ATOM  11512  C31 POPE9 310     103.927  13.806  63.420  1.00  0.00           C
ATOM  11513  O32 POPE9 310     104.596  14.726  63.850  1.00  0.00           O
ATOM  11514  C32 POPE9 310     104.476  12.737  62.480  1.00  0.00           C
ATOM  11517  C23 POPE9 310      99.227  14.876  59.500  1.00  0.00           C
ATOM  11520  C24 POPE9 310      99.176  13.936  58.290  1.00  0.00           C
ATOM  11523  C25 POPE9 310      99.636  14.607  57.010  1.00  0.00           C
ATOM  11526  C26 POPE9 310     100.306  13.616  56.050  1.00  0.00           C
ATOM  11529  C27 POPE9 310     100.916  14.336  54.850  1.00  0.00           C
ATOM  11532  C28 POPE9 310     101.766  13.426  53.960  1.00  0.00           C
ATOM  11535  C29 POPE9 310     100.936  12.466  53.160  1.00  0.00           C
ATOM  11537 0C21 POPE9 310     100.837  12.446  51.820  1.00  0.00           C
ATOM  11539 1C21 POPE9 310     101.567  13.376  50.880  1.00  0.00           C
ATOM  11542 2C21 POPE9 310     101.287  13.086  49.390  1.00  0.00           C
ATOM  11545 3C21 POPE9 310     101.716  11.667  48.970  1.00  0.00           C
ATOM  11548 4C21 POPE9 310     101.496  11.396  47.480  1.00  0.00           C
ATOM  11551 5C21 POPE9 310     101.547   9.897  47.170  1.00  0.00           C
ATOM  11554 6C21 POPE9 310     101.366   9.567  45.680  1.00  0.00           C
ATOM  11557 7C21 POPE9 310     102.606   9.857  44.840  1.00  0.00           C
ATOM  11560 8C21 POPE9 310     102.496   9.326  43.410  1.00  0.00           C
ATOM  11564  C33 POPE9 310     105.326  13.336  61.330  1.00  0.00           C
ATOM  11567  C34 POPE9 310     104.517  13.787  60.100  1.00  0.00           C
ATOM  11570  C35 POPE9 310     105.306  13.706  58.780  1.00  0.00           C
ATOM  11573  C36 POPE9 310     105.436  12.266  58.250  1.00  0.00           C
ATOM  11576  C37 POPE9 310     106.256  12.166  56.950  1.00  0.00           C
ATOM  11579  C38 POPE9 310     107.356  11.096  57.050  1.00  0.00           C
ATOM  11582  C39 POPE9 310     108.237  11.007  55.800  1.00  0.00           C
ATOM  11585 0C31 POPE9 310     107.837   9.907  54.810  1.00  0.00           C
ATOM  11588 1C31 POPE9 310     108.746   9.917  53.570  1.00  0.00           C
ATOM  11591 2C31 POPE9 310     108.416   8.817  52.550  1.00  0.00           C
ATOM  11594 3C31 POPE9 310     109.166   8.996  51.220  1.00  0.00           C
ATOM  11597 4C31 POPE9 310     110.676   8.736  51.330  1.00  0.00           C
ATOM  11600 5C31 POPE9 310     111.416   9.036  50.020  1.00  0.00           C
ATOM  11603 6C31 POPE9 310     112.896   8.617  50.050  1.00  0.00           C
ATOM  11607  NH3 POPE  311     112.566  76.987  65.550  1.00  0.00           N
ATOM  11611  C12 POPE  311     111.866  77.326  66.830  1.00  0.00           C
ATOM  11614  C11 POPE  311     112.896  77.597  67.940  1.00  0.00           C
ATOM  11617  P   POPE  311     113.676  80.097  67.560  1.00  0.00           P
ATOM  11618  O13 POPE  311     112.756  81.256  67.420  1.00  0.00           O
ATOM  11619  O14 POPE  311     114.976  80.337  68.210  1.00  0.00           O
ATOM  11620  O11 POPE  311     113.866  79.396  66.140  1.00  0.00           O
ATOM  11621  O12 POPE  311     112.876  78.966  68.340  1.00  0.00           O
ATOM  11622  C1  POPE  311     114.396  80.237  65.100  1.00  0.00           C
ATOM  11625  C2  POPE  311     114.297  79.596  63.670  1.00  0.00           C
ATOM  11627  O21 POPE  311     113.066  78.877  63.530  1.00  0.00           O
ATOM  11628  C21 POPE  311     112.526  78.606  62.320  1.00  0.00           C
ATOM  11629  O22 POPE  311     111.646  77.776  62.180  1.00  0.00           O
ATOM  11630  C22 POPE  311     113.086  79.426  61.150  1.00  0.00           C
ATOM  11633  C3  POPE  311     115.576  78.737  63.370  1.00  0.00           C
ATOM  11636  O31 POPE  311     115.407  77.677  62.390  1.00  0.00           O
ATOM  11637  C31 POPE  311     115.177  76.487  62.950  1.00  0.00           C
ATOM  11638  O32 POPE  311     114.786  76.307  64.090  1.00  0.00           O
ATOM  11639  C32 POPE  311     115.426  75.366  61.960  1.00  0.00           C
ATOM  11642  C23 POPE  311     112.277  79.256  59.840  1.00  0.00           C
ATOM  11645  C24 POPE  311     112.986  79.836  58.600  1.00  0.00           C
ATOM  11648  C25 POPE  311     113.517  78.767  57.630  1.00  0.00           C
ATOM  11651  C26 POPE  311     112.516  78.396  56.520  1.00  0.00           C
ATOM  11654  C27 POPE  311     113.097  77.356  55.540  1.00  0.00           C
ATOM  11657  C28 POPE  311     112.166  76.987  54.370  1.00  0.00           C
ATOM  11660  C29 POPE  311     111.806  78.137  53.450  1.00  0.00           C
ATOM  11662 0C21 POPE  311     112.356  78.436  52.250  1.00  0.00           C
ATOM  11664 1C21 POPE  311     113.466  77.697  51.550  1.00  0.00           C
ATOM  11667 2C21 POPE  311     113.316  77.587  50.020  1.00  0.00           C
ATOM  11670 3C21 POPE  311     113.536  78.917  49.280  1.00  0.00           C
ATOM  11673 4C21 POPE  311     113.947  78.787  47.790  1.00  0.00           C
ATOM  11676 5C21 POPE  311     115.267  78.036  47.580  1.00  0.00           C
ATOM  11679 6C21 POPE  311     115.916  78.306  46.210  1.00  0.00           C
ATOM  11682 7C21 POPE  311     117.196  77.487  45.990  1.00  0.00           C
ATOM  11685 8C21 POPE  311     117.977  77.846  44.720  1.00  0.00           C
ATOM  11689  C33 POPE  311     114.386  75.377  60.830  1.00  0.00           C
ATOM  11692  C34 POPE  311     114.517  74.157  59.920  1.00  0.00           C
ATOM  11695  C35 POPE  311     113.396  74.107  58.880  1.00  0.00           C
ATOM  11698  C36 POPE  311     113.646  73.076  57.770  1.00  0.00           C
ATOM  11701  C37 POPE  311     112.417  72.886  56.880  1.00  0.00           C
ATOM  11704  C38 POPE  311     112.726  72.226  55.530  1.00  0.00           C
ATOM  11707  C39 POPE  311     112.977  73.277  54.430  1.00  0.00           C
ATOM  11710 0C31 POPE  311     113.407  72.686  53.080  1.00  0.00           C
ATOM  11713 1C31 POPE  311     113.667  73.787  52.050  1.00  0.00           C
ATOM  11716 2C31 POPE  311     114.416  73.317  50.790  1.00  0.00           C
ATOM  11719 3C31 POPE  311     115.916  73.106  51.020  1.00  0.00           C
ATOM  11722 4C31 POPE  311     116.666  72.716  49.740  1.00  0.00           C
ATOM  11725 5C31 POPE  311     118.136  72.356  49.980  1.00  0.00           C
ATOM  11728 6C31 POPE  311     118.836  71.887  48.710  1.00  0.00           C
ATOM  11732  NH3 POPE  312      75.526  10.087  27.360  1.00  0.00           N
ATOM  11736  C12 POPE  312      76.566   9.286  28.130  1.00  0.00           C
ATOM  11739  C11 POPE  312      77.377   8.287  27.280  1.00  0.00           C
ATOM  11742  P   POPE  312      78.896   6.186  27.760  1.00  0.00           P
ATOM  11743  O13 POPE  312      77.916   5.226  27.230  1.00  0.00           O
ATOM  11744  O14 POPE  312      80.066   6.546  26.920  1.00  0.00           O
ATOM  11745  O11 POPE  312      79.416   5.697  29.170  1.00  0.00           O
ATOM  11746  O12 POPE  312      78.156   7.516  28.180  1.00  0.00           O
ATOM  11747  C1  POPE  312      80.417   6.456  29.860  1.00  0.00           C
ATOM  11750  C2  POPE  312      80.856   5.737  31.170  1.00  0.00           C
ATOM  11752  O21 POPE  312      79.866   5.926  32.200  1.00  0.00           O
ATOM  11753  C21 POPE  312      80.047   5.196  33.290  1.00  0.00           C
ATOM  11754  O22 POPE  312      80.886   4.326  33.440  1.00  0.00           O
ATOM  11755  C22 POPE  312      79.026   5.636  34.360  1.00  0.00           C
ATOM  11758  C3  POPE  312      82.297   6.166  31.610  1.00  0.00           C
ATOM  11761  O31 POPE  312      82.347   7.386  32.380  1.00  0.00           O
ATOM  11762  C31 POPE  312      83.206   7.376  33.380  1.00  0.00           C
ATOM  11763  O32 POPE  312      83.916   6.436  33.730  1.00  0.00           O
ATOM  11764  C32 POPE  312      83.056   8.676  34.150  1.00  0.00           C
ATOM  11767  C23 POPE  312      78.056   4.506  34.770  1.00  0.00           C
ATOM  11770  C24 POPE  312      77.036   4.896  35.850  1.00  0.00           C
ATOM  11773  C25 POPE  312      77.666   5.317  37.190  1.00  0.00           C
ATOM  11776  C26 POPE  312      76.606   5.647  38.250  1.00  0.00           C
ATOM  11779  C27 POPE  312      77.216   5.936  39.630  1.00  0.00           C
ATOM  11782  C28 POPE  312      76.166   6.316  40.690  1.00  0.00           C
ATOM  11785  C29 POPE  312      76.806   6.576  42.030  1.00  0.00           C
ATOM  11787 0C21 POPE  312      76.496   7.546  42.910  1.00  0.00           C
ATOM  11789 1C21 POPE  312      75.366   8.546  42.780  1.00  0.00           C
ATOM  11792 2C21 POPE  312      75.737   9.736  41.870  1.00  0.00           C
ATOM  11795 3C21 POPE  312      74.627  10.777  41.730  1.00  0.00           C
ATOM  11798 4C21 POPE  312      74.896  11.786  40.610  1.00  0.00           C
ATOM  11801 5C21 POPE  312      74.256  11.326  39.290  1.00  0.00           C
ATOM  11804 6C21 POPE  312      74.816  12.036  38.060  1.00  0.00           C
ATOM  11807 7C21 POPE  312      74.176  11.496  36.770  1.00  0.00           C
ATOM  11810 8C21 POPE  312      74.737  12.147  35.510  1.00  0.00           C
ATOM  11814  C33 POPE  312      84.166   8.897  35.200  1.00  0.00           C
ATOM  11817  C34 POPE  312      83.676   9.857  36.290  1.00  0.00           C
ATOM  11820  C35 POPE  312      84.756  10.226  37.310  1.00  0.00           C
ATOM  11823  C36 POPE  312      84.157  10.556  38.690  1.00  0.00           C
ATOM  11826  C37 POPE  312      85.246  10.966  39.680  1.00  0.00           C
ATOM  11829  C38 POPE  312      84.716  11.376  41.070  1.00  0.00           C
ATOM  11832  C39 POPE  312      83.956  10.266  41.800  1.00  0.00           C
ATOM  11835 0C31 POPE  312      83.866  10.536  43.310  1.00  0.00           C
ATOM  11838 1C31 POPE  312      82.946   9.567  44.060  1.00  0.00           C
ATOM  11841 2C31 POPE  312      82.996   9.777  45.580  1.00  0.00           C
ATOM  11844 3C31 POPE  312      83.086   8.466  46.370  1.00  0.00           C
ATOM  11847 4C31 POPE  312      83.446   8.657  47.850  1.00  0.00           C
ATOM  11850 5C31 POPE  312      83.716   7.317  48.560  1.00  0.00           C
ATOM  11853 6C31 POPE  312      84.246   7.476  49.980  1.00  0.00           C
ATOM  11857  NH3 POPE  313      46.086  -3.487  26.740  1.00  0.00           N
ATOM  11861  C12 POPE  313      45.516  -2.097  26.860  1.00  0.00           C
ATOM  11864  C11 POPE  313      46.286  -1.077  26.010  1.00  0.00           C
ATOM  11867  P   POPE  313      46.566   1.556  26.210  1.00  0.00           P
ATOM  11868  O13 POPE  313      47.966   1.296  25.800  1.00  0.00           O
ATOM  11869  O14 POPE  313      45.816   2.606  25.500  1.00  0.00           O
ATOM  11870  O11 POPE  313      46.666   1.936  27.730  1.00  0.00           O
[truncated: 1,793,312 more chars]
